# Supplementary material for: Distinct activation mechanisms of β-arrestin-1 revealed by 19F NMR spectroscopy
Source: Nat Commun. 2023 Nov 29;14:7865. doi: 10.1038/s41467-023-43694-1 (PMC10686989; doi:10.1038/s41467-023-43694-1)
Supplement: Supplementary file 3 — Supplementary Data 1 [file 41467_2023_43694_MOESM3_ESM.zip]

Archive with 39 entries (37 files):
- Supplementary-Data-1/
- Supplementary-Data-1/RMSD.pdf
- __MACOSX/Supplementary-Data-1/._RMSD.pdf
- Supplementary-Data-1/.DS_Store
- __MACOSX/Supplementary-Data-1/._.DS_Store
- Supplementary-Data-1/RESP-6FC.pdf
- __MACOSX/Supplementary-Data-1/._RESP-6FC.pdf
- Supplementary-Data-1/Input-output-files/
- Supplementary-Data-1/Input-output-files/L71CF_input#1.pdb
- Supplementary-Data-1/Input-output-files/L71CF_input#2.pdb
- __MACOSX/Supplementary-Data-1/Input-output-files/._L71CF_input#2.pdb
- Supplementary-Data-1/Input-output-files/L71CF_input#3.pdb
- __MACOSX/Supplementary-Data-1/Input-output-files/._L71CF_input#3.pdb
- Supplementary-Data-1/Input-output-files/.DS_Store
- __MACOSX/Supplementary-Data-1/Input-output-files/._.DS_Store
- Supplementary-Data-1/Input-output-files/L71CF.top
- Supplementary-Data-1/Input-output-files/T6CF_output.pdb
- Supplementary-Data-1/Input-output-files/V2Rpp_L71CF_output.pdb
- Supplementary-Data-1/Input-output-files/H295CF_output.pdb
- Supplementary-Data-1/Input-output-files/V2Rpp_L71CF_.top
- Supplementary-Data-1/Input-output-files/D390CF_ouput.pdb
- Supplementary-Data-1/Input-output-files/D390CF_input.pdb
- __MACOSX/Supplementary-Data-1/Input-output-files/._D390CF_input.pdb
- Supplementary-Data-1/Input-output-files/L334CF.top
- Supplementary-Data-1/Input-output-files/T6CF.top
- Supplementary-Data-1/Input-output-files/T6CF_input.pdb
- Supplementary-Data-1/Input-output-files/H295CF.top
- __MACOSX/Supplementary-Data-1/Input-output-files/._H295CF.top
- Supplementary-Data-1/Input-output-files/L334CF_input.pdb
- Supplementary-Data-1/Input-output-files/V2Rpp_L71CF_input.pdb
- Supplementary-Data-1/Input-output-files/L334CF_output.pdb
- Supplementary-Data-1/Input-output-files/D390CF.top
- Supplementary-Data-1/Input-output-files/H295CF_input.pdb
- Supplementary-Data-1/Input-output-files/L71CF_output#1.pdb
- __MACOSX/Supplementary-Data-1/Input-output-files/._L71CF_output#1.pdb
- Supplementary-Data-1/Input-output-files/L71CF_output#2.pdb
- __MACOSX/Supplementary-Data-1/Input-output-files/._L71CF_output#2.pdb
- Supplementary-Data-1/Input-output-files/L71CF_output#3.pdb
- __MACOSX/Supplementary-Data-1/Input-output-files/._L71CF_output#3.pdb
