# Supplementary material for: Distinct activation mechanisms of β-arrestin-1 revealed by 19F NMR spectroscopy
Source: Nat Commun. 2023 Nov 29;14:7865. doi: 10.1038/s41467-023-43694-1 (PMC10686989; doi:10.1038/s41467-023-43694-1)
Supplement: Supplementary file 3 — Supplementary Data 1 [file 41467_2023_43694_MOESM3_ESM.zip › Supplementary-Data-1/Input-output-files/L71CF_input#1.pdb]

REMARK    GENERATED BY TRJCONV
TITLE     a
REMARK    THIS IS A SIMULATION BOX
CRYST1   81.626  118.613   97.565  90.00  90.00  90.00 P 1           1
MODEL        1
ATOM      1  N   MET     1       8.350  77.830  59.790  1.00  0.00            
ATOM      2  H1  MET     1       7.610  78.290  59.280  1.00  0.00            
ATOM      3  H2  MET     1       8.380  78.320  60.670  1.00  0.00            
ATOM      4  H3  MET     1       8.100  76.870  60.010  1.00  0.00            
ATOM      5  CA  MET     1       9.670  77.830  59.070  1.00  0.00            
ATOM      6  HA  MET     1      10.570  77.570  59.630  1.00  0.00            
ATOM      7  CB  MET     1       9.640  77.090  57.720  1.00  0.00            
ATOM      8  HB2 MET     1       8.900  77.530  57.050  1.00  0.00            
ATOM      9  HB3 MET     1      10.590  77.190  57.180  1.00  0.00            
ATOM     10  CG  MET     1       9.120  75.660  57.980  1.00  0.00            
ATOM     11  HG2 MET     1       8.140  75.650  58.470  1.00  0.00            
ATOM     12  HG3 MET     1       8.970  75.150  57.030  1.00  0.00            
ATOM     13  SD  MET     1      10.360  74.680  58.970  1.00  0.00            
ATOM     14  CE  MET     1       9.360  73.200  59.360  1.00  0.00            
ATOM     15  HE1 MET     1       8.710  73.520  60.180  1.00  0.00            
ATOM     16  HE2 MET     1       8.750  73.120  58.470  1.00  0.00            
ATOM     17  HE3 MET     1       9.970  72.320  59.540  1.00  0.00            
ATOM     18  C   MET     1      10.020  79.250  58.870  1.00  0.00            
ATOM     19  O   MET     1       9.130  80.090  58.710  1.00  0.00            
ATOM     20  N   GLY     2      11.250  79.720  58.830  1.00  0.00            
ATOM     21  H   GLY     2      12.000  79.050  58.930  1.00  0.00            
ATOM     22  CA  GLY     2      11.620  81.080  58.570  1.00  0.00            
ATOM     23  HA2 GLY     2      11.150  81.290  57.610  1.00  0.00            
ATOM     24  HA3 GLY     2      11.090  81.750  59.260  1.00  0.00            
ATOM     25  C   GLY     2      13.160  81.360  58.410  1.00  0.00            
ATOM     26  O   GLY     2      13.600  82.420  58.010  1.00  0.00            
ATOM     27  N   ASP     3      13.960  80.350  58.670  1.00  0.00            
ATOM     28  H   ASP     3      13.580  79.430  58.820  1.00  0.00            
ATOM     29  CA  ASP     3      15.430  80.400  58.390  1.00  0.00            
ATOM     30  HA  ASP     3      15.710  81.400  58.720  1.00  0.00            
ATOM     31  CB  ASP     3      16.110  79.410  59.250  1.00  0.00            
ATOM     32  HB2 ASP     3      15.760  79.640  60.250  1.00  0.00            
ATOM     33  HB3 ASP     3      15.800  78.390  59.000  1.00  0.00            
ATOM     34  CG  ASP     3      17.600  79.440  59.370  1.00  0.00            
ATOM     35  OD1 ASP     3      18.290  78.480  59.700  1.00  0.00            
ATOM     36  OD2 ASP     3      18.280  80.460  59.100  1.00  0.00            
ATOM     37  C   ASP     3      15.690  80.360  56.930  1.00  0.00            
ATOM     38  O   ASP     3      14.840  79.800  56.150  1.00  0.00            
ATOM     39  N   LYS     4      16.830  80.820  56.510  1.00  0.00            
ATOM     40  H   LYS     4      17.390  81.360  57.150  1.00  0.00            
ATOM     41  CA  LYS     4      17.450  80.740  55.250  1.00  0.00            
ATOM     42  HA  LYS     4      16.910  81.230  54.440  1.00  0.00            
ATOM     43  CB  LYS     4      18.830  81.440  55.410  1.00  0.00            
ATOM     44  HB2 LYS     4      19.510  80.930  56.100  1.00  0.00            
ATOM     45  HB3 LYS     4      19.260  81.440  54.410  1.00  0.00            
ATOM     46  CG  LYS     4      18.840  82.950  55.670  1.00  0.00            
ATOM     47  HG2 LYS     4      18.450  83.260  56.640  1.00  0.00            
ATOM     48  HG3 LYS     4      19.880  83.280  55.620  1.00  0.00            
ATOM     49  CD  LYS     4      17.950  83.740  54.680  1.00  0.00            
ATOM     50  HD2 LYS     4      18.510  83.860  53.750  1.00  0.00            
ATOM     51  HD3 LYS     4      17.010  83.200  54.570  1.00  0.00            
ATOM     52  CE  LYS     4      17.660  85.200  55.170  1.00  0.00            
ATOM     53  HE2 LYS     4      17.500  85.110  56.250  1.00  0.00            
ATOM     54  HE3 LYS     4      18.470  85.910  55.090  1.00  0.00            
ATOM     55  NZ  LYS     4      16.520  85.790  54.440  1.00  0.00            
ATOM     56  HZ1 LYS     4      16.010  86.460  55.000  1.00  0.00            
ATOM     57  HZ2 LYS     4      16.640  86.190  53.530  1.00  0.00            
ATOM     58  HZ3 LYS     4      15.880  85.020  54.300  1.00  0.00            
ATOM     59  C   LYS     4      17.740  79.300  54.870  1.00  0.00            
ATOM     60  O   LYS     4      18.190  78.450  55.690  1.00  0.00            
ATOM     61  N   GLY     5      17.500  78.950  53.610  1.00  0.00            
ATOM     62  H   GLY     5      17.100  79.650  53.010  1.00  0.00            
ATOM     63  CA  GLY     5      17.530  77.550  53.040  1.00  0.00            
ATOM     64  HA2 GLY     5      16.630  77.000  53.310  1.00  0.00            
ATOM     65  HA3 GLY     5      17.480  77.540  51.950  1.00  0.00            
ATOM     66  C   GLY     5      18.820  76.770  53.340  1.00  0.00            
ATOM     67  O   GLY     5      19.910  77.380  53.340  1.00  0.00            
ATOM     68  N   THR     6      18.710  75.460  53.500  1.00  0.00            
ATOM     69  H   THR     6      17.770  75.130  53.660  1.00  0.00            
ATOM     70  CA  THR     6      19.960  74.580  53.530  1.00  0.00            
ATOM     71  HA  THR     6      20.590  75.010  54.300  1.00  0.00            
ATOM     72  CB  THR     6      19.690  73.030  53.780  1.00  0.00            
ATOM     73  HB  THR     6      18.950  72.640  53.070  1.00  0.00            
ATOM     74  CG2 THR     6      21.000  72.190  53.700  1.00  0.00            
ATOM     75 1HG2 THR     6      21.820  72.670  54.220  1.00  0.00            
ATOM     76 2HG2 THR     6      20.860  71.220  54.190  1.00  0.00            
ATOM     77 3HG2 THR     6      21.270  71.960  52.660  1.00  0.00            
ATOM     78  OG1 THR     6      19.090  72.820  55.040  1.00  0.00            
ATOM     79  HG1 THR     6      18.320  73.370  55.200  1.00  0.00            
ATOM     80  C   THR     6      20.850  74.670  52.260  1.00  0.00            
ATOM     81  O   THR     6      20.300  74.680  51.140  1.00  0.00            
ATOM     82  N   ARG     7      22.150  74.980  52.520  1.00  0.00            
ATOM     83  H   ARG     7      22.550  74.860  53.440  1.00  0.00            
ATOM     84  CA  ARG     7      23.090  75.290  51.470  1.00  0.00            
ATOM     85  HA  ARG     7      22.570  75.920  50.750  1.00  0.00            
ATOM     86  CB  ARG     7      24.270  76.140  52.040  1.00  0.00            
ATOM     87  HB2 ARG     7      24.880  75.510  52.690  1.00  0.00            
ATOM     88  HB3 ARG     7      24.940  76.520  51.270  1.00  0.00            
ATOM     89  CG  ARG     7      23.770  77.390  52.780  1.00  0.00            
ATOM     90  HG2 ARG     7      23.230  78.050  52.090  1.00  0.00            
ATOM     91  HG3 ARG     7      23.130  77.150  53.630  1.00  0.00            
ATOM     92  CD  ARG     7      24.870  78.340  53.330  1.00  0.00            
ATOM     93  HD2 ARG     7      24.310  79.110  53.870  1.00  0.00            
ATOM     94  HD3 ARG     7      25.520  77.700  53.930  1.00  0.00            
ATOM     95  NE  ARG     7      25.730  78.890  52.340  1.00  0.00            
ATOM     96  HE  ARG     7      26.280  78.190  51.860  1.00  0.00            
ATOM     97  CZ  ARG     7      25.820  80.200  52.060  1.00  0.00            
ATOM     98  NH1 ARG     7      26.740  80.690  51.230  1.00  0.00            
ATOM     99 1HH1 ARG     7      27.500  80.110  50.920  1.00  0.00            
ATOM    100 2HH1 ARG     7      26.500  81.520  50.700  1.00  0.00            
ATOM    101  NH2 ARG     7      24.910  81.070  52.390  1.00  0.00            
ATOM    102 1HH2 ARG     7      24.140  80.790  52.980  1.00  0.00            
ATOM    103 2HH2 ARG     7      25.040  82.030  52.100  1.00  0.00            
ATOM    104  C   ARG     7      23.420  73.950  50.890  1.00  0.00            
ATOM    105  O   ARG     7      23.650  72.990  51.610  1.00  0.00            
ATOM    106  N   VAL     8      23.410  73.800  49.550  1.00  0.00            
ATOM    107  H   VAL     8      23.220  74.590  48.950  1.00  0.00            
ATOM    108  CA  VAL     8      23.760  72.460  48.930  1.00  0.00            
ATOM    109  HA  VAL     8      24.210  71.710  49.580  1.00  0.00            
ATOM    110  CB  VAL     8      22.520  71.730  48.300  1.00  0.00            
ATOM    111  HB  VAL     8      21.810  72.420  47.850  1.00  0.00            
ATOM    112  CG1 VAL     8      22.910  70.690  47.190  1.00  0.00            
ATOM    113 1HG1 VAL     8      23.180  71.310  46.330  1.00  0.00            
ATOM    114 2HG1 VAL     8      23.740  70.040  47.440  1.00  0.00            
ATOM    115 3HG1 VAL     8      22.020  70.150  46.870  1.00  0.00            
ATOM    116  CG2 VAL     8      21.730  70.960  49.390  1.00  0.00            
ATOM    117 1HG2 VAL     8      20.830  70.420  49.090  1.00  0.00            
ATOM    118 2HG2 VAL     8      22.360  70.240  49.910  1.00  0.00            
ATOM    119 3HG2 VAL     8      21.330  71.730  50.050  1.00  0.00            
ATOM    120  C   VAL     8      24.710  72.760  47.800  1.00  0.00            
ATOM    121  O   VAL     8      24.490  73.620  46.960  1.00  0.00            
ATOM    122  N   PHE     9      25.840  72.000  47.710  1.00  0.00            
ATOM    123  H   PHE     9      25.900  71.150  48.240  1.00  0.00            
ATOM    124  CA  PHE     9      26.830  72.160  46.680  1.00  0.00            
ATOM    125  HA  PHE     9      26.990  73.210  46.420  1.00  0.00            
ATOM    126  CB  PHE     9      28.200  71.660  47.170  1.00  0.00            
ATOM    127  HB2 PHE     9      28.140  70.590  47.370  1.00  0.00            
ATOM    128  HB3 PHE     9      28.920  71.820  46.370  1.00  0.00            
ATOM    129  CG  PHE     9      28.740  72.440  48.380  1.00  0.00            
ATOM    130  CD1 PHE     9      28.690  71.990  49.680  1.00  0.00            
ATOM    131  HD1 PHE     9      28.380  70.990  49.940  1.00  0.00            
ATOM    132  CE1 PHE     9      29.060  72.780  50.800  1.00  0.00            
ATOM    133  HE1 PHE     9      28.920  72.420  51.810  1.00  0.00            
ATOM    134  CZ  PHE     9      29.590  74.060  50.550  1.00  0.00            
ATOM    135  HZ  PHE     9      29.810  74.660  51.420  1.00  0.00            
ATOM    136  CE2 PHE     9      29.720  74.540  49.220  1.00  0.00            
ATOM    137  HE2 PHE     9      30.090  75.540  49.050  1.00  0.00            
ATOM    138  CD2 PHE     9      29.360  73.710  48.140  1.00  0.00            
ATOM    139  HD2 PHE     9      29.350  74.200  47.180  1.00  0.00            
ATOM    140  C   PHE     9      26.430  71.320  45.380  1.00  0.00            
ATOM    141  O   PHE     9      26.240  70.130  45.430  1.00  0.00            
ATOM    142  N   LYS    10      26.640  71.980  44.270  1.00  0.00            
ATOM    143  H   LYS    10      27.140  72.850  44.360  1.00  0.00            
ATOM    144  CA  LYS    10      26.450  71.480  42.920  1.00  0.00            
ATOM    145  HA  LYS    10      26.060  70.470  43.060  1.00  0.00            
ATOM    146  CB  LYS    10      25.280  72.230  42.260  1.00  0.00            
ATOM    147  HB2 LYS    10      24.980  71.600  41.410  1.00  0.00            
ATOM    148  HB3 LYS    10      24.460  72.350  42.970  1.00  0.00            
ATOM    149  CG  LYS    10      25.660  73.620  41.760  1.00  0.00            
ATOM    150  HG2 LYS    10      25.860  74.270  42.620  1.00  0.00            
ATOM    151  HG3 LYS    10      26.470  73.660  41.030  1.00  0.00            
ATOM    152  CD  LYS    10      24.520  74.350  41.000  1.00  0.00            
ATOM    153  HD2 LYS    10      24.350  73.960  39.990  1.00  0.00            
ATOM    154  HD3 LYS    10      23.680  74.170  41.670  1.00  0.00            
ATOM    155  CE  LYS    10      24.670  75.900  41.010  1.00  0.00            
ATOM    156  HE2 LYS    10      24.470  76.220  42.030  1.00  0.00            
ATOM    157  HE3 LYS    10      25.680  76.120  40.670  1.00  0.00            
ATOM    158  NZ  LYS    10      23.740  76.580  40.120  1.00  0.00            
ATOM    159  HZ1 LYS    10      23.770  76.120  39.220  1.00  0.00            
ATOM    160  HZ2 LYS    10      22.770  76.520  40.410  1.00  0.00            
ATOM    161  HZ3 LYS    10      23.850  77.580  39.980  1.00  0.00            
ATOM    162  C   LYS    10      27.740  71.580  42.070  1.00  0.00            
ATOM    163  O   LYS    10      28.600  72.390  42.280  1.00  0.00            
ATOM    164  N   LYS    11      27.800  70.760  40.980  1.00  0.00            
ATOM    165  H   LYS    11      27.040  70.100  40.920  1.00  0.00            
ATOM    166  CA  LYS    11      28.680  70.870  39.800  1.00  0.00            
ATOM    167  HA  LYS    11      28.990  71.900  39.580  1.00  0.00            
ATOM    168  CB  LYS    11      29.900  70.100  40.150  1.00  0.00            
ATOM    169  HB2 LYS    11      30.320  70.540  41.050  1.00  0.00            
ATOM    170  HB3 LYS    11      29.710  69.040  40.300  1.00  0.00            
ATOM    171  CG  LYS    11      30.950  70.260  39.060  1.00  0.00            
ATOM    172  HG2 LYS    11      30.610  69.950  38.070  1.00  0.00            
ATOM    173  HG3 LYS    11      31.260  71.300  39.080  1.00  0.00            
ATOM    174  CD  LYS    11      32.140  69.370  39.410  1.00  0.00            
ATOM    175  HD2 LYS    11      32.430  69.530  40.450  1.00  0.00            
ATOM    176  HD3 LYS    11      31.840  68.330  39.290  1.00  0.00            
ATOM    177  CE  LYS    11      33.400  69.490  38.510  1.00  0.00            
ATOM    178  HE2 LYS    11      34.200  68.920  38.980  1.00  0.00            
ATOM    179  HE3 LYS    11      33.350  69.170  37.470  1.00  0.00            
ATOM    180  NZ  LYS    11      33.800  70.960  38.480  1.00  0.00            
ATOM    181  HZ1 LYS    11      34.160  71.280  39.370  1.00  0.00            
ATOM    182  HZ2 LYS    11      34.500  71.170  37.790  1.00  0.00            
ATOM    183  HZ3 LYS    11      33.050  71.520  38.110  1.00  0.00            
ATOM    184  C   LYS    11      27.910  70.320  38.540  1.00  0.00            
ATOM    185  O   LYS    11      27.460  69.160  38.580  1.00  0.00            
ATOM    186  N   ALA    12      27.980  70.980  37.340  1.00  0.00            
ATOM    187  H   ALA    12      28.600  71.760  37.170  1.00  0.00            
ATOM    188  CA  ALA    12      27.580  70.480  35.980  1.00  0.00            
ATOM    189  HA  ALA    12      26.910  69.640  36.180  1.00  0.00            
ATOM    190  CB  ALA    12      26.750  71.570  35.280  1.00  0.00            
ATOM    191  HB1 ALA    12      26.280  71.160  34.380  1.00  0.00            
ATOM    192  HB2 ALA    12      26.020  71.980  35.980  1.00  0.00            
ATOM    193  HB3 ALA    12      27.390  72.390  34.960  1.00  0.00            
ATOM    194  C   ALA    12      28.710  69.780  35.110  1.00  0.00            
ATOM    195  O   ALA    12      29.890  70.130  35.440  1.00  0.00            
ATOM    196  N   SER    13      28.450  68.830  34.230  1.00  0.00            
ATOM    197  H   SER    13      27.490  68.590  34.030  1.00  0.00            
ATOM    198  CA  SER    13      29.560  68.380  33.330  1.00  0.00            
ATOM    199  HA  SER    13      30.360  67.900  33.890  1.00  0.00            
ATOM    200  CB  SER    13      29.000  67.250  32.380  1.00  0.00            
ATOM    201  HB2 SER    13      29.880  66.980  31.800  1.00  0.00            
ATOM    202  HB3 SER    13      28.630  66.380  32.920  1.00  0.00            
ATOM    203  OG  SER    13      27.960  67.780  31.520  1.00  0.00            
ATOM    204  HG  SER    13      27.510  67.090  31.020  1.00  0.00            
ATOM    205  C   SER    13      30.190  69.480  32.440  1.00  0.00            
ATOM    206  O   SER    13      29.640  70.590  32.450  1.00  0.00            
ATOM    207  N   PRO    14      31.340  69.260  31.680  1.00  0.00            
ATOM    208  CD  PRO    14      32.440  68.360  31.980  1.00  0.00            
ATOM    209  HD2 PRO    14      32.430  67.540  31.260  1.00  0.00            
ATOM    210  HD3 PRO    14      32.320  67.930  32.980  1.00  0.00            
ATOM    211  CG  PRO    14      33.690  69.230  31.700  1.00  0.00            
ATOM    212  HG2 PRO    14      34.560  68.580  31.570  1.00  0.00            
ATOM    213  HG3 PRO    14      33.900  69.990  32.460  1.00  0.00            
ATOM    214  CB  PRO    14      33.300  69.970  30.480  1.00  0.00            
ATOM    215  HB2 PRO    14      33.440  69.300  29.640  1.00  0.00            
ATOM    216  HB3 PRO    14      33.920  70.870  30.400  1.00  0.00            
ATOM    217  CA  PRO    14      31.800  70.280  30.710  1.00  0.00            
ATOM    218  HA  PRO    14      31.790  71.250  31.210  1.00  0.00            
ATOM    219  C   PRO    14      30.920  70.500  29.510  1.00  0.00            
ATOM    220  O   PRO    14      31.180  71.500  28.790  1.00  0.00            
ATOM    221  N   ASN    15      29.910  69.630  29.340  1.00  0.00            
ATOM    222  H   ASN    15      29.860  68.760  29.850  1.00  0.00            
ATOM    223  CA  ASN    15      28.830  69.800  28.330  1.00  0.00            
ATOM    224  HA  ASN    15      29.120  70.640  27.700  1.00  0.00            
ATOM    225  CB  ASN    15      28.700  68.430  27.480  1.00  0.00            
ATOM    226  HB2 ASN    15      29.640  67.880  27.550  1.00  0.00            
ATOM    227  HB3 ASN    15      27.840  67.900  27.880  1.00  0.00            
ATOM    228  CG  ASN    15      28.450  68.720  25.990  1.00  0.00            
ATOM    229  OD1 ASN    15      27.880  69.730  25.550  1.00  0.00            
ATOM    230  ND2 ASN    15      28.850  67.830  25.130  1.00  0.00            
ATOM    231 1HD2 ASN    15      28.660  68.000  24.150  1.00  0.00            
ATOM    232 2HD2 ASN    15      29.160  66.960  25.530  1.00  0.00            
ATOM    233  C   ASN    15      27.490  70.290  28.970  1.00  0.00            
ATOM    234  O   ASN    15      26.430  70.470  28.330  1.00  0.00            
ATOM    235  N   GLY    16      27.440  70.370  30.300  1.00  0.00            
ATOM    236  H   GLY    16      28.290  70.120  30.770  1.00  0.00            
ATOM    237  CA  GLY    16      26.380  71.010  31.130  1.00  0.00            
ATOM    238  HA2 GLY    16      26.810  71.180  32.110  1.00  0.00            
ATOM    239  HA3 GLY    16      26.140  71.960  30.640  1.00  0.00            
ATOM    240  C   GLY    16      25.170  70.100  31.250  1.00  0.00            
ATOM    241  O   GLY    16      24.450  70.340  32.200  1.00  0.00            
ATOM    242  N   LYS    17      24.910  69.080  30.380  1.00  0.00            
ATOM    243  H   LYS    17      25.670  68.850  29.770  1.00  0.00            
ATOM    244  CA  LYS    17      23.620  68.280  30.370  1.00  0.00            
ATOM    245  HA  LYS    17      22.760  68.920  30.160  1.00  0.00            
ATOM    246  CB  LYS    17      23.570  67.230  29.240  1.00  0.00            
ATOM    247  HB2 LYS    17      24.210  66.380  29.470  1.00  0.00            
ATOM    248  HB3 LYS    17      22.550  66.850  29.230  1.00  0.00            
ATOM    249  CG  LYS    17      23.950  67.650  27.790  1.00  0.00            
ATOM    250  HG2 LYS    17      25.040  67.640  27.730  1.00  0.00            
ATOM    251  HG3 LYS    17      23.720  66.830  27.120  1.00  0.00            
ATOM    252  CD  LYS    17      23.280  68.950  27.390  1.00  0.00            
ATOM    253  HD2 LYS    17      22.190  68.900  27.300  1.00  0.00            
ATOM    254  HD3 LYS    17      23.600  69.790  27.990  1.00  0.00            
ATOM    255  CE  LYS    17      23.830  69.210  25.970  1.00  0.00            
ATOM    256  HE2 LYS    17      24.840  69.570  26.160  1.00  0.00            
ATOM    257  HE3 LYS    17      23.790  68.230  25.490  1.00  0.00            
ATOM    258  NZ  LYS    17      22.970  70.200  25.270  1.00  0.00            
ATOM    259  HZ1 LYS    17      23.330  70.540  24.390  1.00  0.00            
ATOM    260  HZ2 LYS    17      22.070  69.830  25.010  1.00  0.00            
ATOM    261  HZ3 LYS    17      22.810  71.000  25.860  1.00  0.00            
ATOM    262  C   LYS    17      23.250  67.580  31.700  1.00  0.00            
ATOM    263  O   LYS    17      22.200  66.910  31.830  1.00  0.00            
ATOM    264  N   LEU    18      24.250  67.480  32.560  1.00  0.00            
ATOM    265  H   LEU    18      25.040  68.100  32.550  1.00  0.00            
ATOM    266  CA  LEU    18      24.130  66.640  33.780  1.00  0.00            
ATOM    267  HA  LEU    18      23.110  66.410  34.100  1.00  0.00            
ATOM    268  CB  LEU    18      24.850  65.280  33.480  1.00  0.00            
ATOM    269  HB2 LEU    18      24.610  64.980  32.460  1.00  0.00            
ATOM    270  HB3 LEU    18      25.890  65.570  33.300  1.00  0.00            
ATOM    271  CG  LEU    18      24.650  64.200  34.480  1.00  0.00            
ATOM    272  HG  LEU    18      23.690  64.350  34.970  1.00  0.00            
ATOM    273  CD1 LEU    18      24.730  62.810  33.780  1.00  0.00            
ATOM    274 1HD1 LEU    18      25.010  62.110  34.570  1.00  0.00            
ATOM    275 2HD1 LEU    18      23.840  62.570  33.210  1.00  0.00            
ATOM    276 3HD1 LEU    18      25.580  62.730  33.090  1.00  0.00            
ATOM    277  CD2 LEU    18      25.780  64.290  35.440  1.00  0.00            
ATOM    278 1HD2 LEU    18      25.730  63.540  36.240  1.00  0.00            
ATOM    279 2HD2 LEU    18      26.700  64.170  34.880  1.00  0.00            
ATOM    280 3HD2 LEU    18      25.850  65.290  35.870  1.00  0.00            
ATOM    281  C   LEU    18      24.700  67.440  34.940  1.00  0.00            
ATOM    282  O   LEU    18      25.710  68.030  34.790  1.00  0.00            
ATOM    283  N   THR    19      24.120  67.340  36.110  1.00  0.00            
ATOM    284  H   THR    19      23.320  66.730  36.060  1.00  0.00            
ATOM    285  CA  THR    19      24.480  67.980  37.370  1.00  0.00            
ATOM    286  HA  THR    19      25.520  68.290  37.300  1.00  0.00            
ATOM    287  CB  THR    19      23.700  69.260  37.630  1.00  0.00            
ATOM    288  HB  THR    19      22.650  68.990  37.710  1.00  0.00            
ATOM    289  CG2 THR    19      24.080  69.980  38.960  1.00  0.00            
ATOM    290 1HG2 THR    19      23.750  69.410  39.830  1.00  0.00            
ATOM    291 2HG2 THR    19      25.150  70.150  38.960  1.00  0.00            
ATOM    292 3HG2 THR    19      23.650  70.960  39.180  1.00  0.00            
ATOM    293  OG1 THR    19      23.800  70.170  36.540  1.00  0.00            
ATOM    294  HG1 THR    19      23.120  69.800  35.970  1.00  0.00            
ATOM    295  C   THR    19      24.360  67.020  38.560  1.00  0.00            
ATOM    296  O   THR    19      23.400  66.320  38.680  1.00  0.00            
ATOM    297  N   VAL    20      25.290  66.910  39.490  1.00  0.00            
ATOM    298  H   VAL    20      26.030  67.590  39.340  1.00  0.00            
ATOM    299  CA  VAL    20      25.360  66.220  40.770  1.00  0.00            
ATOM    300  HA  VAL    20      24.580  65.460  40.800  1.00  0.00            
ATOM    301  CB  VAL    20      26.770  65.550  40.860  1.00  0.00            
ATOM    302  HB  VAL    20      27.540  66.310  40.850  1.00  0.00            
ATOM    303  CG1 VAL    20      26.980  64.750  42.160  1.00  0.00            
ATOM    304 1HG1 VAL    20      26.230  63.960  42.210  1.00  0.00            
ATOM    305 2HG1 VAL    20      27.920  64.190  42.080  1.00  0.00            
ATOM    306 3HG1 VAL    20      26.940  65.380  43.050  1.00  0.00            
ATOM    307  CG2 VAL    20      26.910  64.540  39.810  1.00  0.00            
ATOM    308 1HG2 VAL    20      27.930  64.150  39.740  1.00  0.00            
ATOM    309 2HG2 VAL    20      26.230  63.710  39.960  1.00  0.00            
ATOM    310 3HG2 VAL    20      26.900  65.010  38.830  1.00  0.00            
ATOM    311  C   VAL    20      25.240  67.240  41.940  1.00  0.00            
ATOM    312  O   VAL    20      25.740  68.330  41.840  1.00  0.00            
ATOM    313  N   TYR    21      24.650  66.850  43.090  1.00  0.00            
ATOM    314  H   TYR    21      24.330  65.890  43.060  1.00  0.00            
ATOM    315  CA  TYR    21      24.440  67.540  44.340  1.00  0.00            
ATOM    316  HA  TYR    21      24.960  68.500  44.320  1.00  0.00            
ATOM    317  CB  TYR    21      23.040  67.980  44.400  1.00  0.00            
ATOM    318  HB2 TYR    21      22.360  67.140  44.300  1.00  0.00            
ATOM    319  HB3 TYR    21      22.810  68.380  45.380  1.00  0.00            
ATOM    320  CG  TYR    21      22.580  68.890  43.230  1.00  0.00            
ATOM    321  CD1 TYR    21      22.140  68.210  42.040  1.00  0.00            
ATOM    322  HD1 TYR    21      22.190  67.130  42.110  1.00  0.00            
ATOM    323  CE1 TYR    21      21.630  68.920  40.950  1.00  0.00            
ATOM    324  HE1 TYR    21      21.380  68.480  40.000  1.00  0.00            
ATOM    325  CZ  TYR    21      21.500  70.320  41.050  1.00  0.00            
ATOM    326  OH  TYR    21      20.850  70.960  40.060  1.00  0.00            
ATOM    327  HH  TYR    21      20.460  71.780  40.370  1.00  0.00            
ATOM    328  CE2 TYR    21      21.860  70.950  42.220  1.00  0.00            
ATOM    329  HE2 TYR    21      21.730  72.030  42.260  1.00  0.00            
ATOM    330  CD2 TYR    21      22.450  70.280  43.290  1.00  0.00            
ATOM    331  HD2 TYR    21      22.970  70.750  44.110  1.00  0.00            
ATOM    332  C   TYR    21      24.870  66.800  45.620  1.00  0.00            
ATOM    333  O   TYR    21      24.550  65.640  45.730  1.00  0.00            
ATOM    334  N   LEU    22      25.480  67.540  46.560  1.00  0.00            
ATOM    335  H   LEU    22      25.570  68.510  46.320  1.00  0.00            
ATOM    336  CA  LEU    22      25.970  67.000  47.850  1.00  0.00            
ATOM    337  HA  LEU    22      25.490  66.040  48.080  1.00  0.00            
ATOM    338  CB  LEU    22      27.500  66.520  47.870  1.00  0.00            
ATOM    339  HB2 LEU    22      28.140  67.320  47.490  1.00  0.00            
ATOM    340  HB3 LEU    22      27.760  66.210  48.880  1.00  0.00            
ATOM    341  CG  LEU    22      27.910  65.380  46.900  1.00  0.00            
ATOM    342  HG  LEU    22      27.300  65.470  46.000  1.00  0.00            
ATOM    343  CD1 LEU    22      29.420  65.290  46.540  1.00  0.00            
ATOM    344 1HD1 LEU    22      29.730  66.190  46.000  1.00  0.00            
ATOM    345 2HD1 LEU    22      29.930  65.420  47.500  1.00  0.00            
ATOM    346 3HD1 LEU    22      29.700  64.340  46.070  1.00  0.00            
ATOM    347  CD2 LEU    22      27.470  64.040  47.490  1.00  0.00            
ATOM    348 1HD2 LEU    22      28.110  63.570  48.240  1.00  0.00            
ATOM    349 2HD2 LEU    22      26.490  64.120  47.950  1.00  0.00            
ATOM    350 3HD2 LEU    22      27.410  63.330  46.670  1.00  0.00            
ATOM    351  C   LEU    22      25.830  68.120  48.900  1.00  0.00            
ATOM    352  O   LEU    22      26.220  69.270  48.650  1.00  0.00            
ATOM    353  N   GLY    23      25.230  67.900  50.090  1.00  0.00            
ATOM    354  H   GLY    23      25.090  66.910  50.280  1.00  0.00            
ATOM    355  CA  GLY    23      25.050  68.840  51.210  1.00  0.00            
ATOM    356  HA2 GLY    23      24.820  69.840  50.840  1.00  0.00            
ATOM    357  HA3 GLY    23      24.130  68.600  51.750  1.00  0.00            
ATOM    358  C   GLY    23      26.350  69.000  52.110  1.00  0.00            
ATOM    359  O   GLY    23      26.400  69.660  53.180  1.00  0.00            
ATOM    360  N   LYS    24      27.410  68.270  51.770  1.00  0.00            
ATOM    361  H   LYS    24      27.300  67.680  50.960  1.00  0.00            
ATOM    362  CA  LYS    24      28.700  68.330  52.420  1.00  0.00            
ATOM    363  HA  LYS    24      28.820  69.280  52.940  1.00  0.00            
ATOM    364  CB  LYS    24      28.800  67.160  53.400  1.00  0.00            
ATOM    365  HB2 LYS    24      28.460  66.270  52.870  1.00  0.00            
ATOM    366  HB3 LYS    24      29.830  67.020  53.710  1.00  0.00            
ATOM    367  CG  LYS    24      28.000  67.250  54.740  1.00  0.00            
ATOM    368  HG2 LYS    24      26.980  67.390  54.390  1.00  0.00            
ATOM    369  HG3 LYS    24      28.070  66.250  55.170  1.00  0.00            
ATOM    370  CD  LYS    24      28.690  68.260  55.720  1.00  0.00            
ATOM    371  HD2 LYS    24      29.690  67.950  56.040  1.00  0.00            
ATOM    372  HD3 LYS    24      28.750  69.260  55.280  1.00  0.00            
ATOM    373  CE  LYS    24      27.700  68.410  56.870  1.00  0.00            
ATOM    374  HE2 LYS    24      26.780  68.930  56.580  1.00  0.00            
ATOM    375  HE3 LYS    24      27.430  67.400  57.170  1.00  0.00            
ATOM    376  NZ  LYS    24      28.280  69.030  58.070  1.00  0.00            
ATOM    377  HZ1 LYS    24      29.100  68.560  58.440  1.00  0.00            
ATOM    378  HZ2 LYS    24      28.360  70.030  58.000  1.00  0.00            
ATOM    379  HZ3 LYS    24      27.580  68.960  58.790  1.00  0.00            
ATOM    380  C   LYS    24      29.810  68.090  51.430  1.00  0.00            
ATOM    381  O   LYS    24      29.520  67.850  50.250  1.00  0.00            
ATOM    382  N   ARG    25      31.100  68.340  51.710  1.00  0.00            
ATOM    383  H   ARG    25      31.310  68.710  52.630  1.00  0.00            
ATOM    384  CA  ARG    25      32.200  68.090  50.750  1.00  0.00            
ATOM    385  HA  ARG    25      31.860  67.500  49.900  1.00  0.00            
ATOM    386  CB  ARG    25      32.840  69.430  50.200  1.00  0.00            
ATOM    387  HB2 ARG    25      33.140  70.140  50.970  1.00  0.00            
ATOM    388  HB3 ARG    25      33.600  69.250  49.440  1.00  0.00            
ATOM    389  CG  ARG    25      31.690  70.210  49.460  1.00  0.00            
ATOM    390  HG2 ARG    25      31.110  69.510  48.870  1.00  0.00            
ATOM    391  HG3 ARG    25      31.110  70.750  50.210  1.00  0.00            
ATOM    392  CD  ARG    25      32.310  71.270  48.540  1.00  0.00            
ATOM    393  HD2 ARG    25      33.220  71.060  47.980  1.00  0.00            
ATOM    394  HD3 ARG    25      31.530  71.470  47.810  1.00  0.00            
ATOM    395  NE  ARG    25      32.370  72.520  49.260  1.00  0.00            
ATOM    396  HE  ARG    25      31.980  72.470  50.190  1.00  0.00            
ATOM    397  CZ  ARG    25      33.030  73.630  49.050  1.00  0.00            
ATOM    398  NH1 ARG    25      33.570  73.920  47.910  1.00  0.00            
ATOM    399 1HH1 ARG    25      33.560  73.270  47.140  1.00  0.00            
ATOM    400 2HH1 ARG    25      34.120  74.760  47.820  1.00  0.00            
ATOM    401  NH2 ARG    25      33.150  74.500  50.030  1.00  0.00            
ATOM    402 1HH2 ARG    25      32.770  74.280  50.940  1.00  0.00            
ATOM    403 2HH2 ARG    25      33.510  75.430  49.870  1.00  0.00            
ATOM    404  C   ARG    25      33.280  67.290  51.460  1.00  0.00            
ATOM    405  O   ARG    25      33.900  66.550  50.740  1.00  0.00            
ATOM    406  N   ASP    26      33.550  67.480  52.700  1.00  0.00            
ATOM    407  H   ASP    26      32.980  68.170  53.170  1.00  0.00            
ATOM    408  CA  ASP    26      34.430  66.660  53.520  1.00  0.00            
ATOM    409  HA  ASP    26      35.080  66.190  52.790  1.00  0.00            
ATOM    410  CB  ASP    26      35.210  67.510  54.640  1.00  0.00            
ATOM    411  HB2 ASP    26      34.550  67.700  55.490  1.00  0.00            
ATOM    412  HB3 ASP    26      36.060  66.960  55.060  1.00  0.00            
ATOM    413  CG  ASP    26      35.750  68.890  54.170  1.00  0.00            
ATOM    414  OD1 ASP    26      35.990  69.110  52.970  1.00  0.00            
ATOM    415  OD2 ASP    26      36.110  69.700  55.040  1.00  0.00            
ATOM    416  C   ASP    26      33.570  65.650  54.340  1.00  0.00            
ATOM    417  O   ASP    26      32.390  65.940  54.710  1.00  0.00            
ATOM    418  N   PHE    27      34.100  64.480  54.690  1.00  0.00            
ATOM    419  H   PHE    27      35.060  64.330  54.440  1.00  0.00            
ATOM    420  CA  PHE    27      33.490  63.370  55.410  1.00  0.00            
ATOM    421  HA  PHE    27      32.580  63.710  55.890  1.00  0.00            
ATOM    422  CB  PHE    27      33.140  62.330  54.380  1.00  0.00            
ATOM    423  HB2 PHE    27      34.040  62.080  53.820  1.00  0.00            
ATOM    424  HB3 PHE    27      32.880  61.380  54.840  1.00  0.00            
ATOM    425  CG  PHE    27      32.030  62.810  53.370  1.00  0.00            
ATOM    426  CD1 PHE    27      32.290  63.530  52.180  1.00  0.00            
ATOM    427  HD1 PHE    27      33.320  63.780  51.950  1.00  0.00            
ATOM    428  CE1 PHE    27      31.180  64.040  51.320  1.00  0.00            
ATOM    429  HE1 PHE    27      31.360  64.620  50.430  1.00  0.00            
ATOM    430  CZ  PHE    27      29.890  63.610  51.720  1.00  0.00            
ATOM    431  HZ  PHE    27      29.120  63.980  51.050  1.00  0.00            
ATOM    432  CE2 PHE    27      29.610  62.830  52.850  1.00  0.00            
ATOM    433  HE2 PHE    27      28.630  62.500  53.130  1.00  0.00            
ATOM    434  CD2 PHE    27      30.680  62.480  53.650  1.00  0.00            
ATOM    435  HD2 PHE    27      30.520  61.910  54.550  1.00  0.00            
ATOM    436  C   PHE    27      34.340  62.800  56.500  1.00  0.00            
ATOM    437  O   PHE    27      35.560  62.680  56.390  1.00  0.00            
ATOM    438  N   VAL    28      33.670  62.530  57.640  1.00  0.00            
ATOM    439  H   VAL    28      32.680  62.700  57.640  1.00  0.00            
ATOM    440  CA  VAL    28      34.360  62.000  58.860  1.00  0.00            
ATOM    441  HA  VAL    28      35.270  62.580  58.990  1.00  0.00            
ATOM    442  CB  VAL    28      33.390  62.190  60.040  1.00  0.00            
ATOM    443  HB  VAL    28      32.460  61.710  59.720  1.00  0.00            
ATOM    444  CG1 VAL    28      33.870  61.560  61.370  1.00  0.00            
ATOM    445 1HG1 VAL    28      34.320  60.570  61.300  1.00  0.00            
ATOM    446 2HG1 VAL    28      34.740  62.090  61.770  1.00  0.00            
ATOM    447 3HG1 VAL    28      32.980  61.560  62.000  1.00  0.00            
ATOM    448  CG2 VAL    28      33.180  63.610  60.420  1.00  0.00            
ATOM    449 1HG2 VAL    28      32.690  64.150  59.610  1.00  0.00            
ATOM    450 2HG2 VAL    28      32.450  63.670  61.220  1.00  0.00            
ATOM    451 3HG2 VAL    28      34.100  64.170  60.580  1.00  0.00            
ATOM    452  C   VAL    28      34.880  60.540  58.740  1.00  0.00            
ATOM    453  O   VAL    28      34.040  59.680  58.380  1.00  0.00            
ATOM    454  N   ASP    29      36.100  60.200  59.110  1.00  0.00            
ATOM    455  H   ASP    29      36.760  60.960  59.180  1.00  0.00            
ATOM    456  CA  ASP    29      36.550  58.880  59.680  1.00  0.00            
ATOM    457  HA  ASP    29      35.780  58.100  59.680  1.00  0.00            
ATOM    458  CB  ASP    29      37.740  58.420  58.830  1.00  0.00            
ATOM    459  HB2 ASP    29      37.380  58.290  57.810  1.00  0.00            
ATOM    460  HB3 ASP    29      38.490  59.210  58.850  1.00  0.00            
ATOM    461  CG  ASP    29      38.300  57.050  59.170  1.00  0.00            
ATOM    462  OD1 ASP    29      37.860  56.340  60.050  1.00  0.00            
ATOM    463  OD2 ASP    29      39.230  56.740  58.460  1.00  0.00            
ATOM    464  C   ASP    29      36.870  59.070  61.170  1.00  0.00            
ATOM    465  O   ASP    29      37.670  59.970  61.450  1.00  0.00            
ATOM    466  N   HIE    30      36.400  58.210  62.010  1.00  0.00            
ATOM    467  H   HIE    30      35.920  57.420  61.600  1.00  0.00            
ATOM    468  CA  HIE    30      36.610  58.160  63.460  1.00  0.00            
ATOM    469  HA  HIE    30      37.640  58.380  63.740  1.00  0.00            
ATOM    470  CB  HIE    30      35.660  59.320  63.910  1.00  0.00            
ATOM    471  HB2 HIE    30      35.960  60.240  63.400  1.00  0.00            
ATOM    472  HB3 HIE    30      34.640  59.040  63.640  1.00  0.00            
ATOM    473  CG  HIE    30      35.510  59.540  65.370  1.00  0.00            
ATOM    474  ND1 HIE    30      34.510  58.920  66.240  1.00  0.00            
ATOM    475  CE1 HIE    30      34.840  59.400  67.470  1.00  0.00            
ATOM    476  HE1 HIE    30      34.380  59.210  68.440  1.00  0.00            
ATOM    477  NE2 HIE    30      36.060  60.050  67.430  1.00  0.00            
ATOM    478  HE2 HIE    30      36.630  60.260  68.240  1.00  0.00            
ATOM    479  CD2 HIE    30      36.430  60.160  66.120  1.00  0.00            
ATOM    480  HD2 HIE    30      37.310  60.660  65.760  1.00  0.00            
ATOM    481  C   HIE    30      36.080  56.770  64.000  1.00  0.00            
ATOM    482  O   HIE    30      35.360  56.050  63.300  1.00  0.00            
ATOM    483  N   ILE    31      36.480  56.360  65.230  1.00  0.00            
ATOM    484  H   ILE    31      37.260  56.920  65.550  1.00  0.00            
ATOM    485  CA  ILE    31      35.920  55.170  65.960  1.00  0.00            
ATOM    486  HA  ILE    31      36.190  54.220  65.490  1.00  0.00            
ATOM    487  CB  ILE    31      36.480  55.140  67.480  1.00  0.00            
ATOM    488  HB  ILE    31      37.550  54.980  67.470  1.00  0.00            
ATOM    489  CG2 ILE    31      36.180  56.450  68.350  1.00  0.00            
ATOM    490 1HG2 ILE    31      35.130  56.550  68.640  1.00  0.00            
ATOM    491 2HG2 ILE    31      36.670  56.360  69.320  1.00  0.00            
ATOM    492 3HG2 ILE    31      36.620  57.310  67.850  1.00  0.00            
ATOM    493  CG1 ILE    31      35.870  54.000  68.310  1.00  0.00            
ATOM    494 2HG1 ILE    31      36.150  54.160  69.350  1.00  0.00            
ATOM    495 3HG1 ILE    31      34.780  54.070  68.280  1.00  0.00            
ATOM    496  CD1 ILE    31      36.400  52.610  67.920  1.00  0.00            
ATOM    497 1HD1 ILE    31      35.660  51.860  68.190  1.00  0.00            
ATOM    498 2HD1 ILE    31      36.520  52.570  66.830  1.00  0.00            
ATOM    499 3HD1 ILE    31      37.320  52.370  68.440  1.00  0.00            
ATOM    500  C   ILE    31      34.310  55.060  65.880  1.00  0.00            
ATOM    501  O   ILE    31      33.880  53.960  65.580  1.00  0.00            
ATOM    502  N   ASP    32      33.560  56.100  66.130  1.00  0.00            
ATOM    503  H   ASP    32      34.100  56.930  66.310  1.00  0.00            
ATOM    504  CA  ASP    32      32.080  56.150  66.110  1.00  0.00            
ATOM    505  HA  ASP    32      31.650  55.150  66.200  1.00  0.00            
ATOM    506  CB  ASP    32      31.650  57.030  67.270  1.00  0.00            
ATOM    507  HB2 ASP    32      31.950  58.070  67.130  1.00  0.00            
ATOM    508  HB3 ASP    32      30.560  57.010  67.300  1.00  0.00            
ATOM    509  CG  ASP    32      32.230  56.700  68.610  1.00  0.00            
ATOM    510  OD1 ASP    32      32.640  57.680  69.280  1.00  0.00            
ATOM    511  OD2 ASP    32      32.270  55.520  69.070  1.00  0.00            
ATOM    512  C   ASP    32      31.370  56.710  64.870  1.00  0.00            
ATOM    513  O   ASP    32      30.170  56.520  64.750  1.00  0.00            
ATOM    514  N   LEU    33      32.100  57.150  63.890  1.00  0.00            
ATOM    515  H   LEU    33      33.110  57.120  63.920  1.00  0.00            
ATOM    516  CA  LEU    33      31.380  57.490  62.580  1.00  0.00            
ATOM    517  HA  LEU    33      30.540  56.820  62.390  1.00  0.00            
ATOM    518  CB  LEU    33      30.740  58.910  62.690  1.00  0.00            
ATOM    519  HB2 LEU    33      29.940  58.910  63.430  1.00  0.00            
ATOM    520  HB3 LEU    33      31.450  59.650  63.060  1.00  0.00            
ATOM    521  CG  LEU    33      30.030  59.400  61.420  1.00  0.00            
ATOM    522  HG  LEU    33      30.640  59.360  60.510  1.00  0.00            
ATOM    523  CD1 LEU    33      28.770  58.520  61.110  1.00  0.00            
ATOM    524 1HD1 LEU    33      28.060  58.660  61.930  1.00  0.00            
ATOM    525 2HD1 LEU    33      28.270  58.840  60.200  1.00  0.00            
ATOM    526 3HD1 LEU    33      29.090  57.480  61.100  1.00  0.00            
ATOM    527  CD2 LEU    33      29.560  60.880  61.540  1.00  0.00            
ATOM    528 1HD2 LEU    33      30.360  61.550  61.860  1.00  0.00            
ATOM    529 2HD2 LEU    33      29.180  61.310  60.610  1.00  0.00            
ATOM    530 3HD2 LEU    33      28.710  60.770  62.200  1.00  0.00            
ATOM    531  C   LEU    33      32.270  57.390  61.340  1.00  0.00            
ATOM    532  O   LEU    33      33.320  58.060  61.290  1.00  0.00            
ATOM    533  N   VAL    34      31.840  56.540  60.350  1.00  0.00            
ATOM    534  H   VAL    34      31.170  55.820  60.590  1.00  0.00            
ATOM    535  CA  VAL    34      32.370  56.670  59.010  1.00  0.00            
ATOM    536  HA  VAL    34      33.160  57.420  59.020  1.00  0.00            
ATOM    537  CB  VAL    34      32.900  55.320  58.560  1.00  0.00            
ATOM    538  HB  VAL    34      32.030  54.680  58.420  1.00  0.00            
ATOM    539  CG1 VAL    34      33.460  55.400  57.050  1.00  0.00            
ATOM    540 1HG1 VAL    34      33.900  54.460  56.720  1.00  0.00            
ATOM    541 2HG1 VAL    34      32.700  55.700  56.330  1.00  0.00            
ATOM    542 3HG1 VAL    34      34.310  56.080  56.990  1.00  0.00            
ATOM    543  CG2 VAL    34      33.960  54.720  59.520  1.00  0.00            
ATOM    544 1HG2 VAL    34      34.750  55.450  59.670  1.00  0.00            
ATOM    545 2HG2 VAL    34      33.460  54.400  60.440  1.00  0.00            
ATOM    546 3HG2 VAL    34      34.320  53.840  58.990  1.00  0.00            
ATOM    547  C   VAL    34      31.250  57.220  58.130  1.00  0.00            
ATOM    548  O   VAL    34      30.200  56.600  58.130  1.00  0.00            
ATOM    549  N   GLU    35      31.370  58.530  57.670  1.00  0.00            
ATOM    550  H   GLU    35      32.270  58.970  57.770  1.00  0.00            
ATOM    551  CA  GLU    35      30.190  59.300  57.190  1.00  0.00            
ATOM    552  HA  GLU    35      29.350  59.040  57.840  1.00  0.00            
ATOM    553  CB  GLU    35      30.380  60.880  57.380  1.00  0.00            
ATOM    554  HB2 GLU    35      30.880  60.980  58.340  1.00  0.00            
ATOM    555  HB3 GLU    35      31.120  61.120  56.610  1.00  0.00            
ATOM    556  CG  GLU    35      29.170  61.710  57.460  1.00  0.00            
ATOM    557  HG2 GLU    35      28.570  61.630  56.550  1.00  0.00            
ATOM    558  HG3 GLU    35      28.610  61.250  58.270  1.00  0.00            
ATOM    559  CD  GLU    35      29.530  63.150  57.770  1.00  0.00            
ATOM    560  OE1 GLU    35      28.560  63.850  57.900  1.00  0.00            
ATOM    561  OE2 GLU    35      30.690  63.580  57.850  1.00  0.00            
ATOM    562  C   GLU    35      29.860  58.950  55.730  1.00  0.00            
ATOM    563  O   GLU    35      30.750  59.080  54.940  1.00  0.00            
ATOM    564  N   PRO    36      28.620  58.580  55.340  1.00  0.00            
ATOM    565  CD  PRO    36      27.420  58.410  56.230  1.00  0.00            
ATOM    566  HD2 PRO    36      27.210  59.370  56.700  1.00  0.00            
ATOM    567  HD3 PRO    36      27.690  57.690  57.000  1.00  0.00            
ATOM    568  CG  PRO    36      26.370  57.900  55.280  1.00  0.00            
ATOM    569  HG2 PRO    36      25.750  58.740  55.000  1.00  0.00            
ATOM    570  HG3 PRO    36      25.740  57.200  55.830  1.00  0.00            
ATOM    571  CB  PRO    36      27.030  57.210  54.080  1.00  0.00            
ATOM    572  HB2 PRO    36      26.350  57.310  53.230  1.00  0.00            
ATOM    573  HB3 PRO    36      27.340  56.170  54.250  1.00  0.00            
ATOM    574  CA  PRO    36      28.260  58.160  54.030  1.00  0.00            
ATOM    575  HA  PRO    36      29.110  57.620  53.630  1.00  0.00            
ATOM    576  C   PRO    36      27.980  59.380  53.100  1.00  0.00            
ATOM    577  O   PRO    36      27.460  60.450  53.450  1.00  0.00            
ATOM    578  N   VAL    37      28.550  59.120  51.880  1.00  0.00            
ATOM    579  H   VAL    37      28.990  58.210  51.810  1.00  0.00            
ATOM    580  CA  VAL    37      28.440  60.060  50.710  1.00  0.00            
ATOM    581  HA  VAL    37      28.560  61.110  51.010  1.00  0.00            
ATOM    582  CB  VAL    37      29.530  59.780  49.580  1.00  0.00            
ATOM    583  HB  VAL    37      29.330  58.850  49.050  1.00  0.00            
ATOM    584  CG1 VAL    37      29.620  60.970  48.570  1.00  0.00            
ATOM    585 1HG1 VAL    37      28.650  61.110  48.090  1.00  0.00            
ATOM    586 2HG1 VAL    37      30.020  61.830  49.110  1.00  0.00            
ATOM    587 3HG1 VAL    37      30.400  60.750  47.850  1.00  0.00            
ATOM    588  CG2 VAL    37      30.900  59.680  50.200  1.00  0.00            
ATOM    589 1HG2 VAL    37      31.600  59.600  49.370  1.00  0.00            
ATOM    590 2HG2 VAL    37      31.120  60.610  50.730  1.00  0.00            
ATOM    591 3HG2 VAL    37      31.020  58.810  50.840  1.00  0.00            
ATOM    592  C   VAL    37      27.020  60.070  50.080  1.00  0.00            
ATOM    593  O   VAL    37      26.780  59.660  48.980  1.00  0.00            
ATOM    594  N   ASP    38      26.110  60.560  50.870  1.00  0.00            
ATOM    595  H   ASP    38      26.250  60.910  51.810  1.00  0.00            
ATOM    596  CA  ASP    38      24.760  60.850  50.320  1.00  0.00            
ATOM    597  HA  ASP    38      24.290  59.970  49.900  1.00  0.00            
ATOM    598  CB  ASP    38      23.860  61.270  51.470  1.00  0.00            
ATOM    599  HB2 ASP    38      24.190  62.270  51.750  1.00  0.00            
ATOM    600  HB3 ASP    38      22.840  61.540  51.190  1.00  0.00            
ATOM    601  CG  ASP    38      23.900  60.390  52.700  1.00  0.00            
ATOM    602  OD1 ASP    38      23.610  60.770  53.830  1.00  0.00            
ATOM    603  OD2 ASP    38      24.250  59.160  52.550  1.00  0.00            
ATOM    604  C   ASP    38      24.670  62.030  49.390  1.00  0.00            
ATOM    605  O   ASP    38      25.290  63.050  49.760  1.00  0.00            
ATOM    606  N   GLY    39      24.040  61.940  48.230  1.00  0.00            
ATOM    607  H   GLY    39      23.620  61.060  47.980  1.00  0.00            
ATOM    608  CA  GLY    39      23.640  63.100  47.410  1.00  0.00            
ATOM    609  HA2 GLY    39      23.280  63.890  48.070  1.00  0.00            
ATOM    610  HA3 GLY    39      24.460  63.620  46.910  1.00  0.00            
ATOM    611  C   GLY    39      22.390  62.890  46.550  1.00  0.00            
ATOM    612  O   GLY    39      21.540  62.040  46.840  1.00  0.00            
ATOM    613  N   VAL    40      22.320  63.630  45.440  1.00  0.00            
ATOM    614  H   VAL    40      23.170  64.170  45.340  1.00  0.00            
ATOM    615  CA  VAL    40      21.380  63.560  44.300  1.00  0.00            
ATOM    616  HA  VAL    40      20.850  62.610  44.220  1.00  0.00            
ATOM    617  CB  VAL    40      20.180  64.490  44.600  1.00  0.00            
ATOM    618  HB  VAL    40      20.540  65.520  44.570  1.00  0.00            
ATOM    619  CG1 VAL    40      19.120  64.470  43.480  1.00  0.00            
ATOM    620 1HG1 VAL    40      19.480  64.850  42.530  1.00  0.00            
ATOM    621 2HG1 VAL    40      18.660  63.500  43.310  1.00  0.00            
ATOM    622 3HG1 VAL    40      18.320  65.160  43.720  1.00  0.00            
ATOM    623  CG2 VAL    40      19.490  64.330  45.930  1.00  0.00            
ATOM    624 1HG2 VAL    40      19.220  63.270  46.000  1.00  0.00            
ATOM    625 2HG2 VAL    40      20.190  64.560  46.730  1.00  0.00            
ATOM    626 3HG2 VAL    40      18.670  65.050  45.900  1.00  0.00            
ATOM    627  C   VAL    40      22.040  63.820  42.940  1.00  0.00            
ATOM    628  O   VAL    40      22.930  64.660  42.960  1.00  0.00            
ATOM    629  N   VAL    41      21.550  63.270  41.840  1.00  0.00            
ATOM    630  H   VAL    41      20.830  62.600  42.090  1.00  0.00            
ATOM    631  CA  VAL    41      21.890  63.530  40.350  1.00  0.00            
ATOM    632  HA  VAL    41      22.580  64.370  40.340  1.00  0.00            
ATOM    633  CB  VAL    41      22.620  62.410  39.650  1.00  0.00            
ATOM    634  HB  VAL    41      23.590  62.320  40.140  1.00  0.00            
ATOM    635  CG1 VAL    41      21.830  61.140  39.680  1.00  0.00            
ATOM    636 1HG1 VAL    41      20.870  61.150  39.160  1.00  0.00            
ATOM    637 2HG1 VAL    41      22.390  60.310  39.260  1.00  0.00            
ATOM    638 3HG1 VAL    41      21.630  60.870  40.720  1.00  0.00            
ATOM    639  CG2 VAL    41      23.040  62.760  38.210  1.00  0.00            
ATOM    640 1HG2 VAL    41      23.690  61.950  37.890  1.00  0.00            
ATOM    641 2HG2 VAL    41      22.130  62.840  37.620  1.00  0.00            
ATOM    642 3HG2 VAL    41      23.600  63.700  38.170  1.00  0.00            
ATOM    643  C   VAL    41      20.620  64.100  39.560  1.00  0.00            
ATOM    644  O   VAL    41      19.550  63.610  39.750  1.00  0.00            
ATOM    645  N   LEU    42      20.820  65.120  38.700  1.00  0.00            
ATOM    646  H   LEU    42      21.770  65.420  38.520  1.00  0.00            
ATOM    647  CA  LEU    42      19.860  65.640  37.710  1.00  0.00            
ATOM    648  HA  LEU    42      19.030  64.940  37.790  1.00  0.00            
ATOM    649  CB  LEU    42      19.440  67.050  38.100  1.00  0.00            
ATOM    650  HB2 LEU    42      18.990  66.840  39.070  1.00  0.00            
ATOM    651  HB3 LEU    42      20.320  67.710  38.090  1.00  0.00            
ATOM    652  CG  LEU    42      18.380  67.630  37.160  1.00  0.00            
ATOM    653  HG  LEU    42      18.810  67.530  36.160  1.00  0.00            
ATOM    654  CD1 LEU    42      17.010  66.910  37.110  1.00  0.00            
ATOM    655 1HD1 LEU    42      16.330  67.390  36.410  1.00  0.00            
ATOM    656 2HD1 LEU    42      17.160  65.850  36.920  1.00  0.00            
ATOM    657 3HD1 LEU    42      16.570  67.050  38.100  1.00  0.00            
ATOM    658  CD2 LEU    42      18.130  69.130  37.390  1.00  0.00            
ATOM    659 1HD2 LEU    42      19.150  69.530  37.380  1.00  0.00            
ATOM    660 2HD2 LEU    42      17.700  69.500  36.460  1.00  0.00            
ATOM    661 3HD2 LEU    42      17.670  69.260  38.370  1.00  0.00            
ATOM    662  C   LEU    42      20.440  65.610  36.210  1.00  0.00            
ATOM    663  O   LEU    42      21.450  66.260  35.860  1.00  0.00            
ATOM    664  N   VAL    43      19.850  64.770  35.350  1.00  0.00            
ATOM    665  H   VAL    43      19.230  64.050  35.670  1.00  0.00            
ATOM    666  CA  VAL    43      20.170  64.680  33.920  1.00  0.00            
ATOM    667  HA  VAL    43      21.080  65.250  33.700  1.00  0.00            
ATOM    668  CB  VAL    43      20.510  63.290  33.470  1.00  0.00            
ATOM    669  HB  VAL    43      21.270  62.780  34.070  1.00  0.00            
ATOM    670  CG1 VAL    43      19.280  62.370  33.360  1.00  0.00            
ATOM    671 1HG1 VAL    43      18.600  62.640  32.550  1.00  0.00            
ATOM    672 2HG1 VAL    43      19.470  61.310  33.500  1.00  0.00            
ATOM    673 3HG1 VAL    43      18.770  62.620  34.290  1.00  0.00            
ATOM    674  CG2 VAL    43      21.010  63.170  32.010  1.00  0.00            
ATOM    675 1HG2 VAL    43      20.350  63.440  31.190  1.00  0.00            
ATOM    676 2HG2 VAL    43      21.890  63.770  31.790  1.00  0.00            
ATOM    677 3HG2 VAL    43      21.230  62.110  31.870  1.00  0.00            
ATOM    678  C   VAL    43      19.050  65.240  33.090  1.00  0.00            
ATOM    679  O   VAL    43      17.870  64.990  33.340  1.00  0.00            
ATOM    680  N   ASP    44      19.440  65.950  31.970  1.00  0.00            
ATOM    681  H   ASP    44      20.440  66.110  31.890  1.00  0.00            
ATOM    682  CA  ASP    44      18.480  66.440  30.930  1.00  0.00            
ATOM    683  HA  ASP    44      17.680  67.050  31.340  1.00  0.00            
ATOM    684  CB  ASP    44      19.300  67.350  30.020  1.00  0.00            
ATOM    685  HB2 ASP    44      19.760  68.170  30.580  1.00  0.00            
ATOM    686  HB3 ASP    44      20.040  66.760  29.490  1.00  0.00            
ATOM    687  CG  ASP    44      18.490  68.110  28.970  1.00  0.00            
ATOM    688  OD1 ASP    44      17.310  68.430  29.240  1.00  0.00            
ATOM    689  OD2 ASP    44      19.010  68.560  27.920  1.00  0.00            
ATOM    690  C   ASP    44      17.890  65.310  30.120  1.00  0.00            
ATOM    691  O   ASP    44      18.610  64.470  29.490  1.00  0.00            
ATOM    692  N   PRO    45      16.550  65.110  30.080  1.00  0.00            
ATOM    693  CD  PRO    45      15.520  65.950  30.690  1.00  0.00            
ATOM    694  HD2 PRO    45      15.670  67.020  30.580  1.00  0.00            
ATOM    695  HD3 PRO    45      15.400  65.740  31.750  1.00  0.00            
ATOM    696  CG  PRO    45      14.240  65.540  30.020  1.00  0.00            
ATOM    697  HG2 PRO    45      14.270  66.120  29.100  1.00  0.00            
ATOM    698  HG3 PRO    45      13.330  65.740  30.590  1.00  0.00            
ATOM    699  CB  PRO    45      14.450  64.060  29.820  1.00  0.00            
ATOM    700  HB2 PRO    45      13.660  63.510  29.300  1.00  0.00            
ATOM    701  HB3 PRO    45      14.450  63.570  30.790  1.00  0.00            
ATOM    702  CA  PRO    45      15.890  63.960  29.460  1.00  0.00            
ATOM    703  HA  PRO    45      16.260  63.070  29.980  1.00  0.00            
ATOM    704  C   PRO    45      16.050  63.690  27.930  1.00  0.00            
ATOM    705  O   PRO    45      15.700  62.650  27.430  1.00  0.00            
ATOM    706  N   GLU    46      16.420  64.760  27.260  1.00  0.00            
ATOM    707  H   GLU    46      16.520  65.600  27.800  1.00  0.00            
ATOM    708  CA  GLU    46      16.870  64.830  25.870  1.00  0.00            
ATOM    709  HA  GLU    46      16.020  64.440  25.300  1.00  0.00            
ATOM    710  CB  GLU    46      16.950  66.330  25.560  1.00  0.00            
ATOM    711  HB2 GLU    46      17.710  66.760  26.210  1.00  0.00            
ATOM    712  HB3 GLU    46      17.420  66.430  24.590  1.00  0.00            
ATOM    713  CG  GLU    46      15.590  67.130  25.600  1.00  0.00            
ATOM    714  HG2 GLU    46      15.320  67.240  26.650  1.00  0.00            
ATOM    715  HG3 GLU    46      15.840  68.110  25.200  1.00  0.00            
ATOM    716  CD  GLU    46      14.430  66.540  24.810  1.00  0.00            
ATOM    717  OE1 GLU    46      14.590  65.890  23.780  1.00  0.00            
ATOM    718  OE2 GLU    46      13.270  66.650  25.280  1.00  0.00            
ATOM    719  C   GLU    46      18.190  64.050  25.610  1.00  0.00            
ATOM    720  O   GLU    46      18.460  63.580  24.500  1.00  0.00            
ATOM    721  N   TYR    47      19.030  63.730  26.660  1.00  0.00            
ATOM    722  H   TYR    47      18.870  64.090  27.590  1.00  0.00            
ATOM    723  CA  TYR    47      20.170  62.780  26.570  1.00  0.00            
ATOM    724  HA  TYR    47      20.580  62.790  25.560  1.00  0.00            
ATOM    725  CB  TYR    47      21.280  63.370  27.470  1.00  0.00            
ATOM    726  HB2 TYR    47      21.300  64.450  27.350  1.00  0.00            
ATOM    727  HB3 TYR    47      21.070  63.170  28.520  1.00  0.00            
ATOM    728  CG  TYR    47      22.680  62.810  27.190  1.00  0.00            
ATOM    729  CD1 TYR    47      23.240  61.930  28.110  1.00  0.00            
ATOM    730  HD1 TYR    47      22.760  61.740  29.060  1.00  0.00            
ATOM    731  CE1 TYR    47      24.460  61.320  27.810  1.00  0.00            
ATOM    732  HE1 TYR    47      24.940  60.610  28.460  1.00  0.00            
ATOM    733  CZ  TYR    47      25.140  61.680  26.650  1.00  0.00            
ATOM    734  OH  TYR    47      26.370  61.190  26.490  1.00  0.00            
ATOM    735  HH  TYR    47      26.690  61.330  25.600  1.00  0.00            
ATOM    736  CE2 TYR    47      24.620  62.670  25.730  1.00  0.00            
ATOM    737  HE2 TYR    47      25.250  63.090  24.950  1.00  0.00            
ATOM    738  CD2 TYR    47      23.380  63.200  26.030  1.00  0.00            
ATOM    739  HD2 TYR    47      22.950  63.950  25.380  1.00  0.00            
ATOM    740  C   TYR    47      19.730  61.340  26.930  1.00  0.00            
ATOM    741  O   TYR    47      20.170  60.370  26.380  1.00  0.00            
ATOM    742  N   LEU    48      18.800  61.260  27.890  1.00  0.00            
ATOM    743  H   LEU    48      18.410  62.120  28.260  1.00  0.00            
ATOM    744  CA  LEU    48      18.280  60.050  28.470  1.00  0.00            
ATOM    745  HA  LEU    48      19.120  59.400  28.740  1.00  0.00            
ATOM    746  CB  LEU    48      17.650  60.450  29.870  1.00  0.00            
ATOM    747  HB2 LEU    48      18.300  61.020  30.530  1.00  0.00            
ATOM    748  HB3 LEU    48      16.780  61.060  29.650  1.00  0.00            
ATOM    749  CG  LEU    48      17.420  59.190  30.810  1.00  0.00            
ATOM    750  HG  LEU    48      16.850  58.440  30.260  1.00  0.00            
ATOM    751  CD1 LEU    48      18.600  58.270  31.210  1.00  0.00            
ATOM    752 1HD1 LEU    48      19.060  57.670  30.430  1.00  0.00            
ATOM    753 2HD1 LEU    48      19.270  59.020  31.640  1.00  0.00            
ATOM    754 3HD1 LEU    48      18.150  57.690  32.010  1.00  0.00            
ATOM    755  CD2 LEU    48      16.620  59.690  32.000  1.00  0.00            
ATOM    756 1HD2 LEU    48      15.550  59.870  31.880  1.00  0.00            
ATOM    757 2HD2 LEU    48      16.750  59.080  32.890  1.00  0.00            
ATOM    758 3HD2 LEU    48      16.950  60.670  32.350  1.00  0.00            
ATOM    759  C   LEU    48      17.410  59.120  27.660  1.00  0.00            
ATOM    760  O   LEU    48      17.430  57.930  27.860  1.00  0.00            
ATOM    761  N   LYS    49      16.550  59.630  26.730  1.00  0.00            
ATOM    762  H   LYS    49      16.630  60.640  26.720  1.00  0.00            
ATOM    763  CA  LYS    49      15.670  58.950  25.780  1.00  0.00            
ATOM    764  HA  LYS    49      14.950  58.510  26.460  1.00  0.00            
ATOM    765  CB  LYS    49      14.910  60.030  25.010  1.00  0.00            
ATOM    766  HB2 LYS    49      14.170  59.500  24.420  1.00  0.00            
ATOM    767  HB3 LYS    49      14.480  60.720  25.730  1.00  0.00            
ATOM    768  CG  LYS    49      15.810  60.800  24.020  1.00  0.00            
ATOM    769  HG2 LYS    49      16.690  61.240  24.500  1.00  0.00            
ATOM    770  HG3 LYS    49      16.200  60.130  23.260  1.00  0.00            
ATOM    771  CD  LYS    49      15.080  62.010  23.390  1.00  0.00            
ATOM    772  HD2 LYS    49      14.190  61.620  22.890  1.00  0.00            
ATOM    773  HD3 LYS    49      14.560  62.560  24.170  1.00  0.00            
ATOM    774  CE  LYS    49      15.900  62.930  22.550  1.00  0.00            
ATOM    775  HE2 LYS    49      16.560  63.540  23.160  1.00  0.00            
ATOM    776  HE3 LYS    49      16.380  62.240  21.850  1.00  0.00            
ATOM    777  NZ  LYS    49      14.990  63.940  21.870  1.00  0.00            
ATOM    778  HZ1 LYS    49      15.320  63.970  20.920  1.00  0.00            
ATOM    779  HZ2 LYS    49      14.090  63.480  21.840  1.00  0.00            
ATOM    780  HZ3 LYS    49      14.940  64.850  22.310  1.00  0.00            
ATOM    781  C   LYS    49      16.220  57.860  24.840  1.00  0.00            
ATOM    782  O   LYS    49      15.520  57.310  23.990  1.00  0.00            
ATOM    783  N   GLU    50      17.510  57.470  25.070  1.00  0.00            
ATOM    784  H   GLU    50      17.990  58.070  25.730  1.00  0.00            
ATOM    785  CA  GLU    50      18.160  56.330  24.340  1.00  0.00            
ATOM    786  HA  GLU    50      17.470  55.490  24.280  1.00  0.00            
ATOM    787  CB  GLU    50      18.700  56.680  22.960  1.00  0.00            
ATOM    788  HB2 GLU    50      19.370  55.890  22.600  1.00  0.00            
ATOM    789  HB3 GLU    50      17.810  56.650  22.330  1.00  0.00            
ATOM    790  CG  GLU    50      19.340  58.040  22.930  1.00  0.00            
ATOM    791  HG2 GLU    50      18.670  58.900  22.860  1.00  0.00            
ATOM    792  HG3 GLU    50      19.860  58.210  23.870  1.00  0.00            
ATOM    793  CD  GLU    50      20.490  58.120  21.840  1.00  0.00            
ATOM    794  OE1 GLU    50      20.690  59.200  21.250  1.00  0.00            
ATOM    795  OE2 GLU    50      21.300  57.180  21.780  1.00  0.00            
ATOM    796  C   GLU    50      19.270  55.820  25.350  1.00  0.00            
ATOM    797  O   GLU    50      20.240  55.240  24.920  1.00  0.00            
ATOM    798  N   ARG    51      19.190  56.020  26.680  1.00  0.00            
ATOM    799  H   ARG    51      18.330  56.390  27.050  1.00  0.00            
ATOM    800  CA  ARG    51      20.190  55.760  27.740  1.00  0.00            
ATOM    801  HA  ARG    51      20.830  54.940  27.400  1.00  0.00            
ATOM    802  CB  ARG    51      21.140  57.000  27.750  1.00  0.00            
ATOM    803  HB2 ARG    51      20.560  57.850  28.110  1.00  0.00            
ATOM    804  HB3 ARG    51      21.930  56.790  28.470  1.00  0.00            
ATOM    805  CG  ARG    51      21.830  57.410  26.390  1.00  0.00            
ATOM    806  HG2 ARG    51      22.320  56.510  26.010  1.00  0.00            
ATOM    807  HG3 ARG    51      21.050  57.790  25.730  1.00  0.00            
ATOM    808  CD  ARG    51      22.770  58.540  26.620  1.00  0.00            
ATOM    809  HD2 ARG    51      22.260  59.470  26.870  1.00  0.00            
ATOM    810  HD3 ARG    51      23.460  58.330  27.440  1.00  0.00            
ATOM    811  NE  ARG    51      23.630  58.700  25.370  1.00  0.00            
ATOM    812  HE  ARG    51      24.590  58.390  25.450  1.00  0.00            
ATOM    813  CZ  ARG    51      23.290  59.370  24.270  1.00  0.00            
ATOM    814  NH1 ARG    51      22.190  60.090  24.330  1.00  0.00            
ATOM    815 1HH1 ARG    51      21.560  60.070  25.110  1.00  0.00            
ATOM    816 2HH1 ARG    51      22.050  60.720  23.550  1.00  0.00            
ATOM    817  NH2 ARG    51      24.030  59.370  23.200  1.00  0.00            
ATOM    818 1HH2 ARG    51      24.710  58.640  23.050  1.00  0.00            
ATOM    819 2HH2 ARG    51      23.700  59.820  22.350  1.00  0.00            
ATOM    820  C   ARG    51      19.690  55.500  29.170  1.00  0.00            
ATOM    821  O   ARG    51      18.480  55.490  29.380  1.00  0.00            
ATOM    822  N   ARG    52      20.580  55.370  30.210  1.00  0.00            
ATOM    823  H   ARG    52      21.570  55.370  30.000  1.00  0.00            
ATOM    824  CA  ARG    52      20.330  55.210  31.610  1.00  0.00            
ATOM    825  HA  ARG    52      19.350  55.590  31.900  1.00  0.00            
ATOM    826  CB  ARG    52      20.260  53.680  31.920  1.00  0.00            
ATOM    827  HB2 ARG    52      19.410  53.240  31.400  1.00  0.00            
ATOM    828  HB3 ARG    52      21.140  53.210  31.470  1.00  0.00            
ATOM    829  CG  ARG    52      20.090  53.220  33.370  1.00  0.00            
ATOM    830  HG2 ARG    52      20.980  53.480  33.940  1.00  0.00            
ATOM    831  HG3 ARG    52      19.210  53.720  33.780  1.00  0.00            
ATOM    832  CD  ARG    52      19.740  51.760  33.300  1.00  0.00            
ATOM    833  HD2 ARG    52      18.760  51.610  32.830  1.00  0.00            
ATOM    834  HD3 ARG    52      20.530  51.250  32.750  1.00  0.00            
ATOM    835  NE  ARG    52      19.650  51.160  34.640  1.00  0.00            
ATOM    836  HE  ARG    52      19.910  51.810  35.370  1.00  0.00            
ATOM    837  CZ  ARG    52      19.010  50.060  35.020  1.00  0.00            
ATOM    838  NH1 ARG    52      18.550  49.210  34.130  1.00  0.00            
ATOM    839 1HH1 ARG    52      18.810  49.310  33.160  1.00  0.00            
ATOM    840 2HH1 ARG    52      18.180  48.320  34.430  1.00  0.00            
ATOM    841  NH2 ARG    52      18.780  49.610  36.210  1.00  0.00            
ATOM    842 1HH2 ARG    52      19.210  50.020  37.030  1.00  0.00            
ATOM    843 2HH2 ARG    52      18.110  48.860  36.310  1.00  0.00            
ATOM    844  C   ARG    52      21.440  55.930  32.440  1.00  0.00            
ATOM    845  O   ARG    52      22.510  56.170  31.900  1.00  0.00            
ATOM    846  N   VAL    53      21.150  56.330  33.670  1.00  0.00            
ATOM    847  H   VAL    53      20.240  56.170  34.060  1.00  0.00            
ATOM    848  CA  VAL    53      22.010  57.080  34.570  1.00  0.00            
ATOM    849  HA  VAL    53      22.680  57.710  34.000  1.00  0.00            
ATOM    850  CB  VAL    53      21.220  58.100  35.420  1.00  0.00            
ATOM    851  HB  VAL    53      20.540  57.460  35.990  1.00  0.00            
ATOM    852  CG1 VAL    53      22.030  59.010  36.350  1.00  0.00            
ATOM    853 1HG1 VAL    53      22.390  58.440  37.210  1.00  0.00            
ATOM    854 2HG1 VAL    53      22.820  59.540  35.820  1.00  0.00            
ATOM    855 3HG1 VAL    53      21.330  59.760  36.710  1.00  0.00            
ATOM    856  CG2 VAL    53      20.590  59.130  34.460  1.00  0.00            
ATOM    857 1HG2 VAL    53      19.940  58.680  33.710  1.00  0.00            
ATOM    858 2HG2 VAL    53      20.040  59.950  34.920  1.00  0.00            
ATOM    859 3HG2 VAL    53      21.430  59.650  34.000  1.00  0.00            
ATOM    860  C   VAL    53      22.850  56.140  35.450  1.00  0.00            
ATOM    861  O   VAL    53      22.410  55.110  35.920  1.00  0.00            
ATOM    862  N   TYR    54      24.090  56.530  35.780  1.00  0.00            
ATOM    863  H   TYR    54      24.310  57.430  35.380  1.00  0.00            
ATOM    864  CA  TYR    54      25.020  55.820  36.600  1.00  0.00            
ATOM    865  HA  TYR    54      24.480  55.070  37.190  1.00  0.00            
ATOM    866  CB  TYR    54      25.910  55.000  35.720  1.00  0.00            
ATOM    867  HB2 TYR    54      26.460  55.700  35.090  1.00  0.00            
ATOM    868  HB3 TYR    54      26.560  54.420  36.370  1.00  0.00            
ATOM    869  CG  TYR    54      25.390  53.970  34.710  1.00  0.00            
ATOM    870  CD1 TYR    54      25.020  52.660  35.100  1.00  0.00            
ATOM    871  HD1 TYR    54      25.270  52.310  36.090  1.00  0.00            
ATOM    872  CE1 TYR    54      24.310  51.820  34.220  1.00  0.00            
ATOM    873  HE1 TYR    54      24.120  50.780  34.440  1.00  0.00            
ATOM    874  CZ  TYR    54      24.070  52.330  32.870  1.00  0.00            
ATOM    875  OH  TYR    54      23.510  51.480  32.040  1.00  0.00            
ATOM    876  HH  TYR    54      23.510  50.600  32.420  1.00  0.00            
ATOM    877  CE2 TYR    54      24.540  53.600  32.490  1.00  0.00            
ATOM    878  HE2 TYR    54      24.540  53.900  31.460  1.00  0.00            
ATOM    879  CD2 TYR    54      25.170  54.440  33.370  1.00  0.00            
ATOM    880  HD2 TYR    54      25.500  55.440  33.140  1.00  0.00            
ATOM    881  C   TYR    54      25.770  56.820  37.520  1.00  0.00            
ATOM    882  O   TYR    54      25.990  57.990  37.230  1.00  0.00            
ATOM    883  N   VAL    55      26.040  56.340  38.700  1.00  0.00            
ATOM    884  H   VAL    55      25.960  55.340  38.790  1.00  0.00            
ATOM    885  CA  VAL    55      26.860  57.080  39.710  1.00  0.00            
ATOM    886  HA  VAL    55      27.460  57.800  39.140  1.00  0.00            
ATOM    887  CB  VAL    55      26.030  57.790  40.820  1.00  0.00            
ATOM    888  HB  VAL    55      25.700  57.120  41.620  1.00  0.00            
ATOM    889  CG1 VAL    55      26.860  59.010  41.390  1.00  0.00            
ATOM    890 1HG1 VAL    55      27.340  59.560  40.580  1.00  0.00            
ATOM    891 2HG1 VAL    55      26.170  59.710  41.870  1.00  0.00            
ATOM    892 3HG1 VAL    55      27.680  58.630  41.990  1.00  0.00            
ATOM    893  CG2 VAL    55      24.680  58.450  40.330  1.00  0.00            
ATOM    894 1HG2 VAL    55      24.080  57.680  39.840  1.00  0.00            
ATOM    895 2HG2 VAL    55      24.140  58.940  41.130  1.00  0.00            
ATOM    896 3HG2 VAL    55      24.970  59.280  39.680  1.00  0.00            
ATOM    897  C   VAL    55      27.860  56.090  40.350  1.00  0.00            
ATOM    898  O   VAL    55      27.480  54.970  40.740  1.00  0.00            
ATOM    899  N   THR    56      29.090  56.500  40.510  1.00  0.00            
ATOM    900  H   THR    56      29.280  57.480  40.340  1.00  0.00            
ATOM    901  CA  THR    56      30.320  55.730  40.940  1.00  0.00            
ATOM    902  HA  THR    56      30.020  54.800  41.420  1.00  0.00            
ATOM    903  CB  THR    56      31.230  55.360  39.720  1.00  0.00            
ATOM    904  HB  THR    56      31.620  56.260  39.260  1.00  0.00            
ATOM    905  CG2 THR    56      32.360  54.370  40.190  1.00  0.00            
ATOM    906 1HG2 THR    56      32.880  53.790  39.420  1.00  0.00            
ATOM    907 2HG2 THR    56      33.170  54.940  40.630  1.00  0.00            
ATOM    908 3HG2 THR    56      31.990  53.600  40.870  1.00  0.00            
ATOM    909  OG1 THR    56      30.560  54.520  38.730  1.00  0.00            
ATOM    910  HG1 THR    56      31.260  54.520  38.080  1.00  0.00            
ATOM    911  C   THR    56      31.050  56.570  42.000  1.00  0.00            
ATOM    912  O   THR    56      31.530  57.650  41.610  1.00  0.00            
ATOM    913  N   LEU    57      31.340  55.980  43.190  1.00  0.00            
ATOM    914  H   LEU    57      30.950  55.050  43.270  1.00  0.00            
ATOM    915  CA  LEU    57      32.460  56.390  44.090  1.00  0.00            
ATOM    916  HA  LEU    57      32.700  57.430  43.880  1.00  0.00            
ATOM    917  CB  LEU    57      31.880  56.310  45.500  1.00  0.00            
ATOM    918  HB2 LEU    57      30.970  56.900  45.550  1.00  0.00            
ATOM    919  HB3 LEU    57      31.600  55.260  45.590  1.00  0.00            
ATOM    920  CG  LEU    57      32.780  56.720  46.670  1.00  0.00            
ATOM    921  HG  LEU    57      33.800  56.450  46.400  1.00  0.00            
ATOM    922  CD1 LEU    57      32.810  58.210  46.840  1.00  0.00            
ATOM    923 1HD1 LEU    57      31.820  58.640  47.000  1.00  0.00            
ATOM    924 2HD1 LEU    57      33.420  58.380  47.730  1.00  0.00            
ATOM    925 3HD1 LEU    57      33.330  58.590  45.970  1.00  0.00            
ATOM    926  CD2 LEU    57      32.300  56.130  47.970  1.00  0.00            
ATOM    927 1HD2 LEU    57      33.030  56.260  48.780  1.00  0.00            
ATOM    928 2HD2 LEU    57      31.340  56.460  48.350  1.00  0.00            
ATOM    929 3HD2 LEU    57      32.340  55.040  47.870  1.00  0.00            
ATOM    930  C   LEU    57      33.750  55.530  43.990  1.00  0.00            
ATOM    931  O   LEU    57      33.660  54.350  43.690  1.00  0.00            
ATOM    932  N   THR    58      34.920  56.200  44.020  1.00  0.00            
ATOM    933  H   THR    58      35.010  57.190  44.210  1.00  0.00            
ATOM    934  CA  THR    58      36.170  55.620  43.690  1.00  0.00            
ATOM    935  HA  THR    58      36.150  54.550  43.880  1.00  0.00            
ATOM    936  CB  THR    58      36.670  55.960  42.250  1.00  0.00            
ATOM    937  HB  THR    58      36.820  57.040  42.210  1.00  0.00            
ATOM    938  CG2 THR    58      38.010  55.290  41.930  1.00  0.00            
ATOM    939 1HG2 THR    58      38.150  55.020  40.890  1.00  0.00            
ATOM    940 2HG2 THR    58      38.840  55.900  42.290  1.00  0.00            
ATOM    941 3HG2 THR    58      38.220  54.330  42.400  1.00  0.00            
ATOM    942  OG1 THR    58      35.730  55.520  41.310  1.00  0.00            
ATOM    943  HG1 THR    58      35.160  56.280  41.170  1.00  0.00            
ATOM    944  C   THR    58      37.110  56.150  44.710  1.00  0.00            
ATOM    945  O   THR    58      36.940  57.280  45.240  1.00  0.00            
ATOM    946  N   CYS    59      38.100  55.300  45.160  1.00  0.00            
ATOM    947  H   CYS    59      38.090  54.420  44.680  1.00  0.00            
ATOM    948  CA  CYS    59      39.170  55.650  46.150  1.00  0.00            
ATOM    949  HA  CYS    59      39.210  56.720  46.360  1.00  0.00            
ATOM    950  CB  CYS    59      38.580  54.960  47.390  1.00  0.00            
ATOM    951  HB2 CYS    59      37.590  55.380  47.560  1.00  0.00            
ATOM    952  HB3 CYS    59      38.430  53.900  47.180  1.00  0.00            
ATOM    953  SG  CYS    59      39.740  55.250  48.740  1.00  0.00            
ATOM    954  HG  CYS    59      39.540  56.550  48.960  1.00  0.00            
ATOM    955  C   CYS    59      40.530  55.060  45.720  1.00  0.00            
ATOM    956  O   CYS    59      40.640  53.840  45.600  1.00  0.00            
ATOM    957  N   ALA    60      41.510  55.880  45.420  1.00  0.00            
ATOM    958  H   ALA    60      41.390  56.880  45.480  1.00  0.00            
ATOM    959  CA  ALA    60      42.660  55.420  44.680  1.00  0.00            
ATOM    960  HA  ALA    60      42.940  54.400  44.950  1.00  0.00            
ATOM    961  CB  ALA    60      42.260  55.330  43.150  1.00  0.00            
ATOM    962  HB1 ALA    60      43.000  54.980  42.430  1.00  0.00            
ATOM    963  HB2 ALA    60      41.330  54.780  43.010  1.00  0.00            
ATOM    964  HB3 ALA    60      41.980  56.350  42.880  1.00  0.00            
ATOM    965  C   ALA    60      43.960  56.220  45.000  1.00  0.00            
ATOM    966  O   ALA    60      43.930  57.420  45.160  1.00  0.00            
ATOM    967  N   PHE    61      45.070  55.500  45.060  1.00  0.00            
ATOM    968  H   PHE    61      45.020  54.510  44.870  1.00  0.00            
ATOM    969  CA  PHE    61      46.390  56.140  44.920  1.00  0.00            
ATOM    970  HA  PHE    61      46.500  57.020  45.540  1.00  0.00            
ATOM    971  CB  PHE    61      47.490  55.150  45.330  1.00  0.00            
ATOM    972  HB2 PHE    61      47.270  54.910  46.370  1.00  0.00            
ATOM    973  HB3 PHE    61      47.400  54.220  44.780  1.00  0.00            
ATOM    974  CG  PHE    61      48.890  55.640  45.220  1.00  0.00            
ATOM    975  CD1 PHE    61      49.480  56.440  46.260  1.00  0.00            
ATOM    976  HD1 PHE    61      48.850  56.690  47.100  1.00  0.00            
ATOM    977  CE1 PHE    61      50.790  56.780  46.160  1.00  0.00            
ATOM    978  HE1 PHE    61      51.280  57.270  46.990  1.00  0.00            
ATOM    979  CZ  PHE    61      51.540  56.470  45.020  1.00  0.00            
ATOM    980  HZ  PHE    61      52.580  56.770  44.960  1.00  0.00            
ATOM    981  CE2 PHE    61      51.070  55.680  44.010  1.00  0.00            
ATOM    982  HE2 PHE    61      51.680  55.630  43.120  1.00  0.00            
ATOM    983  CD2 PHE    61      49.700  55.270  44.080  1.00  0.00            
ATOM    984  HD2 PHE    61      49.350  54.600  43.300  1.00  0.00            
ATOM    985  C   PHE    61      46.630  56.560  43.470  1.00  0.00            
ATOM    986  O   PHE    61      46.250  56.020  42.380  1.00  0.00            
ATOM    987  N   ARG    62      47.440  57.590  43.430  1.00  0.00            
ATOM    988  H   ARG    62      47.710  57.990  44.310  1.00  0.00            
ATOM    989  CA  ARG    62      48.030  58.200  42.290  1.00  0.00            
ATOM    990  HA  ARG    62      48.080  57.430  41.520  1.00  0.00            
ATOM    991  CB  ARG    62      47.130  59.320  41.720  1.00  0.00            
ATOM    992  HB2 ARG    62      47.480  59.730  40.770  1.00  0.00            
ATOM    993  HB3 ARG    62      46.100  59.000  41.570  1.00  0.00            
ATOM    994  CG  ARG    62      47.030  60.580  42.670  1.00  0.00            
ATOM    995  HG2 ARG    62      46.400  60.390  43.540  1.00  0.00            
ATOM    996  HG3 ARG    62      47.990  60.960  43.040  1.00  0.00            
ATOM    997  CD  ARG    62      46.400  61.710  41.900  1.00  0.00            
ATOM    998  HD2 ARG    62      46.990  62.140  41.080  1.00  0.00            
ATOM    999  HD3 ARG    62      45.540  61.250  41.420  1.00  0.00            
ATOM   1000  NE  ARG    62      45.920  62.710  42.840  1.00  0.00            
ATOM   1001  HE  ARG    62      44.920  62.640  42.940  1.00  0.00            
ATOM   1002  CZ  ARG    62      46.560  63.630  43.490  1.00  0.00            
ATOM   1003  NH1 ARG    62      47.770  63.940  43.310  1.00  0.00            
ATOM   1004 1HH1 ARG    62      48.140  63.630  42.420  1.00  0.00            
ATOM   1005 2HH1 ARG    62      48.230  64.730  43.740  1.00  0.00            
ATOM   1006  NH2 ARG    62      45.990  64.260  44.460  1.00  0.00            
ATOM   1007 1HH2 ARG    62      45.140  63.890  44.860  1.00  0.00            
ATOM   1008 2HH2 ARG    62      46.660  64.850  44.920  1.00  0.00            
ATOM   1009  C   ARG    62      49.520  58.670  42.470  1.00  0.00            
ATOM   1010  O   ARG    62      49.880  59.240  43.580  1.00  0.00            
ATOM   1011  N   TYR    63      50.360  58.550  41.410  1.00  0.00            
ATOM   1012  H   TYR    63      49.960  58.130  40.590  1.00  0.00            
ATOM   1013  CA  TYR    63      51.770  59.090  41.310  1.00  0.00            
ATOM   1014  HA  TYR    63      52.000  59.810  42.100  1.00  0.00            
ATOM   1015  CB  TYR    63      52.820  57.910  41.300  1.00  0.00            
ATOM   1016  HB2 TYR    63      52.710  57.350  42.230  1.00  0.00            
ATOM   1017  HB3 TYR    63      52.490  57.110  40.650  1.00  0.00            
ATOM   1018  CG  TYR    63      54.320  58.270  41.130  1.00  0.00            
ATOM   1019  CD1 TYR    63      55.060  58.730  42.260  1.00  0.00            
ATOM   1020  HD1 TYR    63      54.520  58.940  43.170  1.00  0.00            
ATOM   1021  CE1 TYR    63      56.380  59.100  42.180  1.00  0.00            
ATOM   1022  HE1 TYR    63      56.970  59.500  43.000  1.00  0.00            
ATOM   1023  CZ  TYR    63      57.080  58.870  41.000  1.00  0.00            
ATOM   1024  OH  TYR    63      58.410  59.160  40.910  1.00  0.00            
ATOM   1025  HH  TYR    63      58.930  58.750  40.220  1.00  0.00            
ATOM   1026  CE2 TYR    63      56.390  58.230  39.930  1.00  0.00            
ATOM   1027  HE2 TYR    63      56.970  58.010  39.040  1.00  0.00            
ATOM   1028  CD2 TYR    63      54.990  58.050  39.920  1.00  0.00            
ATOM   1029  HD2 TYR    63      54.490  57.730  39.010  1.00  0.00            
ATOM   1030  C   TYR    63      52.060  59.730  39.940  1.00  0.00            
ATOM   1031  O   TYR    63      51.880  59.040  38.950  1.00  0.00            
ATOM   1032  N   GLY    64      52.450  61.000  39.930  1.00  0.00            
ATOM   1033  H   GLY    64      52.380  61.440  40.840  1.00  0.00            
ATOM   1034  CA  GLY    64      53.000  61.740  38.830  1.00  0.00            
ATOM   1035  HA2 GLY    64      54.050  61.940  39.030  1.00  0.00            
ATOM   1036  HA3 GLY    64      52.840  61.120  37.940  1.00  0.00            
ATOM   1037  C   GLY    64      52.330  63.050  38.630  1.00  0.00            
ATOM   1038  O   GLY    64      53.100  63.920  38.320  1.00  0.00            
ATOM   1039  N   ARG    65      51.010  63.170  38.620  1.00  0.00            
ATOM   1040  H   ARG    65      50.420  62.370  38.790  1.00  0.00            
ATOM   1041  CA  ARG    65      50.310  64.460  38.530  1.00  0.00            
ATOM   1042  HA  ARG    65      51.020  65.280  38.690  1.00  0.00            
ATOM   1043  CB  ARG    65      49.670  64.490  37.160  1.00  0.00            
ATOM   1044  HB2 ARG    65      48.940  63.680  37.050  1.00  0.00            
ATOM   1045  HB3 ARG    65      49.040  65.370  37.090  1.00  0.00            
ATOM   1046  CG  ARG    65      50.630  64.520  35.900  1.00  0.00            
ATOM   1047  HG2 ARG    65      51.430  65.210  36.210  1.00  0.00            
ATOM   1048  HG3 ARG    65      51.090  63.550  35.760  1.00  0.00            
ATOM   1049  CD  ARG    65      49.920  65.080  34.660  1.00  0.00            
ATOM   1050  HD2 ARG    65      50.510  64.910  33.760  1.00  0.00            
ATOM   1051  HD3 ARG    65      48.980  64.540  34.560  1.00  0.00            
ATOM   1052  NE  ARG    65      49.570  66.530  34.900  1.00  0.00            
ATOM   1053  HE  ARG    65      49.540  66.810  35.870  1.00  0.00            
ATOM   1054  CZ  ARG    65      49.380  67.460  34.060  1.00  0.00            
ATOM   1055  NH1 ARG    65      49.630  67.250  32.810  1.00  0.00            
ATOM   1056 1HH1 ARG    65      49.990  66.380  32.430  1.00  0.00            
ATOM   1057 2HH1 ARG    65      49.550  68.030  32.170  1.00  0.00            
ATOM   1058  NH2 ARG    65      48.930  68.630  34.360  1.00  0.00            
ATOM   1059 1HH2 ARG    65      48.600  68.640  35.320  1.00  0.00            
ATOM   1060 2HH2 ARG    65      48.610  69.250  33.640  1.00  0.00            
ATOM   1061  C   ARG    65      49.280  64.720  39.650  1.00  0.00            
ATOM   1062  O   ARG    65      48.800  63.850  40.440  1.00  0.00            
ATOM   1063  N   GLU    66      48.870  65.970  39.710  1.00  0.00            
ATOM   1064  H   GLU    66      49.300  66.580  39.040  1.00  0.00            
ATOM   1065  CA  GLU    66      47.970  66.540  40.680  1.00  0.00            
ATOM   1066  HA  GLU    66      48.500  66.470  41.620  1.00  0.00            
ATOM   1067  CB  GLU    66      47.790  68.050  40.450  1.00  0.00            
ATOM   1068  HB2 GLU    66      47.260  68.400  41.340  1.00  0.00            
ATOM   1069  HB3 GLU    66      48.750  68.530  40.280  1.00  0.00            
ATOM   1070  CG  GLU    66      47.100  68.420  39.100  1.00  0.00            
ATOM   1071  HG2 GLU    66      46.220  67.790  38.970  1.00  0.00            
ATOM   1072  HG3 GLU    66      46.740  69.450  39.210  1.00  0.00            
ATOM   1073  CD  GLU    66      47.880  68.240  37.800  1.00  0.00            
ATOM   1074  OE1 GLU    66      49.100  67.910  37.860  1.00  0.00            
ATOM   1075  OE2 GLU    66      47.420  68.480  36.660  1.00  0.00            
ATOM   1076  C   GLU    66      46.610  65.850  40.800  1.00  0.00            
ATOM   1077  O   GLU    66      45.890  66.040  41.810  1.00  0.00            
ATOM   1078  N   ASP    67      46.260  65.040  39.790  1.00  0.00            
ATOM   1079  H   ASP    67      46.910  64.660  39.120  1.00  0.00            
ATOM   1080  CA  ASP    67      44.930  64.610  39.550  1.00  0.00            
ATOM   1081  HA  ASP    67      44.420  64.450  40.500  1.00  0.00            
ATOM   1082  CB  ASP    67      44.160  65.690  38.710  1.00  0.00            
ATOM   1083  HB2 ASP    67      44.060  66.600  39.300  1.00  0.00            
ATOM   1084  HB3 ASP    67      44.750  66.010  37.860  1.00  0.00            
ATOM   1085  CG  ASP    67      42.790  65.400  38.180  1.00  0.00            
ATOM   1086  OD1 ASP    67      42.520  64.360  37.560  1.00  0.00            
ATOM   1087  OD2 ASP    67      41.930  66.230  38.400  1.00  0.00            
ATOM   1088  C   ASP    67      44.830  63.130  39.130  1.00  0.00            
ATOM   1089  O   ASP    67      45.820  62.530  38.700  1.00  0.00            
ATOM   1090  N   LEU    68      43.710  62.440  39.430  1.00  0.00            
ATOM   1091  H   LEU    68      42.940  62.980  39.800  1.00  0.00            
ATOM   1092  CA  LEU    68      43.480  60.980  39.320  1.00  0.00            
ATOM   1093  HA  LEU    68      44.450  60.490  39.420  1.00  0.00            
ATOM   1094  CB  LEU    68      42.510  60.670  40.440  1.00  0.00            
ATOM   1095  HB2 LEU    68      42.920  61.110  41.340  1.00  0.00            
ATOM   1096  HB3 LEU    68      41.660  61.310  40.190  1.00  0.00            
ATOM   1097  CG  LEU    68      42.030  59.230  40.680  1.00  0.00            
ATOM   1098  HG  LEU    68      41.580  58.900  39.740  1.00  0.00            
ATOM   1099  CD1 LEU    68      43.230  58.260  40.840  1.00  0.00            
ATOM   1100 1HD1 LEU    68      43.970  58.430  40.060  1.00  0.00            
ATOM   1101 2HD1 LEU    68      43.660  58.460  41.820  1.00  0.00            
ATOM   1102 3HD1 LEU    68      43.000  57.210  40.730  1.00  0.00            
ATOM   1103  CD2 LEU    68      41.100  59.060  41.910  1.00  0.00            
ATOM   1104 1HD2 LEU    68      40.440  59.920  41.910  1.00  0.00            
ATOM   1105 2HD2 LEU    68      40.450  58.190  41.790  1.00  0.00            
ATOM   1106 3HD2 LEU    68      41.590  59.010  42.870  1.00  0.00            
ATOM   1107  C   LEU    68      42.990  60.530  37.910  1.00  0.00            
ATOM   1108  O   LEU    68      43.000  59.350  37.530  1.00  0.00            
ATOM   1109  N   ASP    69      42.600  61.480  37.050  1.00  0.00            
ATOM   1110  H   ASP    69      42.600  62.430  37.390  1.00  0.00            
ATOM   1111  CA  ASP    69      41.940  61.250  35.710  1.00  0.00            
ATOM   1112  HA  ASP    69      42.210  60.230  35.440  1.00  0.00            
ATOM   1113  CB  ASP    69      40.440  61.370  35.750  1.00  0.00            
ATOM   1114  HB2 ASP    69      40.170  61.250  36.800  1.00  0.00            
ATOM   1115  HB3 ASP    69      40.090  62.370  35.470  1.00  0.00            
ATOM   1116  CG  ASP    69      39.670  60.390  35.010  1.00  0.00            
ATOM   1117  OD1 ASP    69      38.440  60.420  35.350  1.00  0.00            
ATOM   1118  OD2 ASP    69      40.120  59.570  34.140  1.00  0.00            
ATOM   1119  C   ASP    69      42.520  62.240  34.670  1.00  0.00            
ATOM   1120  O   ASP    69      42.020  62.300  33.570  1.00  0.00            
ATOM   1121  N   VAL    70      43.590  62.890  34.970  1.00  0.00            
ATOM   1122  H   VAL    70      44.050  62.710  35.850  1.00  0.00            
ATOM   1123  CA  VAL    70      44.420  63.650  34.000  1.00  0.00            
ATOM   1124  HA  VAL    70      43.780  64.150  33.270  1.00  0.00            
ATOM   1125  CB  VAL    70      45.300  64.640  34.860  1.00  0.00            
ATOM   1126  HB  VAL    70      44.670  65.130  35.600  1.00  0.00            
ATOM   1127  CG1 VAL    70      46.460  64.010  35.560  1.00  0.00            
ATOM   1128 1HG1 VAL    70      46.160  63.340  36.370  1.00  0.00            
ATOM   1129 2HG1 VAL    70      47.110  63.500  34.850  1.00  0.00            
ATOM   1130 3HG1 VAL    70      47.100  64.860  35.800  1.00  0.00            
ATOM   1131  CG2 VAL    70      45.840  65.730  33.940  1.00  0.00            
ATOM   1132 1HG2 VAL    70      46.250  66.480  34.620  1.00  0.00            
ATOM   1133 2HG2 VAL    70      46.600  65.570  33.170  1.00  0.00            
ATOM   1134 3HG2 VAL    70      45.000  66.130  33.370  1.00  0.00            
ATOM   1135  C   VAL    70      45.310  62.830  33.130  1.00  0.00            
ATOM   1136  O   VAL    70      45.830  61.820  33.530  1.00  0.00            
ATOM   1137  N2  6FC    71      45.530  63.280  31.930  1.00  0.00            
ATOM   1138  H6  6FC    71      44.970  64.110  31.800  1.00  0.00            
ATOM   1139  C1  6FC    71      46.370  62.600  30.930  1.00  0.00            
ATOM   1140  C2  6FC    71      45.430  61.470  30.520  1.00  0.00            
ATOM   1141  S1  6FC    71      45.780  60.450  28.990  1.00  0.00            
ATOM   1142  C3  6FC    71      44.430  59.450  28.940  1.00  0.00            
ATOM   1143  C4  6FC    71      43.310  59.760  28.130  1.00  0.00            
ATOM   1144  C6  6FC    71      42.180  58.880  28.210  1.00  0.00            
ATOM   1145  N1  6FC    71      42.110  57.890  29.040  1.00  0.00            
ATOM   1146  C7  6FC    71      43.120  57.600  29.910  1.00  0.00            
ATOM   1147  C5  6FC    71      44.300  58.450  29.880  1.00  0.00            
ATOM   1148  H5  6FC    71      45.100  58.210  30.560  1.00  0.00            
ATOM   1149  C8  6FC    71      42.940  56.570  31.080  1.00  0.00            
ATOM   1150  F1  6FC    71      43.800  56.800  32.180  1.00  0.00            
ATOM   1151  F2  6FC    71      43.330  55.320  30.580  1.00  0.00            
ATOM   1152  F3  6FC    71      41.640  56.610  31.590  1.00  0.00            
ATOM   1153  C9  6FC    71      41.020  59.280  27.280  1.00  0.00            
ATOM   1154  F4  6FC    71      41.280  59.030  25.940  1.00  0.00            
ATOM   1155  F5  6FC    71      39.810  58.570  27.510  1.00  0.00            
ATOM   1156  F6  6FC    71      40.660  60.640  27.290  1.00  0.00            
ATOM   1157  H4  6FC    71      43.310  60.590  27.440  1.00  0.00            
ATOM   1158  H2  6FC    71      44.470  61.950  30.340  1.00  0.00            
ATOM   1159  H3  6FC    71      45.290  60.790  31.360  1.00  0.00            
ATOM   1160  H1  6FC    71      46.480  63.180  30.020  1.00  0.00            
ATOM   1161  C10 6FC    71      47.770  62.170  31.420  1.00  0.00            
ATOM   1162  O1  6FC    71      48.040  60.940  31.520  1.00  0.00            
ATOM   1163  N   GLY    72      48.640  63.100  31.780  1.00  0.00            
ATOM   1164  H   GLY    72      48.410  64.060  31.570  1.00  0.00            
ATOM   1165  CA  GLY    72      50.040  62.760  32.080  1.00  0.00            
ATOM   1166  HA2 GLY    72      50.390  62.030  31.360  1.00  0.00            
ATOM   1167  HA3 GLY    72      50.680  63.640  32.100  1.00  0.00            
ATOM   1168  C   GLY    72      50.300  62.040  33.390  1.00  0.00            
ATOM   1169  O   GLY    72      51.490  62.020  33.780  1.00  0.00            
ATOM   1170  N   LEU    73      49.370  61.300  33.950  1.00  0.00            
ATOM   1171  H   LEU    73      48.460  61.260  33.520  1.00  0.00            
ATOM   1172  CA  LEU    73      49.540  60.490  35.120  1.00  0.00            
ATOM   1173  HA  LEU    73      50.090  61.160  35.790  1.00  0.00            
ATOM   1174  CB  LEU    73      48.160  60.250  35.910  1.00  0.00            
ATOM   1175  HB2 LEU    73      47.680  61.230  35.940  1.00  0.00            
ATOM   1176  HB3 LEU    73      47.560  59.640  35.230  1.00  0.00            
ATOM   1177  CG  LEU    73      48.270  59.590  37.310  1.00  0.00            
ATOM   1178  HG  LEU    73      48.830  58.650  37.320  1.00  0.00            
ATOM   1179  CD1 LEU    73      48.940  60.430  38.320  1.00  0.00            
ATOM   1180 1HD1 LEU    73      48.370  61.360  38.320  1.00  0.00            
ATOM   1181 2HD1 LEU    73      49.010  60.020  39.320  1.00  0.00            
ATOM   1182 3HD1 LEU    73      49.980  60.610  38.030  1.00  0.00            
ATOM   1183  CD2 LEU    73      46.890  59.180  37.700  1.00  0.00            
ATOM   1184 1HD2 LEU    73      46.530  58.390  37.040  1.00  0.00            
ATOM   1185 2HD2 LEU    73      46.850  58.920  38.750  1.00  0.00            
ATOM   1186 3HD2 LEU    73      46.230  60.050  37.610  1.00  0.00            
ATOM   1187  C   LEU    73      50.390  59.160  34.900  1.00  0.00            
ATOM   1188  O   LEU    73      50.100  58.300  34.120  1.00  0.00            
ATOM   1189  N   THR    74      51.490  59.060  35.600  1.00  0.00            
ATOM   1190  H   THR    74      51.900  59.710  36.250  1.00  0.00            
ATOM   1191  CA  THR    74      52.340  57.900  35.520  1.00  0.00            
ATOM   1192  HA  THR    74      52.630  57.630  34.510  1.00  0.00            
ATOM   1193  CB  THR    74      53.690  58.250  36.150  1.00  0.00            
ATOM   1194  HB  THR    74      53.580  58.900  37.010  1.00  0.00            
ATOM   1195  CG2 THR    74      54.390  57.020  36.530  1.00  0.00            
ATOM   1196 1HG2 THR    74      54.410  56.210  35.790  1.00  0.00            
ATOM   1197 2HG2 THR    74      55.460  57.160  36.650  1.00  0.00            
ATOM   1198 3HG2 THR    74      53.990  56.570  37.440  1.00  0.00            
ATOM   1199  OG1 THR    74      54.580  58.810  35.190  1.00  0.00            
ATOM   1200  HG1 THR    74      54.290  59.700  34.960  1.00  0.00            
ATOM   1201  C   THR    74      51.610  56.610  36.060  1.00  0.00            
ATOM   1202  O   THR    74      51.730  55.550  35.430  1.00  0.00            
ATOM   1203  N   PHE    75      51.050  56.650  37.280  1.00  0.00            
ATOM   1204  H   PHE    75      50.900  57.510  37.800  1.00  0.00            
ATOM   1205  CA  PHE    75      50.530  55.510  37.900  1.00  0.00            
ATOM   1206  HA  PHE    75      50.160  54.850  37.120  1.00  0.00            
ATOM   1207  CB  PHE    75      51.650  54.730  38.720  1.00  0.00            
ATOM   1208  HB2 PHE    75      52.450  54.520  38.010  1.00  0.00            
ATOM   1209  HB3 PHE    75      51.980  55.460  39.450  1.00  0.00            
ATOM   1210  CG  PHE    75      51.250  53.460  39.360  1.00  0.00            
ATOM   1211  CD1 PHE    75      51.610  52.170  38.860  1.00  0.00            
ATOM   1212  HD1 PHE    75      52.180  52.130  37.940  1.00  0.00            
ATOM   1213  CE1 PHE    75      51.350  50.990  39.530  1.00  0.00            
ATOM   1214  HE1 PHE    75      51.690  50.030  39.170  1.00  0.00            
ATOM   1215  CZ  PHE    75      50.550  50.990  40.710  1.00  0.00            
ATOM   1216  HZ  PHE    75      50.280  50.090  41.250  1.00  0.00            
ATOM   1217  CE2 PHE    75      50.150  52.210  41.220  1.00  0.00            
ATOM   1218  HE2 PHE    75      49.670  52.330  42.180  1.00  0.00            
ATOM   1219  CD2 PHE    75      50.510  53.430  40.620  1.00  0.00            
ATOM   1220  HD2 PHE    75      50.390  54.390  41.090  1.00  0.00            
ATOM   1221  C   PHE    75      49.290  55.800  38.730  1.00  0.00            
ATOM   1222  O   PHE    75      49.170  56.850  39.350  1.00  0.00            
ATOM   1223  N   ARG    76      48.350  54.840  38.700  1.00  0.00            
ATOM   1224  H   ARG    76      48.650  54.020  38.190  1.00  0.00            
ATOM   1225  CA  ARG    76      47.140  54.760  39.510  1.00  0.00            
ATOM   1226  HA  ARG    76      47.320  55.450  40.340  1.00  0.00            
ATOM   1227  CB  ARG    76      45.910  55.330  38.690  1.00  0.00            
ATOM   1228  HB2 ARG    76      45.990  56.400  38.490  1.00  0.00            
ATOM   1229  HB3 ARG    76      45.860  54.840  37.710  1.00  0.00            
ATOM   1230  CG  ARG    76      44.510  55.060  39.310  1.00  0.00            
ATOM   1231  HG2 ARG    76      44.270  54.000  39.220  1.00  0.00            
ATOM   1232  HG3 ARG    76      44.470  55.440  40.330  1.00  0.00            
ATOM   1233  CD  ARG    76      43.430  55.750  38.460  1.00  0.00            
ATOM   1234  HD2 ARG    76      43.640  56.820  38.450  1.00  0.00            
ATOM   1235  HD3 ARG    76      43.550  55.450  37.420  1.00  0.00            
ATOM   1236  NE  ARG    76      42.100  55.300  38.890  1.00  0.00            
ATOM   1237  HE  ARG    76      42.000  54.450  39.430  1.00  0.00            
ATOM   1238  CZ  ARG    76      40.990  55.850  38.530  1.00  0.00            
ATOM   1239  NH1 ARG    76      40.840  57.010  37.990  1.00  0.00            
ATOM   1240 1HH1 ARG    76      41.690  57.540  37.860  1.00  0.00            
ATOM   1241 2HH1 ARG    76      39.930  57.430  38.010  1.00  0.00            
ATOM   1242  NH2 ARG    76      39.900  55.150  38.800  1.00  0.00            
ATOM   1243 1HH2 ARG    76      39.970  54.290  39.340  1.00  0.00            
ATOM   1244 2HH2 ARG    76      38.990  55.490  38.510  1.00  0.00            
ATOM   1245  C   ARG    76      46.910  53.420  39.980  1.00  0.00            
ATOM   1246  O   ARG    76      47.020  52.440  39.240  1.00  0.00            
ATOM   1247  N   LYS    77      46.270  53.320  41.150  1.00  0.00            
ATOM   1248  H   LYS    77      46.260  54.170  41.700  1.00  0.00            
ATOM   1249  CA  LYS    77      45.760  52.100  41.790  1.00  0.00            
ATOM   1250  HA  LYS    77      45.670  51.240  41.130  1.00  0.00            
ATOM   1251  CB  LYS    77      46.880  51.620  42.770  1.00  0.00            
ATOM   1252  HB2 LYS    77      47.580  51.020  42.190  1.00  0.00            
ATOM   1253  HB3 LYS    77      47.380  52.480  43.210  1.00  0.00            
ATOM   1254  CG  LYS    77      46.290  50.580  43.770  1.00  0.00            
ATOM   1255  HG2 LYS    77      47.080  50.220  44.420  1.00  0.00            
ATOM   1256  HG3 LYS    77      45.610  51.090  44.460  1.00  0.00            
ATOM   1257  CD  LYS    77      45.470  49.360  43.210  1.00  0.00            
ATOM   1258  HD2 LYS    77      44.520  49.710  42.800  1.00  0.00            
ATOM   1259  HD3 LYS    77      46.010  48.780  42.470  1.00  0.00            
ATOM   1260  CE  LYS    77      45.210  48.550  44.510  1.00  0.00            
ATOM   1261  HE2 LYS    77      46.130  48.020  44.740  1.00  0.00            
ATOM   1262  HE3 LYS    77      45.010  49.270  45.310  1.00  0.00            
ATOM   1263  NZ  LYS    77      44.100  47.630  44.420  1.00  0.00            
ATOM   1264  HZ1 LYS    77      44.390  46.670  44.280  1.00  0.00            
ATOM   1265  HZ2 LYS    77      43.640  47.580  45.320  1.00  0.00            
ATOM   1266  HZ3 LYS    77      43.430  47.920  43.720  1.00  0.00            
ATOM   1267  C   LYS    77      44.440  52.430  42.520  1.00  0.00            
ATOM   1268  O   LYS    77      44.530  53.220  43.440  1.00  0.00            
ATOM   1269  N   ASP    78      43.290  51.950  42.050  1.00  0.00            
ATOM   1270  H   ASP    78      43.340  51.410  41.200  1.00  0.00            
ATOM   1271  CA  ASP    78      42.100  52.010  42.910  1.00  0.00            
ATOM   1272  HA  ASP    78      42.040  53.010  43.340  1.00  0.00            
ATOM   1273  CB  ASP    78      40.790  51.760  42.110  1.00  0.00            
ATOM   1274  HB2 ASP    78      40.830  50.690  41.920  1.00  0.00            
ATOM   1275  HB3 ASP    78      39.920  51.910  42.760  1.00  0.00            
ATOM   1276  CG  ASP    78      40.510  52.320  40.720  1.00  0.00            
ATOM   1277  OD1 ASP    78      39.330  52.370  40.260  1.00  0.00            
ATOM   1278  OD2 ASP    78      41.490  52.800  40.090  1.00  0.00            
ATOM   1279  C   ASP    78      42.230  51.100  44.100  1.00  0.00            
ATOM   1280  O   ASP    78      42.180  49.870  43.990  1.00  0.00            
ATOM   1281  N   LEU    79      42.250  51.580  45.340  1.00  0.00            
ATOM   1282  H   LEU    79      42.210  52.590  45.410  1.00  0.00            
ATOM   1283  CA  LEU    79      42.180  50.870  46.610  1.00  0.00            
ATOM   1284  HA  LEU    79      42.720  49.930  46.760  1.00  0.00            
ATOM   1285  CB  LEU    79      42.700  51.790  47.690  1.00  0.00            
ATOM   1286  HB2 LEU    79      41.990  52.590  47.920  1.00  0.00            
ATOM   1287  HB3 LEU    79      42.840  51.170  48.580  1.00  0.00            
ATOM   1288  CG  LEU    79      44.050  52.430  47.390  1.00  0.00            
ATOM   1289  HG  LEU    79      44.100  52.820  46.380  1.00  0.00            
ATOM   1290  CD1 LEU    79      44.140  53.630  48.440  1.00  0.00            
ATOM   1291 1HD1 LEU    79      44.240  53.310  49.470  1.00  0.00            
ATOM   1292 2HD1 LEU    79      45.000  54.260  48.200  1.00  0.00            
ATOM   1293 3HD1 LEU    79      43.200  54.170  48.300  1.00  0.00            
ATOM   1294  CD2 LEU    79      45.250  51.510  47.470  1.00  0.00            
ATOM   1295 1HD2 LEU    79      46.160  51.970  47.090  1.00  0.00            
ATOM   1296 2HD2 LEU    79      45.370  51.120  48.490  1.00  0.00            
ATOM   1297 3HD2 LEU    79      45.110  50.690  46.770  1.00  0.00            
ATOM   1298  C   LEU    79      40.710  50.480  46.990  1.00  0.00            
ATOM   1299  O   LEU    79      40.610  49.400  47.630  1.00  0.00            
ATOM   1300  N   PHE    80      39.700  51.240  46.550  1.00  0.00            
ATOM   1301  H   PHE    80      39.890  52.030  45.950  1.00  0.00            
ATOM   1302  CA  PHE    80      38.310  50.980  46.730  1.00  0.00            
ATOM   1303  HA  PHE    80      38.080  49.920  46.620  1.00  0.00            
ATOM   1304  CB  PHE    80      37.950  51.260  48.210  1.00  0.00            
ATOM   1305  HB2 PHE    80      38.580  50.610  48.810  1.00  0.00            
ATOM   1306  HB3 PHE    80      38.330  52.240  48.500  1.00  0.00            
ATOM   1307  CG  PHE    80      36.410  51.340  48.460  1.00  0.00            
ATOM   1308  CD1 PHE    80      35.640  50.190  48.560  1.00  0.00            
ATOM   1309  HD1 PHE    80      36.150  49.270  48.290  1.00  0.00            
ATOM   1310  CE1 PHE    80      34.290  50.250  48.940  1.00  0.00            
ATOM   1311  HE1 PHE    80      33.650  49.380  49.010  1.00  0.00            
ATOM   1312  CZ  PHE    80      33.690  51.480  49.110  1.00  0.00            
ATOM   1313  HZ  PHE    80      32.620  51.560  49.240  1.00  0.00            
ATOM   1314  CE2 PHE    80      34.510  52.700  49.150  1.00  0.00            
ATOM   1315  HE2 PHE    80      34.040  53.630  49.440  1.00  0.00            
ATOM   1316  CD2 PHE    80      35.890  52.600  48.890  1.00  0.00            
ATOM   1317  HD2 PHE    80      36.430  53.520  49.010  1.00  0.00            
ATOM   1318  C   PHE    80      37.270  51.700  45.770  1.00  0.00            
ATOM   1319  O   PHE    80      37.570  52.590  44.980  1.00  0.00            
ATOM   1320  N   VAL    81      36.100  51.040  45.650  1.00  0.00            
ATOM   1321  H   VAL    81      35.910  50.280  46.290  1.00  0.00            
ATOM   1322  CA  VAL    81      35.050  51.390  44.780  1.00  0.00            
ATOM   1323  HA  VAL    81      34.820  52.460  44.790  1.00  0.00            
ATOM   1324  CB  VAL    81      35.420  50.980  43.300  1.00  0.00            
ATOM   1325  HB  VAL    81      36.270  51.570  42.990  1.00  0.00            
ATOM   1326  CG1 VAL    81      35.940  49.550  43.080  1.00  0.00            
ATOM   1327 1HG1 VAL    81      36.230  49.500  42.030  1.00  0.00            
ATOM   1328 2HG1 VAL    81      36.670  49.330  43.860  1.00  0.00            
ATOM   1329 3HG1 VAL    81      35.130  48.840  43.250  1.00  0.00            
ATOM   1330  CG2 VAL    81      34.440  51.260  42.190  1.00  0.00            
ATOM   1331 1HG2 VAL    81      34.900  51.290  41.200  1.00  0.00            
ATOM   1332 2HG2 VAL    81      33.650  50.530  42.380  1.00  0.00            
ATOM   1333 3HG2 VAL    81      34.090  52.280  42.390  1.00  0.00            
ATOM   1334  C   VAL    81      33.680  50.860  45.210  1.00  0.00            
ATOM   1335  O   VAL    81      33.420  49.850  45.850  1.00  0.00            
ATOM   1336  N   ALA    82      32.580  51.560  44.720  1.00  0.00            
ATOM   1337  H   ALA    82      32.690  52.440  44.240  1.00  0.00            
ATOM   1338  CA  ALA    82      31.180  51.210  44.720  1.00  0.00            
ATOM   1339  HA  ALA    82      31.200  50.150  44.470  1.00  0.00            
ATOM   1340  CB  ALA    82      30.590  51.410  46.110  1.00  0.00            
ATOM   1341  HB1 ALA    82      31.260  50.940  46.840  1.00  0.00            
ATOM   1342  HB2 ALA    82      30.460  52.480  46.310  1.00  0.00            
ATOM   1343  HB3 ALA    82      29.610  50.950  46.150  1.00  0.00            
ATOM   1344  C   ALA    82      30.460  51.990  43.650  1.00  0.00            
ATOM   1345  O   ALA    82      30.760  53.130  43.390  1.00  0.00            
ATOM   1346  N   ASN    83      29.400  51.500  43.100  1.00  0.00            
ATOM   1347  H   ASN    83      29.050  50.620  43.450  1.00  0.00            
ATOM   1348  CA  ASN    83      28.670  51.970  41.890  1.00  0.00            
ATOM   1349  HA  ASN    83      28.700  53.060  41.770  1.00  0.00            
ATOM   1350  CB  ASN    83      29.270  51.230  40.650  1.00  0.00            
ATOM   1351  HB2 ASN    83      30.290  51.600  40.510  1.00  0.00            
ATOM   1352  HB3 ASN    83      29.430  50.210  41.000  1.00  0.00            
ATOM   1353  CG  ASN    83      28.500  51.400  39.400  1.00  0.00            
ATOM   1354  OD1 ASN    83      27.850  50.470  38.900  1.00  0.00            
ATOM   1355  ND2 ASN    83      28.570  52.580  38.760  1.00  0.00            
ATOM   1356 1HD2 ASN    83      28.060  52.760  37.910  1.00  0.00            
ATOM   1357 2HD2 ASN    83      29.180  53.330  39.060  1.00  0.00            
ATOM   1358  C   ASN    83      27.200  51.650  42.140  1.00  0.00            
ATOM   1359  O   ASN    83      26.890  50.650  42.740  1.00  0.00            
ATOM   1360  N   VAL    84      26.310  52.430  41.530  1.00  0.00            
ATOM   1361  H   VAL    84      26.670  53.300  41.170  1.00  0.00            
ATOM   1362  CA  VAL    84      24.820  52.350  41.680  1.00  0.00            
ATOM   1363  HA  VAL    84      24.570  51.310  41.850  1.00  0.00            
ATOM   1364  CB  VAL    84      24.290  53.260  42.750  1.00  0.00            
ATOM   1365  HB  VAL    84      24.860  52.890  43.600  1.00  0.00            
ATOM   1366  CG1 VAL    84      24.550  54.760  42.500  1.00  0.00            
ATOM   1367 1HG1 VAL    84      25.630  54.900  42.520  1.00  0.00            
ATOM   1368 2HG1 VAL    84      24.020  55.270  41.700  1.00  0.00            
ATOM   1369 3HG1 VAL    84      24.290  55.290  43.420  1.00  0.00            
ATOM   1370  CG2 VAL    84      22.800  53.170  43.020  1.00  0.00            
ATOM   1371 1HG2 VAL    84      22.240  53.670  42.240  1.00  0.00            
ATOM   1372 2HG2 VAL    84      22.690  52.080  43.050  1.00  0.00            
ATOM   1373 3HG2 VAL    84      22.590  53.660  43.970  1.00  0.00            
ATOM   1374  C   VAL    84      24.230  52.710  40.330  1.00  0.00            
ATOM   1375  O   VAL    84      24.790  53.550  39.560  1.00  0.00            
ATOM   1376  N   GLN    85      23.120  51.960  40.020  1.00  0.00            
ATOM   1377  H   GLN    85      22.740  51.240  40.620  1.00  0.00            
ATOM   1378  CA  GLN    85      22.540  52.060  38.620  1.00  0.00            
ATOM   1379  HA  GLN    85      22.970  52.960  38.160  1.00  0.00            
ATOM   1380  CB  GLN    85      23.000  50.880  37.820  1.00  0.00            
ATOM   1381  HB2 GLN    85      22.240  50.120  38.020  1.00  0.00            
ATOM   1382  HB3 GLN    85      22.960  51.000  36.740  1.00  0.00            
ATOM   1383  CG  GLN    85      24.330  50.190  38.030  1.00  0.00            
ATOM   1384  HG2 GLN    85      24.430  49.470  37.220  1.00  0.00            
ATOM   1385  HG3 GLN    85      25.120  50.920  37.890  1.00  0.00            
ATOM   1386  CD  GLN    85      24.480  49.270  39.280  1.00  0.00            
ATOM   1387  OE1 GLN    85      23.550  48.590  39.660  1.00  0.00            
ATOM   1388  NE2 GLN    85      25.650  49.170  39.730  1.00  0.00            
ATOM   1389 1HE2 GLN    85      25.880  48.510  40.460  1.00  0.00            
ATOM   1390 2HE2 GLN    85      26.390  49.550  39.150  1.00  0.00            
ATOM   1391  C   GLN    85      20.980  52.130  38.640  1.00  0.00            
ATOM   1392  O   GLN    85      20.420  51.940  37.530  1.00  0.00            
ATOM   1393  N   SER    86      20.320  52.300  39.790  1.00  0.00            
ATOM   1394  H   SER    86      20.800  52.350  40.680  1.00  0.00            
ATOM   1395  CA  SER    86      18.890  52.000  39.850  1.00  0.00            
ATOM   1396  HA  SER    86      18.510  52.170  38.840  1.00  0.00            
ATOM   1397  CB  SER    86      18.730  50.540  40.250  1.00  0.00            
ATOM   1398  HB2 SER    86      19.540  50.190  40.900  1.00  0.00            
ATOM   1399  HB3 SER    86      17.790  50.500  40.810  1.00  0.00            
ATOM   1400  OG  SER    86      18.820  49.640  39.170  1.00  0.00            
ATOM   1401  HG  SER    86      18.190  48.910  39.190  1.00  0.00            
ATOM   1402  C   SER    86      18.320  52.900  40.910  1.00  0.00            
ATOM   1403  O   SER    86      18.760  52.930  42.060  1.00  0.00            
ATOM   1404  N   PHE    87      17.130  53.470  40.510  1.00  0.00            
ATOM   1405  H   PHE    87      16.820  53.370  39.560  1.00  0.00            
ATOM   1406  CA  PHE    87      16.380  54.520  41.290  1.00  0.00            
ATOM   1407  HA  PHE    87      16.750  54.620  42.310  1.00  0.00            
ATOM   1408  CB  PHE    87      16.750  55.850  40.610  1.00  0.00            
ATOM   1409  HB2 PHE    87      16.450  55.810  39.570  1.00  0.00            
ATOM   1410  HB3 PHE    87      16.350  56.690  41.170  1.00  0.00            
ATOM   1411  CG  PHE    87      18.260  56.060  40.510  1.00  0.00            
ATOM   1412  CD1 PHE    87      19.050  56.450  41.610  1.00  0.00            
ATOM   1413  HD1 PHE    87      18.610  56.580  42.590  1.00  0.00            
ATOM   1414  CE1 PHE    87      20.450  56.550  41.370  1.00  0.00            
ATOM   1415  HE1 PHE    87      20.990  57.010  42.180  1.00  0.00            
ATOM   1416  CZ  PHE    87      21.090  56.220  40.160  1.00  0.00            
ATOM   1417  HZ  PHE    87      22.160  56.300  40.040  1.00  0.00            
ATOM   1418  CE2 PHE    87      20.240  55.780  39.150  1.00  0.00            
ATOM   1419  HE2 PHE    87      20.770  55.640  38.220  1.00  0.00            
ATOM   1420  CD2 PHE    87      18.830  55.810  39.250  1.00  0.00            
ATOM   1421  HD2 PHE    87      18.290  55.500  38.370  1.00  0.00            
ATOM   1422  C   PHE    87      14.820  54.260  41.450  1.00  0.00            
ATOM   1423  O   PHE    87      14.090  55.080  41.010  1.00  0.00            
ATOM   1424  N   PRO    88      14.380  53.250  42.190  1.00  0.00            
ATOM   1425  CD  PRO    88      15.220  52.190  42.760  1.00  0.00            
ATOM   1426  HD2 PRO    88      16.130  52.630  43.160  1.00  0.00            
ATOM   1427  HD3 PRO    88      15.320  51.520  41.910  1.00  0.00            
ATOM   1428  CG  PRO    88      14.330  51.580  43.820  1.00  0.00            
ATOM   1429  HG2 PRO    88      14.540  52.160  44.720  1.00  0.00            
ATOM   1430  HG3 PRO    88      14.540  50.530  44.060  1.00  0.00            
ATOM   1431  CB  PRO    88      12.890  51.770  43.340  1.00  0.00            
ATOM   1432  HB2 PRO    88      12.180  51.780  44.160  1.00  0.00            
ATOM   1433  HB3 PRO    88      12.570  51.000  42.630  1.00  0.00            
ATOM   1434  CA  PRO    88      12.980  53.200  42.650  1.00  0.00            
ATOM   1435  HA  PRO    88      12.350  53.210  41.760  1.00  0.00            
ATOM   1436  C   PRO    88      12.630  54.470  43.520  1.00  0.00            
ATOM   1437  O   PRO    88      13.500  55.150  44.110  1.00  0.00            
ATOM   1438  N   PRO    89      11.330  54.840  43.560  1.00  0.00            
ATOM   1439  CD  PRO    89      10.290  54.040  42.900  1.00  0.00            
ATOM   1440  HD2 PRO    89      10.230  52.990  43.190  1.00  0.00            
ATOM   1441  HD3 PRO    89      10.320  54.090  41.810  1.00  0.00            
ATOM   1442  CG  PRO    89       8.970  54.700  43.460  1.00  0.00            
ATOM   1443  HG2 PRO    89       8.740  54.230  44.410  1.00  0.00            
ATOM   1444  HG3 PRO    89       8.050  54.500  42.910  1.00  0.00            
ATOM   1445  CB  PRO    89       9.390  56.120  43.540  1.00  0.00            
ATOM   1446  HB2 PRO    89       8.830  56.790  44.200  1.00  0.00            
ATOM   1447  HB3 PRO    89       9.440  56.530  42.530  1.00  0.00            
ATOM   1448  CA  PRO    89      10.750  55.970  44.210  1.00  0.00            
ATOM   1449  HA  PRO    89      11.320  56.860  43.920  1.00  0.00            
ATOM   1450  C   PRO    89      10.780  55.970  45.730  1.00  0.00            
ATOM   1451  O   PRO    89      10.430  56.940  46.340  1.00  0.00            
ATOM   1452  N   ALA    90      11.340  54.880  46.270  1.00  0.00            
ATOM   1453  H   ALA    90      11.650  54.180  45.630  1.00  0.00            
ATOM   1454  CA  ALA    90      11.720  54.690  47.680  1.00  0.00            
ATOM   1455  HA  ALA    90      11.960  55.690  48.030  1.00  0.00            
ATOM   1456  CB  ALA    90      10.450  54.220  48.460  1.00  0.00            
ATOM   1457  HB1 ALA    90       9.680  54.980  48.290  1.00  0.00            
ATOM   1458  HB2 ALA    90      10.020  53.300  48.070  1.00  0.00            
ATOM   1459  HB3 ALA    90      10.710  54.060  49.510  1.00  0.00            
ATOM   1460  C   ALA    90      12.940  53.710  47.710  1.00  0.00            
ATOM   1461  O   ALA    90      12.880  52.780  46.920  1.00  0.00            
ATOM   1462  N   PRO    91      14.020  53.900  48.580  1.00  0.00            
ATOM   1463  CD  PRO    91      14.300  54.950  49.480  1.00  0.00            
ATOM   1464  HD2 PRO    91      13.680  54.830  50.370  1.00  0.00            
ATOM   1465  HD3 PRO    91      14.090  55.880  48.960  1.00  0.00            
ATOM   1466  CG  PRO    91      15.750  54.820  49.720  1.00  0.00            
ATOM   1467  HG2 PRO    91      16.040  55.370  50.610  1.00  0.00            
ATOM   1468  HG3 PRO    91      16.330  55.160  48.870  1.00  0.00            
ATOM   1469  CB  PRO    91      15.990  53.350  49.770  1.00  0.00            
ATOM   1470  HB2 PRO    91      15.770  52.960  50.760  1.00  0.00            
ATOM   1471  HB3 PRO    91      17.040  53.070  49.630  1.00  0.00            
ATOM   1472  CA  PRO    91      15.090  52.890  48.640  1.00  0.00            
ATOM   1473  HA  PRO    91      15.710  52.870  47.740  1.00  0.00            
ATOM   1474  C   PRO    91      14.790  51.410  48.800  1.00  0.00            
ATOM   1475  O   PRO    91      13.970  51.050  49.620  1.00  0.00            
ATOM   1476  N   GLU    92      15.420  50.590  47.870  1.00  0.00            
ATOM   1477  H   GLU    92      16.050  50.980  47.180  1.00  0.00            
ATOM   1478  CA  GLU    92      15.280  49.140  47.880  1.00  0.00            
ATOM   1479  HA  GLU    92      14.330  48.850  48.320  1.00  0.00            
ATOM   1480  CB  GLU    92      15.150  48.620  46.470  1.00  0.00            
ATOM   1481  HB2 GLU    92      14.300  49.100  45.970  1.00  0.00            
ATOM   1482  HB3 GLU    92      16.040  48.860  45.880  1.00  0.00            
ATOM   1483  CG  GLU    92      14.940  47.080  46.580  1.00  0.00            
ATOM   1484  HG2 GLU    92      15.810  46.700  47.110  1.00  0.00            
ATOM   1485  HG3 GLU    92      14.040  46.880  47.160  1.00  0.00            
ATOM   1486  CD  GLU    92      14.780  46.390  45.200  1.00  0.00            
ATOM   1487  OE1 GLU    92      13.670  46.560  44.600  1.00  0.00            
ATOM   1488  OE2 GLU    92      15.680  45.650  44.820  1.00  0.00            
ATOM   1489  C   GLU    92      16.470  48.560  48.670  1.00  0.00            
ATOM   1490  O   GLU    92      17.640  48.410  48.260  1.00  0.00            
ATOM   1491  N   ASP    93      16.340  48.210  49.980  1.00  0.00            
ATOM   1492  H   ASP    93      15.410  48.240  50.370  1.00  0.00            
ATOM   1493  CA  ASP    93      17.300  47.640  50.920  1.00  0.00            
ATOM   1494  HA  ASP    93      16.700  47.610  51.830  1.00  0.00            
ATOM   1495  CB  ASP    93      17.680  46.180  50.500  1.00  0.00            
ATOM   1496  HB2 ASP    93      18.420  46.150  49.690  1.00  0.00            
ATOM   1497  HB3 ASP    93      18.240  45.720  51.310  1.00  0.00            
ATOM   1498  CG  ASP    93      16.430  45.280  50.190  1.00  0.00            
ATOM   1499  OD1 ASP    93      16.600  44.350  49.370  1.00  0.00            
ATOM   1500  OD2 ASP    93      15.340  45.420  50.830  1.00  0.00            
ATOM   1501  C   ASP    93      18.520  48.410  51.320  1.00  0.00            
ATOM   1502  O   ASP    93      19.230  47.920  52.230  1.00  0.00            
ATOM   1503  N   LYS    94      18.850  49.580  50.710  1.00  0.00            
ATOM   1504  H   LYS    94      18.280  49.850  49.920  1.00  0.00            
ATOM   1505  CA  LYS    94      19.660  50.630  51.330  1.00  0.00            
ATOM   1506  HA  LYS    94      20.510  50.230  51.890  1.00  0.00            
ATOM   1507  CB  LYS    94      20.360  51.330  50.200  1.00  0.00            
ATOM   1508  HB2 LYS    94      19.590  51.740  49.560  1.00  0.00            
ATOM   1509  HB3 LYS    94      20.940  52.130  50.660  1.00  0.00            
ATOM   1510  CG  LYS    94      21.170  50.480  49.170  1.00  0.00            
ATOM   1511  HG2 LYS    94      22.170  50.220  49.490  1.00  0.00            
ATOM   1512  HG3 LYS    94      20.610  49.550  49.100  1.00  0.00            
ATOM   1513  CD  LYS    94      21.310  51.120  47.820  1.00  0.00            
ATOM   1514  HD2 LYS    94      20.350  51.460  47.420  1.00  0.00            
ATOM   1515  HD3 LYS    94      21.870  52.020  48.070  1.00  0.00            
ATOM   1516  CE  LYS    94      22.200  50.340  46.850  1.00  0.00            
ATOM   1517  HE2 LYS    94      23.090  50.010  47.390  1.00  0.00            
ATOM   1518  HE3 LYS    94      21.620  49.440  46.630  1.00  0.00            
ATOM   1519  NZ  LYS    94      22.530  51.020  45.690  1.00  0.00            
ATOM   1520  HZ1 LYS    94      23.000  51.860  45.980  1.00  0.00            
ATOM   1521  HZ2 LYS    94      23.150  50.550  45.040  1.00  0.00            
ATOM   1522  HZ3 LYS    94      21.750  51.290  45.110  1.00  0.00            
ATOM   1523  C   LYS    94      18.840  51.560  52.260  1.00  0.00            
ATOM   1524  O   LYS    94      17.570  51.580  52.100  1.00  0.00            
ATOM   1525  N   LYS    95      19.510  52.380  53.040  1.00  0.00            
ATOM   1526  H   LYS    95      20.500  52.190  53.120  1.00  0.00            
ATOM   1527  CA  LYS    95      18.870  53.360  53.920  1.00  0.00            
ATOM   1528  HA  LYS    95      18.360  52.710  54.630  1.00  0.00            
ATOM   1529  CB  LYS    95      19.890  54.170  54.660  1.00  0.00            
ATOM   1530  HB2 LYS    95      19.340  54.910  55.240  1.00  0.00            
ATOM   1531  HB3 LYS    95      20.460  53.550  55.350  1.00  0.00            
ATOM   1532  CG  LYS    95      21.030  54.900  53.960  1.00  0.00            
ATOM   1533  HG2 LYS    95      21.590  54.250  53.290  1.00  0.00            
ATOM   1534  HG3 LYS    95      20.590  55.690  53.350  1.00  0.00            
ATOM   1535  CD  LYS    95      22.010  55.500  55.060  1.00  0.00            
ATOM   1536  HD2 LYS    95      21.400  56.020  55.800  1.00  0.00            
ATOM   1537  HD3 LYS    95      22.560  54.680  55.520  1.00  0.00            
ATOM   1538  CE  LYS    95      23.050  56.470  54.440  1.00  0.00            
ATOM   1539  HE2 LYS    95      23.810  56.510  55.220  1.00  0.00            
ATOM   1540  HE3 LYS    95      23.470  56.060  53.520  1.00  0.00            
ATOM   1541  NZ  LYS    95      22.490  57.810  54.220  1.00  0.00            
ATOM   1542  HZ1 LYS    95      21.730  57.810  53.560  1.00  0.00            
ATOM   1543  HZ2 LYS    95      22.110  58.210  55.070  1.00  0.00            
ATOM   1544  HZ3 LYS    95      23.130  58.520  53.920  1.00  0.00            
ATOM   1545  C   LYS    95      17.830  54.260  53.290  1.00  0.00            
ATOM   1546  O   LYS    95      18.190  54.700  52.180  1.00  0.00            
ATOM   1547  N   PRO    96      16.750  54.580  53.980  1.00  0.00            
ATOM   1548  CD  PRO    96      16.290  54.110  55.260  1.00  0.00            
ATOM   1549  HD2 PRO    96      16.960  54.520  56.010  1.00  0.00            
ATOM   1550  HD3 PRO    96      16.380  53.020  55.300  1.00  0.00            
ATOM   1551  CG  PRO    96      14.830  54.470  55.470  1.00  0.00            
ATOM   1552  HG2 PRO    96      14.690  54.700  56.530  1.00  0.00            
ATOM   1553  HG3 PRO    96      14.140  53.780  54.980  1.00  0.00            
ATOM   1554  CB  PRO    96      14.770  55.790  54.720  1.00  0.00            
ATOM   1555  HB2 PRO    96      14.930  56.570  55.460  1.00  0.00            
ATOM   1556  HB3 PRO    96      13.820  55.940  54.210  1.00  0.00            
ATOM   1557  CA  PRO    96      15.850  55.640  53.620  1.00  0.00            
ATOM   1558  HA  PRO    96      15.380  55.320  52.690  1.00  0.00            
ATOM   1559  C   PRO    96      16.650  56.990  53.520  1.00  0.00            
ATOM   1560  O   PRO    96      17.810  57.190  53.910  1.00  0.00            
ATOM   1561  N   LEU    97      15.940  57.890  52.860  1.00  0.00            
ATOM   1562  H   LEU    97      14.940  57.740  52.750  1.00  0.00            
ATOM   1563  CA  LEU    97      16.280  59.320  52.660  1.00  0.00            
ATOM   1564  HA  LEU    97      17.270  59.230  52.220  1.00  0.00            
ATOM   1565  CB  LEU    97      15.490  60.020  51.520  1.00  0.00            
ATOM   1566  HB2 LEU    97      14.470  60.160  51.880  1.00  0.00            
ATOM   1567  HB3 LEU    97      15.970  60.970  51.300  1.00  0.00            
ATOM   1568  CG  LEU    97      15.330  59.300  50.190  1.00  0.00            
ATOM   1569  HG  LEU    97      14.610  58.480  50.300  1.00  0.00            
ATOM   1570  CD1 LEU    97      14.590  60.250  49.260  1.00  0.00            
ATOM   1571 1HD1 LEU    97      14.400  59.680  48.340  1.00  0.00            
ATOM   1572 2HD1 LEU    97      13.710  60.650  49.770  1.00  0.00            
ATOM   1573 3HD1 LEU    97      15.320  61.020  49.040  1.00  0.00            
ATOM   1574  CD2 LEU    97      16.650  58.840  49.550  1.00  0.00            
ATOM   1575 1HD2 LEU    97      16.390  58.390  48.600  1.00  0.00            
ATOM   1576 2HD2 LEU    97      17.280  59.710  49.340  1.00  0.00            
ATOM   1577 3HD2 LEU    97      17.210  58.200  50.230  1.00  0.00            
ATOM   1578  C   LEU    97      16.150  60.200  53.910  1.00  0.00            
ATOM   1579  O   LEU    97      15.230  59.960  54.670  1.00  0.00            
ATOM   1580  N   THR    98      16.950  61.330  53.980  1.00  0.00            
ATOM   1581  H   THR    98      17.700  61.370  53.310  1.00  0.00            
ATOM   1582  CA  THR    98      16.990  62.400  55.000  1.00  0.00            
ATOM   1583  HA  THR    98      16.560  61.920  55.880  1.00  0.00            
ATOM   1584  CB  THR    98      18.380  62.760  55.480  1.00  0.00            
ATOM   1585  HB  THR    98      18.320  63.520  56.250  1.00  0.00            
ATOM   1586  CG2 THR    98      19.070  61.560  56.010  1.00  0.00            
ATOM   1587 1HG2 THR    98      19.970  61.960  56.460  1.00  0.00            
ATOM   1588 2HG2 THR    98      18.340  61.070  56.650  1.00  0.00            
ATOM   1589 3HG2 THR    98      19.530  60.940  55.240  1.00  0.00            
ATOM   1590  OG1 THR    98      18.940  63.350  54.300  1.00  0.00            
ATOM   1591  HG1 THR    98      19.770  63.670  54.650  1.00  0.00            
ATOM   1592  C   THR    98      16.140  63.610  54.600  1.00  0.00            
ATOM   1593  O   THR    98      15.840  63.900  53.440  1.00  0.00            
ATOM   1594  N   ARG    99      15.750  64.440  55.580  1.00  0.00            
ATOM   1595  H   ARG    99      15.960  64.140  56.530  1.00  0.00            
ATOM   1596  CA  ARG    99      14.900  65.620  55.340  1.00  0.00            
ATOM   1597  HA  ARG    99      13.920  65.190  55.120  1.00  0.00            
ATOM   1598  CB  ARG    99      14.840  66.340  56.690  1.00  0.00            
ATOM   1599  HB2 ARG    99      14.430  65.690  57.460  1.00  0.00            
ATOM   1600  HB3 ARG    99      15.780  66.830  56.930  1.00  0.00            
ATOM   1601  CG  ARG    99      13.820  67.430  56.540  1.00  0.00            
ATOM   1602  HG2 ARG    99      14.110  68.160  55.780  1.00  0.00            
ATOM   1603  HG3 ARG    99      12.860  66.980  56.280  1.00  0.00            
ATOM   1604  CD  ARG    99      13.690  68.220  57.890  1.00  0.00            
ATOM   1605  HD2 ARG    99      13.340  67.570  58.700  1.00  0.00            
ATOM   1606  HD3 ARG    99      14.640  68.650  58.180  1.00  0.00            
ATOM   1607  NE  ARG    99      12.740  69.310  57.750  1.00  0.00            
ATOM   1608  HE  ARG    99      11.790  68.990  57.740  1.00  0.00            
ATOM   1609  CZ  ARG    99      12.980  70.620  57.590  1.00  0.00            
ATOM   1610  NH1 ARG    99      14.150  71.170  57.720  1.00  0.00            
ATOM   1611 1HH1 ARG    99      15.020  70.690  57.890  1.00  0.00            
ATOM   1612 2HH1 ARG    99      14.310  72.110  57.360  1.00  0.00            
ATOM   1613  NH2 ARG    99      12.030  71.450  57.170  1.00  0.00            
ATOM   1614 1HH2 ARG    99      11.100  71.110  56.980  1.00  0.00            
ATOM   1615 2HH2 ARG    99      12.330  72.400  56.980  1.00  0.00            
ATOM   1616  C   ARG    99      15.390  66.510  54.130  1.00  0.00            
ATOM   1617  O   ARG    99      14.590  66.830  53.250  1.00  0.00            
ATOM   1618  N   LEU   100      16.710  66.790  54.150  1.00  0.00            
ATOM   1619  H   LEU   100      17.240  66.370  54.900  1.00  0.00            
ATOM   1620  CA  LEU   100      17.430  67.520  53.130  1.00  0.00            
ATOM   1621  HA  LEU   100      16.920  68.460  52.940  1.00  0.00            
ATOM   1622  CB  LEU   100      18.900  67.710  53.530  1.00  0.00            
ATOM   1623  HB2 LEU   100      18.800  68.360  54.400  1.00  0.00            
ATOM   1624  HB3 LEU   100      19.300  66.740  53.820  1.00  0.00            
ATOM   1625  CG  LEU   100      20.020  68.310  52.600  1.00  0.00            
ATOM   1626  HG  LEU   100      20.880  68.610  53.220  1.00  0.00            
ATOM   1627  CD1 LEU   100      20.490  67.260  51.570  1.00  0.00            
ATOM   1628 1HD1 LEU   100      19.700  67.150  50.830  1.00  0.00            
ATOM   1629 2HD1 LEU   100      21.360  67.680  51.060  1.00  0.00            
ATOM   1630 3HD1 LEU   100      20.790  66.340  52.090  1.00  0.00            
ATOM   1631  CD2 LEU   100      19.440  69.640  52.050  1.00  0.00            
ATOM   1632 1HD2 LEU   100      20.160  70.010  51.320  1.00  0.00            
ATOM   1633 2HD2 LEU   100      18.470  69.390  51.610  1.00  0.00            
ATOM   1634 3HD2 LEU   100      19.300  70.350  52.870  1.00  0.00            
ATOM   1635  C   LEU   100      17.390  66.740  51.790  1.00  0.00            
ATOM   1636  O   LEU   100      17.040  67.310  50.800  1.00  0.00            
ATOM   1637  N   GLN   101      17.680  65.440  51.800  1.00  0.00            
ATOM   1638  H   GLN   101      17.930  64.990  52.670  1.00  0.00            
ATOM   1639  CA  GLN   101      17.890  64.650  50.620  1.00  0.00            
ATOM   1640  HA  GLN   101      18.590  65.150  49.950  1.00  0.00            
ATOM   1641  CB  GLN   101      18.600  63.300  51.060  1.00  0.00            
ATOM   1642  HB2 GLN   101      19.540  63.610  51.530  1.00  0.00            
ATOM   1643  HB3 GLN   101      17.920  62.620  51.570  1.00  0.00            
ATOM   1644  CG  GLN   101      19.000  62.480  49.850  1.00  0.00            
ATOM   1645  HG2 GLN   101      18.190  62.030  49.280  1.00  0.00            
ATOM   1646  HG3 GLN   101      19.590  63.080  49.150  1.00  0.00            
ATOM   1647  CD  GLN   101      19.880  61.230  50.190  1.00  0.00            
ATOM   1648  OE1 GLN   101      19.660  60.520  51.170  1.00  0.00            
ATOM   1649  NE2 GLN   101      20.810  60.820  49.340  1.00  0.00            
ATOM   1650 1HE2 GLN   101      21.340  60.030  49.670  1.00  0.00            
ATOM   1651 2HE2 GLN   101      20.980  61.330  48.490  1.00  0.00            
ATOM   1652  C   GLN   101      16.580  64.380  49.840  1.00  0.00            
ATOM   1653  O   GLN   101      16.500  64.320  48.590  1.00  0.00            
ATOM   1654  N   GLU   102      15.470  64.390  50.590  1.00  0.00            
ATOM   1655  H   GLU   102      15.530  64.440  51.590  1.00  0.00            
ATOM   1656  CA  GLU   102      14.090  64.340  50.090  1.00  0.00            
ATOM   1657  HA  GLU   102      13.980  63.460  49.470  1.00  0.00            
ATOM   1658  CB  GLU   102      13.190  64.050  51.330  1.00  0.00            
ATOM   1659  HB2 GLU   102      13.490  63.150  51.860  1.00  0.00            
ATOM   1660  HB3 GLU   102      13.150  64.880  52.030  1.00  0.00            
ATOM   1661  CG  GLU   102      11.660  63.940  51.050  1.00  0.00            
ATOM   1662  HG2 GLU   102      11.180  64.050  52.030  1.00  0.00            
ATOM   1663  HG3 GLU   102      11.280  64.830  50.560  1.00  0.00            
ATOM   1664  CD  GLU   102      11.260  62.710  50.340  1.00  0.00            
ATOM   1665  OE1 GLU   102      10.600  62.840  49.310  1.00  0.00            
ATOM   1666  OE2 GLU   102      11.390  61.590  50.930  1.00  0.00            
ATOM   1667  C   GLU   102      13.560  65.680  49.470  1.00  0.00            
ATOM   1668  O   GLU   102      13.200  65.720  48.300  1.00  0.00            
ATOM   1669  N   ARG   103      13.700  66.760  50.240  1.00  0.00            
ATOM   1670  H   ARG   103      14.030  66.600  51.180  1.00  0.00            
ATOM   1671  CA  ARG   103      13.480  68.170  49.850  1.00  0.00            
ATOM   1672  HA  ARG   103      12.430  68.380  49.630  1.00  0.00            
ATOM   1673  CB  ARG   103      13.690  69.200  51.030  1.00  0.00            
ATOM   1674  HB2 ARG   103      13.180  68.710  51.850  1.00  0.00            
ATOM   1675  HB3 ARG   103      14.680  69.150  51.480  1.00  0.00            
ATOM   1676  CG  ARG   103      13.050  70.600  50.650  1.00  0.00            
ATOM   1677  HG2 ARG   103      13.680  71.210  49.990  1.00  0.00            
ATOM   1678  HG3 ARG   103      12.070  70.410  50.220  1.00  0.00            
ATOM   1679  CD  ARG   103      12.690  71.540  51.870  1.00  0.00            
ATOM   1680  HD2 ARG   103      12.150  72.380  51.420  1.00  0.00            
ATOM   1681  HD3 ARG   103      12.150  71.020  52.660  1.00  0.00            
ATOM   1682  NE  ARG   103      13.960  72.010  52.480  1.00  0.00            
ATOM   1683  HE  ARG   103      14.290  72.910  52.160  1.00  0.00            
ATOM   1684  CZ  ARG   103      14.700  71.370  53.350  1.00  0.00            
ATOM   1685  NH1 ARG   103      14.460  70.220  53.850  1.00  0.00            
ATOM   1686 1HH1 ARG   103      13.630  69.720  53.570  1.00  0.00            
ATOM   1687 2HH1 ARG   103      14.970  69.910  54.670  1.00  0.00            
ATOM   1688  NH2 ARG   103      15.790  71.940  53.810  1.00  0.00            
ATOM   1689 1HH2 ARG   103      15.920  72.930  53.670  1.00  0.00            
ATOM   1690 2HH2 ARG   103      16.360  71.510  54.520  1.00  0.00            
ATOM   1691  C   ARG   103      14.290  68.630  48.620  1.00  0.00            
ATOM   1692  O   ARG   103      13.740  69.250  47.760  1.00  0.00            
ATOM   1693  N   LEU   104      15.560  68.180  48.560  1.00  0.00            
ATOM   1694  H   LEU   104      15.900  67.580  49.300  1.00  0.00            
ATOM   1695  CA  LEU   104      16.430  68.480  47.450  1.00  0.00            
ATOM   1696  HA  LEU   104      16.540  69.550  47.250  1.00  0.00            
ATOM   1697  CB  LEU   104      17.820  67.900  47.900  1.00  0.00            
ATOM   1698  HB2 LEU   104      18.080  68.370  48.850  1.00  0.00            
ATOM   1699  HB3 LEU   104      17.640  66.830  48.040  1.00  0.00            
ATOM   1700  CG  LEU   104      18.990  68.030  46.920  1.00  0.00            
ATOM   1701  HG  LEU   104      18.860  67.320  46.110  1.00  0.00            
ATOM   1702  CD1 LEU   104      19.140  69.470  46.410  1.00  0.00            
ATOM   1703 1HD1 LEU   104      19.850  69.390  45.590  1.00  0.00            
ATOM   1704 2HD1 LEU   104      18.260  69.790  45.850  1.00  0.00            
ATOM   1705 3HD1 LEU   104      19.560  70.170  47.130  1.00  0.00            
ATOM   1706  CD2 LEU   104      20.370  67.630  47.580  1.00  0.00            
ATOM   1707 1HD2 LEU   104      20.340  66.610  47.960  1.00  0.00            
ATOM   1708 2HD2 LEU   104      21.180  67.630  46.850  1.00  0.00            
ATOM   1709 3HD2 LEU   104      20.540  68.270  48.450  1.00  0.00            
ATOM   1710  C   LEU   104      15.940  67.780  46.150  1.00  0.00            
ATOM   1711  O   LEU   104      16.070  68.380  45.090  1.00  0.00            
ATOM   1712  N   ILE   105      15.250  66.600  46.190  1.00  0.00            
ATOM   1713  H   ILE   105      15.140  66.090  47.060  1.00  0.00            
ATOM   1714  CA  ILE   105      14.710  66.090  44.940  1.00  0.00            
ATOM   1715  HA  ILE   105      15.470  66.130  44.150  1.00  0.00            
ATOM   1716  CB  ILE   105      14.350  64.570  45.060  1.00  0.00            
ATOM   1717  HB  ILE   105      13.770  64.490  45.980  1.00  0.00            
ATOM   1718  CG2 ILE   105      13.440  64.010  43.900  1.00  0.00            
ATOM   1719 1HG2 ILE   105      12.470  64.500  43.950  1.00  0.00            
ATOM   1720 2HG2 ILE   105      13.930  64.190  42.940  1.00  0.00            
ATOM   1721 3HG2 ILE   105      13.420  62.920  44.000  1.00  0.00            
ATOM   1722  CG1 ILE   105      15.620  63.610  45.190  1.00  0.00            
ATOM   1723 2HG1 ILE   105      15.940  63.300  44.200  1.00  0.00            
ATOM   1724 3HG1 ILE   105      16.480  64.100  45.650  1.00  0.00            
ATOM   1725  CD1 ILE   105      15.280  62.320  45.980  1.00  0.00            
ATOM   1726 1HD1 ILE   105      16.150  61.680  46.080  1.00  0.00            
ATOM   1727 2HD1 ILE   105      14.930  62.660  46.950  1.00  0.00            
ATOM   1728 3HD1 ILE   105      14.550  61.740  45.410  1.00  0.00            
ATOM   1729  C   ILE   105      13.400  66.840  44.490  1.00  0.00            
ATOM   1730  O   ILE   105      13.120  66.840  43.290  1.00  0.00            
ATOM   1731  N   LYS   106      12.670  67.440  45.460  1.00  0.00            
ATOM   1732  H   LYS   106      12.890  67.160  46.410  1.00  0.00            
ATOM   1733  CA  LYS   106      11.440  68.140  45.230  1.00  0.00            
ATOM   1734  HA  LYS   106      10.830  67.540  44.550  1.00  0.00            
ATOM   1735  CB  LYS   106      10.620  68.220  46.490  1.00  0.00            
ATOM   1736  HB2 LYS   106      11.110  68.700  47.340  1.00  0.00            
ATOM   1737  HB3 LYS   106       9.820  68.950  46.340  1.00  0.00            
ATOM   1738  CG  LYS   106      10.020  66.880  46.930  1.00  0.00            
ATOM   1739  HG2 LYS   106       9.220  66.630  46.240  1.00  0.00            
ATOM   1740  HG3 LYS   106      10.790  66.110  46.970  1.00  0.00            
ATOM   1741  CD  LYS   106       9.420  67.020  48.330  1.00  0.00            
ATOM   1742  HD2 LYS   106      10.190  67.230  49.070  1.00  0.00            
ATOM   1743  HD3 LYS   106       8.620  67.760  48.220  1.00  0.00            
ATOM   1744  CE  LYS   106       8.880  65.610  48.620  1.00  0.00            
ATOM   1745  HE2 LYS   106       8.090  65.280  47.940  1.00  0.00            
ATOM   1746  HE3 LYS   106       9.650  64.840  48.530  1.00  0.00            
ATOM   1747  NZ  LYS   106       8.260  65.570  49.960  1.00  0.00            
ATOM   1748  HZ1 LYS   106       8.080  64.630  50.260  1.00  0.00            
ATOM   1749  HZ2 LYS   106       8.760  66.020  50.710  1.00  0.00            
ATOM   1750  HZ3 LYS   106       7.340  65.980  49.850  1.00  0.00            
ATOM   1751  C   LYS   106      11.720  69.590  44.780  1.00  0.00            
ATOM   1752  O   LYS   106      10.980  70.140  43.970  1.00  0.00            
ATOM   1753  N   LYS   107      12.800  70.240  45.230  1.00  0.00            
ATOM   1754  H   LYS   107      13.330  69.810  45.970  1.00  0.00            
ATOM   1755  CA  LYS   107      13.420  71.440  44.610  1.00  0.00            
ATOM   1756  HA  LYS   107      12.630  72.190  44.570  1.00  0.00            
ATOM   1757  CB  LYS   107      14.590  72.050  45.440  1.00  0.00            
ATOM   1758  HB2 LYS   107      14.160  72.270  46.420  1.00  0.00            
ATOM   1759  HB3 LYS   107      15.320  71.260  45.600  1.00  0.00            
ATOM   1760  CG  LYS   107      15.190  73.320  44.840  1.00  0.00            
ATOM   1761  HG2 LYS   107      16.030  73.660  45.450  1.00  0.00            
ATOM   1762  HG3 LYS   107      15.430  73.150  43.790  1.00  0.00            
ATOM   1763  CD  LYS   107      14.200  74.520  44.850  1.00  0.00            
ATOM   1764  HD2 LYS   107      13.340  74.280  44.240  1.00  0.00            
ATOM   1765  HD3 LYS   107      13.870  74.830  45.850  1.00  0.00            
ATOM   1766  CE  LYS   107      14.830  75.740  44.150  1.00  0.00            
ATOM   1767  HE2 LYS   107      15.800  75.920  44.610  1.00  0.00            
ATOM   1768  HE3 LYS   107      14.920  75.500  43.090  1.00  0.00            
ATOM   1769  NZ  LYS   107      14.080  77.040  44.350  1.00  0.00            
ATOM   1770  HZ1 LYS   107      13.120  76.890  44.070  1.00  0.00            
ATOM   1771  HZ2 LYS   107      14.000  77.220  45.340  1.00  0.00            
ATOM   1772  HZ3 LYS   107      14.460  77.830  43.850  1.00  0.00            
ATOM   1773  C   LYS   107      13.650  71.250  43.110  1.00  0.00            
ATOM   1774  O   LYS   107      13.310  72.170  42.300  1.00  0.00            
ATOM   1775  N   LEU   108      14.400  70.180  42.710  1.00  0.00            
ATOM   1776  H   LEU   108      14.700  69.490  43.390  1.00  0.00            
ATOM   1777  CA  LEU   108      14.790  70.020  41.350  1.00  0.00            
ATOM   1778  HA  LEU   108      14.860  70.980  40.840  1.00  0.00            
ATOM   1779  CB  LEU   108      16.100  69.240  41.300  1.00  0.00            
ATOM   1780  HB2 LEU   108      15.880  68.320  41.830  1.00  0.00            
ATOM   1781  HB3 LEU   108      16.360  69.130  40.240  1.00  0.00            
ATOM   1782  CG  LEU   108      17.400  69.720  42.060  1.00  0.00            
ATOM   1783  HG  LEU   108      17.260  69.500  43.120  1.00  0.00            
ATOM   1784  CD1 LEU   108      18.490  68.780  41.670  1.00  0.00            
ATOM   1785 1HD1 LEU   108      18.110  67.770  41.540  1.00  0.00            
ATOM   1786 2HD1 LEU   108      18.860  69.160  40.720  1.00  0.00            
ATOM   1787 3HD1 LEU   108      19.300  68.810  42.400  1.00  0.00            
ATOM   1788  CD2 LEU   108      17.880  71.140  41.890  1.00  0.00            
ATOM   1789 1HD2 LEU   108      18.950  71.240  42.080  1.00  0.00            
ATOM   1790 2HD2 LEU   108      17.690  71.480  40.870  1.00  0.00            
ATOM   1791 3HD2 LEU   108      17.300  71.840  42.500  1.00  0.00            
ATOM   1792  C   LEU   108      13.750  69.320  40.490  1.00  0.00            
ATOM   1793  O   LEU   108      12.840  68.770  41.060  1.00  0.00            
ATOM   1794  N   GLY   109      13.780  69.300  39.160  1.00  0.00            
ATOM   1795  H   GLY   109      14.430  69.980  38.800  1.00  0.00            
ATOM   1796  CA  GLY   109      12.820  68.650  38.200  1.00  0.00            
ATOM   1797  HA2 GLY   109      11.830  69.100  38.260  1.00  0.00            
ATOM   1798  HA3 GLY   109      13.290  68.750  37.230  1.00  0.00            
ATOM   1799  C   GLY   109      12.670  67.190  38.480  1.00  0.00            
ATOM   1800  O   GLY   109      13.200  66.520  39.420  1.00  0.00            
ATOM   1801  N   GLU   110      11.800  66.590  37.600  1.00  0.00            
ATOM   1802  H   GLU   110      11.390  67.110  36.840  1.00  0.00            
ATOM   1803  CA  GLU   110      11.230  65.270  37.730  1.00  0.00            
ATOM   1804  HA  GLU   110      10.680  65.300  38.680  1.00  0.00            
ATOM   1805  CB  GLU   110      10.190  65.090  36.680  1.00  0.00            
ATOM   1806  HB2 GLU   110      10.800  65.060  35.770  1.00  0.00            
ATOM   1807  HB3 GLU   110       9.740  64.100  36.730  1.00  0.00            
ATOM   1808  CG  GLU   110       9.150  66.250  36.470  1.00  0.00            
ATOM   1809  HG2 GLU   110       9.520  67.270  36.610  1.00  0.00            
ATOM   1810  HG3 GLU   110       8.760  66.200  35.450  1.00  0.00            
ATOM   1811  CD  GLU   110       8.050  66.210  37.430  1.00  0.00            
ATOM   1812  OE1 GLU   110       8.120  67.060  38.370  1.00  0.00            
ATOM   1813  OE2 GLU   110       7.270  65.240  37.480  1.00  0.00            
ATOM   1814  C   GLU   110      12.150  64.120  37.610  1.00  0.00            
ATOM   1815  O   GLU   110      12.010  63.070  38.250  1.00  0.00            
ATOM   1816  N   HIE   111      13.180  64.390  36.820  1.00  0.00            
ATOM   1817  H   HIE   111      13.240  65.330  36.460  1.00  0.00            
ATOM   1818  CA  HIE   111      14.340  63.470  36.630  1.00  0.00            
ATOM   1819  HA  HIE   111      14.000  62.440  36.740  1.00  0.00            
ATOM   1820  CB  HIE   111      14.940  63.640  35.220  1.00  0.00            
ATOM   1821  HB2 HIE   111      15.660  64.450  35.250  1.00  0.00            
ATOM   1822  HB3 HIE   111      15.470  62.690  35.070  1.00  0.00            
ATOM   1823  CG  HIE   111      13.950  63.810  34.050  1.00  0.00            
ATOM   1824  ND1 HIE   111      13.300  64.970  33.680  1.00  0.00            
ATOM   1825  CE1 HIE   111      12.380  64.570  32.820  1.00  0.00            
ATOM   1826  HE1 HIE   111      11.610  65.260  32.490  1.00  0.00            
ATOM   1827  NE2 HIE   111      12.420  63.230  32.660  1.00  0.00            
ATOM   1828  HE2 HIE   111      11.690  62.780  32.110  1.00  0.00            
ATOM   1829  CD2 HIE   111      13.410  62.720  33.480  1.00  0.00            
ATOM   1830  HD2 HIE   111      13.670  61.680  33.610  1.00  0.00            
ATOM   1831  C   HIE   111      15.420  63.560  37.740  1.00  0.00            
ATOM   1832  O   HIE   111      16.490  62.980  37.530  1.00  0.00            
ATOM   1833  N   ALA   112      15.140  64.220  38.860  1.00  0.00            
ATOM   1834  H   ALA   112      14.300  64.750  38.990  1.00  0.00            
ATOM   1835  CA  ALA   112      16.130  64.050  39.980  1.00  0.00            
ATOM   1836  HA  ALA   112      17.120  64.090  39.520  1.00  0.00            
ATOM   1837  CB  ALA   112      15.960  65.150  41.040  1.00  0.00            
ATOM   1838  HB1 ALA   112      16.240  66.150  40.690  1.00  0.00            
ATOM   1839  HB2 ALA   112      14.960  65.280  41.440  1.00  0.00            
ATOM   1840  HB3 ALA   112      16.560  64.820  41.880  1.00  0.00            
ATOM   1841  C   ALA   112      16.050  62.690  40.660  1.00  0.00            
ATOM   1842  O   ALA   112      14.960  62.190  40.820  1.00  0.00            
ATOM   1843  N   TYR   113      17.180  62.090  40.990  1.00  0.00            
ATOM   1844  H   TYR   113      18.100  62.380  40.700  1.00  0.00            
ATOM   1845  CA  TYR   113      17.260  60.690  41.630  1.00  0.00            
ATOM   1846  HA  TYR   113      16.290  60.490  42.090  1.00  0.00            
ATOM   1847  CB  TYR   113      17.580  59.580  40.570  1.00  0.00            
ATOM   1848  HB2 TYR   113      18.640  59.520  40.320  1.00  0.00            
ATOM   1849  HB3 TYR   113      17.440  58.660  41.140  1.00  0.00            
ATOM   1850  CG  TYR   113      16.730  59.620  39.270  1.00  0.00            
ATOM   1851  CD1 TYR   113      15.260  59.550  39.260  1.00  0.00            
ATOM   1852  HD1 TYR   113      14.840  59.490  40.250  1.00  0.00            
ATOM   1853  CE1 TYR   113      14.480  59.630  38.080  1.00  0.00            
ATOM   1854  HE1 TYR   113      13.410  59.720  38.090  1.00  0.00            
ATOM   1855  CZ  TYR   113      15.150  59.670  36.850  1.00  0.00            
ATOM   1856  OH  TYR   113      14.410  59.470  35.760  1.00  0.00            
ATOM   1857  HH  TYR   113      13.490  59.710  35.870  1.00  0.00            
ATOM   1858  CE2 TYR   113      16.540  59.650  36.840  1.00  0.00            
ATOM   1859  HE2 TYR   113      17.100  59.590  35.920  1.00  0.00            
ATOM   1860  CD2 TYR   113      17.320  59.680  38.000  1.00  0.00            
ATOM   1861  HD2 TYR   113      18.390  59.720  37.880  1.00  0.00            
ATOM   1862  C   TYR   113      18.390  60.710  42.700  1.00  0.00            
ATOM   1863  O   TYR   113      19.500  61.240  42.510  1.00  0.00            
ATOM   1864  N   PRO   114      18.080  60.260  43.950  1.00  0.00            
ATOM   1865  CD  PRO   114      16.880  59.460  44.310  1.00  0.00            
ATOM   1866  HD2 PRO   114      16.780  58.740  43.500  1.00  0.00            
ATOM   1867  HD3 PRO   114      15.900  59.940  44.340  1.00  0.00            
ATOM   1868  CG  PRO   114      17.130  58.870  45.670  1.00  0.00            
ATOM   1869  HG2 PRO   114      17.400  57.810  45.640  1.00  0.00            
ATOM   1870  HG3 PRO   114      16.270  58.930  46.340  1.00  0.00            
ATOM   1871  CB  PRO   114      18.310  59.680  46.320  1.00  0.00            
ATOM   1872  HB2 PRO   114      18.940  59.080  46.990  1.00  0.00            
ATOM   1873  HB3 PRO   114      17.990  60.630  46.750  1.00  0.00            
ATOM   1874  CA  PRO   114      19.070  60.120  45.090  1.00  0.00            
ATOM   1875  HA  PRO   114      19.580  61.070  45.210  1.00  0.00            
ATOM   1876  C   PRO   114      20.210  59.140  44.890  1.00  0.00            
ATOM   1877  O   PRO   114      20.070  58.220  44.100  1.00  0.00            
ATOM   1878  N   PHE   115      21.290  59.220  45.720  1.00  0.00            
ATOM   1879  H   PHE   115      21.320  60.050  46.280  1.00  0.00            
ATOM   1880  CA  PHE   115      22.340  58.230  45.830  1.00  0.00            
ATOM   1881  HA  PHE   115      21.920  57.220  45.820  1.00  0.00            
ATOM   1882  CB  PHE   115      23.360  58.360  44.720  1.00  0.00            
ATOM   1883  HB2 PHE   115      24.120  57.580  44.790  1.00  0.00            
ATOM   1884  HB3 PHE   115      22.830  58.170  43.780  1.00  0.00            
ATOM   1885  CG  PHE   115      24.200  59.630  44.590  1.00  0.00            
ATOM   1886  CD1 PHE   115      25.380  59.810  45.280  1.00  0.00            
ATOM   1887  HD1 PHE   115      25.750  59.060  45.970  1.00  0.00            
ATOM   1888  CE1 PHE   115      26.160  61.000  45.100  1.00  0.00            
ATOM   1889  HE1 PHE   115      27.080  61.130  45.650  1.00  0.00            
ATOM   1890  CZ  PHE   115      25.700  61.980  44.280  1.00  0.00            
ATOM   1891  HZ  PHE   115      26.230  62.900  44.100  1.00  0.00            
ATOM   1892  CE2 PHE   115      24.600  61.750  43.500  1.00  0.00            
ATOM   1893  HE2 PHE   115      24.340  62.510  42.780  1.00  0.00            
ATOM   1894  CD2 PHE   115      23.850  60.600  43.630  1.00  0.00            
ATOM   1895  HD2 PHE   115      22.960  60.440  43.040  1.00  0.00            
ATOM   1896  C   PHE   115      22.920  58.260  47.180  1.00  0.00            
ATOM   1897  O   PHE   115      23.040  59.330  47.820  1.00  0.00            
ATOM   1898  N   THR   116      23.360  57.100  47.700  1.00  0.00            
ATOM   1899  H   THR   116      23.280  56.240  47.170  1.00  0.00            
ATOM   1900  CA  THR   116      24.170  57.000  48.890  1.00  0.00            
ATOM   1901  HA  THR   116      24.790  57.900  48.890  1.00  0.00            
ATOM   1902  CB  THR   116      23.290  56.920  50.150  1.00  0.00            
ATOM   1903  HB  THR   116      22.780  57.870  50.280  1.00  0.00            
ATOM   1904  CG2 THR   116      22.370  55.640  50.150  1.00  0.00            
ATOM   1905 1HG2 THR   116      23.000  54.790  49.910  1.00  0.00            
ATOM   1906 2HG2 THR   116      21.850  55.500  51.100  1.00  0.00            
ATOM   1907 3HG2 THR   116      21.650  55.760  49.350  1.00  0.00            
ATOM   1908  OG1 THR   116      24.100  56.780  51.330  1.00  0.00            
ATOM   1909  HG1 THR   116      24.260  57.650  51.700  1.00  0.00            
ATOM   1910  C   THR   116      25.200  55.840  48.810  1.00  0.00            
ATOM   1911  O   THR   116      24.950  54.750  48.320  1.00  0.00            
ATOM   1912  N   PHE   117      26.370  56.180  49.320  1.00  0.00            
ATOM   1913  H   PHE   117      26.480  57.120  49.660  1.00  0.00            
ATOM   1914  CA  PHE   117      27.540  55.340  49.350  1.00  0.00            
ATOM   1915  HA  PHE   117      27.350  54.270  49.210  1.00  0.00            
ATOM   1916  CB  PHE   117      28.610  55.720  48.280  1.00  0.00            
ATOM   1917  HB2 PHE   117      29.100  56.650  48.580  1.00  0.00            
ATOM   1918  HB3 PHE   117      29.300  54.890  48.240  1.00  0.00            
ATOM   1919  CG  PHE   117      28.230  55.850  46.830  1.00  0.00            
ATOM   1920  CD1 PHE   117      28.140  57.130  46.240  1.00  0.00            
ATOM   1921  HD1 PHE   117      28.170  58.010  46.870  1.00  0.00            
ATOM   1922  CE1 PHE   117      27.990  57.260  44.860  1.00  0.00            
ATOM   1923  HE1 PHE   117      27.810  58.260  44.490  1.00  0.00            
ATOM   1924  CZ  PHE   117      27.980  56.110  44.090  1.00  0.00            
ATOM   1925  HZ  PHE   117      27.800  56.160  43.030  1.00  0.00            
ATOM   1926  CE2 PHE   117      28.250  54.800  44.630  1.00  0.00            
ATOM   1927  HE2 PHE   117      28.300  53.880  44.070  1.00  0.00            
ATOM   1928  CD2 PHE   117      28.320  54.700  46.020  1.00  0.00            
ATOM   1929  HD2 PHE   117      28.390  53.740  46.510  1.00  0.00            
ATOM   1930  C   PHE   117      28.120  55.230  50.830  1.00  0.00            
ATOM   1931  O   PHE   117      28.690  56.240  51.260  1.00  0.00            
ATOM   1932  N   GLU   118      28.020  54.010  51.420  1.00  0.00            
ATOM   1933  H   GLU   118      27.430  53.340  50.960  1.00  0.00            
ATOM   1934  CA  GLU   118      28.800  53.550  52.590  1.00  0.00            
ATOM   1935  HA  GLU   118      28.820  54.280  53.390  1.00  0.00            
ATOM   1936  CB  GLU   118      28.040  52.230  53.150  1.00  0.00            
ATOM   1937  HB2 GLU   118      27.030  52.510  53.440  1.00  0.00            
ATOM   1938  HB3 GLU   118      28.050  51.600  52.260  1.00  0.00            
ATOM   1939  CG  GLU   118      28.650  51.530  54.360  1.00  0.00            
ATOM   1940  HG2 GLU   118      28.370  50.490  54.520  1.00  0.00            
ATOM   1941  HG3 GLU   118      29.730  51.540  54.210  1.00  0.00            
ATOM   1942  CD  GLU   118      28.460  52.300  55.610  1.00  0.00            
ATOM   1943  OE1 GLU   118      27.640  53.290  55.670  1.00  0.00            
ATOM   1944  OE2 GLU   118      28.910  51.780  56.710  1.00  0.00            
ATOM   1945  C   GLU   118      30.240  53.290  52.260  1.00  0.00            
ATOM   1946  O   GLU   118      30.600  52.590  51.340  1.00  0.00            
ATOM   1947  N   ILE   119      31.070  53.880  53.080  1.00  0.00            
ATOM   1948  H   ILE   119      30.700  54.420  53.840  1.00  0.00            
ATOM   1949  CA  ILE   119      32.550  53.720  52.990  1.00  0.00            
ATOM   1950  HA  ILE   119      32.770  53.290  52.010  1.00  0.00            
ATOM   1951  CB  ILE   119      33.280  55.080  53.290  1.00  0.00            
ATOM   1952  HB  ILE   119      32.850  55.580  54.150  1.00  0.00            
ATOM   1953  CG2 ILE   119      34.780  54.920  53.390  1.00  0.00            
ATOM   1954 1HG2 ILE   119      35.210  55.840  53.780  1.00  0.00            
ATOM   1955 2HG2 ILE   119      35.050  54.160  54.130  1.00  0.00            
ATOM   1956 3HG2 ILE   119      35.340  54.580  52.520  1.00  0.00            
ATOM   1957  CG1 ILE   119      33.000  56.060  52.140  1.00  0.00            
ATOM   1958 2HG1 ILE   119      33.310  55.690  51.170  1.00  0.00            
ATOM   1959 3HG1 ILE   119      31.930  56.240  52.060  1.00  0.00            
ATOM   1960  CD1 ILE   119      33.540  57.460  52.200  1.00  0.00            
ATOM   1961 1HD1 ILE   119      34.610  57.320  52.370  1.00  0.00            
ATOM   1962 2HD1 ILE   119      33.400  57.920  51.220  1.00  0.00            
ATOM   1963 3HD1 ILE   119      33.070  58.040  53.000  1.00  0.00            
ATOM   1964  C   ILE   119      33.040  52.650  53.990  1.00  0.00            
ATOM   1965  O   ILE   119      32.700  52.790  55.140  1.00  0.00            
ATOM   1966  N   PRO   120      33.790  51.640  53.520  1.00  0.00            
ATOM   1967  CD  PRO   120      34.000  51.240  52.130  1.00  0.00            
ATOM   1968  HD2 PRO   120      34.760  51.890  51.680  1.00  0.00            
ATOM   1969  HD3 PRO   120      33.030  51.250  51.630  1.00  0.00            
ATOM   1970  CG  PRO   120      34.400  49.780  52.240  1.00  0.00            
ATOM   1971  HG2 PRO   120      35.060  49.460  51.430  1.00  0.00            
ATOM   1972  HG3 PRO   120      33.500  49.170  52.170  1.00  0.00            
ATOM   1973  CB  PRO   120      35.170  49.660  53.540  1.00  0.00            
ATOM   1974  HB2 PRO   120      36.160  50.080  53.410  1.00  0.00            
ATOM   1975  HB3 PRO   120      35.100  48.650  53.930  1.00  0.00            
ATOM   1976  CA  PRO   120      34.370  50.640  54.460  1.00  0.00            
ATOM   1977  HA  PRO   120      33.520  50.150  54.940  1.00  0.00            
ATOM   1978  C   PRO   120      35.280  51.290  55.570  1.00  0.00            
ATOM   1979  O   PRO   120      36.110  52.220  55.390  1.00  0.00            
ATOM   1980  N   PRO   121      35.280  50.710  56.830  1.00  0.00            
ATOM   1981  CD  PRO   121      34.210  49.880  57.310  1.00  0.00            
ATOM   1982  HD2 PRO   121      34.470  48.850  57.070  1.00  0.00            
ATOM   1983  HD3 PRO   121      33.250  50.200  56.900  1.00  0.00            
ATOM   1984  CG  PRO   121      34.350  49.930  58.860  1.00  0.00            
ATOM   1985  HG2 PRO   121      34.050  48.950  59.240  1.00  0.00            
ATOM   1986  HG3 PRO   121      33.680  50.680  59.260  1.00  0.00            
ATOM   1987  CB  PRO   121      35.860  50.210  59.060  1.00  0.00            
ATOM   1988  HB2 PRO   121      36.430  49.290  59.180  1.00  0.00            
ATOM   1989  HB3 PRO   121      35.880  50.770  60.000  1.00  0.00            
ATOM   1990  CA  PRO   121      36.220  51.100  57.870  1.00  0.00            
ATOM   1991  HA  PRO   121      36.100  52.160  58.100  1.00  0.00            
ATOM   1992  C   PRO   121      37.740  50.900  57.520  1.00  0.00            
ATOM   1993  O   PRO   121      38.070  50.200  56.550  1.00  0.00            
ATOM   1994  N   ASN   122      38.630  51.590  58.280  1.00  0.00            
ATOM   1995  H   ASN   122      38.250  52.220  58.970  1.00  0.00            
ATOM   1996  CA  ASN   122      40.050  51.270  58.220  1.00  0.00            
ATOM   1997  HA  ASN   122      40.500  51.900  59.000  1.00  0.00            
ATOM   1998  CB  ASN   122      40.290  49.880  58.710  1.00  0.00            
ATOM   1999  HB2 ASN   122      39.650  49.160  58.200  1.00  0.00            
ATOM   2000  HB3 ASN   122      41.320  49.610  58.480  1.00  0.00            
ATOM   2001  CG  ASN   122      40.060  49.730  60.210  1.00  0.00            
ATOM   2002  OD1 ASN   122      39.470  50.450  60.980  1.00  0.00            
ATOM   2003  ND2 ASN   122      40.670  48.720  60.760  1.00  0.00            
ATOM   2004 1HD2 ASN   122      40.410  48.580  61.730  1.00  0.00            
ATOM   2005 2HD2 ASN   122      41.370  48.130  60.330  1.00  0.00            
ATOM   2006  C   ASN   122      40.720  51.680  56.910  1.00  0.00            
ATOM   2007  O   ASN   122      41.890  51.510  56.730  1.00  0.00            
ATOM   2008  N   LEU   123      40.010  52.360  56.010  1.00  0.00            
ATOM   2009  H   LEU   123      39.040  52.440  56.290  1.00  0.00            
ATOM   2010  CA  LEU   123      40.590  52.920  54.770  1.00  0.00            
ATOM   2011  HA  LEU   123      41.170  52.130  54.290  1.00  0.00            
ATOM   2012  CB  LEU   123      39.350  53.160  53.940  1.00  0.00            
ATOM   2013  HB2 LEU   123      38.510  53.610  54.470  1.00  0.00            
ATOM   2014  HB3 LEU   123      39.680  53.850  53.170  1.00  0.00            
ATOM   2015  CG  LEU   123      38.750  51.950  53.200  1.00  0.00            
ATOM   2016  HG  LEU   123      38.210  51.330  53.920  1.00  0.00            
ATOM   2017  CD1 LEU   123      37.810  52.400  52.070  1.00  0.00            
ATOM   2018 1HD1 LEU   123      37.500  51.610  51.390  1.00  0.00            
ATOM   2019 2HD1 LEU   123      36.920  52.930  52.410  1.00  0.00            
ATOM   2020 3HD1 LEU   123      38.400  53.100  51.480  1.00  0.00            
ATOM   2021  CD2 LEU   123      39.680  51.010  52.450  1.00  0.00            
ATOM   2022 1HD2 LEU   123      40.320  50.510  53.180  1.00  0.00            
ATOM   2023 2HD2 LEU   123      39.040  50.290  51.940  1.00  0.00            
ATOM   2024 3HD2 LEU   123      40.460  51.470  51.850  1.00  0.00            
ATOM   2025  C   LEU   123      41.370  54.240  55.060  1.00  0.00            
ATOM   2026  O   LEU   123      41.030  54.970  56.030  1.00  0.00            
ATOM   2027  N   PRO   124      42.370  54.560  54.180  1.00  0.00            
ATOM   2028  CD  PRO   124      42.350  54.030  52.770  1.00  0.00            
ATOM   2029  HD2 PRO   124      41.370  54.190  52.320  1.00  0.00            
ATOM   2030  HD3 PRO   124      42.760  53.030  52.730  1.00  0.00            
ATOM   2031  CG  PRO   124      43.370  54.920  52.180  1.00  0.00            
ATOM   2032  HG2 PRO   124      43.030  55.440  51.290  1.00  0.00            
ATOM   2033  HG3 PRO   124      44.250  54.400  51.790  1.00  0.00            
ATOM   2034  CB  PRO   124      43.970  55.920  53.190  1.00  0.00            
ATOM   2035  HB2 PRO   124      44.020  56.910  52.730  1.00  0.00            
ATOM   2036  HB3 PRO   124      44.960  55.640  53.550  1.00  0.00            
ATOM   2037  CA  PRO   124      42.990  55.850  54.310  1.00  0.00            
ATOM   2038  HA  PRO   124      43.520  55.920  55.260  1.00  0.00            
ATOM   2039  C   PRO   124      42.010  57.000  54.270  1.00  0.00            
ATOM   2040  O   PRO   124      40.850  56.920  53.910  1.00  0.00            
ATOM   2041  N   CYS   125      42.550  58.190  54.590  1.00  0.00            
ATOM   2042  H   CYS   125      43.560  58.140  54.690  1.00  0.00            
ATOM   2043  CA  CYS   125      42.030  59.520  54.310  1.00  0.00            
ATOM   2044  HA  CYS   125      40.950  59.440  54.180  1.00  0.00            
ATOM   2045  CB  CYS   125      42.020  60.270  55.690  1.00  0.00            
ATOM   2046  HB2 CYS   125      43.010  60.180  56.140  1.00  0.00            
ATOM   2047  HB3 CYS   125      41.800  61.280  55.350  1.00  0.00            
ATOM   2048  SG  CYS   125      40.560  59.570  56.650  1.00  0.00            
ATOM   2049  HG  CYS   125      41.260  58.550  57.170  1.00  0.00            
ATOM   2050  C   CYS   125      42.720  60.190  53.090  1.00  0.00            
ATOM   2051  O   CYS   125      43.860  59.850  52.710  1.00  0.00            
ATOM   2052  N   SER   126      42.000  61.130  52.510  1.00  0.00            
ATOM   2053  H   SER   126      41.090  61.360  52.870  1.00  0.00            
ATOM   2054  CA  SER   126      42.580  62.010  51.460  1.00  0.00            
ATOM   2055  HA  SER   126      42.720  61.460  50.530  1.00  0.00            
ATOM   2056  CB  SER   126      41.600  63.070  51.140  1.00  0.00            
ATOM   2057  HB2 SER   126      41.500  63.850  51.900  1.00  0.00            
ATOM   2058  HB3 SER   126      41.990  63.630  50.290  1.00  0.00            
ATOM   2059  OG  SER   126      40.280  62.640  50.760  1.00  0.00            
ATOM   2060  HG  SER   126      40.130  62.610  49.810  1.00  0.00            
ATOM   2061  C   SER   126      43.910  62.610  51.860  1.00  0.00            
ATOM   2062  O   SER   126      44.130  63.160  52.950  1.00  0.00            
ATOM   2063  N   VAL   127      44.910  62.670  50.960  1.00  0.00            
ATOM   2064  H   VAL   127      44.630  62.300  50.060  1.00  0.00            
ATOM   2065  CA  VAL   127      46.340  63.210  51.140  1.00  0.00            
ATOM   2066  HA  VAL   127      46.240  64.180  51.610  1.00  0.00            
ATOM   2067  CB  VAL   127      47.200  62.300  52.030  1.00  0.00            
ATOM   2068  HB  VAL   127      46.730  62.350  53.010  1.00  0.00            
ATOM   2069  CG1 VAL   127      47.140  60.840  51.580  1.00  0.00            
ATOM   2070 1HG1 VAL   127      47.680  60.230  52.320  1.00  0.00            
ATOM   2071 2HG1 VAL   127      46.100  60.520  51.570  1.00  0.00            
ATOM   2072 3HG1 VAL   127      47.690  60.680  50.650  1.00  0.00            
ATOM   2073  CG2 VAL   127      48.690  62.650  52.230  1.00  0.00            
ATOM   2074 1HG2 VAL   127      49.000  62.100  53.120  1.00  0.00            
ATOM   2075 2HG2 VAL   127      49.290  62.290  51.400  1.00  0.00            
ATOM   2076 3HG2 VAL   127      48.810  63.720  52.390  1.00  0.00            
ATOM   2077  C   VAL   127      47.040  63.380  49.850  1.00  0.00            
ATOM   2078  O   VAL   127      46.790  62.660  48.880  1.00  0.00            
ATOM   2079  N   THR   128      47.950  64.390  49.780  1.00  0.00            
ATOM   2080  H   THR   128      48.090  64.960  50.600  1.00  0.00            
ATOM   2081  CA  THR   128      48.830  64.740  48.620  1.00  0.00            
ATOM   2082  HA  THR   128      48.960  63.870  47.970  1.00  0.00            
ATOM   2083  CB  THR   128      48.350  65.940  47.790  1.00  0.00            
ATOM   2084  HB  THR   128      48.000  66.650  48.540  1.00  0.00            
ATOM   2085  CG2 THR   128      49.350  66.620  46.910  1.00  0.00            
ATOM   2086 1HG2 THR   128      49.840  65.940  46.220  1.00  0.00            
ATOM   2087 2HG2 THR   128      48.890  67.420  46.330  1.00  0.00            
ATOM   2088 3HG2 THR   128      50.110  67.080  47.540  1.00  0.00            
ATOM   2089  OG1 THR   128      47.250  65.650  47.000  1.00  0.00            
ATOM   2090  HG1 THR   128      46.440  65.440  47.470  1.00  0.00            
ATOM   2091  C   THR   128      50.210  64.970  49.310  1.00  0.00            
ATOM   2092  O   THR   128      50.170  65.460  50.430  1.00  0.00            
ATOM   2093  N   LEU   129      51.300  64.650  48.610  1.00  0.00            
ATOM   2094  H   LEU   129      51.100  63.970  47.890  1.00  0.00            
ATOM   2095  CA  LEU   129      52.630  64.690  49.180  1.00  0.00            
ATOM   2096  HA  LEU   129      52.710  65.530  49.860  1.00  0.00            
ATOM   2097  CB  LEU   129      52.920  63.340  49.900  1.00  0.00            
ATOM   2098  HB2 LEU   129      52.250  63.320  50.760  1.00  0.00            
ATOM   2099  HB3 LEU   129      52.660  62.600  49.140  1.00  0.00            
ATOM   2100  CG  LEU   129      54.410  63.170  50.180  1.00  0.00            
ATOM   2101  HG  LEU   129      54.910  63.260  49.220  1.00  0.00            
ATOM   2102  CD1 LEU   129      55.000  64.220  51.100  1.00  0.00            
ATOM   2103 1HD1 LEU   129      56.060  64.080  51.330  1.00  0.00            
ATOM   2104 2HD1 LEU   129      54.880  65.230  50.720  1.00  0.00            
ATOM   2105 3HD1 LEU   129      54.530  64.210  52.090  1.00  0.00            
ATOM   2106  CD2 LEU   129      54.560  61.730  50.750  1.00  0.00            
ATOM   2107 1HD2 LEU   129      55.630  61.520  50.740  1.00  0.00            
ATOM   2108 2HD2 LEU   129      54.260  61.610  51.790  1.00  0.00            
ATOM   2109 3HD2 LEU   129      54.040  61.050  50.080  1.00  0.00            
ATOM   2110  C   LEU   129      53.600  65.090  48.100  1.00  0.00            
ATOM   2111  O   LEU   129      53.770  64.250  47.160  1.00  0.00            
ATOM   2112  N   GLN   130      54.380  66.190  48.260  1.00  0.00            
ATOM   2113  H   GLN   130      54.280  66.700  49.130  1.00  0.00            
ATOM   2114  CA  GLN   130      55.500  66.530  47.430  1.00  0.00            
ATOM   2115  HA  GLN   130      55.230  66.300  46.400  1.00  0.00            
ATOM   2116  CB  GLN   130      55.980  67.970  47.660  1.00  0.00            
ATOM   2117  HB2 GLN   130      56.290  68.080  48.700  1.00  0.00            
ATOM   2118  HB3 GLN   130      56.850  68.200  47.050  1.00  0.00            
ATOM   2119  CG  GLN   130      54.970  69.070  47.380  1.00  0.00            
ATOM   2120  HG2 GLN   130      54.040  68.840  47.900  1.00  0.00            
ATOM   2121  HG3 GLN   130      55.350  70.000  47.800  1.00  0.00            
ATOM   2122  CD  GLN   130      54.790  69.190  45.880  1.00  0.00            
ATOM   2123  OE1 GLN   130      54.060  68.430  45.270  1.00  0.00            
ATOM   2124  NE2 GLN   130      55.420  70.120  45.230  1.00  0.00            
ATOM   2125 1HE2 GLN   130      55.430  70.050  44.230  1.00  0.00            
ATOM   2126 2HE2 GLN   130      55.800  70.960  45.650  1.00  0.00            
ATOM   2127  C   GLN   130      56.700  65.650  47.710  1.00  0.00            
ATOM   2128  O   GLN   130      57.000  65.230  48.830  1.00  0.00            
ATOM   2129  N   PRO   131      57.520  65.330  46.610  1.00  0.00            
ATOM   2130  CD  PRO   131      57.330  65.580  45.190  1.00  0.00            
ATOM   2131  HD2 PRO   131      57.090  66.630  45.050  1.00  0.00            
ATOM   2132  HD3 PRO   131      56.510  64.990  44.780  1.00  0.00            
ATOM   2133  CG  PRO   131      58.630  65.230  44.470  1.00  0.00            
ATOM   2134  HG2 PRO   131      59.200  66.120  44.220  1.00  0.00            
ATOM   2135  HG3 PRO   131      58.430  64.720  43.530  1.00  0.00            
ATOM   2136  CB  PRO   131      59.380  64.350  45.400  1.00  0.00            
ATOM   2137  HB2 PRO   131      60.470  64.420  45.430  1.00  0.00            
ATOM   2138  HB3 PRO   131      59.000  63.390  45.050  1.00  0.00            
ATOM   2139  CA  PRO   131      58.800  64.600  46.840  1.00  0.00            
ATOM   2140  HA  PRO   131      58.690  63.630  47.330  1.00  0.00            
ATOM   2141  C   PRO   131      59.750  65.500  47.620  1.00  0.00            
ATOM   2142  O   PRO   131      59.620  66.760  47.590  1.00  0.00            
ATOM   2143  N   GLY   132      60.620  64.870  48.390  1.00  0.00            
ATOM   2144  H   GLY   132      60.500  63.870  48.370  1.00  0.00            
ATOM   2145  CA  GLY   132      61.720  65.400  49.230  1.00  0.00            
ATOM   2146  HA2 GLY   132      61.210  66.070  49.920  1.00  0.00            
ATOM   2147  HA3 GLY   132      62.120  64.600  49.850  1.00  0.00            
ATOM   2148  C   GLY   132      62.850  66.160  48.530  1.00  0.00            
ATOM   2149  O   GLY   132      62.990  66.140  47.310  1.00  0.00            
ATOM   2150  N   PRO   133      63.580  67.010  49.270  1.00  0.00            
ATOM   2151  CD  PRO   133      63.370  67.250  50.740  1.00  0.00            
ATOM   2152  HD2 PRO   133      64.030  66.620  51.340  1.00  0.00            
ATOM   2153  HD3 PRO   133      62.320  67.280  51.020  1.00  0.00            
ATOM   2154  CG  PRO   133      63.860  68.680  50.970  1.00  0.00            
ATOM   2155  HG2 PRO   133      64.320  68.710  51.960  1.00  0.00            
ATOM   2156  HG3 PRO   133      62.970  69.300  50.940  1.00  0.00            
ATOM   2157  CB  PRO   133      64.890  68.980  49.890  1.00  0.00            
ATOM   2158  HB2 PRO   133      65.850  68.710  50.330  1.00  0.00            
ATOM   2159  HB3 PRO   133      64.970  70.050  49.700  1.00  0.00            
ATOM   2160  CA  PRO   133      64.460  68.110  48.750  1.00  0.00            
ATOM   2161  HA  PRO   133      63.840  68.760  48.120  1.00  0.00            
ATOM   2162  C   PRO   133      65.560  67.760  47.670  1.00  0.00            
ATOM   2163  O   PRO   133      65.930  68.610  46.870  1.00  0.00            
ATOM   2164  N   GLU   134      65.940  66.470  47.730  1.00  0.00            
ATOM   2165  H   GLU   134      65.610  65.910  48.510  1.00  0.00            
ATOM   2166  CA  GLU   134      66.990  66.060  46.790  1.00  0.00            
ATOM   2167  HA  GLU   134      67.060  66.770  45.960  1.00  0.00            
ATOM   2168  CB  GLU   134      68.330  65.830  47.560  1.00  0.00            
ATOM   2169  HB2 GLU   134      69.040  66.000  46.750  1.00  0.00            
ATOM   2170  HB3 GLU   134      68.480  66.630  48.280  1.00  0.00            
ATOM   2171  CG  GLU   134      68.530  64.450  48.190  1.00  0.00            
ATOM   2172  HG2 GLU   134      68.440  63.620  47.490  1.00  0.00            
ATOM   2173  HG3 GLU   134      69.500  64.260  48.630  1.00  0.00            
ATOM   2174  CD  GLU   134      67.590  64.060  49.340  1.00  0.00            
ATOM   2175  OE1 GLU   134      67.260  62.860  49.280  1.00  0.00            
ATOM   2176  OE2 GLU   134      67.090  65.020  50.050  1.00  0.00            
ATOM   2177  C   GLU   134      66.710  64.770  46.070  1.00  0.00            
ATOM   2178  O   GLU   134      67.420  64.420  45.140  1.00  0.00            
ATOM   2179  N   ASP   135      65.480  64.190  46.400  1.00  0.00            
ATOM   2180  H   ASP   135      64.820  64.780  46.890  1.00  0.00            
ATOM   2181  CA  ASP   135      64.890  63.060  45.670  1.00  0.00            
ATOM   2182  HA  ASP   135      65.580  62.270  45.990  1.00  0.00            
ATOM   2183  CB  ASP   135      63.530  62.710  46.230  1.00  0.00            
ATOM   2184  HB2 ASP   135      63.540  62.930  47.300  1.00  0.00            
ATOM   2185  HB3 ASP   135      62.820  63.420  45.810  1.00  0.00            
ATOM   2186  CG  ASP   135      62.910  61.290  46.030  1.00  0.00            
ATOM   2187  OD1 ASP   135      63.700  60.480  45.480  1.00  0.00            
ATOM   2188  OD2 ASP   135      61.690  61.020  46.170  1.00  0.00            
ATOM   2189  C   ASP   135      64.760  63.300  44.170  1.00  0.00            
ATOM   2190  O   ASP   135      64.640  64.450  43.770  1.00  0.00            
ATOM   2191  N   THR   136      64.600  62.240  43.400  1.00  0.00            
ATOM   2192  H   THR   136      64.500  61.400  43.960  1.00  0.00            
ATOM   2193  CA  THR   136      64.260  62.170  41.920  1.00  0.00            
ATOM   2194  HA  THR   136      64.330  63.190  41.550  1.00  0.00            
ATOM   2195  CB  THR   136      65.300  61.310  41.160  1.00  0.00            
ATOM   2196  HB  THR   136      64.950  61.160  40.140  1.00  0.00            
ATOM   2197  CG2 THR   136      66.620  62.070  40.990  1.00  0.00            
ATOM   2198 1HG2 THR   136      66.400  63.020  40.490  1.00  0.00            
ATOM   2199 2HG2 THR   136      67.020  62.300  41.980  1.00  0.00            
ATOM   2200 3HG2 THR   136      67.330  61.460  40.430  1.00  0.00            
ATOM   2201  OG1 THR   136      65.440  60.140  41.840  1.00  0.00            
ATOM   2202  HG1 THR   136      65.920  60.280  42.650  1.00  0.00            
ATOM   2203  C   THR   136      62.840  61.550  41.800  1.00  0.00            
ATOM   2204  O   THR   136      62.430  61.450  40.680  1.00  0.00            
ATOM   2205  N   GLY   137      62.090  61.260  42.860  1.00  0.00            
ATOM   2206  H   GLY   137      62.460  61.400  43.790  1.00  0.00            
ATOM   2207  CA  GLY   137      60.640  60.890  42.680  1.00  0.00            
ATOM   2208  HA2 GLY   137      60.490  60.230  41.820  1.00  0.00            
ATOM   2209  HA3 GLY   137      60.350  60.420  43.630  1.00  0.00            
ATOM   2210  C   GLY   137      59.680  62.040  42.420  1.00  0.00            
ATOM   2211  O   GLY   137      60.040  63.190  42.610  1.00  0.00            
ATOM   2212  N   LYS   138      58.480  61.790  41.860  1.00  0.00            
ATOM   2213  H   LYS   138      58.350  60.820  41.580  1.00  0.00            
ATOM   2214  CA  LYS   138      57.440  62.770  41.550  1.00  0.00            
ATOM   2215  HA  LYS   138      57.810  63.760  41.300  1.00  0.00            
ATOM   2216  CB  LYS   138      56.820  62.260  40.240  1.00  0.00            
ATOM   2217  HB2 LYS   138      56.250  61.330  40.340  1.00  0.00            
ATOM   2218  HB3 LYS   138      56.070  62.970  39.900  1.00  0.00            
ATOM   2219  CG  LYS   138      57.790  62.140  39.060  1.00  0.00            
ATOM   2220  HG2 LYS   138      58.040  63.180  38.810  1.00  0.00            
ATOM   2221  HG3 LYS   138      58.700  61.610  39.310  1.00  0.00            
ATOM   2222  CD  LYS   138      57.190  61.630  37.700  1.00  0.00            
ATOM   2223  HD2 LYS   138      57.130  60.550  37.750  1.00  0.00            
ATOM   2224  HD3 LYS   138      56.230  62.120  37.560  1.00  0.00            
ATOM   2225  CE  LYS   138      58.100  61.980  36.560  1.00  0.00            
ATOM   2226  HE2 LYS   138      58.110  63.060  36.440  1.00  0.00            
ATOM   2227  HE3 LYS   138      59.070  61.520  36.750  1.00  0.00            
ATOM   2228  NZ  LYS   138      57.580  61.490  35.250  1.00  0.00            
ATOM   2229  HZ1 LYS   138      57.390  60.500  35.320  1.00  0.00            
ATOM   2230  HZ2 LYS   138      56.740  61.990  35.000  1.00  0.00            
ATOM   2231  HZ3 LYS   138      58.280  61.500  34.530  1.00  0.00            
ATOM   2232  C   LYS   138      56.370  62.790  42.640  1.00  0.00            
ATOM   2233  O   LYS   138      56.320  61.990  43.520  1.00  0.00            
ATOM   2234  N   ALA   139      55.590  63.880  42.620  1.00  0.00            
ATOM   2235  H   ALA   139      55.790  64.610  41.940  1.00  0.00            
ATOM   2236  CA  ALA   139      54.550  63.980  43.540  1.00  0.00            
ATOM   2237  HA  ALA   139      55.040  63.700  44.470  1.00  0.00            
ATOM   2238  CB  ALA   139      54.070  65.400  43.680  1.00  0.00            
ATOM   2239  HB1 ALA   139      53.150  65.500  43.110  1.00  0.00            
ATOM   2240  HB2 ALA   139      53.800  65.640  44.710  1.00  0.00            
ATOM   2241  HB3 ALA   139      54.940  66.010  43.440  1.00  0.00            
ATOM   2242  C   ALA   139      53.340  63.030  43.380  1.00  0.00            
ATOM   2243  O   ALA   139      53.120  62.430  42.310  1.00  0.00            
ATOM   2244  N   CYS   140      52.550  62.890  44.460  1.00  0.00            
ATOM   2245  H   CYS   140      52.740  63.510  45.240  1.00  0.00            
ATOM   2246  CA  CYS   140      51.730  61.690  44.710  1.00  0.00            
ATOM   2247  HA  CYS   140      51.210  61.400  43.790  1.00  0.00            
ATOM   2248  CB  CYS   140      52.620  60.560  45.170  1.00  0.00            
ATOM   2249  HB2 CYS   140      52.100  59.600  45.200  1.00  0.00            
ATOM   2250  HB3 CYS   140      53.430  60.610  44.430  1.00  0.00            
ATOM   2251  SG  CYS   140      53.180  60.910  46.850  1.00  0.00            
ATOM   2252  HG  CYS   140      54.270  61.660  46.650  1.00  0.00            
ATOM   2253  C   CYS   140      50.690  61.930  45.770  1.00  0.00            
ATOM   2254  O   CYS   140      50.740  62.940  46.470  1.00  0.00            
ATOM   2255  N   GLY   141      49.710  61.040  45.870  1.00  0.00            
ATOM   2256  H   GLY   141      49.670  60.260  45.230  1.00  0.00            
ATOM   2257  CA  GLY   141      48.630  61.120  46.870  1.00  0.00            
ATOM   2258  HA2 GLY   141      49.160  60.880  47.790  1.00  0.00            
ATOM   2259  HA3 GLY   141      48.190  62.110  46.930  1.00  0.00            
ATOM   2260  C   GLY   141      47.530  60.090  46.750  1.00  0.00            
ATOM   2261  O   GLY   141      47.630  59.290  45.820  1.00  0.00            
ATOM   2262  N   VAL   142      46.470  60.200  47.530  1.00  0.00            
ATOM   2263  H   VAL   142      46.570  60.990  48.160  1.00  0.00            
ATOM   2264  CA  VAL   142      45.230  59.460  47.550  1.00  0.00            
ATOM   2265  HA  VAL   142      45.190  58.840  46.650  1.00  0.00            
ATOM   2266  CB  VAL   142      45.120  58.490  48.710  1.00  0.00            
ATOM   2267  HB  VAL   142      45.120  59.050  49.640  1.00  0.00            
ATOM   2268  CG1 VAL   142      43.800  57.670  48.780  1.00  0.00            
ATOM   2269 1HG1 VAL   142      43.900  56.950  49.590  1.00  0.00            
ATOM   2270 2HG1 VAL   142      43.040  58.380  49.130  1.00  0.00            
ATOM   2271 3HG1 VAL   142      43.560  57.290  47.790  1.00  0.00            
ATOM   2272  CG2 VAL   142      46.230  57.470  48.720  1.00  0.00            
ATOM   2273 1HG2 VAL   142      46.310  56.900  49.640  1.00  0.00            
ATOM   2274 2HG2 VAL   142      46.070  56.800  47.870  1.00  0.00            
ATOM   2275 3HG2 VAL   142      47.220  57.900  48.590  1.00  0.00            
ATOM   2276  C   VAL   142      44.010  60.460  47.310  1.00  0.00            
ATOM   2277  O   VAL   142      43.990  61.510  47.950  1.00  0.00            
ATOM   2278  N   ASP   143      43.100  60.080  46.460  1.00  0.00            
ATOM   2279  H   ASP   143      43.220  59.140  46.100  1.00  0.00            
ATOM   2280  CA  ASP   143      41.940  60.900  46.140  1.00  0.00            
ATOM   2281  HA  ASP   143      41.800  61.750  46.820  1.00  0.00            
ATOM   2282  CB  ASP   143      42.070  61.520  44.700  1.00  0.00            
ATOM   2283  HB2 ASP   143      42.440  60.710  44.070  1.00  0.00            
ATOM   2284  HB3 ASP   143      41.050  61.700  44.340  1.00  0.00            
ATOM   2285  CG  ASP   143      43.030  62.660  44.520  1.00  0.00            
ATOM   2286  OD1 ASP   143      43.270  63.090  43.380  1.00  0.00            
ATOM   2287  OD2 ASP   143      43.630  63.150  45.520  1.00  0.00            
ATOM   2288  C   ASP   143      40.610  60.020  46.290  1.00  0.00            
ATOM   2289  O   ASP   143      40.540  59.030  45.650  1.00  0.00            
ATOM   2290  N   TYR   144      39.620  60.440  47.080  1.00  0.00            
ATOM   2291  H   TYR   144      39.810  61.260  47.650  1.00  0.00            
ATOM   2292  CA  TYR   144      38.260  59.990  47.060  1.00  0.00            
ATOM   2293  HA  TYR   144      38.360  58.940  46.770  1.00  0.00            
ATOM   2294  CB  TYR   144      37.620  60.140  48.370  1.00  0.00            
ATOM   2295  HB2 TYR   144      38.040  61.020  48.850  1.00  0.00            
ATOM   2296  HB3 TYR   144      36.570  60.330  48.160  1.00  0.00            
ATOM   2297  CG  TYR   144      37.780  58.960  49.310  1.00  0.00            
ATOM   2298  CD1 TYR   144      39.000  58.690  49.980  1.00  0.00            
ATOM   2299  HD1 TYR   144      39.820  59.360  49.790  1.00  0.00            
ATOM   2300  CE1 TYR   144      39.050  57.610  50.920  1.00  0.00            
ATOM   2301  HE1 TYR   144      39.960  57.540  51.500  1.00  0.00            
ATOM   2302  CZ  TYR   144      37.930  56.870  51.320  1.00  0.00            
ATOM   2303  OH  TYR   144      38.000  55.850  52.170  1.00  0.00            
ATOM   2304  HH  TYR   144      38.860  55.420  52.120  1.00  0.00            
ATOM   2305  CE2 TYR   144      36.800  57.050  50.520  1.00  0.00            
ATOM   2306  HE2 TYR   144      36.010  56.310  50.630  1.00  0.00            
ATOM   2307  CD2 TYR   144      36.740  58.090  49.580  1.00  0.00            
ATOM   2308  HD2 TYR   144      35.840  58.220  49.000  1.00  0.00            
ATOM   2309  C   TYR   144      37.520  60.830  46.000  1.00  0.00            
ATOM   2310  O   TYR   144      37.410  62.060  46.140  1.00  0.00            
ATOM   2311  N   GLU   145      37.000  60.150  45.010  1.00  0.00            
ATOM   2312  H   GLU   145      37.000  59.140  45.010  1.00  0.00            
ATOM   2313  CA  GLU   145      36.260  60.830  43.940  1.00  0.00            
ATOM   2314  HA  GLU   145      36.010  61.860  44.180  1.00  0.00            
ATOM   2315  CB  GLU   145      37.180  60.700  42.720  1.00  0.00            
ATOM   2316  HB2 GLU   145      38.080  61.280  42.940  1.00  0.00            
ATOM   2317  HB3 GLU   145      37.390  59.640  42.570  1.00  0.00            
ATOM   2318  CG  GLU   145      36.670  61.360  41.440  1.00  0.00            
ATOM   2319  HG2 GLU   145      35.670  61.800  41.490  1.00  0.00            
ATOM   2320  HG3 GLU   145      37.420  62.130  41.260  1.00  0.00            
ATOM   2321  CD  GLU   145      36.810  60.420  40.170  1.00  0.00            
ATOM   2322  OE1 GLU   145      37.930  60.360  39.600  1.00  0.00            
ATOM   2323  OE2 GLU   145      35.850  59.710  39.740  1.00  0.00            
ATOM   2324  C   GLU   145      34.860  60.190  43.640  1.00  0.00            
ATOM   2325  O   GLU   145      34.740  58.950  43.620  1.00  0.00            
ATOM   2326  N   VAL   146      33.940  61.050  43.190  1.00  0.00            
ATOM   2327  H   VAL   146      34.190  62.030  43.140  1.00  0.00            
ATOM   2328  CA  VAL   146      32.620  60.650  42.760  1.00  0.00            
ATOM   2329  HA  VAL   146      32.500  59.570  42.810  1.00  0.00            
ATOM   2330  CB  VAL   146      31.560  61.170  43.720  1.00  0.00            
ATOM   2331  HB  VAL   146      31.360  62.180  43.380  1.00  0.00            
ATOM   2332  CG1 VAL   146      30.280  60.350  43.440  1.00  0.00            
ATOM   2333 1HG1 VAL   146      30.430  59.300  43.690  1.00  0.00            
ATOM   2334 2HG1 VAL   146      29.480  60.740  44.070  1.00  0.00            
ATOM   2335 3HG1 VAL   146      29.970  60.510  42.400  1.00  0.00            
ATOM   2336  CG2 VAL   146      31.830  61.300  45.230  1.00  0.00            
ATOM   2337 1HG2 VAL   146      30.920  61.410  45.810  1.00  0.00            
ATOM   2338 2HG2 VAL   146      32.440  60.480  45.620  1.00  0.00            
ATOM   2339 3HG2 VAL   146      32.350  62.250  45.350  1.00  0.00            
ATOM   2340  C   VAL   146      32.280  60.980  41.250  1.00  0.00            
ATOM   2341  O   VAL   146      31.940  62.150  41.040  1.00  0.00            
ATOM   2342  N   LYS   147      32.290  59.970  40.370  1.00  0.00            
ATOM   2343  H   LYS   147      32.550  59.030  40.650  1.00  0.00            
ATOM   2344  CA  LYS   147      31.750  60.070  38.960  1.00  0.00            
ATOM   2345  HA  LYS   147      32.070  61.030  38.570  1.00  0.00            
ATOM   2346  CB  LYS   147      32.470  58.980  38.100  1.00  0.00            
ATOM   2347  HB2 LYS   147      33.520  58.890  38.380  1.00  0.00            
ATOM   2348  HB3 LYS   147      31.950  58.040  38.290  1.00  0.00            
ATOM   2349  CG  LYS   147      32.470  59.350  36.640  1.00  0.00            
ATOM   2350  HG2 LYS   147      31.510  59.740  36.310  1.00  0.00            
ATOM   2351  HG3 LYS   147      33.140  60.210  36.580  1.00  0.00            
ATOM   2352  CD  LYS   147      33.090  58.260  35.710  1.00  0.00            
ATOM   2353  HD2 LYS   147      32.410  57.410  35.750  1.00  0.00            
ATOM   2354  HD3 LYS   147      33.040  58.760  34.740  1.00  0.00            
ATOM   2355  CE  LYS   147      34.520  57.770  35.950  1.00  0.00            
ATOM   2356  HE2 LYS   147      34.860  58.080  36.930  1.00  0.00            
ATOM   2357  HE3 LYS   147      34.590  56.680  35.870  1.00  0.00            
ATOM   2358  NZ  LYS   147      35.460  58.260  34.950  1.00  0.00            
ATOM   2359  HZ1 LYS   147      36.360  57.850  35.170  1.00  0.00            
ATOM   2360  HZ2 LYS   147      35.450  57.860  34.030  1.00  0.00            
ATOM   2361  HZ3 LYS   147      35.640  59.250  34.900  1.00  0.00            
ATOM   2362  C   LYS   147      30.250  59.900  38.820  1.00  0.00            
ATOM   2363  O   LYS   147      29.630  58.980  39.280  1.00  0.00            
ATOM   2364  N   ALA   148      29.670  60.790  37.990  1.00  0.00            
ATOM   2365  H   ALA   148      30.140  61.660  37.760  1.00  0.00            
ATOM   2366  CA  ALA   148      28.320  60.580  37.400  1.00  0.00            
ATOM   2367  HA  ALA   148      28.110  59.550  37.680  1.00  0.00            
ATOM   2368  CB  ALA   148      27.290  61.380  38.110  1.00  0.00            
ATOM   2369  HB1 ALA   148      26.290  60.970  38.030  1.00  0.00            
ATOM   2370  HB2 ALA   148      27.520  61.480  39.170  1.00  0.00            
ATOM   2371  HB3 ALA   148      27.270  62.360  37.620  1.00  0.00            
ATOM   2372  C   ALA   148      28.190  60.700  35.870  1.00  0.00            
ATOM   2373  O   ALA   148      28.870  61.480  35.210  1.00  0.00            
ATOM   2374  N   PHE   149      27.450  59.730  35.230  1.00  0.00            
ATOM   2375  H   PHE   149      26.950  59.050  35.780  1.00  0.00            
ATOM   2376  CA  PHE   149      27.250  59.810  33.780  1.00  0.00            
ATOM   2377  HA  PHE   149      27.230  60.820  33.360  1.00  0.00            
ATOM   2378  CB  PHE   149      28.470  59.180  33.100  1.00  0.00            
ATOM   2379  HB2 PHE   149      28.210  59.070  32.040  1.00  0.00            
ATOM   2380  HB3 PHE   149      29.320  59.850  33.230  1.00  0.00            
ATOM   2381  CG  PHE   149      28.780  57.750  33.620  1.00  0.00            
ATOM   2382  CD1 PHE   149      29.450  57.450  34.840  1.00  0.00            
ATOM   2383  HD1 PHE   149      29.840  58.290  35.400  1.00  0.00            
ATOM   2384  CE1 PHE   149      29.760  56.190  35.290  1.00  0.00            
ATOM   2385  HE1 PHE   149      30.450  56.080  36.110  1.00  0.00            
ATOM   2386  CZ  PHE   149      29.250  55.100  34.510  1.00  0.00            
ATOM   2387  HZ  PHE   149      29.530  54.110  34.830  1.00  0.00            
ATOM   2388  CE2 PHE   149      28.470  55.390  33.310  1.00  0.00            
ATOM   2389  HE2 PHE   149      28.140  54.560  32.700  1.00  0.00            
ATOM   2390  CD2 PHE   149      28.370  56.670  32.830  1.00  0.00            
ATOM   2391  HD2 PHE   149      27.950  56.860  31.860  1.00  0.00            
ATOM   2392  C   PHE   149      25.930  59.090  33.350  1.00  0.00            
ATOM   2393  O   PHE   149      25.200  58.520  34.160  1.00  0.00            
ATOM   2394  N   CYS   150      25.650  59.230  32.070  1.00  0.00            
ATOM   2395  H   CYS   150      26.220  59.820  31.480  1.00  0.00            
ATOM   2396  CA  CYS   150      24.500  58.550  31.430  1.00  0.00            
ATOM   2397  HA  CYS   150      24.060  57.770  32.070  1.00  0.00            
ATOM   2398  CB  CYS   150      23.410  59.630  31.290  1.00  0.00            
ATOM   2399  HB2 CYS   150      23.170  59.970  32.290  1.00  0.00            
ATOM   2400  HB3 CYS   150      23.770  60.400  30.610  1.00  0.00            
ATOM   2401  SG  CYS   150      21.960  58.940  30.610  1.00  0.00            
ATOM   2402  HG  CYS   150      21.710  58.210  31.700  1.00  0.00            
ATOM   2403  C   CYS   150      24.930  57.860  30.100  1.00  0.00            
ATOM   2404  O   CYS   150      25.490  58.530  29.240  1.00  0.00            
ATOM   2405  N   ALA   151      24.590  56.570  29.930  1.00  0.00            
ATOM   2406  H   ALA   151      23.970  56.200  30.640  1.00  0.00            
ATOM   2407  CA  ALA   151      24.960  55.800  28.740  1.00  0.00            
ATOM   2408  HA  ALA   151      24.770  56.400  27.850  1.00  0.00            
ATOM   2409  CB  ALA   151      26.390  55.200  28.950  1.00  0.00            
ATOM   2410  HB1 ALA   151      26.730  54.830  27.980  1.00  0.00            
ATOM   2411  HB2 ALA   151      27.050  55.980  29.310  1.00  0.00            
ATOM   2412  HB3 ALA   151      26.330  54.340  29.620  1.00  0.00            
ATOM   2413  C   ALA   151      23.950  54.680  28.450  1.00  0.00            
ATOM   2414  O   ALA   151      23.050  54.490  29.260  1.00  0.00            
ATOM   2415  N   GLU   152      23.980  53.920  27.370  1.00  0.00            
ATOM   2416  H   GLU   152      24.840  53.930  26.840  1.00  0.00            
ATOM   2417  CA  GLU   152      23.080  52.710  27.260  1.00  0.00            
ATOM   2418  HA  GLU   152      22.100  53.070  27.570  1.00  0.00            
ATOM   2419  CB  GLU   152      22.910  52.280  25.780  1.00  0.00            
ATOM   2420  HB2 GLU   152      22.080  51.580  25.730  1.00  0.00            
ATOM   2421  HB3 GLU   152      22.820  53.100  25.070  1.00  0.00            
ATOM   2422  CG  GLU   152      24.200  51.550  25.240  1.00  0.00            
ATOM   2423  HG2 GLU   152      25.100  52.160  25.280  1.00  0.00            
ATOM   2424  HG3 GLU   152      24.330  50.600  25.760  1.00  0.00            
ATOM   2425  CD  GLU   152      24.080  51.180  23.730  1.00  0.00            
ATOM   2426  OE1 GLU   152      22.920  51.020  23.270  1.00  0.00            
ATOM   2427  OE2 GLU   152      25.120  51.080  23.000  1.00  0.00            
ATOM   2428  C   GLU   152      23.500  51.480  28.140  1.00  0.00            
ATOM   2429  O   GLU   152      22.860  50.410  28.160  1.00  0.00            
ATOM   2430  N   ASN   153      24.620  51.560  28.840  1.00  0.00            
ATOM   2431  H   ASN   153      25.200  52.380  28.720  1.00  0.00            
ATOM   2432  CA  ASN   153      25.250  50.520  29.560  1.00  0.00            
ATOM   2433  HA  ASN   153      24.500  49.900  30.050  1.00  0.00            
ATOM   2434  CB  ASN   153      25.830  49.650  28.430  1.00  0.00            
ATOM   2435  HB2 ASN   153      25.010  49.090  27.980  1.00  0.00            
ATOM   2436  HB3 ASN   153      26.290  50.210  27.630  1.00  0.00            
ATOM   2437  CG  ASN   153      26.820  48.690  28.930  1.00  0.00            
ATOM   2438  OD1 ASN   153      26.670  48.060  29.910  1.00  0.00            
ATOM   2439  ND2 ASN   153      27.840  48.440  28.230  1.00  0.00            
ATOM   2440 1HD2 ASN   153      28.390  47.650  28.510  1.00  0.00            
ATOM   2441 2HD2 ASN   153      28.070  49.000  27.420  1.00  0.00            
ATOM   2442  C   ASN   153      26.300  51.090  30.470  1.00  0.00            
ATOM   2443  O   ASN   153      27.060  51.990  30.100  1.00  0.00            
ATOM   2444  N   LEU   154      26.510  50.430  31.640  1.00  0.00            
ATOM   2445  H   LEU   154      25.950  49.600  31.790  1.00  0.00            
ATOM   2446  CA  LEU   154      27.460  50.830  32.650  1.00  0.00            
ATOM   2447  HA  LEU   154      27.230  51.830  33.020  1.00  0.00            
ATOM   2448  CB  LEU   154      27.360  49.810  33.790  1.00  0.00            
ATOM   2449  HB2 LEU   154      26.410  49.900  34.320  1.00  0.00            
ATOM   2450  HB3 LEU   154      27.280  48.800  33.390  1.00  0.00            
ATOM   2451  CG  LEU   154      28.430  49.780  34.950  1.00  0.00            
ATOM   2452  HG  LEU   154      29.450  49.660  34.560  1.00  0.00            
ATOM   2453  CD1 LEU   154      28.430  51.090  35.710  1.00  0.00            
ATOM   2454 1HD1 LEU   154      28.720  51.940  35.080  1.00  0.00            
ATOM   2455 2HD1 LEU   154      27.390  51.300  35.970  1.00  0.00            
ATOM   2456 3HD1 LEU   154      29.020  51.110  36.630  1.00  0.00            
ATOM   2457  CD2 LEU   154      28.200  48.620  35.910  1.00  0.00            
ATOM   2458 1HD2 LEU   154      28.970  48.750  36.680  1.00  0.00            
ATOM   2459 2HD2 LEU   154      27.170  48.540  36.240  1.00  0.00            
ATOM   2460 3HD2 LEU   154      28.340  47.710  35.340  1.00  0.00            
ATOM   2461  C   LEU   154      28.940  50.780  32.150  1.00  0.00            
ATOM   2462  O   LEU   154      29.800  51.530  32.600  1.00  0.00            
ATOM   2463  N   GLU   155      29.270  49.880  31.170  1.00  0.00            
ATOM   2464  H   GLU   155      28.580  49.310  30.700  1.00  0.00            
ATOM   2465  CA  GLU   155      30.650  49.710  30.690  1.00  0.00            
ATOM   2466  HA  GLU   155      31.380  50.100  31.390  1.00  0.00            
ATOM   2467  CB  GLU   155      30.970  48.230  30.500  1.00  0.00            
ATOM   2468  HB2 GLU   155      30.130  47.740  30.020  1.00  0.00            
ATOM   2469  HB3 GLU   155      31.780  48.020  29.800  1.00  0.00            
ATOM   2470  CG  GLU   155      31.190  47.450  31.780  1.00  0.00            
ATOM   2471  HG2 GLU   155      30.420  47.780  32.480  1.00  0.00            
ATOM   2472  HG3 GLU   155      31.090  46.380  31.600  1.00  0.00            
ATOM   2473  CD  GLU   155      32.510  47.850  32.430  1.00  0.00            
ATOM   2474  OE1 GLU   155      33.560  47.410  31.990  1.00  0.00            
ATOM   2475  OE2 GLU   155      32.610  48.800  33.240  1.00  0.00            
ATOM   2476  C   GLU   155      30.900  50.520  29.430  1.00  0.00            
ATOM   2477  O   GLU   155      31.930  50.310  28.810  1.00  0.00            
ATOM   2478  N   GLU   156      29.990  51.400  29.000  1.00  0.00            
ATOM   2479  H   GLU   156      29.090  51.390  29.460  1.00  0.00            
ATOM   2480  CA  GLU   156      30.370  52.410  28.030  1.00  0.00            
ATOM   2481  HA  GLU   156      30.850  51.930  27.170  1.00  0.00            
ATOM   2482  CB  GLU   156      29.170  53.030  27.360  1.00  0.00            
ATOM   2483  HB2 GLU   156      28.600  53.580  28.120  1.00  0.00            
ATOM   2484  HB3 GLU   156      29.430  53.820  26.660  1.00  0.00            
ATOM   2485  CG  GLU   156      28.180  52.130  26.660  1.00  0.00            
ATOM   2486  HG2 GLU   156      27.620  51.740  27.510  1.00  0.00            
ATOM   2487  HG3 GLU   156      27.510  52.780  26.110  1.00  0.00            
ATOM   2488  CD  GLU   156      28.830  51.090  25.780  1.00  0.00            
ATOM   2489  OE1 GLU   156      28.600  49.910  26.010  1.00  0.00            
ATOM   2490  OE2 GLU   156      29.610  51.450  24.900  1.00  0.00            
ATOM   2491  C   GLU   156      31.340  53.490  28.520  1.00  0.00            
ATOM   2492  O   GLU   156      31.070  54.240  29.470  1.00  0.00            
ATOM   2493  N   LYS   157      32.500  53.600  27.860  1.00  0.00            
ATOM   2494  H   LYS   157      32.700  52.950  27.110  1.00  0.00            
ATOM   2495  CA  LYS   157      33.670  54.430  28.320  1.00  0.00            
ATOM   2496  HA  LYS   157      33.720  54.470  29.410  1.00  0.00            
ATOM   2497  CB  LYS   157      34.990  53.580  28.070  1.00  0.00            
ATOM   2498  HB2 LYS   157      35.260  53.570  27.010  1.00  0.00            
ATOM   2499  HB3 LYS   157      35.810  54.230  28.400  1.00  0.00            
ATOM   2500  CG  LYS   157      35.100  52.170  28.760  1.00  0.00            
ATOM   2501  HG2 LYS   157      34.460  51.480  28.220  1.00  0.00            
ATOM   2502  HG3 LYS   157      36.130  51.830  28.780  1.00  0.00            
ATOM   2503  CD  LYS   157      34.660  52.080  30.170  1.00  0.00            
ATOM   2504  HD2 LYS   157      35.320  52.650  30.820  1.00  0.00            
ATOM   2505  HD3 LYS   157      33.660  52.490  30.320  1.00  0.00            
ATOM   2506  CE  LYS   157      34.660  50.610  30.610  1.00  0.00            
ATOM   2507  HE2 LYS   157      33.880  50.090  30.050  1.00  0.00            
ATOM   2508  HE3 LYS   157      35.600  50.120  30.370  1.00  0.00            
ATOM   2509  NZ  LYS   157      34.300  50.570  32.090  1.00  0.00            
ATOM   2510  HZ1 LYS   157      33.960  49.650  32.320  1.00  0.00            
ATOM   2511  HZ2 LYS   157      35.040  50.780  32.740  1.00  0.00            
ATOM   2512  HZ3 LYS   157      33.540  51.240  32.130  1.00  0.00            
ATOM   2513  C   LYS   157      33.630  55.870  27.850  1.00  0.00            
ATOM   2514  O   LYS   157      34.640  56.350  27.380  1.00  0.00            
ATOM   2515  N   ILE   158      32.490  56.510  28.040  1.00  0.00            
ATOM   2516  H   ILE   158      31.740  56.000  28.480  1.00  0.00            
ATOM   2517  CA  ILE   158      32.150  57.840  27.530  1.00  0.00            
ATOM   2518  HA  ILE   158      32.170  57.840  26.440  1.00  0.00            
ATOM   2519  CB  ILE   158      30.720  58.270  27.930  1.00  0.00            
ATOM   2520  HB  ILE   158      30.500  59.230  27.470  1.00  0.00            
ATOM   2521  CG2 ILE   158      29.610  57.320  27.440  1.00  0.00            
ATOM   2522 1HG2 ILE   158      28.600  57.580  27.750  1.00  0.00            
ATOM   2523 2HG2 ILE   158      29.780  57.280  26.370  1.00  0.00            
ATOM   2524 3HG2 ILE   158      29.860  56.300  27.750  1.00  0.00            
ATOM   2525  CG1 ILE   158      30.510  58.430  29.430  1.00  0.00            
ATOM   2526 2HG1 ILE   158      29.990  57.600  29.920  1.00  0.00            
ATOM   2527 3HG1 ILE   158      31.410  58.570  30.040  1.00  0.00            
ATOM   2528  CD1 ILE   158      29.690  59.780  29.590  1.00  0.00            
ATOM   2529 1HD1 ILE   158      30.270  60.580  29.130  1.00  0.00            
ATOM   2530 2HD1 ILE   158      28.720  59.750  29.090  1.00  0.00            
ATOM   2531 3HD1 ILE   158      29.600  60.030  30.650  1.00  0.00            
ATOM   2532  C   ILE   158      33.180  58.880  28.000  1.00  0.00            
ATOM   2533  O   ILE   158      33.780  58.710  29.050  1.00  0.00            
ATOM   2534  N   HIE   159      33.370  59.940  27.210  1.00  0.00            
ATOM   2535  H   HIE   159      32.910  59.910  26.310  1.00  0.00            
ATOM   2536  CA  HIE   159      34.470  60.910  27.480  1.00  0.00            
ATOM   2537  HA  HIE   159      35.350  60.360  27.790  1.00  0.00            
ATOM   2538  CB  HIE   159      34.740  61.690  26.170  1.00  0.00            
ATOM   2539  HB2 HIE   159      34.990  60.910  25.450  1.00  0.00            
ATOM   2540  HB3 HIE   159      33.910  62.150  25.640  1.00  0.00            
ATOM   2541  CG  HIE   159      35.890  62.650  26.330  1.00  0.00            
ATOM   2542  ND1 HIE   159      35.890  63.970  26.760  1.00  0.00            
ATOM   2543  CE1 HIE   159      37.200  64.370  26.840  1.00  0.00            
ATOM   2544  HE1 HIE   159      37.530  65.330  27.220  1.00  0.00            
ATOM   2545  NE2 HIE   159      38.010  63.370  26.460  1.00  0.00            
ATOM   2546  HE2 HIE   159      39.020  63.440  26.380  1.00  0.00            
ATOM   2547  CD2 HIE   159      37.210  62.250  26.230  1.00  0.00            
ATOM   2548  HD2 HIE   159      37.480  61.250  25.930  1.00  0.00            
ATOM   2549  C   HIE   159      34.170  61.890  28.660  1.00  0.00            
ATOM   2550  O   HIE   159      33.020  62.220  28.940  1.00  0.00            
ATOM   2551  N   LYS   160      35.230  62.480  29.300  1.00  0.00            
ATOM   2552  H   LYS   160      36.150  62.140  29.060  1.00  0.00            
ATOM   2553  CA  LYS   160      35.140  63.410  30.460  1.00  0.00            
ATOM   2554  HA  LYS   160      34.830  62.920  31.380  1.00  0.00            
ATOM   2555  CB  LYS   160      36.580  63.880  30.720  1.00  0.00            
ATOM   2556  HB2 LYS   160      37.240  63.020  30.580  1.00  0.00            
ATOM   2557  HB3 LYS   160      37.050  64.560  30.010  1.00  0.00            
ATOM   2558  CG  LYS   160      36.910  64.290  32.170  1.00  0.00            
ATOM   2559  HG2 LYS   160      36.520  65.310  32.230  1.00  0.00            
ATOM   2560  HG3 LYS   160      36.340  63.700  32.880  1.00  0.00            
ATOM   2561  CD  LYS   160      38.380  64.110  32.560  1.00  0.00            
ATOM   2562  HD2 LYS   160      38.580  64.540  33.550  1.00  0.00            
ATOM   2563  HD3 LYS   160      38.550  63.050  32.720  1.00  0.00            
ATOM   2564  CE  LYS   160      39.420  64.650  31.580  1.00  0.00            
ATOM   2565  HE2 LYS   160      39.390  64.090  30.650  1.00  0.00            
ATOM   2566  HE3 LYS   160      39.220  65.710  31.470  1.00  0.00            
ATOM   2567  NZ  LYS   160      40.780  64.460  32.100  1.00  0.00            
ATOM   2568  HZ1 LYS   160      40.900  64.860  33.020  1.00  0.00            
ATOM   2569  HZ2 LYS   160      41.150  63.520  32.140  1.00  0.00            
ATOM   2570  HZ3 LYS   160      41.520  64.880  31.570  1.00  0.00            
ATOM   2571  C   LYS   160      34.320  64.640  30.220  1.00  0.00            
ATOM   2572  O   LYS   160      33.860  65.230  31.190  1.00  0.00            
ATOM   2573  N   ARG   161      34.310  65.100  28.980  1.00  0.00            
ATOM   2574  H   ARG   161      34.790  64.500  28.320  1.00  0.00            
ATOM   2575  CA  ARG   161      33.350  66.200  28.490  1.00  0.00            
ATOM   2576  HA  ARG   161      33.590  67.080  29.080  1.00  0.00            
ATOM   2577  CB  ARG   161      33.610  66.440  27.000  1.00  0.00            
ATOM   2578  HB2 ARG   161      33.270  67.450  26.790  1.00  0.00            
ATOM   2579  HB3 ARG   161      34.690  66.420  26.820  1.00  0.00            
ATOM   2580  CG  ARG   161      33.050  65.610  25.820  1.00  0.00            
ATOM   2581  HG2 ARG   161      32.860  64.560  26.070  1.00  0.00            
ATOM   2582  HG3 ARG   161      32.050  65.950  25.590  1.00  0.00            
ATOM   2583  CD  ARG   161      33.910  65.870  24.550  1.00  0.00            
ATOM   2584  HD2 ARG   161      34.950  65.800  24.860  1.00  0.00            
ATOM   2585  HD3 ARG   161      33.710  65.220  23.710  1.00  0.00            
ATOM   2586  NE  ARG   161      33.770  67.270  24.080  1.00  0.00            
ATOM   2587  HE  ARG   161      33.490  67.940  24.780  1.00  0.00            
ATOM   2588  CZ  ARG   161      33.640  67.780  22.860  1.00  0.00            
ATOM   2589  NH1 ARG   161      33.700  67.080  21.750  1.00  0.00            
ATOM   2590 1HH1 ARG   161      33.860  66.090  21.820  1.00  0.00            
ATOM   2591 2HH1 ARG   161      33.520  67.560  20.880  1.00  0.00            
ATOM   2592  NH2 ARG   161      33.620  69.100  22.780  1.00  0.00            
ATOM   2593 1HH2 ARG   161      33.430  69.590  23.640  1.00  0.00            
ATOM   2594 2HH2 ARG   161      33.490  69.560  21.890  1.00  0.00            
ATOM   2595  C   ARG   161      31.830  66.010  28.840  1.00  0.00            
ATOM   2596  O   ARG   161      31.210  67.010  29.130  1.00  0.00            
ATOM   2597  N   ASN   162      31.370  64.770  28.760  1.00  0.00            
ATOM   2598  H   ASN   162      32.030  64.020  28.590  1.00  0.00            
ATOM   2599  CA  ASN   162      30.030  64.320  29.000  1.00  0.00            
ATOM   2600  HA  ASN   162      29.390  65.200  28.910  1.00  0.00            
ATOM   2601  CB  ASN   162      29.570  63.440  27.820  1.00  0.00            
ATOM   2602  HB2 ASN   162      30.120  62.500  27.790  1.00  0.00            
ATOM   2603  HB3 ASN   162      28.560  63.140  28.110  1.00  0.00            
ATOM   2604  CG  ASN   162      29.650  64.240  26.470  1.00  0.00            
ATOM   2605  OD1 ASN   162      29.250  65.440  26.400  1.00  0.00            
ATOM   2606  ND2 ASN   162      30.150  63.680  25.400  1.00  0.00            
ATOM   2607 1HD2 ASN   162      30.180  64.260  24.580  1.00  0.00            
ATOM   2608 2HD2 ASN   162      30.610  62.780  25.390  1.00  0.00            
ATOM   2609  C   ASN   162      29.810  63.630  30.400  1.00  0.00            
ATOM   2610  O   ASN   162      28.600  63.360  30.720  1.00  0.00            
ATOM   2611  N   SER   163      30.860  63.310  31.190  1.00  0.00            
ATOM   2612  H   SER   163      31.810  63.470  30.890  1.00  0.00            
ATOM   2613  CA  SER   163      30.700  62.950  32.620  1.00  0.00            
ATOM   2614  HA  SER   163      29.690  62.590  32.820  1.00  0.00            
ATOM   2615  CB  SER   163      31.600  61.740  33.050  1.00  0.00            
ATOM   2616  HB2 SER   163      31.330  61.350  34.030  1.00  0.00            
ATOM   2617  HB3 SER   163      31.350  60.920  32.370  1.00  0.00            
ATOM   2618  OG  SER   163      32.950  61.990  32.870  1.00  0.00            
ATOM   2619  HG  SER   163      33.230  61.230  32.350  1.00  0.00            
ATOM   2620  C   SER   163      30.860  64.180  33.530  1.00  0.00            
ATOM   2621  O   SER   163      31.310  65.220  33.120  1.00  0.00            
ATOM   2622  N   VAL   164      30.770  63.950  34.830  1.00  0.00            
ATOM   2623  H   VAL   164      30.390  63.060  35.110  1.00  0.00            
ATOM   2624  CA  VAL   164      31.280  64.880  35.890  1.00  0.00            
ATOM   2625  HA  VAL   164      32.030  65.510  35.420  1.00  0.00            
ATOM   2626  CB  VAL   164      30.100  65.800  36.130  1.00  0.00            
ATOM   2627  HB  VAL   164      29.560  66.090  35.230  1.00  0.00            
ATOM   2628  CG1 VAL   164      29.020  65.180  37.070  1.00  0.00            
ATOM   2629 1HG1 VAL   164      28.570  64.260  36.710  1.00  0.00            
ATOM   2630 2HG1 VAL   164      29.480  65.000  38.050  1.00  0.00            
ATOM   2631 3HG1 VAL   164      28.360  66.030  37.250  1.00  0.00            
ATOM   2632  CG2 VAL   164      30.490  67.140  36.690  1.00  0.00            
ATOM   2633 1HG2 VAL   164      31.300  67.560  36.090  1.00  0.00            
ATOM   2634 2HG2 VAL   164      29.660  67.840  36.660  1.00  0.00            
ATOM   2635 3HG2 VAL   164      30.760  67.050  37.750  1.00  0.00            
ATOM   2636  C   VAL   164      31.940  64.230  37.060  1.00  0.00            
ATOM   2637  O   VAL   164      31.530  63.110  37.450  1.00  0.00            
ATOM   2638  N   ARG   165      32.970  64.890  37.660  1.00  0.00            
ATOM   2639  H   ARG   165      33.110  65.820  37.280  1.00  0.00            
ATOM   2640  CA  ARG   165      33.770  64.230  38.660  1.00  0.00            
ATOM   2641  HA  ARG   165      33.140  63.420  39.030  1.00  0.00            
ATOM   2642  CB  ARG   165      34.960  63.500  38.030  1.00  0.00            
ATOM   2643  HB2 ARG   165      35.450  62.890  38.800  1.00  0.00            
ATOM   2644  HB3 ARG   165      34.530  62.770  37.340  1.00  0.00            
ATOM   2645  CG  ARG   165      36.080  64.270  37.340  1.00  0.00            
ATOM   2646  HG2 ARG   165      35.660  64.690  36.430  1.00  0.00            
ATOM   2647  HG3 ARG   165      36.600  65.000  37.970  1.00  0.00            
ATOM   2648  CD  ARG   165      37.150  63.290  36.810  1.00  0.00            
ATOM   2649  HD2 ARG   165      36.690  62.460  36.270  1.00  0.00            
ATOM   2650  HD3 ARG   165      37.770  63.730  36.020  1.00  0.00            
ATOM   2651  NE  ARG   165      37.970  62.650  37.890  1.00  0.00            
ATOM   2652  HE  ARG   165      37.620  61.790  38.290  1.00  0.00            
ATOM   2653  CZ  ARG   165      39.020  63.200  38.360  1.00  0.00            
ATOM   2654  NH1 ARG   165      39.580  64.340  38.030  1.00  0.00            
ATOM   2655 1HH1 ARG   165      39.070  64.930  37.390  1.00  0.00            
ATOM   2656 2HH1 ARG   165      40.560  64.560  38.140  1.00  0.00            
ATOM   2657  NH2 ARG   165      39.650  62.500  39.260  1.00  0.00            
ATOM   2658 1HH2 ARG   165      39.010  61.810  39.630  1.00  0.00            
ATOM   2659 2HH2 ARG   165      40.370  62.970  39.780  1.00  0.00            
ATOM   2660  C   ARG   165      34.110  65.160  39.850  1.00  0.00            
ATOM   2661  O   ARG   165      34.880  66.100  39.600  1.00  0.00            
ATOM   2662  N   LEU   166      33.530  64.830  41.000  1.00  0.00            
ATOM   2663  H   LEU   166      32.880  64.060  40.960  1.00  0.00            
ATOM   2664  CA  LEU   166      33.660  65.540  42.280  1.00  0.00            
ATOM   2665  HA  LEU   166      34.080  66.550  42.270  1.00  0.00            
ATOM   2666  CB  LEU   166      32.280  65.660  42.800  1.00  0.00            
ATOM   2667  HB2 LEU   166      31.900  64.640  42.840  1.00  0.00            
ATOM   2668  HB3 LEU   166      32.400  66.050  43.810  1.00  0.00            
ATOM   2669  CG  LEU   166      31.230  66.550  42.180  1.00  0.00            
ATOM   2670  HG  LEU   166      31.670  67.510  41.950  1.00  0.00            
ATOM   2671  CD1 LEU   166      30.630  66.000  40.920  1.00  0.00            
ATOM   2672 1HD1 LEU   166      30.320  64.970  41.090  1.00  0.00            
ATOM   2673 2HD1 LEU   166      29.820  66.660  40.600  1.00  0.00            
ATOM   2674 3HD1 LEU   166      31.340  66.060  40.100  1.00  0.00            
ATOM   2675  CD2 LEU   166      30.000  66.720  43.200  1.00  0.00            
ATOM   2676 1HD2 LEU   166      29.640  65.760  43.570  1.00  0.00            
ATOM   2677 2HD2 LEU   166      30.170  67.400  44.040  1.00  0.00            
ATOM   2678 3HD2 LEU   166      29.170  67.120  42.620  1.00  0.00            
ATOM   2679  C   LEU   166      34.660  64.850  43.290  1.00  0.00            
ATOM   2680  O   LEU   166      34.380  63.760  43.780  1.00  0.00            
ATOM   2681  N   VAL   167      35.870  65.470  43.530  1.00  0.00            
ATOM   2682  H   VAL   167      35.990  66.340  43.040  1.00  0.00            
ATOM   2683  CA  VAL   167      36.880  65.040  44.540  1.00  0.00            
ATOM   2684  HA  VAL   167      36.900  63.950  44.520  1.00  0.00            
ATOM   2685  CB  VAL   167      38.300  65.490  44.110  1.00  0.00            
ATOM   2686  HB  VAL   167      38.270  66.580  43.990  1.00  0.00            
ATOM   2687  CG1 VAL   167      39.400  64.950  45.100  1.00  0.00            
ATOM   2688 1HG1 VAL   167      39.320  65.540  46.020  1.00  0.00            
ATOM   2689 2HG1 VAL   167      39.250  63.890  45.280  1.00  0.00            
ATOM   2690 3HG1 VAL   167      40.390  65.120  44.680  1.00  0.00            
ATOM   2691  CG2 VAL   167      38.530  64.870  42.700  1.00  0.00            
ATOM   2692 1HG2 VAL   167      39.530  65.170  42.380  1.00  0.00            
ATOM   2693 2HG2 VAL   167      38.530  63.790  42.840  1.00  0.00            
ATOM   2694 3HG2 VAL   167      37.790  65.310  42.040  1.00  0.00            
ATOM   2695  C   VAL   167      36.420  65.570  45.950  1.00  0.00            
ATOM   2696  O   VAL   167      36.420  66.760  46.150  1.00  0.00            
ATOM   2697  N   ILE   168      36.030  64.670  46.830  1.00  0.00            
ATOM   2698  H   ILE   168      36.030  63.700  46.550  1.00  0.00            
ATOM   2699  CA  ILE   168      35.620  64.930  48.200  1.00  0.00            
ATOM   2700  HA  ILE   168      35.380  65.990  48.220  1.00  0.00            
ATOM   2701  CB  ILE   168      34.490  64.080  48.710  1.00  0.00            
ATOM   2702  HB  ILE   168      34.360  64.250  49.780  1.00  0.00            
ATOM   2703  CG2 ILE   168      33.220  64.570  47.970  1.00  0.00            
ATOM   2704 1HG2 ILE   168      33.300  64.680  46.890  1.00  0.00            
ATOM   2705 2HG2 ILE   168      32.390  63.890  48.180  1.00  0.00            
ATOM   2706 3HG2 ILE   168      32.970  65.530  48.420  1.00  0.00            
ATOM   2707  CG1 ILE   168      34.580  62.550  48.410  1.00  0.00            
ATOM   2708 2HG1 ILE   168      34.430  62.400  47.340  1.00  0.00            
ATOM   2709 3HG1 ILE   168      35.630  62.310  48.580  1.00  0.00            
ATOM   2710  CD1 ILE   168      33.860  61.530  49.350  1.00  0.00            
ATOM   2711 1HD1 ILE   168      32.780  61.680  49.340  1.00  0.00            
ATOM   2712 2HD1 ILE   168      33.960  60.510  48.980  1.00  0.00            
ATOM   2713 3HD1 ILE   168      34.240  61.610  50.360  1.00  0.00            
ATOM   2714  C   ILE   168      36.820  64.560  49.120  1.00  0.00            
ATOM   2715  O   ILE   168      37.790  63.880  48.770  1.00  0.00            
ATOM   2716  N   ARG   169      36.730  64.970  50.420  1.00  0.00            
ATOM   2717  H   ARG   169      35.970  65.600  50.620  1.00  0.00            
ATOM   2718  CA  ARG   169      37.760  64.930  51.450  1.00  0.00            
ATOM   2719  HA  ARG   169      38.690  64.550  51.020  1.00  0.00            
ATOM   2720  CB  ARG   169      38.010  66.420  51.920  1.00  0.00            
ATOM   2721  HB2 ARG   169      38.430  66.930  51.050  1.00  0.00            
ATOM   2722  HB3 ARG   169      37.100  66.980  52.160  1.00  0.00            
ATOM   2723  CG  ARG   169      39.070  66.560  53.000  1.00  0.00            
ATOM   2724  HG2 ARG   169      38.710  66.200  53.960  1.00  0.00            
ATOM   2725  HG3 ARG   169      39.880  65.890  52.730  1.00  0.00            
ATOM   2726  CD  ARG   169      39.810  67.920  52.980  1.00  0.00            
ATOM   2727  HD2 ARG   169      40.730  67.870  53.570  1.00  0.00            
ATOM   2728  HD3 ARG   169      40.130  68.070  51.940  1.00  0.00            
ATOM   2729  NE  ARG   169      38.880  68.960  53.440  1.00  0.00            
ATOM   2730  HE  ARG   169      38.040  68.550  53.830  1.00  0.00            
ATOM   2731  CZ  ARG   169      39.000  70.240  53.430  1.00  0.00            
ATOM   2732  NH1 ARG   169      40.100  70.740  53.140  1.00  0.00            
ATOM   2733 1HH1 ARG   169      40.990  70.280  53.150  1.00  0.00            
ATOM   2734 2HH1 ARG   169      40.180  71.750  53.030  1.00  0.00            
ATOM   2735  NH2 ARG   169      38.140  71.060  53.890  1.00  0.00            
ATOM   2736 1HH2 ARG   169      37.280  70.720  54.300  1.00  0.00            
ATOM   2737 2HH2 ARG   169      38.280  72.060  53.850  1.00  0.00            
ATOM   2738  C   ARG   169      37.300  63.990  52.540  1.00  0.00            
ATOM   2739  O   ARG   169      36.610  64.410  53.490  1.00  0.00            
ATOM   2740  N   LYS   170      37.540  62.680  52.440  1.00  0.00            
ATOM   2741  H   LYS   170      37.940  62.250  51.620  1.00  0.00            
ATOM   2742  CA  LYS   170      37.230  61.700  53.550  1.00  0.00            
ATOM   2743  HA  LYS   170      36.410  62.100  54.160  1.00  0.00            
ATOM   2744  CB  LYS   170      36.970  60.330  52.940  1.00  0.00            
ATOM   2745  HB2 LYS   170      36.210  60.480  52.160  1.00  0.00            
ATOM   2746  HB3 LYS   170      37.870  59.940  52.460  1.00  0.00            
ATOM   2747  CG  LYS   170      36.610  59.240  54.010  1.00  0.00            
ATOM   2748  HG2 LYS   170      35.910  59.620  54.750  1.00  0.00            
ATOM   2749  HG3 LYS   170      36.180  58.390  53.490  1.00  0.00            
ATOM   2750  CD  LYS   170      37.760  58.730  54.880  1.00  0.00            
ATOM   2751  HD2 LYS   170      38.680  58.780  54.300  1.00  0.00            
ATOM   2752  HD3 LYS   170      37.660  59.280  55.820  1.00  0.00            
ATOM   2753  CE  LYS   170      37.630  57.280  55.190  1.00  0.00            
ATOM   2754  HE2 LYS   170      36.800  57.290  55.900  1.00  0.00            
ATOM   2755  HE3 LYS   170      37.360  56.680  54.320  1.00  0.00            
ATOM   2756  NZ  LYS   170      38.810  56.540  55.730  1.00  0.00            
ATOM   2757  HZ1 LYS   170      38.530  55.590  55.930  1.00  0.00            
ATOM   2758  HZ2 LYS   170      39.550  56.450  55.050  1.00  0.00            
ATOM   2759  HZ3 LYS   170      39.160  56.910  56.600  1.00  0.00            
ATOM   2760  C   LYS   170      38.450  61.800  54.490  1.00  0.00            
ATOM   2761  O   LYS   170      39.570  61.610  54.110  1.00  0.00            
ATOM   2762  N   VAL   171      38.190  62.470  55.600  1.00  0.00            
ATOM   2763  H   VAL   171      37.240  62.600  55.920  1.00  0.00            
ATOM   2764  CA  VAL   171      39.200  63.000  56.540  1.00  0.00            
ATOM   2765  HA  VAL   171      40.150  62.490  56.350  1.00  0.00            
ATOM   2766  CB  VAL   171      39.500  64.540  56.330  1.00  0.00            
ATOM   2767  HB  VAL   171      39.590  64.730  55.260  1.00  0.00            
ATOM   2768  CG1 VAL   171      38.370  65.420  56.900  1.00  0.00            
ATOM   2769 1HG1 VAL   171      37.360  65.050  56.690  1.00  0.00            
ATOM   2770 2HG1 VAL   171      38.480  65.600  57.970  1.00  0.00            
ATOM   2771 3HG1 VAL   171      38.480  66.420  56.470  1.00  0.00            
ATOM   2772  CG2 VAL   171      40.810  65.100  56.900  1.00  0.00            
ATOM   2773 1HG2 VAL   171      40.890  66.160  56.650  1.00  0.00            
ATOM   2774 2HG2 VAL   171      40.860  65.090  57.990  1.00  0.00            
ATOM   2775 3HG2 VAL   171      41.650  64.470  56.640  1.00  0.00            
ATOM   2776  C   VAL   171      38.910  62.610  58.000  1.00  0.00            
ATOM   2777  O   VAL   171      37.760  62.550  58.490  1.00  0.00            
ATOM   2778  N   GLN   172      40.010  62.470  58.770  1.00  0.00            
ATOM   2779  H   GLN   172      40.890  62.650  58.320  1.00  0.00            
ATOM   2780  CA  GLN   172      40.080  62.280  60.240  1.00  0.00            
ATOM   2781  HA  GLN   172      39.510  61.370  60.410  1.00  0.00            
ATOM   2782  CB  GLN   172      41.540  62.030  60.730  1.00  0.00            
ATOM   2783  HB2 GLN   172      42.140  62.940  60.740  1.00  0.00            
ATOM   2784  HB3 GLN   172      41.380  61.780  61.780  1.00  0.00            
ATOM   2785  CG  GLN   172      42.280  60.860  60.130  1.00  0.00            
ATOM   2786  HG2 GLN   172      43.080  60.580  60.810  1.00  0.00            
ATOM   2787  HG3 GLN   172      41.620  59.990  60.090  1.00  0.00            
ATOM   2788  CD  GLN   172      43.040  61.060  58.900  1.00  0.00            
ATOM   2789  OE1 GLN   172      42.680  61.860  58.090  1.00  0.00            
ATOM   2790  NE2 GLN   172      43.970  60.200  58.560  1.00  0.00            
ATOM   2791 1HE2 GLN   172      44.420  60.460  57.700  1.00  0.00            
ATOM   2792 2HE2 GLN   172      44.320  59.400  59.070  1.00  0.00            
ATOM   2793  C   GLN   172      39.630  63.530  61.030  1.00  0.00            
ATOM   2794  O   GLN   172      40.110  64.660  60.880  1.00  0.00            
ATOM   2795  N   TYR   173      38.620  63.320  61.900  1.00  0.00            
ATOM   2796  H   TYR   173      38.370  62.350  62.060  1.00  0.00            
ATOM   2797  CA  TYR   173      37.980  64.280  62.790  1.00  0.00            
ATOM   2798  HA  TYR   173      38.640  65.130  62.970  1.00  0.00            
ATOM   2799  CB  TYR   173      36.700  64.920  62.160  1.00  0.00            
ATOM   2800  HB2 TYR   173      36.950  65.700  61.440  1.00  0.00            
ATOM   2801  HB3 TYR   173      36.140  64.170  61.610  1.00  0.00            
ATOM   2802  CG  TYR   173      35.730  65.630  63.000  1.00  0.00            
ATOM   2803  CD1 TYR   173      35.910  67.010  63.310  1.00  0.00            
ATOM   2804  HD1 TYR   173      36.770  67.540  62.940  1.00  0.00            
ATOM   2805  CE1 TYR   173      34.970  67.610  64.160  1.00  0.00            
ATOM   2806  HE1 TYR   173      35.010  68.680  64.300  1.00  0.00            
ATOM   2807  CZ  TYR   173      33.940  66.870  64.740  1.00  0.00            
ATOM   2808  OH  TYR   173      33.010  67.390  65.620  1.00  0.00            
ATOM   2809  HH  TYR   173      32.120  67.060  65.470  1.00  0.00            
ATOM   2810  CE2 TYR   173      33.730  65.570  64.390  1.00  0.00            
ATOM   2811  HE2 TYR   173      32.930  65.050  64.890  1.00  0.00            
ATOM   2812  CD2 TYR   173      34.620  64.960  63.490  1.00  0.00            
ATOM   2813  HD2 TYR   173      34.500  63.920  63.240  1.00  0.00            
ATOM   2814  C   TYR   173      37.600  63.760  64.130  1.00  0.00            
ATOM   2815  O   TYR   173      37.080  62.660  64.260  1.00  0.00            
ATOM   2816  N   ALA   174      37.730  64.610  65.210  1.00  0.00            
ATOM   2817  H   ALA   174      38.260  65.460  65.090  1.00  0.00            
ATOM   2818  CA  ALA   174      37.170  64.370  66.520  1.00  0.00            
ATOM   2819  HA  ALA   174      36.220  63.880  66.300  1.00  0.00            
ATOM   2820  CB  ALA   174      38.020  63.460  67.350  1.00  0.00            
ATOM   2821  HB1 ALA   174      37.390  62.970  68.100  1.00  0.00            
ATOM   2822  HB2 ALA   174      38.470  62.620  66.820  1.00  0.00            
ATOM   2823  HB3 ALA   174      38.780  64.050  67.860  1.00  0.00            
ATOM   2824  C   ALA   174      36.870  65.580  67.340  1.00  0.00            
ATOM   2825  O   ALA   174      37.410  66.630  66.990  1.00  0.00            
ATOM   2826  N   PRO   175      35.920  65.480  68.260  1.00  0.00            
ATOM   2827  CD  PRO   175      34.930  64.370  68.470  1.00  0.00            
ATOM   2828  HD2 PRO   175      35.200  63.580  69.170  1.00  0.00            
ATOM   2829  HD3 PRO   175      34.620  63.910  67.540  1.00  0.00            
ATOM   2830  CG  PRO   175      33.690  65.040  69.050  1.00  0.00            
ATOM   2831  HG2 PRO   175      33.080  64.250  69.490  1.00  0.00            
ATOM   2832  HG3 PRO   175      33.240  65.510  68.180  1.00  0.00            
ATOM   2833  CB  PRO   175      34.400  66.070  69.900  1.00  0.00            
ATOM   2834  HB2 PRO   175      34.740  65.550  70.800  1.00  0.00            
ATOM   2835  HB3 PRO   175      33.840  66.920  70.280  1.00  0.00            
ATOM   2836  CA  PRO   175      35.640  66.580  69.160  1.00  0.00            
ATOM   2837  HA  PRO   175      35.370  67.400  68.500  1.00  0.00            
ATOM   2838  C   PRO   175      36.830  66.860  70.050  1.00  0.00            
ATOM   2839  O   PRO   175      37.600  66.000  70.400  1.00  0.00            
ATOM   2840  N   GLU   176      36.900  68.160  70.420  1.00  0.00            
ATOM   2841  H   GLU   176      36.280  68.750  69.890  1.00  0.00            
ATOM   2842  CA  GLU   176      37.860  68.720  71.380  1.00  0.00            
ATOM   2843  HA  GLU   176      38.780  68.290  71.000  1.00  0.00            
ATOM   2844  CB  GLU   176      37.850  70.240  71.220  1.00  0.00            
ATOM   2845  HB2 GLU   176      38.200  70.500  70.230  1.00  0.00            
ATOM   2846  HB3 GLU   176      36.880  70.730  71.290  1.00  0.00            
ATOM   2847  CG  GLU   176      38.840  71.150  72.010  1.00  0.00            
ATOM   2848  HG2 GLU   176      38.710  72.210  71.780  1.00  0.00            
ATOM   2849  HG3 GLU   176      38.660  71.030  73.080  1.00  0.00            
ATOM   2850  CD  GLU   176      40.340  70.640  71.760  1.00  0.00            
ATOM   2851  OE1 GLU   176      40.850  69.760  72.550  1.00  0.00            
ATOM   2852  OE2 GLU   176      40.880  71.040  70.690  1.00  0.00            
ATOM   2853  C   GLU   176      37.600  68.320  72.860  1.00  0.00            
ATOM   2854  O   GLU   176      36.700  68.810  73.540  1.00  0.00            
ATOM   2855  N   ARG   177      38.430  67.440  73.410  1.00  0.00            
ATOM   2856  H   ARG   177      39.200  67.170  72.820  1.00  0.00            
ATOM   2857  CA  ARG   177      38.280  66.890  74.750  1.00  0.00            
ATOM   2858  HA  ARG   177      37.720  67.650  75.300  1.00  0.00            
ATOM   2859  CB  ARG   177      37.460  65.600  74.740  1.00  0.00            
ATOM   2860  HB2 ARG   177      36.590  65.860  74.140  1.00  0.00            
ATOM   2861  HB3 ARG   177      37.890  64.770  74.180  1.00  0.00            
ATOM   2862  CG  ARG   177      37.020  65.110  76.070  1.00  0.00            
ATOM   2863  HG2 ARG   177      37.960  64.720  76.450  1.00  0.00            
ATOM   2864  HG3 ARG   177      36.710  65.920  76.730  1.00  0.00            
ATOM   2865  CD  ARG   177      35.900  64.030  76.110  1.00  0.00            
ATOM   2866  HD2 ARG   177      35.930  63.730  77.160  1.00  0.00            
ATOM   2867  HD3 ARG   177      35.000  64.570  75.800  1.00  0.00            
ATOM   2868  NE  ARG   177      36.190  62.970  75.090  1.00  0.00            
ATOM   2869  HE  ARG   177      36.950  63.070  74.440  1.00  0.00            
ATOM   2870  CZ  ARG   177      35.400  61.890  74.880  1.00  0.00            
ATOM   2871  NH1 ARG   177      34.370  61.550  75.560  1.00  0.00            
ATOM   2872 1HH1 ARG   177      33.920  62.120  76.260  1.00  0.00            
ATOM   2873 2HH1 ARG   177      34.010  60.640  75.320  1.00  0.00            
ATOM   2874  NH2 ARG   177      35.740  60.990  74.010  1.00  0.00            
ATOM   2875 1HH2 ARG   177      36.370  61.230  73.260  1.00  0.00            
ATOM   2876 2HH2 ARG   177      35.210  60.130  74.040  1.00  0.00            
ATOM   2877  C   ARG   177      39.660  66.690  75.490  1.00  0.00            
ATOM   2878  O   ARG   177      40.400  65.810  74.980  1.00  0.00            
ATOM   2879  N   PRO   178      39.960  67.360  76.630  1.00  0.00            
ATOM   2880  CD  PRO   178      39.140  68.260  77.420  1.00  0.00            
ATOM   2881  HD2 PRO   178      38.220  67.730  77.690  1.00  0.00            
ATOM   2882  HD3 PRO   178      38.870  69.080  76.760  1.00  0.00            
ATOM   2883  CG  PRO   178      39.890  68.590  78.670  1.00  0.00            
ATOM   2884  HG2 PRO   178      39.670  67.830  79.420  1.00  0.00            
ATOM   2885  HG3 PRO   178      39.610  69.550  79.110  1.00  0.00            
ATOM   2886  CB  PRO   178      41.350  68.410  78.220  1.00  0.00            
ATOM   2887  HB2 PRO   178      42.020  68.160  79.030  1.00  0.00            
ATOM   2888  HB3 PRO   178      41.600  69.320  77.680  1.00  0.00            
ATOM   2889  CA  PRO   178      41.290  67.220  77.280  1.00  0.00            
ATOM   2890  HA  PRO   178      42.080  67.260  76.540  1.00  0.00            
ATOM   2891  C   PRO   178      41.460  65.880  77.960  1.00  0.00            
ATOM   2892  O   PRO   178      40.460  65.200  78.080  1.00  0.00            
ATOM   2893  N   GLY   179      42.680  65.500  78.350  1.00  0.00            
ATOM   2894  H   GLY   179      43.420  66.170  78.240  1.00  0.00            
ATOM   2895  CA  GLY   179      43.090  64.120  78.650  1.00  0.00            
ATOM   2896  HA2 GLY   179      42.600  63.780  79.560  1.00  0.00            
ATOM   2897  HA3 GLY   179      42.760  63.520  77.800  1.00  0.00            
ATOM   2898  C   GLY   179      44.620  63.940  78.860  1.00  0.00            
ATOM   2899  O   GLY   179      45.330  64.900  78.980  1.00  0.00            
ATOM   2900  N   PRO   180      45.130  62.720  79.010  1.00  0.00            
ATOM   2901  CD  PRO   180      44.390  61.410  78.780  1.00  0.00            
ATOM   2902  HD2 PRO   180      43.900  61.330  77.810  1.00  0.00            
ATOM   2903  HD3 PRO   180      43.690  61.270  79.600  1.00  0.00            
ATOM   2904  CG  PRO   180      45.520  60.340  78.800  1.00  0.00            
ATOM   2905  HG2 PRO   180      45.910  60.280  77.780  1.00  0.00            
ATOM   2906  HG3 PRO   180      45.030  59.380  79.010  1.00  0.00            
ATOM   2907  CB  PRO   180      46.510  60.910  79.780  1.00  0.00            
ATOM   2908  HB2 PRO   180      47.520  60.520  79.620  1.00  0.00            
ATOM   2909  HB3 PRO   180      46.220  60.890  80.830  1.00  0.00            
ATOM   2910  CA  PRO   180      46.510  62.460  79.350  1.00  0.00            
ATOM   2911  HA  PRO   180      46.820  63.050  80.220  1.00  0.00            
ATOM   2912  C   PRO   180      47.430  62.810  78.150  1.00  0.00            
ATOM   2913  O   PRO   180      47.170  62.560  76.930  1.00  0.00            
ATOM   2914  N   GLN   181      48.510  63.430  78.480  1.00  0.00            
ATOM   2915  H   GLN   181      48.700  63.680  79.430  1.00  0.00            
ATOM   2916  CA  GLN   181      49.390  64.090  77.450  1.00  0.00            
ATOM   2917  HA  GLN   181      48.880  64.060  76.490  1.00  0.00            
ATOM   2918  CB  GLN   181      49.660  65.580  77.700  1.00  0.00            
ATOM   2919  HB2 GLN   181      50.180  65.760  78.640  1.00  0.00            
ATOM   2920  HB3 GLN   181      50.290  66.000  76.920  1.00  0.00            
ATOM   2921  CG  GLN   181      48.280  66.340  77.730  1.00  0.00            
ATOM   2922  HG2 GLN   181      48.300  67.210  77.080  1.00  0.00            
ATOM   2923  HG3 GLN   181      47.420  65.840  77.290  1.00  0.00            
ATOM   2924  CD  GLN   181      47.930  66.790  79.150  1.00  0.00            
ATOM   2925  OE1 GLN   181      48.260  66.120  80.180  1.00  0.00            
ATOM   2926  NE2 GLN   181      47.450  68.040  79.250  1.00  0.00            
ATOM   2927 1HE2 GLN   181      47.230  68.520  80.110  1.00  0.00            
ATOM   2928 2HE2 GLN   181      47.290  68.560  78.400  1.00  0.00            
ATOM   2929  C   GLN   181      50.670  63.290  77.350  1.00  0.00            
ATOM   2930  O   GLN   181      51.080  62.790  78.400  1.00  0.00            
ATOM   2931  N   PRO   182      51.290  63.150  76.180  1.00  0.00            
ATOM   2932  CD  PRO   182      50.700  63.410  74.940  1.00  0.00            
ATOM   2933  HD2 PRO   182      50.830  64.470  74.710  1.00  0.00            
ATOM   2934  HD3 PRO   182      49.640  63.180  74.850  1.00  0.00            
ATOM   2935  CG  PRO   182      51.480  62.500  74.020  1.00  0.00            
ATOM   2936  HG2 PRO   182      51.370  62.910  73.020  1.00  0.00            
ATOM   2937  HG3 PRO   182      51.090  61.490  74.120  1.00  0.00            
ATOM   2938  CB  PRO   182      52.880  62.490  74.530  1.00  0.00            
ATOM   2939  HB2 PRO   182      53.500  63.380  74.390  1.00  0.00            
ATOM   2940  HB3 PRO   182      53.420  61.560  74.360  1.00  0.00            
ATOM   2941  CA  PRO   182      52.620  62.530  76.030  1.00  0.00            
ATOM   2942  HA  PRO   182      52.530  61.490  76.360  1.00  0.00            
ATOM   2943  C   PRO   182      53.780  63.170  76.850  1.00  0.00            
ATOM   2944  O   PRO   182      53.730  64.320  77.210  1.00  0.00            
ATOM   2945  N   THR   183      54.790  62.420  77.160  1.00  0.00            
ATOM   2946  H   THR   183      54.660  61.460  76.850  1.00  0.00            
ATOM   2947  CA  THR   183      56.070  62.780  77.710  1.00  0.00            
ATOM   2948  HA  THR   183      56.250  63.860  77.630  1.00  0.00            
ATOM   2949  CB  THR   183      55.930  62.490  79.210  1.00  0.00            
ATOM   2950  HB  THR   183      54.960  62.860  79.530  1.00  0.00            
ATOM   2951  CG2 THR   183      55.960  61.010  79.610  1.00  0.00            
ATOM   2952 1HG2 THR   183      55.650  60.960  80.650  1.00  0.00            
ATOM   2953 2HG2 THR   183      55.360  60.400  78.930  1.00  0.00            
ATOM   2954 3HG2 THR   183      56.980  60.610  79.570  1.00  0.00            
ATOM   2955  OG1 THR   183      56.980  63.030  80.090  1.00  0.00            
ATOM   2956  HG1 THR   183      56.930  63.990  80.140  1.00  0.00            
ATOM   2957  C   THR   183      57.300  62.170  77.110  1.00  0.00            
ATOM   2958  O   THR   183      57.250  61.120  76.460  1.00  0.00            
ATOM   2959  N   ALA   184      58.400  62.880  77.380  1.00  0.00            
ATOM   2960  H   ALA   184      58.370  63.770  77.860  1.00  0.00            
ATOM   2961  CA  ALA   184      59.750  62.420  77.140  1.00  0.00            
ATOM   2962  HA  ALA   184      59.720  61.340  77.160  1.00  0.00            
ATOM   2963  CB  ALA   184      60.180  62.860  75.780  1.00  0.00            
ATOM   2964  HB1 ALA   184      59.470  62.600  75.000  1.00  0.00            
ATOM   2965  HB2 ALA   184      60.270  63.950  75.780  1.00  0.00            
ATOM   2966  HB3 ALA   184      61.170  62.520  75.460  1.00  0.00            
ATOM   2967  C   ALA   184      60.660  62.940  78.190  1.00  0.00            
ATOM   2968  O   ALA   184      60.440  64.000  78.780  1.00  0.00            
ATOM   2969  N   GLU   185      61.550  62.070  78.630  1.00  0.00            
ATOM   2970  H   GLU   185      61.560  61.150  78.220  1.00  0.00            
ATOM   2971  CA  GLU   185      62.420  62.310  79.880  1.00  0.00            
ATOM   2972  HA  GLU   185      62.590  63.380  79.990  1.00  0.00            
ATOM   2973  CB  GLU   185      61.600  61.820  81.070  1.00  0.00            
ATOM   2974  HB2 GLU   185      61.690  62.510  81.900  1.00  0.00            
ATOM   2975  HB3 GLU   185      60.560  61.680  80.760  1.00  0.00            
ATOM   2976  CG  GLU   185      61.970  60.420  81.600  1.00  0.00            
ATOM   2977  HG2 GLU   185      61.190  60.260  82.350  1.00  0.00            
ATOM   2978  HG3 GLU   185      62.050  59.640  80.850  1.00  0.00            
ATOM   2979  CD  GLU   185      63.240  60.400  82.400  1.00  0.00            
ATOM   2980  OE1 GLU   185      63.410  61.370  83.190  1.00  0.00            
ATOM   2981  OE2 GLU   185      63.960  59.390  82.350  1.00  0.00            
ATOM   2982  C   GLU   185      63.850  61.730  79.650  1.00  0.00            
ATOM   2983  O   GLU   185      64.040  60.690  78.950  1.00  0.00            
ATOM   2984  N   THR   186      64.910  62.430  80.140  1.00  0.00            
ATOM   2985  H   THR   186      64.830  63.270  80.700  1.00  0.00            
ATOM   2986  CA  THR   186      66.310  61.920  79.870  1.00  0.00            
ATOM   2987  HA  THR   186      66.330  60.830  79.910  1.00  0.00            
ATOM   2988  CB  THR   186      66.750  62.400  78.490  1.00  0.00            
ATOM   2989  HB  THR   186      65.950  62.300  77.760  1.00  0.00            
ATOM   2990  CG2 THR   186      67.180  63.850  78.360  1.00  0.00            
ATOM   2991 1HG2 THR   186      68.080  64.070  78.940  1.00  0.00            
ATOM   2992 2HG2 THR   186      67.380  64.050  77.310  1.00  0.00            
ATOM   2993 3HG2 THR   186      66.350  64.450  78.720  1.00  0.00            
ATOM   2994  OG1 THR   186      67.830  61.720  77.970  1.00  0.00            
ATOM   2995  HG1 THR   186      67.410  60.900  77.710  1.00  0.00            
ATOM   2996  C   THR   186      67.390  62.500  80.950  1.00  0.00            
ATOM   2997  O   THR   186      67.130  63.620  81.480  1.00  0.00            
ATOM   2998  N   THR   187      68.470  61.800  81.320  1.00  0.00            
ATOM   2999  H   THR   187      68.680  60.920  80.880  1.00  0.00            
ATOM   3000  CA  THR   187      69.550  62.250  82.220  1.00  0.00            
ATOM   3001  HA  THR   187      69.400  63.220  82.700  1.00  0.00            
ATOM   3002  CB  THR   187      69.830  61.120  83.300  1.00  0.00            
ATOM   3003  HB  THR   187      69.660  60.170  82.790  1.00  0.00            
ATOM   3004  CG2 THR   187      71.090  61.180  84.190  1.00  0.00            
ATOM   3005 1HG2 THR   187      71.920  60.630  83.750  1.00  0.00            
ATOM   3006 2HG2 THR   187      71.310  62.230  84.410  1.00  0.00            
ATOM   3007 3HG2 THR   187      70.830  60.720  85.140  1.00  0.00            
ATOM   3008  OG1 THR   187      68.680  61.340  84.110  1.00  0.00            
ATOM   3009  HG1 THR   187      67.880  61.100  83.630  1.00  0.00            
ATOM   3010  C   THR   187      70.770  62.260  81.270  1.00  0.00            
ATOM   3011  O   THR   187      70.890  61.420  80.380  1.00  0.00            
ATOM   3012  N   ARG   188      71.720  63.160  81.590  1.00  0.00            
ATOM   3013  H   ARG   188      71.650  63.770  82.390  1.00  0.00            
ATOM   3014  CA  ARG   188      72.940  63.290  80.810  1.00  0.00            
ATOM   3015  HA  ARG   188      73.060  62.320  80.330  1.00  0.00            
ATOM   3016  CB  ARG   188      72.710  64.400  79.730  1.00  0.00            
ATOM   3017  HB2 ARG   188      71.630  64.410  79.600  1.00  0.00            
ATOM   3018  HB3 ARG   188      73.060  65.340  80.150  1.00  0.00            
ATOM   3019  CG  ARG   188      73.390  64.200  78.350  1.00  0.00            
ATOM   3020  HG2 ARG   188      72.820  63.500  77.740  1.00  0.00            
ATOM   3021  HG3 ARG   188      73.330  65.090  77.720  1.00  0.00            
ATOM   3022  CD  ARG   188      74.810  63.760  78.420  1.00  0.00            
ATOM   3023  HD2 ARG   188      75.270  64.470  79.110  1.00  0.00            
ATOM   3024  HD3 ARG   188      74.920  62.760  78.830  1.00  0.00            
ATOM   3025  NE  ARG   188      75.430  63.940  77.070  1.00  0.00            
ATOM   3026  HE  ARG   188      74.880  63.870  76.230  1.00  0.00            
ATOM   3027  CZ  ARG   188      76.730  64.130  76.850  1.00  0.00            
ATOM   3028  NH1 ARG   188      77.640  63.930  77.720  1.00  0.00            
ATOM   3029 1HH1 ARG   188      77.320  63.530  78.590  1.00  0.00            
ATOM   3030 2HH1 ARG   188      78.640  64.020  77.580  1.00  0.00            
ATOM   3031  NH2 ARG   188      77.200  64.320  75.660  1.00  0.00            
ATOM   3032 1HH2 ARG   188      76.700  64.400  74.780  1.00  0.00            
ATOM   3033 2HH2 ARG   188      78.200  64.360  75.600  1.00  0.00            
ATOM   3034  C   ARG   188      74.220  63.550  81.680  1.00  0.00            
ATOM   3035  O   ARG   188      74.370  64.620  82.330  1.00  0.00            
ATOM   3036  N   GLN   189      75.120  62.620  81.760  1.00  0.00            
ATOM   3037  H   GLN   189      75.020  61.710  81.330  1.00  0.00            
ATOM   3038  CA  GLN   189      76.370  62.880  82.520  1.00  0.00            
ATOM   3039  HA  GLN   189      76.150  63.580  83.330  1.00  0.00            
ATOM   3040  CB  GLN   189      76.820  61.570  83.190  1.00  0.00            
ATOM   3041  HB2 GLN   189      75.910  61.220  83.670  1.00  0.00            
ATOM   3042  HB3 GLN   189      77.050  60.950  82.320  1.00  0.00            
ATOM   3043  CG  GLN   189      77.980  61.550  84.210  1.00  0.00            
ATOM   3044  HG2 GLN   189      78.160  60.500  84.460  1.00  0.00            
ATOM   3045  HG3 GLN   189      78.880  61.990  83.770  1.00  0.00            
ATOM   3046  CD  GLN   189      77.630  62.400  85.410  1.00  0.00            
ATOM   3047  OE1 GLN   189      76.560  62.270  86.000  1.00  0.00            
ATOM   3048  NE2 GLN   189      78.310  63.470  85.660  1.00  0.00            
ATOM   3049 1HE2 GLN   189      77.960  64.050  86.410  1.00  0.00            
ATOM   3050 2HE2 GLN   189      79.140  63.730  85.160  1.00  0.00            
ATOM   3051  C   GLN   189      77.440  63.420  81.660  1.00  0.00            
ATOM   3052  O   GLN   189      77.520  63.160  80.440  1.00  0.00            
ATOM   3053  N   PHE   190      78.240  64.230  82.330  1.00  0.00            
ATOM   3054  H   PHE   190      78.150  64.280  83.340  1.00  0.00            
ATOM   3055  CA  PHE   190      79.400  64.910  81.740  1.00  0.00            
ATOM   3056  HA  PHE   190      79.560  64.480  80.750  1.00  0.00            
ATOM   3057  CB  PHE   190      79.050  66.450  81.550  1.00  0.00            
ATOM   3058  HB2 PHE   190      78.800  66.730  82.570  1.00  0.00            
ATOM   3059  HB3 PHE   190      79.930  67.030  81.290  1.00  0.00            
ATOM   3060  CG  PHE   190      77.980  66.630  80.530  1.00  0.00            
ATOM   3061  CD1 PHE   190      78.210  66.910  79.180  1.00  0.00            
ATOM   3062  HD1 PHE   190      79.180  66.670  78.780  1.00  0.00            
ATOM   3063  CE1 PHE   190      77.190  67.340  78.300  1.00  0.00            
ATOM   3064  HE1 PHE   190      77.460  67.440  77.260  1.00  0.00            
ATOM   3065  CZ  PHE   190      75.840  67.290  78.790  1.00  0.00            
ATOM   3066  HZ  PHE   190      75.050  67.480  78.080  1.00  0.00            
ATOM   3067  CE2 PHE   190      75.550  67.050  80.130  1.00  0.00            
ATOM   3068  HE2 PHE   190      74.560  67.150  80.530  1.00  0.00            
ATOM   3069  CD2 PHE   190      76.620  66.820  81.050  1.00  0.00            
ATOM   3070  HD2 PHE   190      76.350  66.660  82.090  1.00  0.00            
ATOM   3071  C   PHE   190      80.660  64.670  82.630  1.00  0.00            
ATOM   3072  O   PHE   190      80.460  64.540  83.860  1.00  0.00            
ATOM   3073  N   LEU   191      81.920  64.750  82.050  1.00  0.00            
ATOM   3074  H   LEU   191      82.070  64.860  81.060  1.00  0.00            
ATOM   3075  CA  LEU   191      83.170  64.570  82.720  1.00  0.00            
ATOM   3076  HA  LEU   191      83.130  63.760  83.450  1.00  0.00            
ATOM   3077  CB  LEU   191      84.260  64.110  81.680  1.00  0.00            
ATOM   3078  HB2 LEU   191      84.470  64.970  81.030  1.00  0.00            
ATOM   3079  HB3 LEU   191      85.160  63.840  82.230  1.00  0.00            
ATOM   3080  CG  LEU   191      83.910  62.830  80.820  1.00  0.00            
ATOM   3081  HG  LEU   191      82.870  62.870  80.490  1.00  0.00            
ATOM   3082  CD1 LEU   191      84.940  62.550  79.750  1.00  0.00            
ATOM   3083 1HD1 LEU   191      84.770  63.310  78.980  1.00  0.00            
ATOM   3084 2HD1 LEU   191      85.950  62.740  80.100  1.00  0.00            
ATOM   3085 3HD1 LEU   191      84.890  61.500  79.460  1.00  0.00            
ATOM   3086  CD2 LEU   191      83.990  61.630  81.770  1.00  0.00            
ATOM   3087 1HD2 LEU   191      83.210  61.880  82.490  1.00  0.00            
ATOM   3088 2HD2 LEU   191      83.690  60.730  81.230  1.00  0.00            
ATOM   3089 3HD2 LEU   191      84.910  61.530  82.350  1.00  0.00            
ATOM   3090  C   LEU   191      83.560  65.860  83.370  1.00  0.00            
ATOM   3091  O   LEU   191      82.990  66.900  83.090  1.00  0.00            
ATOM   3092  N   MET   192      84.500  65.850  84.330  1.00  0.00            
ATOM   3093  H   MET   192      84.820  64.920  84.550  1.00  0.00            
ATOM   3094  CA  MET   192      84.820  66.960  85.160  1.00  0.00            
ATOM   3095  HA  MET   192      85.490  66.450  85.850  1.00  0.00            
ATOM   3096  CB  MET   192      85.710  67.950  84.380  1.00  0.00            
ATOM   3097  HB2 MET   192      85.260  68.310  83.460  1.00  0.00            
ATOM   3098  HB3 MET   192      85.860  68.800  85.040  1.00  0.00            
ATOM   3099  CG  MET   192      87.070  67.320  84.090  1.00  0.00            
ATOM   3100  HG2 MET   192      87.630  67.060  84.990  1.00  0.00            
ATOM   3101  HG3 MET   192      86.770  66.460  83.490  1.00  0.00            
ATOM   3102  SD  MET   192      88.200  68.470  83.260  1.00  0.00            
ATOM   3103  CE  MET   192      88.620  69.750  84.490  1.00  0.00            
ATOM   3104  HE1 MET   192      89.480  70.210  84.010  1.00  0.00            
ATOM   3105  HE2 MET   192      87.810  70.470  84.600  1.00  0.00            
ATOM   3106  HE3 MET   192      89.020  69.340  85.420  1.00  0.00            
ATOM   3107  C   MET   192      83.620  67.450  86.030  1.00  0.00            
ATOM   3108  O   MET   192      83.600  68.550  86.510  1.00  0.00            
ATOM   3109  N   SER   193      82.520  66.690  86.130  1.00  0.00            
ATOM   3110  H   SER   193      82.520  66.030  85.360  1.00  0.00            
ATOM   3111  CA  SER   193      81.430  66.810  87.160  1.00  0.00            
ATOM   3112  HA  SER   193      81.590  67.620  87.860  1.00  0.00            
ATOM   3113  CB  SER   193      80.110  67.010  86.440  1.00  0.00            
ATOM   3114  HB2 SER   193      80.140  66.250  85.660  1.00  0.00            
ATOM   3115  HB3 SER   193      79.300  66.750  87.110  1.00  0.00            
ATOM   3116  OG  SER   193      79.830  68.300  86.060  1.00  0.00            
ATOM   3117  HG  SER   193      80.260  68.310  85.200  1.00  0.00            
ATOM   3118  C   SER   193      81.230  65.460  87.970  1.00  0.00            
ATOM   3119  O   SER   193      81.400  64.370  87.420  1.00  0.00            
ATOM   3120  N   ASP   194      80.690  65.550  89.160  1.00  0.00            
ATOM   3121  H   ASP   194      80.450  66.480  89.490  1.00  0.00            
ATOM   3122  CA  ASP   194      80.080  64.520  90.040  1.00  0.00            
ATOM   3123  HA  ASP   194      80.770  63.680  90.130  1.00  0.00            
ATOM   3124  CB  ASP   194      80.190  65.110  91.400  1.00  0.00            
ATOM   3125  HB2 ASP   194      81.200  65.450  91.610  1.00  0.00            
ATOM   3126  HB3 ASP   194      79.530  65.980  91.390  1.00  0.00            
ATOM   3127  CG  ASP   194      79.840  64.200  92.590  1.00  0.00            
ATOM   3128  OD1 ASP   194      79.190  64.700  93.520  1.00  0.00            
ATOM   3129  OD2 ASP   194      80.220  63.000  92.670  1.00  0.00            
ATOM   3130  C   ASP   194      78.690  64.030  89.760  1.00  0.00            
ATOM   3131  O   ASP   194      78.380  62.890  90.070  1.00  0.00            
ATOM   3132  N   LYS   195      77.800  64.930  89.380  1.00  0.00            
ATOM   3133  H   LYS   195      78.220  65.840  89.220  1.00  0.00            
ATOM   3134  CA  LYS   195      76.420  64.660  89.160  1.00  0.00            
ATOM   3135  HA  LYS   195      76.370  63.580  89.200  1.00  0.00            
ATOM   3136  CB  LYS   195      75.640  65.280  90.300  1.00  0.00            
ATOM   3137  HB2 LYS   195      75.760  66.360  90.290  1.00  0.00            
ATOM   3138  HB3 LYS   195      74.590  65.120  90.060  1.00  0.00            
ATOM   3139  CG  LYS   195      75.950  64.620  91.650  1.00  0.00            
ATOM   3140  HG2 LYS   195      75.750  63.570  91.450  1.00  0.00            
ATOM   3141  HG3 LYS   195      76.970  64.790  92.000  1.00  0.00            
ATOM   3142  CD  LYS   195      75.000  65.090  92.780  1.00  0.00            
ATOM   3143  HD2 LYS   195      75.190  66.150  92.970  1.00  0.00            
ATOM   3144  HD3 LYS   195      73.960  65.170  92.490  1.00  0.00            
ATOM   3145  CE  LYS   195      75.300  64.370  94.110  1.00  0.00            
ATOM   3146  HE2 LYS   195      74.480  64.560  94.800  1.00  0.00            
ATOM   3147  HE3 LYS   195      75.220  63.340  93.770  1.00  0.00            
ATOM   3148  NZ  LYS   195      76.720  64.640  94.550  1.00  0.00            
ATOM   3149  HZ1 LYS   195      76.780  65.610  94.830  1.00  0.00            
ATOM   3150  HZ2 LYS   195      76.980  64.170  95.410  1.00  0.00            
ATOM   3151  HZ3 LYS   195      77.440  64.540  93.860  1.00  0.00            
ATOM   3152  C   LYS   195      75.950  65.040  87.760  1.00  0.00            
ATOM   3153  O   LYS   195      76.780  65.690  87.060  1.00  0.00            
ATOM   3154  N   PRO   196      74.680  64.780  87.290  1.00  0.00            
ATOM   3155  CD  PRO   196      73.830  63.770  87.850  1.00  0.00            
ATOM   3156  HD2 PRO   196      73.160  64.200  88.600  1.00  0.00            
ATOM   3157  HD3 PRO   196      74.460  62.970  88.220  1.00  0.00            
ATOM   3158  CG  PRO   196      72.880  63.270  86.670  1.00  0.00            
ATOM   3159  HG2 PRO   196      71.920  63.790  86.680  1.00  0.00            
ATOM   3160  HG3 PRO   196      72.740  62.190  86.740  1.00  0.00            
ATOM   3161  CB  PRO   196      73.640  63.680  85.410  1.00  0.00            
ATOM   3162  HB2 PRO   196      72.980  63.720  84.540  1.00  0.00            
ATOM   3163  HB3 PRO   196      74.440  62.960  85.200  1.00  0.00            
ATOM   3164  CA  PRO   196      74.270  65.000  85.870  1.00  0.00            
ATOM   3165  HA  PRO   196      75.090  65.250  85.200  1.00  0.00            
ATOM   3166  C   PRO   196      73.220  66.120  85.680  1.00  0.00            
ATOM   3167  O   PRO   196      72.700  66.660  86.700  1.00  0.00            
ATOM   3168  N   LEU   197      72.950  66.440  84.410  1.00  0.00            
ATOM   3169  H   LEU   197      73.330  65.860  83.680  1.00  0.00            
ATOM   3170  CA  LEU   197      71.780  67.220  83.990  1.00  0.00            
ATOM   3171  HA  LEU   197      71.640  67.960  84.780  1.00  0.00            
ATOM   3172  CB  LEU   197      72.180  67.960  82.640  1.00  0.00            
ATOM   3173  HB2 LEU   197      73.100  68.540  82.760  1.00  0.00            
ATOM   3174  HB3 LEU   197      72.440  67.220  81.880  1.00  0.00            
ATOM   3175  CG  LEU   197      71.070  68.920  81.980  1.00  0.00            
ATOM   3176  HG  LEU   197      70.190  68.310  81.770  1.00  0.00            
ATOM   3177  CD1 LEU   197      70.490  70.020  82.940  1.00  0.00            
ATOM   3178 1HD1 LEU   197      69.930  70.780  82.400  1.00  0.00            
ATOM   3179 2HD1 LEU   197      69.870  69.610  83.740  1.00  0.00            
ATOM   3180 3HD1 LEU   197      71.350  70.580  83.320  1.00  0.00            
ATOM   3181  CD2 LEU   197      71.600  69.610  80.720  1.00  0.00            
ATOM   3182 1HD2 LEU   197      70.840  70.260  80.300  1.00  0.00            
ATOM   3183 2HD2 LEU   197      72.440  70.230  81.030  1.00  0.00            
ATOM   3184 3HD2 LEU   197      72.160  68.910  80.100  1.00  0.00            
ATOM   3185  C   LEU   197      70.580  66.250  83.760  1.00  0.00            
ATOM   3186  O   LEU   197      70.840  65.120  83.350  1.00  0.00            
ATOM   3187  N   HIE   198      69.340  66.740  84.010  1.00  0.00            
ATOM   3188  H   HIE   198      69.280  67.670  84.390  1.00  0.00            
ATOM   3189  CA  HIE   198      68.120  66.040  83.760  1.00  0.00            
ATOM   3190  HA  HIE   198      68.240  65.150  83.140  1.00  0.00            
ATOM   3191  CB  HIE   198      67.480  65.750  85.130  1.00  0.00            
ATOM   3192  HB2 HIE   198      68.190  65.110  85.650  1.00  0.00            
ATOM   3193  HB3 HIE   198      67.310  66.720  85.580  1.00  0.00            
ATOM   3194  CG  HIE   198      66.120  65.050  85.080  1.00  0.00            
ATOM   3195  ND1 HIE   198      64.910  65.820  85.260  1.00  0.00            
ATOM   3196  CE1 HIE   198      63.970  65.100  84.560  1.00  0.00            
ATOM   3197  HE1 HIE   198      62.910  65.250  84.430  1.00  0.00            
ATOM   3198  NE2 HIE   198      64.560  63.960  84.080  1.00  0.00            
ATOM   3199  HE2 HIE   198      64.110  63.260  83.510  1.00  0.00            
ATOM   3200  CD2 HIE   198      65.900  63.890  84.420  1.00  0.00            
ATOM   3201  HD2 HIE   198      66.630  63.280  83.910  1.00  0.00            
ATOM   3202  C   HIE   198      67.210  66.940  82.890  1.00  0.00            
ATOM   3203  O   HIE   198      67.310  68.150  83.090  1.00  0.00            
ATOM   3204  N   LEU   199      66.310  66.360  82.080  1.00  0.00            
ATOM   3205  H   LEU   199      66.280  65.350  82.030  1.00  0.00            
ATOM   3206  CA  LEU   199      65.370  67.020  81.190  1.00  0.00            
ATOM   3207  HA  LEU   199      65.010  67.950  81.610  1.00  0.00            
ATOM   3208  CB  LEU   199      66.170  67.310  79.890  1.00  0.00            
ATOM   3209  HB2 LEU   199      66.920  68.100  79.980  1.00  0.00            
ATOM   3210  HB3 LEU   199      66.730  66.420  79.620  1.00  0.00            
ATOM   3211  CG  LEU   199      65.300  67.690  78.600  1.00  0.00            
ATOM   3212  HG  LEU   199      64.710  66.820  78.330  1.00  0.00            
ATOM   3213  CD1 LEU   199      64.400  68.890  78.700  1.00  0.00            
ATOM   3214 1HD1 LEU   199      63.720  68.870  77.840  1.00  0.00            
ATOM   3215 2HD1 LEU   199      63.690  68.800  79.530  1.00  0.00            
ATOM   3216 3HD1 LEU   199      64.890  69.850  78.820  1.00  0.00            
ATOM   3217  CD2 LEU   199      66.180  68.060  77.390  1.00  0.00            
ATOM   3218 1HD2 LEU   199      67.010  68.670  77.750  1.00  0.00            
ATOM   3219 2HD2 LEU   199      66.630  67.140  77.010  1.00  0.00            
ATOM   3220 3HD2 LEU   199      65.650  68.630  76.630  1.00  0.00            
ATOM   3221  C   LEU   199      64.140  66.200  80.940  1.00  0.00            
ATOM   3222  O   LEU   199      64.250  65.000  80.720  1.00  0.00            
ATOM   3223  N   GLU   200      62.960  66.830  80.840  1.00  0.00            
ATOM   3224  H   GLU   200      62.930  67.800  81.120  1.00  0.00            
ATOM   3225  CA  GLU   200      61.700  66.240  80.800  1.00  0.00            
ATOM   3226  HA  GLU   200      61.790  65.380  80.130  1.00  0.00            
ATOM   3227  CB  GLU   200      61.270  65.650  82.170  1.00  0.00            
ATOM   3228  HB2 GLU   200      61.920  64.870  82.560  1.00  0.00            
ATOM   3229  HB3 GLU   200      61.360  66.460  82.900  1.00  0.00            
ATOM   3230  CG  GLU   200      59.860  65.010  82.210  1.00  0.00            
ATOM   3231  HG2 GLU   200      59.140  65.780  81.930  1.00  0.00            
ATOM   3232  HG3 GLU   200      59.840  64.160  81.520  1.00  0.00            
ATOM   3233  CD  GLU   200      59.400  64.420  83.510  1.00  0.00            
ATOM   3234  OE1 GLU   200      59.110  63.190  83.610  1.00  0.00            
ATOM   3235  OE2 GLU   200      59.410  65.180  84.520  1.00  0.00            
ATOM   3236  C   GLU   200      60.620  67.130  80.160  1.00  0.00            
ATOM   3237  O   GLU   200      60.570  68.310  80.400  1.00  0.00            
ATOM   3238  N   ALA   201      59.660  66.530  79.490  1.00  0.00            
ATOM   3239  H   ALA   201      59.700  65.540  79.330  1.00  0.00            
ATOM   3240  CA  ALA   201      58.660  67.320  78.810  1.00  0.00            
ATOM   3241  HA  ALA   201      58.530  68.350  79.140  1.00  0.00            
ATOM   3242  CB  ALA   201      59.220  67.490  77.430  1.00  0.00            
ATOM   3243  HB1 ALA   201      58.370  67.480  76.750  1.00  0.00            
ATOM   3244  HB2 ALA   201      59.690  68.470  77.340  1.00  0.00            
ATOM   3245  HB3 ALA   201      59.870  66.680  77.120  1.00  0.00            
ATOM   3246  C   ALA   201      57.290  66.740  78.840  1.00  0.00            
ATOM   3247  O   ALA   201      57.210  65.590  79.300  1.00  0.00            
ATOM   3248  N   SER   202      56.300  67.410  78.350  1.00  0.00            
ATOM   3249  H   SER   202      56.450  68.360  78.030  1.00  0.00            
ATOM   3250  CA  SER   202      54.970  66.820  78.100  1.00  0.00            
ATOM   3251  HA  SER   202      55.240  65.990  77.440  1.00  0.00            
ATOM   3252  CB  SER   202      54.360  66.290  79.420  1.00  0.00            
ATOM   3253  HB2 SER   202      55.040  65.490  79.700  1.00  0.00            
ATOM   3254  HB3 SER   202      54.360  67.080  80.170  1.00  0.00            
ATOM   3255  OG  SER   202      53.050  65.880  79.340  1.00  0.00            
ATOM   3256  HG  SER   202      52.840  65.220  78.670  1.00  0.00            
ATOM   3257  C   SER   202      54.110  67.850  77.390  1.00  0.00            
ATOM   3258  O   SER   202      54.370  69.030  77.380  1.00  0.00            
ATOM   3259  N   LEU   203      53.080  67.410  76.640  1.00  0.00            
ATOM   3260  H   LEU   203      52.730  66.460  76.730  1.00  0.00            
ATOM   3261  CA  LEU   203      52.320  68.450  75.840  1.00  0.00            
ATOM   3262  HA  LEU   203      53.010  69.220  75.500  1.00  0.00            
ATOM   3263  CB  LEU   203      51.960  67.800  74.450  1.00  0.00            
ATOM   3264  HB2 LEU   203      51.170  67.050  74.510  1.00  0.00            
ATOM   3265  HB3 LEU   203      51.580  68.600  73.830  1.00  0.00            
ATOM   3266  CG  LEU   203      53.070  67.050  73.820  1.00  0.00            
ATOM   3267  HG  LEU   203      53.340  66.180  74.420  1.00  0.00            
ATOM   3268  CD1 LEU   203      52.650  66.600  72.430  1.00  0.00            
ATOM   3269 1HD1 LEU   203      51.730  66.010  72.460  1.00  0.00            
ATOM   3270 2HD1 LEU   203      52.390  67.500  71.860  1.00  0.00            
ATOM   3271 3HD1 LEU   203      53.450  66.050  71.950  1.00  0.00            
ATOM   3272  CD2 LEU   203      54.270  68.010  73.650  1.00  0.00            
ATOM   3273 1HD2 LEU   203      54.000  68.890  73.070  1.00  0.00            
ATOM   3274 2HD2 LEU   203      54.780  68.200  74.600  1.00  0.00            
ATOM   3275 3HD2 LEU   203      55.010  67.570  72.980  1.00  0.00            
ATOM   3276  C   LEU   203      51.170  69.140  76.560  1.00  0.00            
ATOM   3277  O   LEU   203      50.750  68.650  77.600  1.00  0.00            
ATOM   3278  N   ASP   204      50.650  70.270  76.090  1.00  0.00            
ATOM   3279  H   ASP   204      51.150  70.640  75.290  1.00  0.00            
ATOM   3280  CA  ASP   204      49.310  70.840  76.420  1.00  0.00            
ATOM   3281  HA  ASP   204      49.300  70.950  77.510  1.00  0.00            
ATOM   3282  CB  ASP   204      49.160  72.220  75.860  1.00  0.00            
ATOM   3283  HB2 ASP   204      50.120  72.720  75.960  1.00  0.00            
ATOM   3284  HB3 ASP   204      49.020  72.210  74.770  1.00  0.00            
ATOM   3285  CG  ASP   204      48.140  73.130  76.490  1.00  0.00            
ATOM   3286  OD1 ASP   204      47.610  72.800  77.560  1.00  0.00            
ATOM   3287  OD2 ASP   204      48.050  74.230  75.940  1.00  0.00            
ATOM   3288  C   ASP   204      48.160  70.020  75.920  1.00  0.00            
ATOM   3289  O   ASP   204      47.240  69.790  76.660  1.00  0.00            
ATOM   3290  N   LYS   205      48.290  69.420  74.790  1.00  0.00            
ATOM   3291  H   LYS   205      49.080  69.680  74.220  1.00  0.00            
ATOM   3292  CA  LYS   205      47.420  68.320  74.310  1.00  0.00            
ATOM   3293  HA  LYS   205      46.830  67.880  75.120  1.00  0.00            
ATOM   3294  CB  LYS   205      46.320  68.820  73.390  1.00  0.00            
ATOM   3295  HB2 LYS   205      46.830  69.300  72.560  1.00  0.00            
ATOM   3296  HB3 LYS   205      45.790  67.960  72.980  1.00  0.00            
ATOM   3297  CG  LYS   205      45.240  69.770  73.960  1.00  0.00            
ATOM   3298  HG2 LYS   205      44.810  69.330  74.850  1.00  0.00            
ATOM   3299  HG3 LYS   205      45.720  70.730  74.160  1.00  0.00            
ATOM   3300  CD  LYS   205      44.090  69.870  72.930  1.00  0.00            
ATOM   3301  HD2 LYS   205      43.720  68.890  72.630  1.00  0.00            
ATOM   3302  HD3 LYS   205      43.260  70.330  73.470  1.00  0.00            
ATOM   3303  CE  LYS   205      44.460  70.820  71.720  1.00  0.00            
ATOM   3304  HE2 LYS   205      44.600  71.830  72.100  1.00  0.00            
ATOM   3305  HE3 LYS   205      45.450  70.520  71.380  1.00  0.00            
ATOM   3306  NZ  LYS   205      43.530  70.740  70.550  1.00  0.00            
ATOM   3307  HZ1 LYS   205      43.830  71.350  69.800  1.00  0.00            
ATOM   3308  HZ2 LYS   205      43.440  69.800  70.170  1.00  0.00            
ATOM   3309  HZ3 LYS   205      42.640  71.050  70.910  1.00  0.00            
ATOM   3310  C   LYS   205      48.140  67.250  73.500  1.00  0.00            
ATOM   3311  O   LYS   205      49.100  67.630  72.850  1.00  0.00            
ATOM   3312  N   GLU   206      47.550  66.060  73.490  1.00  0.00            
ATOM   3313  H   GLU   206      46.750  65.900  74.080  1.00  0.00            
ATOM   3314  CA  GLU   206      47.920  64.930  72.570  1.00  0.00            
ATOM   3315  HA  GLU   206      49.010  64.820  72.610  1.00  0.00            
ATOM   3316  CB  GLU   206      47.380  63.600  73.100  1.00  0.00            
ATOM   3317  HB2 GLU   206      47.610  63.470  74.160  1.00  0.00            
ATOM   3318  HB3 GLU   206      46.290  63.620  73.020  1.00  0.00            
ATOM   3319  CG  GLU   206      47.920  62.470  72.240  1.00  0.00            
ATOM   3320  HG2 GLU   206      47.260  62.350  71.380  1.00  0.00            
ATOM   3321  HG3 GLU   206      48.880  62.740  71.790  1.00  0.00            
ATOM   3322  CD  GLU   206      48.020  61.100  72.960  1.00  0.00            
ATOM   3323  OE1 GLU   206      48.840  60.250  72.490  1.00  0.00            
ATOM   3324  OE2 GLU   206      47.220  60.800  73.840  1.00  0.00            
ATOM   3325  C   GLU   206      47.550  65.180  71.150  1.00  0.00            
ATOM   3326  O   GLU   206      48.270  64.700  70.240  1.00  0.00            
ATOM   3327  N   ILE   207      46.430  65.830  70.870  1.00  0.00            
ATOM   3328  H   ILE   207      45.960  66.140  71.710  1.00  0.00            
ATOM   3329  CA  ILE   207      45.760  65.900  69.600  1.00  0.00            
ATOM   3330  HA  ILE   207      46.310  65.440  68.780  1.00  0.00            
ATOM   3331  CB  ILE   207      44.480  65.020  69.770  1.00  0.00            
ATOM   3332  HB  ILE   207      43.810  65.430  70.520  1.00  0.00            
ATOM   3333  CG2 ILE   207      43.630  65.080  68.400  1.00  0.00            
ATOM   3334 1HG2 ILE   207      42.560  65.000  68.600  1.00  0.00            
ATOM   3335 2HG2 ILE   207      43.730  65.970  67.780  1.00  0.00            
ATOM   3336 3HG2 ILE   207      43.800  64.210  67.770  1.00  0.00            
ATOM   3337  CG1 ILE   207      44.660  63.480  70.150  1.00  0.00            
ATOM   3338 2HG1 ILE   207      45.350  63.050  69.420  1.00  0.00            
ATOM   3339 3HG1 ILE   207      45.150  63.410  71.120  1.00  0.00            
ATOM   3340  CD1 ILE   207      43.390  62.610  70.170  1.00  0.00            
ATOM   3341 1HD1 ILE   207      42.800  62.940  71.020  1.00  0.00            
ATOM   3342 2HD1 ILE   207      42.770  62.630  69.280  1.00  0.00            
ATOM   3343 3HD1 ILE   207      43.630  61.570  70.400  1.00  0.00            
ATOM   3344  C   ILE   207      45.390  67.370  69.290  1.00  0.00            
ATOM   3345  O   ILE   207      44.870  68.030  70.210  1.00  0.00            
ATOM   3346  N   TYR   208      45.550  67.810  68.040  1.00  0.00            
ATOM   3347  H   TYR   208      46.000  67.130  67.450  1.00  0.00            
ATOM   3348  CA  TYR   208      45.410  69.190  67.600  1.00  0.00            
ATOM   3349  HA  TYR   208      44.770  69.770  68.270  1.00  0.00            
ATOM   3350  CB  TYR   208      46.800  69.890  67.470  1.00  0.00            
ATOM   3351  HB2 TYR   208      47.150  69.350  66.590  1.00  0.00            
ATOM   3352  HB3 TYR   208      46.620  70.920  67.190  1.00  0.00            
ATOM   3353  CG  TYR   208      47.700  69.840  68.700  1.00  0.00            
ATOM   3354  CD1 TYR   208      48.560  68.750  69.000  1.00  0.00            
ATOM   3355  HD1 TYR   208      48.640  67.910  68.330  1.00  0.00            
ATOM   3356  CE1 TYR   208      49.420  68.880  70.120  1.00  0.00            
ATOM   3357  HE1 TYR   208      50.100  68.040  70.230  1.00  0.00            
ATOM   3358  CZ  TYR   208      49.420  70.020  70.980  1.00  0.00            
ATOM   3359  OH  TYR   208      50.350  70.140  72.020  1.00  0.00            
ATOM   3360  HH  TYR   208      50.400  69.270  72.410  1.00  0.00            
ATOM   3361  CE2 TYR   208      48.600  71.110  70.670  1.00  0.00            
ATOM   3362  HE2 TYR   208      48.490  71.940  71.360  1.00  0.00            
ATOM   3363  CD2 TYR   208      47.740  71.010  69.550  1.00  0.00            
ATOM   3364  HD2 TYR   208      47.130  71.880  69.350  1.00  0.00            
ATOM   3365  C   TYR   208      44.590  69.330  66.310  1.00  0.00            
ATOM   3366  O   TYR   208      44.430  68.360  65.550  1.00  0.00            
ATOM   3367  N   TYR   209      44.080  70.550  66.100  1.00  0.00            
ATOM   3368  H   TYR   209      44.210  71.260  66.820  1.00  0.00            
ATOM   3369  CA  TYR   209      43.350  70.890  64.860  1.00  0.00            
ATOM   3370  HA  TYR   209      43.010  69.940  64.440  1.00  0.00            
ATOM   3371  CB  TYR   209      42.120  71.760  65.210  1.00  0.00            
ATOM   3372  HB2 TYR   209      42.390  72.630  65.810  1.00  0.00            
ATOM   3373  HB3 TYR   209      41.660  72.150  64.300  1.00  0.00            
ATOM   3374  CG  TYR   209      40.930  70.960  65.800  1.00  0.00            
ATOM   3375  CD1 TYR   209      40.500  69.770  65.200  1.00  0.00            
ATOM   3376  HD1 TYR   209      41.030  69.380  64.340  1.00  0.00            
ATOM   3377  CE1 TYR   209      39.290  69.170  65.600  1.00  0.00            
ATOM   3378  HE1 TYR   209      38.930  68.260  65.140  1.00  0.00            
ATOM   3379  CZ  TYR   209      38.350  69.790  66.450  1.00  0.00            
ATOM   3380  OH  TYR   209      37.030  69.430  66.640  1.00  0.00            
ATOM   3381  HH  TYR   209      36.890  68.510  66.400  1.00  0.00            
ATOM   3382  CE2 TYR   209      38.810  70.980  67.110  1.00  0.00            
ATOM   3383  HE2 TYR   209      38.260  71.450  67.910  1.00  0.00            
ATOM   3384  CD2 TYR   209      40.070  71.510  66.760  1.00  0.00            
ATOM   3385  HD2 TYR   209      40.310  72.470  67.210  1.00  0.00            
ATOM   3386  C   TYR   209      44.310  71.530  63.850  1.00  0.00            
ATOM   3387  O   TYR   209      45.260  72.230  64.250  1.00  0.00            
ATOM   3388  N   HIE   210      44.020  71.400  62.570  1.00  0.00            
ATOM   3389  H   HIE   210      43.260  70.790  62.300  1.00  0.00            
ATOM   3390  CA  HIE   210      44.730  72.240  61.540  1.00  0.00            
ATOM   3391  HA  HIE   210      45.750  71.870  61.490  1.00  0.00            
ATOM   3392  CB  HIE   210      44.040  72.130  60.150  1.00  0.00            
ATOM   3393  HB2 HIE   210      42.990  72.430  60.120  1.00  0.00            
ATOM   3394  HB3 HIE   210      44.620  72.810  59.530  1.00  0.00            
ATOM   3395  CG  HIE   210      44.060  70.740  59.500  1.00  0.00            
ATOM   3396  ND1 HIE   210      45.000  69.760  59.700  1.00  0.00            
ATOM   3397  CE1 HIE   210      44.660  68.710  58.920  1.00  0.00            
ATOM   3398  HE1 HIE   210      45.190  67.770  58.890  1.00  0.00            
ATOM   3399  NE2 HIE   210      43.570  68.990  58.220  1.00  0.00            
ATOM   3400  HE2 HIE   210      43.100  68.340  57.610  1.00  0.00            
ATOM   3401  CD2 HIE   210      43.230  70.310  58.540  1.00  0.00            
ATOM   3402  HD2 HIE   210      42.510  70.940  58.050  1.00  0.00            
ATOM   3403  C   HIE   210      44.660  73.660  61.880  1.00  0.00            
ATOM   3404  O   HIE   210      43.550  74.260  62.050  1.00  0.00            
ATOM   3405  N   GLY   211      45.840  74.280  61.810  1.00  0.00            
ATOM   3406  H   GLY   211      46.680  73.750  61.620  1.00  0.00            
ATOM   3407  CA  GLY   211      45.950  75.710  61.990  1.00  0.00            
ATOM   3408  HA2 GLY   211      46.740  76.220  61.440  1.00  0.00            
ATOM   3409  HA3 GLY   211      45.000  76.100  61.610  1.00  0.00            
ATOM   3410  C   GLY   211      46.030  76.180  63.470  1.00  0.00            
ATOM   3411  O   GLY   211      46.020  77.420  63.690  1.00  0.00            
ATOM   3412  N   GLU   212      45.950  75.240  64.410  1.00  0.00            
ATOM   3413  H   GLU   212      45.740  74.320  64.070  1.00  0.00            
ATOM   3414  CA  GLU   212      46.020  75.400  65.900  1.00  0.00            
ATOM   3415  HA  GLU   212      45.580  76.380  66.080  1.00  0.00            
ATOM   3416  CB  GLU   212      45.190  74.260  66.540  1.00  0.00            
ATOM   3417  HB2 GLU   212      44.190  74.410  66.120  1.00  0.00            
ATOM   3418  HB3 GLU   212      45.530  73.260  66.270  1.00  0.00            
ATOM   3419  CG  GLU   212      45.210  74.400  68.020  1.00  0.00            
ATOM   3420  HG2 GLU   212      46.210  74.150  68.400  1.00  0.00            
ATOM   3421  HG3 GLU   212      45.010  75.470  68.080  1.00  0.00            
ATOM   3422  CD  GLU   212      44.240  73.440  68.650  1.00  0.00            
ATOM   3423  OE1 GLU   212      43.390  73.940  69.420  1.00  0.00            
ATOM   3424  OE2 GLU   212      44.420  72.240  68.420  1.00  0.00            
ATOM   3425  C   GLU   212      47.500  75.460  66.330  1.00  0.00            
ATOM   3426  O   GLU   212      48.360  74.710  65.810  1.00  0.00            
ATOM   3427  N   PRO   213      47.870  76.310  67.360  1.00  0.00            
ATOM   3428  CD  PRO   213      47.070  77.370  68.050  1.00  0.00            
ATOM   3429  HD2 PRO   213      46.420  76.980  68.830  1.00  0.00            
ATOM   3430  HD3 PRO   213      46.520  77.950  67.310  1.00  0.00            
ATOM   3431  CG  PRO   213      48.090  78.340  68.730  1.00  0.00            
ATOM   3432  HG2 PRO   213      47.650  78.900  69.550  1.00  0.00            
ATOM   3433  HG3 PRO   213      48.370  78.990  67.900  1.00  0.00            
ATOM   3434  CB  PRO   213      49.260  77.430  69.090  1.00  0.00            
ATOM   3435  HB2 PRO   213      49.110  76.990  70.080  1.00  0.00            
ATOM   3436  HB3 PRO   213      50.190  77.990  68.980  1.00  0.00            
ATOM   3437  CA  PRO   213      49.180  76.260  68.060  1.00  0.00            
ATOM   3438  HA  PRO   213      49.920  76.550  67.320  1.00  0.00            
ATOM   3439  C   PRO   213      49.490  74.910  68.720  1.00  0.00            
ATOM   3440  O   PRO   213      48.760  74.500  69.580  1.00  0.00            
ATOM   3441  N   ILE   214      50.640  74.290  68.440  1.00  0.00            
ATOM   3442  H   ILE   214      51.270  74.740  67.800  1.00  0.00            
ATOM   3443  CA  ILE   214      51.260  73.250  69.260  1.00  0.00            
ATOM   3444  HA  ILE   214      50.430  72.570  69.400  1.00  0.00            
ATOM   3445  CB  ILE   214      52.440  72.630  68.480  1.00  0.00            
ATOM   3446  HB  ILE   214      53.080  73.450  68.160  1.00  0.00            
ATOM   3447  CG2 ILE   214      53.380  71.660  69.220  1.00  0.00            
ATOM   3448 1HG2 ILE   214      53.970  72.160  69.990  1.00  0.00            
ATOM   3449 2HG2 ILE   214      52.800  70.850  69.670  1.00  0.00            
ATOM   3450 3HG2 ILE   214      54.070  71.320  68.450  1.00  0.00            
ATOM   3451  CG1 ILE   214      51.990  71.950  67.190  1.00  0.00            
ATOM   3452 2HG1 ILE   214      51.600  72.730  66.530  1.00  0.00            
ATOM   3453 3HG1 ILE   214      52.880  71.580  66.680  1.00  0.00            
ATOM   3454  CD1 ILE   214      51.040  70.770  67.340  1.00  0.00            
ATOM   3455 1HD1 ILE   214      51.400  69.990  68.010  1.00  0.00            
ATOM   3456 2HD1 ILE   214      50.080  71.160  67.680  1.00  0.00            
ATOM   3457 3HD1 ILE   214      50.950  70.220  66.400  1.00  0.00            
ATOM   3458  C   ILE   214      51.750  73.920  70.550  1.00  0.00            
ATOM   3459  O   ILE   214      52.350  74.980  70.540  1.00  0.00            
ATOM   3460  N   SER   215      51.520  73.220  71.690  1.00  0.00            
ATOM   3461  H   SER   215      51.070  72.310  71.700  1.00  0.00            
ATOM   3462  CA  SER   215      51.980  73.790  73.000  1.00  0.00            
ATOM   3463  HA  SER   215      52.800  74.490  72.800  1.00  0.00            
ATOM   3464  CB  SER   215      50.940  74.570  73.780  1.00  0.00            
ATOM   3465  HB2 SER   215      50.440  75.320  73.170  1.00  0.00            
ATOM   3466  HB3 SER   215      50.140  73.900  74.100  1.00  0.00            
ATOM   3467  OG  SER   215      51.550  75.160  74.910  1.00  0.00            
ATOM   3468  HG  SER   215      52.190  75.790  74.580  1.00  0.00            
ATOM   3469  C   SER   215      52.660  72.820  73.920  1.00  0.00            
ATOM   3470  O   SER   215      52.080  71.720  74.160  1.00  0.00            
ATOM   3471  N   VAL   216      53.840  73.130  74.480  1.00  0.00            
ATOM   3472  H   VAL   216      54.140  74.090  74.490  1.00  0.00            
ATOM   3473  CA  VAL   216      54.710  72.130  75.100  1.00  0.00            
ATOM   3474  HA  VAL   216      54.160  71.210  75.310  1.00  0.00            
ATOM   3475  CB  VAL   216      55.760  71.680  74.030  1.00  0.00            
ATOM   3476  HB  VAL   216      55.280  71.070  73.260  1.00  0.00            
ATOM   3477  CG1 VAL   216      56.630  72.730  73.350  1.00  0.00            
ATOM   3478 1HG1 VAL   216      56.070  73.630  73.100  1.00  0.00            
ATOM   3479 2HG1 VAL   216      57.430  73.040  74.020  1.00  0.00            
ATOM   3480 3HG1 VAL   216      56.930  72.180  72.470  1.00  0.00            
ATOM   3481  CG2 VAL   216      56.630  70.690  74.710  1.00  0.00            
ATOM   3482 1HG2 VAL   216      57.560  71.190  75.000  1.00  0.00            
ATOM   3483 2HG2 VAL   216      56.180  70.350  75.650  1.00  0.00            
ATOM   3484 3HG2 VAL   216      56.800  69.850  74.030  1.00  0.00            
ATOM   3485  C   VAL   216      55.310  72.680  76.440  1.00  0.00            
ATOM   3486  O   VAL   216      55.950  73.690  76.410  1.00  0.00            
ATOM   3487  N   ASN   217      55.210  71.820  77.530  1.00  0.00            
ATOM   3488  H   ASN   217      54.730  70.950  77.370  1.00  0.00            
ATOM   3489  CA  ASN   217      55.970  71.940  78.850  1.00  0.00            
ATOM   3490  HA  ASN   217      55.880  72.950  79.250  1.00  0.00            
ATOM   3491  CB  ASN   217      55.200  70.990  79.850  1.00  0.00            
ATOM   3492  HB2 ASN   217      55.230  69.930  79.610  1.00  0.00            
ATOM   3493  HB3 ASN   217      55.690  71.100  80.820  1.00  0.00            
ATOM   3494  CG  ASN   217      53.770  71.520  80.130  1.00  0.00            
ATOM   3495  OD1 ASN   217      53.510  72.670  80.380  1.00  0.00            
ATOM   3496  ND2 ASN   217      52.780  70.640  80.030  1.00  0.00            
ATOM   3497 1HD2 ASN   217      51.880  70.990  80.340  1.00  0.00            
ATOM   3498 2HD2 ASN   217      52.870  69.670  79.800  1.00  0.00            
ATOM   3499  C   ASN   217      57.470  71.490  78.650  1.00  0.00            
ATOM   3500  O   ASN   217      57.700  70.440  78.060  1.00  0.00            
ATOM   3501  N   VAL   218      58.460  72.130  79.310  1.00  0.00            
ATOM   3502  H   VAL   218      58.260  72.940  79.880  1.00  0.00            
ATOM   3503  CA  VAL   218      59.800  71.600  79.440  1.00  0.00            
ATOM   3504  HA  VAL   218      59.740  70.510  79.430  1.00  0.00            
ATOM   3505  CB  VAL   218      60.670  72.010  78.230  1.00  0.00            
ATOM   3506  HB  VAL   218      60.320  71.420  77.380  1.00  0.00            
ATOM   3507  CG1 VAL   218      60.630  73.470  77.870  1.00  0.00            
ATOM   3508 1HG1 VAL   218      61.290  73.990  78.560  1.00  0.00            
ATOM   3509 2HG1 VAL   218      60.950  73.680  76.840  1.00  0.00            
ATOM   3510 3HG1 VAL   218      59.610  73.840  77.980  1.00  0.00            
ATOM   3511  CG2 VAL   218      62.040  71.560  78.570  1.00  0.00            
ATOM   3512 1HG2 VAL   218      62.400  72.130  79.420  1.00  0.00            
ATOM   3513 2HG2 VAL   218      61.980  70.480  78.690  1.00  0.00            
ATOM   3514 3HG2 VAL   218      62.720  71.650  77.720  1.00  0.00            
ATOM   3515  C   VAL   218      60.320  72.010  80.780  1.00  0.00            
ATOM   3516  O   VAL   218      60.300  73.180  81.170  1.00  0.00            
ATOM   3517  N   HIE   219      60.710  70.960  81.530  1.00  0.00            
ATOM   3518  H   HIE   219      60.670  70.040  81.100  1.00  0.00            
ATOM   3519  CA  HIE   219      61.300  71.030  82.850  1.00  0.00            
ATOM   3520  HA  HIE   219      61.320  72.020  83.310  1.00  0.00            
ATOM   3521  CB  HIE   219      60.570  70.000  83.780  1.00  0.00            
ATOM   3522  HB2 HIE   219      60.660  69.010  83.330  1.00  0.00            
ATOM   3523  HB3 HIE   219      61.110  70.000  84.720  1.00  0.00            
ATOM   3524  CG  HIE   219      59.010  70.120  83.980  1.00  0.00            
ATOM   3525  ND1 HIE   219      58.190  69.200  84.630  1.00  0.00            
ATOM   3526  CE1 HIE   219      56.940  69.700  84.550  1.00  0.00            
ATOM   3527  HE1 HIE   219      56.030  69.130  84.690  1.00  0.00            
ATOM   3528  NE2 HIE   219      56.970  70.880  83.910  1.00  0.00            
ATOM   3529  HE2 HIE   219      56.150  71.450  83.760  1.00  0.00            
ATOM   3530  CD2 HIE   219      58.230  71.170  83.580  1.00  0.00            
ATOM   3531  HD2 HIE   219      58.560  72.010  83.000  1.00  0.00            
ATOM   3532  C   HIE   219      62.770  70.620  82.690  1.00  0.00            
ATOM   3533  O   HIE   219      63.070  69.870  81.770  1.00  0.00            
ATOM   3534  N   VAL   220      63.680  71.150  83.510  1.00  0.00            
ATOM   3535  H   VAL   220      63.360  71.750  84.260  1.00  0.00            
ATOM   3536  CA  VAL   220      65.140  70.820  83.480  1.00  0.00            
ATOM   3537  HA  VAL   220      65.320  69.810  83.100  1.00  0.00            
ATOM   3538  CB  VAL   220      65.930  71.760  82.490  1.00  0.00            
ATOM   3539  HB  VAL   220      65.850  72.770  82.900  1.00  0.00            
ATOM   3540  CG1 VAL   220      67.470  71.450  82.430  1.00  0.00            
ATOM   3541 1HG1 VAL   220      67.590  70.400  82.160  1.00  0.00            
ATOM   3542 2HG1 VAL   220      67.980  72.090  81.720  1.00  0.00            
ATOM   3543 3HG1 VAL   220      67.940  71.510  83.420  1.00  0.00            
ATOM   3544  CG2 VAL   220      65.540  72.000  81.060  1.00  0.00            
ATOM   3545 1HG2 VAL   220      64.540  72.420  80.980  1.00  0.00            
ATOM   3546 2HG2 VAL   220      66.190  72.770  80.640  1.00  0.00            
ATOM   3547 3HG2 VAL   220      65.610  71.060  80.500  1.00  0.00            
ATOM   3548  C   VAL   220      65.650  71.000  84.900  1.00  0.00            
ATOM   3549  O   VAL   220      65.330  72.000  85.540  1.00  0.00            
ATOM   3550  N   THR   221      66.510  70.100  85.330  1.00  0.00            
ATOM   3551  H   THR   221      66.800  69.390  84.670  1.00  0.00            
ATOM   3552  CA  THR   221      67.210  70.290  86.630  1.00  0.00            
ATOM   3553  HA  THR   221      67.220  71.360  86.840  1.00  0.00            
ATOM   3554  CB  THR   221      66.650  69.490  87.830  1.00  0.00            
ATOM   3555  HB  THR   221      66.560  68.440  87.560  1.00  0.00            
ATOM   3556  CG2 THR   221      67.320  69.790  89.120  1.00  0.00            
ATOM   3557 1HG2 THR   221      66.840  69.290  89.960  1.00  0.00            
ATOM   3558 2HG2 THR   221      68.390  69.610  89.100  1.00  0.00            
ATOM   3559 3HG2 THR   221      67.200  70.840  89.380  1.00  0.00            
ATOM   3560  OG1 THR   221      65.280  69.850  87.880  1.00  0.00            
ATOM   3561  HG1 THR   221      64.920  69.380  87.130  1.00  0.00            
ATOM   3562  C   THR   221      68.680  70.000  86.540  1.00  0.00            
ATOM   3563  O   THR   221      69.010  68.860  86.180  1.00  0.00            
ATOM   3564  N   ASN   222      69.620  70.880  87.000  1.00  0.00            
ATOM   3565  H   ASN   222      69.360  71.730  87.480  1.00  0.00            
ATOM   3566  CA  ASN   222      70.990  70.800  86.670  1.00  0.00            
ATOM   3567  HA  ASN   222      71.010  70.000  85.930  1.00  0.00            
ATOM   3568  CB  ASN   222      71.370  72.220  86.130  1.00  0.00            
ATOM   3569  HB2 ASN   222      70.780  72.460  85.240  1.00  0.00            
ATOM   3570  HB3 ASN   222      71.150  72.980  86.890  1.00  0.00            
ATOM   3571  CG  ASN   222      72.750  72.330  85.580  1.00  0.00            
ATOM   3572  OD1 ASN   222      73.430  71.320  85.360  1.00  0.00            
ATOM   3573  ND2 ASN   222      73.170  73.550  85.290  1.00  0.00            
ATOM   3574 1HD2 ASN   222      74.110  73.600  84.930  1.00  0.00            
ATOM   3575 2HD2 ASN   222      72.620  74.340  85.610  1.00  0.00            
ATOM   3576  C   ASN   222      71.880  70.470  87.870  1.00  0.00            
ATOM   3577  O   ASN   222      72.070  71.410  88.650  1.00  0.00            
ATOM   3578  N   ASN   223      72.390  69.220  87.940  1.00  0.00            
ATOM   3579  H   ASN   223      72.170  68.550  87.210  1.00  0.00            
ATOM   3580  CA  ASN   223      73.370  69.010  89.000  1.00  0.00            
ATOM   3581  HA  ASN   223      73.420  69.800  89.740  1.00  0.00            
ATOM   3582  CB  ASN   223      73.070  67.770  89.820  1.00  0.00            
ATOM   3583  HB2 ASN   223      73.380  66.860  89.300  1.00  0.00            
ATOM   3584  HB3 ASN   223      73.790  67.900  90.630  1.00  0.00            
ATOM   3585  CG  ASN   223      71.790  67.670  90.500  1.00  0.00            
ATOM   3586  OD1 ASN   223      71.230  66.550  90.550  1.00  0.00            
ATOM   3587  ND2 ASN   223      71.210  68.780  90.960  1.00  0.00            
ATOM   3588 1HD2 ASN   223      70.410  68.750  91.560  1.00  0.00            
ATOM   3589 2HD2 ASN   223      71.720  69.650  90.920  1.00  0.00            
ATOM   3590  C   ASN   223      74.880  69.160  88.510  1.00  0.00            
ATOM   3591  O   ASN   223      75.810  69.070  89.290  1.00  0.00            
ATOM   3592  N   THR   224      75.070  69.370  87.200  1.00  0.00            
ATOM   3593  H   THR   224      74.310  69.660  86.600  1.00  0.00            
ATOM   3594  CA  THR   224      76.380  69.570  86.620  1.00  0.00            
ATOM   3595  HA  THR   224      76.850  68.650  86.970  1.00  0.00            
ATOM   3596  CB  THR   224      76.410  69.580  85.130  1.00  0.00            
ATOM   3597  HB  THR   224      77.440  69.400  84.840  1.00  0.00            
ATOM   3598  CG2 THR   224      75.650  68.560  84.360  1.00  0.00            
ATOM   3599 1HG2 THR   224      74.600  68.630  84.630  1.00  0.00            
ATOM   3600 2HG2 THR   224      75.720  68.810  83.300  1.00  0.00            
ATOM   3601 3HG2 THR   224      75.980  67.570  84.660  1.00  0.00            
ATOM   3602  OG1 THR   224      75.940  70.830  84.710  1.00  0.00            
ATOM   3603  HG1 THR   224      75.000  70.850  84.910  1.00  0.00            
ATOM   3604  C   THR   224      77.140  70.850  87.100  1.00  0.00            
ATOM   3605  O   THR   224      76.490  71.810  87.540  1.00  0.00            
ATOM   3606  N   ASN   225      78.430  70.940  86.930  1.00  0.00            
ATOM   3607  H   ASN   225      78.890  70.120  86.540  1.00  0.00            
ATOM   3608  CA  ASN   225      79.170  72.140  87.330  1.00  0.00            
ATOM   3609  HA  ASN   225      78.760  72.580  88.240  1.00  0.00            
ATOM   3610  CB  ASN   225      80.590  71.630  87.580  1.00  0.00            
ATOM   3611  HB2 ASN   225      81.010  71.030  86.780  1.00  0.00            
ATOM   3612  HB3 ASN   225      81.210  72.530  87.670  1.00  0.00            
ATOM   3613  CG  ASN   225      80.720  70.880  88.940  1.00  0.00            
ATOM   3614  OD1 ASN   225      80.150  69.850  89.110  1.00  0.00            
ATOM   3615  ND2 ASN   225      81.740  71.140  89.710  1.00  0.00            
ATOM   3616 1HD2 ASN   225      81.820  70.510  90.490  1.00  0.00            
ATOM   3617 2HD2 ASN   225      82.380  71.870  89.430  1.00  0.00            
ATOM   3618  C   ASN   225      79.060  73.260  86.280  1.00  0.00            
ATOM   3619  O   ASN   225      79.940  74.130  86.210  1.00  0.00            
ATOM   3620  N   LYS   226      78.020  73.300  85.380  1.00  0.00            
ATOM   3621  H   LYS   226      77.380  72.540  85.560  1.00  0.00            
ATOM   3622  CA  LYS   226      77.900  74.040  84.060  1.00  0.00            
ATOM   3623  HA  LYS   226      78.680  74.810  84.080  1.00  0.00            
ATOM   3624  CB  LYS   226      78.200  73.030  82.950  1.00  0.00            
ATOM   3625  HB2 LYS   226      77.600  72.120  83.010  1.00  0.00            
ATOM   3626  HB3 LYS   226      77.980  73.490  81.990  1.00  0.00            
ATOM   3627  CG  LYS   226      79.600  72.550  82.920  1.00  0.00            
ATOM   3628  HG2 LYS   226      79.830  71.990  83.820  1.00  0.00            
ATOM   3629  HG3 LYS   226      79.710  71.870  82.070  1.00  0.00            
ATOM   3630  CD  LYS   226      80.750  73.550  82.710  1.00  0.00            
ATOM   3631  HD2 LYS   226      80.450  73.920  81.730  1.00  0.00            
ATOM   3632  HD3 LYS   226      80.740  74.400  83.400  1.00  0.00            
ATOM   3633  CE  LYS   226      82.030  72.840  82.640  1.00  0.00            
ATOM   3634  HE2 LYS   226      82.310  72.500  83.640  1.00  0.00            
ATOM   3635  HE3 LYS   226      81.960  72.040  81.900  1.00  0.00            
ATOM   3636  NZ  LYS   226      83.150  73.740  82.290  1.00  0.00            
ATOM   3637  HZ1 LYS   226      83.010  74.140  81.370  1.00  0.00            
ATOM   3638  HZ2 LYS   226      83.240  74.470  82.980  1.00  0.00            
ATOM   3639  HZ3 LYS   226      83.980  73.160  82.330  1.00  0.00            
ATOM   3640  C   LYS   226      76.560  74.820  83.840  1.00  0.00            
ATOM   3641  O   LYS   226      75.580  74.470  84.450  1.00  0.00            
ATOM   3642  N   THR   227      76.480  75.880  83.020  1.00  0.00            
ATOM   3643  H   THR   227      77.340  76.030  82.520  1.00  0.00            
ATOM   3644  CA  THR   227      75.380  76.770  82.550  1.00  0.00            
ATOM   3645  HA  THR   227      74.540  76.630  83.230  1.00  0.00            
ATOM   3646  CB  THR   227      75.910  78.230  82.400  1.00  0.00            
ATOM   3647  HB  THR   227      76.610  78.300  81.570  1.00  0.00            
ATOM   3648  CG2 THR   227      74.670  79.070  82.170  1.00  0.00            
ATOM   3649 1HG2 THR   227      74.850  80.120  81.960  1.00  0.00            
ATOM   3650 2HG2 THR   227      74.180  78.720  81.260  1.00  0.00            
ATOM   3651 3HG2 THR   227      73.940  78.960  82.980  1.00  0.00            
ATOM   3652  OG1 THR   227      76.530  78.580  83.650  1.00  0.00            
ATOM   3653  HG1 THR   227      77.300  78.020  83.770  1.00  0.00            
ATOM   3654  C   THR   227      74.790  76.200  81.220  1.00  0.00            
ATOM   3655  O   THR   227      75.440  76.280  80.170  1.00  0.00            
ATOM   3656  N   VAL   228      73.530  75.620  81.370  1.00  0.00            
ATOM   3657  H   VAL   228      73.230  75.460  82.320  1.00  0.00            
ATOM   3658  CA  VAL   228      72.590  75.420  80.220  1.00  0.00            
ATOM   3659  HA  VAL   228      73.120  75.100  79.330  1.00  0.00            
ATOM   3660  CB  VAL   228      71.440  74.440  80.500  1.00  0.00            
ATOM   3661  HB  VAL   228      70.670  75.010  81.020  1.00  0.00            
ATOM   3662  CG1 VAL   228      70.890  73.950  79.110  1.00  0.00            
ATOM   3663 1HG1 VAL   228      71.400  73.090  78.670  1.00  0.00            
ATOM   3664 2HG1 VAL   228      69.860  73.660  79.340  1.00  0.00            
ATOM   3665 3HG1 VAL   228      70.780  74.790  78.440  1.00  0.00            
ATOM   3666  CG2 VAL   228      71.710  73.230  81.330  1.00  0.00            
ATOM   3667 1HG2 VAL   228      72.620  72.670  81.100  1.00  0.00            
ATOM   3668 2HG2 VAL   228      72.000  73.640  82.290  1.00  0.00            
ATOM   3669 3HG2 VAL   228      70.830  72.580  81.270  1.00  0.00            
ATOM   3670  C   VAL   228      72.060  76.760  79.780  1.00  0.00            
ATOM   3671  O   VAL   228      71.690  77.560  80.530  1.00  0.00            
ATOM   3672  N   LYS   229      72.030  76.980  78.460  1.00  0.00            
ATOM   3673  H   LYS   229      72.350  76.240  77.840  1.00  0.00            
ATOM   3674  CA  LYS   229      71.620  78.160  77.740  1.00  0.00            
ATOM   3675  HA  LYS   229      71.180  78.840  78.470  1.00  0.00            
ATOM   3676  CB  LYS   229      72.870  78.870  77.260  1.00  0.00            
ATOM   3677  HB2 LYS   229      73.570  78.240  76.720  1.00  0.00            
ATOM   3678  HB3 LYS   229      72.520  79.670  76.600  1.00  0.00            
ATOM   3679  CG  LYS   229      73.700  79.500  78.380  1.00  0.00            
ATOM   3680  HG2 LYS   229      73.030  79.850  79.160  1.00  0.00            
ATOM   3681  HG3 LYS   229      74.420  78.770  78.750  1.00  0.00            
ATOM   3682  CD  LYS   229      74.580  80.680  77.900  1.00  0.00            
ATOM   3683  HD2 LYS   229      75.280  80.440  77.100  1.00  0.00            
ATOM   3684  HD3 LYS   229      73.920  81.410  77.420  1.00  0.00            
ATOM   3685  CE  LYS   229      75.390  81.240  79.020  1.00  0.00            
ATOM   3686  HE2 LYS   229      74.710  81.520  79.830  1.00  0.00            
ATOM   3687  HE3 LYS   229      76.090  80.510  79.410  1.00  0.00            
ATOM   3688  NZ  LYS   229      76.000  82.520  78.690  1.00  0.00            
ATOM   3689  HZ1 LYS   229      76.270  82.950  79.570  1.00  0.00            
ATOM   3690  HZ2 LYS   229      76.760  82.350  78.040  1.00  0.00            
ATOM   3691  HZ3 LYS   229      75.470  83.180  78.140  1.00  0.00            
ATOM   3692  C   LYS   229      70.550  77.750  76.710  1.00  0.00            
ATOM   3693  O   LYS   229      70.320  76.550  76.450  1.00  0.00            
ATOM   3694  N   LYS   230      70.140  78.780  75.980  1.00  0.00            
ATOM   3695  H   LYS   230      70.480  79.700  76.250  1.00  0.00            
ATOM   3696  CA  LYS   230      69.280  78.790  74.750  1.00  0.00            
ATOM   3697  HA  LYS   230      68.480  79.540  74.820  1.00  0.00            
ATOM   3698  CB  LYS   230      70.110  79.220  73.490  1.00  0.00            
ATOM   3699  HB2 LYS   230      71.000  78.590  73.480  1.00  0.00            
ATOM   3700  HB3 LYS   230      69.600  79.130  72.530  1.00  0.00            
ATOM   3701  CG  LYS   230      70.570  80.660  73.600  1.00  0.00            
ATOM   3702  HG2 LYS   230      69.780  81.400  73.690  1.00  0.00            
ATOM   3703  HG3 LYS   230      71.320  80.900  74.360  1.00  0.00            
ATOM   3704  CD  LYS   230      71.330  81.030  72.270  1.00  0.00            
ATOM   3705  HD2 LYS   230      72.370  80.720  72.400  1.00  0.00            
ATOM   3706  HD3 LYS   230      70.840  80.640  71.380  1.00  0.00            
ATOM   3707  CE  LYS   230      71.260  82.570  72.030  1.00  0.00            
ATOM   3708  HE2 LYS   230      71.390  83.220  72.900  1.00  0.00            
ATOM   3709  HE3 LYS   230      72.060  82.760  71.320  1.00  0.00            
ATOM   3710  NZ  LYS   230      69.980  82.980  71.420  1.00  0.00            
ATOM   3711  HZ1 LYS   230      69.180  82.900  72.030  1.00  0.00            
ATOM   3712  HZ2 LYS   230      70.070  83.970  71.250  1.00  0.00            
ATOM   3713  HZ3 LYS   230      69.760  82.560  70.530  1.00  0.00            
ATOM   3714  C   LYS   230      68.510  77.560  74.320  1.00  0.00            
ATOM   3715  O   LYS   230      69.000  76.630  73.730  1.00  0.00            
ATOM   3716  N   ILE   231      67.230  77.540  74.680  1.00  0.00            
ATOM   3717  H   ILE   231      66.930  78.400  75.110  1.00  0.00            
ATOM   3718  CA  ILE   231      66.210  76.640  74.210  1.00  0.00            
ATOM   3719  HA  ILE   231      66.620  75.630  74.250  1.00  0.00            
ATOM   3720  CB  ILE   231      65.010  76.550  75.190  1.00  0.00            
ATOM   3721  HB  ILE   231      65.490  76.350  76.150  1.00  0.00            
ATOM   3722  CG2 ILE   231      64.100  77.830  75.210  1.00  0.00            
ATOM   3723 1HG2 ILE   231      64.750  78.680  75.400  1.00  0.00            
ATOM   3724 2HG2 ILE   231      63.600  78.080  74.270  1.00  0.00            
ATOM   3725 3HG2 ILE   231      63.470  77.700  76.090  1.00  0.00            
ATOM   3726  CG1 ILE   231      64.160  75.320  74.800  1.00  0.00            
ATOM   3727 2HG1 ILE   231      63.500  75.330  73.940  1.00  0.00            
ATOM   3728 3HG1 ILE   231      64.940  74.570  74.710  1.00  0.00            
ATOM   3729  CD1 ILE   231      63.350  74.810  76.000  1.00  0.00            
ATOM   3730 1HD1 ILE   231      64.080  74.840  76.810  1.00  0.00            
ATOM   3731 2HD1 ILE   231      62.490  75.430  76.240  1.00  0.00            
ATOM   3732 3HD1 ILE   231      63.130  73.750  75.900  1.00  0.00            
ATOM   3733  C   ILE   231      65.680  76.930  72.810  1.00  0.00            
ATOM   3734  O   ILE   231      65.480  78.080  72.400  1.00  0.00            
ATOM   3735  N   LYS   232      65.360  75.800  72.100  1.00  0.00            
ATOM   3736  H   LYS   232      65.380  74.890  72.560  1.00  0.00            
ATOM   3737  CA  LYS   232      64.730  75.790  70.740  1.00  0.00            
ATOM   3738  HA  LYS   232      64.200  76.720  70.570  1.00  0.00            
ATOM   3739  CB  LYS   232      65.810  75.550  69.730  1.00  0.00            
ATOM   3740  HB2 LYS   232      66.690  76.150  69.950  1.00  0.00            
ATOM   3741  HB3 LYS   232      66.230  74.540  69.790  1.00  0.00            
ATOM   3742  CG  LYS   232      65.500  76.030  68.360  1.00  0.00            
ATOM   3743  HG2 LYS   232      65.130  75.190  67.770  1.00  0.00            
ATOM   3744  HG3 LYS   232      64.730  76.790  68.250  1.00  0.00            
ATOM   3745  CD  LYS   232      66.670  76.690  67.530  1.00  0.00            
ATOM   3746  HD2 LYS   232      66.880  77.580  68.120  1.00  0.00            
ATOM   3747  HD3 LYS   232      67.530  76.060  67.270  1.00  0.00            
ATOM   3748  CE  LYS   232      66.130  77.190  66.190  1.00  0.00            
ATOM   3749  HE2 LYS   232      65.740  76.390  65.560  1.00  0.00            
ATOM   3750  HE3 LYS   232      65.320  77.860  66.470  1.00  0.00            
ATOM   3751  NZ  LYS   232      67.170  77.830  65.360  1.00  0.00            
ATOM   3752  HZ1 LYS   232      67.720  78.550  65.790  1.00  0.00            
ATOM   3753  HZ2 LYS   232      67.890  77.190  65.040  1.00  0.00            
ATOM   3754  HZ3 LYS   232      66.760  78.260  64.540  1.00  0.00            
ATOM   3755  C   LYS   232      63.640  74.720  70.590  1.00  0.00            
ATOM   3756  O   LYS   232      63.820  73.620  71.170  1.00  0.00            
ATOM   3757  N   ILE   233      62.550  74.880  69.790  1.00  0.00            
ATOM   3758  H   ILE   233      62.420  75.810  69.410  1.00  0.00            
ATOM   3759  CA  ILE   233      61.340  73.980  69.820  1.00  0.00            
ATOM   3760  HA  ILE   233      61.780  73.010  70.050  1.00  0.00            
ATOM   3761  CB  ILE   233      60.220  74.300  70.860  1.00  0.00            
ATOM   3762  HB  ILE   233      59.610  75.090  70.410  1.00  0.00            
ATOM   3763  CG2 ILE   233      59.320  73.070  70.940  1.00  0.00            
ATOM   3764 1HG2 ILE   233      59.700  72.250  71.550  1.00  0.00            
ATOM   3765 2HG2 ILE   233      58.450  73.330  71.550  1.00  0.00            
ATOM   3766 3HG2 ILE   233      58.970  72.660  69.990  1.00  0.00            
ATOM   3767  CG1 ILE   233      60.630  74.680  72.320  1.00  0.00            
ATOM   3768 2HG1 ILE   233      59.760  74.610  72.970  1.00  0.00            
ATOM   3769 3HG1 ILE   233      61.380  74.040  72.780  1.00  0.00            
ATOM   3770  CD1 ILE   233      60.950  76.170  72.350  1.00  0.00            
ATOM   3771 1HD1 ILE   233      61.140  76.490  73.380  1.00  0.00            
ATOM   3772 2HD1 ILE   233      61.890  76.340  71.820  1.00  0.00            
ATOM   3773 3HD1 ILE   233      60.200  76.840  71.940  1.00  0.00            
ATOM   3774  C   ILE   233      60.810  73.960  68.390  1.00  0.00            
ATOM   3775  O   ILE   233      60.770  74.980  67.690  1.00  0.00            
ATOM   3776  N   SER   234      60.480  72.740  67.950  1.00  0.00            
ATOM   3777  H   SER   234      60.460  72.000  68.640  1.00  0.00            
ATOM   3778  CA  SER   234      60.270  72.520  66.550  1.00  0.00            
ATOM   3779  HA  SER   234      59.780  73.360  66.070  1.00  0.00            
ATOM   3780  CB  SER   234      61.550  72.280  65.900  1.00  0.00            
ATOM   3781  HB2 SER   234      62.220  73.070  66.240  1.00  0.00            
ATOM   3782  HB3 SER   234      62.000  71.390  66.350  1.00  0.00            
ATOM   3783  OG  SER   234      61.570  72.310  64.490  1.00  0.00            
ATOM   3784  HG  SER   234      61.060  73.090  64.280  1.00  0.00            
ATOM   3785  C   SER   234      59.260  71.510  66.180  1.00  0.00            
ATOM   3786  O   SER   234      59.200  70.460  66.860  1.00  0.00            
ATOM   3787  N   VAL   235      58.370  71.860  65.280  1.00  0.00            
ATOM   3788  H   VAL   235      58.470  72.740  64.780  1.00  0.00            
ATOM   3789  CA  VAL   235      57.420  70.880  64.780  1.00  0.00            
ATOM   3790  HA  VAL   235      57.270  70.190  65.610  1.00  0.00            
ATOM   3791  CB  VAL   235      56.080  71.560  64.550  1.00  0.00            
ATOM   3792  HB  VAL   235      56.030  72.120  63.620  1.00  0.00            
ATOM   3793  CG1 VAL   235      55.000  70.490  64.420  1.00  0.00            
ATOM   3794 1HG1 VAL   235      55.250  69.830  63.590  1.00  0.00            
ATOM   3795 2HG1 VAL   235      54.940  69.920  65.350  1.00  0.00            
ATOM   3796 3HG1 VAL   235      54.010  70.930  64.260  1.00  0.00            
ATOM   3797  CG2 VAL   235      55.710  72.350  65.770  1.00  0.00            
ATOM   3798 1HG2 VAL   235      54.680  72.680  65.600  1.00  0.00            
ATOM   3799 2HG2 VAL   235      55.710  71.790  66.710  1.00  0.00            
ATOM   3800 3HG2 VAL   235      56.320  73.250  65.830  1.00  0.00            
ATOM   3801  C   VAL   235      57.870  70.140  63.550  1.00  0.00            
ATOM   3802  O   VAL   235      58.090  70.680  62.510  1.00  0.00            
ATOM   3803  N   ARG   236      57.980  68.810  63.550  1.00  0.00            
ATOM   3804  H   ARG   236      57.790  68.230  64.360  1.00  0.00            
ATOM   3805  CA  ARG   236      58.400  68.040  62.400  1.00  0.00            
ATOM   3806  HA  ARG   236      58.670  68.720  61.590  1.00  0.00            
ATOM   3807  CB  ARG   236      59.670  67.330  62.700  1.00  0.00            
ATOM   3808  HB2 ARG   236      59.470  66.660  63.540  1.00  0.00            
ATOM   3809  HB3 ARG   236      59.910  66.830  61.770  1.00  0.00            
ATOM   3810  CG  ARG   236      60.900  68.230  63.080  1.00  0.00            
ATOM   3811  HG2 ARG   236      61.770  67.970  62.470  1.00  0.00            
ATOM   3812  HG3 ARG   236      60.710  69.290  62.880  1.00  0.00            
ATOM   3813  CD  ARG   236      61.290  68.110  64.570  1.00  0.00            
ATOM   3814  HD2 ARG   236      61.880  68.930  64.970  1.00  0.00            
ATOM   3815  HD3 ARG   236      60.350  68.170  65.130  1.00  0.00            
ATOM   3816  NE  ARG   236      61.890  66.800  64.890  1.00  0.00            
ATOM   3817  HE  ARG   236      61.320  66.070  65.290  1.00  0.00            
ATOM   3818  CZ  ARG   236      63.130  66.400  64.700  1.00  0.00            
ATOM   3819  NH1 ARG   236      63.980  67.180  64.100  1.00  0.00            
ATOM   3820 1HH1 ARG   236      63.700  68.130  63.910  1.00  0.00            
ATOM   3821 2HH1 ARG   236      64.850  66.870  63.710  1.00  0.00            
ATOM   3822  NH2 ARG   236      63.480  65.220  65.000  1.00  0.00            
ATOM   3823 1HH2 ARG   236      62.860  64.570  65.450  1.00  0.00            
ATOM   3824 2HH2 ARG   236      64.460  64.980  65.000  1.00  0.00            
ATOM   3825  C   ARG   236      57.320  67.130  61.840  1.00  0.00            
ATOM   3826  O   ARG   236      56.800  66.260  62.610  1.00  0.00            
ATOM   3827  N   GLN   237      57.040  67.170  60.530  1.00  0.00            
ATOM   3828  H   GLN   237      57.590  67.820  59.980  1.00  0.00            
ATOM   3829  CA  GLN   237      56.200  66.250  59.740  1.00  0.00            
ATOM   3830  HA  GLN   237      55.610  65.670  60.460  1.00  0.00            
ATOM   3831  CB  GLN   237      55.410  67.010  58.660  1.00  0.00            
ATOM   3832  HB2 GLN   237      54.930  67.810  59.220  1.00  0.00            
ATOM   3833  HB3 GLN   237      56.140  67.410  57.950  1.00  0.00            
ATOM   3834  CG  GLN   237      54.310  66.210  57.910  1.00  0.00            
ATOM   3835  HG2 GLN   237      54.800  65.320  57.520  1.00  0.00            
ATOM   3836  HG3 GLN   237      53.500  65.980  58.610  1.00  0.00            
ATOM   3837  CD  GLN   237      53.760  67.020  56.770  1.00  0.00            
ATOM   3838  OE1 GLN   237      54.530  67.250  55.890  1.00  0.00            
ATOM   3839  NE2 GLN   237      52.610  67.610  56.770  1.00  0.00            
ATOM   3840 1HE2 GLN   237      52.280  68.050  55.930  1.00  0.00            
ATOM   3841 2HE2 GLN   237      51.900  67.360  57.450  1.00  0.00            
ATOM   3842  C   GLN   237      57.180  65.290  59.130  1.00  0.00            
ATOM   3843  O   GLN   237      58.270  65.710  58.720  1.00  0.00            
ATOM   3844  N   TYR   238      56.810  64.000  59.030  1.00  0.00            
ATOM   3845  H   TYR   238      55.880  63.810  59.390  1.00  0.00            
ATOM   3846  CA  TYR   238      57.460  62.770  58.460  1.00  0.00            
ATOM   3847  HA  TYR   238      58.250  63.140  57.810  1.00  0.00            
ATOM   3848  CB  TYR   238      58.030  61.810  59.500  1.00  0.00            
ATOM   3849  HB2 TYR   238      57.180  61.380  60.030  1.00  0.00            
ATOM   3850  HB3 TYR   238      58.490  60.980  58.970  1.00  0.00            
ATOM   3851  CG  TYR   238      58.990  62.400  60.530  1.00  0.00            
ATOM   3852  CD1 TYR   238      58.460  63.130  61.630  1.00  0.00            
ATOM   3853  HD1 TYR   238      57.420  63.370  61.810  1.00  0.00            
ATOM   3854  CE1 TYR   238      59.350  63.560  62.690  1.00  0.00            
ATOM   3855  HE1 TYR   238      58.840  64.130  63.450  1.00  0.00            
ATOM   3856  CZ  TYR   238      60.650  63.110  62.760  1.00  0.00            
ATOM   3857  OH  TYR   238      61.570  63.420  63.730  1.00  0.00            
ATOM   3858  HH  TYR   238      61.010  63.640  64.480  1.00  0.00            
ATOM   3859  CE2 TYR   238      61.140  62.330  61.700  1.00  0.00            
ATOM   3860  HE2 TYR   238      62.200  62.160  61.590  1.00  0.00            
ATOM   3861  CD2 TYR   238      60.360  61.970  60.570  1.00  0.00            
ATOM   3862  HD2 TYR   238      60.830  61.370  59.800  1.00  0.00            
ATOM   3863  C   TYR   238      56.400  62.110  57.560  1.00  0.00            
ATOM   3864  O   TYR   238      55.220  62.070  57.850  1.00  0.00            
ATOM   3865  N   ALA   239      56.810  61.460  56.440  1.00  0.00            
ATOM   3866  H   ALA   239      57.810  61.580  56.320  1.00  0.00            
ATOM   3867  CA  ALA   239      56.020  60.780  55.470  1.00  0.00            
ATOM   3868  HA  ALA   239      55.090  60.490  55.950  1.00  0.00            
ATOM   3869  CB  ALA   239      55.570  61.810  54.420  1.00  0.00            
ATOM   3870  HB1 ALA   239      54.940  61.320  53.670  1.00  0.00            
ATOM   3871  HB2 ALA   239      54.910  62.560  54.850  1.00  0.00            
ATOM   3872  HB3 ALA   239      56.440  62.240  53.930  1.00  0.00            
ATOM   3873  C   ALA   239      56.830  59.530  54.960  1.00  0.00            
ATOM   3874  O   ALA   239      58.070  59.520  54.920  1.00  0.00            
ATOM   3875  N   ASP   240      56.070  58.520  54.580  1.00  0.00            
ATOM   3876  H   ASP   240      55.090  58.690  54.760  1.00  0.00            
ATOM   3877  CA  ASP   240      56.610  57.270  54.100  1.00  0.00            
ATOM   3878  HA  ASP   240      57.600  57.390  53.650  1.00  0.00            
ATOM   3879  CB  ASP   240      56.740  56.380  55.310  1.00  0.00            
ATOM   3880  HB2 ASP   240      57.440  56.920  55.950  1.00  0.00            
ATOM   3881  HB3 ASP   240      55.770  56.280  55.800  1.00  0.00            
ATOM   3882  CG  ASP   240      57.240  54.960  54.960  1.00  0.00            
ATOM   3883  OD1 ASP   240      57.270  54.200  55.980  1.00  0.00            
ATOM   3884  OD2 ASP   240      57.670  54.630  53.850  1.00  0.00            
ATOM   3885  C   ASP   240      55.670  56.720  53.020  1.00  0.00            
ATOM   3886  O   ASP   240      54.500  56.520  53.250  1.00  0.00            
ATOM   3887  N   ILE   241      56.180  56.450  51.810  1.00  0.00            
ATOM   3888  H   ILE   241      57.180  56.550  51.860  1.00  0.00            
ATOM   3889  CA  ILE   241      55.450  55.970  50.650  1.00  0.00            
ATOM   3890  HA  ILE   241      54.380  56.190  50.670  1.00  0.00            
ATOM   3891  CB  ILE   241      56.010  56.680  49.360  1.00  0.00            
ATOM   3892  HB  ILE   241      57.010  56.290  49.180  1.00  0.00            
ATOM   3893  CG2 ILE   241      55.040  56.330  48.230  1.00  0.00            
ATOM   3894 1HG2 ILE   241      55.040  55.250  48.050  1.00  0.00            
ATOM   3895 2HG2 ILE   241      54.030  56.560  48.570  1.00  0.00            
ATOM   3896 3HG2 ILE   241      55.340  56.850  47.320  1.00  0.00            
ATOM   3897  CG1 ILE   241      56.020  58.230  49.580  1.00  0.00            
ATOM   3898 2HG1 ILE   241      54.980  58.540  49.700  1.00  0.00            
ATOM   3899 3HG1 ILE   241      56.560  58.480  50.490  1.00  0.00            
ATOM   3900  CD1 ILE   241      56.680  59.080  48.400  1.00  0.00            
ATOM   3901 1HD1 ILE   241      56.010  59.130  47.550  1.00  0.00            
ATOM   3902 2HD1 ILE   241      56.960  60.090  48.690  1.00  0.00            
ATOM   3903 3HD1 ILE   241      57.630  58.660  48.070  1.00  0.00            
ATOM   3904  C   ILE   241      55.560  54.390  50.460  1.00  0.00            
ATOM   3905  O   ILE   241      56.630  53.820  50.570  1.00  0.00            
ATOM   3906  N   CYS   242      54.460  53.650  50.340  1.00  0.00            
ATOM   3907  H   CYS   242      53.550  54.070  50.420  1.00  0.00            
ATOM   3908  CA  CYS   242      54.540  52.230  50.000  1.00  0.00            
ATOM   3909  HA  CYS   242      55.520  51.830  50.270  1.00  0.00            
ATOM   3910  CB  CYS   242      53.440  51.450  50.770  1.00  0.00            
ATOM   3911  HB2 CYS   242      53.660  51.460  51.830  1.00  0.00            
ATOM   3912  HB3 CYS   242      52.420  51.760  50.540  1.00  0.00            
ATOM   3913  SG  CYS   242      53.560  49.730  50.400  1.00  0.00            
ATOM   3914  HG  CYS   242      53.040  49.740  49.160  1.00  0.00            
ATOM   3915  C   CYS   242      54.480  51.890  48.450  1.00  0.00            
ATOM   3916  O   CYS   242      55.130  50.920  48.020  1.00  0.00            
ATOM   3917  N   LEU   243      53.560  52.510  47.710  1.00  0.00            
ATOM   3918  H   LEU   243      53.140  53.320  48.140  1.00  0.00            
ATOM   3919  CA  LEU   243      53.380  52.200  46.280  1.00  0.00            
ATOM   3920  HA  LEU   243      53.540  51.130  46.170  1.00  0.00            
ATOM   3921  CB  LEU   243      51.930  52.540  45.860  1.00  0.00            
ATOM   3922  HB2 LEU   243      51.770  53.620  45.910  1.00  0.00            
ATOM   3923  HB3 LEU   243      51.870  52.180  44.830  1.00  0.00            
ATOM   3924  CG  LEU   243      50.830  51.970  46.810  1.00  0.00            
ATOM   3925  HG  LEU   243      51.110  52.270  47.810  1.00  0.00            
ATOM   3926  CD1 LEU   243      49.510  52.610  46.540  1.00  0.00            
ATOM   3927 1HD1 LEU   243      48.730  52.120  47.130  1.00  0.00            
ATOM   3928 2HD1 LEU   243      49.540  53.690  46.710  1.00  0.00            
ATOM   3929 3HD1 LEU   243      49.200  52.420  45.510  1.00  0.00            
ATOM   3930  CD2 LEU   243      50.650  50.480  46.820  1.00  0.00            
ATOM   3931 1HD2 LEU   243      49.730  50.100  47.260  1.00  0.00            
ATOM   3932 2HD2 LEU   243      50.610  50.050  45.820  1.00  0.00            
ATOM   3933 3HD2 LEU   243      51.470  49.950  47.310  1.00  0.00            
ATOM   3934  C   LEU   243      54.460  52.750  45.360  1.00  0.00            
ATOM   3935  O   LEU   243      55.060  53.780  45.690  1.00  0.00            
ATOM   3936  N   PHE   244      54.630  52.100  44.160  1.00  0.00            
ATOM   3937  H   PHE   244      53.990  51.330  43.990  1.00  0.00            
ATOM   3938  CA  PHE   244      55.360  52.580  43.030  1.00  0.00            
ATOM   3939  HA  PHE   244      55.170  51.810  42.280  1.00  0.00            
ATOM   3940  CB  PHE   244      54.750  53.780  42.320  1.00  0.00            
ATOM   3941  HB2 PHE   244      53.670  53.760  42.280  1.00  0.00            
ATOM   3942  HB3 PHE   244      55.020  54.670  42.890  1.00  0.00            
ATOM   3943  CG  PHE   244      55.290  53.920  40.940  1.00  0.00            
ATOM   3944  CD1 PHE   244      54.680  53.060  39.970  1.00  0.00            
ATOM   3945  HD1 PHE   244      53.970  52.290  40.230  1.00  0.00            
ATOM   3946  CE1 PHE   244      55.120  53.210  38.650  1.00  0.00            
ATOM   3947  HE1 PHE   244      54.660  52.580  37.910  1.00  0.00            
ATOM   3948  CZ  PHE   244      56.060  54.220  38.280  1.00  0.00            
ATOM   3949  HZ  PHE   244      56.370  54.360  37.250  1.00  0.00            
ATOM   3950  CE2 PHE   244      56.650  54.990  39.210  1.00  0.00            
ATOM   3951  HE2 PHE   244      57.400  55.720  38.930  1.00  0.00            
ATOM   3952  CD2 PHE   244      56.220  54.880  40.610  1.00  0.00            
ATOM   3953  HD2 PHE   244      56.530  55.580  41.370  1.00  0.00            
ATOM   3954  C   PHE   244      56.930  52.650  43.410  1.00  0.00            
ATOM   3955  O   PHE   244      57.780  53.410  42.940  1.00  0.00            
ATOM   3956  N   ASN   245      57.270  51.740  44.280  1.00  0.00            
ATOM   3957  H   ASN   245      56.560  51.120  44.650  1.00  0.00            
ATOM   3958  CA  ASN   245      58.510  51.730  44.990  1.00  0.00            
ATOM   3959  HA  ASN   245      58.500  50.850  45.620  1.00  0.00            
ATOM   3960  CB  ASN   245      59.740  51.380  44.120  1.00  0.00            
ATOM   3961  HB2 ASN   245      59.440  50.740  43.290  1.00  0.00            
ATOM   3962  HB3 ASN   245      60.120  52.260  43.590  1.00  0.00            
ATOM   3963  CG  ASN   245      60.920  50.830  44.880  1.00  0.00            
ATOM   3964  OD1 ASN   245      60.770  50.280  45.950  1.00  0.00            
ATOM   3965  ND2 ASN   245      62.090  51.020  44.350  1.00  0.00            
ATOM   3966 1HD2 ASN   245      62.930  50.650  44.770  1.00  0.00            
ATOM   3967 2HD2 ASN   245      62.110  51.520  43.480  1.00  0.00            
ATOM   3968  C   ASN   245      58.740  52.870  46.040  1.00  0.00            
ATOM   3969  O   ASN   245      58.350  54.020  45.890  1.00  0.00            
ATOM   3970  N   THR   246      59.380  52.570  47.250  1.00  0.00            
ATOM   3971  H   THR   246      59.620  51.590  47.320  1.00  0.00            
ATOM   3972  CA  THR   246      59.410  53.390  48.450  1.00  0.00            
ATOM   3973  HA  THR   246      58.400  53.780  48.470  1.00  0.00            
ATOM   3974  CB  THR   246      59.470  52.530  49.680  1.00  0.00            
ATOM   3975  HB  THR   246      58.810  51.660  49.680  1.00  0.00            
ATOM   3976  CG2 THR   246      60.830  51.850  49.910  1.00  0.00            
ATOM   3977 1HG2 THR   246      60.670  50.990  50.570  1.00  0.00            
ATOM   3978 2HG2 THR   246      61.210  51.520  48.940  1.00  0.00            
ATOM   3979 3HG2 THR   246      61.620  52.470  50.320  1.00  0.00            
ATOM   3980  OG1 THR   246      59.210  53.410  50.770  1.00  0.00            
ATOM   3981  HG1 THR   246      58.310  53.720  50.630  1.00  0.00            
ATOM   3982  C   THR   246      60.340  54.590  48.540  1.00  0.00            
ATOM   3983  O   THR   246      61.500  54.600  48.070  1.00  0.00            
ATOM   3984  N   ALA   247      59.890  55.590  49.260  1.00  0.00            
ATOM   3985  H   ALA   247      58.920  55.590  49.540  1.00  0.00            
ATOM   3986  CA  ALA   247      60.660  56.700  49.770  1.00  0.00            
ATOM   3987  HA  ALA   247      61.700  56.440  49.940  1.00  0.00            
ATOM   3988  CB  ALA   247      60.470  57.790  48.720  1.00  0.00            
ATOM   3989  HB1 ALA   247      60.840  57.630  47.710  1.00  0.00            
ATOM   3990  HB2 ALA   247      59.400  57.920  48.540  1.00  0.00            
ATOM   3991  HB3 ALA   247      60.860  58.760  49.030  1.00  0.00            
ATOM   3992  C   ALA   247      60.200  57.180  51.140  1.00  0.00            
ATOM   3993  O   ALA   247      59.030  56.970  51.470  1.00  0.00            
ATOM   3994  N   GLN   248      60.910  58.010  51.890  1.00  0.00            
ATOM   3995  H   GLN   248      61.800  58.370  51.570  1.00  0.00            
ATOM   3996  CA  GLN   248      60.580  58.590  53.210  1.00  0.00            
ATOM   3997  HA  GLN   248      59.490  58.630  53.320  1.00  0.00            
ATOM   3998  CB  GLN   248      60.930  57.550  54.270  1.00  0.00            
ATOM   3999  HB2 GLN   248      60.510  57.990  55.180  1.00  0.00            
ATOM   4000  HB3 GLN   248      60.260  56.700  54.200  1.00  0.00            
ATOM   4001  CG  GLN   248      62.400  57.230  54.620  1.00  0.00            
ATOM   4002  HG2 GLN   248      62.790  58.150  55.050  1.00  0.00            
ATOM   4003  HG3 GLN   248      62.330  56.580  55.490  1.00  0.00            
ATOM   4004  CD  GLN   248      63.180  56.610  53.470  1.00  0.00            
ATOM   4005  OE1 GLN   248      64.150  57.160  52.970  1.00  0.00            
ATOM   4006  NE2 GLN   248      62.790  55.460  52.920  1.00  0.00            
ATOM   4007 1HE2 GLN   248      63.130  55.120  52.030  1.00  0.00            
ATOM   4008 2HE2 GLN   248      62.020  55.000  53.370  1.00  0.00            
ATOM   4009  C   GLN   248      61.120  60.000  53.360  1.00  0.00            
ATOM   4010  O   GLN   248      62.310  60.180  53.070  1.00  0.00            
ATOM   4011  N   TYR   249      60.380  60.930  53.910  1.00  0.00            
ATOM   4012  H   TYR   249      59.460  60.710  54.270  1.00  0.00            
ATOM   4013  CA  TYR   249      60.710  62.350  53.940  1.00  0.00            
ATOM   4014  HA  TYR   249      61.780  62.400  53.710  1.00  0.00            
ATOM   4015  CB  TYR   249      59.960  63.190  52.890  1.00  0.00            
ATOM   4016  HB2 TYR   249      58.960  63.500  53.180  1.00  0.00            
ATOM   4017  HB3 TYR   249      60.440  64.170  52.870  1.00  0.00            
ATOM   4018  CG  TYR   249      59.820  62.610  51.560  1.00  0.00            
ATOM   4019  CD1 TYR   249      60.940  62.270  50.760  1.00  0.00            
ATOM   4020  HD1 TYR   249      61.910  62.390  51.220  1.00  0.00            
ATOM   4021  CE1 TYR   249      60.860  61.730  49.460  1.00  0.00            
ATOM   4022  HE1 TYR   249      61.680  61.520  48.790  1.00  0.00            
ATOM   4023  CZ  TYR   249      59.610  61.720  48.830  1.00  0.00            
ATOM   4024  OH  TYR   249      59.490  61.440  47.530  1.00  0.00            
ATOM   4025  HH  TYR   249      60.320  61.360  47.040  1.00  0.00            
ATOM   4026  CE2 TYR   249      58.520  62.220  49.490  1.00  0.00            
ATOM   4027  HE2 TYR   249      57.590  62.130  48.960  1.00  0.00            
ATOM   4028  CD2 TYR   249      58.590  62.480  50.860  1.00  0.00            
ATOM   4029  HD2 TYR   249      57.660  62.730  51.340  1.00  0.00            
ATOM   4030  C   TYR   249      60.480  62.950  55.320  1.00  0.00            
ATOM   4031  O   TYR   249      59.750  62.370  56.130  1.00  0.00            
ATOM   4032  N   LYS   250      61.130  64.050  55.570  1.00  0.00            
ATOM   4033  H   LYS   250      61.720  64.330  54.800  1.00  0.00            
ATOM   4034  CA  LYS   250      61.060  64.810  56.760  1.00  0.00            
ATOM   4035  HA  LYS   250      60.090  64.530  57.190  1.00  0.00            
ATOM   4036  CB  LYS   250      62.220  64.510  57.750  1.00  0.00            
ATOM   4037  HB2 LYS   250      62.080  64.970  58.730  1.00  0.00            
ATOM   4038  HB3 LYS   250      62.210  63.440  57.910  1.00  0.00            
ATOM   4039  CG  LYS   250      63.580  64.950  57.240  1.00  0.00            
ATOM   4040  HG2 LYS   250      63.530  64.880  56.150  1.00  0.00            
ATOM   4041  HG3 LYS   250      63.630  66.020  57.430  1.00  0.00            
ATOM   4042  CD  LYS   250      64.830  64.220  57.760  1.00  0.00            
ATOM   4043  HD2 LYS   250      64.580  64.200  58.820  1.00  0.00            
ATOM   4044  HD3 LYS   250      64.750  63.230  57.300  1.00  0.00            
ATOM   4045  CE  LYS   250      66.110  64.970  57.340  1.00  0.00            
ATOM   4046  HE2 LYS   250      66.280  64.790  56.280  1.00  0.00            
ATOM   4047  HE3 LYS   250      65.930  66.040  57.430  1.00  0.00            
ATOM   4048  NZ  LYS   250      67.300  64.570  58.130  1.00  0.00            
ATOM   4049  HZ1 LYS   250      68.120  64.970  57.700  1.00  0.00            
ATOM   4050  HZ2 LYS   250      67.230  64.970  59.060  1.00  0.00            
ATOM   4051  HZ3 LYS   250      67.420  63.580  58.310  1.00  0.00            
ATOM   4052  C   LYS   250      60.880  66.290  56.380  1.00  0.00            
ATOM   4053  O   LYS   250      61.480  66.770  55.440  1.00  0.00            
ATOM   4054  N   CYS   251      60.120  66.980  57.170  1.00  0.00            
ATOM   4055  H   CYS   251      59.620  66.480  57.890  1.00  0.00            
ATOM   4056  CA  CYS   251      59.970  68.420  57.120  1.00  0.00            
ATOM   4057  HA  CYS   251      60.870  68.890  56.720  1.00  0.00            
ATOM   4058  CB  CYS   251      58.780  68.580  56.160  1.00  0.00            
ATOM   4059  HB2 CYS   251      59.020  67.910  55.340  1.00  0.00            
ATOM   4060  HB3 CYS   251      57.940  68.290  56.790  1.00  0.00            
ATOM   4061  SG  CYS   251      58.690  70.290  55.480  1.00  0.00            
ATOM   4062  HG  CYS   251      58.840  71.030  56.590  1.00  0.00            
ATOM   4063  C   CYS   251      59.780  69.090  58.480  1.00  0.00            
ATOM   4064  O   CYS   251      58.790  68.750  59.130  1.00  0.00            
ATOM   4065  N   PRO   252      60.630  70.020  58.920  1.00  0.00            
ATOM   4066  CD  PRO   252      62.010  70.300  58.430  1.00  0.00            
ATOM   4067  HD2 PRO   252      62.090  71.000  57.600  1.00  0.00            
ATOM   4068  HD3 PRO   252      62.610  69.390  58.300  1.00  0.00            
ATOM   4069  CG  PRO   252      62.690  71.140  59.550  1.00  0.00            
ATOM   4070  HG2 PRO   252      63.430  71.830  59.130  1.00  0.00            
ATOM   4071  HG3 PRO   252      63.060  70.550  60.390  1.00  0.00            
ATOM   4072  CB  PRO   252      61.400  71.930  60.100  1.00  0.00            
ATOM   4073  HB2 PRO   252      61.280  72.880  59.580  1.00  0.00            
ATOM   4074  HB3 PRO   252      61.490  72.250  61.130  1.00  0.00            
ATOM   4075  CA  PRO   252      60.160  71.060  59.860  1.00  0.00            
ATOM   4076  HA  PRO   252      59.850  70.590  60.800  1.00  0.00            
ATOM   4077  C   PRO   252      58.940  71.890  59.330  1.00  0.00            
ATOM   4078  O   PRO   252      59.010  72.270  58.180  1.00  0.00            
ATOM   4079  N   VAL   253      57.890  72.010  60.120  1.00  0.00            
ATOM   4080  H   VAL   253      57.920  71.440  60.950  1.00  0.00            
ATOM   4081  CA  VAL   253      56.620  72.750  59.800  1.00  0.00            
ATOM   4082  HA  VAL   253      56.750  73.370  58.920  1.00  0.00            
ATOM   4083  CB  VAL   253      55.440  71.890  59.450  1.00  0.00            
ATOM   4084  HB  VAL   253      54.660  72.520  59.030  1.00  0.00            
ATOM   4085  CG1 VAL   253      55.820  70.970  58.290  1.00  0.00            
ATOM   4086 1HG1 VAL   253      56.370  71.530  57.530  1.00  0.00            
ATOM   4087 2HG1 VAL   253      56.470  70.140  58.580  1.00  0.00            
ATOM   4088 3HG1 VAL   253      54.970  70.470  57.820  1.00  0.00            
ATOM   4089  CG2 VAL   253      54.840  70.970  60.560  1.00  0.00            
ATOM   4090 1HG2 VAL   253      53.960  70.470  60.140  1.00  0.00            
ATOM   4091 2HG2 VAL   253      55.610  70.250  60.830  1.00  0.00            
ATOM   4092 3HG2 VAL   253      54.450  71.410  61.480  1.00  0.00            
ATOM   4093  C   VAL   253      56.350  73.830  60.850  1.00  0.00            
ATOM   4094  O   VAL   253      55.430  74.550  60.510  1.00  0.00            
ATOM   4095  N   ALA   254      57.170  74.040  61.870  1.00  0.00            
ATOM   4096  H   ALA   254      57.920  73.370  61.810  1.00  0.00            
ATOM   4097  CA  ALA   254      57.360  75.280  62.710  1.00  0.00            
ATOM   4098  HA  ALA   254      57.400  76.170  62.070  1.00  0.00            
ATOM   4099  CB  ALA   254      56.090  75.560  63.540  1.00  0.00            
ATOM   4100  HB1 ALA   254      55.300  75.690  62.790  1.00  0.00            
ATOM   4101  HB2 ALA   254      55.870  74.760  64.240  1.00  0.00            
ATOM   4102  HB3 ALA   254      56.300  76.530  64.000  1.00  0.00            
ATOM   4103  C   ALA   254      58.680  75.220  63.570  1.00  0.00            
ATOM   4104  O   ALA   254      59.060  74.150  63.910  1.00  0.00            
ATOM   4105  N   MET   255      59.150  76.410  63.960  1.00  0.00            
ATOM   4106  H   MET   255      58.540  77.220  63.940  1.00  0.00            
ATOM   4107  CA  MET   255      60.400  76.700  64.640  1.00  0.00            
ATOM   4108  HA  MET   255      60.740  75.850  65.230  1.00  0.00            
ATOM   4109  CB  MET   255      61.470  76.850  63.550  1.00  0.00            
ATOM   4110  HB2 MET   255      61.450  75.830  63.160  1.00  0.00            
ATOM   4111  HB3 MET   255      61.240  77.680  62.880  1.00  0.00            
ATOM   4112  CG  MET   255      62.860  77.070  64.110  1.00  0.00            
ATOM   4113  HG2 MET   255      63.610  77.130  63.320  1.00  0.00            
ATOM   4114  HG3 MET   255      63.040  78.000  64.660  1.00  0.00            
ATOM   4115  SD  MET   255      63.450  75.590  64.940  1.00  0.00            
ATOM   4116  CE  MET   255      64.150  74.640  63.570  1.00  0.00            
ATOM   4117  HE1 MET   255      63.440  74.730  62.750  1.00  0.00            
ATOM   4118  HE2 MET   255      65.110  75.060  63.280  1.00  0.00            
ATOM   4119  HE3 MET   255      64.280  73.580  63.780  1.00  0.00            
ATOM   4120  C   MET   255      60.400  77.900  65.570  1.00  0.00            
ATOM   4121  O   MET   255      60.200  79.020  65.100  1.00  0.00            
ATOM   4122  N   GLU   256      60.630  77.700  66.880  1.00  0.00            
ATOM   4123  H   GLU   256      61.000  76.810  67.170  1.00  0.00            
ATOM   4124  CA  GLU   256      60.660  78.720  67.960  1.00  0.00            
ATOM   4125  HA  GLU   256      60.680  79.670  67.430  1.00  0.00            
ATOM   4126  CB  GLU   256      59.280  78.700  68.690  1.00  0.00            
ATOM   4127  HB2 GLU   256      58.490  78.960  67.990  1.00  0.00            
ATOM   4128  HB3 GLU   256      59.130  77.650  68.950  1.00  0.00            
ATOM   4129  CG  GLU   256      59.090  79.570  69.920  1.00  0.00            
ATOM   4130  HG2 GLU   256      58.190  79.320  70.480  1.00  0.00            
ATOM   4131  HG3 GLU   256      59.950  79.420  70.570  1.00  0.00            
ATOM   4132  CD  GLU   256      59.040  81.090  69.550  1.00  0.00            
ATOM   4133  OE1 GLU   256      58.210  81.760  70.190  1.00  0.00            
ATOM   4134  OE2 GLU   256      59.740  81.610  68.660  1.00  0.00            
ATOM   4135  C   GLU   256      61.810  78.630  68.900  1.00  0.00            
ATOM   4136  O   GLU   256      62.380  77.580  69.080  1.00  0.00            
ATOM   4137  N   GLU   257      62.220  79.760  69.480  1.00  0.00            
ATOM   4138  H   GLU   257      61.780  80.640  69.240  1.00  0.00            
ATOM   4139  CA  GLU   257      63.320  79.820  70.390  1.00  0.00            
ATOM   4140  HA  GLU   257      63.400  78.900  70.970  1.00  0.00            
ATOM   4141  CB  GLU   257      64.630  79.880  69.590  1.00  0.00            
ATOM   4142  HB2 GLU   257      65.330  80.230  70.350  1.00  0.00            
ATOM   4143  HB3 GLU   257      65.050  78.900  69.370  1.00  0.00            
ATOM   4144  CG  GLU   257      64.630  80.780  68.360  1.00  0.00            
ATOM   4145  HG2 GLU   257      63.980  80.280  67.650  1.00  0.00            
ATOM   4146  HG3 GLU   257      64.120  81.700  68.650  1.00  0.00            
ATOM   4147  CD  GLU   257      65.980  81.050  67.730  1.00  0.00            
ATOM   4148  OE1 GLU   257      65.970  81.910  66.800  1.00  0.00            
ATOM   4149  OE2 GLU   257      67.100  80.440  67.960  1.00  0.00            
ATOM   4150  C   GLU   257      63.200  80.880  71.500  1.00  0.00            
ATOM   4151  O   GLU   257      62.500  81.860  71.370  1.00  0.00            
ATOM   4152  N   ALA   258      63.930  80.720  72.610  1.00  0.00            
ATOM   4153  H   ALA   258      64.680  80.050  72.530  1.00  0.00            
ATOM   4154  CA  ALA   258      64.020  81.640  73.670  1.00  0.00            
ATOM   4155  HA  ALA   258      63.820  82.650  73.310  1.00  0.00            
ATOM   4156  CB  ALA   258      62.990  81.340  74.660  1.00  0.00            
ATOM   4157  HB1 ALA   258      62.040  81.290  74.120  1.00  0.00            
ATOM   4158  HB2 ALA   258      63.180  80.320  75.010  1.00  0.00            
ATOM   4159  HB3 ALA   258      63.000  82.140  75.390  1.00  0.00            
ATOM   4160  C   ALA   258      65.380  81.640  74.420  1.00  0.00            
ATOM   4161  O   ALA   258      66.050  80.620  74.600  1.00  0.00            
ATOM   4162  N   ASP   259      65.900  82.820  74.810  1.00  0.00            
ATOM   4163  H   ASP   259      65.400  83.690  74.740  1.00  0.00            
ATOM   4164  CA  ASP   259      67.240  83.010  75.460  1.00  0.00            
ATOM   4165  HA  ASP   259      67.910  82.340  74.910  1.00  0.00            
ATOM   4166  CB  ASP   259      67.650  84.450  75.190  1.00  0.00            
ATOM   4167  HB2 ASP   259      67.140  85.130  75.870  1.00  0.00            
ATOM   4168  HB3 ASP   259      68.710  84.600  75.380  1.00  0.00            
ATOM   4169  CG  ASP   259      67.460  84.800  73.720  1.00  0.00            
ATOM   4170  OD1 ASP   259      66.830  85.810  73.400  1.00  0.00            
ATOM   4171  OD2 ASP   259      67.960  84.050  72.810  1.00  0.00            
ATOM   4172  C   ASP   259      67.340  82.560  76.980  1.00  0.00            
ATOM   4173  O   ASP   259      68.110  83.180  77.770  1.00  0.00            
ATOM   4174  N   ASP   260      66.550  81.520  77.330  1.00  0.00            
ATOM   4175  H   ASP   260      66.120  81.020  76.560  1.00  0.00            
ATOM   4176  CA  ASP   260      66.400  80.940  78.700  1.00  0.00            
ATOM   4177  HA  ASP   260      66.300  81.720  79.450  1.00  0.00            
ATOM   4178  CB  ASP   260      65.130  80.090  78.730  1.00  0.00            
ATOM   4179  HB2 ASP   260      64.990  79.390  77.910  1.00  0.00            
ATOM   4180  HB3 ASP   260      65.150  79.530  79.670  1.00  0.00            
ATOM   4181  CG  ASP   260      63.900  80.960  78.740  1.00  0.00            
ATOM   4182  OD1 ASP   260      63.820  81.870  79.590  1.00  0.00            
ATOM   4183  OD2 ASP   260      62.920  80.700  78.040  1.00  0.00            
ATOM   4184  C   ASP   260      67.680  80.070  79.070  1.00  0.00            
ATOM   4185  O   ASP   260      68.530  79.710  78.240  1.00  0.00            
ATOM   4186  N   THR   261      67.880  79.940  80.390  1.00  0.00            
ATOM   4187  H   THR   261      67.100  80.120  81.000  1.00  0.00            
ATOM   4188  CA  THR   261      69.110  79.480  81.020  1.00  0.00            
ATOM   4189  HA  THR   261      69.590  78.740  80.380  1.00  0.00            
ATOM   4190  CB  THR   261      70.170  80.520  81.100  1.00  0.00            
ATOM   4191  HB  THR   261      70.430  80.900  80.110  1.00  0.00            
ATOM   4192  CG2 THR   261      69.640  81.660  82.020  1.00  0.00            
ATOM   4193 1HG2 THR   261      69.300  81.270  82.980  1.00  0.00            
ATOM   4194 2HG2 THR   261      70.430  82.390  82.230  1.00  0.00            
ATOM   4195 3HG2 THR   261      68.830  82.170  81.510  1.00  0.00            
ATOM   4196  OG1 THR   261      71.400  80.070  81.650  1.00  0.00            
ATOM   4197  HG1 THR   261      71.860  79.510  81.020  1.00  0.00            
ATOM   4198  C   THR   261      68.890  78.740  82.350  1.00  0.00            
ATOM   4199  O   THR   261      68.010  79.130  83.110  1.00  0.00            
ATOM   4200  N   VAL   262      69.740  77.710  82.670  1.00  0.00            
ATOM   4201  H   VAL   262      70.570  77.580  82.110  1.00  0.00            
ATOM   4202  CA  VAL   262      69.650  76.900  83.890  1.00  0.00            
ATOM   4203  HA  VAL   262      69.050  77.510  84.560  1.00  0.00            
ATOM   4204  CB  VAL   262      68.980  75.520  83.550  1.00  0.00            
ATOM   4205  HB  VAL   262      69.590  74.910  82.880  1.00  0.00            
ATOM   4206  CG1 VAL   262      68.800  74.680  84.790  1.00  0.00            
ATOM   4207 1HG1 VAL   262      67.950  74.960  85.420  1.00  0.00            
ATOM   4208 2HG1 VAL   262      68.590  73.640  84.570  1.00  0.00            
ATOM   4209 3HG1 VAL   262      69.730  74.710  85.360  1.00  0.00            
ATOM   4210  CG2 VAL   262      67.570  75.570  82.870  1.00  0.00            
ATOM   4211 1HG2 VAL   262      66.820  75.970  83.550  1.00  0.00            
ATOM   4212 2HG2 VAL   262      67.490  76.120  81.930  1.00  0.00            
ATOM   4213 3HG2 VAL   262      67.280  74.550  82.600  1.00  0.00            
ATOM   4214  C   VAL   262      71.080  76.760  84.370  1.00  0.00            
ATOM   4215  O   VAL   262      71.790  75.830  83.990  1.00  0.00            
ATOM   4216  N   ALA   263      71.410  77.580  85.310  1.00  0.00            
ATOM   4217  H   ALA   263      70.700  78.240  85.610  1.00  0.00            
ATOM   4218  CA  ALA   263      72.690  77.630  85.980  1.00  0.00            
ATOM   4219  HA  ALA   263      73.410  77.590  85.170  1.00  0.00            
ATOM   4220  CB  ALA   263      72.760  79.040  86.700  1.00  0.00            
ATOM   4221  HB1 ALA   263      73.700  79.110  87.250  1.00  0.00            
ATOM   4222  HB2 ALA   263      72.710  79.820  85.940  1.00  0.00            
ATOM   4223  HB3 ALA   263      71.950  79.020  87.430  1.00  0.00            
ATOM   4224  C   ALA   263      72.960  76.450  87.000  1.00  0.00            
ATOM   4225  O   ALA   263      72.020  75.640  87.160  1.00  0.00            
ATOM   4226  N   PRO   264      74.170  76.300  87.530  1.00  0.00            
ATOM   4227  CD  PRO   264      75.430  77.000  87.200  1.00  0.00            
ATOM   4228  HD2 PRO   264      75.580  77.850  87.860  1.00  0.00            
ATOM   4229  HD3 PRO   264      75.420  77.200  86.130  1.00  0.00            
ATOM   4230  CG  PRO   264      76.520  76.100  87.670  1.00  0.00            
ATOM   4231  HG2 PRO   264      77.390  76.640  88.030  1.00  0.00            
ATOM   4232  HG3 PRO   264      76.780  75.520  86.780  1.00  0.00            
ATOM   4233  CB  PRO   264      75.940  75.140  88.760  1.00  0.00            
ATOM   4234  HB2 PRO   264      76.180  75.570  89.740  1.00  0.00            
ATOM   4235  HB3 PRO   264      76.320  74.120  88.640  1.00  0.00            
ATOM   4236  CA  PRO   264      74.450  75.170  88.380  1.00  0.00            
ATOM   4237  HA  PRO   264      74.320  74.290  87.750  1.00  0.00            
ATOM   4238  C   PRO   264      73.470  75.140  89.600  1.00  0.00            
ATOM   4239  O   PRO   264      73.000  76.170  90.070  1.00  0.00            
ATOM   4240  N   SER   265      73.200  73.920  90.160  1.00  0.00            
ATOM   4241  H   SER   265      73.650  73.090  89.800  1.00  0.00            
ATOM   4242  CA  SER   265      72.140  73.630  91.100  1.00  0.00            
ATOM   4243  HA  SER   265      72.190  72.560  91.300  1.00  0.00            
ATOM   4244  CB  SER   265      72.370  74.280  92.490  1.00  0.00            
ATOM   4245  HB2 SER   265      72.350  75.370  92.420  1.00  0.00            
ATOM   4246  HB3 SER   265      71.620  73.930  93.190  1.00  0.00            
ATOM   4247  OG  SER   265      73.580  73.800  93.060  1.00  0.00            
ATOM   4248  HG  SER   265      74.200  74.540  93.000  1.00  0.00            
ATOM   4249  C   SER   265      70.680  73.900  90.610  1.00  0.00            
ATOM   4250  O   SER   265      69.770  73.410  91.260  1.00  0.00            
ATOM   4251  N   SER   266      70.470  74.730  89.610  1.00  0.00            
ATOM   4252  H   SER   266      71.220  75.210  89.120  1.00  0.00            
ATOM   4253  CA  SER   266      69.130  75.360  89.470  1.00  0.00            
ATOM   4254  HA  SER   266      68.920  75.580  90.520  1.00  0.00            
ATOM   4255  CB  SER   266      69.220  76.750  88.880  1.00  0.00            
ATOM   4256  HB2 SER   266      68.260  77.280  88.890  1.00  0.00            
ATOM   4257  HB3 SER   266      70.000  77.360  89.320  1.00  0.00            
ATOM   4258  OG  SER   266      69.560  76.720  87.520  1.00  0.00            
ATOM   4259  HG  SER   266      70.370  76.210  87.440  1.00  0.00            
ATOM   4260  C   SER   266      68.120  74.400  88.760  1.00  0.00            
ATOM   4261  O   SER   266      68.400  73.760  87.700  1.00  0.00            
ATOM   4262  N   THR   267      66.950  74.340  89.330  1.00  0.00            
ATOM   4263  H   THR   267      66.760  74.960  90.100  1.00  0.00            
ATOM   4264  CA  THR   267      65.850  73.600  88.660  1.00  0.00            
ATOM   4265  HA  THR   267      66.240  72.900  87.930  1.00  0.00            
ATOM   4266  CB  THR   267      64.930  72.790  89.640  1.00  0.00            
ATOM   4267  HB  THR   267      65.540  71.940  89.960  1.00  0.00            
ATOM   4268  CG2 THR   267      64.360  73.630  90.810  1.00  0.00            
ATOM   4269 1HG2 THR   267      63.530  74.190  90.370  1.00  0.00            
ATOM   4270 2HG2 THR   267      64.150  73.070  91.720  1.00  0.00            
ATOM   4271 3HG2 THR   267      65.050  74.420  91.100  1.00  0.00            
ATOM   4272  OG1 THR   267      63.790  72.190  89.120  1.00  0.00            
ATOM   4273  HG1 THR   267      64.140  71.430  88.640  1.00  0.00            
ATOM   4274  C   THR   267      64.940  74.560  87.920  1.00  0.00            
ATOM   4275  O   THR   267      64.980  75.750  88.270  1.00  0.00            
ATOM   4276  N   PHE   268      64.250  74.180  86.910  1.00  0.00            
ATOM   4277  H   PHE   268      64.490  73.270  86.560  1.00  0.00            
ATOM   4278  CA  PHE   268      63.550  75.100  85.960  1.00  0.00            
ATOM   4279  HA  PHE   268      63.290  76.070  86.380  1.00  0.00            
ATOM   4280  CB  PHE   268      64.650  75.370  84.900  1.00  0.00            
ATOM   4281  HB2 PHE   268      65.340  76.050  85.390  1.00  0.00            
ATOM   4282  HB3 PHE   268      65.180  74.460  84.630  1.00  0.00            
ATOM   4283  CG  PHE   268      64.100  75.990  83.620  1.00  0.00            
ATOM   4284  CD1 PHE   268      64.190  77.390  83.540  1.00  0.00            
ATOM   4285  HD1 PHE   268      64.590  77.940  84.370  1.00  0.00            
ATOM   4286  CE1 PHE   268      63.830  78.030  82.320  1.00  0.00            
ATOM   4287  HE1 PHE   268      63.830  79.100  82.170  1.00  0.00            
ATOM   4288  CZ  PHE   268      63.240  77.260  81.250  1.00  0.00            
ATOM   4289  HZ  PHE   268      62.870  77.720  80.340  1.00  0.00            
ATOM   4290  CE2 PHE   268      63.070  75.850  81.470  1.00  0.00            
ATOM   4291  HE2 PHE   268      62.620  75.280  80.670  1.00  0.00            
ATOM   4292  CD2 PHE   268      63.500  75.200  82.660  1.00  0.00            
ATOM   4293  HD2 PHE   268      63.450  74.120  82.770  1.00  0.00            
ATOM   4294  C   PHE   268      62.270  74.360  85.420  1.00  0.00            
ATOM   4295  O   PHE   268      62.320  73.170  85.230  1.00  0.00            
ATOM   4296  N   CYS   269      61.300  75.170  85.070  1.00  0.00            
ATOM   4297  H   CYS   269      61.510  76.140  85.260  1.00  0.00            
ATOM   4298  CA  CYS   269      59.960  74.910  84.460  1.00  0.00            
ATOM   4299  HA  CYS   269      59.900  74.010  83.850  1.00  0.00            
ATOM   4300  CB  CYS   269      58.910  74.630  85.580  1.00  0.00            
ATOM   4301  HB2 CYS   269      59.140  73.740  86.160  1.00  0.00            
ATOM   4302  HB3 CYS   269      58.960  75.470  86.280  1.00  0.00            
ATOM   4303  SG  CYS   269      57.250  74.500  84.870  1.00  0.00            
ATOM   4304  HG  CYS   269      56.670  75.400  85.670  1.00  0.00            
ATOM   4305  C   CYS   269      59.550  76.060  83.550  1.00  0.00            
ATOM   4306  O   CYS   269      59.500  77.170  84.040  1.00  0.00            
ATOM   4307  N   LYS   270      59.280  75.800  82.270  1.00  0.00            
ATOM   4308  H   LYS   270      59.530  74.890  81.910  1.00  0.00            
ATOM   4309  CA  LYS   270      58.490  76.710  81.380  1.00  0.00            
ATOM   4310  HA  LYS   270      57.830  77.370  81.930  1.00  0.00            
ATOM   4311  CB  LYS   270      59.510  77.590  80.660  1.00  0.00            
ATOM   4312  HB2 LYS   270      60.380  77.010  80.340  1.00  0.00            
ATOM   4313  HB3 LYS   270      59.080  78.050  79.780  1.00  0.00            
ATOM   4314  CG  LYS   270      60.070  78.820  81.420  1.00  0.00            
ATOM   4315  HG2 LYS   270      59.240  79.260  81.960  1.00  0.00            
ATOM   4316  HG3 LYS   270      60.790  78.510  82.180  1.00  0.00            
ATOM   4317  CD  LYS   270      60.720  79.950  80.620  1.00  0.00            
ATOM   4318  HD2 LYS   270      61.720  79.680  80.280  1.00  0.00            
ATOM   4319  HD3 LYS   270      60.110  80.150  79.740  1.00  0.00            
ATOM   4320  CE  LYS   270      60.790  81.180  81.470  1.00  0.00            
ATOM   4321  HE2 LYS   270      59.870  81.440  81.970  1.00  0.00            
ATOM   4322  HE3 LYS   270      61.610  81.030  82.180  1.00  0.00            
ATOM   4323  NZ  LYS   270      61.150  82.270  80.500  1.00  0.00            
ATOM   4324  HZ1 LYS   270      61.440  83.140  80.920  1.00  0.00            
ATOM   4325  HZ2 LYS   270      62.000  82.020  80.010  1.00  0.00            
ATOM   4326  HZ3 LYS   270      60.440  82.460  79.800  1.00  0.00            
ATOM   4327  C   LYS   270      57.540  76.020  80.430  1.00  0.00            
ATOM   4328  O   LYS   270      57.620  74.810  80.170  1.00  0.00            
ATOM   4329  N   VAL   271      56.560  76.750  79.930  1.00  0.00            
ATOM   4330  H   VAL   271      56.470  77.740  80.110  1.00  0.00            
ATOM   4331  CA  VAL   271      55.670  76.290  78.860  1.00  0.00            
ATOM   4332  HA  VAL   271      55.970  75.270  78.600  1.00  0.00            
ATOM   4333  CB  VAL   271      54.250  76.010  79.360  1.00  0.00            
ATOM   4334  HB  VAL   271      54.240  75.350  80.230  1.00  0.00            
ATOM   4335  CG1 VAL   271      53.410  77.280  79.760  1.00  0.00            
ATOM   4336 1HG1 VAL   271      53.780  77.630  80.730  1.00  0.00            
ATOM   4337 2HG1 VAL   271      53.430  78.010  78.950  1.00  0.00            
ATOM   4338 3HG1 VAL   271      52.380  76.990  79.920  1.00  0.00            
ATOM   4339  CG2 VAL   271      53.420  75.260  78.280  1.00  0.00            
ATOM   4340 1HG2 VAL   271      53.970  74.460  77.790  1.00  0.00            
ATOM   4341 2HG2 VAL   271      52.550  74.850  78.780  1.00  0.00            
ATOM   4342 3HG2 VAL   271      53.090  75.970  77.520  1.00  0.00            
ATOM   4343  C   VAL   271      55.740  77.040  77.530  1.00  0.00            
ATOM   4344  O   VAL   271      55.670  78.280  77.640  1.00  0.00            
ATOM   4345  N   TYR   272      55.940  76.450  76.350  1.00  0.00            
ATOM   4346  H   TYR   272      56.040  75.450  76.280  1.00  0.00            
ATOM   4347  CA  TYR   272      56.170  77.120  75.140  1.00  0.00            
ATOM   4348  HA  TYR   272      56.210  78.180  75.410  1.00  0.00            
ATOM   4349  CB  TYR   272      57.580  76.790  74.510  1.00  0.00            
ATOM   4350  HB2 TYR   272      57.570  75.720  74.300  1.00  0.00            
ATOM   4351  HB3 TYR   272      57.810  77.340  73.600  1.00  0.00            
ATOM   4352  CG  TYR   272      58.770  77.140  75.420  1.00  0.00            
ATOM   4353  CD1 TYR   272      59.030  76.360  76.590  1.00  0.00            
ATOM   4354  HD1 TYR   272      58.360  75.540  76.810  1.00  0.00            
ATOM   4355  CE1 TYR   272      60.050  76.790  77.460  1.00  0.00            
ATOM   4356  HE1 TYR   272      60.270  76.270  78.380  1.00  0.00            
ATOM   4357  CZ  TYR   272      60.700  78.020  77.210  1.00  0.00            
ATOM   4358  OH  TYR   272      61.750  78.310  77.970  1.00  0.00            
ATOM   4359  HH  TYR   272      62.100  79.190  77.810  1.00  0.00            
ATOM   4360  CE2 TYR   272      60.360  78.860  76.090  1.00  0.00            
ATOM   4361  HE2 TYR   272      60.960  79.730  75.840  1.00  0.00            
ATOM   4362  CD2 TYR   272      59.380  78.400  75.250  1.00  0.00            
ATOM   4363  HD2 TYR   272      59.010  79.130  74.550  1.00  0.00            
ATOM   4364  C   TYR   272      55.070  76.840  74.080  1.00  0.00            
ATOM   4365  O   TYR   272      54.270  75.940  74.180  1.00  0.00            
ATOM   4366  N   THR   273      55.080  77.580  72.980  1.00  0.00            
ATOM   4367  H   THR   273      55.510  78.500  73.030  1.00  0.00            
ATOM   4368  CA  THR   273      54.000  77.480  71.920  1.00  0.00            
ATOM   4369  HA  THR   273      53.660  76.450  71.960  1.00  0.00            
ATOM   4370  CB  THR   273      52.800  78.460  72.280  1.00  0.00            
ATOM   4371  HB  THR   273      53.140  79.490  72.420  1.00  0.00            
ATOM   4372  CG2 THR   273      51.520  78.450  71.490  1.00  0.00            
ATOM   4373 1HG2 THR   273      50.930  79.290  71.860  1.00  0.00            
ATOM   4374 2HG2 THR   273      51.850  78.630  70.460  1.00  0.00            
ATOM   4375 3HG2 THR   273      51.060  77.500  71.770  1.00  0.00            
ATOM   4376  OG1 THR   273      52.290  78.200  73.630  1.00  0.00            
ATOM   4377  HG1 THR   273      53.060  78.020  74.170  1.00  0.00            
ATOM   4378  C   THR   273      54.480  77.820  70.520  1.00  0.00            
ATOM   4379  O   THR   273      55.270  78.780  70.390  1.00  0.00            
ATOM   4380  N   LEU   274      54.090  77.100  69.450  1.00  0.00            
ATOM   4381  H   LEU   274      53.340  76.430  69.630  1.00  0.00            
ATOM   4382  CA  LEU   274      54.370  77.320  68.080  1.00  0.00            
ATOM   4383  HA  LEU   274      54.340  78.400  67.950  1.00  0.00            
ATOM   4384  CB  LEU   274      55.830  76.890  67.710  1.00  0.00            
ATOM   4385  HB2 LEU   274      55.910  77.150  66.650  1.00  0.00            
ATOM   4386  HB3 LEU   274      56.480  77.520  68.330  1.00  0.00            
ATOM   4387  CG  LEU   274      56.310  75.430  67.760  1.00  0.00            
ATOM   4388  HG  LEU   274      55.640  74.810  67.160  1.00  0.00            
ATOM   4389  CD1 LEU   274      57.710  75.320  67.190  1.00  0.00            
ATOM   4390 1HD1 LEU   274      58.400  75.960  67.750  1.00  0.00            
ATOM   4391 2HD1 LEU   274      58.120  74.310  67.110  1.00  0.00            
ATOM   4392 3HD1 LEU   274      57.630  75.650  66.160  1.00  0.00            
ATOM   4393  CD2 LEU   274      56.360  74.840  69.220  1.00  0.00            
ATOM   4394 1HD2 LEU   274      55.340  74.900  69.590  1.00  0.00            
ATOM   4395 2HD2 LEU   274      56.630  73.780  69.200  1.00  0.00            
ATOM   4396 3HD2 LEU   274      57.010  75.480  69.830  1.00  0.00            
ATOM   4397  C   LEU   274      53.230  76.800  67.140  1.00  0.00            
ATOM   4398  O   LEU   274      52.690  75.760  67.360  1.00  0.00            
ATOM   4399  N   THR   275      52.810  77.580  66.140  1.00  0.00            
ATOM   4400  H   THR   275      53.300  78.460  66.050  1.00  0.00            
ATOM   4401  CA  THR   275      51.760  77.230  65.140  1.00  0.00            
ATOM   4402  HA  THR   275      51.120  76.400  65.460  1.00  0.00            
ATOM   4403  CB  THR   275      50.930  78.500  64.750  1.00  0.00            
ATOM   4404  HB  THR   275      51.630  79.120  64.180  1.00  0.00            
ATOM   4405  CG2 THR   275      49.780  78.250  63.850  1.00  0.00            
ATOM   4406 1HG2 THR   275      49.300  79.150  63.470  1.00  0.00            
ATOM   4407 2HG2 THR   275      50.240  77.640  63.070  1.00  0.00            
ATOM   4408 3HG2 THR   275      48.970  77.760  64.380  1.00  0.00            
ATOM   4409  OG1 THR   275      50.450  79.160  65.890  1.00  0.00            
ATOM   4410  HG1 THR   275      51.140  79.790  66.080  1.00  0.00            
ATOM   4411  C   THR   275      52.470  76.660  63.850  1.00  0.00            
ATOM   4412  O   THR   275      53.340  77.330  63.290  1.00  0.00            
ATOM   4413  N   PRO   276      52.210  75.370  63.380  1.00  0.00            
ATOM   4414  CD  PRO   276      51.650  74.350  64.170  1.00  0.00            
ATOM   4415  HD2 PRO   276      50.590  74.530  64.360  1.00  0.00            
ATOM   4416  HD3 PRO   276      52.240  74.290  65.090  1.00  0.00            
ATOM   4417  CG  PRO   276      51.810  73.010  63.350  1.00  0.00            
ATOM   4418  HG2 PRO   276      50.890  72.730  62.840  1.00  0.00            
ATOM   4419  HG3 PRO   276      52.300  72.250  63.950  1.00  0.00            
ATOM   4420  CB  PRO   276      52.710  73.430  62.180  1.00  0.00            
ATOM   4421  HB2 PRO   276      52.450  72.870  61.280  1.00  0.00            
ATOM   4422  HB3 PRO   276      53.730  73.360  62.550  1.00  0.00            
ATOM   4423  CA  PRO   276      52.430  74.900  62.020  1.00  0.00            
ATOM   4424  HA  PRO   276      53.330  75.330  61.580  1.00  0.00            
ATOM   4425  C   PRO   276      51.230  75.160  61.130  1.00  0.00            
ATOM   4426  O   PRO   276      50.280  74.350  61.110  1.00  0.00            
ATOM   4427  N   PHE   277      51.180  76.340  60.490  1.00  0.00            
ATOM   4428  H   PHE   277      51.910  76.990  60.760  1.00  0.00            
ATOM   4429  CA  PHE   277      50.250  76.690  59.420  1.00  0.00            
ATOM   4430  HA  PHE   277      49.450  75.950  59.510  1.00  0.00            
ATOM   4431  CB  PHE   277      49.600  78.070  59.790  1.00  0.00            
ATOM   4432  HB2 PHE   277      49.110  77.990  60.760  1.00  0.00            
ATOM   4433  HB3 PHE   277      50.360  78.850  59.750  1.00  0.00            
ATOM   4434  CG  PHE   277      48.410  78.550  58.990  1.00  0.00            
ATOM   4435  CD1 PHE   277      47.240  77.870  58.780  1.00  0.00            
ATOM   4436  HD1 PHE   277      47.200  76.810  59.010  1.00  0.00            
ATOM   4437  CE1 PHE   277      46.100  78.410  58.130  1.00  0.00            
ATOM   4438  HE1 PHE   277      45.280  77.730  57.950  1.00  0.00            
ATOM   4439  CZ  PHE   277      46.140  79.670  57.570  1.00  0.00            
ATOM   4440  HZ  PHE   277      45.260  80.120  57.130  1.00  0.00            
ATOM   4441  CE2 PHE   277      47.320  80.400  57.690  1.00  0.00            
ATOM   4442  HE2 PHE   277      47.410  81.380  57.240  1.00  0.00            
ATOM   4443  CD2 PHE   277      48.460  79.880  58.410  1.00  0.00            
ATOM   4444  HD2 PHE   277      49.350  80.470  58.570  1.00  0.00            
ATOM   4445  C   PHE   277      50.830  76.710  57.990  1.00  0.00            
ATOM   4446  O   PHE   277      52.000  77.120  57.810  1.00  0.00            
ATOM   4447  N   LEU   278      50.160  76.050  57.050  1.00  0.00            
ATOM   4448  H   LEU   278      49.280  75.610  57.290  1.00  0.00            
ATOM   4449  CA  LEU   278      50.670  75.790  55.690  1.00  0.00            
ATOM   4450  HA  LEU   278      51.540  75.140  55.790  1.00  0.00            
ATOM   4451  CB  LEU   278      49.530  75.070  54.950  1.00  0.00            
ATOM   4452  HB2 LEU   278      49.370  74.110  55.420  1.00  0.00            
ATOM   4453  HB3 LEU   278      48.620  75.670  55.070  1.00  0.00            
ATOM   4454  CG  LEU   278      49.740  74.860  53.420  1.00  0.00            
ATOM   4455  HG  LEU   278      49.900  75.790  52.880  1.00  0.00            
ATOM   4456  CD1 LEU   278      50.990  74.010  53.260  1.00  0.00            
ATOM   4457 1HD1 LEU   278      50.980  73.100  53.870  1.00  0.00            
ATOM   4458 2HD1 LEU   278      51.000  73.480  52.310  1.00  0.00            
ATOM   4459 3HD1 LEU   278      51.910  74.590  53.290  1.00  0.00            
ATOM   4460  CD2 LEU   278      48.440  74.180  52.890  1.00  0.00            
ATOM   4461 1HD2 LEU   278      47.570  74.830  52.990  1.00  0.00            
ATOM   4462 2HD2 LEU   278      48.640  74.110  51.820  1.00  0.00            
ATOM   4463 3HD2 LEU   278      48.260  73.230  53.380  1.00  0.00            
ATOM   4464  C   LEU   278      51.200  77.030  54.980  1.00  0.00            
ATOM   4465  O   LEU   278      52.130  76.910  54.290  1.00  0.00            
ATOM   4466  N   ALA   279      50.550  78.200  55.150  1.00  0.00            
ATOM   4467  H   ALA   279      49.720  78.100  55.710  1.00  0.00            
ATOM   4468  CA  ALA   279      50.930  79.500  54.650  1.00  0.00            
ATOM   4469  HA  ALA   279      50.780  79.300  53.590  1.00  0.00            
ATOM   4470  CB  ALA   279      49.960  80.570  55.260  1.00  0.00            
ATOM   4471  HB1 ALA   279      48.930  80.250  55.180  1.00  0.00            
ATOM   4472  HB2 ALA   279      50.170  80.560  56.330  1.00  0.00            
ATOM   4473  HB3 ALA   279      50.040  81.590  54.870  1.00  0.00            
ATOM   4474  C   ALA   279      52.370  79.980  54.760  1.00  0.00            
ATOM   4475  O   ALA   279      52.790  80.800  53.850  1.00  0.00            
ATOM   4476  N   ASN   280      53.090  79.560  55.850  1.00  0.00            
ATOM   4477  H   ASN   280      52.690  78.860  56.450  1.00  0.00            
ATOM   4478  CA  ASN   280      54.530  79.780  56.060  1.00  0.00            
ATOM   4479  HA  ASN   280      54.800  80.730  55.600  1.00  0.00            
ATOM   4480  CB  ASN   280      54.860  79.920  57.570  1.00  0.00            
ATOM   4481  HB2 ASN   280      54.680  78.990  58.120  1.00  0.00            
ATOM   4482  HB3 ASN   280      55.920  80.160  57.660  1.00  0.00            
ATOM   4483  CG  ASN   280      54.120  81.040  58.230  1.00  0.00            
ATOM   4484  OD1 ASN   280      53.970  82.150  57.710  1.00  0.00            
ATOM   4485  ND2 ASN   280      53.480  80.750  59.360  1.00  0.00            
ATOM   4486 1HD2 ASN   280      52.820  81.410  59.750  1.00  0.00            
ATOM   4487 2HD2 ASN   280      53.640  79.900  59.880  1.00  0.00            
ATOM   4488  C   ASN   280      55.380  78.580  55.470  1.00  0.00            
ATOM   4489  O   ASN   280      56.590  78.610  55.610  1.00  0.00            
ATOM   4490  N   ASN   281      54.720  77.480  54.990  1.00  0.00            
ATOM   4491  H   ASN   281      53.710  77.450  54.940  1.00  0.00            
ATOM   4492  CA  ASN   281      55.350  76.180  54.760  1.00  0.00            
ATOM   4493  HA  ASN   281      56.420  76.220  54.980  1.00  0.00            
ATOM   4494  CB  ASN   281      54.820  75.150  55.760  1.00  0.00            
ATOM   4495  HB2 ASN   281      53.730  75.230  55.830  1.00  0.00            
ATOM   4496  HB3 ASN   281      55.090  74.130  55.480  1.00  0.00            
ATOM   4497  CG  ASN   281      55.440  75.380  57.170  1.00  0.00            
ATOM   4498  OD1 ASN   281      56.630  75.190  57.360  1.00  0.00            
ATOM   4499  ND2 ASN   281      54.670  75.760  58.130  1.00  0.00            
ATOM   4500 1HD2 ASN   281      54.910  75.510  59.080  1.00  0.00            
ATOM   4501 2HD2 ASN   281      53.710  76.030  57.990  1.00  0.00            
ATOM   4502  C   ASN   281      55.100  75.700  53.270  1.00  0.00            
ATOM   4503  O   ASN   281      55.750  74.750  52.840  1.00  0.00            
ATOM   4504  N   ARG   282      54.240  76.360  52.480  1.00  0.00            
ATOM   4505  H   ARG   282      53.590  76.980  52.940  1.00  0.00            
ATOM   4506  CA  ARG   282      53.710  75.720  51.250  1.00  0.00            
ATOM   4507  HA  ARG   282      53.280  74.750  51.490  1.00  0.00            
ATOM   4508  CB  ARG   282      52.580  76.740  50.820  1.00  0.00            
ATOM   4509  HB2 ARG   282      51.910  76.820  51.680  1.00  0.00            
ATOM   4510  HB3 ARG   282      53.050  77.710  50.750  1.00  0.00            
ATOM   4511  CG  ARG   282      51.890  76.360  49.500  1.00  0.00            
ATOM   4512  HG2 ARG   282      52.450  76.360  48.560  1.00  0.00            
ATOM   4513  HG3 ARG   282      51.480  75.360  49.600  1.00  0.00            
ATOM   4514  CD  ARG   282      50.850  77.440  49.280  1.00  0.00            
ATOM   4515  HD2 ARG   282      51.280  78.440  49.200  1.00  0.00            
ATOM   4516  HD3 ARG   282      50.310  77.260  48.350  1.00  0.00            
ATOM   4517  NE  ARG   282      49.780  77.430  50.310  1.00  0.00            
ATOM   4518  HE  ARG   282      49.250  76.570  50.310  1.00  0.00            
ATOM   4519  CZ  ARG   282      49.310  78.400  51.030  1.00  0.00            
ATOM   4520  NH1 ARG   282      49.820  79.600  51.210  1.00  0.00            
ATOM   4521 1HH1 ARG   282      50.640  79.850  50.680  1.00  0.00            
ATOM   4522 2HH1 ARG   282      49.240  80.290  51.660  1.00  0.00            
ATOM   4523  NH2 ARG   282      48.220  78.180  51.650  1.00  0.00            
ATOM   4524 1HH2 ARG   282      47.610  77.380  51.520  1.00  0.00            
ATOM   4525 2HH2 ARG   282      48.000  78.960  52.260  1.00  0.00            
ATOM   4526  C   ARG   282      54.700  75.370  50.110  1.00  0.00            
ATOM   4527  O   ARG   282      54.540  74.390  49.400  1.00  0.00            
ATOM   4528  N   GLU   283      55.770  76.070  50.040  1.00  0.00            
ATOM   4529  H   GLU   283      55.920  76.790  50.730  1.00  0.00            
ATOM   4530  CA  GLU   283      56.800  75.890  49.040  1.00  0.00            
ATOM   4531  HA  GLU   283      56.240  75.690  48.130  1.00  0.00            
ATOM   4532  CB  GLU   283      57.600  77.210  48.780  1.00  0.00            
ATOM   4533  HB2 GLU   283      58.300  77.360  49.600  1.00  0.00            
ATOM   4534  HB3 GLU   283      58.190  77.190  47.870  1.00  0.00            
ATOM   4535  CG  GLU   283      56.760  78.580  48.710  1.00  0.00            
ATOM   4536  HG2 GLU   283      57.540  79.290  48.430  1.00  0.00            
ATOM   4537  HG3 GLU   283      56.000  78.540  47.930  1.00  0.00            
ATOM   4538  CD  GLU   283      56.090  79.030  49.990  1.00  0.00            
ATOM   4539  OE1 GLU   283      55.280  80.010  49.910  1.00  0.00            
ATOM   4540  OE2 GLU   283      56.390  78.500  51.110  1.00  0.00            
ATOM   4541  C   GLU   283      57.780  74.650  49.360  1.00  0.00            
ATOM   4542  O   GLU   283      58.560  74.320  48.470  1.00  0.00            
ATOM   4543  N   LYS   284      57.710  74.020  50.550  1.00  0.00            
ATOM   4544  H   LYS   284      57.070  74.370  51.250  1.00  0.00            
ATOM   4545  CA  LYS   284      58.630  72.900  50.860  1.00  0.00            
ATOM   4546  HA  LYS   284      59.650  73.230  50.650  1.00  0.00            
ATOM   4547  CB  LYS   284      58.620  72.860  52.410  1.00  0.00            
ATOM   4548  HB2 LYS   284      57.610  72.670  52.790  1.00  0.00            
ATOM   4549  HB3 LYS   284      59.180  71.980  52.730  1.00  0.00            
ATOM   4550  CG  LYS   284      59.240  74.140  53.110  1.00  0.00            
ATOM   4551  HG2 LYS   284      60.300  74.130  52.890  1.00  0.00            
ATOM   4552  HG3 LYS   284      58.700  75.040  52.820  1.00  0.00            
ATOM   4553  CD  LYS   284      58.970  73.970  54.610  1.00  0.00            
ATOM   4554  HD2 LYS   284      57.890  74.060  54.760  1.00  0.00            
ATOM   4555  HD3 LYS   284      59.280  73.020  55.030  1.00  0.00            
ATOM   4556  CE  LYS   284      59.650  74.980  55.470  1.00  0.00            
ATOM   4557  HE2 LYS   284      60.720  74.930  55.230  1.00  0.00            
ATOM   4558  HE3 LYS   284      59.260  75.940  55.140  1.00  0.00            
ATOM   4559  NZ  LYS   284      59.420  74.750  56.900  1.00  0.00            
ATOM   4560  HZ1 LYS   284      59.530  73.790  57.190  1.00  0.00            
ATOM   4561  HZ2 LYS   284      60.090  75.200  57.500  1.00  0.00            
ATOM   4562  HZ3 LYS   284      58.490  75.000  57.210  1.00  0.00            
ATOM   4563  C   LYS   284      58.450  71.570  50.150  1.00  0.00            
ATOM   4564  O   LYS   284      57.400  70.870  50.230  1.00  0.00            
ATOM   4565  N   ARG   285      59.570  70.990  49.640  1.00  0.00            
ATOM   4566  H   ARG   285      60.360  71.610  49.750  1.00  0.00            
ATOM   4567  CA  ARG   285      59.760  69.590  49.230  1.00  0.00            
ATOM   4568  HA  ARG   285      58.970  69.270  48.560  1.00  0.00            
ATOM   4569  CB  ARG   285      61.090  69.460  48.490  1.00  0.00            
ATOM   4570  HB2 ARG   285      61.900  69.970  49.010  1.00  0.00            
ATOM   4571  HB3 ARG   285      61.440  68.430  48.610  1.00  0.00            
ATOM   4572  CG  ARG   285      60.920  69.880  47.020  1.00  0.00            
ATOM   4573  HG2 ARG   285      60.210  69.160  46.620  1.00  0.00            
ATOM   4574  HG3 ARG   285      60.450  70.850  46.850  1.00  0.00            
ATOM   4575  CD  ARG   285      62.210  69.870  46.210  1.00  0.00            
ATOM   4576  HD2 ARG   285      62.240  70.550  45.360  1.00  0.00            
ATOM   4577  HD3 ARG   285      62.990  70.190  46.900  1.00  0.00            
ATOM   4578  NE  ARG   285      62.420  68.520  45.870  1.00  0.00            
ATOM   4579  HE  ARG   285      62.780  67.940  46.620  1.00  0.00            
ATOM   4580  CZ  ARG   285      62.020  67.840  44.780  1.00  0.00            
ATOM   4581  NH1 ARG   285      61.270  68.340  43.890  1.00  0.00            
ATOM   4582 1HH1 ARG   285      60.880  69.250  44.070  1.00  0.00            
ATOM   4583 2HH1 ARG   285      61.250  67.970  42.950  1.00  0.00            
ATOM   4584  NH2 ARG   285      62.210  66.550  44.600  1.00  0.00            
ATOM   4585 1HH2 ARG   285      62.780  66.090  45.290  1.00  0.00            
ATOM   4586 2HH2 ARG   285      61.800  66.150  43.770  1.00  0.00            
ATOM   4587  C   ARG   285      59.540  68.750  50.510  1.00  0.00            
ATOM   4588  O   ARG   285      59.950  69.160  51.610  1.00  0.00            
ATOM   4589  N   GLY   286      59.050  67.510  50.330  1.00  0.00            
ATOM   4590  H   GLY   286      58.880  67.190  49.390  1.00  0.00            
ATOM   4591  CA  GLY   286      58.710  66.610  51.470  1.00  0.00            
ATOM   4592  HA2 GLY   286      58.490  65.630  51.050  1.00  0.00            
ATOM   4593  HA3 GLY   286      59.560  66.590  52.160  1.00  0.00            
ATOM   4594  C   GLY   286      57.410  66.970  52.200  1.00  0.00            
ATOM   4595  O   GLY   286      56.930  66.200  53.010  1.00  0.00            
ATOM   4596  N   LEU   287      56.880  68.160  51.960  1.00  0.00            
ATOM   4597  H   LEU   287      57.300  68.780  51.280  1.00  0.00            
ATOM   4598  CA  LEU   287      55.660  68.530  52.660  1.00  0.00            
ATOM   4599  HA  LEU   287      55.830  68.460  53.730  1.00  0.00            
ATOM   4600  CB  LEU   287      55.430  70.010  52.390  1.00  0.00            
ATOM   4601  HB2 LEU   287      56.310  70.630  52.580  1.00  0.00            
ATOM   4602  HB3 LEU   287      55.190  70.100  51.330  1.00  0.00            
ATOM   4603  CG  LEU   287      54.280  70.570  53.330  1.00  0.00            
ATOM   4604  HG  LEU   287      53.490  69.840  53.510  1.00  0.00            
ATOM   4605  CD1 LEU   287      54.860  71.170  54.610  1.00  0.00            
ATOM   4606 1HD1 LEU   287      55.110  70.430  55.370  1.00  0.00            
ATOM   4607 2HD1 LEU   287      55.630  71.890  54.340  1.00  0.00            
ATOM   4608 3HD1 LEU   287      54.070  71.740  55.090  1.00  0.00            
ATOM   4609  CD2 LEU   287      53.560  71.640  52.580  1.00  0.00            
ATOM   4610 1HD2 LEU   287      53.040  71.160  51.750  1.00  0.00            
ATOM   4611 2HD2 LEU   287      52.800  72.080  53.220  1.00  0.00            
ATOM   4612 3HD2 LEU   287      54.250  72.460  52.350  1.00  0.00            
ATOM   4613  C   LEU   287      54.440  67.720  52.250  1.00  0.00            
ATOM   4614  O   LEU   287      54.210  67.590  51.070  1.00  0.00            
ATOM   4615  N   ALA   288      53.720  67.190  53.200  1.00  0.00            
ATOM   4616  H   ALA   288      53.920  67.450  54.150  1.00  0.00            
ATOM   4617  CA  ALA   288      52.420  66.510  53.040  1.00  0.00            
ATOM   4618  HA  ALA   288      52.290  66.130  52.030  1.00  0.00            
ATOM   4619  CB  ALA   288      52.320  65.310  53.970  1.00  0.00            
ATOM   4620  HB1 ALA   288      52.480  65.600  55.010  1.00  0.00            
ATOM   4621  HB2 ALA   288      51.290  64.960  53.880  1.00  0.00            
ATOM   4622  HB3 ALA   288      53.020  64.570  53.570  1.00  0.00            
ATOM   4623  C   ALA   288      51.190  67.390  53.350  1.00  0.00            
ATOM   4624  O   ALA   288      51.260  68.250  54.280  1.00  0.00            
ATOM   4625  N   LEU   289      50.100  67.230  52.640  1.00  0.00            
ATOM   4626  H   LEU   289      50.150  66.400  52.070  1.00  0.00            
ATOM   4627  CA  LEU   289      48.940  68.080  52.470  1.00  0.00            
ATOM   4628  HA  LEU   289      48.870  68.750  53.330  1.00  0.00            
ATOM   4629  CB  LEU   289      49.120  68.950  51.230  1.00  0.00            
ATOM   4630  HB2 LEU   289      48.850  68.290  50.400  1.00  0.00            
ATOM   4631  HB3 LEU   289      48.360  69.720  51.350  1.00  0.00            
ATOM   4632  CG  LEU   289      50.540  69.610  50.960  1.00  0.00            
ATOM   4633  HG  LEU   289      50.980  69.830  51.930  1.00  0.00            
ATOM   4634  CD1 LEU   289      51.450  68.730  50.010  1.00  0.00            
ATOM   4635 1HD1 LEU   289      52.480  69.100  50.040  1.00  0.00            
ATOM   4636 2HD1 LEU   289      51.540  67.700  50.360  1.00  0.00            
ATOM   4637 3HD1 LEU   289      51.030  68.750  49.010  1.00  0.00            
ATOM   4638  CD2 LEU   289      50.340  70.990  50.280  1.00  0.00            
ATOM   4639 1HD2 LEU   289      51.260  71.580  50.180  1.00  0.00            
ATOM   4640 2HD2 LEU   289      50.000  70.820  49.260  1.00  0.00            
ATOM   4641 3HD2 LEU   289      49.750  71.670  50.890  1.00  0.00            
ATOM   4642  C   LEU   289      47.710  67.210  52.360  1.00  0.00            
ATOM   4643  O   LEU   289      47.820  66.060  51.910  1.00  0.00            
ATOM   4644  N   ASP   290      46.540  67.740  52.710  1.00  0.00            
ATOM   4645  H   ASP   290      46.610  68.730  52.930  1.00  0.00            
ATOM   4646  CA  ASP   290      45.240  67.140  52.360  1.00  0.00            
ATOM   4647  HA  ASP   290      45.290  66.050  52.360  1.00  0.00            
ATOM   4648  CB  ASP   290      44.170  67.610  53.320  1.00  0.00            
ATOM   4649  HB2 ASP   290      43.340  66.890  53.290  1.00  0.00            
ATOM   4650  HB3 ASP   290      44.560  67.540  54.330  1.00  0.00            
ATOM   4651  CG  ASP   290      43.660  69.000  52.970  1.00  0.00            
ATOM   4652  OD1 ASP   290      42.600  69.410  53.480  1.00  0.00            
ATOM   4653  OD2 ASP   290      44.250  69.680  52.140  1.00  0.00            
ATOM   4654  C   ASP   290      44.790  67.260  50.920  1.00  0.00            
ATOM   4655  O   ASP   290      43.840  66.570  50.530  1.00  0.00            
ATOM   4656  N   GLY   291      45.460  68.090  50.130  1.00  0.00            
ATOM   4657  H   GLY   291      46.220  68.630  50.520  1.00  0.00            
ATOM   4658  CA  GLY   291      45.040  68.390  48.790  1.00  0.00            
ATOM   4659  HA2 GLY   291      45.100  67.500  48.170  1.00  0.00            
ATOM   4660  HA3 GLY   291      44.080  68.900  48.690  1.00  0.00            
ATOM   4661  C   GLY   291      45.970  69.310  47.970  1.00  0.00            
ATOM   4662  O   GLY   291      47.170  69.250  48.170  1.00  0.00            
ATOM   4663  N   LYS   292      45.440  70.090  47.000  1.00  0.00            
ATOM   4664  H   LYS   292      44.430  70.100  46.910  1.00  0.00            
ATOM   4665  CA  LYS   292      46.120  70.890  45.930  1.00  0.00            
ATOM   4666  HA  LYS   292      46.910  70.220  45.580  1.00  0.00            
ATOM   4667  CB  LYS   292      45.130  71.220  44.790  1.00  0.00            
ATOM   4668  HB2 LYS   292      44.240  71.680  45.210  1.00  0.00            
ATOM   4669  HB3 LYS   292      45.520  71.830  43.970  1.00  0.00            
ATOM   4670  CG  LYS   292      44.690  69.890  44.060  1.00  0.00            
ATOM   4671  HG2 LYS   292      45.570  69.300  43.820  1.00  0.00            
ATOM   4672  HG3 LYS   292      44.100  69.310  44.770  1.00  0.00            
ATOM   4673  CD  LYS   292      44.070  70.110  42.700  1.00  0.00            
ATOM   4674  HD2 LYS   292      43.260  70.840  42.730  1.00  0.00            
ATOM   4675  HD3 LYS   292      44.870  70.340  41.990  1.00  0.00            
ATOM   4676  CE  LYS   292      43.630  68.740  42.090  1.00  0.00            
ATOM   4677  HE2 LYS   292      44.050  68.540  41.110  1.00  0.00            
ATOM   4678  HE3 LYS   292      44.090  67.990  42.740  1.00  0.00            
ATOM   4679  NZ  LYS   292      42.210  68.650  41.950  1.00  0.00            
ATOM   4680  HZ1 LYS   292      41.710  69.030  42.740  1.00  0.00            
ATOM   4681  HZ2 LYS   292      41.950  69.270  41.190  1.00  0.00            
ATOM   4682  HZ3 LYS   292      41.860  67.720  41.780  1.00  0.00            
ATOM   4683  C   LYS   292      46.790  72.140  46.600  1.00  0.00            
ATOM   4684  O   LYS   292      46.170  73.000  47.180  1.00  0.00            
ATOM   4685  N   LEU   293      48.090  72.190  46.360  1.00  0.00            
ATOM   4686  H   LEU   293      48.300  71.380  45.800  1.00  0.00            
ATOM   4687  CA  LEU   293      48.910  73.320  46.830  1.00  0.00            
ATOM   4688  HA  LEU   293      48.890  73.270  47.910  1.00  0.00            
ATOM   4689  CB  LEU   293      50.380  73.190  46.280  1.00  0.00            
ATOM   4690  HB2 LEU   293      50.270  72.760  45.280  1.00  0.00            
ATOM   4691  HB3 LEU   293      50.880  74.150  46.300  1.00  0.00            
ATOM   4692  CG  LEU   293      51.330  72.190  46.940  1.00  0.00            
ATOM   4693  HG  LEU   293      51.290  72.280  48.020  1.00  0.00            
ATOM   4694  CD1 LEU   293      51.240  70.700  46.630  1.00  0.00            
ATOM   4695 1HD1 LEU   293      50.210  70.350  46.760  1.00  0.00            
ATOM   4696 2HD1 LEU   293      51.550  70.500  45.610  1.00  0.00            
ATOM   4697 3HD1 LEU   293      51.830  70.160  47.370  1.00  0.00            
ATOM   4698  CD2 LEU   293      52.710  72.540  46.440  1.00  0.00            
ATOM   4699 1HD2 LEU   293      52.870  72.380  45.380  1.00  0.00            
ATOM   4700 2HD2 LEU   293      52.960  73.560  46.750  1.00  0.00            
ATOM   4701 3HD2 LEU   293      53.370  71.840  46.960  1.00  0.00            
ATOM   4702  C   LEU   293      48.380  74.700  46.440  1.00  0.00            
ATOM   4703  O   LEU   293      48.540  75.670  47.160  1.00  0.00            
ATOM   4704  N   LYS   294      47.790  74.870  45.260  1.00  0.00            
ATOM   4705  H   LYS   294      47.650  74.060  44.660  1.00  0.00            
ATOM   4706  CA  LYS   294      47.160  76.120  44.790  1.00  0.00            
ATOM   4707  HA  LYS   294      47.820  76.930  45.080  1.00  0.00            
ATOM   4708  CB  LYS   294      47.040  76.270  43.250  1.00  0.00            
ATOM   4709  HB2 LYS   294      46.310  75.550  42.900  1.00  0.00            
ATOM   4710  HB3 LYS   294      46.890  77.330  43.030  1.00  0.00            
ATOM   4711  CG  LYS   294      48.420  76.040  42.560  1.00  0.00            
ATOM   4712  HG2 LYS   294      49.100  76.860  42.810  1.00  0.00            
ATOM   4713  HG3 LYS   294      48.850  75.100  42.900  1.00  0.00            
ATOM   4714  CD  LYS   294      48.280  75.990  41.020  1.00  0.00            
ATOM   4715  HD2 LYS   294      47.500  75.290  40.730  1.00  0.00            
ATOM   4716  HD3 LYS   294      48.080  76.990  40.630  1.00  0.00            
ATOM   4717  CE  LYS   294      49.560  75.490  40.310  1.00  0.00            
ATOM   4718  HE2 LYS   294      49.790  74.470  40.620  1.00  0.00            
ATOM   4719  HE3 LYS   294      49.500  75.640  39.230  1.00  0.00            
ATOM   4720  NZ  LYS   294      50.730  76.310  40.650  1.00  0.00            
ATOM   4721  HZ1 LYS   294      51.520  75.950  40.130  1.00  0.00            
ATOM   4722  HZ2 LYS   294      50.670  77.280  40.370  1.00  0.00            
ATOM   4723  HZ3 LYS   294      51.160  76.080  41.530  1.00  0.00            
ATOM   4724  C   LYS   294      45.800  76.420  45.360  1.00  0.00            
ATOM   4725  O   LYS   294      45.410  77.590  45.330  1.00  0.00            
ATOM   4726  N   HIE   295      45.050  75.420  45.850  1.00  0.00            
ATOM   4727  H   HIE   295      45.460  74.500  45.900  1.00  0.00            
ATOM   4728  CA  HIE   295      43.770  75.710  46.570  1.00  0.00            
ATOM   4729  HA  HIE   295      43.290  76.550  46.080  1.00  0.00            
ATOM   4730  CB  HIE   295      42.750  74.520  46.400  1.00  0.00            
ATOM   4731  HB2 HIE   295      43.260  73.630  46.750  1.00  0.00            
ATOM   4732  HB3 HIE   295      41.820  74.770  46.920  1.00  0.00            
ATOM   4733  CG  HIE   295      42.210  74.340  45.030  1.00  0.00            
ATOM   4734  ND1 HIE   295      42.900  73.640  44.040  1.00  0.00            
ATOM   4735  CE1 HIE   295      42.040  73.560  43.030  1.00  0.00            
ATOM   4736  HE1 HIE   295      42.180  73.090  42.060  1.00  0.00            
ATOM   4737  NE2 HIE   295      40.890  74.230  43.380  1.00  0.00            
ATOM   4738  HE2 HIE   295      40.070  74.270  42.790  1.00  0.00            
ATOM   4739  CD2 HIE   295      40.950  74.690  44.610  1.00  0.00            
ATOM   4740  HD2 HIE   295      40.150  75.250  45.080  1.00  0.00            
ATOM   4741  C   HIE   295      44.010  76.170  47.930  1.00  0.00            
ATOM   4742  O   HIE   295      44.780  75.620  48.740  1.00  0.00            
ATOM   4743  N   GLU   296      43.240  77.180  48.390  1.00  0.00            
ATOM   4744  H   GLU   296      42.540  77.560  47.770  1.00  0.00            
ATOM   4745  CA  GLU   296      43.400  77.770  49.680  1.00  0.00            
ATOM   4746  HA  GLU   296      44.440  77.720  50.010  1.00  0.00            
ATOM   4747  CB  GLU   296      43.150  79.290  49.630  1.00  0.00            
ATOM   4748  HB2 GLU   296      43.780  79.830  50.340  1.00  0.00            
ATOM   4749  HB3 GLU   296      43.700  79.640  48.760  1.00  0.00            
ATOM   4750  CG  GLU   296      41.700  79.760  49.620  1.00  0.00            
ATOM   4751  HG2 GLU   296      41.590  80.080  48.580  1.00  0.00            
ATOM   4752  HG3 GLU   296      40.970  78.960  49.730  1.00  0.00            
ATOM   4753  CD  GLU   296      41.310  80.990  50.410  1.00  0.00            
ATOM   4754  OE1 GLU   296      40.240  80.990  51.040  1.00  0.00            
ATOM   4755  OE2 GLU   296      42.030  82.010  50.470  1.00  0.00            
ATOM   4756  C   GLU   296      42.650  77.000  50.780  1.00  0.00            
ATOM   4757  O   GLU   296      42.870  77.280  51.980  1.00  0.00            
ATOM   4758  N   ASP   297      41.800  76.000  50.380  1.00  0.00            
ATOM   4759  H   ASP   297      41.690  75.890  49.390  1.00  0.00            
ATOM   4760  CA  ASP   297      40.940  75.310  51.350  1.00  0.00            
ATOM   4761  HA  ASP   297      40.830  75.860  52.290  1.00  0.00            
ATOM   4762  CB  ASP   297      39.540  75.030  50.650  1.00  0.00            
ATOM   4763  HB2 ASP   297      39.670  74.500  49.710  1.00  0.00            
ATOM   4764  HB3 ASP   297      39.000  74.360  51.330  1.00  0.00            
ATOM   4765  CG  ASP   297      38.760  76.350  50.490  1.00  0.00            
ATOM   4766  OD1 ASP   297      39.000  77.310  51.270  1.00  0.00            
ATOM   4767  OD2 ASP   297      37.850  76.330  49.600  1.00  0.00            
ATOM   4768  C   ASP   297      41.590  73.970  51.650  1.00  0.00            
ATOM   4769  O   ASP   297      41.050  73.100  52.360  1.00  0.00            
ATOM   4770  N   THR   298      42.910  73.840  51.190  1.00  0.00            
ATOM   4771  H   THR   298      43.140  74.620  50.600  1.00  0.00            
ATOM   4772  CA  THR   298      43.980  72.830  51.460  1.00  0.00            
ATOM   4773  HA  THR   298      43.540  71.830  51.510  1.00  0.00            
ATOM   4774  CB  THR   298      44.980  72.890  50.320  1.00  0.00            
ATOM   4775  HB  THR   298      45.470  73.860  50.400  1.00  0.00            
ATOM   4776  CG2 THR   298      46.060  71.860  50.370  1.00  0.00            
ATOM   4777 1HG2 THR   298      46.900  72.330  49.870  1.00  0.00            
ATOM   4778 2HG2 THR   298      46.380  71.780  51.410  1.00  0.00            
ATOM   4779 3HG2 THR   298      45.630  70.900  50.070  1.00  0.00            
ATOM   4780  OG1 THR   298      44.340  72.710  49.070  1.00  0.00            
ATOM   4781  HG1 THR   298      44.940  73.050  48.400  1.00  0.00            
ATOM   4782  C   THR   298      44.570  73.080  52.830  1.00  0.00            
ATOM   4783  O   THR   298      44.560  74.160  53.400  1.00  0.00            
ATOM   4784  N   ASN   299      45.090  72.030  53.500  1.00  0.00            
ATOM   4785  H   ASN   299      45.090  71.140  53.020  1.00  0.00            
ATOM   4786  CA  ASN   299      45.740  71.920  54.820  1.00  0.00            
ATOM   4787  HA  ASN   299      46.030  72.890  55.230  1.00  0.00            
ATOM   4788  CB  ASN   299      44.680  71.490  55.850  1.00  0.00            
ATOM   4789  HB2 ASN   299      44.430  70.450  55.630  1.00  0.00            
ATOM   4790  HB3 ASN   299      45.110  71.420  56.850  1.00  0.00            
ATOM   4791  CG  ASN   299      43.470  72.400  55.930  1.00  0.00            
ATOM   4792  OD1 ASN   299      43.570  73.560  56.250  1.00  0.00            
ATOM   4793  ND2 ASN   299      42.290  71.990  55.530  1.00  0.00            
ATOM   4794 1HD2 ASN   299      41.720  72.810  55.390  1.00  0.00            
ATOM   4795 2HD2 ASN   299      42.190  71.220  54.890  1.00  0.00            
ATOM   4796  C   ASN   299      47.000  71.040  54.760  1.00  0.00            
ATOM   4797  O   ASN   299      47.230  70.450  53.660  1.00  0.00            
ATOM   4798  N   LEU   300      47.730  70.820  55.920  1.00  0.00            
ATOM   4799  H   LEU   300      47.330  71.140  56.790  1.00  0.00            
ATOM   4800  CA  LEU   300      48.610  69.680  56.080  1.00  0.00            
ATOM   4801  HA  LEU   300      49.200  69.580  55.170  1.00  0.00            
ATOM   4802  CB  LEU   300      49.530  69.750  57.310  1.00  0.00            
ATOM   4803  HB2 LEU   300      49.000  69.550  58.240  1.00  0.00            
ATOM   4804  HB3 LEU   300      50.120  68.850  57.110  1.00  0.00            
ATOM   4805  CG  LEU   300      50.290  71.100  57.330  1.00  0.00            
ATOM   4806  HG  LEU   300      49.660  71.990  57.390  1.00  0.00            
ATOM   4807  CD1 LEU   300      51.200  71.330  58.540  1.00  0.00            
ATOM   4808 1HD1 LEU   300      51.970  70.560  58.530  1.00  0.00            
ATOM   4809 2HD1 LEU   300      51.700  72.300  58.490  1.00  0.00            
ATOM   4810 3HD1 LEU   300      50.690  71.300  59.500  1.00  0.00            
ATOM   4811  CD2 LEU   300      51.360  71.190  56.230  1.00  0.00            
ATOM   4812 1HD2 LEU   300      52.060  70.360  56.300  1.00  0.00            
ATOM   4813 2HD2 LEU   300      50.760  71.100  55.330  1.00  0.00            
ATOM   4814 3HD2 LEU   300      51.920  72.120  56.280  1.00  0.00            
ATOM   4815  C   LEU   300      47.700  68.360  56.050  1.00  0.00            
ATOM   4816  O   LEU   300      46.530  68.360  56.350  1.00  0.00            
ATOM   4817  N   ALA   301      48.320  67.270  55.660  1.00  0.00            
ATOM   4818  H   ALA   301      49.300  67.410  55.500  1.00  0.00            
ATOM   4819  CA  ALA   301      47.750  65.900  55.820  1.00  0.00            
ATOM   4820  HA  ALA   301      46.820  65.780  55.270  1.00  0.00            
ATOM   4821  CB  ALA   301      48.640  64.800  55.240  1.00  0.00            
ATOM   4822  HB1 ALA   301      49.690  64.990  55.470  1.00  0.00            
ATOM   4823  HB2 ALA   301      48.290  63.850  55.640  1.00  0.00            
ATOM   4824  HB3 ALA   301      48.570  64.800  54.150  1.00  0.00            
ATOM   4825  C   ALA   301      47.450  65.630  57.300  1.00  0.00            
ATOM   4826  O   ALA   301      48.220  66.140  58.120  1.00  0.00            
ATOM   4827  N   SER   302      46.300  64.980  57.610  1.00  0.00            
ATOM   4828  H   SER   302      45.800  64.560  56.840  1.00  0.00            
ATOM   4829  CA  SER   302      46.050  64.560  58.950  1.00  0.00            
ATOM   4830  HA  SER   302      46.260  65.380  59.640  1.00  0.00            
ATOM   4831  CB  SER   302      44.570  64.090  59.180  1.00  0.00            
ATOM   4832  HB2 SER   302      44.380  63.450  58.320  1.00  0.00            
ATOM   4833  HB3 SER   302      44.550  63.400  60.020  1.00  0.00            
ATOM   4834  OG  SER   302      43.640  65.160  59.180  1.00  0.00            
ATOM   4835  HG  SER   302      43.700  65.680  58.380  1.00  0.00            
ATOM   4836  C   SER   302      46.940  63.320  59.310  1.00  0.00            
ATOM   4837  O   SER   302      47.530  62.640  58.440  1.00  0.00            
ATOM   4838  N   SER   303      47.070  63.020  60.610  1.00  0.00            
ATOM   4839  H   SER   303      46.490  63.460  61.310  1.00  0.00            
ATOM   4840  CA  SER   303      47.880  61.850  61.010  1.00  0.00            
ATOM   4841  HA  SER   303      48.860  62.100  60.590  1.00  0.00            
ATOM   4842  CB  SER   303      47.930  61.810  62.560  1.00  0.00            
ATOM   4843  HB2 SER   303      46.930  61.990  62.940  1.00  0.00            
ATOM   4844  HB3 SER   303      48.320  60.890  63.010  1.00  0.00            
ATOM   4845  OG  SER   303      48.610  63.000  62.830  1.00  0.00            
ATOM   4846  HG  SER   303      49.550  62.840  62.960  1.00  0.00            
ATOM   4847  C   SER   303      47.250  60.530  60.580  1.00  0.00            
ATOM   4848  O   SER   303      46.080  60.190  61.010  1.00  0.00            
ATOM   4849  N   THR   304      48.020  59.810  59.800  1.00  0.00            
ATOM   4850  H   THR   304      48.860  60.260  59.480  1.00  0.00            
ATOM   4851  CA  THR   304      47.590  58.540  59.170  1.00  0.00            
ATOM   4852  HA  THR   304      46.670  58.770  58.640  1.00  0.00            
ATOM   4853  CB  THR   304      48.590  57.910  58.160  1.00  0.00            
ATOM   4854  HB  THR   304      49.560  57.880  58.660  1.00  0.00            
ATOM   4855  CG2 THR   304      48.170  56.580  57.540  1.00  0.00            
ATOM   4856 1HG2 THR   304      48.420  55.770  58.230  1.00  0.00            
ATOM   4857 2HG2 THR   304      47.120  56.540  57.230  1.00  0.00            
ATOM   4858 3HG2 THR   304      48.740  56.470  56.620  1.00  0.00            
ATOM   4859  OG1 THR   304      48.850  58.680  57.050  1.00  0.00            
ATOM   4860  HG1 THR   304      48.390  58.260  56.320  1.00  0.00            
ATOM   4861  C   THR   304      47.270  57.490  60.270  1.00  0.00            
ATOM   4862  O   THR   304      48.160  57.130  61.080  1.00  0.00            
ATOM   4863  N   LEU   305      46.070  56.920  60.140  1.00  0.00            
ATOM   4864  H   LEU   305      45.430  57.310  59.470  1.00  0.00            
ATOM   4865  CA  LEU   305      45.540  56.010  61.160  1.00  0.00            
ATOM   4866  HA  LEU   305      45.940  56.450  62.080  1.00  0.00            
ATOM   4867  CB  LEU   305      43.970  56.110  61.240  1.00  0.00            
ATOM   4868  HB2 LEU   305      43.550  55.760  60.290  1.00  0.00            
ATOM   4869  HB3 LEU   305      43.770  55.430  62.070  1.00  0.00            
ATOM   4870  CG  LEU   305      43.410  57.500  61.710  1.00  0.00            
ATOM   4871  HG  LEU   305      43.410  58.230  60.910  1.00  0.00            
ATOM   4872  CD1 LEU   305      41.930  57.380  62.160  1.00  0.00            
ATOM   4873 1HD1 LEU   305      41.580  58.340  62.550  1.00  0.00            
ATOM   4874 2HD1 LEU   305      41.200  57.260  61.350  1.00  0.00            
ATOM   4875 3HD1 LEU   305      41.850  56.610  62.920  1.00  0.00            
ATOM   4876  CD2 LEU   305      44.060  58.220  62.890  1.00  0.00            
ATOM   4877 1HD2 LEU   305      43.840  57.680  63.810  1.00  0.00            
ATOM   4878 2HD2 LEU   305      45.120  58.300  62.670  1.00  0.00            
ATOM   4879 3HD2 LEU   305      43.720  59.250  62.970  1.00  0.00            
ATOM   4880  C   LEU   305      45.940  54.530  60.940  1.00  0.00            
ATOM   4881  O   LEU   305      45.450  53.830  60.050  1.00  0.00            
ATOM   4882  N   LEU   306      46.950  54.180  61.740  1.00  0.00            
ATOM   4883  H   LEU   306      47.450  54.880  62.270  1.00  0.00            
ATOM   4884  CA  LEU   306      47.360  52.770  61.830  1.00  0.00            
ATOM   4885  HA  LEU   306      47.600  52.400  60.830  1.00  0.00            
ATOM   4886  CB  LEU   306      48.710  52.670  62.570  1.00  0.00            
ATOM   4887  HB2 LEU   306      48.550  53.120  63.550  1.00  0.00            
ATOM   4888  HB3 LEU   306      49.060  51.650  62.730  1.00  0.00            
ATOM   4889  CG  LEU   306      49.800  53.590  62.030  1.00  0.00            
ATOM   4890  HG  LEU   306      49.610  54.620  62.350  1.00  0.00            
ATOM   4891  CD1 LEU   306      51.110  53.280  62.580  1.00  0.00            
ATOM   4892 1HD1 LEU   306      51.670  54.220  62.570  1.00  0.00            
ATOM   4893 2HD1 LEU   306      51.050  52.960  63.630  1.00  0.00            
ATOM   4894 3HD1 LEU   306      51.680  52.480  62.100  1.00  0.00            
ATOM   4895  CD2 LEU   306      49.940  53.850  60.520  1.00  0.00            
ATOM   4896 1HD2 LEU   306      50.470  54.760  60.250  1.00  0.00            
ATOM   4897 2HD2 LEU   306      50.270  52.940  60.010  1.00  0.00            
ATOM   4898 3HD2 LEU   306      48.950  54.060  60.120  1.00  0.00            
ATOM   4899  C   LEU   306      46.310  52.010  62.670  1.00  0.00            
ATOM   4900  O   LEU   306      46.130  52.040  63.930  1.00  0.00            
ATOM   4901  N   ARG   307      45.600  51.180  61.910  1.00  0.00            
ATOM   4902  H   ARG   307      45.630  51.310  60.910  1.00  0.00            
ATOM   4903  CA  ARG   307      44.540  50.270  62.420  1.00  0.00            
ATOM   4904  HA  ARG   307      44.630  50.130  63.500  1.00  0.00            
ATOM   4905  CB  ARG   307      43.140  51.000  62.210  1.00  0.00            
ATOM   4906  HB2 ARG   307      43.000  51.110  61.130  1.00  0.00            
ATOM   4907  HB3 ARG   307      42.350  50.350  62.600  1.00  0.00            
ATOM   4908  CG  ARG   307      42.980  52.360  62.930  1.00  0.00            
ATOM   4909  HG2 ARG   307      42.960  52.150  64.000  1.00  0.00            
ATOM   4910  HG3 ARG   307      43.890  52.950  62.800  1.00  0.00            
ATOM   4911  CD  ARG   307      41.670  53.040  62.620  1.00  0.00            
ATOM   4912  HD2 ARG   307      40.880  52.300  62.700  1.00  0.00            
ATOM   4913  HD3 ARG   307      41.550  53.910  63.260  1.00  0.00            
ATOM   4914  NE  ARG   307      41.640  53.560  61.220  1.00  0.00            
ATOM   4915  HE  ARG   307      42.490  53.470  60.680  1.00  0.00            
ATOM   4916  CZ  ARG   307      40.610  54.200  60.610  1.00  0.00            
ATOM   4917  NH1 ARG   307      39.630  54.680  61.260  1.00  0.00            
ATOM   4918 1HH1 ARG   307      39.550  54.870  62.250  1.00  0.00            
ATOM   4919 2HH1 ARG   307      38.850  55.040  60.720  1.00  0.00            
ATOM   4920  NH2 ARG   307      40.700  54.440  59.350  1.00  0.00            
ATOM   4921 1HH2 ARG   307      41.580  54.300  58.870  1.00  0.00            
ATOM   4922 2HH2 ARG   307      39.970  54.960  58.890  1.00  0.00            
ATOM   4923  C   ARG   307      44.540  48.780  61.900  1.00  0.00            
ATOM   4924  O   ARG   307      45.290  48.440  61.000  1.00  0.00            
ATOM   4925  N   GLU   308      43.650  47.990  62.490  1.00  0.00            
ATOM   4926  H   GLU   308      43.230  48.290  63.350  1.00  0.00            
ATOM   4927  CA  GLU   308      43.550  46.610  62.160  1.00  0.00            
ATOM   4928  HA  GLU   308      44.510  46.200  62.470  1.00  0.00            
ATOM   4929  CB  GLU   308      42.380  45.990  63.010  1.00  0.00            
ATOM   4930  HB2 GLU   308      41.450  46.490  62.750  1.00  0.00            
ATOM   4931  HB3 GLU   308      42.240  45.050  62.470  1.00  0.00            
ATOM   4932  CG  GLU   308      42.500  45.770  64.600  1.00  0.00            
ATOM   4933  HG2 GLU   308      42.420  46.790  64.970  1.00  0.00            
ATOM   4934  HG3 GLU   308      41.780  45.070  65.010  1.00  0.00            
ATOM   4935  CD  GLU   308      43.820  45.280  65.000  1.00  0.00            
ATOM   4936  OE1 GLU   308      44.480  46.050  65.760  1.00  0.00            
ATOM   4937  OE2 GLU   308      44.240  44.230  64.430  1.00  0.00            
ATOM   4938  C   GLU   308      43.280  46.230  60.670  1.00  0.00            
ATOM   4939  O   GLU   308      42.330  46.700  60.050  1.00  0.00            
ATOM   4940  N   GLY   309      44.140  45.380  60.090  1.00  0.00            
ATOM   4941  H   GLY   309      44.870  44.970  60.660  1.00  0.00            
ATOM   4942  CA  GLY   309      44.210  45.100  58.650  1.00  0.00            
ATOM   4943  HA2 GLY   309      44.980  44.330  58.580  1.00  0.00            
ATOM   4944  HA3 GLY   309      43.280  44.800  58.170  1.00  0.00            
ATOM   4945  C   GLY   309      44.800  46.240  57.770  1.00  0.00            
ATOM   4946  O   GLY   309      45.020  46.030  56.570  1.00  0.00            
ATOM   4947  N   ALA   310      45.010  47.430  58.290  1.00  0.00            
ATOM   4948  H   ALA   310      44.920  47.540  59.290  1.00  0.00            
ATOM   4949  CA  ALA   310      45.390  48.580  57.500  1.00  0.00            
ATOM   4950  HA  ALA   310      45.000  48.500  56.480  1.00  0.00            
ATOM   4951  CB  ALA   310      44.820  49.910  58.030  1.00  0.00            
ATOM   4952  HB1 ALA   310      44.930  50.690  57.280  1.00  0.00            
ATOM   4953  HB2 ALA   310      43.740  49.840  58.140  1.00  0.00            
ATOM   4954  HB3 ALA   310      45.280  50.260  58.960  1.00  0.00            
ATOM   4955  C   ALA   310      46.940  48.700  57.340  1.00  0.00            
ATOM   4956  O   ALA   310      47.580  49.660  57.720  1.00  0.00            
ATOM   4957  N   ASN   311      47.470  47.660  56.680  1.00  0.00            
ATOM   4958  H   ASN   311      46.830  46.880  56.580  1.00  0.00            
ATOM   4959  CA  ASN   311      48.790  47.510  56.090  1.00  0.00            
ATOM   4960  HA  ASN   311      49.540  47.300  56.860  1.00  0.00            
ATOM   4961  CB  ASN   311      48.760  46.290  55.190  1.00  0.00            
ATOM   4962  HB2 ASN   311      48.480  45.400  55.760  1.00  0.00            
ATOM   4963  HB3 ASN   311      48.120  46.410  54.320  1.00  0.00            
ATOM   4964  CG  ASN   311      50.210  46.070  54.710  1.00  0.00            
ATOM   4965  OD1 ASN   311      50.620  46.470  53.650  1.00  0.00            
ATOM   4966  ND2 ASN   311      51.110  45.550  55.510  1.00  0.00            
ATOM   4967 1HD2 ASN   311      52.070  45.560  55.180  1.00  0.00            
ATOM   4968 2HD2 ASN   311      50.880  45.310  56.460  1.00  0.00            
ATOM   4969  C   ASN   311      49.130  48.720  55.260  1.00  0.00            
ATOM   4970  O   ASN   311      48.310  49.250  54.570  1.00  0.00            
ATOM   4971  N   ARG   312      50.420  49.230  55.270  1.00  0.00            
ATOM   4972  H   ARG   312      50.990  48.820  55.990  1.00  0.00            
ATOM   4973  CA  ARG   312      50.890  50.300  54.350  1.00  0.00            
ATOM   4974  HA  ARG   312      50.520  51.230  54.770  1.00  0.00            
ATOM   4975  CB  ARG   312      52.430  50.310  54.470  1.00  0.00            
ATOM   4976  HB2 ARG   312      52.790  51.130  53.830  1.00  0.00            
ATOM   4977  HB3 ARG   312      52.710  50.540  55.500  1.00  0.00            
ATOM   4978  CG  ARG   312      53.180  49.020  54.110  1.00  0.00            
ATOM   4979  HG2 ARG   312      52.720  48.250  54.740  1.00  0.00            
ATOM   4980  HG3 ARG   312      53.110  48.880  53.030  1.00  0.00            
ATOM   4981  CD  ARG   312      54.700  49.070  54.480  1.00  0.00            
ATOM   4982  HD2 ARG   312      54.880  49.250  55.540  1.00  0.00            
ATOM   4983  HD3 ARG   312      54.970  48.040  54.250  1.00  0.00            
ATOM   4984  NE  ARG   312      55.420  49.960  53.490  1.00  0.00            
ATOM   4985  HE  ARG   312      55.630  49.580  52.580  1.00  0.00            
ATOM   4986  CZ  ARG   312      55.940  51.190  53.810  1.00  0.00            
ATOM   4987  NH1 ARG   312      55.810  51.680  54.990  1.00  0.00            
ATOM   4988 1HH1 ARG   312      55.170  51.290  55.670  1.00  0.00            
ATOM   4989 2HH1 ARG   312      56.210  52.580  55.210  1.00  0.00            
ATOM   4990  NH2 ARG   312      56.600  51.880  52.870  1.00  0.00            
ATOM   4991 1HH2 ARG   312      56.960  51.420  52.050  1.00  0.00            
ATOM   4992 2HH2 ARG   312      56.940  52.790  53.150  1.00  0.00            
ATOM   4993  C   ARG   312      50.470  50.170  52.930  1.00  0.00            
ATOM   4994  O   ARG   312      50.480  51.190  52.260  1.00  0.00            
ATOM   4995  N   GLU   313      50.210  49.000  52.380  1.00  0.00            
ATOM   4996  H   GLU   313      50.430  48.190  52.950  1.00  0.00            
ATOM   4997  CA  GLU   313      49.820  48.790  50.970  1.00  0.00            
ATOM   4998  HA  GLU   313      50.530  49.320  50.330  1.00  0.00            
ATOM   4999  CB  GLU   313      49.730  47.230  50.700  1.00  0.00            
ATOM   5000  HB2 GLU   313      50.640  46.780  51.080  1.00  0.00            
ATOM   5001  HB3 GLU   313      48.870  46.990  51.330  1.00  0.00            
ATOM   5002  CG  GLU   313      49.360  46.700  49.300  1.00  0.00            
ATOM   5003  HG2 GLU   313      48.440  46.120  49.380  1.00  0.00            
ATOM   5004  HG3 GLU   313      49.050  47.640  48.840  1.00  0.00            
ATOM   5005  CD  GLU   313      50.410  46.030  48.450  1.00  0.00            
ATOM   5006  OE1 GLU   313      51.590  46.460  48.390  1.00  0.00            
ATOM   5007  OE2 GLU   313      49.970  45.080  47.760  1.00  0.00            
ATOM   5008  C   GLU   313      48.420  49.410  50.650  1.00  0.00            
ATOM   5009  O   GLU   313      48.220  49.850  49.530  1.00  0.00            
ATOM   5010  N   ILE   314      47.500  49.410  51.640  1.00  0.00            
ATOM   5011  H   ILE   314      47.770  48.950  52.500  1.00  0.00            
ATOM   5012  CA  ILE   314      46.100  49.910  51.670  1.00  0.00            
ATOM   5013  HA  ILE   314      45.660  49.870  50.670  1.00  0.00            
ATOM   5014  CB  ILE   314      45.260  49.150  52.800  1.00  0.00            
ATOM   5015  HB  ILE   314      45.740  49.320  53.760  1.00  0.00            
ATOM   5016  CG2 ILE   314      43.860  49.840  53.150  1.00  0.00            
ATOM   5017 1HG2 ILE   314      43.200  49.900  52.280  1.00  0.00            
ATOM   5018 2HG2 ILE   314      43.300  49.290  53.900  1.00  0.00            
ATOM   5019 3HG2 ILE   314      44.030  50.840  53.560  1.00  0.00            
ATOM   5020  CG1 ILE   314      45.030  47.650  52.590  1.00  0.00            
ATOM   5021 2HG1 ILE   314      45.940  47.120  52.860  1.00  0.00            
ATOM   5022 3HG1 ILE   314      44.180  47.370  53.220  1.00  0.00            
ATOM   5023  CD1 ILE   314      44.560  47.330  51.160  1.00  0.00            
ATOM   5024 1HD1 ILE   314      43.570  47.700  50.920  1.00  0.00            
ATOM   5025 2HD1 ILE   314      45.260  47.680  50.400  1.00  0.00            
ATOM   5026 3HD1 ILE   314      44.550  46.240  51.070  1.00  0.00            
ATOM   5027  C   ILE   314      46.140  51.410  51.990  1.00  0.00            
ATOM   5028  O   ILE   314      45.340  52.190  51.420  1.00  0.00            
ATOM   5029  N   LEU   315      47.070  51.850  52.850  1.00  0.00            
ATOM   5030  H   LEU   315      47.620  51.110  53.260  1.00  0.00            
ATOM   5031  CA  LEU   315      47.230  53.290  53.140  1.00  0.00            
ATOM   5032  HA  LEU   315      46.220  53.700  53.120  1.00  0.00            
ATOM   5033  CB  LEU   315      47.820  53.510  54.580  1.00  0.00            
ATOM   5034  HB2 LEU   315      48.860  53.180  54.610  1.00  0.00            
ATOM   5035  HB3 LEU   315      47.860  54.580  54.770  1.00  0.00            
ATOM   5036  CG  LEU   315      47.120  52.680  55.760  1.00  0.00            
ATOM   5037  HG  LEU   315      46.990  51.640  55.450  1.00  0.00            
ATOM   5038  CD1 LEU   315      48.000  52.770  57.060  1.00  0.00            
ATOM   5039 1HD1 LEU   315      48.850  52.130  56.850  1.00  0.00            
ATOM   5040 2HD1 LEU   315      48.370  53.800  57.150  1.00  0.00            
ATOM   5041 3HD1 LEU   315      47.540  52.460  58.000  1.00  0.00            
ATOM   5042  CD2 LEU   315      45.770  53.380  55.910  1.00  0.00            
ATOM   5043 1HD2 LEU   315      45.860  54.390  56.310  1.00  0.00            
ATOM   5044 2HD2 LEU   315      45.250  53.240  54.970  1.00  0.00            
ATOM   5045 3HD2 LEU   315      45.150  52.820  56.620  1.00  0.00            
ATOM   5046  C   LEU   315      47.870  54.050  51.990  1.00  0.00            
ATOM   5047  O   LEU   315      47.500  55.200  51.750  1.00  0.00            
ATOM   5048  N   GLY   316      48.840  53.460  51.320  1.00  0.00            
ATOM   5049  H   GLY   316      49.140  52.560  51.680  1.00  0.00            
ATOM   5050  CA  GLY   316      49.560  53.880  50.110  1.00  0.00            
ATOM   5051  HA2 GLY   316      49.950  52.960  49.670  1.00  0.00            
ATOM   5052  HA3 GLY   316      48.950  54.310  49.320  1.00  0.00            
ATOM   5053  C   GLY   316      50.760  54.830  50.450  1.00  0.00            
ATOM   5054  O   GLY   316      51.870  54.610  49.940  1.00  0.00            
ATOM   5055  N   ILE   317      50.500  55.680  51.450  1.00  0.00            
ATOM   5056  H   ILE   317      49.590  55.690  51.910  1.00  0.00            
ATOM   5057  CA  ILE   317      51.500  56.570  52.100  1.00  0.00            
ATOM   5058  HA  ILE   317      52.490  56.150  51.990  1.00  0.00            
ATOM   5059  CB  ILE   317      51.380  57.930  51.430  1.00  0.00            
ATOM   5060  HB  ILE   317      50.360  58.270  51.610  1.00  0.00            
ATOM   5061  CG2 ILE   317      52.400  58.910  51.950  1.00  0.00
[truncated: 126,254 more chars]
