# Supplementary material for: Distinct activation mechanisms of β-arrestin-1 revealed by 19F NMR spectroscopy
Source: Nat Commun. 2023 Nov 29;14:7865. doi: 10.1038/s41467-023-43694-1 (PMC10686989; doi:10.1038/s41467-023-43694-1)
Supplement: Supplementary file 3 — Supplementary Data 1 [file 41467_2023_43694_MOESM3_ESM.zip › Supplementary-Data-1/Input-output-files/L71CF_input#2.pdb]

REMARK    GENERATED BY TRJCONV
TITLE     a t= 262000.00000 step= 131000000
REMARK    THIS IS A SIMULATION BOX
CRYST1   81.630  118.618   97.570  90.00  90.00  90.00 P 1           1
MODEL        1
ATOM      1  N   MET     1      49.030  95.440  51.760  1.00  0.00            
ATOM      2  H1  MET     1      49.900  95.530  52.270  1.00  0.00            
ATOM      3  H2  MET     1      49.130  95.340  50.760  1.00  0.00            
ATOM      4  H3  MET     1      48.590  94.580  52.050  1.00  0.00            
ATOM      5  CA  MET     1      48.150  96.620  51.960  1.00  0.00            
ATOM      6  HA  MET     1      47.740  96.560  52.970  1.00  0.00            
ATOM      7  CB  MET     1      48.820  97.980  51.960  1.00  0.00            
ATOM      8  HB2 MET     1      49.470  98.030  51.080  1.00  0.00            
ATOM      9  HB3 MET     1      48.070  98.770  52.030  1.00  0.00            
ATOM     10  CG  MET     1      49.550  98.230  53.290  1.00  0.00            
ATOM     11  HG2 MET     1      48.790  98.000  54.030  1.00  0.00            
ATOM     12  HG3 MET     1      50.190  97.350  53.300  1.00  0.00            
ATOM     13  SD  MET     1      50.540  99.680  53.790  1.00  0.00            
ATOM     14  CE  MET     1      52.050  99.200  52.970  1.00  0.00            
ATOM     15  HE1 MET     1      52.910  99.370  53.610  1.00  0.00            
ATOM     16  HE2 MET     1      51.990  98.140  52.710  1.00  0.00            
ATOM     17  HE3 MET     1      52.130  99.790  52.060  1.00  0.00            
ATOM     18  C   MET     1      46.920  96.610  51.090  1.00  0.00            
ATOM     19  O   MET     1      46.810  97.360  50.060  1.00  0.00            
ATOM     20  N   GLY     2      46.010  95.760  51.460  1.00  0.00            
ATOM     21  H   GLY     2      46.260  95.050  52.130  1.00  0.00            
ATOM     22  CA  GLY     2      44.600  95.680  50.930  1.00  0.00            
ATOM     23  HA2 GLY     2      44.360  96.600  50.390  1.00  0.00            
ATOM     24  HA3 GLY     2      44.550  94.960  50.120  1.00  0.00            
ATOM     25  C   GLY     2      43.500  95.130  51.840  1.00  0.00            
ATOM     26  O   GLY     2      42.290  95.100  51.540  1.00  0.00            
ATOM     27  N   ASP     3      43.860  94.730  53.040  1.00  0.00            
ATOM     28  H   ASP     3      44.800  94.930  53.330  1.00  0.00            
ATOM     29  CA  ASP     3      42.980  93.990  53.970  1.00  0.00            
ATOM     30  HA  ASP     3      42.340  93.260  53.460  1.00  0.00            
ATOM     31  CB  ASP     3      43.800  93.210  55.080  1.00  0.00            
ATOM     32  HB2 ASP     3      43.120  92.510  55.560  1.00  0.00            
ATOM     33  HB3 ASP     3      44.610  92.610  54.650  1.00  0.00            
ATOM     34  CG  ASP     3      44.430  94.210  56.130  1.00  0.00            
ATOM     35  OD1 ASP     3      44.740  93.750  57.260  1.00  0.00            
ATOM     36  OD2 ASP     3      44.720  95.370  55.750  1.00  0.00            
ATOM     37  C   ASP     3      41.910  94.900  54.670  1.00  0.00            
ATOM     38  O   ASP     3      40.840  94.390  55.080  1.00  0.00            
ATOM     39  N   LYS     4      42.200  96.210  54.550  1.00  0.00            
ATOM     40  H   LYS     4      43.070  96.420  54.080  1.00  0.00            
ATOM     41  CA  LYS     4      41.260  97.320  54.850  1.00  0.00            
ATOM     42  HA  LYS     4      40.320  96.840  55.140  1.00  0.00            
ATOM     43  CB  LYS     4      41.770  98.230  56.000  1.00  0.00            
ATOM     44  HB2 LYS     4      42.810  98.390  55.710  1.00  0.00            
ATOM     45  HB3 LYS     4      41.140  99.090  56.210  1.00  0.00            
ATOM     46  CG  LYS     4      41.900  97.460  57.340  1.00  0.00            
ATOM     47  HG2 LYS     4      40.870  97.220  57.630  1.00  0.00            
ATOM     48  HG3 LYS     4      42.370  96.480  57.190  1.00  0.00            
ATOM     49  CD  LYS     4      42.640  98.140  58.450  1.00  0.00            
ATOM     50  HD2 LYS     4      42.150  99.090  58.660  1.00  0.00            
ATOM     51  HD3 LYS     4      42.790  97.560  59.360  1.00  0.00            
ATOM     52  CE  LYS     4      44.080  98.380  58.070  1.00  0.00            
ATOM     53  HE2 LYS     4      44.170  98.920  57.120  1.00  0.00            
ATOM     54  HE3 LYS     4      44.490  99.030  58.850  1.00  0.00            
ATOM     55  NZ  LYS     4      44.860  97.160  58.010  1.00  0.00            
ATOM     56  HZ1 LYS     4      45.820  97.450  57.980  1.00  0.00            
ATOM     57  HZ2 LYS     4      44.750  96.460  58.730  1.00  0.00            
ATOM     58  HZ3 LYS     4      44.670  96.610  57.190  1.00  0.00            
ATOM     59  C   LYS     4      40.890  98.220  53.690  1.00  0.00            
ATOM     60  O   LYS     4      40.510  99.350  53.870  1.00  0.00            
ATOM     61  N   GLY     5      40.950  97.630  52.500  1.00  0.00            
ATOM     62  H   GLY     5      41.300  96.690  52.390  1.00  0.00            
ATOM     63  CA  GLY     5      40.460  98.220  51.270  1.00  0.00            
ATOM     64  HA2 GLY     5      39.630  97.570  50.970  1.00  0.00            
ATOM     65  HA3 GLY     5      39.990  99.190  51.440  1.00  0.00            
ATOM     66  C   GLY     5      41.430  98.370  50.100  1.00  0.00            
ATOM     67  O   GLY     5      42.660  98.650  50.280  1.00  0.00            
ATOM     68  N   THR     6      40.940  98.140  48.900  1.00  0.00            
ATOM     69  H   THR     6      39.930  98.150  48.840  1.00  0.00            
ATOM     70  CA  THR     6      41.690  98.320  47.660  1.00  0.00            
ATOM     71  HA  THR     6      42.590  97.700  47.660  1.00  0.00            
ATOM     72  CB  THR     6      40.830  97.900  46.410  1.00  0.00            
ATOM     73  HB  THR     6      39.960  98.570  46.430  1.00  0.00            
ATOM     74  CG2 THR     6      41.560  98.000  45.080  1.00  0.00            
ATOM     75 1HG2 THR     6      40.840  97.990  44.260  1.00  0.00            
ATOM     76 2HG2 THR     6      42.190  98.890  45.130  1.00  0.00            
ATOM     77 3HG2 THR     6      42.290  97.200  45.040  1.00  0.00            
ATOM     78  OG1 THR     6      40.330  96.570  46.560  1.00  0.00            
ATOM     79  HG1 THR     6      39.910  96.480  47.420  1.00  0.00            
ATOM     80  C   THR     6      42.240  99.740  47.600  1.00  0.00            
ATOM     81  O   THR     6      41.410 100.630  47.440  1.00  0.00            
ATOM     82  N   ARG     7      43.550 100.020  47.770  1.00  0.00            
ATOM     83  H   ARG     7      44.220  99.260  47.810  1.00  0.00            
ATOM     84  CA  ARG     7      43.940 101.360  47.920  1.00  0.00            
ATOM     85  HA  ARG     7      43.230 101.890  48.550  1.00  0.00            
ATOM     86  CB  ARG     7      45.310 101.590  48.630  1.00  0.00            
ATOM     87  HB2 ARG     7      46.150 101.240  48.030  1.00  0.00            
ATOM     88  HB3 ARG     7      45.310 102.640  48.890  1.00  0.00            
ATOM     89  CG  ARG     7      45.500 100.790  49.950  1.00  0.00            
ATOM     90  HG2 ARG     7      44.640 100.890  50.610  1.00  0.00            
ATOM     91  HG3 ARG     7      45.570  99.790  49.510  1.00  0.00            
ATOM     92  CD  ARG     7      46.760 101.160  50.710  1.00  0.00            
ATOM     93  HD2 ARG     7      46.820 102.210  50.990  1.00  0.00            
ATOM     94  HD3 ARG     7      46.810 100.530  51.600  1.00  0.00            
ATOM     95  NE  ARG     7      48.040 100.740  50.050  1.00  0.00            
ATOM     96  HE  ARG     7      48.000 100.250  49.170  1.00  0.00            
ATOM     97  CZ  ARG     7      49.210 101.360  50.280  1.00  0.00            
ATOM     98  NH1 ARG     7      50.200 101.220  49.400  1.00  0.00            
ATOM     99 1HH1 ARG     7      49.890 100.780  48.550  1.00  0.00            
ATOM    100 2HH1 ARG     7      51.090 101.690  49.550  1.00  0.00            
ATOM    101  NH2 ARG     7      49.470 101.980  51.400  1.00  0.00            
ATOM    102 1HH2 ARG     7      48.680 102.140  52.000  1.00  0.00            
ATOM    103 2HH2 ARG     7      50.420 102.210  51.670  1.00  0.00            
ATOM    104  C   ARG     7      43.980 102.130  46.540  1.00  0.00            
ATOM    105  O   ARG     7      44.530 101.610  45.570  1.00  0.00            
ATOM    106  N   VAL     8      43.540 103.380  46.400  1.00  0.00            
ATOM    107  H   VAL     8      43.100 103.820  47.190  1.00  0.00            
ATOM    108  CA  VAL     8      43.590 104.260  45.170  1.00  0.00            
ATOM    109  HA  VAL     8      44.220 103.740  44.450  1.00  0.00            
ATOM    110  CB  VAL     8      42.180 104.340  44.470  1.00  0.00            
ATOM    111  HB  VAL     8      41.440 104.450  45.260  1.00  0.00            
ATOM    112  CG1 VAL     8      42.120 105.500  43.480  1.00  0.00            
ATOM    113 1HG1 VAL     8      42.760 105.330  42.610  1.00  0.00            
ATOM    114 2HG1 VAL     8      41.130 105.420  43.020  1.00  0.00            
ATOM    115 3HG1 VAL     8      42.380 106.490  43.840  1.00  0.00            
ATOM    116  CG2 VAL     8      41.710 103.070  43.750  1.00  0.00            
ATOM    117 1HG2 VAL     8      41.790 102.200  44.390  1.00  0.00            
ATOM    118 2HG2 VAL     8      40.640 103.150  43.530  1.00  0.00            
ATOM    119 3HG2 VAL     8      42.310 102.970  42.840  1.00  0.00            
ATOM    120  C   VAL     8      44.180 105.560  45.580  1.00  0.00            
ATOM    121  O   VAL     8      43.640 106.270  46.450  1.00  0.00            
ATOM    122  N   PHE     9      45.320 105.880  44.950  1.00  0.00            
ATOM    123  H   PHE     9      45.660 105.250  44.240  1.00  0.00            
ATOM    124  CA  PHE     9      46.020 107.120  45.120  1.00  0.00            
ATOM    125  HA  PHE     9      46.140 107.350  46.180  1.00  0.00            
ATOM    126  CB  PHE     9      47.340 106.940  44.380  1.00  0.00            
ATOM    127  HB2 PHE     9      47.210 107.010  43.300  1.00  0.00            
ATOM    128  HB3 PHE     9      47.870 107.880  44.550  1.00  0.00            
ATOM    129  CG  PHE     9      48.180 105.820  44.840  1.00  0.00            
ATOM    130  CD1 PHE     9      48.230 104.690  43.970  1.00  0.00            
ATOM    131  HD1 PHE     9      47.780 104.710  42.990  1.00  0.00            
ATOM    132  CE1 PHE     9      48.660 103.480  44.400  1.00  0.00            
ATOM    133  HE1 PHE     9      48.670 102.670  43.690  1.00  0.00            
ATOM    134  CZ  PHE     9      49.370 103.460  45.630  1.00  0.00            
ATOM    135  HZ  PHE     9      49.820 102.570  46.040  1.00  0.00            
ATOM    136  CE2 PHE     9      49.370 104.610  46.470  1.00  0.00            
ATOM    137  HE2 PHE     9      49.770 104.550  47.470  1.00  0.00            
ATOM    138  CD2 PHE     9      48.640 105.760  46.130  1.00  0.00            
ATOM    139  HD2 PHE     9      48.450 106.570  46.820  1.00  0.00            
ATOM    140  C   PHE     9      45.330 108.350  44.610  1.00  0.00            
ATOM    141  O   PHE     9      44.760 108.400  43.490  1.00  0.00            
ATOM    142  N   LYS    10      45.380 109.400  45.380  1.00  0.00            
ATOM    143  H   LYS    10      45.880 109.320  46.260  1.00  0.00            
ATOM    144  CA  LYS    10      44.610 110.590  45.130  1.00  0.00            
ATOM    145  HA  LYS    10      44.210 110.610  44.120  1.00  0.00            
ATOM    146  CB  LYS    10      43.410 110.600  46.090  1.00  0.00            
ATOM    147  HB2 LYS    10      42.630 109.870  45.850  1.00  0.00            
ATOM    148  HB3 LYS    10      43.900 110.430  47.050  1.00  0.00            
ATOM    149  CG  LYS    10      42.590 111.920  46.180  1.00  0.00            
ATOM    150  HG2 LYS    10      43.250 112.710  46.530  1.00  0.00            
ATOM    151  HG3 LYS    10      42.230 112.110  45.180  1.00  0.00            
ATOM    152  CD  LYS    10      41.370 111.710  47.150  1.00  0.00            
ATOM    153  HD2 LYS    10      40.740 110.960  46.680  1.00  0.00            
ATOM    154  HD3 LYS    10      41.620 111.380  48.160  1.00  0.00            
ATOM    155  CE  LYS    10      40.680 113.130  47.140  1.00  0.00            
ATOM    156  HE2 LYS    10      41.320 113.960  47.430  1.00  0.00            
ATOM    157  HE3 LYS    10      40.310 113.390  46.140  1.00  0.00            
ATOM    158  NZ  LYS    10      39.580 113.100  48.150  1.00  0.00            
ATOM    159  HZ1 LYS    10      39.210 112.170  48.280  1.00  0.00            
ATOM    160  HZ2 LYS    10      39.890 113.270  49.100  1.00  0.00            
ATOM    161  HZ3 LYS    10      38.830 113.730  47.920  1.00  0.00            
ATOM    162  C   LYS    10      45.470 111.850  45.310  1.00  0.00            
ATOM    163  O   LYS    10      46.240 111.900  46.280  1.00  0.00            
ATOM    164  N   LYS    11      45.300 112.870  44.470  1.00  0.00            
ATOM    165  H   LYS    11      44.610 112.780  43.730  1.00  0.00            
ATOM    166  CA  LYS    11      45.910 114.210  44.620  1.00  0.00            
ATOM    167  HA  LYS    11      46.000 114.420  45.690  1.00  0.00            
ATOM    168  CB  LYS    11      47.210 114.210  43.790  1.00  0.00            
ATOM    169  HB2 LYS    11      47.750 113.280  43.980  1.00  0.00            
ATOM    170  HB3 LYS    11      47.020 114.400  42.730  1.00  0.00            
ATOM    171  CG  LYS    11      48.150 115.300  44.320  1.00  0.00            
ATOM    172  HG2 LYS    11      47.630 116.250  44.300  1.00  0.00            
ATOM    173  HG3 LYS    11      48.370 115.120  45.370  1.00  0.00            
ATOM    174  CD  LYS    11      49.360 115.380  43.390  1.00  0.00            
ATOM    175  HD2 LYS    11      49.950 114.460  43.450  1.00  0.00            
ATOM    176  HD3 LYS    11      49.060 115.590  42.360  1.00  0.00            
ATOM    177  CE  LYS    11      50.130 116.660  43.950  1.00  0.00            
ATOM    178  HE2 LYS    11      49.620 117.550  43.570  1.00  0.00            
ATOM    179  HE3 LYS    11      49.850 116.830  44.990  1.00  0.00            
ATOM    180  NZ  LYS    11      51.560 116.640  43.670  1.00  0.00            
ATOM    181  HZ1 LYS    11      52.020 115.740  43.740  1.00  0.00            
ATOM    182  HZ2 LYS    11      51.790 116.940  42.730  1.00  0.00            
ATOM    183  HZ3 LYS    11      52.110 117.200  44.320  1.00  0.00            
ATOM    184  C   LYS    11      44.790 115.170  44.110  1.00  0.00            
ATOM    185  O   LYS    11      43.850 114.760  43.410  1.00  0.00            
ATOM    186  N   ALA    12      44.910 116.430  44.550  1.00  0.00            
ATOM    187  H   ALA    12      45.540 116.630  45.310  1.00  0.00            
ATOM    188  CA  ALA    12      44.040 117.590  44.160  1.00  0.00            
ATOM    189  HA  ALA    12      43.410 117.410  43.280  1.00  0.00            
ATOM    190  CB  ALA    12      43.030 117.820  45.340  1.00  0.00            
ATOM    191  HB1 ALA    12      42.470 118.750  45.260  1.00  0.00            
ATOM    192  HB2 ALA    12      42.290 117.030  45.340  1.00  0.00            
ATOM    193  HB3 ALA    12      43.470 117.650  46.320  1.00  0.00            
ATOM    194  C   ALA    12      44.910 118.920  43.910  1.00  0.00            
ATOM    195  O   ALA    12      46.050 119.050  44.410  1.00  0.00            
ATOM    196  N   SER    13      44.260 119.870  43.260  1.00  0.00            
ATOM    197  H   SER    13      43.360 119.760  42.800  1.00  0.00            
ATOM    198  CA  SER    13      44.850 121.210  43.000  1.00  0.00            
ATOM    199  HA  SER    13      45.880 121.070  42.680  1.00  0.00            
ATOM    200  CB  SER    13      44.040 121.890  41.830  1.00  0.00            
ATOM    201  HB2 SER    13      44.280 122.950  41.710  1.00  0.00            
ATOM    202  HB3 SER    13      44.220 121.410  40.870  1.00  0.00            
ATOM    203  OG  SER    13      42.670 121.860  42.110  1.00  0.00            
ATOM    204  HG  SER    13      42.430 122.790  42.050  1.00  0.00            
ATOM    205  C   SER    13      44.760 122.220  44.160  1.00  0.00            
ATOM    206  O   SER    13      43.980 122.060  45.100  1.00  0.00            
ATOM    207  N   PRO    14      45.590 123.320  44.190  1.00  0.00            
ATOM    208  CD  PRO    14      46.710 123.500  43.340  1.00  0.00            
ATOM    209  HD2 PRO    14      46.400 124.120  42.490  1.00  0.00            
ATOM    210  HD3 PRO    14      47.160 122.570  43.000  1.00  0.00            
ATOM    211  CG  PRO    14      47.660 124.340  44.200  1.00  0.00            
ATOM    212  HG2 PRO    14      48.340 124.920  43.590  1.00  0.00            
ATOM    213  HG3 PRO    14      48.260 123.710  44.860  1.00  0.00            
ATOM    214  CB  PRO    14      46.610 125.190  44.930  1.00  0.00            
ATOM    215  HB2 PRO    14      46.250 125.850  44.140  1.00  0.00            
ATOM    216  HB3 PRO    14      47.080 125.650  45.800  1.00  0.00            
ATOM    217  CA  PRO    14      45.590 124.160  45.350  1.00  0.00            
ATOM    218  HA  PRO    14      46.000 123.660  46.230  1.00  0.00            
ATOM    219  C   PRO    14      44.280 124.950  45.620  1.00  0.00            
ATOM    220  O   PRO    14      43.980 125.230  46.830  1.00  0.00            
ATOM    221  N   ASN    15      43.480 125.300  44.620  1.00  0.00            
ATOM    222  H   ASN    15      43.840 125.330  43.680  1.00  0.00            
ATOM    223  CA  ASN    15      42.100 125.840  44.800  1.00  0.00            
ATOM    224  HA  ASN    15      42.140 126.590  45.590  1.00  0.00            
ATOM    225  CB  ASN    15      41.630 126.500  43.540  1.00  0.00            
ATOM    226  HB2 ASN    15      40.710 126.990  43.860  1.00  0.00            
ATOM    227  HB3 ASN    15      42.300 127.310  43.270  1.00  0.00            
ATOM    228  CG  ASN    15      41.510 125.690  42.240  1.00  0.00            
ATOM    229  OD1 ASN    15      41.790 124.460  42.120  1.00  0.00            
ATOM    230  ND2 ASN    15      40.980 126.410  41.270  1.00  0.00            
ATOM    231 1HD2 ASN    15      40.750 126.000  40.370  1.00  0.00            
ATOM    232 2HD2 ASN    15      40.770 127.390  41.360  1.00  0.00            
ATOM    233  C   ASN    15      41.160 124.780  45.260  1.00  0.00            
ATOM    234  O   ASN    15      40.080 125.080  45.780  1.00  0.00            
ATOM    235  N   GLY    16      41.530 123.510  45.050  1.00  0.00            
ATOM    236  H   GLY    16      42.530 123.380  44.950  1.00  0.00            
ATOM    237  CA  GLY    16      40.780 122.330  45.480  1.00  0.00            
ATOM    238  HA2 GLY    16      41.400 121.440  45.320  1.00  0.00            
ATOM    239  HA3 GLY    16      40.600 122.210  46.550  1.00  0.00            
ATOM    240  C   GLY    16      39.610 121.930  44.630  1.00  0.00            
ATOM    241  O   GLY    16      38.950 120.890  44.710  1.00  0.00            
ATOM    242  N   LYS    17      39.360 122.750  43.550  1.00  0.00            
ATOM    243  H   LYS    17      39.870 123.620  43.420  1.00  0.00            
ATOM    244  CA  LYS    17      38.330 122.580  42.570  1.00  0.00            
ATOM    245  HA  LYS    17      37.380 122.310  43.020  1.00  0.00            
ATOM    246  CB  LYS    17      38.200 123.980  41.780  1.00  0.00            
ATOM    247  HB2 LYS    17      39.110 124.130  41.210  1.00  0.00            
ATOM    248  HB3 LYS    17      37.380 123.700  41.110  1.00  0.00            
ATOM    249  CG  LYS    17      37.980 125.350  42.440  1.00  0.00            
ATOM    250  HG2 LYS    17      38.650 125.520  43.290  1.00  0.00            
ATOM    251  HG3 LYS    17      38.190 126.100  41.690  1.00  0.00            
ATOM    252  CD  LYS    17      36.460 125.290  42.920  1.00  0.00            
ATOM    253  HD2 LYS    17      36.170 126.350  42.950  1.00  0.00            
ATOM    254  HD3 LYS    17      35.850 124.720  42.220  1.00  0.00            
ATOM    255  CE  LYS    17      36.400 124.620  44.300  1.00  0.00            
ATOM    256  HE2 LYS    17      36.460 123.540  44.190  1.00  0.00            
ATOM    257  HE3 LYS    17      37.200 124.870  45.000  1.00  0.00            
ATOM    258  NZ  LYS    17      35.120 124.840  44.960  1.00  0.00            
ATOM    259  HZ1 LYS    17      34.840 124.120  45.600  1.00  0.00            
ATOM    260  HZ2 LYS    17      35.030 125.720  45.460  1.00  0.00            
ATOM    261  HZ3 LYS    17      34.400 124.870  44.250  1.00  0.00            
ATOM    262  C   LYS    17      38.460 121.380  41.630  1.00  0.00            
ATOM    263  O   LYS    17      37.420 121.040  41.030  1.00  0.00            
ATOM    264  N   LEU    18      39.650 120.740  41.510  1.00  0.00            
ATOM    265  H   LEU    18      40.440 120.950  42.110  1.00  0.00            
ATOM    266  CA  LEU    18      39.970 119.710  40.410  1.00  0.00            
ATOM    267  HA  LEU    18      39.000 119.350  40.060  1.00  0.00            
ATOM    268  CB  LEU    18      40.800 120.450  39.360  1.00  0.00            
ATOM    269  HB2 LEU    18      40.230 121.340  39.090  1.00  0.00            
ATOM    270  HB3 LEU    18      41.720 120.850  39.800  1.00  0.00            
ATOM    271  CG  LEU    18      41.220 119.660  38.100  1.00  0.00            
ATOM    272  HG  LEU    18      41.690 118.730  38.410  1.00  0.00            
ATOM    273  CD1 LEU    18      39.970 119.260  37.330  1.00  0.00            
ATOM    274 1HD1 LEU    18      40.370 118.800  36.420  1.00  0.00            
ATOM    275 2HD1 LEU    18      39.370 118.490  37.810  1.00  0.00            
ATOM    276 3HD1 LEU    18      39.280 120.070  37.130  1.00  0.00            
ATOM    277  CD2 LEU    18      42.160 120.500  37.320  1.00  0.00            
ATOM    278 1HD2 LEU    18      41.560 121.260  36.800  1.00  0.00            
ATOM    279 2HD2 LEU    18      42.910 121.120  37.820  1.00  0.00            
ATOM    280 3HD2 LEU    18      42.720 119.960  36.550  1.00  0.00            
ATOM    281  C   LEU    18      40.710 118.540  41.070  1.00  0.00            
ATOM    282  O   LEU    18      41.830 118.780  41.480  1.00  0.00            
ATOM    283  N   THR    19      40.220 117.300  41.240  1.00  0.00            
ATOM    284  H   THR    19      39.270 117.250  40.900  1.00  0.00            
ATOM    285  CA  THR    19      40.880 116.060  41.820  1.00  0.00            
ATOM    286  HA  THR    19      41.820 116.400  42.260  1.00  0.00            
ATOM    287  CB  THR    19      40.040 115.470  42.930  1.00  0.00            
ATOM    288  HB  THR    19      39.150 114.950  42.590  1.00  0.00            
ATOM    289  CG2 THR    19      40.830 114.480  43.840  1.00  0.00            
ATOM    290 1HG2 THR    19      40.140 114.150  44.610  1.00  0.00            
ATOM    291 2HG2 THR    19      41.240 113.650  43.260  1.00  0.00            
ATOM    292 3HG2 THR    19      41.610 114.930  44.450  1.00  0.00            
ATOM    293  OG1 THR    19      39.880 116.480  43.890  1.00  0.00            
ATOM    294  HG1 THR    19      39.090 116.920  43.560  1.00  0.00            
ATOM    295  C   THR    19      41.200 114.980  40.760  1.00  0.00            
ATOM    296  O   THR    19      40.370 114.800  39.830  1.00  0.00            
ATOM    297  N   VAL    20      42.310 114.250  40.990  1.00  0.00            
ATOM    298  H   VAL    20      42.800 114.320  41.870  1.00  0.00            
ATOM    299  CA  VAL    20      42.870 113.320  40.030  1.00  0.00            
ATOM    300  HA  VAL    20      42.030 113.000  39.410  1.00  0.00            
ATOM    301  CB  VAL    20      43.960 113.990  39.140  1.00  0.00            
ATOM    302  HB  VAL    20      44.590 114.570  39.810  1.00  0.00            
ATOM    303  CG1 VAL    20      44.730 112.940  38.370  1.00  0.00            
ATOM    304 1HG1 VAL    20      45.340 112.360  39.050  1.00  0.00            
ATOM    305 2HG1 VAL    20      44.010 112.240  37.970  1.00  0.00            
ATOM    306 3HG1 VAL    20      45.430 113.410  37.680  1.00  0.00            
ATOM    307  CG2 VAL    20      43.270 114.890  38.150  1.00  0.00            
ATOM    308 1HG2 VAL    20      43.990 115.090  37.360  1.00  0.00            
ATOM    309 2HG2 VAL    20      42.440 114.320  37.740  1.00  0.00            
ATOM    310 3HG2 VAL    20      42.940 115.810  38.640  1.00  0.00            
ATOM    311  C   VAL    20      43.330 112.050  40.810  1.00  0.00            
ATOM    312  O   VAL    20      43.950 112.100  41.870  1.00  0.00            
ATOM    313  N   TYR    21      42.840 110.880  40.290  1.00  0.00            
ATOM    314  H   TYR    21      42.350 110.880  39.410  1.00  0.00            
ATOM    315  CA  TYR    21      42.910 109.540  40.920  1.00  0.00            
ATOM    316  HA  TYR    21      43.520 109.620  41.820  1.00  0.00            
ATOM    317  CB  TYR    21      41.460 108.980  41.170  1.00  0.00            
ATOM    318  HB2 TYR    21      40.910 108.910  40.230  1.00  0.00            
ATOM    319  HB3 TYR    21      41.500 107.930  41.470  1.00  0.00            
ATOM    320  CG  TYR    21      40.600 109.790  42.080  1.00  0.00            
ATOM    321  CD1 TYR    21      39.840 110.850  41.660  1.00  0.00            
ATOM    322  HD1 TYR    21      39.800 111.120  40.610  1.00  0.00            
ATOM    323  CE1 TYR    21      39.080 111.590  42.660  1.00  0.00            
ATOM    324  HE1 TYR    21      38.490 112.460  42.410  1.00  0.00            
ATOM    325  CZ  TYR    21      38.930 111.100  43.970  1.00  0.00            
ATOM    326  OH  TYR    21      38.120 111.750  44.910  1.00  0.00            
ATOM    327  HH  TYR    21      38.130 111.260  45.730  1.00  0.00            
ATOM    328  CE2 TYR    21      39.670 109.990  44.370  1.00  0.00            
ATOM    329  HE2 TYR    21      39.590 109.720  45.410  1.00  0.00            
ATOM    330  CD2 TYR    21      40.570 109.320  43.420  1.00  0.00            
ATOM    331  HD2 TYR    21      41.070 108.400  43.670  1.00  0.00            
ATOM    332  C   TYR    21      43.610 108.560  39.990  1.00  0.00            
ATOM    333  O   TYR    21      43.310 108.500  38.810  1.00  0.00            
ATOM    334  N   LEU    22      44.470 107.630  40.480  1.00  0.00            
ATOM    335  H   LEU    22      44.580 107.750  41.480  1.00  0.00            
ATOM    336  CA  LEU    22      45.150 106.550  39.750  1.00  0.00            
ATOM    337  HA  LEU    22      44.660 106.200  38.840  1.00  0.00            
ATOM    338  CB  LEU    22      46.630 106.860  39.340  1.00  0.00            
ATOM    339  HB2 LEU    22      47.210 106.780  40.260  1.00  0.00            
ATOM    340  HB3 LEU    22      47.090 106.060  38.760  1.00  0.00            
ATOM    341  CG  LEU    22      47.160 108.240  38.860  1.00  0.00            
ATOM    342  HG  LEU    22      46.760 108.950  39.590  1.00  0.00            
ATOM    343  CD1 LEU    22      48.660 108.380  38.830  1.00  0.00            
ATOM    344 1HD1 LEU    22      49.050 107.550  38.250  1.00  0.00            
ATOM    345 2HD1 LEU    22      49.110 109.260  38.380  1.00  0.00            
ATOM    346 3HD1 LEU    22      49.110 108.440  39.830  1.00  0.00            
ATOM    347  CD2 LEU    22      46.630 108.650  37.550  1.00  0.00            
ATOM    348 1HD2 LEU    22      45.640 108.970  37.890  1.00  0.00            
ATOM    349 2HD2 LEU    22      47.200 109.490  37.170  1.00  0.00            
ATOM    350 3HD2 LEU    22      46.640 107.820  36.840  1.00  0.00            
ATOM    351  C   LEU    22      45.200 105.270  40.620  1.00  0.00            
ATOM    352  O   LEU    22      45.460 105.400  41.780  1.00  0.00            
ATOM    353  N   GLY    23      45.140 104.080  40.100  1.00  0.00            
ATOM    354  H   GLY    23      45.110 104.100  39.090  1.00  0.00            
ATOM    355  CA  GLY    23      45.270 102.870  40.930  1.00  0.00            
ATOM    356  HA2 GLY    23      44.760 103.010  41.880  1.00  0.00            
ATOM    357  HA3 GLY    23      44.750 102.020  40.480  1.00  0.00            
ATOM    358  C   GLY    23      46.730 102.400  41.170  1.00  0.00            
ATOM    359  O   GLY    23      46.880 101.280  41.620  1.00  0.00            
ATOM    360  N   LYS    24      47.750 103.220  40.900  1.00  0.00            
ATOM    361  H   LYS    24      47.530 104.190  40.710  1.00  0.00            
ATOM    362  CA  LYS    24      49.170 102.820  40.670  1.00  0.00            
ATOM    363  HA  LYS    24      49.460 102.000  41.320  1.00  0.00            
ATOM    364  CB  LYS    24      49.390 102.300  39.230  1.00  0.00            
ATOM    365  HB2 LYS    24      48.850 103.020  38.620  1.00  0.00            
ATOM    366  HB3 LYS    24      50.420 102.340  38.870  1.00  0.00            
ATOM    367  CG  LYS    24      48.790 100.920  38.980  1.00  0.00            
ATOM    368  HG2 LYS    24      49.310 100.210  39.620  1.00  0.00            
ATOM    369  HG3 LYS    24      47.740 100.950  39.280  1.00  0.00            
ATOM    370  CD  LYS    24      48.920 100.480  37.530  1.00  0.00            
ATOM    371  HD2 LYS    24      48.580 101.260  36.850  1.00  0.00            
ATOM    372  HD3 LYS    24      49.890 100.430  37.030  1.00  0.00            
ATOM    373  CE  LYS    24      48.240  99.190  37.300  1.00  0.00            
ATOM    374  HE2 LYS    24      48.730  98.390  37.850  1.00  0.00            
ATOM    375  HE3 LYS    24      47.210  99.370  37.620  1.00  0.00            
ATOM    376  NZ  LYS    24      48.310  98.820  35.850  1.00  0.00            
ATOM    377  HZ1 LYS    24      47.900  99.470  35.200  1.00  0.00            
ATOM    378  HZ2 LYS    24      49.270  98.780  35.540  1.00  0.00            
ATOM    379  HZ3 LYS    24      47.900  97.910  35.700  1.00  0.00            
ATOM    380  C   LYS    24      50.170 104.000  40.880  1.00  0.00            
ATOM    381  O   LYS    24      49.780 105.200  41.060  1.00  0.00            
ATOM    382  N   ARG    25      51.540 103.750  40.850  1.00  0.00            
ATOM    383  H   ARG    25      51.860 102.800  40.720  1.00  0.00            
ATOM    384  CA  ARG    25      52.520 104.740  40.800  1.00  0.00            
ATOM    385  HA  ARG    25      52.170 105.640  40.290  1.00  0.00            
ATOM    386  CB  ARG    25      52.990 105.110  42.250  1.00  0.00            
ATOM    387  HB2 ARG    25      53.530 104.210  42.530  1.00  0.00            
ATOM    388  HB3 ARG    25      53.720 105.920  42.300  1.00  0.00            
ATOM    389  CG  ARG    25      51.880 105.610  43.240  1.00  0.00            
ATOM    390  HG2 ARG    25      51.350 106.420  42.720  1.00  0.00            
ATOM    391  HG3 ARG    25      51.140 104.850  43.490  1.00  0.00            
ATOM    392  CD  ARG    25      52.360 106.340  44.500  1.00  0.00            
ATOM    393  HD2 ARG    25      52.960 107.220  44.270  1.00  0.00            
ATOM    394  HD3 ARG    25      51.450 106.690  44.990  1.00  0.00            
ATOM    395  NE  ARG    25      53.030 105.420  45.440  1.00  0.00            
ATOM    396  HE  ARG    25      52.980 104.420  45.270  1.00  0.00            
ATOM    397  CZ  ARG    25      53.340 105.920  46.610  1.00  0.00            
ATOM    398  NH1 ARG    25      53.090 107.130  47.070  1.00  0.00            
ATOM    399 1HH1 ARG    25      52.940 107.880  46.410  1.00  0.00            
ATOM    400 2HH1 ARG    25      53.260 107.250  48.060  1.00  0.00            
ATOM    401  NH2 ARG    25      53.900 105.040  47.460  1.00  0.00            
ATOM    402 1HH2 ARG    25      54.180 104.140  47.080  1.00  0.00            
ATOM    403 2HH2 ARG    25      54.220 105.300  48.380  1.00  0.00            
ATOM    404  C   ARG    25      53.650 104.310  39.950  1.00  0.00            
ATOM    405  O   ARG    25      54.100 105.210  39.240  1.00  0.00            
ATOM    406  N   ASP    26      54.080 103.060  40.000  1.00  0.00            
ATOM    407  H   ASP    26      53.640 102.420  40.640  1.00  0.00            
ATOM    408  CA  ASP    26      55.290 102.620  39.350  1.00  0.00            
ATOM    409  HA  ASP    26      55.810 103.530  39.050  1.00  0.00            
ATOM    410  CB  ASP    26      56.160 101.770  40.330  1.00  0.00            
ATOM    411  HB2 ASP    26      55.610 100.840  40.520  1.00  0.00            
ATOM    412  HB3 ASP    26      57.070 101.540  39.780  1.00  0.00            
ATOM    413  CG  ASP    26      56.500 102.430  41.640  1.00  0.00            
ATOM    414  OD1 ASP    26      56.530 101.740  42.700  1.00  0.00            
ATOM    415  OD2 ASP    26      56.730 103.670  41.600  1.00  0.00            
ATOM    416  C   ASP    26      54.930 101.840  38.060  1.00  0.00            
ATOM    417  O   ASP    26      54.820 100.580  37.970  1.00  0.00            
ATOM    418  N   PHE    27      54.790 102.590  36.980  1.00  0.00            
ATOM    419  H   PHE    27      54.890 103.600  37.020  1.00  0.00            
ATOM    420  CA  PHE    27      54.350 102.080  35.640  1.00  0.00            
ATOM    421  HA  PHE    27      53.490 101.410  35.690  1.00  0.00            
ATOM    422  CB  PHE    27      53.700 103.260  34.800  1.00  0.00            
ATOM    423  HB2 PHE    27      54.370 104.090  34.600  1.00  0.00            
ATOM    424  HB3 PHE    27      53.410 102.850  33.840  1.00  0.00            
ATOM    425  CG  PHE    27      52.430 103.720  35.500  1.00  0.00            
ATOM    426  CD1 PHE    27      52.480 104.770  36.400  1.00  0.00            
ATOM    427  HD1 PHE    27      53.470 105.140  36.620  1.00  0.00            
ATOM    428  CE1 PHE    27      51.350 105.300  36.990  1.00  0.00            
ATOM    429  HE1 PHE    27      51.350 106.070  37.760  1.00  0.00            
ATOM    430  CZ  PHE    27      50.070 104.770  36.640  1.00  0.00            
ATOM    431  HZ  PHE    27      49.150 105.140  37.070  1.00  0.00            
ATOM    432  CE2 PHE    27      50.020 103.710  35.750  1.00  0.00            
ATOM    433  HE2 PHE    27      49.080 103.250  35.490  1.00  0.00            
ATOM    434  CD2 PHE    27      51.170 103.210  35.140  1.00  0.00            
ATOM    435  HD2 PHE    27      51.080 102.340  34.510  1.00  0.00            
ATOM    436  C   PHE    27      55.410 101.250  34.880  1.00  0.00            
ATOM    437  O   PHE    27      56.490 101.810  34.780  1.00  0.00            
ATOM    438  N   VAL    28      55.200  99.970  34.530  1.00  0.00            
ATOM    439  H   VAL    28      54.340  99.470  34.670  1.00  0.00            
ATOM    440  CA  VAL    28      56.270  98.980  34.120  1.00  0.00            
ATOM    441  HA  VAL    28      57.060  99.200  34.840  1.00  0.00            
ATOM    442  CB  VAL    28      55.870  97.570  34.490  1.00  0.00            
ATOM    443  HB  VAL    28      55.030  97.280  33.860  1.00  0.00            
ATOM    444  CG1 VAL    28      57.040  96.590  34.180  1.00  0.00            
ATOM    445 1HG1 VAL    28      56.850  95.670  34.740  1.00  0.00            
ATOM    446 2HG1 VAL    28      57.050  96.310  33.120  1.00  0.00            
ATOM    447 3HG1 VAL    28      58.010  97.040  34.340  1.00  0.00            
ATOM    448  CG2 VAL    28      55.430  97.460  35.940  1.00  0.00            
ATOM    449 1HG2 VAL    28      54.790  98.300  36.210  1.00  0.00            
ATOM    450 2HG2 VAL    28      54.950  96.490  36.100  1.00  0.00            
ATOM    451 3HG2 VAL    28      56.280  97.510  36.620  1.00  0.00            
ATOM    452  C   VAL    28      56.640  99.100  32.640  1.00  0.00            
ATOM    453  O   VAL    28      55.800  98.840  31.800  1.00  0.00            
ATOM    454  N   ASP    29      57.920  99.300  32.300  1.00  0.00            
ATOM    455  H   ASP    29      58.540  99.450  33.070  1.00  0.00            
ATOM    456  CA  ASP    29      58.370  99.190  30.930  1.00  0.00            
ATOM    457  HA  ASP    29      57.580  99.100  30.190  1.00  0.00            
ATOM    458  CB  ASP    29      59.200 100.420  30.520  1.00  0.00            
ATOM    459  HB2 ASP    29      58.530 101.270  30.650  1.00  0.00            
ATOM    460  HB3 ASP    29      59.990 100.580  31.270  1.00  0.00            
ATOM    461  CG  ASP    29      59.790 100.410  29.090  1.00  0.00            
ATOM    462  OD1 ASP    29      60.420 101.400  28.750  1.00  0.00            
ATOM    463  OD2 ASP    29      59.740  99.490  28.260  1.00  0.00            
ATOM    464  C   ASP    29      59.170  97.890  30.760  1.00  0.00            
ATOM    465  O   ASP    29      60.400  97.860  30.740  1.00  0.00            
ATOM    466  N   HIE    30      58.390  96.810  30.580  1.00  0.00            
ATOM    467  H   HIE    30      57.400  96.990  30.660  1.00  0.00            
ATOM    468  CA  HIE    30      58.830  95.470  30.290  1.00  0.00            
ATOM    469  HA  HIE    30      59.780  95.320  30.800  1.00  0.00            
ATOM    470  CB  HIE    30      57.750  94.470  30.710  1.00  0.00            
ATOM    471  HB2 HIE    30      57.820  94.460  31.800  1.00  0.00            
ATOM    472  HB3 HIE    30      56.790  94.860  30.370  1.00  0.00            
ATOM    473  CG  HIE    30      57.850  93.080  30.130  1.00  0.00            
ATOM    474  ND1 HIE    30      58.960  92.220  30.060  1.00  0.00            
ATOM    475  CE1 HIE    30      58.560  91.150  29.300  1.00  0.00            
ATOM    476  HE1 HIE    30      59.150  90.260  29.160  1.00  0.00            
ATOM    477  NE2 HIE    30      57.290  91.230  28.990  1.00  0.00            
ATOM    478  HE2 HIE    30      56.760  90.540  28.480  1.00  0.00            
ATOM    479  CD2 HIE    30      56.800  92.350  29.590  1.00  0.00            
ATOM    480  HD2 HIE    30      55.810  92.760  29.480  1.00  0.00            
ATOM    481  C   HIE    30      59.100  95.400  28.750  1.00  0.00            
ATOM    482  O   HIE    30      58.560  95.980  27.860  1.00  0.00            
ATOM    483  N   ILE    31      60.080  94.580  28.520  1.00  0.00            
ATOM    484  H   ILE    31      60.520  94.040  29.250  1.00  0.00            
ATOM    485  CA  ILE    31      60.840  94.520  27.290  1.00  0.00            
ATOM    486  HA  ILE    31      61.280  95.480  27.040  1.00  0.00            
ATOM    487  CB  ILE    31      62.050  93.510  27.490  1.00  0.00            
ATOM    488  HB  ILE    31      62.430  93.790  28.470  1.00  0.00            
ATOM    489  CG2 ILE    31      61.580  92.050  27.370  1.00  0.00            
ATOM    490 1HG2 ILE    31      62.430  91.370  27.520  1.00  0.00            
ATOM    491 2HG2 ILE    31      60.900  91.980  28.220  1.00  0.00            
ATOM    492 3HG2 ILE    31      61.180  91.900  26.370  1.00  0.00            
ATOM    493  CG1 ILE    31      63.180  93.870  26.500  1.00  0.00            
ATOM    494 2HG1 ILE    31      62.790  93.610  25.520  1.00  0.00            
ATOM    495 3HG1 ILE    31      63.330  94.950  26.450  1.00  0.00            
ATOM    496  CD1 ILE    31      64.510  93.250  26.850  1.00  0.00            
ATOM    497 1HD1 ILE    31      64.510  92.170  26.960  1.00  0.00            
ATOM    498 2HD1 ILE    31      65.140  93.540  26.010  1.00  0.00            
ATOM    499 3HD1 ILE    31      64.850  93.810  27.720  1.00  0.00            
ATOM    500  C   ILE    31      59.930  94.240  26.040  1.00  0.00            
ATOM    501  O   ILE    31      60.310  94.710  24.980  1.00  0.00            
ATOM    502  N   ASP    32      58.920  93.430  26.260  1.00  0.00            
ATOM    503  H   ASP    32      58.770  93.090  27.200  1.00  0.00            
ATOM    504  CA  ASP    32      57.830  93.200  25.280  1.00  0.00            
ATOM    505  HA  ASP    32      58.280  93.300  24.290  1.00  0.00            
ATOM    506  CB  ASP    32      57.250  91.740  25.420  1.00  0.00            
ATOM    507  HB2 ASP    32      56.760  91.550  26.380  1.00  0.00            
ATOM    508  HB3 ASP    32      56.480  91.570  24.670  1.00  0.00            
ATOM    509  CG  ASP    32      58.310  90.690  25.290  1.00  0.00            
ATOM    510  OD1 ASP    32      58.080  89.540  25.720  1.00  0.00            
ATOM    511  OD2 ASP    32      59.290  90.940  24.590  1.00  0.00            
ATOM    512  C   ASP    32      56.600  94.080  25.390  1.00  0.00            
ATOM    513  O   ASP    32      55.690  94.000  24.550  1.00  0.00            
ATOM    514  N   LEU    33      56.540  94.960  26.410  1.00  0.00            
ATOM    515  H   LEU    33      57.370  95.000  26.990  1.00  0.00            
ATOM    516  CA  LEU    33      55.320  95.730  26.820  1.00  0.00            
ATOM    517  HA  LEU    33      54.890  96.120  25.900  1.00  0.00            
ATOM    518  CB  LEU    33      54.350  94.610  27.400  1.00  0.00            
ATOM    519  HB2 LEU    33      54.240  93.770  26.710  1.00  0.00            
ATOM    520  HB3 LEU    33      54.870  94.250  28.290  1.00  0.00            
ATOM    521  CG  LEU    33      52.950  95.150  27.740  1.00  0.00            
ATOM    522  HG  LEU    33      53.080  95.950  28.470  1.00  0.00            
ATOM    523  CD1 LEU    33      52.170  95.630  26.500  1.00  0.00            
ATOM    524 1HD1 LEU    33      51.310  96.190  26.850  1.00  0.00            
ATOM    525 2HD1 LEU    33      52.700  96.430  25.980  1.00  0.00            
ATOM    526 3HD1 LEU    33      52.040  94.800  25.810  1.00  0.00            
ATOM    527  CD2 LEU    33      52.180  94.010  28.520  1.00  0.00            
ATOM    528 1HD2 LEU    33      51.180  94.430  28.620  1.00  0.00            
ATOM    529 2HD2 LEU    33      52.200  93.140  27.860  1.00  0.00            
ATOM    530 3HD2 LEU    33      52.670  93.730  29.460  1.00  0.00            
ATOM    531  C   LEU    33      55.660  96.840  27.760  1.00  0.00            
ATOM    532  O   LEU    33      55.900  96.620  28.900  1.00  0.00            
ATOM    533  N   VAL    34      55.600  98.100  27.270  1.00  0.00            
ATOM    534  H   VAL    34      55.580  98.170  26.260  1.00  0.00            
ATOM    535  CA  VAL    34      55.430  99.320  28.120  1.00  0.00            
ATOM    536  HA  VAL    34      55.980  99.000  29.000  1.00  0.00            
ATOM    537  CB  VAL    34      56.070 100.530  27.410  1.00  0.00            
ATOM    538  HB  VAL    34      57.100 100.240  27.190  1.00  0.00            
ATOM    539  CG1 VAL    34      55.400 100.990  26.120  1.00  0.00            
ATOM    540 1HG1 VAL    34      55.650 100.270  25.340  1.00  0.00            
ATOM    541 2HG1 VAL    34      54.320 101.050  26.060  1.00  0.00            
ATOM    542 3HG1 VAL    34      55.880 101.950  25.940  1.00  0.00            
ATOM    543  CG2 VAL    34      56.110 101.670  28.440  1.00  0.00            
ATOM    544 1HG2 VAL    34      56.270 101.350  29.470  1.00  0.00            
ATOM    545 2HG2 VAL    34      57.060 102.190  28.290  1.00  0.00            
ATOM    546 3HG2 VAL    34      55.270 102.360  28.470  1.00  0.00            
ATOM    547  C   VAL    34      53.970  99.390  28.530  1.00  0.00            
ATOM    548  O   VAL    34      53.060  99.240  27.720  1.00  0.00            
ATOM    549  N   GLU    35      53.750  99.770  29.760  1.00  0.00            
ATOM    550  H   GLU    35      54.580  99.910  30.320  1.00  0.00            
ATOM    551  CA  GLU    35      52.420  99.870  30.340  1.00  0.00            
ATOM    552  HA  GLU    35      51.700  99.110  30.050  1.00  0.00            
ATOM    553  CB  GLU    35      52.610  99.830  31.890  1.00  0.00            
ATOM    554  HB2 GLU    35      53.070  98.890  32.180  1.00  0.00            
ATOM    555  HB3 GLU    35      53.360 100.590  32.150  1.00  0.00            
ATOM    556  CG  GLU    35      51.390 100.050  32.710  1.00  0.00            
ATOM    557  HG2 GLU    35      51.330 101.120  32.890  1.00  0.00            
ATOM    558  HG3 GLU    35      50.470  99.870  32.160  1.00  0.00            
ATOM    559  CD  GLU    35      51.430  99.320  34.060  1.00  0.00            
ATOM    560  OE1 GLU    35      52.440  99.570  34.750  1.00  0.00            
ATOM    561  OE2 GLU    35      50.530  98.490  34.380  1.00  0.00            
ATOM    562  C   GLU    35      51.720 101.220  29.960  1.00  0.00            
ATOM    563  O   GLU    35      52.380 102.250  29.930  1.00  0.00            
ATOM    564  N   PRO    36      50.370 101.340  29.670  1.00  0.00            
ATOM    565  CD  PRO    36      49.510 100.190  29.440  1.00  0.00            
ATOM    566  HD2 PRO    36      49.720  99.490  30.250  1.00  0.00            
ATOM    567  HD3 PRO    36      49.660  99.790  28.440  1.00  0.00            
ATOM    568  CG  PRO    36      48.140 100.710  29.470  1.00  0.00            
ATOM    569  HG2 PRO    36      47.720 100.830  30.470  1.00  0.00            
ATOM    570  HG3 PRO    36      47.400 100.180  28.870  1.00  0.00            
ATOM    571  CB  PRO    36      48.220 102.160  28.980  1.00  0.00            
ATOM    572  HB2 PRO    36      47.420 102.840  29.300  1.00  0.00            
ATOM    573  HB3 PRO    36      48.290 102.210  27.900  1.00  0.00            
ATOM    574  CA  PRO    36      49.600 102.600  29.590  1.00  0.00            
ATOM    575  HA  PRO    36      50.100 103.250  28.870  1.00  0.00            
ATOM    576  C   PRO    36      49.420 103.250  30.910  1.00  0.00            
ATOM    577  O   PRO    36      49.090 102.590  31.890  1.00  0.00            
ATOM    578  N   VAL    37      49.590 104.560  31.050  1.00  0.00            
ATOM    579  H   VAL    37      49.790 105.080  30.210  1.00  0.00            
ATOM    580  CA  VAL    37      49.390 105.370  32.290  1.00  0.00            
ATOM    581  HA  VAL    37      49.570 104.730  33.160  1.00  0.00            
ATOM    582  CB  VAL    37      50.390 106.540  32.490  1.00  0.00            
ATOM    583  HB  VAL    37      50.210 107.340  31.770  1.00  0.00            
ATOM    584  CG1 VAL    37      50.280 107.250  33.820  1.00  0.00            
ATOM    585 1HG1 VAL    37      50.580 106.660  34.690  1.00  0.00            
ATOM    586 2HG1 VAL    37      51.010 108.050  33.820  1.00  0.00            
ATOM    587 3HG1 VAL    37      49.320 107.700  34.100  1.00  0.00            
ATOM    588  CG2 VAL    37      51.790 105.900  32.360  1.00  0.00            
ATOM    589 1HG2 VAL    37      51.860 105.360  31.410  1.00  0.00            
ATOM    590 2HG2 VAL    37      52.450 106.760  32.400  1.00  0.00            
ATOM    591 3HG2 VAL    37      52.020 105.300  33.230  1.00  0.00            
ATOM    592  C   VAL    37      47.980 105.940  32.330  1.00  0.00            
ATOM    593  O   VAL    37      47.630 106.780  31.540  1.00  0.00            
ATOM    594  N   ASP    38      47.200 105.430  33.240  1.00  0.00            
ATOM    595  H   ASP    38      47.540 104.690  33.840  1.00  0.00            
ATOM    596  CA  ASP    38      45.740 105.670  33.360  1.00  0.00            
ATOM    597  HA  ASP    38      45.480 106.490  32.700  1.00  0.00            
ATOM    598  CB  ASP    38      44.980 104.430  32.890  1.00  0.00            
ATOM    599  HB2 ASP    38      43.900 104.600  32.930  1.00  0.00            
ATOM    600  HB3 ASP    38      45.360 104.290  31.870  1.00  0.00            
ATOM    601  CG  ASP    38      45.230 103.050  33.500  1.00  0.00            
ATOM    602  OD1 ASP    38      46.190 102.790  34.200  1.00  0.00            
ATOM    603  OD2 ASP    38      44.330 102.150  33.290  1.00  0.00            
ATOM    604  C   ASP    38      45.250 106.060  34.780  1.00  0.00            
ATOM    605  O   ASP    38      45.840 105.840  35.820  1.00  0.00            
ATOM    606  N   GLY    39      43.970 106.440  34.840  1.00  0.00            
ATOM    607  H   GLY    39      43.490 106.540  33.960  1.00  0.00            
ATOM    608  CA  GLY    39      43.340 107.050  36.020  1.00  0.00            
ATOM    609  HA2 GLY    39      43.220 106.270  36.760  1.00  0.00            
ATOM    610  HA3 GLY    39      44.050 107.770  36.430  1.00  0.00            
ATOM    611  C   GLY    39      41.950 107.690  35.810  1.00  0.00            
ATOM    612  O   GLY    39      41.280 107.370  34.890  1.00  0.00            
ATOM    613  N   VAL    40      41.550 108.620  36.680  1.00  0.00            
ATOM    614  H   VAL    40      42.150 108.770  37.480  1.00  0.00            
ATOM    615  CA  VAL    40      40.210 109.310  36.710  1.00  0.00            
ATOM    616  HA  VAL    40      39.950 109.400  35.650  1.00  0.00            
ATOM    617  CB  VAL    40      39.220 108.420  37.460  1.00  0.00            
ATOM    618  HB  VAL    40      39.630 108.160  38.430  1.00  0.00            
ATOM    619  CG1 VAL    40      37.880 109.010  37.690  1.00  0.00            
ATOM    620 1HG1 VAL    40      37.900 109.900  38.320  1.00  0.00            
ATOM    621 2HG1 VAL    40      37.360 109.210  36.750  1.00  0.00            
ATOM    622 3HG1 VAL    40      37.340 108.320  38.330  1.00  0.00            
ATOM    623  CG2 VAL    40      38.990 107.090  36.730  1.00  0.00            
ATOM    624 1HG2 VAL    40      38.150 106.620  37.240  1.00  0.00            
ATOM    625 2HG2 VAL    40      38.700 107.160  35.690  1.00  0.00            
ATOM    626 3HG2 VAL    40      39.860 106.430  36.800  1.00  0.00            
ATOM    627  C   VAL    40      40.280 110.790  37.190  1.00  0.00            
ATOM    628  O   VAL    40      41.020 111.130  38.080  1.00  0.00            
ATOM    629  N   VAL    41      39.570 111.670  36.570  1.00  0.00            
ATOM    630  H   VAL    41      39.010 111.370  35.780  1.00  0.00            
ATOM    631  CA  VAL    41      39.510 113.110  36.990  1.00  0.00            
ATOM    632  HA  VAL    41      40.220 113.360  37.780  1.00  0.00            
ATOM    633  CB  VAL    41      39.840 114.030  35.800  1.00  0.00            
ATOM    634  HB  VAL    41      40.840 113.740  35.460  1.00  0.00            
ATOM    635  CG1 VAL    41      38.980 113.920  34.580  1.00  0.00            
ATOM    636 1HG1 VAL    41      37.950 114.080  34.870  1.00  0.00            
ATOM    637 2HG1 VAL    41      39.330 114.680  33.890  1.00  0.00            
ATOM    638 3HG1 VAL    41      39.000 112.970  34.050  1.00  0.00            
ATOM    639  CG2 VAL    41      39.960 115.450  36.190  1.00  0.00            
ATOM    640 1HG2 VAL    41      38.970 115.840  36.430  1.00  0.00            
ATOM    641 2HG2 VAL    41      40.530 115.590  37.110  1.00  0.00            
ATOM    642 3HG2 VAL    41      40.500 115.920  35.380  1.00  0.00            
ATOM    643  C   VAL    41      38.080 113.360  37.520  1.00  0.00            
ATOM    644  O   VAL    41      37.120 112.680  37.150  1.00  0.00            
ATOM    645  N   LEU    42      37.930 114.380  38.360  1.00  0.00            
ATOM    646  H   LEU    42      38.810 114.700  38.730  1.00  0.00            
ATOM    647  CA  LEU    42      36.700 114.820  38.990  1.00  0.00            
ATOM    648  HA  LEU    42      35.830 114.490  38.430  1.00  0.00            
ATOM    649  CB  LEU    42      36.510 114.000  40.370  1.00  0.00            
ATOM    650  HB2 LEU    42      36.040 113.080  40.020  1.00  0.00            
ATOM    651  HB3 LEU    42      37.460 113.810  40.860  1.00  0.00            
ATOM    652  CG  LEU    42      35.400 114.670  41.320  1.00  0.00            
ATOM    653  HG  LEU    42      34.480 114.970  40.820  1.00  0.00            
ATOM    654  CD1 LEU    42      34.880 113.470  42.120  1.00  0.00            
ATOM    655 1HD1 LEU    42      35.720 112.800  42.330  1.00  0.00            
ATOM    656 2HD1 LEU    42      34.320 113.850  42.970  1.00  0.00            
ATOM    657 3HD1 LEU    42      34.240 112.910  41.440  1.00  0.00            
ATOM    658  CD2 LEU    42      35.870 115.810  42.250  1.00  0.00            
ATOM    659 1HD2 LEU    42      35.070 116.140  42.910  1.00  0.00            
ATOM    660 2HD2 LEU    42      36.660 115.470  42.920  1.00  0.00            
ATOM    661 3HD2 LEU    42      36.210 116.650  41.650  1.00  0.00            
ATOM    662  C   LEU    42      36.810 116.350  39.170  1.00  0.00            
ATOM    663  O   LEU    42      37.890 116.830  39.560  1.00  0.00            
ATOM    664  N   VAL    43      35.690 117.110  39.030  1.00  0.00            
ATOM    665  H   VAL    43      34.870 116.580  38.760  1.00  0.00            
ATOM    666  CA  VAL    43      35.540 118.570  39.110  1.00  0.00            
ATOM    667  HA  VAL    43      36.300 118.950  39.790  1.00  0.00            
ATOM    668  CB  VAL    43      35.800 119.270  37.720  1.00  0.00            
ATOM    669  HB  VAL    43      36.700 118.860  37.260  1.00  0.00            
ATOM    670  CG1 VAL    43      34.640 119.080  36.750  1.00  0.00            
ATOM    671 1HG1 VAL    43      34.550 118.000  36.650  1.00  0.00            
ATOM    672 2HG1 VAL    43      33.710 119.470  37.160  1.00  0.00            
ATOM    673 3HG1 VAL    43      34.820 119.580  35.800  1.00  0.00            
ATOM    674  CG2 VAL    43      36.000 120.760  37.940  1.00  0.00            
ATOM    675 1HG2 VAL    43      36.510 121.230  37.100  1.00  0.00            
ATOM    676 2HG2 VAL    43      35.050 121.230  38.180  1.00  0.00            
ATOM    677 3HG2 VAL    43      36.770 120.830  38.710  1.00  0.00            
ATOM    678  C   VAL    43      34.300 119.140  39.760  1.00  0.00            
ATOM    679  O   VAL    43      33.230 118.500  39.750  1.00  0.00            
ATOM    680  N   ASP    44      34.400 120.230  40.490  1.00  0.00            
ATOM    681  H   ASP    44      35.290 120.690  40.600  1.00  0.00            
ATOM    682  CA  ASP    44      33.200 120.960  41.070  1.00  0.00            
ATOM    683  HA  ASP    44      32.740 120.330  41.830  1.00  0.00            
ATOM    684  CB  ASP    44      33.730 122.180  41.910  1.00  0.00            
ATOM    685  HB2 ASP    44      34.230 121.730  42.770  1.00  0.00            
ATOM    686  HB3 ASP    44      34.400 122.780  41.290  1.00  0.00            
ATOM    687  CG  ASP    44      32.600 123.070  42.420  1.00  0.00            
ATOM    688  OD1 ASP    44      32.880 124.240  42.870  1.00  0.00            
ATOM    689  OD2 ASP    44      31.390 122.740  42.190  1.00  0.00            
ATOM    690  C   ASP    44      32.190 121.320  39.900  1.00  0.00            
ATOM    691  O   ASP    44      32.650 122.010  38.960  1.00  0.00            
ATOM    692  N   PRO    45      30.900 120.950  39.920  1.00  0.00            
ATOM    693  CD  PRO    45      30.290 120.040  40.940  1.00  0.00            
ATOM    694  HD2 PRO    45      29.860 120.650  41.730  1.00  0.00            
ATOM    695  HD3 PRO    45      31.050 119.360  41.320  1.00  0.00            
ATOM    696  CG  PRO    45      29.210 119.270  40.110  1.00  0.00            
ATOM    697  HG2 PRO    45      28.430 118.830  40.740  1.00  0.00            
ATOM    698  HG3 PRO    45      29.720 118.570  39.450  1.00  0.00            
ATOM    699  CB  PRO    45      28.670 120.400  39.270  1.00  0.00            
ATOM    700  HB2 PRO    45      27.980 121.000  39.860  1.00  0.00            
ATOM    701  HB3 PRO    45      28.130 119.950  38.440  1.00  0.00            
ATOM    702  CA  PRO    45      29.970 121.180  38.910  1.00  0.00            
ATOM    703  HA  PRO    45      30.320 120.790  37.950  1.00  0.00            
ATOM    704  C   PRO    45      29.750 122.710  38.610  1.00  0.00            
ATOM    705  O   PRO    45      29.370 123.070  37.500  1.00  0.00            
ATOM    706  N   GLU    46      29.960 123.460  39.670  1.00  0.00            
ATOM    707  H   GLU    46      30.320 122.940  40.450  1.00  0.00            
ATOM    708  CA  GLU    46      29.890 124.880  39.510  1.00  0.00            
ATOM    709  HA  GLU    46      29.040 125.060  38.860  1.00  0.00            
ATOM    710  CB  GLU    46      29.780 125.520  40.910  1.00  0.00            
ATOM    711  HB2 GLU    46      28.830 125.170  41.300  1.00  0.00            
ATOM    712  HB3 GLU    46      30.560 125.160  41.580  1.00  0.00            
ATOM    713  CG  GLU    46      29.630 127.060  40.800  1.00  0.00            
ATOM    714  HG2 GLU    46      30.490 127.520  40.310  1.00  0.00            
ATOM    715  HG3 GLU    46      28.640 127.260  40.380  1.00  0.00            
ATOM    716  CD  GLU    46      29.600 127.690  42.170  1.00  0.00            
ATOM    717  OE1 GLU    46      30.430 127.380  43.030  1.00  0.00            
ATOM    718  OE2 GLU    46      28.640 128.440  42.460  1.00  0.00            
ATOM    719  C   GLU    46      31.100 125.470  38.780  1.00  0.00            
ATOM    720  O   GLU    46      30.910 126.290  37.910  1.00  0.00            
ATOM    721  N   TYR    47      32.250 125.020  39.160  1.00  0.00            
ATOM    722  H   TYR    47      32.290 124.300  39.870  1.00  0.00            
ATOM    723  CA  TYR    47      33.550 125.620  38.670  1.00  0.00            
ATOM    724  HA  TYR    47      33.640 126.710  38.720  1.00  0.00            
ATOM    725  CB  TYR    47      34.720 125.090  39.480  1.00  0.00            
ATOM    726  HB2 TYR    47      34.330 125.150  40.500  1.00  0.00            
ATOM    727  HB3 TYR    47      34.930 124.070  39.160  1.00  0.00            
ATOM    728  CG  TYR    47      35.960 125.900  39.440  1.00  0.00            
ATOM    729  CD1 TYR    47      36.090 127.180  40.050  1.00  0.00            
ATOM    730  HD1 TYR    47      35.210 127.470  40.600  1.00  0.00            
ATOM    731  CE1 TYR    47      37.220 127.950  39.910  1.00  0.00            
ATOM    732  HE1 TYR    47      37.340 128.910  40.380  1.00  0.00            
ATOM    733  CZ  TYR    47      38.330 127.350  39.270  1.00  0.00            
ATOM    734  OH  TYR    47      39.490 127.980  39.100  1.00  0.00            
ATOM    735  HH  TYR    47      39.540 128.820  39.570  1.00  0.00            
ATOM    736  CE2 TYR    47      38.280 126.060  38.680  1.00  0.00            
ATOM    737  HE2 TYR    47      39.150 125.680  38.160  1.00  0.00            
ATOM    738  CD2 TYR    47      37.080 125.340  38.740  1.00  0.00            
ATOM    739  HD2 TYR    47      36.990 124.390  38.240  1.00  0.00            
ATOM    740  C   TYR    47      33.790 125.260  37.160  1.00  0.00            
ATOM    741  O   TYR    47      34.380 126.050  36.490  1.00  0.00            
ATOM    742  N   LEU    48      33.220 124.150  36.650  1.00  0.00            
ATOM    743  H   LEU    48      32.820 123.490  37.300  1.00  0.00            
ATOM    744  CA  LEU    48      33.140 123.790  35.200  1.00  0.00            
ATOM    745  HA  LEU    48      34.150 123.630  34.830  1.00  0.00            
ATOM    746  CB  LEU    48      32.380 122.470  35.200  1.00  0.00            
ATOM    747  HB2 LEU    48      32.820 121.830  35.970  1.00  0.00            
ATOM    748  HB3 LEU    48      31.350 122.630  35.500  1.00  0.00            
ATOM    749  CG  LEU    48      32.330 121.600  33.960  1.00  0.00            
ATOM    750  HG  LEU    48      31.730 122.100  33.200  1.00  0.00            
ATOM    751  CD1 LEU    48      33.730 121.410  33.310  1.00  0.00            
ATOM    752 1HD1 LEU    48      34.460 121.200  34.090  1.00  0.00            
ATOM    753 2HD1 LEU    48      33.690 120.600  32.580  1.00  0.00            
ATOM    754 3HD1 LEU    48      34.180 122.260  32.810  1.00  0.00            
ATOM    755  CD2 LEU    48      31.620 120.280  34.280  1.00  0.00            
ATOM    756 1HD2 LEU    48      30.620 120.490  34.640  1.00  0.00            
ATOM    757 2HD2 LEU    48      31.530 119.530  33.490  1.00  0.00            
ATOM    758 3HD2 LEU    48      32.080 119.750  35.110  1.00  0.00            
ATOM    759  C   LEU    48      32.440 124.840  34.340  1.00  0.00            
ATOM    760  O   LEU    48      32.670 124.790  33.160  1.00  0.00            
ATOM    761  N   LYS    49      31.490 125.700  34.880  1.00  0.00            
ATOM    762  H   LYS    49      31.360 125.720  35.880  1.00  0.00            
ATOM    763  CA  LYS    49      30.640 126.550  34.020  1.00  0.00            
ATOM    764  HA  LYS    49      30.100 125.900  33.340  1.00  0.00            
ATOM    765  CB  LYS    49      29.530 127.160  34.960  1.00  0.00            
ATOM    766  HB2 LYS    49      30.030 127.690  35.770  1.00  0.00            
ATOM    767  HB3 LYS    49      28.930 127.790  34.310  1.00  0.00            
ATOM    768  CG  LYS    49      28.750 126.040  35.610  1.00  0.00            
ATOM    769  HG2 LYS    49      28.550 125.350  34.790  1.00  0.00            
ATOM    770  HG3 LYS    49      29.440 125.440  36.210  1.00  0.00            
ATOM    771  CD  LYS    49      27.640 126.700  36.330  1.00  0.00            
ATOM    772  HD2 LYS    49      28.060 127.230  37.190  1.00  0.00            
ATOM    773  HD3 LYS    49      27.070 127.470  35.810  1.00  0.00            
ATOM    774  CE  LYS    49      26.710 125.540  36.780  1.00  0.00            
ATOM    775  HE2 LYS    49      27.170 124.740  37.360  1.00  0.00            
ATOM    776  HE3 LYS    49      25.940 126.070  37.330  1.00  0.00            
ATOM    777  NZ  LYS    49      26.080 124.840  35.660  1.00  0.00            
ATOM    778  HZ1 LYS    49      25.410 124.150  35.970  1.00  0.00            
ATOM    779  HZ2 LYS    49      25.470 125.520  35.230  1.00  0.00            
ATOM    780  HZ3 LYS    49      26.860 124.620  35.060  1.00  0.00            
ATOM    781  C   LYS    49      31.340 127.620  33.110  1.00  0.00            
ATOM    782  O   LYS    49      30.930 127.920  31.990  1.00  0.00            
ATOM    783  N   GLU    50      32.480 128.170  33.590  1.00  0.00            
ATOM    784  H   GLU    50      32.760 127.960  34.540  1.00  0.00            
ATOM    785  CA  GLU    50      33.190 129.290  32.920  1.00  0.00            
ATOM    786  HA  GLU    50      32.640 129.710  32.070  1.00  0.00            
ATOM    787  CB  GLU    50      33.290 130.400  33.970  1.00  0.00            
ATOM    788  HB2 GLU    50      33.920 130.000  34.770  1.00  0.00            
ATOM    789  HB3 GLU    50      33.850 131.250  33.590  1.00  0.00            
ATOM    790  CG  GLU    50      32.070 130.960  34.690  1.00  0.00            
ATOM    791  HG2 GLU    50      31.480 130.140  35.090  1.00  0.00            
ATOM    792  HG3 GLU    50      32.340 131.620  35.520  1.00  0.00            
ATOM    793  CD  GLU    50      31.070 131.710  33.820  1.00  0.00            
ATOM    794  OE1 GLU    50      31.180 131.760  32.570  1.00  0.00            
ATOM    795  OE2 GLU    50      30.060 132.310  34.310  1.00  0.00            
ATOM    796  C   GLU    50      34.600 128.870  32.460  1.00  0.00            
ATOM    797  O   GLU    50      35.410 129.710  31.990  1.00  0.00            
ATOM    798  N   ARG    51      35.030 127.620  32.680  1.00  0.00            
ATOM    799  H   ARG    51      34.390 127.010  33.190  1.00  0.00            
ATOM    800  CA  ARG    51      36.380 127.100  32.350  1.00  0.00            
ATOM    801  HA  ARG    51      36.890 127.880  31.790  1.00  0.00            
ATOM    802  CB  ARG    51      37.250 126.890  33.600  1.00  0.00            
ATOM    803  HB2 ARG    51      36.740 126.460  34.460  1.00  0.00            
ATOM    804  HB3 ARG    51      38.090 126.280  33.290  1.00  0.00            
ATOM    805  CG  ARG    51      37.880 128.290  33.990  1.00  0.00            
ATOM    806  HG2 ARG    51      38.650 128.580  33.280  1.00  0.00            
ATOM    807  HG3 ARG    51      37.110 129.060  33.960  1.00  0.00            
ATOM    808  CD  ARG    51      38.500 128.180  35.380  1.00  0.00            
ATOM    809  HD2 ARG    51      37.730 127.940  36.110  1.00  0.00            
ATOM    810  HD3 ARG    51      39.230 127.370  35.360  1.00  0.00            
ATOM    811  NE  ARG    51      39.190 129.510  35.650  1.00  0.00            
ATOM    812  HE  ARG    51      40.030 129.760  35.140  1.00  0.00            
ATOM    813  CZ  ARG    51      38.560 130.560  36.140  1.00  0.00            
ATOM    814  NH1 ARG    51      37.420 130.450  36.710  1.00  0.00            
ATOM    815 1HH1 ARG    51      37.040 129.520  36.820  1.00  0.00            
ATOM    816 2HH1 ARG    51      36.810 131.260  36.760  1.00  0.00            
ATOM    817  NH2 ARG    51      39.110 131.770  36.130  1.00  0.00            
ATOM    818 1HH2 ARG    51      40.080 131.930  35.900  1.00  0.00            
ATOM    819 2HH2 ARG    51      38.650 132.580  36.520  1.00  0.00            
ATOM    820  C   ARG    51      36.180 125.730  31.540  1.00  0.00            
ATOM    821  O   ARG    51      35.200 125.060  31.730  1.00  0.00            
ATOM    822  N   ARG    52      37.190 125.320  30.840  1.00  0.00            
ATOM    823  H   ARG    52      38.040 125.860  30.740  1.00  0.00            
ATOM    824  CA  ARG    52      37.240 123.950  30.230  1.00  0.00            
ATOM    825  HA  ARG    52      36.410 123.280  30.430  1.00  0.00            
ATOM    826  CB  ARG    52      37.510 123.990  28.730  1.00  0.00            
ATOM    827  HB2 ARG    52      38.420 124.570  28.560  1.00  0.00            
ATOM    828  HB3 ARG    52      37.840 122.970  28.530  1.00  0.00            
ATOM    829  CG  ARG    52      36.370 124.650  27.820  1.00  0.00            
ATOM    830  HG2 ARG    52      36.140 125.680  28.070  1.00  0.00            
ATOM    831  HG3 ARG    52      36.660 124.620  26.760  1.00  0.00            
ATOM    832  CD  ARG    52      35.090 123.840  27.950  1.00  0.00            
ATOM    833  HD2 ARG    52      34.540 124.120  27.050  1.00  0.00            
ATOM    834  HD3 ARG    52      35.350 122.790  27.910  1.00  0.00            
ATOM    835  NE  ARG    52      34.350 124.040  29.200  1.00  0.00            
ATOM    836  HE  ARG    52      34.710 124.650  29.930  1.00  0.00            
ATOM    837  CZ  ARG    52      33.360 123.260  29.660  1.00  0.00            
ATOM    838  NH1 ARG    52      32.870 122.320  28.960  1.00  0.00            
ATOM    839 1HH1 ARG    52      33.180 122.240  28.000  1.00  0.00            
ATOM    840 2HH1 ARG    52      32.090 121.760  29.270  1.00  0.00            
ATOM    841  NH2 ARG    52      32.720 123.400  30.770  1.00  0.00            
ATOM    842 1HH2 ARG    52      33.110 124.010  31.480  1.00  0.00            
ATOM    843 2HH2 ARG    52      31.920 122.820  30.940  1.00  0.00            
ATOM    844  C   ARG    52      38.480 123.210  30.920  1.00  0.00            
ATOM    845  O   ARG    52      39.510 123.870  31.220  1.00  0.00            
ATOM    846  N   VAL    53      38.410 121.930  31.090  1.00  0.00            
ATOM    847  H   VAL    53      37.600 121.510  30.640  1.00  0.00            
ATOM    848  CA  VAL    53      39.220 121.080  31.980  1.00  0.00            
ATOM    849  HA  VAL    53      39.900 121.690  32.580  1.00  0.00            
ATOM    850  CB  VAL    53      38.260 120.520  33.040  1.00  0.00            
ATOM    851  HB  VAL    53      37.480 119.940  32.560  1.00  0.00            
ATOM    852  CG1 VAL    53      39.050 119.600  33.950  1.00  0.00            
ATOM    853 1HG1 VAL    53      38.260 119.240  34.620  1.00  0.00            
ATOM    854 2HG1 VAL    53      39.620 118.850  33.400  1.00  0.00            
ATOM    855 3HG1 VAL    53      39.670 120.210  34.610  1.00  0.00            
ATOM    856  CG2 VAL    53      37.470 121.660  33.810  1.00  0.00            
ATOM    857 1HG2 VAL    53      36.800 122.140  33.100  1.00  0.00            
ATOM    858 2HG2 VAL    53      36.990 121.340  34.730  1.00  0.00            
ATOM    859 3HG2 VAL    53      38.150 122.460  34.120  1.00  0.00            
ATOM    860  C   VAL    53      39.800 119.980  31.110  1.00  0.00            
ATOM    861  O   VAL    53      39.120 119.510  30.220  1.00  0.00            
ATOM    862  N   TYR    54      41.140 119.660  31.310  1.00  0.00            
ATOM    863  H   TYR    54      41.610 120.260  31.960  1.00  0.00            
ATOM    864  CA  TYR    54      41.860 118.660  30.590  1.00  0.00            
ATOM    865  HA  TYR    54      41.080 117.970  30.260  1.00  0.00            
ATOM    866  CB  TYR    54      42.550 119.250  29.440  1.00  0.00            
ATOM    867  HB2 TYR    54      43.380 119.840  29.830  1.00  0.00            
ATOM    868  HB3 TYR    54      42.970 118.430  28.860  1.00  0.00            
ATOM    869  CG  TYR    54      41.720 120.220  28.570  1.00  0.00            
ATOM    870  CD1 TYR    54      41.450 119.780  27.270  1.00  0.00            
ATOM    871  HD1 TYR    54      41.650 118.750  27.010  1.00  0.00            
ATOM    872  CE1 TYR    54      40.990 120.690  26.280  1.00  0.00            
ATOM    873  HE1 TYR    54      40.830 120.410  25.240  1.00  0.00            
ATOM    874  CZ  TYR    54      40.650 122.040  26.600  1.00  0.00            
ATOM    875  OH  TYR    54      39.980 122.810  25.710  1.00  0.00            
ATOM    876  HH  TYR    54      39.850 123.670  26.120  1.00  0.00            
ATOM    877  CE2 TYR    54      40.930 122.470  27.930  1.00  0.00            
ATOM    878  HE2 TYR    54      40.730 123.490  28.230  1.00  0.00            
ATOM    879  CD2 TYR    54      41.460 121.580  28.900  1.00  0.00            
ATOM    880  HD2 TYR    54      41.630 122.030  29.870  1.00  0.00            
ATOM    881  C   TYR    54      42.890 117.960  31.490  1.00  0.00            
ATOM    882  O   TYR    54      43.400 118.540  32.440  1.00  0.00            
ATOM    883  N   VAL    55      43.450 116.840  31.030  1.00  0.00            
ATOM    884  H   VAL    55      43.040 116.370  30.230  1.00  0.00            
ATOM    885  CA  VAL    55      44.550 115.980  31.560  1.00  0.00            
ATOM    886  HA  VAL    55      45.100 116.430  32.390  1.00  0.00            
ATOM    887  CB  VAL    55      44.030 114.640  32.070  1.00  0.00            
ATOM    888  HB  VAL    55      43.700 114.050  31.220  1.00  0.00            
ATOM    889  CG1 VAL    55      45.040 113.910  32.920  1.00  0.00            
ATOM    890 1HG1 VAL    55      45.300 114.530  33.780  1.00  0.00            
ATOM    891 2HG1 VAL    55      44.610 112.930  33.140  1.00  0.00            
ATOM    892 3HG1 VAL    55      45.960 113.780  32.360  1.00  0.00            
ATOM    893  CG2 VAL    55      42.750 114.730  32.930  1.00  0.00            
ATOM    894 1HG2 VAL    55      42.410 113.720  33.180  1.00  0.00            
ATOM    895 2HG2 VAL    55      42.990 115.290  33.840  1.00  0.00            
ATOM    896 3HG2 VAL    55      41.940 115.190  32.370  1.00  0.00            
ATOM    897  C   VAL    55      45.590 115.780  30.430  1.00  0.00            
ATOM    898  O   VAL    55      45.270 115.640  29.180  1.00  0.00            
ATOM    899  N   THR    56      46.890 115.760  30.850  1.00  0.00            
ATOM    900  H   THR    56      47.140 115.870  31.820  1.00  0.00            
ATOM    901  CA  THR    56      47.950 115.540  29.840  1.00  0.00            
ATOM    902  HA  THR    56      47.560 115.000  28.980  1.00  0.00            
ATOM    903  CB  THR    56      48.300 116.940  29.190  1.00  0.00            
ATOM    904  HB  THR    56      47.480 117.530  28.780  1.00  0.00            
ATOM    905  CG2 THR    56      49.190 117.800  30.170  1.00  0.00            
ATOM    906 1HG2 THR    56      48.670 117.930  31.120  1.00  0.00            
ATOM    907 2HG2 THR    56      50.160 117.390  30.420  1.00  0.00            
ATOM    908 3HG2 THR    56      49.270 118.780  29.680  1.00  0.00            
ATOM    909  OG1 THR    56      49.250 116.890  28.120  1.00  0.00            
ATOM    910  HG1 THR    56      49.000 116.300  27.410  1.00  0.00            
ATOM    911  C   THR    56      49.080 114.830  30.440  1.00  0.00            
ATOM    912  O   THR    56      49.200 114.720  31.650  1.00  0.00            
ATOM    913  N   LEU    57      50.020 114.350  29.650  1.00  0.00            
ATOM    914  H   LEU    57      49.980 114.390  28.640  1.00  0.00            
ATOM    915  CA  LEU    57      51.190 113.570  30.160  1.00  0.00            
ATOM    916  HA  LEU    57      51.270 113.660  31.240  1.00  0.00            
ATOM    917  CB  LEU    57      50.980 112.080  29.800  1.00  0.00            
ATOM    918  HB2 LEU    57      50.140 111.710  30.380  1.00  0.00            
ATOM    919  HB3 LEU    57      50.690 111.980  28.750  1.00  0.00            
ATOM    920  CG  LEU    57      52.280 111.150  29.980  1.00  0.00            
ATOM    921  HG  LEU    57      53.110 111.450  29.340  1.00  0.00            
ATOM    922  CD1 LEU    57      52.650 110.990  31.450  1.00  0.00            
ATOM    923 1HD1 LEU    57      52.910 111.920  31.940  1.00  0.00            
ATOM    924 2HD1 LEU    57      51.810 110.540  31.970  1.00  0.00            
ATOM    925 3HD1 LEU    57      53.420 110.260  31.690  1.00  0.00            
ATOM    926  CD2 LEU    57      51.880 109.720  29.570  1.00  0.00            
ATOM    927 1HD2 LEU    57      50.910 109.500  30.030  1.00  0.00            
ATOM    928 2HD2 LEU    57      51.640 109.700  28.510  1.00  0.00            
ATOM    929 3HD2 LEU    57      52.630 109.040  29.980  1.00  0.00            
ATOM    930  C   LEU    57      52.470 114.130  29.540  1.00  0.00            
ATOM    931  O   LEU    57      52.520 114.330  28.360  1.00  0.00            
ATOM    932  N   THR    58      53.590 114.270  30.330  1.00  0.00            
ATOM    933  H   THR    58      53.480 114.100  31.320  1.00  0.00            
ATOM    934  CA  THR    58      54.850 114.770  29.920  1.00  0.00            
ATOM    935  HA  THR    58      54.870 114.900  28.830  1.00  0.00            
ATOM    936  CB  THR    58      55.080 116.230  30.360  1.00  0.00            
ATOM    937  HB  THR    58      55.200 116.180  31.440  1.00  0.00            
ATOM    938  CG2 THR    58      56.320 116.830  29.680  1.00  0.00            
ATOM    939 1HG2 THR    58      56.190 116.940  28.600  1.00  0.00            
ATOM    940 2HG2 THR    58      56.380 117.860  30.030  1.00  0.00            
ATOM    941 3HG2 THR    58      57.210 116.250  29.930  1.00  0.00            
ATOM    942  OG1 THR    58      53.990 117.000  29.860  1.00  0.00            
ATOM    943  HG1 THR    58      53.200 116.770  30.350  1.00  0.00            
ATOM    944  C   THR    58      55.970 113.850  30.450  1.00  0.00            
ATOM    945  O   THR    58      55.950 113.530  31.650  1.00  0.00            
ATOM    946  N   CYS    59      57.020 113.630  29.610  1.00  0.00            
ATOM    947  H   CYS    59      56.970 114.170  28.770  1.00  0.00            
ATOM    948  CA  CYS    59      58.300 113.190  30.110  1.00  0.00            
ATOM    949  HA  CYS    59      58.240 113.130  31.190  1.00  0.00            
ATOM    950  CB  CYS    59      58.710 111.880  29.410  1.00  0.00            
ATOM    951  HB2 CYS    59      57.820 111.250  29.420  1.00  0.00            
ATOM    952  HB3 CYS    59      58.890 111.910  28.340  1.00  0.00            
ATOM    953  SG  CYS    59      60.170 111.140  30.230  1.00  0.00            
ATOM    954  HG  CYS    59      59.610 110.770  31.390  1.00  0.00            
ATOM    955  C   CYS    59      59.310 114.340  29.860  1.00  0.00            
ATOM    956  O   CYS    59      59.600 114.620  28.720  1.00  0.00            
ATOM    957  N   ALA    60      59.870 114.940  30.930  1.00  0.00            
ATOM    958  H   ALA    60      59.840 114.410  31.790  1.00  0.00            
ATOM    959  CA  ALA    60      60.900 116.030  30.740  1.00  0.00            
ATOM    960  HA  ALA    60      61.050 116.140  29.660  1.00  0.00            
ATOM    961  CB  ALA    60      60.290 117.370  31.250  1.00  0.00            
ATOM    962  HB1 ALA    60      60.080 117.140  32.300  1.00  0.00            
ATOM    963  HB2 ALA    60      60.990 118.170  31.060  1.00  0.00            
ATOM    964  HB3 ALA    60      59.330 117.520  30.750  1.00  0.00            
ATOM    965  C   ALA    60      62.230 115.600  31.370  1.00  0.00            
ATOM    966  O   ALA    60      62.360 115.300  32.530  1.00  0.00            
ATOM    967  N   PHE    61      63.270 115.570  30.520  1.00  0.00            
ATOM    968  H   PHE    61      63.050 115.770  29.550  1.00  0.00            
ATOM    969  CA  PHE    61      64.620 115.750  30.950  1.00  0.00            
ATOM    970  HA  PHE    61      64.720 115.030  31.750  1.00  0.00            
ATOM    971  CB  PHE    61      65.690 115.470  29.830  1.00  0.00            
ATOM    972  HB2 PHE    61      65.680 114.400  29.600  1.00  0.00            
ATOM    973  HB3 PHE    61      65.390 115.950  28.900  1.00  0.00            
ATOM    974  CG  PHE    61      67.190 115.870  30.020  1.00  0.00            
ATOM    975  CD1 PHE    61      68.150 114.900  30.460  1.00  0.00            
ATOM    976  HD1 PHE    61      67.910 113.840  30.440  1.00  0.00            
ATOM    977  CE1 PHE    61      69.430 115.340  30.700  1.00  0.00            
ATOM    978  HE1 PHE    61      70.200 114.680  31.080  1.00  0.00            
ATOM    979  CZ  PHE    61      69.780 116.730  30.520  1.00  0.00            
ATOM    980  HZ  PHE    61      70.760 117.120  30.730  1.00  0.00            
ATOM    981  CE2 PHE    61      68.830 117.650  30.000  1.00  0.00            
ATOM    982  HE2 PHE    61      69.090 118.700  30.020  1.00  0.00            
ATOM    983  CD2 PHE    61      67.540 117.210  29.750  1.00  0.00            
ATOM    984  HD2 PHE    61      66.770 117.880  29.390  1.00  0.00            
ATOM    985  C   PHE    61      64.830 117.190  31.600  1.00  0.00            
ATOM    986  O   PHE    61      64.130 118.150  31.200  1.00  0.00            
ATOM    987  N   ARG    62      65.710 117.330  32.610  1.00  0.00            
ATOM    988  H   ARG    62      66.230 116.530  32.940  1.00  0.00            
ATOM    989  CA  ARG    62      65.790 118.540  33.440  1.00  0.00            
ATOM    990  HA  ARG    62      65.670 119.500  32.930  1.00  0.00            
ATOM    991  CB  ARG    62      64.770 118.540  34.600  1.00  0.00            
ATOM    992  HB2 ARG    62      65.070 119.370  35.250  1.00  0.00            
ATOM    993  HB3 ARG    62      63.790 118.740  34.160  1.00  0.00            
ATOM    994  CG  ARG    62      64.640 117.300  35.480  1.00  0.00            
ATOM    995  HG2 ARG    62      64.070 116.490  35.030  1.00  0.00            
ATOM    996  HG3 ARG    62      65.670 116.960  35.620  1.00  0.00            
ATOM    997  CD  ARG    62      63.950 117.600  36.790  1.00  0.00            
ATOM    998  HD2 ARG    62      64.350 118.300  37.520  1.00  0.00            
ATOM    999  HD3 ARG    62      63.030 118.120  36.500  1.00  0.00            
ATOM   1000  NE  ARG    62      63.590 116.350  37.530  1.00  0.00            
ATOM   1001  HE  ARG    62      62.610 116.100  37.540  1.00  0.00            
ATOM   1002  CZ  ARG    62      64.410 115.820  38.420  1.00  0.00            
ATOM   1003  NH1 ARG    62      65.610 116.220  38.510  1.00  0.00            
ATOM   1004 1HH1 ARG    62      65.960 116.760  37.730  1.00  0.00            
ATOM   1005 2HH1 ARG    62      66.220 115.690  39.120  1.00  0.00            
ATOM   1006  NH2 ARG    62      63.940 114.890  39.170  1.00  0.00            
ATOM   1007 1HH2 ARG    62      63.150 114.350  38.830  1.00  0.00            
ATOM   1008 2HH2 ARG    62      64.430 114.560  39.990  1.00  0.00            
ATOM   1009  C   ARG    62      67.160 118.670  34.090  1.00  0.00            
ATOM   1010  O   ARG    62      67.790 117.650  34.430  1.00  0.00            
ATOM   1011  N   TYR    63      67.600 119.880  34.390  1.00  0.00            
ATOM   1012  H   TYR    63      66.980 120.660  34.240  1.00  0.00            
ATOM   1013  CA  TYR    63      68.860 120.180  35.050  1.00  0.00            
ATOM   1014  HA  TYR    63      68.940 119.370  35.780  1.00  0.00            
ATOM   1015  CB  TYR    63      70.020 120.120  34.100  1.00  0.00            
ATOM   1016  HB2 TYR    63      70.290 119.120  33.760  1.00  0.00            
ATOM   1017  HB3 TYR    63      69.730 120.640  33.190  1.00  0.00            
ATOM   1018  CG  TYR    63      71.380 120.680  34.550  1.00  0.00            
ATOM   1019  CD1 TYR    63      72.350 119.880  35.190  1.00  0.00            
ATOM   1020  HD1 TYR    63      72.070 118.840  35.330  1.00  0.00            
ATOM   1021  CE1 TYR    63      73.600 120.410  35.570  1.00  0.00            
ATOM   1022  HE1 TYR    63      74.320 119.760  36.050  1.00  0.00            
ATOM   1023  CZ  TYR    63      73.830 121.830  35.450  1.00  0.00            
ATOM   1024  OH  TYR    63      75.040 122.350  35.990  1.00  0.00            
ATOM   1025  HH  TYR    63      75.160 123.300  35.960  1.00  0.00            
ATOM   1026  CE2 TYR    63      72.980 122.630  34.640  1.00  0.00            
ATOM   1027  HE2 TYR    63      73.060 123.710  34.630  1.00  0.00            
ATOM   1028  CD2 TYR    63      71.720 122.000  34.200  1.00  0.00            
ATOM   1029  HD2 TYR    63      71.020 122.600  33.630  1.00  0.00            
ATOM   1030  C   TYR    63      68.800 121.610  35.670  1.00  0.00            
ATOM   1031  O   TYR    63      68.270 122.550  35.040  1.00  0.00            
ATOM   1032  N   GLY    64      69.240 121.630  36.890  1.00  0.00            
ATOM   1033  H   GLY    64      69.560 120.720  37.210  1.00  0.00            
ATOM   1034  CA  GLY    64      69.030 122.670  37.890  1.00  0.00            
ATOM   1035  HA2 GLY    64      69.950 123.210  38.090  1.00  0.00            
ATOM   1036  HA3 GLY    64      68.210 123.340  37.620  1.00  0.00            
ATOM   1037  C   GLY    64      68.610 121.980  39.170  1.00  0.00            
ATOM   1038  O   GLY    64      69.210 121.020  39.630  1.00  0.00            
ATOM   1039  N   ARG    65      67.430 122.440  39.620  1.00  0.00            
ATOM   1040  H   ARG    65      67.070 123.310  39.270  1.00  0.00            
ATOM   1041  CA  ARG    65      66.650 121.820  40.750  1.00  0.00            
ATOM   1042  HA  ARG    65      67.350 121.620  41.560  1.00  0.00            
ATOM   1043  CB  ARG    65      65.690 122.850  41.350  1.00  0.00            
ATOM   1044  HB2 ARG    65      65.080 123.250  40.540  1.00  0.00            
ATOM   1045  HB3 ARG    65      64.980 122.430  42.060  1.00  0.00            
ATOM   1046  CG  ARG    65      66.410 124.040  42.040  1.00  0.00            
ATOM   1047  HG2 ARG    65      67.220 124.360  41.380  1.00  0.00            
ATOM   1048  HG3 ARG    65      65.760 124.870  42.320  1.00  0.00            
ATOM   1049  CD  ARG    65      67.140 123.690  43.320  1.00  0.00            
ATOM   1050  HD2 ARG    65      68.000 123.110  42.990  1.00  0.00            
ATOM   1051  HD3 ARG    65      67.610 124.620  43.640  1.00  0.00            
ATOM   1052  NE  ARG    65      66.270 123.060  44.330  1.00  0.00            
ATOM   1053  HE  ARG    65      66.040 122.090  44.180  1.00  0.00            
ATOM   1054  CZ  ARG    65      66.030 123.540  45.540  1.00  0.00            
ATOM   1055  NH1 ARG    65      66.480 124.660  46.040  1.00  0.00            
ATOM   1056 1HH1 ARG    65      67.020 125.270  45.450  1.00  0.00            
ATOM   1057 2HH1 ARG    65      65.920 125.080  46.760  1.00  0.00            
ATOM   1058  NH2 ARG    65      65.170 122.930  46.270  1.00  0.00            
ATOM   1059 1HH2 ARG    65      64.730 122.130  45.840  1.00  0.00            
ATOM   1060 2HH2 ARG    65      64.980 123.200  47.220  1.00  0.00            
ATOM   1061  C   ARG    65      66.130 120.430  40.440  1.00  0.00            
ATOM   1062  O   ARG    65      66.030 119.990  39.310  1.00  0.00            
ATOM   1063  N   GLU    66      65.900 119.680  41.530  1.00  0.00            
ATOM   1064  H   GLU    66      65.910 120.120  42.440  1.00  0.00            
ATOM   1065  CA  GLU    66      65.480 118.260  41.630  1.00  0.00            
ATOM   1066  HA  GLU    66      66.020 117.650  40.910  1.00  0.00            
ATOM   1067  CB  GLU    66      65.640 117.740  43.140  1.00  0.00            
ATOM   1068  HB2 GLU    66      65.410 116.680  43.010  1.00  0.00            
ATOM   1069  HB3 GLU    66      66.710 117.900  43.230  1.00  0.00            
ATOM   1070  CG  GLU    66      64.770 118.410  44.160  1.00  0.00            
ATOM   1071  HG2 GLU    66      63.770 118.430  43.720  1.00  0.00            
ATOM   1072  HG3 GLU    66      64.680 117.760  45.030  1.00  0.00            
ATOM   1073  CD  GLU    66      65.210 119.830  44.630  1.00  0.00            
ATOM   1074  OE1 GLU    66      64.510 120.390  45.540  1.00  0.00            
ATOM   1075  OE2 GLU    66      66.260 120.350  44.210  1.00  0.00            
ATOM   1076  C   GLU    66      64.050 118.020  41.120  1.00  0.00            
ATOM   1077  O   GLU    66      63.440 116.970  41.380  1.00  0.00            
ATOM   1078  N   ASP    67      63.390 119.010  40.420  1.00  0.00            
ATOM   1079  H   ASP    67      63.860 119.770  39.950  1.00  0.00            
ATOM   1080  CA  ASP    67      61.910 118.930  40.160  1.00  0.00            
ATOM   1081  HA  ASP    67      61.730 117.930  39.740  1.00  0.00            
ATOM   1082  CB  ASP    67      61.050 119.110  41.450  1.00  0.00            
ATOM   1083  HB2 ASP    67      61.490 118.530  42.260  1.00  0.00            
ATOM   1084  HB3 ASP    67      61.140 120.160  41.700  1.00  0.00            
ATOM   1085  CG  ASP    67      59.570 118.820  41.300  1.00  0.00            
ATOM   1086  OD1 ASP    67      59.160 117.810  41.950  1.00  0.00            
ATOM   1087  OD2 ASP    67      58.910 119.470  40.510  1.00  0.00            
ATOM   1088  C   ASP    67      61.470 119.940  39.100  1.00  0.00            
ATOM   1089  O   ASP    67      62.220 120.920  38.950  1.00  0.00            
ATOM   1090  N   LEU    68      60.450 119.750  38.300  1.00  0.00            
ATOM   1091  H   LEU    68      59.810 119.030  38.610  1.00  0.00            
ATOM   1092  CA  LEU    68      60.050 120.670  37.200  1.00  0.00            
ATOM   1093  HA  LEU    68      60.970 121.020  36.720  1.00  0.00            
ATOM   1094  CB  LEU    68      59.050 119.950  36.270  1.00  0.00            
ATOM   1095  HB2 LEU    68      58.150 119.780  36.860  1.00  0.00            
ATOM   1096  HB3 LEU    68      58.780 120.670  35.500  1.00  0.00            
ATOM   1097  CG  LEU    68      59.670 118.720  35.560  1.00  0.00            
ATOM   1098  HG  LEU    68      60.030 118.010  36.310  1.00  0.00            
ATOM   1099  CD1 LEU    68      58.620 118.040  34.780  1.00  0.00            
ATOM   1100 1HD1 LEU    68      58.820 117.100  34.260  1.00  0.00            
ATOM   1101 2HD1 LEU    68      57.860 117.830  35.520  1.00  0.00            
ATOM   1102 3HD1 LEU    68      58.170 118.770  34.100  1.00  0.00            
ATOM   1103  CD2 LEU    68      60.860 119.030  34.620  1.00  0.00            
ATOM   1104 1HD2 LEU    68      60.550 119.840  33.960  1.00  0.00            
ATOM   1105 2HD2 LEU    68      61.690 119.370  35.250  1.00  0.00            
ATOM   1106 3HD2 LEU    68      61.130 118.090  34.140  1.00  0.00            
ATOM   1107  C   LEU    68      59.330 121.870  37.730  1.00  0.00            
ATOM   1108  O   LEU    68      59.400 122.970  37.130  1.00  0.00            
ATOM   1109  N   ASP    69      58.780 121.770  38.940  1.00  0.00            
ATOM   1110  H   ASP    69      58.840 120.880  39.410  1.00  0.00            
ATOM   1111  CA  ASP    69      58.060 122.870  39.550  1.00  0.00            
ATOM   1112  HA  ASP    69      58.060 123.700  38.830  1.00  0.00            
ATOM   1113  CB  ASP    69      56.690 122.250  39.910  1.00  0.00            
ATOM   1114  HB2 ASP    69      56.240 122.020  38.950  1.00  0.00            
ATOM   1115  HB3 ASP    69      56.750 121.320  40.460  1.00  0.00            
ATOM   1116  CG  ASP    69      55.890 123.220  40.690  1.00  0.00            
ATOM   1117  OD1 ASP    69      55.650 124.340  40.280  1.00  0.00            
ATOM   1118  OD2 ASP    69      55.280 122.800  41.720  1.00  0.00            
ATOM   1119  C   ASP    69      58.790 123.530  40.780  1.00  0.00            
ATOM   1120  O   ASP    69      58.540 124.710  41.100  1.00  0.00            
ATOM   1121  N   VAL    70      59.700 122.820  41.500  1.00  0.00            
ATOM   1122  H   VAL    70      59.810 121.850  41.240  1.00  0.00            
ATOM   1123  CA  VAL    70      60.460 123.260  42.740  1.00  0.00            
ATOM   1124  HA  VAL    70      59.760 123.930  43.240  1.00  0.00            
ATOM   1125  CB  VAL    70      60.810 122.160  43.820  1.00  0.00            
ATOM   1126  HB  VAL    70      61.440 121.390  43.370  1.00  0.00            
ATOM   1127  CG1 VAL    70      61.530 122.670  45.110  1.00  0.00            
ATOM   1128 1HG1 VAL    70      60.750 123.190  45.670  1.00  0.00            
ATOM   1129 2HG1 VAL    70      61.940 121.780  45.580  1.00  0.00            
ATOM   1130 3HG1 VAL    70      62.430 123.270  45.000  1.00  0.00            
ATOM   1131  CG2 VAL    70      59.520 121.430  44.220  1.00  0.00            
ATOM   1132 1HG2 VAL    70      59.830 120.510  44.700  1.00  0.00            
ATOM   1133 2HG2 VAL    70      58.930 122.060  44.880  1.00  0.00            
ATOM   1134 3HG2 VAL    70      58.890 121.170  43.370  1.00  0.00            
ATOM   1135  C   VAL    70      61.690 124.110  42.420  1.00  0.00            
ATOM   1136  O   VAL    70      62.520 123.610  41.770  1.00  0.00            
ATOM   1137  N2  6FC    71      61.790 125.330  42.870  1.00  0.00            
ATOM   1138  H6  6FC    71      61.090 125.720  43.480  1.00  0.00            
ATOM   1139  C1  6FC    71      63.040 126.110  42.820  1.00  0.00            
ATOM   1140  C2  6FC    71      62.970 127.090  44.030  1.00  0.00            
ATOM   1141  S1  6FC    71      64.470 127.920  44.470  1.00  0.00            
ATOM   1142  C3  6FC    71      64.060 129.090  45.770  1.00  0.00            
ATOM   1143  C4  6FC    71      63.300 130.220  45.560  1.00  0.00            
ATOM   1144  C6  6FC    71      63.040 131.110  46.630  1.00  0.00            
ATOM   1145  N1  6FC    71      63.630 130.860  47.860  1.00  0.00            
ATOM   1146  C7  6FC    71      64.510 129.820  48.070  1.00  0.00            
ATOM   1147  C5  6FC    71      64.760 128.990  46.940  1.00  0.00            
ATOM   1148  H5  6FC    71      65.610 128.320  47.040  1.00  0.00            
ATOM   1149  C8  6FC    71      65.260 129.750  49.480  1.00  0.00            
ATOM   1150  F1  6FC    71      66.350 130.680  49.590  1.00  0.00            
ATOM   1151  F2  6FC    71      65.620 128.430  49.700  1.00  0.00            
ATOM   1152  F3  6FC    71      64.340 130.000  50.440  1.00  0.00            
ATOM   1153  C9  6FC    71      62.230 132.390  46.340  1.00  0.00            
ATOM   1154  F4  6FC    71      62.410 133.240  47.450  1.00  0.00            
ATOM   1155  F5  6FC    71      62.640 132.950  45.120  1.00  0.00            
ATOM   1156  F6  6FC    71      60.900 132.170  46.370  1.00  0.00            
ATOM   1157  H4  6FC    71      62.780 130.250  44.610  1.00  0.00            
ATOM   1158  H2  6FC    71      62.580 126.610  44.930  1.00  0.00            
ATOM   1159  H3  6FC    71      62.230 127.890  43.940  1.00  0.00            
ATOM   1160  H1  6FC    71      63.890 125.490  43.090  1.00  0.00            
ATOM   1161  C10 6FC    71      63.340 126.790  41.500  1.00  0.00            
ATOM   1162  O1  6FC    71      63.160 127.990  41.340  1.00  0.00            
ATOM   1163  N   GLY    72      63.760 126.000  40.540  1.00  0.00            
ATOM   1164  H   GLY    72      63.890 125.000  40.640  1.00  0.00            
ATOM   1165  CA  GLY    72      64.020 126.500  39.230  1.00  0.00            
ATOM   1166  HA2 GLY    72      63.100 126.530  38.640  1.00  0.00            
ATOM   1167  HA3 GLY    72      64.300 127.540  39.350  1.00  0.00            
ATOM   1168  C   GLY    72      64.990 125.590  38.550  1.00  0.00            
ATOM   1169  O   GLY    72      66.040 125.110  39.110  1.00  0.00            
ATOM   1170  N   LEU    73      64.730 125.380  37.260  1.00  0.00            
ATOM   1171  H   LEU    73      63.820 125.720  37.000  1.00  0.00            
ATOM   1172  CA  LEU    73      65.490 124.810  36.230  1.00  0.00            
ATOM   1173  HA  LEU    73      66.290 124.260  36.730  1.00  0.00            
ATOM   1174  CB  LEU    73      64.640 123.820  35.430  1.00  0.00            
ATOM   1175  HB2 LEU    73      63.800 124.350  34.990  1.00  0.00            
ATOM   1176  HB3 LEU    73      65.150 123.510  34.520  1.00  0.00            
ATOM   1177  CG  LEU    73      64.150 122.570  36.200  1.00  0.00            
ATOM   1178  HG  LEU    73      63.450 122.900  36.960  1.00  0.00            
ATOM   1179  CD1 LEU    73      63.390 121.580  35.250  1.00  0.00            
ATOM   1180 1HD1 LEU    73      63.950 121.510  34.310  1.00  0.00            
ATOM   1181 2HD1 LEU    73      63.290 120.600  35.700  1.00  0.00            
ATOM   1182 3HD1 LEU    73      62.390 121.860  34.930  1.00  0.00            
ATOM   1183  CD2 LEU    73      65.290 121.690  36.810  1.00  0.00            
ATOM   1184 1HD2 LEU    73      64.830 121.000  37.520  1.00  0.00            
ATOM   1185 2HD2 LEU    73      65.990 121.380  36.030  1.00  0.00            
ATOM   1186 3HD2 LEU    73      65.780 122.420  37.450  1.00  0.00            
ATOM   1187  C   LEU    73      66.190 125.880  35.440  1.00  0.00            
ATOM   1188  O   LEU    73      65.620 126.750  34.820  1.00  0.00            
ATOM   1189  N   THR    74      67.460 125.590  35.210  1.00  0.00            
ATOM   1190  H   THR    74      67.910 124.930  35.840  1.00  0.00            
ATOM   1191  CA  THR    74      68.350 126.210  34.210  1.00  0.00            
ATOM   1192  HA  THR    74      68.150 127.280  34.300  1.00  0.00            
ATOM   1193  CB  THR    74      69.850 125.980  34.550  1.00  0.00            
ATOM   1194  HB  THR    74      69.980 125.030  35.060  1.00  0.00            
ATOM   1195  CG2 THR    74      70.840 126.080  33.300  1.00  0.00            
ATOM   1196 1HG2 THR    74      71.780 125.660  33.660  1.00  0.00            
ATOM   1197 2HG2 THR    74      70.430 125.480  32.490  1.00  0.00            
ATOM   1198 3HG2 THR    74      71.000 127.120  33.010  1.00  0.00            
ATOM   1199  OG1 THR    74      70.390 127.050  35.430  1.00  0.00            
ATOM   1200  HG1 THR    74      70.160 126.930  36.350  1.00  0.00            
ATOM   1201  C   THR    74      67.840 125.710  32.850  1.00  0.00            
ATOM   1202  O   THR    74      67.710 126.600  32.020  1.00  0.00            
ATOM   1203  N   PHE    75      67.520 124.460  32.660  1.00  0.00            
ATOM   1204  H   PHE    75      67.650 123.810  33.420  1.00  0.00            
ATOM   1205  CA  PHE    75      67.200 123.940  31.370  1.00  0.00            
ATOM   1206  HA  PHE    75      66.550 124.620  30.820  1.00  0.00            
ATOM   1207  CB  PHE    75      68.500 123.640  30.580  1.00  0.00            
ATOM   1208  HB2 PHE    75      69.080 124.540  30.360  1.00  0.00            
ATOM   1209  HB3 PHE    75      69.070 122.950  31.190  1.00  0.00            
ATOM   1210  CG  PHE    75      68.220 122.980  29.180  1.00  0.00            
ATOM   1211  CD1 PHE    75      68.180 123.880  28.070  1.00  0.00            
ATOM   1212  HD1 PHE    75      68.260 124.940  28.250  1.00  0.00            
ATOM   1213  CE1 PHE    75      67.870 123.420  26.780  1.00  0.00            
ATOM   1214  HE1 PHE    75      67.860 124.140  25.980  1.00  0.00            
ATOM   1215  CZ  PHE    75      67.670 122.060  26.600  1.00  0.00            
ATOM   1216  HZ  PHE    75      67.680 121.650  25.600  1.00  0.00            
ATOM   1217  CE2 PHE    75      67.790 121.160  27.690  1.00  0.00            
ATOM   1218  HE2 PHE    75      67.660 120.100  27.570  1.00  0.00            
ATOM   1219  CD2 PHE    75      68.080 121.620  29.000  1.00  0.00            
ATOM   1220  HD2 PHE    75      68.080 120.950  29.850  1.00  0.00            
ATOM   1221  C   PHE    75      66.190 122.720  31.450  1.00  0.00            
ATOM   1222  O   PHE    75      66.250 121.960  32.420  1.00  0.00            
ATOM   1223  N   ARG    76      65.390 122.590  30.420  1.00  0.00            
ATOM   1224  H   ARG    76      65.480 123.310  29.720  1.00  0.00            
ATOM   1225  CA  ARG    76      64.310 121.580  30.280  1.00  0.00            
ATOM   1226  HA  ARG    76      64.340 120.710  30.930  1.00  0.00            
ATOM   1227  CB  ARG    76      62.980 122.240  30.710  1.00  0.00            
ATOM   1228  HB2 ARG    76      63.040 122.610  31.730  1.00  0.00            
ATOM   1229  HB3 ARG    76      62.830 123.080  30.040  1.00  0.00            
ATOM   1230  CG  ARG    76      61.770 121.260  30.680  1.00  0.00            
ATOM   1231  HG2 ARG    76      61.710 120.840  29.680  1.00  0.00            
ATOM   1232  HG3 ARG    76      61.750 120.470  31.430  1.00  0.00            
ATOM   1233  CD  ARG    76      60.530 122.090  30.870  1.00  0.00            
ATOM   1234  HD2 ARG    76      60.450 122.540  31.860  1.00  0.00            
ATOM   1235  HD3 ARG    76      60.560 122.950  30.210  1.00  0.00            
ATOM   1236  NE  ARG    76      59.300 121.300  30.550  1.00  0.00            
ATOM   1237  HE  ARG    76      59.160 120.890  29.640  1.00  0.00            
ATOM   1238  CZ  ARG    76      58.330 120.960  31.420  1.00  0.00            
ATOM   1239  NH1 ARG    76      58.150 121.390  32.670  1.00  0.00            
ATOM   1240 1HH1 ARG    76      58.740 122.120  33.020  1.00  0.00            
ATOM   1241 2HH1 ARG    76      57.350 121.100  33.220  1.00  0.00            
ATOM   1242  NH2 ARG    76      57.470 120.110  31.030  1.00  0.00            
ATOM   1243 1HH2 ARG    76      57.730 119.550  30.230  1.00  0.00            
ATOM   1244 2HH2 ARG    76      56.660 119.730  31.510  1.00  0.00            
ATOM   1245  C   ARG    76      64.210 121.090  28.820  1.00  0.00            
ATOM   1246  O   ARG    76      64.210 121.870  27.940  1.00  0.00            
ATOM   1247  N   LYS    77      63.940 119.770  28.670  1.00  0.00            
ATOM   1248  H   LYS    77      63.890 119.160  29.470  1.00  0.00            
ATOM   1249  CA  LYS    77      63.470 119.270  27.350  1.00  0.00            
ATOM   1250  HA  LYS    77      63.030 120.090  26.780  1.00  0.00            
ATOM   1251  CB  LYS    77      64.590 118.670  26.530  1.00  0.00            
ATOM   1252  HB2 LYS    77      65.450 119.340  26.470  1.00  0.00            
ATOM   1253  HB3 LYS    77      64.920 117.740  26.980  1.00  0.00            
ATOM   1254  CG  LYS    77      64.100 118.390  25.070  1.00  0.00            
ATOM   1255  HG2 LYS    77      63.330 117.620  25.120  1.00  0.00            
ATOM   1256  HG3 LYS    77      63.720 119.330  24.650  1.00  0.00            
ATOM   1257  CD  LYS    77      65.220 117.870  24.170  1.00  0.00            
ATOM   1258  HD2 LYS    77      66.020 118.610  24.120  1.00  0.00            
ATOM   1259  HD3 LYS    77      65.650 116.910  24.460  1.00  0.00            
ATOM   1260  CE  LYS    77      64.660 117.750  22.710  1.00  0.00            
ATOM   1261  HE2 LYS    77      63.710 117.250  22.540  1.00  0.00            
ATOM   1262  HE3 LYS    77      64.630 118.760  22.310  1.00  0.00            
ATOM   1263  NZ  LYS    77      65.620 117.070  21.800  1.00  0.00            
ATOM   1264  HZ1 LYS    77      65.730 116.140  22.180  1.00  0.00            
ATOM   1265  HZ2 LYS    77      65.360 116.920  20.830  1.00  0.00            
ATOM   1266  HZ3 LYS    77      66.530 117.500  21.880  1.00  0.00            
ATOM   1267  C   LYS    77      62.340 118.160  27.510  1.00  0.00            
ATOM   1268  O   LYS    77      62.560 117.060  28.000  1.00  0.00            
ATOM   1269  N   ASP    78      61.160 118.500  26.930  1.00  0.00            
ATOM   1270  H   ASP    78      61.000 119.450  26.640  1.00  0.00            
ATOM   1271  CA  ASP    78      60.070 117.560  26.790  1.00  0.00            
ATOM   1272  HA  ASP    78      59.960 117.000  27.720  1.00  0.00            
ATOM   1273  CB  ASP    78      58.740 118.290  26.440  1.00  0.00            
ATOM   1274  HB2 ASP    78      58.790 118.690  25.430  1.00  0.00            
ATOM   1275  HB3 ASP    78      57.860 117.650  26.490  1.00  0.00            
ATOM   1276  CG  ASP    78      58.460 119.550  27.290  1.00  0.00            
ATOM   1277  OD1 ASP    78      58.110 120.490  26.580  1.00  0.00            
ATOM   1278  OD2 ASP    78      58.660 119.580  28.530  1.00  0.00            
ATOM   1279  C   ASP    78      60.500 116.500  25.780  1.00  0.00            
ATOM   1280  O   ASP    78      60.630 116.780  24.600  1.00  0.00            
ATOM   1281  N   LEU    79      60.730 115.260  26.270  1.00  0.00            
ATOM   1282  H   LEU    79      60.580 115.140  27.260  1.00  0.00            
ATOM   1283  CA  LEU    79      61.190 114.080  25.470  1.00  0.00            
ATOM   1284  HA  LEU    79      61.850 114.450  24.690  1.00  0.00            
ATOM   1285  CB  LEU    79      61.990 113.090  26.390  1.00  0.00            
ATOM   1286  HB2 LEU    79      61.230 112.740  27.090  1.00  0.00            
ATOM   1287  HB3 LEU    79      62.370 112.270  25.790  1.00  0.00            
ATOM   1288  CG  LEU    79      63.140 113.650  27.230  1.00  0.00            
ATOM   1289  HG  LEU    79      62.690 114.440  27.830  1.00  0.00            
ATOM   1290  CD1 LEU    79      63.660 112.610  28.170  1.00  0.00            
ATOM   1291 1HD1 LEU    79      64.160 111.880  27.520  1.00  0.00            
ATOM   1292 2HD1 LEU    79      64.380 113.010  28.890  1.00  0.00            
ATOM   1293 3HD1 LEU    79      62.840 112.090  28.660  1.00  0.00            
ATOM   1294  CD2 LEU    79      64.290 114.180  26.370  1.00  0.00            
ATOM   1295 1HD2 LEU    79      64.630 113.440  25.650  1.00  0.00            
ATOM   1296 2HD2 LEU    79      63.940 115.050  25.820  1.00  0.00            
ATOM   1297 3HD2 LEU    79      65.140 114.480  26.980  1.00  0.00            
ATOM   1298  C   LEU    79      59.990 113.260  24.930  1.00  0.00            
ATOM   1299  O   LEU    79      60.140 112.420  24.050  1.00  0.00            
ATOM   1300  N   PHE    80      58.790 113.530  25.470  1.00  0.00            
ATOM   1301  H   PHE    80      58.840 114.260  26.170  1.00  0.00            
ATOM   1302  CA  PHE    80      57.450 112.920  25.050  1.00  0.00            
ATOM   1303  HA  PHE    80      57.220 113.110  24.000  1.00  0.00            
ATOM   1304  CB  PHE    80      57.400 111.450  25.270  1.00  0.00            
ATOM   1305  HB2 PHE    80      57.870 111.020  24.390  1.00  0.00            
ATOM   1306  HB3 PHE    80      57.980 111.110  26.120  1.00  0.00            
ATOM   1307  CG  PHE    80      56.040 110.840  25.470  1.00  0.00            
ATOM   1308  CD1 PHE    80      55.170 110.520  24.400  1.00  0.00            
ATOM   1309  HD1 PHE    80      55.340 110.810  23.380  1.00  0.00            
ATOM   1310  CE1 PHE    80      53.900 109.930  24.730  1.00  0.00            
ATOM   1311  HE1 PHE    80      53.130 109.790  23.980  1.00  0.00            
ATOM   1312  CZ  PHE    80      53.680 109.430  26.050  1.00  0.00            
ATOM   1313  HZ  PHE    80      52.710 108.980  26.200  1.00  0.00            
ATOM   1314  CE2 PHE    80      54.550 109.790  27.080  1.00  0.00            
ATOM   1315  HE2 PHE    80      54.220 109.430  28.040  1.00  0.00            
ATOM   1316  CD2 PHE    80      55.710 110.500  26.770  1.00  0.00            
ATOM   1317  HD2 PHE    80      56.380 110.690  27.600  1.00  0.00            
ATOM   1318  C   PHE    80      56.330 113.740  25.720  1.00  0.00            
ATOM   1319  O   PHE    80      56.610 114.170  26.840  1.00  0.00            
ATOM   1320  N   VAL    81      55.230 113.980  24.980  1.00  0.00            
ATOM   1321  H   VAL    81      55.040 113.580  24.070  1.00  0.00            
ATOM   1322  CA  VAL    81      53.900 114.400  25.510  1.00  0.00            
ATOM   1323  HA  VAL    81      53.880 114.140  26.570  1.00  0.00            
ATOM   1324  CB  VAL    81      53.580 115.910  25.320  1.00  0.00            
ATOM   1325  HB  VAL    81      52.570 116.070  25.700  1.00  0.00            
ATOM   1326  CG1 VAL    81      54.500 116.700  26.280  1.00  0.00            
ATOM   1327 1HG1 VAL    81      54.420 116.240  27.270  1.00  0.00            
ATOM   1328 2HG1 VAL    81      55.540 116.760  25.980  1.00  0.00            
ATOM   1329 3HG1 VAL    81      54.160 117.730  26.370  1.00  0.00            
ATOM   1330  CG2 VAL    81      53.490 116.390  23.860  1.00  0.00            
ATOM   1331 1HG2 VAL    81      52.950 117.340  23.840  1.00  0.00            
ATOM   1332 2HG2 VAL    81      54.470 116.530  23.410  1.00  0.00            
ATOM   1333 3HG2 VAL    81      53.000 115.570  23.330  1.00  0.00            
ATOM   1334  C   VAL    81      52.780 113.590  24.800  1.00  0.00            
ATOM   1335  O   VAL    81      52.920 112.980  23.730  1.00  0.00            
ATOM   1336  N   ALA    82      51.650 113.530  25.510  1.00  0.00            
ATOM   1337  H   ALA    82      51.530 114.120  26.320  1.00  0.00            
ATOM   1338  CA  ALA    82      50.390 112.820  25.150  1.00  0.00            
ATOM   1339  HA  ALA    82      50.280 112.920  24.070  1.00  0.00            
ATOM   1340  CB  ALA    82      50.410 111.370  25.710  1.00  0.00            
ATOM   1341  HB1 ALA    82      49.440 110.880  25.620  1.00  0.00            
ATOM   1342  HB2 ALA    82      51.170 110.800  25.180  1.00  0.00            
ATOM   1343  HB3 ALA    82      50.590 111.440  26.780  1.00  0.00            
ATOM   1344  C   ALA    82      49.180 113.620  25.710  1.00  0.00            
ATOM   1345  O   ALA    82      49.290 114.440  26.620  1.00  0.00            
ATOM   1346  N   ASN    83      48.010 113.350  25.170  1.00  0.00            
ATOM   1347  H   ASN    83      47.990 112.660  24.430  1.00  0.00            
ATOM   1348  CA  ASN    83      46.830 114.220  25.190  1.00  0.00            
ATOM   1349  HA  ASN    83      46.900 114.730  26.150  1.00  0.00            
ATOM   1350  CB  ASN    83      47.030 115.250  24.080  1.00  0.00            
ATOM   1351  HB2 ASN    83      47.220 114.730  23.140  1.00  0.00            
ATOM   1352  HB3 ASN    83      46.090 115.680  23.730  1.00  0.00            
ATOM   1353  CG  ASN    83      48.140 116.310  24.280  1.00  0.00            
ATOM   1354  OD1 ASN    83      48.090 116.980  25.250  1.00  0.00            
ATOM   1355  ND2 ASN    83      49.180 116.340  23.440  1.00  0.00            
ATOM   1356 1HD2 ASN    83      49.710 117.190  23.530  1.00  0.00            
ATOM   1357 2HD2 ASN    83      49.250 115.650  22.700  1.00  0.00            
ATOM   1358  C   ASN    83      45.480 113.470  24.980  1.00  0.00            
ATOM   1359  O   ASN    83      45.410 112.460  24.250  1.00  0.00            
ATOM   1360  N   VAL    84      44.480 114.040  25.650  1.00  0.00            
ATOM   1361  H   VAL    84      44.600 114.870  26.210  1.00  0.00            
ATOM   1362  CA  VAL    84      43.090 113.480  25.640  1.00  0.00            
ATOM   1363  HA  VAL    84      42.930 112.990  24.680  1.00  0.00            
ATOM   1364  CB  VAL    84      42.790 112.640  26.920  1.00  0.00            
ATOM   1365  HB  VAL    84      41.700 112.520  26.920  1.00  0.00            
ATOM   1366  CG1 VAL    84      43.490 111.270  26.770  1.00  0.00            
ATOM   1367 1HG1 VAL    84      44.570 111.420  26.860  1.00  0.00            
ATOM   1368 2HG1 VAL    84      43.160 110.580  27.540  1.00  0.00            
ATOM   1369 3HG1 VAL    84      43.340 110.760  25.820  1.00  0.00            
ATOM   1370  CG2 VAL    84      43.110 113.240  28.240  1.00  0.00            
ATOM   1371 1HG2 VAL    84      42.650 112.580  28.980  1.00  0.00            
ATOM   1372 2HG2 VAL    84      44.190 113.190  28.330  1.00  0.00            
ATOM   1373 3HG2 VAL    84      42.810 114.290  28.320  1.00  0.00            
ATOM   1374  C   VAL    84      42.060 114.650  25.510  1.00  0.00            
ATOM   1375  O   VAL    84      42.410 115.780  25.870  1.00  0.00            
ATOM   1376  N   GLN    85      40.830 114.500  25.030  1.00  0.00            
ATOM   1377  H   GLN    85      40.530 113.550  24.890  1.00  0.00            
ATOM   1378  CA  GLN    85      39.790 115.460  24.900  1.00  0.00            
ATOM   1379  HA  GLN    85      40.150 116.290  24.290  1.00  0.00            
ATOM   1380  CB  GLN    85      38.710 114.840  24.070  1.00  0.00            
ATOM   1381  HB2 GLN    85      38.380 113.900  24.530  1.00  0.00            
ATOM   1382  HB3 GLN    85      37.850 115.510  24.080  1.00  0.00            
ATOM   1383  CG  GLN    85      38.930 114.490  22.580  1.00  0.00            
ATOM   1384  HG2 GLN    85      37.970 114.160  22.190  1.00  0.00            
ATOM   1385  HG3 GLN    85      39.320 115.370  22.070  1.00  0.00            
ATOM   1386  CD  GLN    85      39.890 113.350  22.330  1.00  0.00            
ATOM   1387  OE1 GLN    85      40.910 113.620  21.750  1.00  0.00            
ATOM   1388  NE2 GLN    85      39.840 112.170  22.870  1.00  0.00            
ATOM   1389 1HE2 GLN    85      40.640 111.590  22.640  1.00  0.00            
ATOM   1390 2HE2 GLN    85      39.220 111.970  23.650  1.00  0.00            
ATOM   1391  C   GLN    85      39.400 116.150  26.250  1.00  0.00            
ATOM   1392  O   GLN    85      39.760 115.630  27.350  1.00  0.00            
ATOM   1393  N   SER    86      38.550 117.180  26.180  1.00  0.00            
ATOM   1394  H   SER    86      38.240 117.260  25.230  1.00  0.00            
ATOM   1395  CA  SER    86      38.030 117.980  27.180  1.00  0.00            
ATOM   1396  HA  SER    86      38.880 118.250  27.800  1.00  0.00            
ATOM   1397  CB  SER    86      37.490 119.310  26.690  1.00  0.00            
ATOM   1398  HB2 SER    86      38.240 119.770  26.040  1.00  0.00            
ATOM   1399  HB3 SER    86      36.510 119.110  26.260  1.00  0.00            
ATOM   1400  OG  SER    86      37.190 120.240  27.770  1.00  0.00            
ATOM   1401  HG  SER    86      37.990 120.720  27.980  1.00  0.00            
ATOM   1402  C   SER    86      37.050 117.250  28.090  1.00  0.00            
ATOM   1403  O   SER    86      36.330 116.350  27.620  1.00  0.00            
ATOM   1404  N   PHE    87      36.980 117.640  29.350  1.00  0.00            
ATOM   1405  H   PHE    87      37.540 118.440  29.620  1.00  0.00            
ATOM   1406  CA  PHE    87      36.080 116.970  30.350  1.00  0.00            
ATOM   1407  HA  PHE    87      36.370 115.960  30.630  1.00  0.00            
ATOM   1408  CB  PHE    87      36.280 117.710  31.700  1.00  0.00            
ATOM   1409  HB2 PHE    87      37.360 117.690  31.840  1.00  0.00            
ATOM   1410  HB3 PHE    87      35.980 118.750  31.610  1.00  0.00            
ATOM   1411  CG  PHE    87      35.630 117.060  32.840  1.00  0.00            
ATOM   1412  CD1 PHE    87      34.390 117.520  33.230  1.00  0.00            
ATOM   1413  HD1 PHE    87      33.910 118.330  32.710  1.00  0.00            
ATOM   1414  CE1 PHE    87      33.680 116.970  34.330  1.00  0.00            
ATOM   1415  HE1 PHE    87      32.660 117.260  34.530  1.00  0.00            
ATOM   1416  CZ  PHE    87      34.240 115.890  34.960  1.00  0.00            
ATOM   1417  HZ  PHE    87      33.600 115.250  35.560  1.00  0.00            
ATOM   1418  CE2 PHE    87      35.510 115.430  34.600  1.00  0.00            
ATOM   1419  HE2 PHE    87      35.900 114.560  35.110  1.00  0.00            
ATOM   1420  CD2 PHE    87      36.240 116.070  33.610  1.00  0.00            
ATOM   1421  HD2 PHE    87      37.230 115.690  33.410  1.00  0.00            
ATOM   1422  C   PHE    87      34.660 117.210  29.930  1.00  0.00            
ATOM   1423  O   PHE    87      34.320 118.410  29.800  1.00  0.00            
ATOM   1424  N   PRO    88      33.780 116.220  29.590  1.00  0.00            
ATOM   1425  CD  PRO    88      34.170 114.890  29.410  1.00  0.00            
ATOM   1426  HD2 PRO    88      34.720 114.480  30.260  1.00  0.00            
ATOM   1427  HD3 PRO    88      34.810 114.820  28.530  1.00  0.00            
ATOM   1428  CG  PRO    88      32.860 114.140  29.140  1.00  0.00            
ATOM   1429  HG2 PRO    88      32.410 113.940  30.120  1.00  0.00            
ATOM   1430  HG3 PRO    88      33.030 113.220  28.590  1.00  0.00            
ATOM   1431  CB  PRO    88      32.070 115.170  28.380  1.00  0.00            
ATOM   1432  HB2 PRO    88      31.000 115.030  28.440  1.00  0.00            
ATOM   1433  HB3 PRO    88      32.230 115.170  27.300  1.00  0.00            
ATOM   1434  CA  PRO    88      32.520 116.510  28.960  1.00  0.00            
ATOM   1435  HA  PRO    88      32.590 117.170  28.090  1.00  0.00            
ATOM   1436  C   PRO    88      31.430 117.050  29.990  1.00  0.00            
ATOM   1437  O   PRO    88      31.570 117.040  31.240  1.00  0.00            
ATOM   1438  N   PRO    89      30.240 117.490  29.520  1.00  0.00            
ATOM   1439  CD  PRO    89      29.980 117.760  28.120  1.00  0.00            
ATOM   1440  HD2 PRO    89      30.290 116.830  27.650  1.00  0.00            
ATOM   1441  HD3 PRO    89      30.470 118.630  27.680  1.00  0.00            
ATOM   1442  CG  PRO    89      28.440 117.940  27.950  1.00  0.00            
ATOM   1443  HG2 PRO    89      27.890 117.040  27.690  1.00  0.00            
ATOM   1444  HG3 PRO    89      28.130 118.690  27.230  1.00  0.00            
ATOM   1445  CB  PRO    89      28.030 118.510  29.310  1.00  0.00            
ATOM   1446  HB2 PRO    89      27.010 118.210  29.540  1.00  0.00            
ATOM   1447  HB3 PRO    89      28.140 119.600  29.350  1.00  0.00            
ATOM   1448  CA  PRO    89      29.030 117.810  30.320  1.00  0.00            
ATOM   1449  HA  PRO    89      29.400 118.420  31.150  1.00  0.00            
ATOM   1450  C   PRO    89      28.430 116.560  30.970  1.00  0.00            
ATOM   1451  O   PRO    89      27.570 116.720  31.870  1.00  0.00            
ATOM   1452  N   ALA    90      28.800 115.330  30.580  1.00  0.00            
ATOM   1453  H   ALA    90      29.510 115.120  29.890  1.00  0.00            
ATOM   1454  CA  ALA    90      28.010 114.110  30.940  1.00  0.00            
ATOM   1455  HA  ALA    90      27.310 114.210  31.760  1.00  0.00            
ATOM   1456  CB  ALA    90      27.290 113.660  29.660  1.00  0.00            
ATOM   1457  HB1 ALA    90      26.500 112.980  29.980  1.00  0.00            
ATOM   1458  HB2 ALA    90      26.970 114.580  29.180  1.00  0.00            
ATOM   1459  HB3 ALA    90      28.030 113.170  29.020  1.00  0.00            
ATOM   1460  C   ALA    90      28.970 112.950  31.320  1.00  0.00            
ATOM   1461  O   ALA    90      30.150 113.080  31.000  1.00  0.00            
ATOM   1462  N   PRO    91      28.590 111.860  31.950  1.00  0.00            
ATOM   1463  CD  PRO    91      27.240 111.600  32.440  1.00  0.00            
ATOM   1464  HD2 PRO    91      26.780 110.950  31.700  1.00  0.00            
ATOM   1465  HD3 PRO    91      26.720 112.540  32.620  1.00  0.00            
ATOM   1466  CG  PRO    91      27.460 110.770  33.750  1.00  0.00            
ATOM   1467  HG2 PRO    91      26.640 110.140  34.120  1.00  0.00            
ATOM   1468  HG3 PRO    91      27.810 111.400  34.560  1.00  0.00            
ATOM   1469  CB  PRO    91      28.660 109.900  33.400  1.00  0.00            
ATOM   1470  HB2 PRO    91      28.300 108.970  32.960  1.00  0.00            
ATOM   1471  HB3 PRO    91      29.200 109.730  34.330  1.00  0.00            
ATOM   1472  CA  PRO    91      29.450 110.750  32.310  1.00  0.00            
ATOM   1473  HA  PRO    91      30.340 111.200  32.740  1.00  0.00            
ATOM   1474  C   PRO    91      30.070 109.910  31.130  1.00  0.00            
ATOM   1475  O   PRO    91      29.820 110.090  29.940  1.00  0.00            
ATOM   1476  N   GLU    92      30.870 108.930  31.580  1.00  0.00            
ATOM   1477  H   GLU    92      31.140 108.870  32.550  1.00  0.00            
ATOM   1478  CA  GLU    92      31.460 107.950  30.670  1.00  0.00            
ATOM   1479  HA  GLU    92      31.760 108.470  29.760  1.00  0.00            
ATOM   1480  CB  GLU    92      32.740 107.370  31.300  1.00  0.00            
ATOM   1481  HB2 GLU    92      33.440 108.160  31.590  1.00  0.00            
ATOM   1482  HB3 GLU    92      32.310 106.850  32.150  1.00  0.00            
ATOM   1483  CG  GLU    92      33.550 106.430  30.350  1.00  0.00            
ATOM   1484  HG2 GLU    92      34.240 105.880  30.990  1.00  0.00            
ATOM   1485  HG3 GLU    92      32.990 105.570  30.000  1.00  0.00            
ATOM   1486  CD  GLU    92      34.350 107.130  29.230  1.00  0.00            
ATOM   1487  OE1 GLU    92      33.620 107.700  28.370  1.00  0.00            
ATOM   1488  OE2 GLU    92      35.600 107.060  29.110  1.00  0.00            
ATOM   1489  C   GLU    92      30.450 106.880  30.250  1.00  0.00            
ATOM   1490  O   GLU    92      29.700 106.480  31.110  1.00  0.00            
ATOM   1491  N   ASP    93      30.330 106.520  28.980  1.00  0.00            
ATOM   1492  H   ASP    93      31.020 106.960  28.380  1.00  0.00            
ATOM   1493  CA  ASP    93      29.350 105.640  28.390  1.00  0.00            
ATOM   1494  HA  ASP    93      29.050 104.860  29.090  1.00  0.00            
ATOM   1495  CB  ASP    93      28.100 106.440  27.900  1.00  0.00            
ATOM   1496  HB2 ASP    93      27.360 105.780  27.450  1.00  0.00            
ATOM   1497  HB3 ASP    93      27.710 106.970  28.780  1.00  0.00            
ATOM   1498  CG  ASP    93      28.430 107.570  26.860  1.00  0.00            
ATOM   1499  OD1 ASP    93      29.590 108.070  26.820  1.00  0.00            
ATOM   1500  OD2 ASP    93      27.430 108.060  26.250  1.00  0.00            
ATOM   1501  C   ASP    93      30.020 104.890  27.190  1.00  0.00            
ATOM   1502  O   ASP    93      31.230 105.140  26.910  1.00  0.00            
ATOM   1503  N   LYS    94      29.240 104.060  26.550  1.00  0.00            
ATOM   1504  H   LYS    94      28.370 103.910  27.040  1.00  0.00            
ATOM   1505  CA  LYS    94      29.510 103.190  25.300  1.00  0.00            
ATOM   1506  HA  LYS    94      28.600 102.600  25.140  1.00  0.00            
ATOM   1507  CB  LYS    94      29.750 104.140  24.040  1.00  0.00            
ATOM   1508  HB2 LYS    94      30.710 104.640  24.140  1.00  0.00            
ATOM   1509  HB3 LYS    94      29.670 103.470  23.180  1.00  0.00            
ATOM   1510  CG  LYS    94      28.600 105.190  23.900  1.00  0.00            
ATOM   1511  HG2 LYS    94      27.660 104.680  23.670  1.00  0.00            
ATOM   1512  HG3 LYS    94      28.660 105.790  24.810  1.00  0.00            
ATOM   1513  CD  LYS    94      28.840 106.030  22.690  1.00  0.00            
ATOM   1514  HD2 LYS    94      29.830 106.470  22.830  1.00  0.00            
ATOM   1515  HD3 LYS    94      28.920 105.380  21.820  1.00  0.00            
ATOM   1516  CE  LYS    94      27.810 107.110  22.410  1.00  0.00            
ATOM   1517  HE2 LYS    94      28.010 107.340  21.360  1.00  0.00            
ATOM   1518  HE3 LYS    94      26.850 106.640  22.580  1.00  0.00            
ATOM   1519  NZ  LYS    94      28.000 108.260  23.360  1.00  0.00            
ATOM   1520  HZ1 LYS    94      27.710 109.110  22.900  1.00  0.00            
ATOM   1521  HZ2 LYS    94      27.570 108.160  24.270  1.00  0.00            
ATOM   1522  HZ3 LYS    94      28.990 108.400  23.510  1.00  0.00            
ATOM   1523  C   LYS    94      30.580 102.080  25.510  1.00  0.00            
ATOM   1524  O   LYS    94      30.290 100.930  25.240  1.00  0.00            
ATOM   1525  N   LYS    95      31.780 102.450  25.910  1.00  0.00            
ATOM   1526  H   LYS    95      31.930 103.430  26.110  1.00  0.00            
ATOM   1527  CA  LYS    95      32.990 101.550  26.120  1.00  0.00            
ATOM   1528  HA  LYS    95      32.890 100.850  25.290  1.00  0.00            
ATOM   1529  CB  LYS    95      34.200 102.420  25.920  1.00  0.00            
ATOM   1530  HB2 LYS    95      34.250 103.040  25.020  1.00  0.00            
ATOM   1531  HB3 LYS    95      34.420 103.140  26.690  1.00  0.00            
ATOM   1532  CG  LYS    95      35.500 101.550  25.980  1.00  0.00            
ATOM   1533  HG2 LYS    95      35.830 101.440  27.020  1.00  0.00            
ATOM   1534  HG3 LYS    95      35.340 100.550  25.580  1.00  0.00            
ATOM   1535  CD  LYS    95      36.690 102.210  25.230  1.00  0.00            
ATOM   1536  HD2 LYS    95      36.470 102.220  24.160  1.00  0.00            
ATOM   1537  HD3 LYS    95      36.820 103.240  25.570  1.00  0.00            
ATOM   1538  CE  LYS    95      37.950 101.350  25.430  1.00  0.00            
ATOM   1539  HE2 LYS    95      38.150 101.450  26.490  1.00  0.00            
ATOM   1540  HE3 LYS    95      37.710 100.320  25.160  1.00  0.00            
ATOM   1541  NZ  LYS    95      39.070 101.780  24.650  1.00  0.00            
ATOM   1542  HZ1 LYS    95      38.970 101.340  23.750  1.00  0.00            
ATOM   1543  HZ2 LYS    95      39.030 102.790  24.620  1.00  0.00            
ATOM   1544  HZ3 LYS    95      39.990 101.510  24.990  1.00  0.00            
ATOM   1545  C   LYS    95      32.950 100.810  27.540  1.00  0.00            
ATOM   1546  O   LYS    95      32.800 101.510  28.510  1.00  0.00            
ATOM   1547  N   PRO    96      33.000  99.470  27.640  1.00  0.00            
ATOM   1548  CD  PRO    96      32.470  98.560  26.630  1.00  0.00            
ATOM   1549  HD2 PRO    96      33.000  98.660  25.680  1.00  0.00            
ATOM   1550  HD3 PRO    96      31.410  98.800  26.530  1.00  0.00            
ATOM   1551  CG  PRO    96      32.640  97.140  27.150  1.00  0.00            
ATOM   1552  HG2 PRO    96      33.330  96.650  26.460  1.00  0.00            
ATOM   1553  HG3 PRO    96      31.700  96.600  27.070  1.00  0.00            
ATOM   1554  CB  PRO    96      33.060  97.280  28.640  1.00  0.00            
ATOM   1555  HB2 PRO    96      33.990  96.780  28.950  1.00  0.00            
ATOM   1556  HB3 PRO    96      32.240  96.880  29.250  1.00  0.00            
ATOM   1557  CA  PRO    96      33.260  98.830  28.870  1.00  0.00            
ATOM   1558  HA  PRO    96      32.520  99.150  29.600  1.00  0.00            
ATOM   1559  C   PRO    96      34.690  99.130  29.370  1.00  0.00            
ATOM   1560  O   PRO    96      35.630  99.270  28.570  1.00  0.00            
ATOM   1561  N   LEU    97      34.910  99.260  30.670  1.00  0.00            
ATOM   1562  H   LEU    97      34.210  98.990  31.340  1.00  0.00            
ATOM   1563  CA  LEU    97      36.200  99.730  31.250  1.00  0.00            
ATOM   1564  HA  LEU    97      36.940  99.980  30.490  1.00  0.00            
ATOM   1565  CB  LEU    97      36.030 100.860  32.300  1.00  0.00            
ATOM   1566  HB2 LEU    97      35.490 100.430  33.140  1.00  0.00            
ATOM   1567  HB3 LEU    97      37.040 101.130  32.620  1.00  0.00            
ATOM   1568  CG  LEU    97      35.250 102.020  31.790  1.00  0.00            
ATOM   1569  HG  LEU    97      34.250 101.710  31.500  1.00  0.00            
ATOM   1570  CD1 LEU    97      35.300 103.190  32.810  1.00  0.00            
ATOM   1571 1HD1 LEU    97      34.640 103.960  32.400  1.00  0.00            
ATOM   1572 2HD1 LEU    97      35.020 102.810  33.790  1.00  0.00            
ATOM   1573 3HD1 LEU    97      36.310 103.580  32.890  1.00  0.00            
ATOM   1574  CD2 LEU    97      35.860 102.640  30.510  1.00  0.00            
ATOM   1575 1HD2 LEU    97      36.930 102.860  30.510  1.00  0.00            
ATOM   1576 2HD2 LEU    97      35.810 101.930  29.680  1.00  0.00            
ATOM   1577 3HD2 LEU    97      35.310 103.530  30.210  1.00  0.00            
ATOM   1578  C   LEU    97      36.910  98.510  31.940  1.00  0.00            
ATOM   1579  O   LEU    97      36.260  97.580  32.440  1.00  0.00            
ATOM   1580  N   THR    98      38.220  98.470  32.100  1.00  0.00            
ATOM   1581  H   THR    98      38.750  99.280  31.800  1.00  0.00            
ATOM   1582  CA  THR    98      38.900  97.400  32.830  1.00  0.00            
ATOM   1583  HA  THR    98      38.680  96.430  32.400  1.00  0.00            
ATOM   1584  CB  THR    98      40.440  97.490  32.700  1.00  0.00            
ATOM   1585  HB  THR    98      40.810  96.610  33.210  1.00  0.00            
ATOM   1586  CG2 THR    98      40.940  97.520  31.300  1.00  0.00            
ATOM   1587 1HG2 THR    98      40.610  98.370  30.690  1.00  0.00            
ATOM   1588 2HG2 THR    98      42.020  97.610  31.160  1.00  0.00            
ATOM   1589 3HG2 THR    98      40.580  96.610  30.830  1.00  0.00            
ATOM   1590  OG1 THR    98      40.990  98.650  33.280  1.00  0.00            
ATOM   1591  HG1 THR    98      40.690  99.400  32.760  1.00  0.00            
ATOM   1592  C   THR    98      38.520  97.470  34.310  1.00  0.00            
ATOM   1593  O   THR    98      38.170  98.610  34.780  1.00  0.00            
ATOM   1594  N   ARG    99      38.490  96.290  35.040  1.00  0.00            
ATOM   1595  H   ARG    99      38.920  95.500  34.590  1.00  0.00            
ATOM   1596  CA  ARG    99      37.770  96.170  36.350  1.00  0.00            
ATOM   1597  HA  ARG    99      36.710  96.280  36.090  1.00  0.00            
ATOM   1598  CB  ARG    99      37.950  94.880  37.150  1.00  0.00            
ATOM   1599  HB2 ARG    99      37.780  94.050  36.470  1.00  0.00            
ATOM   1600  HB3 ARG    99      38.910  94.890  37.680  1.00  0.00            
ATOM   1601  CG  ARG    99      36.910  94.710  38.320  1.00  0.00            
ATOM   1602  HG2 ARG    99      36.700  95.600  38.910  1.00  0.00            
ATOM   1603  HG3 ARG    99      35.920  94.490  37.900  1.00  0.00            
ATOM   1604  CD  ARG    99      37.310  93.560  39.290  1.00  0.00            
ATOM   1605  HD2 ARG    99      37.740  92.700  38.770  1.00  0.00            
ATOM   1606  HD3 ARG    99      38.100  93.970  39.910  1.00  0.00            
ATOM   1607  NE  ARG    99      36.230  92.990  40.060  1.00  0.00            
ATOM   1608  HE  ARG    99      35.910  92.080  39.780  1.00  0.00            
ATOM   1609  CZ  ARG    99      36.050  93.250  41.310  1.00  0.00            
ATOM   1610  NH1 ARG    99      36.510  94.320  41.920  1.00  0.00            
ATOM   1611 1HH1 ARG    99      36.870  95.060  41.330  1.00  0.00            
ATOM   1612 2HH1 ARG    99      36.380  94.310  42.930  1.00  0.00            
ATOM   1613  NH2 ARG    99      35.360  92.530  42.060  1.00  0.00            
ATOM   1614 1HH2 ARG    99      34.930  91.700  41.680  1.00  0.00            
ATOM   1615 2HH2 ARG    99      35.330  92.620  43.060  1.00  0.00            
ATOM   1616  C   ARG    99      38.050  97.280  37.370  1.00  0.00            
ATOM   1617  O   ARG    99      37.100  97.790  38.000  1.00  0.00            
ATOM   1618  N   LEU   100      39.320  97.670  37.590  1.00  0.00            
ATOM   1619  H   LEU   100      40.090  97.250  37.100  1.00  0.00            
ATOM   1620  CA  LEU   100      39.650  98.590  38.650  1.00  0.00            
ATOM   1621  HA  LEU   100      38.980  98.350  39.470  1.00  0.00            
ATOM   1622  CB  LEU   100      41.090  98.400  39.140  1.00  0.00            
ATOM   1623  HB2 LEU   100      41.170  97.350  39.410  1.00  0.00            
ATOM   1624  HB3 LEU   100      41.840  98.660  38.390  1.00  0.00            
ATOM   1625  CG  LEU   100      41.450  99.270  40.400  1.00  0.00            
ATOM   1626  HG  LEU   100      42.370  98.890  40.850  1.00  0.00            
ATOM   1627  CD1 LEU   100      41.740 100.690  40.060  1.00  0.00            
ATOM   1628 1HD1 LEU   100      40.830 101.220  39.780  1.00  0.00            
ATOM   1629 2HD1 LEU   100      42.120 101.160  40.970  1.00  0.00            
ATOM   1630 3HD1 LEU   100      42.460 100.680  39.230  1.00  0.00            
ATOM   1631  CD2 LEU   100      40.400  99.140  41.450  1.00  0.00            
ATOM   1632 1HD2 LEU   100      39.490  99.630  41.090  1.00  0.00            
ATOM   1633 2HD2 LEU   100      40.170  98.120  41.740  1.00  0.00            
ATOM   1634 3HD2 LEU   100      40.770  99.720  42.300  1.00  0.00            
ATOM   1635  C   LEU   100      39.180  99.980  38.180  1.00  0.00            
ATOM   1636  O   LEU   100      38.450 100.710  38.910  1.00  0.00            
ATOM   1637  N   GLN   101      39.510 100.370  36.950  1.00  0.00            
ATOM   1638  H   GLN   101      40.190  99.830  36.430  1.00  0.00            
ATOM   1639  CA  GLN   101      38.930 101.610  36.410  1.00  0.00            
ATOM   1640  HA  GLN   101      39.240 102.420  37.070  1.00  0.00            
ATOM   1641  CB  GLN   101      39.540 101.820  35.020  1.00  0.00            
ATOM   1642  HB2 GLN   101      39.460 100.860  34.510  1.00  0.00            
ATOM   1643  HB3 GLN   101      38.970 102.600  34.520  1.00  0.00            
ATOM   1644  CG  GLN   101      41.040 102.170  35.090  1.00  0.00            
ATOM   1645  HG2 GLN   101      41.500 101.820  36.020  1.00  0.00            
ATOM   1646  HG3 GLN   101      41.570 101.700  34.270  1.00  0.00            
ATOM   1647  CD  GLN   101      41.250 103.680  35.190  1.00  0.00            
ATOM   1648  OE1 GLN   101      41.590 104.200  36.220  1.00  0.00            
ATOM   1649  NE2 GLN   101      41.180 104.470  34.140  1.00  0.00            
ATOM   1650 1HE2 GLN   101      41.350 105.460  34.260  1.00  0.00            
ATOM   1651 2HE2 GLN   101      40.900 104.090  33.240  1.00  0.00            
ATOM   1652  C   GLN   101      37.410 101.680  36.320  1.00  0.00            
ATOM   1653  O   GLN   101      36.800 102.770  36.470  1.00  0.00            
ATOM   1654  N   GLU   102      36.700 100.540  36.230  1.00  0.00            
ATOM   1655  H   GLU   102      37.200  99.700  35.990  1.00  0.00            
ATOM   1656  CA  GLU   102      35.250 100.360  36.240  1.00  0.00            
ATOM   1657  HA  GLU   102      34.940 101.160  35.560  1.00  0.00            
ATOM   1658  CB  GLU   102      34.840  99.010  35.540  1.00  0.00            
ATOM   1659  HB2 GLU   102      35.530  98.750  34.730  1.00  0.00            
ATOM   1660  HB3 GLU   102      35.060  98.200  36.240  1.00  0.00            
ATOM   1661  CG  GLU   102      33.370  98.770  35.160  1.00  0.00            
ATOM   1662  HG2 GLU   102      33.260  97.690  35.050  1.00  0.00            
ATOM   1663  HG3 GLU   102      32.640  99.010  35.930  1.00  0.00            
ATOM   1664  CD  GLU   102      32.950  99.490  33.910  1.00  0.00            
ATOM   1665  OE1 GLU   102      32.860 100.770  33.920  1.00  0.00            
ATOM   1666  OE2 GLU   102      32.820  98.780  32.840  1.00  0.00            
ATOM   1667  C   GLU   102      34.650 100.690  37.600  1.00  0.00            
ATOM   1668  O   GLU   102      33.970 101.710  37.720  1.00  0.00            
ATOM   1669  N   ARG   103      35.030 100.030  38.680  1.00  0.00            
ATOM   1670  H   ARG   103      35.670  99.270  38.500  1.00  0.00            
ATOM   1671  CA  ARG   103      34.720 100.170  40.130  1.00  0.00            
ATOM   1672  HA  ARG   103      33.630 100.050  40.180  1.00  0.00            
ATOM   1673  CB  ARG   103      35.390  99.090  40.940  1.00  0.00            
ATOM   1674  HB2 ARG   103      36.450  99.160  40.700  1.00  0.00            
ATOM   1675  HB3 ARG   103      35.350  99.270  42.020  1.00  0.00            
ATOM   1676  CG  ARG   103      34.910  97.590  40.780  1.00  0.00            
ATOM   1677  HG2 ARG   103      34.770  97.400  39.720  1.00  0.00            
ATOM   1678  HG3 ARG   103      35.690  96.980  41.230  1.00  0.00            
ATOM   1679  CD  ARG   103      33.540  97.470  41.440  1.00  0.00            
ATOM   1680  HD2 ARG   103      33.610  97.900  42.450  1.00  0.00            
ATOM   1681  HD3 ARG   103      32.760  97.920  40.840  1.00  0.00            
ATOM   1682  NE  ARG   103      33.030  96.080  41.520  1.00  0.00            
ATOM   1683  HE  ARG   103      32.260  95.910  40.890  1.00  0.00            
ATOM   1684  CZ  ARG   103      33.190  95.300  42.540  1.00  0.00            
ATOM   1685  NH1 ARG   103      34.030  95.480  43.520  1.00  0.00            
ATOM   1686 1HH1 ARG   103      34.690  96.250  43.430  1.00  0.00            
ATOM   1687 2HH1 ARG   103      34.280  94.760  44.170  1.00  0.00            
ATOM   1688  NH2 ARG   103      32.510  94.180  42.620  1.00  0.00            
ATOM   1689 1HH2 ARG   103      32.120  93.720  41.810  1.00  0.00            
ATOM   1690 2HH2 ARG   103      32.660  93.680  43.490  1.00  0.00            
ATOM   1691  C   ARG   103      35.090 101.580  40.670  1.00  0.00            
ATOM   1692  O   ARG   103      34.250 102.120  41.380  1.00  0.00            
ATOM   1693  N   LEU   104      36.240 102.040  40.290  1.00  0.00            
ATOM   1694  H   LEU   104      36.800 101.390  39.760  1.00  0.00            
ATOM   1695  CA  LEU   104      36.640 103.410  40.560  1.00  0.00            
ATOM   1696  HA  LEU   104      36.780 103.580  41.630  1.00  0.00            
ATOM   1697  CB  LEU   104      38.030 103.750  39.990  1.00  0.00            
ATOM   1698  HB2 LEU   104      38.730 102.960  40.260  1.00  0.00            
ATOM   1699  HB3 LEU   104      37.900 103.610  38.920  1.00  0.00            
ATOM   1700  CG  LEU   104      38.660 105.220  40.080  1.00  0.00            
ATOM   1701  HG  LEU   104      38.110 105.880  39.420  1.00  0.00            
ATOM   1702  CD1 LEU   104      38.640 105.830  41.470  1.00  0.00            
ATOM   1703 1HD1 LEU   104      39.310 106.690  41.470  1.00  0.00            
ATOM   1704 2HD1 LEU   104      37.630 106.150  41.740  1.00  0.00            
ATOM   1705 3HD1 LEU   104      38.840 105.090  42.250  1.00  0.00            
ATOM   1706  CD2 LEU   104      40.190 105.090  39.570  1.00  0.00            
ATOM   1707 1HD2 LEU   104      40.640 104.220  40.050  1.00  0.00            
ATOM   1708 2HD2 LEU   104      40.200 104.990  38.490  1.00  0.00            
ATOM   1709 3HD2 LEU   104      40.780 105.960  39.830  1.00  0.00            
ATOM   1710  C   LEU   104      35.630 104.500  39.990  1.00  0.00            
ATOM   1711  O   LEU   104      35.240 105.400  40.820  1.00  0.00            
ATOM   1712  N   ILE   105      35.310 104.400  38.730  1.00  0.00            
ATOM   1713  H   ILE   105      35.810 103.690  38.220  1.00  0.00            
ATOM   1714  CA  ILE   105      34.300 105.230  37.970  1.00  0.00            
ATOM   1715  HA  ILE   105      34.430 106.290  38.190  1.00  0.00            
ATOM   1716  CB  ILE   105      34.430 104.930  36.450  1.00  0.00            
ATOM   1717  HB  ILE   105      34.630 103.870  36.320  1.00  0.00            
ATOM   1718  CG2 ILE   105      33.170 105.340  35.750  1.00  0.00            
ATOM   1719 1HG2 ILE   105      33.250 105.430  34.670  1.00  0.00            
ATOM   1720 2HG2 ILE   105      32.400 104.590  35.960  1.00  0.00            
ATOM   1721 3HG2 ILE   105      32.650 106.250  36.060  1.00  0.00            
ATOM   1722  CG1 ILE   105      35.650 105.620  35.820  1.00  0.00            
ATOM   1723 2HG1 ILE   105      36.550 105.470  36.410  1.00  0.00            
ATOM   1724 3HG1 ILE   105      35.840 105.200  34.830  1.00  0.00            
ATOM   1725  CD1 ILE   105      35.360 107.120  35.570  1.00  0.00            
ATOM   1726 1HD1 ILE   105      36.300 107.610  35.340  1.00  0.00            
ATOM   1727 2HD1 ILE   105      34.640 107.130  34.750  1.00  0.00            
ATOM   1728 3HD1 ILE   105      34.920 107.570  36.460  1.00  0.00            
ATOM   1729  C   ILE   105      32.910 104.990  38.550  1.00  0.00            
ATOM   1730  O   ILE   105      32.190 106.020  38.610  1.00  0.00            
ATOM   1731  N   LYS   106      32.530 103.760  38.930  1.00  0.00            
ATOM   1732  H   LYS   106      33.160 103.010  38.710  1.00  0.00            
ATOM   1733  CA  LYS   106      31.320 103.500  39.730  1.00  0.00            
ATOM   1734  HA  LYS   106      30.550 104.000  39.140  1.00  0.00            
ATOM   1735  CB  LYS   106      31.100 102.000  39.730  1.00  0.00            
ATOM   1736  HB2 LYS   106      31.020 101.820  38.660  1.00  0.00            
ATOM   1737  HB3 LYS   106      31.930 101.490  40.230  1.00  0.00            
ATOM   1738  CG  LYS   106      29.820 101.370  40.420  1.00  0.00            
ATOM   1739  HG2 LYS   106      29.710 100.320  40.150  1.00  0.00            
ATOM   1740  HG3 LYS   106      29.910 101.270  41.510  1.00  0.00            
ATOM   1741  CD  LYS   106      28.540 102.090  40.020  1.00  0.00            
ATOM   1742  HD2 LYS   106      27.800 101.760  40.750  1.00  0.00            
ATOM   1743  HD3 LYS   106      28.720 103.160  40.080  1.00  0.00            
ATOM   1744  CE  LYS   106      28.140 101.670  38.630  1.00  0.00            
ATOM   1745  HE2 LYS   106      28.950 101.920  37.940  1.00  0.00            
ATOM   1746  HE3 LYS   106      28.110 100.580  38.700  1.00  0.00            
ATOM   1747  NZ  LYS   106      26.820 102.170  38.200  1.00  0.00            
ATOM   1748  HZ1 LYS   106      26.060 101.760  38.720  1.00  0.00            
ATOM   1749  HZ2 LYS   106      26.930 103.170  38.270  1.00  0.00            
ATOM   1750  HZ3 LYS   106      26.610 102.030  37.220  1.00  0.00            
ATOM   1751  C   LYS   106      31.270 104.150  41.150  1.00  0.00            
ATOM   1752  O   LYS   106      30.320 104.830  41.450  1.00  0.00            
ATOM   1753  N   LYS   107      32.360 103.970  41.970  1.00  0.00            
ATOM   1754  H   LYS   107      33.070 103.310  41.670  1.00  0.00            
ATOM   1755  CA  LYS   107      32.430 104.620  43.320  1.00  0.00            
ATOM   1756  HA  LYS   107      31.640 104.130  43.890  1.00  0.00            
ATOM   1757  CB  LYS   107      33.760 104.030  43.900  1.00  0.00            
ATOM   1758  HB2 LYS   107      33.680 102.950  43.780  1.00  0.00            
ATOM   1759  HB3 LYS   107      34.550 104.340  43.210  1.00  0.00            
ATOM   1760  CG  LYS   107      34.270 104.400  45.330  1.00  0.00            
ATOM   1761  HG2 LYS   107      35.300 104.050  45.370  1.00  0.00            
ATOM   1762  HG3 LYS   107      34.300 105.480  45.490  1.00  0.00            
ATOM   1763  CD  LYS   107      33.540 103.610  46.430  1.00  0.00            
ATOM   1764  HD2 LYS   107      32.500 103.930  46.490  1.00  0.00            
ATOM   1765  HD3 LYS   107      33.660 102.590  46.040  1.00  0.00            
ATOM   1766  CE  LYS   107      34.260 103.890  47.720  1.00  0.00            
ATOM   1767  HE2 LYS   107      35.310 103.620  47.650  1.00  0.00            
ATOM   1768  HE3 LYS   107      34.130 104.950  47.940  1.00  0.00            
ATOM   1769  NZ  LYS   107      33.640 103.050  48.770  1.00  0.00            
ATOM   1770  HZ1 LYS   107      33.720 102.070  48.530  1.00  0.00            
ATOM   1771  HZ2 LYS   107      34.030 103.140  49.690  1.00  0.00            
ATOM   1772  HZ3 LYS   107      32.680 103.280  48.980  1.00  0.00            
ATOM   1773  C   LYS   107      32.370 106.120  43.490  1.00  0.00            
ATOM   1774  O   LYS   107      31.970 106.680  44.530  1.00  0.00            
ATOM   1775  N   LEU   108      32.790 106.850  42.510  1.00  0.00            
ATOM   1776  H   LEU   108      32.980 106.310  41.670  1.00  0.00            
ATOM   1777  CA  LEU   108      32.920 108.320  42.590  1.00  0.00            
ATOM   1778  HA  LEU   108      33.170 108.620  43.610  1.00  0.00            
ATOM   1779  CB  LEU   108      34.130 108.730  41.660  1.00  0.00            
ATOM   1780  HB2 LEU   108      34.270 108.040  40.830  1.00  0.00            
ATOM   1781  HB3 LEU   108      33.930 109.710  41.220  1.00  0.00            
ATOM   1782  CG  LEU   108      35.470 108.670  42.300  1.00  0.00            
ATOM   1783  HG  LEU   108      35.700 107.680  42.700  1.00  0.00            
ATOM   1784  CD1 LEU   108      36.600 109.000  41.370  1.00  0.00            
ATOM   1785 1HD1 LEU   108      36.660 110.050  41.070  1.00  0.00            
ATOM   1786 2HD1 LEU   108      37.520 108.560  41.760  1.00  0.00            
ATOM   1787 3HD1 LEU   108      36.450 108.370  40.500  1.00  0.00            
ATOM   1788  CD2 LEU   108      35.590 109.620  43.540  1.00  0.00            
ATOM   1789 1HD2 LEU   108      36.670 109.620  43.710  1.00  0.00            
ATOM   1790 2HD2 LEU   108      35.200 110.630  43.450  1.00  0.00            
ATOM   1791 3HD2 LEU   108      35.110 109.150  44.410  1.00  0.00            
ATOM   1792  C   LEU   108      31.650 109.130  42.320  1.00  0.00            
ATOM   1793  O   LEU   108      31.390 110.160  42.950  1.00  0.00            
ATOM   1794  N   GLY   109      30.820 108.610  41.350  1.00  0.00            
ATOM   1795  H   GLY   109      30.930 107.730  40.870  1.00  0.00            
ATOM   1796  CA  GLY   109      29.620 109.340  40.920  1.00  0.00            
ATOM   1797  HA2 GLY   109      28.750 108.690  40.900  1.00  0.00            
ATOM   1798  HA3 GLY   109      29.390 110.210  41.530  1.00  0.00            
ATOM   1799  C   GLY   109      29.840 109.960  39.530  1.00  0.00            
ATOM   1800  O   GLY   109      30.920 109.890  38.890  1.00  0.00            
ATOM   1801  N   GLU   110      28.800 110.590  38.910  1.00  0.00            
ATOM   1802  H   GLU   110      28.000 110.850  39.470  1.00  0.00            
ATOM   1803  CA  GLU   110      28.630 111.180  37.600  1.00  0.00            
ATOM   1804  HA  GLU   110      28.830 110.500  36.770  1.00  0.00            
ATOM   1805  CB  GLU   110      27.160 111.630  37.600  1.00  0.00            
ATOM   1806  HB2 GLU   110      26.890 112.260  38.450  1.00  0.00            
ATOM   1807  HB3 GLU   110      27.010 112.150  36.660  1.00  0.00            
ATOM   1808  CG  GLU   110      26.190 110.460  37.690  1.00  0.00            
ATOM   1809  HG2 GLU   110      25.320 110.670  37.060  1.00  0.00            
ATOM   1810  HG3 GLU   110      26.640 109.560  37.280  1.00  0.00            
ATOM   1811  CD  GLU   110      25.780 109.850  39.020  1.00  0.00            
ATOM   1812  OE1 GLU   110      25.000 108.880  39.080  1.00  0.00            
ATOM   1813  OE2 GLU   110      26.170 110.430  40.050  1.00  0.00            
ATOM   1814  C   GLU   110      29.570 112.400  37.310  1.00  0.00            
ATOM   1815  O   GLU   110      29.920 112.460  36.130  1.00  0.00            
ATOM   1816  N   HIE   111      29.960 113.140  38.330  1.00  0.00            
ATOM   1817  H   HIE   111      29.310 113.160  39.090  1.00  0.00            
ATOM   1818  CA  HIE   111      31.000 114.210  38.240  1.00  0.00            
ATOM   1819  HA  HIE   111      30.880 114.830  37.350  1.00  0.00            
ATOM   1820  CB  HIE   111      30.930 115.090  39.490  1.00  0.00            
ATOM   1821  HB2 HIE   111      31.630 115.920  39.330  1.00  0.00            
ATOM   1822  HB3 HIE   111      29.940 115.530  39.510  1.00  0.00            
ATOM   1823  CG  HIE   111      31.250 114.510  40.880  1.00  0.00            
ATOM   1824  ND1 HIE   111      31.300 115.150  42.100  1.00  0.00            
ATOM   1825  CE1 HIE   111      31.400 114.180  43.050  1.00  0.00            
ATOM   1826  HE1 HIE   111      31.520 114.360  44.110  1.00  0.00            
ATOM   1827  NE2 HIE   111      31.330 113.020  42.450  1.00  0.00            
ATOM   1828  HE2 HIE   111      31.310 112.150  42.970  1.00  0.00            
ATOM   1829  CD2 HIE   111      31.350 113.150  41.110  1.00  0.00            
ATOM   1830  HD2 HIE   111      31.310 112.390  40.330  1.00  0.00            
ATOM   1831  C   HIE   111      32.420 113.550  38.020  1.00  0.00            
ATOM   1832  O   HIE   111      33.370 114.230  38.440  1.00  0.00            
ATOM   1833  N   ALA   112      32.620 112.350  37.390  1.00  0.00            
ATOM   1834  H   ALA   112      31.820 111.870  37.000  1.00  0.00            
ATOM   1835  CA  ALA   112      33.900 111.720  37.100  1.00  0.00            
ATOM   1836  HA  ALA   112      34.710 112.370  37.410  1.00  0.00            
ATOM   1837  CB  ALA   112      34.050 110.370  37.950  1.00  0.00            
ATOM   1838  HB1 ALA   112      33.370 109.640  37.510  1.00  0.00            
ATOM   1839  HB2 ALA   112      35.110 110.100  37.890  1.00  0.00            
ATOM   1840  HB3 ALA   112      33.790 110.520  39.000  1.00  0.00            
ATOM   1841  C   ALA   112      34.120 111.360  35.600  1.00  0.00            
ATOM   1842  O   ALA   112      33.120 111.000  34.960  1.00  0.00            
ATOM   1843  N   TYR   113      35.380 111.270  35.220  1.00  0.00            
ATOM   1844  H   TYR   113      36.110 111.580  35.850  1.00  0.00            
ATOM   1845  CA  TYR   113      35.760 110.760  33.920  1.00  0.00            
ATOM   1846  HA  TYR   113      34.940 110.100  33.650  1.00  0.00            
ATOM   1847  CB  TYR   113      35.720 111.930  32.980  1.00  0.00            
ATOM   1848  HB2 TYR   113      34.940 112.570  33.380  1.00  0.00            
ATOM   1849  HB3 TYR   113      36.620 112.550  32.970  1.00  0.00            
ATOM   1850  CG  TYR   113      35.300 111.600  31.600  1.00  0.00            
ATOM   1851  CD1 TYR   113      36.280 111.450  30.610  1.00  0.00            
ATOM   1852  HD1 TYR   113      37.290 111.650  30.930  1.00  0.00            
ATOM   1853  CE1 TYR   113      35.860 111.070  29.280  1.00  0.00            
ATOM   1854  HE1 TYR   113      36.610 110.880  28.530  1.00  0.00            
ATOM   1855  CZ  TYR   113      34.500 110.880  28.980  1.00  0.00            
ATOM   1856  OH  TYR   113      34.150 110.580  27.730  1.00  0.00            
ATOM   1857  HH  TYR   113      33.200 110.460  27.630  1.00  0.00            
ATOM   1858  CE2 TYR   113      33.550 111.050  30.060  1.00  0.00            
ATOM   1859  HE2 TYR   113      32.470 110.980  29.940  1.00  0.00            
ATOM   1860  CD2 TYR   113      33.960 111.320  31.360  1.00  0.00            
ATOM   1861  HD2 TYR   113      33.220 111.510  32.120  1.00  0.00            
ATOM   1862  C   TYR   113      37.120 110.020  33.840  1.00  0.00            
ATOM   1863  O   TYR   113      38.100 110.500  34.490  1.00  0.00            
ATOM   1864  N   PRO   114      37.340 108.950  33.050  1.00  0.00            
ATOM   1865  CD  PRO   114      36.400 108.280  32.210  1.00  0.00            
ATOM   1866  HD2 PRO   114      36.370 108.800  31.250  1.00  0.00            
ATOM   1867  HD3 PRO   114      35.400 108.420  32.610  1.00  0.00            
ATOM   1868  CG  PRO   114      36.750 106.780  32.200  1.00  0.00            
ATOM   1869  HG2 PRO   114      36.450 106.280  31.270  1.00  0.00            
ATOM   1870  HG3 PRO   114      36.290 106.320  33.070  1.00  0.00            
ATOM   1871  CB  PRO   114      38.190 106.770  32.480  1.00  0.00            
ATOM   1872  HB2 PRO   114      38.780 106.440  31.620  1.00  0.00            
ATOM   1873  HB3 PRO   114      38.330 106.130  33.360  1.00  0.00            
ATOM   1874  CA  PRO   114      38.570 108.290  32.870  1.00  0.00            
ATOM   1875  HA  PRO   114      39.080 108.160  33.830  1.00  0.00            
ATOM   1876  C   PRO   114      39.490 108.970  31.900  1.00  0.00            
ATOM   1877  O   PRO   114      39.110 109.780  31.040  1.00  0.00            
ATOM   1878  N   PHE   115      40.700 108.560  31.970  1.00  0.00            
ATOM   1879  H   PHE   115      40.970 107.890  32.670  1.00  0.00            
ATOM   1880  CA  PHE   115      41.700 108.810  31.000  1.00  0.00            
ATOM   1881  HA  PHE   115      41.300 108.910  29.990  1.00  0.00            
ATOM   1882  CB  PHE   115      42.280 110.190  31.300  1.00  0.00            
ATOM   1883  HB2 PHE   115      42.950 110.430  30.470  1.00  0.00            
ATOM   1884  HB3 PHE   115      41.490 110.930  31.470  1.00  0.00            
ATOM   1885  CG  PHE   115      43.090 110.310  32.590  1.00  0.00            
ATOM   1886  CD1 PHE   115      44.420 109.880  32.590  1.00  0.00            
ATOM   1887  HD1 PHE   115      44.890 109.400  31.740  1.00  0.00            
ATOM   1888  CE1 PHE   115      45.130 110.000  33.780  1.00  0.00            
ATOM   1889  HE1 PHE   115      46.110 109.550  33.850  1.00  0.00            
ATOM   1890  CZ  PHE   115      44.710 110.720  34.870  1.00  0.00            
ATOM   1891  HZ  PHE   115      45.280 110.780  35.790  1.00  0.00            
ATOM   1892  CE2 PHE   115      43.370 111.190  34.820  1.00  0.00            
ATOM   1893  HE2 PHE   115      42.950 111.680  35.690  1.00  0.00            
ATOM   1894  CD2 PHE   115      42.570 110.980  33.690  1.00  0.00            
ATOM   1895  HD2 PHE   115      41.600 111.420  33.550  1.00  0.00            
ATOM   1896  C   PHE   115      42.670 107.720  30.860  1.00  0.00            
ATOM   1897  O   PHE   115      43.070 107.180  31.910  1.00  0.00            
ATOM   1898  N   THR   116      43.210 107.500  29.720  1.00  0.00            
ATOM   1899  H   THR   116      42.960 108.090  28.940  1.00  0.00            
ATOM   1900  CA  THR   116      44.360 106.570  29.580  1.00  0.00            
ATOM   1901  HA  THR   116      44.840 106.450  30.550  1.00  0.00            
ATOM   1902  CB  THR   116      43.980 105.130  29.160  1.00  0.00            
ATOM   1903  HB  THR   116      43.360 105.200  28.270  1.00  0.00            
ATOM   1904  CG2 THR   116      45.140 104.160  28.870  1.00  0.00            
ATOM   1905 1HG2 THR   116      44.750 103.210  28.510  1.00  0.00            
ATOM   1906 2HG2 THR   116      45.610 104.440  27.930  1.00  0.00            
ATOM   1907 3HG2 THR   116      45.930 104.220  29.610  1.00  0.00            
ATOM   1908  OG1 THR   116      43.230 104.550  30.250  1.00  0.00            
ATOM   1909  HG1 THR   116      42.470 105.130  30.340  1.00  0.00            
ATOM   1910  C   THR   116      45.310 107.120  28.580  1.00  0.00            
ATOM   1911  O   THR   116      44.900 107.760  27.630  1.00  0.00            
ATOM   1912  N   PHE   117      46.630 107.050  28.810  1.00  0.00            
ATOM   1913  H   PHE   117      46.910 106.490  29.590  1.00  0.00            
ATOM   1914  CA  PHE   117      47.680 107.510  27.890  1.00  0.00            
ATOM   1915  HA  PHE   117      47.200 107.970  27.030  1.00  0.00            
ATOM   1916  CB  PHE   117      48.590 108.550  28.590  1.00  0.00            
ATOM   1917  HB2 PHE   117      49.000 108.170  29.520  1.00  0.00            
ATOM   1918  HB3 PHE   117      49.390 108.860  27.910  1.00  0.00            
ATOM   1919  CG  PHE   117      47.980 109.870  28.990  1.00  0.00            
ATOM   1920  CD1 PHE   117      47.560 110.100  30.290  1.00  0.00            
ATOM   1921  HD1 PHE   117      47.680 109.410  31.110  1.00  0.00            
ATOM   1922  CE1 PHE   117      46.960 111.300  30.630  1.00  0.00            
ATOM   1923  HE1 PHE   117      46.620 111.460  31.640  1.00  0.00            
ATOM   1924  CZ  PHE   117      46.630 112.230  29.650  1.00  0.00            
ATOM   1925  HZ  PHE   117      46.230 113.190  29.930  1.00  0.00            
ATOM   1926  CE2 PHE   117      46.980 112.010  28.280  1.00  0.00            
ATOM   1927  HE2 PHE   117      46.750 112.690  27.470  1.00  0.00            
ATOM   1928  CD2 PHE   117      47.570 110.770  27.970  1.00  0.00            
ATOM   1929  HD2 PHE   117      47.790 110.600  26.920  1.00  0.00            
ATOM   1930  C   PHE   117      48.480 106.300  27.420  1.00  0.00            
ATOM   1931  O   PHE   117      49.070 105.730  28.340  1.00  0.00            
ATOM   1932  N   GLU   118      48.650 105.990  26.100  1.00  0.00            
ATOM   1933  H   GLU   118      47.970 106.370  25.450  1.00  0.00            
ATOM   1934  CA  GLU   118      49.790 105.250  25.610  1.00  0.00            
ATOM   1935  HA  GLU   118      49.920 104.410  26.290  1.00  0.00            
ATOM   1936  CB  GLU   118      49.600 104.690  24.220  1.00  0.00            
ATOM   1937  HB2 GLU   118      48.570 104.420  23.980  1.00  0.00            
ATOM   1938  HB3 GLU   118      49.880 105.400  23.450  1.00  0.00            
ATOM   1939  CG  GLU   118      50.560 103.540  23.860  1.00  0.00            
ATOM   1940  HG2 GLU   118      51.600 103.870  23.860  1.00  0.00            
ATOM   1941  HG3 GLU   118      50.420 102.720  24.560  1.00  0.00            
ATOM   1942  CD  GLU   118      50.340 102.940  22.420  1.00  0.00            
ATOM   1943  OE1 GLU   118      51.230 102.140  22.070  1.00  0.00            
ATOM   1944  OE2 GLU   118      49.410 103.310  21.680  1.00  0.00            
ATOM   1945  C   GLU   118      51.170 106.000  25.610  1.00  0.00            
ATOM   1946  O   GLU   118      51.380 106.980  24.910  1.00  0.00            
ATOM   1947  N   ILE   119      52.120 105.360  26.230  1.00  0.00            
ATOM   1948  H   ILE   119      51.750 104.540  26.680  1.00  0.00            
ATOM   1949  CA  ILE   119      53.550 105.630  26.080  1.00  0.00            
ATOM   1950  HA  ILE   119      53.640 106.690  25.850  1.00  0.00            
ATOM   1951  CB  ILE   119      54.270 105.540  27.400  1.00  0.00            
ATOM   1952  HB  ILE   119      54.440 104.500  27.680  1.00  0.00            
ATOM   1953  CG2 ILE   119      55.690 106.110  27.320  1.00  0.00            
ATOM   1954 1HG2 ILE   119      55.590 107.130  26.970  1.00  0.00            
ATOM   1955 2HG2 ILE   119      56.200 106.070  28.290  1.00  0.00            
ATOM   1956 3HG2 ILE   119      56.100 105.540  26.490  1.00  0.00            
ATOM   1957  CG1 ILE   119      53.490 106.290  28.530  1.00  0.00            
ATOM   1958 2HG1 ILE   119      53.250 107.280  28.130  1.00  0.00            
ATOM   1959 3HG1 ILE   119      52.510 105.850  28.730  1.00  0.00            
ATOM   1960  CD1 ILE   119      54.220 106.520  29.840  1.00  0.00            
ATOM   1961 1HD1 ILE   119      53.630 106.970  30.630  1.00  0.00            
ATOM   1962 2HD1 ILE   119      54.720 105.620  30.190  1.00  0.00            
ATOM   1963 3HD1 ILE   119      55.000 107.240  29.580  1.00  0.00            
ATOM   1964  C   ILE   119      54.220 104.770  25.020  1.00  0.00            
ATOM   1965  O   ILE   119      54.180 103.530  25.040  1.00  0.00            
ATOM   1966  N   PRO   120      54.870 105.440  24.020  1.00  0.00            
ATOM   1967  CD  PRO   120      54.740 106.840  23.640  1.00  0.00            
ATOM   1968  HD2 PRO   120      55.490 107.440  24.160  1.00  0.00            
ATOM   1969  HD3 PRO   120      53.730 107.220  23.810  1.00  0.00            
ATOM   1970  CG  PRO   120      55.010 106.880  22.150  1.00  0.00            
ATOM   1971  HG2 PRO   120      55.480 107.800  21.810  1.00  0.00            
ATOM   1972  HG3 PRO   120      54.170 106.660  21.480  1.00  0.00            
ATOM   1973  CB  PRO   120      56.130 105.750  21.990  1.00  0.00            
ATOM   1974  HB2 PRO   120      57.090 106.120  22.340  1.00  0.00            
ATOM   1975  HB3 PRO   120      56.230 105.430  20.950  1.00  0.00            
ATOM   1976  CA  PRO   120      55.630 104.680  22.990  1.00  0.00            
ATOM   1977  HA  PRO   120      54.830 104.070  22.570  1.00  0.00            
ATOM   1978  C   PRO   120      56.850 103.860  23.610  1.00  0.00            
ATOM   1979  O   PRO   120      57.380 104.240  24.660  1.00  0.00            
ATOM   1980  N   PRO   121      57.250 102.770  22.930  1.00  0.00            
ATOM   1981  CD  PRO   121      56.590 102.180  21.760  1.00  0.00            
ATOM   1982  HD2 PRO   121      56.250 103.000  21.140  1.00  0.00            
ATOM   1983  HD3 PRO   121      55.790 101.480  22.020  1.00  0.00            
ATOM   1984  CG  PRO   121      57.670 101.310  21.050  1.00  0.00            
ATOM   1985  HG2 PRO   121      58.440 101.920  20.590  1.00  0.00            
ATOM   1986  HG3 PRO   121      57.270 100.600  20.330  1.00  0.00            
ATOM   1987  CB  PRO   121      58.320 100.750  22.300  1.00  0.00            
ATOM   1988  HB2 PRO   121      59.280 100.280  22.050  1.00  0.00            
ATOM   1989  HB3 PRO   121      57.670  99.950  22.650  1.00  0.00            
ATOM   1990  CA  PRO   121      58.400 101.990  23.270  1.00  0.00            
ATOM   1991  HA  PRO   121      58.250 101.680  24.310  1.00  0.00            
ATOM   1992  C   PRO   121      59.750 102.810  23.160  1.00  0.00            
ATOM   1993  O   PRO   121      59.830 103.770  22.440  1.00  0.00            
ATOM   1994  N   ASN   122      60.830 102.500  23.930  1.00  0.00            
ATOM   1995  H   ASN   122      60.640 101.760  24.580  1.00  0.00            
ATOM   1996  CA  ASN   122      62.130 103.120  23.820  1.00  0.00            
ATOM   1997  HA  ASN   122      62.790 102.640  24.550  1.00  0.00            
ATOM   1998  CB  ASN   122      62.710 102.740  22.430  1.00  0.00            
ATOM   1999  HB2 ASN   122      62.280 103.390  21.660  1.00  0.00            
ATOM   2000  HB3 ASN   122      63.770 102.990  22.370  1.00  0.00            
ATOM   2001  CG  ASN   122      62.750 101.290  22.160  1.00  0.00            
ATOM   2002  OD1 ASN   122      63.050 100.540  23.030  1.00  0.00            
ATOM   2003  ND2 ASN   122      62.350 100.870  20.980  1.00  0.00            
ATOM   2004 1HD2 ASN   122      62.450  99.880  20.780  1.00  0.00            
ATOM   2005 2HD2 ASN   122      62.060 101.550  20.290  1.00  0.00            
ATOM   2006  C   ASN   122      62.240 104.580  24.350  1.00  0.00            
ATOM   2007  O   ASN   122      63.310 105.140  24.110  1.00  0.00            
ATOM   2008  N   LEU   123      61.270 105.120  25.090  1.00  0.00            
ATOM   2009  H   LEU   123      60.570 104.510  25.490  1.00  0.00            
ATOM   2010  CA  LEU   123      61.480 106.280  25.990  1.00  0.00            
ATOM   2011  HA  LEU   123      62.340 106.900  25.750  1.00  0.00            
ATOM   2012  CB  LEU   123      60.120 107.020  26.020  1.00  0.00            
ATOM   2013  HB2 LEU   123      59.350 106.260  26.010  1.00  0.00            
ATOM   2014  HB3 LEU   123      59.900 107.470  26.990  1.00  0.00            
ATOM   2015  CG  LEU   123      59.980 108.100  24.980  1.00  0.00            
ATOM   2016  HG  LEU   123      60.550 107.910  24.070  1.00  0.00            
ATOM   2017  CD1 LEU   123      58.540 108.220  24.560  1.00  0.00            
ATOM   2018 1HD1 LEU   123      58.120 107.230  24.400  1.00  0.00            
ATOM   2019 2HD1 LEU   123      57.880 108.530  25.370  1.00  0.00            
ATOM   2020 3HD1 LEU   123      58.410 108.710  23.590  1.00  0.00            
ATOM   2021  CD2 LEU   123      60.420 109.440  25.450  1.00  0.00            
ATOM   2022 1HD2 LEU   123      61.490 109.460  25.630  1.00  0.00            
ATOM   2023 2HD2 LEU   123      60.240 110.100  24.610  1.00  0.00            
ATOM   2024 3HD2 LEU   123      59.880 109.680  26.370  1.00  0.00            
ATOM   2025  C   LEU   123      61.900 105.870  27.420  1.00  0.00            
ATOM   2026  O   LEU   123      61.800 104.710  27.810  1.00  0.00            
ATOM   2027  N   PRO   124      62.560 106.810  28.180  1.00  0.00            
ATOM   2028  CD  PRO   124      62.570 108.270  28.020  1.00  0.00            
ATOM   2029  HD2 PRO   124      61.580 108.720  28.100  1.00  0.00            
ATOM   2030  HD3 PRO   124      62.980 108.620  27.070  1.00  0.00            
ATOM   2031  CG  PRO   124      63.310 108.850  29.230  1.00  0.00            
ATOM   2032  HG2 PRO   124      62.580 109.070  30.010  1.00  0.00            
ATOM   2033  HG3 PRO   124      63.790 109.810  29.070  1.00  0.00            
ATOM   2034  CB  PRO   124      64.220 107.760  29.630  1.00  0.00            
ATOM   2035  HB2 PRO   124      64.440 107.790  30.700  1.00  0.00            
ATOM   2036  HB3 PRO   124      65.120 107.710  29.020  1.00  0.00            
ATOM   2037  CA  PRO   124      63.380 106.510  29.330  1.00  0.00            
ATOM   2038  HA  PRO   124      63.950 105.670  28.930  1.00  0.00            
ATOM   2039  C   PRO   124      62.620 106.010  30.630  1.00  0.00            
ATOM   2040  O   PRO   124      61.390 106.050  30.700  1.00  0.00            
ATOM   2041  N   CYS   125      63.440 105.520  31.640  1.00  0.00            
ATOM   2042  H   CYS   125      64.430 105.450  31.430  1.00  0.00            
ATOM   2043  CA  CYS   125      63.050 105.470  33.050  1.00  0.00            
ATOM   2044  HA  CYS   125      62.260 104.720  33.060  1.00  0.00            
ATOM   2045  CB  CYS   125      64.290 104.820  33.830  1.00  0.00            
ATOM   2046  HB2 CYS   125      64.770 104.030  33.240  1.00  0.00            
ATOM   2047  HB3 CYS   125      65.060 105.590  33.820  1.00  0.00            
ATOM   2048  SG  CYS   125      63.780 104.160  35.410  1.00  0.00            
ATOM   2049  HG  CYS   125      63.470 105.310  36.020  1.00  0.00            
ATOM   2050  C   CYS   125      62.710 106.860  33.570  1.00  0.00            
ATOM   2051  O   CYS   125      62.900 107.900  32.930  1.00  0.00            
ATOM   2052  N   SER   126      62.290 106.960  34.840  1.00  0.00            
ATOM   2053  H   SER   126      62.010 106.060  35.200  1.00  0.00            
ATOM   2054  CA  SER   126      62.460 108.070  35.770  1.00  0.00            
ATOM   2055  HA  SER   126      62.200 108.940  35.170  1.00  0.00            
ATOM   2056  CB  SER   126      61.490 107.960  37.010  1.00  0.00            
ATOM   2057  HB2 SER   126      61.880 107.190  37.670  1.00  0.00            
ATOM   2058  HB3 SER   126      61.590 108.890  37.570  1.00  0.00            
ATOM   2059  OG  SER   126      60.210 107.690  36.700  1.00  0.00            
ATOM   2060  HG  SER   126      59.800 108.560  36.640  1.00  0.00            
ATOM   2061  C   SER   126      63.940 108.050  36.310  1.00  0.00            
ATOM   2062  O   SER   126      64.510 107.020  36.660  1.00  0.00            
ATOM   2063  N   VAL   127      64.670 109.170  36.240  1.00  0.00            
ATOM   2064  H   VAL   127      64.190 109.970  35.840  1.00  0.00            
ATOM   2065  CA  VAL   127      66.080 109.210  36.630  1.00  0.00            
ATOM   2066  HA  VAL   127      66.350 108.350  37.240  1.00  0.00            
ATOM   2067  CB  VAL   127      66.950 109.200  35.360  1.00  0.00            
ATOM   2068  HB  VAL   127      66.790 110.180  34.910  1.00  0.00            
ATOM   2069  CG1 VAL   127      68.360 108.830  35.700  1.00  0.00            
ATOM   2070 1HG1 VAL   127      68.840 109.580  36.330  1.00  0.00            
ATOM   2071 2HG1 VAL   127      68.430 107.910  36.270  1.00  0.00            
ATOM   2072 3HG1 VAL   127      68.930 108.750  34.770  1.00  0.00            
ATOM   2073  CG2 VAL   127      66.400 108.190  34.290  1.00  0.00            
ATOM   2074 1HG2 VAL   127      66.170 107.220  34.740  1.00  0.00            
ATOM   2075 2HG2 VAL   127      65.440 108.560  33.940  1.00  0.00            
ATOM   2076 3HG2 VAL   127      67.080 107.960  33.470  1.00  0.00            
ATOM   2077  C   VAL   127      66.370 110.450  37.440  1.00  0.00            
ATOM   2078  O   VAL   127      65.660 111.520  37.260  1.00  0.00            
ATOM   2079  N   THR   128      67.380 110.380  38.280  1.00  0.00            
ATOM   2080  H   THR   128      67.670 109.460  38.570  1.00  0.00            
ATOM   2081  CA  THR   128      67.920 111.450  39.110  1.00  0.00            
ATOM   2082  HA  THR   128      67.720 112.420  38.660  1.00  0.00            
ATOM   2083  CB  THR   128      67.360 111.340  40.530  1.00  0.00            
ATOM   2084  HB  THR   128      67.140 110.300  40.770  1.00  0.00            
ATOM   2085  CG2 THR   128      68.110 112.200  41.610  1.00  0.00            
ATOM   2086 1HG2 THR   128      67.650 112.150  42.600  1.00  0.00            
ATOM   2087 2HG2 THR   128      69.170 112.010  41.760  1.00  0.00            
ATOM   2088 3HG2 THR   128      68.090 113.250  41.300  1.00  0.00            
ATOM   2089  OG1 THR   128      66.050 111.880  40.460  1.00  0.00            
ATOM   2090  HG1 THR   128      65.470 111.300  39.960  1.00  0.00            
ATOM   2091  C   THR   128      69.420 111.180  39.120  1.00  0.00            
ATOM   2092  O   THR   128      69.920 110.060  39.310  1.00  0.00            
ATOM   2093  N   LEU   129      70.230 112.240  38.960  1.00  0.00            
ATOM   2094  H   LEU   129      69.840 113.170  38.990  1.00  0.00            
ATOM   2095  CA  LEU   129      71.670 112.040  38.690  1.00  0.00            
ATOM   2096  HA  LEU   129      71.980 111.120  39.200  1.00  0.00            
ATOM   2097  CB  LEU   129      71.800 111.880  37.170  1.00  0.00            
ATOM   2098  HB2 LEU   129      71.270 110.940  36.980  1.00  0.00            
ATOM   2099  HB3 LEU   129      71.420 112.750  36.640  1.00  0.00            
ATOM   2100  CG  LEU   129      73.300 111.890  36.710  1.00  0.00            
ATOM   2101  HG  LEU   129      73.660 112.910  36.880  1.00  0.00            
ATOM   2102  CD1 LEU   129      74.210 110.870  37.400  1.00  0.00            
ATOM   2103 1HD1 LEU   129      75.140 110.710  36.850  1.00  0.00            
ATOM   2104 2HD1 LEU   129      74.530 111.190  38.390  1.00  0.00            
ATOM   2105 3HD1 LEU   129      73.700 109.910  37.520  1.00  0.00            
ATOM   2106  CD2 LEU   129      73.360 111.550  35.190  1.00  0.00            
ATOM   2107 1HD2 LEU   129      74.410 111.640  34.900  1.00  0.00            
ATOM   2108 2HD2 LEU   129      72.860 110.620  34.910  1.00  0.00            
ATOM   2109 3HD2 LEU   129      72.750 112.320  34.730  1.00  0.00            
ATOM   2110  C   LEU   129      72.400 113.230  39.290  1.00  0.00            
ATOM   2111  O   LEU   129      72.170 114.380  38.910  1.00  0.00            
ATOM   2112  N   GLN   130      73.380 112.950  40.080  1.00  0.00            
ATOM   2113  H   GLN   130      73.610 111.990  40.300  1.00  0.00            
ATOM   2114  CA  GLN   130      74.110 114.010  40.880  1.00  0.00            
ATOM   2115  HA  GLN   130      73.470 114.880  40.980  1.00  0.00            
ATOM   2116  CB  GLN   130      74.410 113.390  42.320  1.00  0.00            
ATOM   2117  HB2 GLN   130      75.160 112.640  42.080  1.00  0.00            
ATOM   2118  HB3 GLN   130      74.980 114.070  42.960  1.00  0.00            
ATOM   2119  CG  GLN   130      73.140 112.990  43.030  1.00  0.00            
ATOM   2120  HG2 GLN   130      72.850 112.030  42.610  1.00  0.00            
ATOM   2121  HG3 GLN   130      73.280 112.800  44.090  1.00  0.00            
ATOM   2122  CD  GLN   130      71.960 113.990  42.960  1.00  0.00            
ATOM   2123  OE1 GLN   130      70.910 113.780  42.340  1.00  0.00            
ATOM   2124  NE2 GLN   130      72.180 115.190  43.550  1.00  0.00            
ATOM   2125 1HE2 GLN   130      71.500 115.930  43.630  1.00  0.00            
ATOM   2126 2HE2 GLN   130      73.020 115.360  44.090  1.00  0.00            
ATOM   2127  C   GLN   130      75.470 114.350  40.180  1.00  0.00            
ATOM   2128  O   GLN   130      76.080 113.550  39.470  1.00  0.00            
ATOM   2129  N   PRO   131      75.900 115.640  40.230  1.00  0.00            
ATOM   2130  CD  PRO   131      75.330 116.720  41.040  1.00  0.00            
ATOM   2131  HD2 PRO   131      74.880 116.320  41.940  1.00  0.00            
ATOM   2132  HD3 PRO   131      74.480 117.150  40.500  1.00  0.00            
ATOM   2133  CG  PRO   131      76.450 117.610  41.300  1.00  0.00            
ATOM   2134  HG2 PRO   131      77.110 117.310  42.110  1.00  0.00            
ATOM   2135  HG3 PRO   131      76.160 118.650  41.460  1.00  0.00            
ATOM   2136  CB  PRO   131      77.210 117.590  39.950  1.00  0.00            
ATOM   2137  HB2 PRO   131      78.200 118.050  39.930  1.00  0.00            
ATOM   2138  HB3 PRO   131      76.660 118.180  39.220  1.00  0.00            
ATOM   2139  CA  PRO   131      77.110 116.130  39.570  1.00  0.00            
ATOM   2140  HA  PRO   131      77.200 115.970  38.490  1.00  0.00            
ATOM   2141  C   PRO   131      78.300 115.300  40.200  1.00  0.00            
ATOM   2142  O   PRO   131      78.290 114.910  41.380  1.00  0.00            
ATOM   2143  N   GLY   132      79.280 115.020  39.270  1.00  0.00            
ATOM   2144  H   GLY   132      79.150 115.390  38.340  1.00  0.00            
ATOM   2145  CA  GLY   132      80.520 114.320  39.600  1.00  0.00            
ATOM   2146  HA2 GLY   132      80.170 113.330  39.890  1.00  0.00            
ATOM   2147  HA3 GLY   132      81.080 114.200  38.670  1.00  0.00            
ATOM   2148  C   GLY   132      81.420 115.040  40.620  1.00  0.00            
ATOM   2149  O   GLY   132      81.240 116.190  40.790  1.00  0.00            
ATOM   2150  N   PRO   133      82.490 114.470  41.110  1.00  0.00            
ATOM   2151  CD  PRO   133      82.970 113.070  40.930  1.00  0.00            
ATOM   2152  HD2 PRO   133      83.010 112.780  39.880  1.00  0.00            
ATOM   2153  HD3 PRO   133      82.400 112.320  41.490  1.00  0.00            
ATOM   2154  CG  PRO   133      84.320 113.080  41.490  1.00  0.00            
ATOM   2155  HG2 PRO   133      85.070 113.550  40.860  1.00  0.00            
ATOM   2156  HG3 PRO   133      84.630 112.060  41.680  1.00  0.00            
ATOM   2157  CB  PRO   133      84.280 113.890  42.740  1.00  0.00            
ATOM   2158  HB2 PRO   133      85.280 114.270  42.960  1.00  0.00            
ATOM   2159  HB3 PRO   133      83.840 113.340  43.570  1.00  0.00            
ATOM   2160  CA  PRO   133      83.310 115.000  42.300  1.00  0.00            
ATOM   2161  HA  PRO   133      82.770 115.350  43.170  1.00  0.00            
ATOM   2162  C   PRO   133      84.230 116.190  41.990  1.00  0.00            
ATOM   2163  O   PRO   133      84.480 117.010  42.780  1.00  0.00            
ATOM   2164  N   GLU   134      84.540 116.420  40.710  1.00  0.00            
ATOM   2165  H   GLU   134      84.320 115.730  40.000  1.00  0.00            
ATOM   2166  CA  GLU   134      85.220 117.680  40.170  1.00  0.00            
ATOM   2167  HA  GLU   134      85.780 118.130  40.990  1.00  0.00            
ATOM   2168  CB  GLU   134      86.090 117.410  38.970  1.00  0.00            
ATOM   2169  HB2 GLU   134      85.390 117.030  38.220  1.00  0.00            
ATOM   2170  HB3 GLU   134      86.640 118.310  38.700  1.00  0.00            
ATOM   2171  CG  GLU   134      87.160 116.310  39.250  1.00  0.00            
ATOM   2172  HG2 GLU   134      86.620 115.380  39.400  1.00  0.00            
ATOM   2173  HG3 GLU   134      87.770 116.120  38.370  1.00  0.00            
ATOM   2174  CD  GLU   134      88.130 116.720  40.360  1.00  0.00            
ATOM   2175  OE1 GLU   134      88.220 115.910  41.290  1.00  0.00            
ATOM   2176  OE2 GLU   134      88.700 117.850  40.400  1.00  0.00            
ATOM   2177  C   GLU   134      84.180 118.710  39.720  1.00  0.00            
ATOM   2178  O   GLU   134      84.450 119.850  39.510  1.00  0.00            
ATOM   2179  N   ASP   135      82.920 118.290  39.490  1.00  0.00            
ATOM   2180  H   ASP   135      82.700 117.370  39.820  1.00  0.00            
ATOM   2181  CA  ASP   135      81.910 119.190  38.750  1.00  0.00            
ATOM   2182  HA  ASP   135      82.530 119.580  37.950  1.00  0.00            
ATOM   2183  CB  ASP   135      80.860 118.290  38.080  1.00  0.00            
ATOM   2184  HB2 ASP   135      81.380 117.390  37.750  1.00  0.00            
ATOM   2185  HB3 ASP   135      80.110 118.000  38.820  1.00  0.00            
ATOM   2186  CG  ASP   135      80.090 118.870  36.860  1.00  0.00            
ATOM   2187  OD1 ASP   135      80.410 120.100  36.660  1.00  0.00            
ATOM   2188  OD2 ASP   135      79.310 118.320  36.120  1.00  0.00            
ATOM   2189  C   ASP   135      81.400 120.360  39.620  1.00  0.00            
ATOM   2190  O   ASP   135      80.910 120.200  40.750  1.00  0.00            
ATOM   2191  N   THR   136      81.500 121.590  39.070  1.00  0.00            
ATOM   2192  H   THR   136      81.910 121.690  38.150  1.00  0.00            
ATOM   2193  CA  THR   136      80.650 122.640  39.670  1.00  0.00            
ATOM   2194  HA  THR   136      80.810 122.730  40.750  1.00  0.00            
ATOM   2195  CB  THR   136      81.130 123.970  39.030  1.00  0.00            
ATOM   2196  HB  THR   136      80.620 124.770  39.580  1.00  0.00            
ATOM   2197  CG2 THR   136      82.620 124.160  39.130  1.00  0.00            
ATOM   2198 1HG2 THR   136      82.900 125.140  38.760  1.00  0.00            
ATOM   2199 2HG2 THR   136      83.030 123.930  40.120  1.00  0.00            
ATOM   2200 3HG2 THR   136      83.150 123.560  38.400  1.00  0.00            
ATOM   2201  OG1 THR   136      80.810 123.940  37.630  1.00  0.00            
ATOM   2202  HG1 THR   136      81.090 124.810  37.340  1.00  0.00            
ATOM   2203  C   THR   136      79.140 122.450  39.480  1.00  0.00            
ATOM   2204  O   THR   136      78.400 123.210  40.200  1.00  0.00            
ATOM   2205  N   GLY   137      78.700 121.570  38.630  1.00  0.00            
ATOM   2206  H   GLY   137      79.480 121.250  38.070  1.00  0.00            
ATOM   2207  CA  GLY   137      77.380 121.380  38.150  1.00  0.00            
ATOM   2208  HA2 GLY   137      77.340 122.330  37.610  1.00  0.00            
ATOM   2209  HA3 GLY   137      77.400 120.510  37.500  1.00  0.00            
ATOM   2210  C   GLY   137      76.220 121.290  39.190  1.00  0.00            
ATOM   2211  O   GLY   137      76.460 120.830  40.350  1.00  0.00            
ATOM   2212  N   LYS   138      75.040 121.590  38.800  1.00  0.00            
ATOM   2213  H   LYS   138      74.940 121.780  37.810  1.00  0.00            
ATOM   2214  CA  LYS   138      73.740 121.440  39.580  1.00  0.00            
ATOM   2215  HA  LYS   138      73.900 121.610  40.640  1.00  0.00            
ATOM   2216  CB  LYS   138      72.710 122.480  39.050  1.00  0.00            
ATOM   2217  HB2 LYS   138      72.270 122.080  38.140  1.00  0.00            
ATOM   2218  HB3 LYS   138      71.870 122.560  39.750  1.00  0.00            
ATOM   2219  CG  LYS   138      73.300 123.860  38.790  1.00  0.00            
ATOM   2220  HG2 LYS   138      74.080 123.810  38.030  1.00  0.00            
ATOM   2221  HG3 LYS   138      72.640 124.620  38.370  1.00  0.00            
ATOM   2222  CD  LYS   138      73.960 124.530  40.030  1.00  0.00            
ATOM   2223  HD2 LYS   138      73.270 124.550  40.870  1.00  0.00            
ATOM   2224  HD3 LYS   138      74.820 123.990  40.430  1.00  0.00            
ATOM   2225  CE  LYS   138      74.550 125.900  39.950  1.00  0.00            
ATOM   2226  HE2 LYS   138      75.510 125.770  39.460  1.00  0.00            
ATOM   2227  HE3 LYS   138      73.880 126.540  39.380  1.00  0.00            
ATOM   2228  NZ  LYS   138      74.760 126.420  41.270  1.00  0.00            
ATOM   2229  HZ1 LYS   138      75.020 127.400  41.290  1.00  0.00            
ATOM   2230  HZ2 LYS   138      73.990 126.340  41.920  1.00  0.00            
ATOM   2231  HZ3 LYS   138      75.430 125.910  41.830  1.00  0.00            
ATOM   2232  C   LYS   138      73.290 119.990  39.410  1.00  0.00            
ATOM   2233  O   LYS   138      73.990 119.180  38.740  1.00  0.00            
ATOM   2234  N   ALA   139      72.120 119.660  39.820  1.00  0.00            
ATOM   2235  H   ALA   139      71.660 120.260  40.500  1.00  0.00            
ATOM   2236  CA  ALA   139      71.580 118.330  39.670  1.00  0.00            
ATOM   2237  HA  ALA   139      72.330 117.540  39.730  1.00  0.00            
ATOM   2238  CB  ALA   139      70.610 118.000  40.790  1.00  0.00            
ATOM   2239  HB1 ALA   139      69.710 118.610  40.720  1.00  0.00            
ATOM   2240  HB2 ALA   139      70.350 116.940  40.730  1.00  0.00            
ATOM   2241  HB3 ALA   139      71.100 118.110  41.750  1.00  0.00            
ATOM   2242  C   ALA   139      70.880 118.160  38.270  1.00  0.00            
ATOM   2243  O   ALA   139      70.230 119.090  37.830  1.00  0.00            
ATOM   2244  N   CYS   140      70.930 116.940  37.690  1.00  0.00            
ATOM   2245  H   CYS   140      71.220 116.210  38.330  1.00  0.00            
ATOM   2246  CA  CYS   140      70.140 116.510  36.490  1.00  0.00            
ATOM   2247  HA  CYS   140      69.630 117.380  36.070  1.00  0.00            
ATOM   2248  CB  CYS   140      71.170 115.870  35.460  1.00  0.00            
ATOM   2249  HB2 CYS   140      71.880 116.600  35.060  1.00  0.00            
ATOM   2250  HB3 CYS   140      71.740 115.200  36.090  1.00  0.00            
ATOM   2251  SG  CYS   140      70.360 115.110  34.000  1.00  0.00            
ATOM   2252  HG  CYS   140      69.900 116.200  33.390  1.00  0.00            
ATOM   2253  C   CYS   140      69.100 115.500  36.900  1.00  0.00            
ATOM   2254  O   CYS   140      69.260 114.930  38.010  1.00  0.00            
ATOM   2255  N   GLY   141      67.980 115.290  36.110  1.00  0.00            
ATOM   2256  H   GLY   141      67.930 115.730  35.200  1.00  0.00            
ATOM   2257  CA  GLY   141      67.120 114.130  36.210  1.00  0.00            
ATOM   2258  HA2 GLY   141      67.810 113.280  36.260  1.00  0.00            
ATOM   2259  HA3 GLY   141      66.410 114.120  37.030  1.00  0.00            
ATOM   2260  C   GLY   141      66.200 114.070  34.980  1.00  0.00            
ATOM   2261  O   GLY   141      66.210 114.900  34.020  1.00  0.00            
ATOM   2262  N   VAL   142      65.360 113.060  34.940  1.00  0.00            
ATOM   2263  H   VAL   142      65.390 112.310  35.630  1.00  0.00            
ATOM   2264  CA  VAL   142      64.180 112.900  34.060  1.00  0.00            
ATOM   2265  HA  VAL   142      63.910 113.820  33.560  1.00  0.00            
ATOM   2266  CB  VAL   142      64.370 111.690  33.120  1.00  0.00            
ATOM   2267  HB  VAL   142      64.750 110.890  33.750  1.00  0.00            
ATOM   2268  CG1 VAL   142      63.080 111.280  32.420  1.00  0.00            
ATOM   2269 1HG1 VAL   142      63.250 110.580  31.600  1.00  0.00            
ATOM   2270 2HG1 VAL   142      62.310 110.920  33.100  1.00  0.00            
ATOM   2271 3HG1 VAL   142      62.650 112.170  31.970  1.00  0.00            
ATOM   2272  CG2 VAL   142      65.310 112.130  31.920  1.00  0.00            
ATOM   2273 1HG2 VAL   142      65.660 111.280  31.340  1.00  0.00            
ATOM   2274 2HG2 VAL   142      64.820 112.770  31.190  1.00  0.00            
ATOM   2275 3HG2 VAL   142      66.130 112.700  32.360  1.00  0.00            
ATOM   2276  C   VAL   142      62.990 112.580  34.950  1.00  0.00            
ATOM   2277  O   VAL   142      62.980 111.630  35.730  1.00  0.00            
ATOM   2278  N   ASP   143      61.940 113.420  34.840  1.00  0.00            
ATOM   2279  H   ASP   143      61.980 114.090  34.090  1.00  0.00            
ATOM   2280  CA  ASP   143      60.620 113.190  35.430  1.00  0.00            
ATOM   2281  HA  ASP   143      60.540 112.290  36.050  1.00  0.00            
ATOM   2282  CB  ASP   143      60.260 114.500  36.170  1.00  0.00            
ATOM   2283  HB2 ASP   143      60.430 115.410  35.600  1.00  0.00            
ATOM   2284  HB3 ASP   143      59.200 114.480  36.430  1.00  0.00            
ATOM   2285  CG  ASP   143      60.920 114.530  37.590  1.00  0.00            
ATOM   2286  OD1 ASP   143      60.880 115.650  38.150  1.00  0.00            
ATOM   2287  OD2 ASP   143      61.660 113.580  38.050  1.00  0.00            
ATOM   2288  C   ASP   143      59.520 112.930  34.390  1.00  0.00            
ATOM   2289  O   ASP   143      59.480 113.510  33.350  1.00  0.00            
ATOM   2290  N   TYR   144      58.600 112.040  34.660  1.00  0.00            
ATOM   2291  H   TYR   144      58.910 111.460  35.430  1.00  0.00            
ATOM   2292  CA  TYR   144      57.280 111.830  34.160  1.00  0.00            
ATOM   2293  HA  TYR   144      57.370 112.280  33.170  1.00  0.00            
ATOM   2294  CB  TYR   144      56.900 110.440  33.940  1.00  0.00            
ATOM   2295  HB2 TYR   144      57.000 109.950  34.910  1.00  0.00            
ATOM   2296  HB3 TYR   144      55.840 110.450  33.690  1.00  0.00            
ATOM   2297  CG  TYR   144      57.520 109.610  32.760  1.00  0.00            
ATOM   2298  CD1 TYR   144      58.770 108.980  32.980  1.00  0.00            
ATOM   2299  HD1 TYR   144      59.250 109.080  33.940  1.00  0.00            
ATOM   2300  CE1 TYR   144      59.390 108.250  31.870  1.00  0.00            
ATOM   2301  HE1 TYR   144      60.370 107.800  31.980  1.00  0.00            
ATOM   2302  CZ  TYR   144      58.720 108.190  30.630  1.00  0.00            
ATOM   2303  OH  TYR   144      59.330 107.530  29.570  1.00  0.00            
ATOM   2304  HH  TYR   144      60.000 106.960  29.950  1.00  0.00            
ATOM   2305  CE2 TYR   144      57.540 108.810  30.380  1.00  0.00            
ATOM   2306  HE2 TYR   144      57.230 108.910  29.350  1.00  0.00            
ATOM   2307  CD2 TYR   144      56.910 109.410  31.490  1.00  0.00            
ATOM   2308  HD2 TYR   144      55.980 109.940  31.350  1.00  0.00            
ATOM   2309  C   TYR   144      56.330 112.580  35.050  1.00  0.00            
ATOM   2310  O   TYR   144      56.450 112.560  36.300  1.00  0.00            
ATOM   2311  N   GLU   145      55.290 113.100  34.440  1.00  0.00            
ATOM   2312  H   GLU   145      55.380 113.140  33.440  1.00  0.00            
ATOM   2313  CA  GLU   145      54.250 113.920  34.980  1.00  0.00            
ATOM   2314  HA  GLU   145      54.070 113.800  36.040  1.00  0.00            
ATOM   2315  CB  GLU   145      54.630 115.460  34.870  1.00  0.00            
ATOM   2316  HB2 GLU   145      55.680 115.570  35.100  1.00  0.00            
ATOM   2317  HB3 GLU   145      54.640 115.760  33.820  1.00  0.00            
ATOM   2318  CG  GLU   145      53.890 116.480  35.710  1.00  0.00            
ATOM   2319  HG2 GLU   145      52.840 116.200  35.750  1.00  0.00            
ATOM   2320  HG3 GLU   145      54.200 116.540  36.750  1.00  0.00            
ATOM   2321  CD  GLU   145      54.230 117.860  35.080  1.00  0.00            
ATOM   2322  OE1 GLU   145      53.660 118.240  33.980  1.00  0.00            
ATOM   2323  OE2 GLU   145      54.900 118.670  35.800  1.00  0.00            
ATOM   2324  C   GLU   145      52.880 113.710  34.300  1.00  0.00            
ATOM   2325  O   GLU   145      52.610 114.230  33.200  1.00  0.00            
ATOM   2326  N   VAL   146      51.910 113.080  34.990  1.00  0.00            
ATOM   2327  H   VAL   146      52.050 112.870  35.970  1.00  0.00            
ATOM   2328  CA  VAL   146      50.510 113.240  34.560  1.00  0.00            
ATOM   2329  HA  VAL   146      50.450 113.400  33.480  1.00  0.00            
ATOM   2330  CB  VAL   146      49.590 112.130  35.020  1.00  0.00            
ATOM   2331  HB  VAL   146      49.610 112.020  36.110  1.00  0.00            
ATOM   2332  CG1 VAL   146      48.130 112.340  34.570  1.00  0.00            
ATOM   2333 1HG1 VAL   146      47.410 111.580  34.870  1.00  0.00            
ATOM   2334 2HG1 VAL   146      47.720 113.170  35.150  1.00  0.00            
ATOM   2335 3HG1 VAL   146      48.060 112.530  33.500  1.00  0.00            
ATOM   2336  CG2 VAL   146      50.100 110.860  34.210  1.00  0.00            
ATOM   2337 1HG2 VAL   146      49.450 110.020  34.440  1.00  0.00            
ATOM   2338 2HG2 VAL   146      49.970 111.160  33.160  1.00  0.00            
ATOM   2339 3HG2 VAL   146      51.160 110.650  34.370  1.00  0.00            
ATOM   2340  C   VAL   146      49.960 114.470  35.260  1.00  0.00            
ATOM   2341  O   VAL   146      49.910 114.560  36.520  1.00  0.00            
ATOM   2342  N   LYS   147      49.390 115.450  34.560  1.00  0.00            
ATOM   2343  H   LYS   147      49.360 115.370  33.550  1.00  0.00            
ATOM   2344  CA  LYS   147      48.930 116.690  35.150  1.00  0.00            
ATOM   2345  HA  LYS   147      48.860 116.730  36.230  1.00  0.00            
ATOM   2346  CB  LYS   147      49.880 117.750  34.650  1.00  0.00            
ATOM   2347  HB2 LYS   147      50.780 117.520  35.220  1.00  0.00            
ATOM   2348  HB3 LYS   147      50.020 117.620  33.580  1.00  0.00            
ATOM   2349  CG  LYS   147      49.490 119.250  34.960  1.00  0.00            
ATOM   2350  HG2 LYS   147      48.630 119.530  34.340  1.00  0.00            
ATOM   2351  HG3 LYS   147      49.180 119.360  36.000  1.00  0.00            
ATOM   2352  CD  LYS   147      50.680 120.150  34.820  1.00  0.00            
ATOM   2353  HD2 LYS   147      51.490 119.940  35.510  1.00  0.00            
ATOM   2354  HD3 LYS   147      51.150 120.080  33.840  1.00  0.00            
ATOM   2355  CE  LYS   147      50.250 121.610  35.010  1.00  0.00            
ATOM   2356  HE2 LYS   147      49.470 121.950  34.340  1.00  0.00            
ATOM   2357  HE3 LYS   147      49.920 121.750  36.040  1.00  0.00            
ATOM   2358  NZ  LYS   147      51.410 122.480  34.900  1.00  0.00            
ATOM   2359  HZ1 LYS   147      51.290 123.330  35.430  1.00  0.00            
ATOM   2360  HZ2 LYS   147      52.150 121.960  35.350  1.00  0.00            
ATOM   2361  HZ3 LYS   147      51.730 122.800  33.990  1.00  0.00            
ATOM   2362  C   LYS   147      47.440 116.940  34.630  1.00  0.00            
ATOM   2363  O   LYS   147      47.130 116.440  33.550  1.00  0.00            
ATOM   2364  N   ALA   148      46.670 117.670  35.360  1.00  0.00            
ATOM   2365  H   ALA   148      47.010 118.040  36.240  1.00  0.00            
ATOM   2366  CA  ALA   148      45.420 118.170  34.830  1.00  0.00            
ATOM   2367  HA  ALA   148      45.400 118.080  33.750  1.00  0.00            
ATOM   2368  CB  ALA   148      44.200 117.460  35.500  1.00  0.00            
ATOM   2369  HB1 ALA   148      44.390 116.390  35.410  1.00  0.00            
ATOM   2370  HB2 ALA   148      44.250 117.700  36.560  1.00  0.00            
ATOM   2371  HB3 ALA   148      43.300 117.800  34.980  1.00  0.00            
ATOM   2372  C   ALA   148      45.330 119.680  35.110  1.00  0.00            
ATOM   2373  O   ALA   148      45.740 120.140  36.130  1.00  0.00            
ATOM   2374  N   PHE   149      44.660 120.400  34.270  1.00  0.00            
ATOM   2375  H   PHE   149      44.200 119.920  33.510  1.00  0.00            
ATOM   2376  CA  PHE   149      44.500 121.880  34.300  1.00  0.00            
ATOM   2377  HA  PHE   149      44.750 122.190  35.310  1.00  0.00            
ATOM   2378  CB  PHE   149      45.450 122.550  33.270  1.00  0.00            
ATOM   2379  HB2 PHE   149      45.200 123.610  33.170  1.00  0.00            
ATOM   2380  HB3 PHE   149      46.410 122.620  33.790  1.00  0.00            
ATOM   2381  CG  PHE   149      45.530 122.080  31.850  1.00  0.00            
ATOM   2382  CD1 PHE   149      44.740 122.800  30.890  1.00  0.00            
ATOM   2383  HD1 PHE   149      44.270 123.730  31.180  1.00  0.00            
ATOM   2384  CE1 PHE   149      44.820 122.470  29.520  1.00  0.00            
ATOM   2385  HE1 PHE   149      44.290 123.010  28.750  1.00  0.00            
ATOM   2386  CZ  PHE   149      45.640 121.390  29.120  1.00  0.00            
ATOM   2387  HZ  PHE   149      45.800 121.280  28.060  1.00  0.00            
ATOM   2388  CE2 PHE   149      46.420 120.680  30.080  1.00  0.00            
ATOM   2389  HE2 PHE   149      47.070 119.880  29.760  1.00  0.00            
ATOM   2390  CD2 PHE   149      46.310 120.970  31.450  1.00  0.00            
ATOM   2391  HD2 PHE   149      46.950 120.420  32.130  1.00  0.00            
ATOM   2392  C   PHE   149      43.030 122.190  34.050  1.00  0.00            
ATOM   2393  O   PHE   149      42.430 121.540  33.210  1.00  0.00            
ATOM   2394  N   CYS   150      42.590 123.210  34.660  1.00  0.00            
ATOM   2395  H   CYS   150      43.290 123.600  35.280  1.00  0.00            
ATOM   2396  CA  CYS   150      41.590 124.160  34.200  1.00  0.00            
ATOM   2397  HA  CYS   150      40.770 123.700  33.650  1.00  0.00            
ATOM   2398  CB  CYS   150      40.950 124.700  35.550  1.00  0.00            
ATOM   2399  HB2 CYS   150      41.800 125.140  36.060  1.00  0.00            
ATOM   2400  HB3 CYS   150      40.300 125.520  35.260  1.00  0.00            
ATOM   2401  SG  CYS   150      40.080 123.280  36.350  1.00  0.00            
ATOM   2402  HG  CYS   150      41.180 122.850  36.970  1.00  0.00            
ATOM   2403  C   CYS   150      42.270 125.310  33.320  1.00  0.00            
ATOM   2404  O   CYS   150      43.360 125.800  33.700  1.00  0.00            
ATOM   2405  N   ALA   151      41.620 125.660  32.170  1.00  0.00            
ATOM   2406  H   ALA   151      40.730 125.240  31.920  1.00  0.00            
ATOM   2407  CA  ALA   151      41.830 126.860  31.320  1.00  0.00            
ATOM   2408  HA  ALA   151      42.440 127.520  31.930  1.00  0.00            
ATOM   2409  CB  ALA   151      42.700 126.510  30.080  1.00  0.00            
ATOM   2410  HB1 ALA   151      43.760 126.540  30.340  1.00  0.00            
ATOM   2411  HB2 ALA   151      42.460 125.510  29.720  1.00  0.00            
ATOM   2412  HB3 ALA   151      42.590 127.260  29.290  1.00  0.00            
ATOM   2413  C   ALA   151      40.470 127.580  31.040  1.00  0.00            
ATOM   2414  O   ALA   151      39.420 126.990  31.050  1.00  0.00            
ATOM   2415  N   GLU   152      40.510 128.950  30.860  1.00  0.00            
ATOM   2416  H   GLU   152      41.440 129.330  30.750  1.00  0.00            
ATOM   2417  CA  GLU   152      39.390 129.770  30.300  1.00  0.00            
ATOM   2418  HA  GLU   152      38.460 129.570  30.830  1.00  0.00            
ATOM   2419  CB  GLU   152      39.670 131.220  30.600  1.00  0.00            
ATOM   2420  HB2 GLU   152      40.400 131.580  29.880  1.00  0.00            
ATOM   2421  HB3 GLU   152      38.730 131.690  30.310  1.00  0.00            
ATOM   2422  CG  GLU   152      39.990 131.610  32.010  1.00  0.00            
ATOM   2423  HG2 GLU   152      39.770 132.670  32.110  1.00  0.00            
ATOM   2424  HG3 GLU   152      39.200 131.150  32.610  1.00  0.00            
ATOM   2425  CD  GLU   152      41.330 131.070  32.580  1.00  0.00            
ATOM   2426  OE1 GLU   152      42.270 130.930  31.760  1.00  0.00            
ATOM   2427  OE2 GLU   152      41.500 130.940  33.800  1.00  0.00            
ATOM   2428  C   GLU   152      39.140 129.670  28.750  1.00  0.00            
ATOM   2429  O   GLU   152      38.050 129.630  28.150  1.00  0.00            
ATOM   2430  N   ASN   153      40.220 129.620  27.970  1.00  0.00            
ATOM   2431  H   ASN   153      41.100 129.720  28.450  1.00  0.00            
ATOM   2432  CA  ASN   153      40.390 129.370  26.570  1.00  0.00            
ATOM   2433  HA  ASN   153      39.760 128.560  26.190  1.00  0.00            
ATOM   2434  CB  ASN   153      39.940 130.570  25.750  1.00  0.00            
ATOM   2435  HB2 ASN   153      39.610 130.310  24.740  1.00  0.00            
ATOM   2436  HB3 ASN   153      39.030 131.000  26.150  1.00  0.00            
ATOM   2437  CG  ASN   153      41.050 131.590  25.660  1.00  0.00            
ATOM   2438  OD1 ASN   153      41.770 131.610  24.690  1.00  0.00            
ATOM   2439  ND2 ASN   153      41.100 132.560  26.530  1.00  0.00            
ATOM   2440 1HD2 ASN   153      41.840 133.250  26.540  1.00  0.00            
ATOM   2441 2HD2 ASN   153      40.340 132.730  27.170  1.00  0.00            
ATOM   2442  C   ASN   153      41.840 128.900  26.340  1.00  0.00            
ATOM   2443  O   ASN   153      42.660 129.150  27.220  1.00  0.00            
ATOM   2444  N   LEU   154      42.230 128.340  25.210  1.00  0.00            
ATOM   2445  H   LEU   154      41.520 128.160  24.510  1.00  0.00            
ATOM   2446  CA  LEU   154      43.470 127.620  24.960  1.00  0.00            
ATOM   2447  HA  LEU   154      43.580 127.000  25.850  1.00  0.00            
ATOM   2448  CB  LEU   154      43.340 126.630  23.790  1.00  0.00            
ATOM   2449  HB2 LEU   154      42.740 127.150  23.050  1.00  0.00            
ATOM   2450  HB3 LEU   154      44.290 126.430  23.280  1.00  0.00            
ATOM   2451  CG  LEU   154      42.660 125.360  24.190  1.00  0.00            
ATOM   2452  HG  LEU   154      41.630 125.580  24.490  1.00  0.00            
ATOM   2453  CD1 LEU   154      42.480 124.400  22.990  1.00  0.00            
ATOM   2454 1HD1 LEU   154      42.220 123.420  23.370  1.00  0.00            
ATOM   2455 2HD1 LEU   154      41.640 124.690  22.340  1.00  0.00            
ATOM   2456 3HD1 LEU   154      43.390 124.290  22.410  1.00  0.00            
ATOM   2457  CD2 LEU   154      43.440 124.510  25.170  1.00  0.00            
ATOM   2458 1HD2 LEU   154      44.480 124.550  24.860  1.00  0.00            
ATOM   2459 2HD2 LEU   154      43.340 124.940  26.170  1.00  0.00            
ATOM   2460 3HD2 LEU   154      43.090 123.480  25.240  1.00  0.00            
ATOM   2461  C   LEU   154      44.640 128.600  24.840  1.00  0.00            
ATOM   2462  O   LEU   154      45.780 128.070  24.700  1.00  0.00            
ATOM   2463  N   GLU   155      44.530 129.940  24.820  1.00  0.00            
ATOM   2464  H   GLU   155      43.610 130.320  24.970  1.00  0.00            
ATOM   2465  CA  GLU   155      45.480 130.980  24.530  1.00  0.00            
ATOM   2466  HA  GLU   155      46.330 130.420  24.120  1.00  0.00            
ATOM   2467  CB  GLU   155      44.990 131.870  23.360  1.00  0.00            
ATOM   2468  HB2 GLU   155      44.230 132.510  23.820  1.00  0.00            
ATOM   2469  HB3 GLU   155      45.800 132.560  23.100  1.00  0.00            
ATOM   2470  CG  GLU   155      44.390 131.110  22.070  1.00  0.00            
ATOM   2471  HG2 GLU   155      43.400 130.700  22.270  1.00  0.00            
ATOM   2472  HG3 GLU   155      44.230 131.890  21.340  1.00  0.00            
ATOM   2473  CD  GLU   155      45.290 129.970  21.500  1.00  0.00            
ATOM   2474  OE1 GLU   155      46.370 130.410  21.060  1.00  0.00            
ATOM   2475  OE2 GLU   155      44.940 128.810  21.510  1.00  0.00            
ATOM   2476  C   GLU   155      45.910 131.840  25.790  1.00  0.00            
ATOM   2477  O   GLU   155      46.910 132.590  25.810  1.00  0.00            
ATOM   2478  N   GLU   156      45.260 131.550  26.960  1.00  0.00            
ATOM   2479  H   GLU   156      44.490 130.890  26.900  1.00  0.00            
ATOM   2480  CA  GLU   156      45.700 132.060  28.270  1.00  0.00            
ATOM   2481  HA  GLU   156      46.310 132.950  28.120  1.00  0.00            
ATOM   2482  CB  GLU   156      44.470 132.240  29.190  1.00  0.00            
ATOM   2483  HB2 GLU   156      43.940 131.300  29.040  1.00  0.00            
ATOM   2484  HB3 GLU   156      44.800 132.240  30.230  1.00  0.00            
ATOM   2485  CG  GLU   156      43.730 133.490  28.890  1.00  0.00            
ATOM   2486  HG2 GLU   156      43.270 133.410  27.910  1.00  0.00            
ATOM   2487  HG3 GLU   156      42.950 133.690  29.640  1.00  0.00            
ATOM   2488  CD  GLU   156      44.680 134.660  28.920  1.00  0.00            
ATOM   2489  OE1 GLU   156      44.930 135.270  27.840  1.00  0.00            
ATOM   2490  OE2 GLU   156      45.190 134.940  29.990  1.00  0.00            
ATOM   2491  C   GLU   156      46.690 131.110  28.960  1.00  0.00            
ATOM   2492  O   GLU   156      46.660 129.920  28.700  1.00  0.00            
ATOM   2493  N   LYS   157      47.630 131.620  29.790  1.00  0.00            
ATOM   2494  H   LYS   157      47.470 132.590  30.050  1.00  0.00            
ATOM   2495  CA  LYS   157      48.560 130.870  30.630  1.00  0.00            
ATOM   2496  HA  LYS   157      49.070 130.110  30.040  1.00  0.00            
ATOM   2497  CB  LYS   157      49.480 131.890  31.300  1.00  0.00            
ATOM   2498  HB2 LYS   157      48.920 132.570  31.940  1.00  0.00            
ATOM   2499  HB3 LYS   157      50.130 131.380  32.010  1.00  0.00            
ATOM   2500  CG  LYS   157      50.350 132.650  30.330  1.00  0.00            
ATOM   2501  HG2 LYS   157      49.730 133.330  29.760  1.00  0.00            
ATOM   2502  HG3 LYS   157      50.860 133.390  30.940  1.00  0.00            
ATOM   2503  CD  LYS   157      51.380 131.890  29.450  1.00  0.00            
ATOM   2504  HD2 LYS   157      52.130 131.360  30.020  1.00  0.00            
ATOM   2505  HD3 LYS   157      50.810 131.080  28.990  1.00  0.00            
ATOM   2506  CE  LYS   157      51.960 132.850  28.370  1.00  0.00            
ATOM   2507  HE2 LYS   157      52.230 133.820  28.800  1.00  0.00            
ATOM   2508  HE3 LYS   157      52.800 132.430  27.820  1.00  0.00            
ATOM   2509  NZ  LYS   157      50.950 133.090  27.310  1.00  0.00            
ATOM   2510  HZ1 LYS   157      51.370 133.820  26.740  1.00  0.00            
ATOM   2511  HZ2 LYS   157      50.770 132.260  26.760  1.00  0.00            
ATOM   2512  HZ3 LYS   157      50.090 133.450  27.710  1.00  0.00            
ATOM   2513  C   LYS   157      47.860 130.000  31.630  1.00  0.00            
ATOM   2514  O   LYS   157      46.910 130.410  32.240  1.00  0.00            
ATOM   2515  N   ILE   158      48.340 128.790  31.850  1.00  0.00            
ATOM   2516  H   ILE   158      49.090 128.480  31.250  1.00  0.00            
ATOM   2517  CA  ILE   158      47.990 127.850  32.900  1.00  0.00            
ATOM   2518  HA  ILE   158      46.910 127.760  32.960  1.00  0.00            
ATOM   2519  CB  ILE   158      48.440 126.450  32.640  1.00  0.00            
ATOM   2520  HB  ILE   158      49.520 126.500  32.510  1.00  0.00            
ATOM   2521  CG2 ILE   158      47.930 125.600  33.790  1.00  0.00            
ATOM   2522 1HG2 ILE   158      48.580 125.830  34.630  1.00  0.00            
ATOM   2523 2HG2 ILE   158      46.920 125.810  34.140  1.00  0.00            
ATOM   2524 3HG2 ILE   158      48.080 124.560  33.500  1.00  0.00            
ATOM   2525  CG1 ILE   158      47.880 125.790  31.270  1.00  0.00            
ATOM   2526 2HG1 ILE   158      48.360 126.340  30.470  1.00  0.00            
ATOM   2527 3HG1 ILE   158      48.190 124.750  31.230  1.00  0.00            
ATOM   2528  CD1 ILE   158      46.330 125.950  31.170  1.00  0.00            
ATOM   2529 1HD1 ILE   158      45.760 125.760  32.080  1.00  0.00            
ATOM   2530 2HD1 ILE   158      46.110 126.920  30.720  1.00  0.00            
ATOM   2531 3HD1 ILE   158      46.090 125.210  30.400  1.00  0.00            
ATOM   2532  C   ILE   158      48.510 128.470  34.200  1.00  0.00            
ATOM   2533  O   ILE   158      49.680 128.860  34.300  1.00  0.00            
ATOM   2534  N   HIE   159      47.670 128.530  35.190  1.00  0.00            
ATOM   2535  H   HIE   159      46.740 128.180  34.980  1.00  0.00            
ATOM   2536  CA  HIE   159      47.920 128.890  36.630  1.00  0.00            
ATOM   2537  HA  HIE   159      48.910 129.330  36.710  1.00  0.00            
ATOM   2538  CB  HIE   159      46.900 129.960  37.050  1.00  0.00            
ATOM   2539  HB2 HIE   159      46.680 130.600  36.200  1.00  0.00            
ATOM   2540  HB3 HIE   159      45.940 129.510  37.310  1.00  0.00            
ATOM   2541  CG  HIE   159      47.350 130.880  38.110  1.00  0.00            
ATOM   2542  ND1 HIE   159      47.500 130.390  39.460  1.00  0.00            
ATOM   2543  CE1 HIE   159      48.160 131.390  40.070  1.00  0.00            
ATOM   2544  HE1 HIE   159      48.260 131.430  41.140  1.00  0.00            
ATOM   2545  NE2 HIE   159      48.430 132.360  39.210  1.00  0.00            
ATOM   2546  HE2 HIE   159      49.150 133.070  39.320  1.00  0.00            
ATOM   2547  CD2 HIE   159      47.900 132.120  37.980  1.00  0.00            
ATOM   2548  HD2 HIE   159      48.070 132.640  37.050  1.00  0.00            
ATOM   2549  C   HIE   159      47.940 127.590  37.470  1.00  0.00            
ATOM   2550  O   HIE   159      46.950 126.860  37.400  1.00  0.00            
ATOM   2551  N   LYS   160      49.020 127.270  38.280  1.00  0.00            
ATOM   2552  H   LYS   160      49.770 127.920  38.100  1.00  0.00            
ATOM   2553  CA  LYS   160      49.190 126.160  39.150  1.00  0.00            
ATOM   2554  HA  LYS   160      49.160 125.260  38.540  1.00  0.00            
ATOM   2555  CB  LYS   160      50.590 126.240  39.770  1.00  0.00            
ATOM   2556  HB2 LYS   160      50.930 125.300  40.200  1.00  0.00            
ATOM   2557  HB3 LYS   160      51.310 126.270  38.950  1.00  0.00            
ATOM   2558  CG  LYS   160      50.830 127.430  40.760  1.00  0.00            
ATOM   2559  HG2 LYS   160      50.880 128.340  40.170  1.00  0.00            
ATOM   2560  HG3 LYS   160      49.970 127.440  41.420  1.00  0.00            
ATOM   2561  CD  LYS   160      52.090 127.350  41.530  1.00  0.00            
ATOM   2562  HD2 LYS   160      52.060 126.540  42.260  1.00  0.00            
ATOM   2563  HD3 LYS   160      52.920 127.240  40.830  1.00  0.00            
ATOM   2564  CE  LYS   160      52.410 128.700  42.230  1.00  0.00            
ATOM   2565  HE2 LYS   160      52.360 129.480  41.470  1.00  0.00            
ATOM   2566  HE3 LYS   160      51.650 128.880  43.000  1.00  0.00            
ATOM   2567  NZ  LYS   160      53.770 128.740  42.900  1.00  0.00            
ATOM   2568  HZ1 LYS   160      54.420 128.130  42.430  1.00  0.00            
ATOM   2569  HZ2 LYS   160      54.110 129.680  42.970  1.00  0.00            
ATOM   2570  HZ3 LYS   160      53.660 128.310  43.810  1.00  0.00            
ATOM   2571  C   LYS   160      48.130 126.140  40.200  1.00  0.00            
ATOM   2572  O   LYS   160      47.910 125.050  40.780  1.00  0.00            
ATOM   2573  N   ARG   161      47.410 127.230  40.450  1.00  0.00            
ATOM   2574  H   ARG   161      47.600 128.100  39.960  1.00  0.00            
ATOM   2575  CA  ARG   161      46.270 127.270  41.440  1.00  0.00            
ATOM   2576  HA  ARG   161      46.780 126.760  42.260  1.00  0.00            
ATOM   2577  CB  ARG   161      45.870 128.700  41.690  1.00  0.00            
ATOM   2578  HB2 ARG   161      46.780 129.270  41.830  1.00  0.00            
ATOM   2579  HB3 ARG   161      45.260 129.090  40.870  1.00  0.00            
ATOM   2580  CG  ARG   161      45.050 128.950  43.000  1.00  0.00            
ATOM   2581  HG2 ARG   161      44.100 128.410  43.010  1.00  0.00            
ATOM   2582  HG3 ARG   161      45.570 128.490  43.840  1.00  0.00            
ATOM   2583  CD  ARG   161      44.820 130.480  43.220  1.00  0.00            
ATOM   2584  HD2 ARG   161      45.800 130.960  43.200  1.00  0.00            
ATOM   2585  HD3 ARG   161      44.320 130.840  42.320  1.00  0.00            
ATOM   2586  NE  ARG   161      44.060 130.800  44.350  1.00  0.00            
ATOM   2587  HE  ARG   161      43.630 130.080  44.900  1.00  0.00            
ATOM   2588  CZ  ARG   161      43.940 132.000  44.850  1.00  0.00            
ATOM   2589  NH1 ARG   161      44.330 133.070  44.190  1.00  0.00            
ATOM   2590 1HH1 ARG   161      44.570 133.050  43.210  1.00  0.00            
ATOM   2591 2HH1 ARG   161      44.060 133.900  44.710  1.00  0.00            
ATOM   2592  NH2 ARG   161      43.400 132.110  46.050  1.00  0.00            
ATOM   2593 1HH2 ARG   161      43.070 131.350  46.630  1.00  0.00            
ATOM   2594 2HH2 ARG   161      43.390 133.020  46.490  1.00  0.00            
ATOM   2595  C   ARG   161      45.070 126.460  41.020  1.00  0.00            
ATOM   2596  O   ARG   161      44.370 125.940  41.910  1.00  0.00            
ATOM   2597  N   ASN   162      44.790 126.420  39.760  1.00  0.00            
ATOM   2598  H   ASN   162      45.500 126.900  39.230  1.00  0.00            
ATOM   2599  CA  ASN   162      43.710 125.690  39.160  1.00  0.00            
ATOM   2600  HA  ASN   162      42.960 125.370  39.880  1.00  0.00            
ATOM   2601  CB  ASN   162      42.860 126.610  38.270  1.00  0.00            
ATOM   2602  HB2 ASN   162      43.260 126.740  37.270  1.00  0.00            
ATOM   2603  HB3 ASN   162      41.910 126.120  38.030  1.00  0.00            
ATOM   2604  CG  ASN   162      42.620 128.050  38.790  1.00  0.00            
ATOM   2605  OD1 ASN   162      42.600 128.420  40.000  1.00  0.00            
ATOM   2606  ND2 ASN   162      42.410 129.000  38.010  1.00  0.00            
ATOM   2607 1HD2 ASN   162      42.050 129.770  38.560  1.00  0.00            
ATOM   2608 2HD2 ASN   162      42.210 128.800  37.040  1.00  0.00            
ATOM   2609  C   ASN   162      44.180 124.460  38.430  1.00  0.00            
ATOM   2610  O   ASN   162      43.530 124.020  37.460  1.00  0.00            
ATOM   2611  N   SER   163      45.220 123.800  38.780  1.00  0.00            
ATOM   2612  H   SER   163      45.650 124.270  39.560  1.00  0.00            
ATOM   2613  CA  SER   163      45.930 122.670  38.120  1.00  0.00            
ATOM   2614  HA  SER   163      45.210 122.060  37.570  1.00  0.00            
ATOM   2615  CB  SER   163      46.960 123.190  37.120  1.00  0.00            
ATOM   2616  HB2 SER   163      47.650 123.910  37.570  1.00  0.00            
ATOM   2617  HB3 SER   163      47.570 122.370  36.750  1.00  0.00            
ATOM   2618  OG  SER   163      46.280 123.910  36.110  1.00  0.00            
ATOM   2619  HG  SER   163      46.000 124.710  36.550  1.00  0.00            
ATOM   2620  C   SER   163      46.530 121.730  39.140  1.00  0.00            
ATOM   2621  O   SER   163      46.970 122.200  40.220  1.00  0.00            
ATOM   2622  N   VAL   164      46.670 120.430  38.850  1.00  0.00            
ATOM   2623  H   VAL   164      46.360 120.210  37.910  1.00  0.00            
ATOM   2624  CA  VAL   164      47.160 119.400  39.750  1.00  0.00            
ATOM   2625  HA  VAL   164      47.620 119.900  40.610  1.00  0.00            
ATOM   2626  CB  VAL   164      46.040 118.680  40.460  1.00  0.00            
ATOM   2627  HB  VAL   164      45.530 119.420  41.080  1.00  0.00            
ATOM   2628  CG1 VAL   164      44.930 118.070  39.530  1.00  0.00            
ATOM   2629 1HG1 VAL   164      44.630 118.710  38.710  1.00  0.00            
ATOM   2630 2HG1 VAL   164      45.220 117.070  39.200  1.00  0.00            
ATOM   2631 3HG1 VAL   164      44.050 118.000  40.170  1.00  0.00            
ATOM   2632  CG2 VAL   164      46.520 117.570  41.520  1.00  0.00            
ATOM   2633 1HG2 VAL   164      47.110 116.810  41.010  1.00  0.00            
ATOM   2634 2HG2 VAL   164      47.270 117.950  42.220  1.00  0.00            
ATOM   2635 3HG2 VAL   164      45.650 117.100  41.980  1.00  0.00            
ATOM   2636  C   VAL   164      48.110 118.510  38.950  1.00  0.00            
ATOM   2637  O   VAL   164      47.750 117.860  37.970  1.00  0.00            
ATOM   2638  N   ARG   165      49.410 118.440  39.420  1.00  0.00            
ATOM   2639  H   ARG   165      49.670 119.000  40.210  1.00  0.00            
ATOM   2640  CA  ARG   165      50.500 117.670  38.790  1.00  0.00            
ATOM   2641  HA  ARG   165      50.100 117.370  37.820  1.00  0.00            
ATOM   2642  CB  ARG   165      51.720 118.460  38.510  1.00  0.00            
ATOM   2643  HB2 ARG   165      52.280 117.840  37.810  1.00  0.00            
ATOM   2644  HB3 ARG   165      51.470 119.370  37.960  1.00  0.00            
ATOM   2645  CG  ARG   165      52.510 118.970  39.700  1.00  0.00            
ATOM   2646  HG2 ARG   165      51.870 119.540  40.370  1.00  0.00            
ATOM   2647  HG3 ARG   165      52.940 118.100  40.210  1.00  0.00            
ATOM   2648  CD  ARG   165      53.570 119.960  39.270  1.00  0.00            
ATOM   2649  HD2 ARG   165      53.060 120.740  38.700  1.00  0.00            
ATOM   2650  HD3 ARG   165      54.120 120.340  40.130  1.00  0.00            
ATOM   2651  NE  ARG   165      54.640 119.320  38.500  1.00  0.00            
ATOM   2652  HE  ARG   165      54.480 119.280  37.500  1.00  0.00            
ATOM   2653  CZ  ARG   165      55.720 118.740  39.010  1.00  0.00            
ATOM   2654  NH1 ARG   165      56.160 118.780  40.230  1.00  0.00            
ATOM   2655 1HH1 ARG   165      55.530 118.990  40.980  1.00  0.00            
ATOM   2656 2HH1 ARG   165      57.140 118.640  40.440  1.00  0.00            
ATOM   2657  NH2 ARG   165      56.420 118.170  38.130  1.00  0.00            
ATOM   2658 1HH2 ARG   165      56.120 118.060  37.170  1.00  0.00            
ATOM   2659 2HH2 ARG   165      57.240 117.680  38.440  1.00  0.00            
ATOM   2660  C   ARG   165      50.870 116.410  39.650  1.00  0.00            
ATOM   2661  O   ARG   165      51.120 116.480  40.860  1.00  0.00            
ATOM   2662  N   LEU   166      51.000 115.230  39.010  1.00  0.00            
ATOM   2663  H   LEU   166      50.670 115.230  38.060  1.00  0.00            
ATOM   2664  CA  LEU   166      51.270 113.910  39.670  1.00  0.00            
ATOM   2665  HA  LEU   166      51.480 114.100  40.730  1.00  0.00            
ATOM   2666  CB  LEU   166      50.060 112.920  39.440  1.00  0.00            
ATOM   2667  HB2 LEU   166      49.870 112.730  38.380  1.00  0.00            
ATOM   2668  HB3 LEU   166      50.330 111.940  39.820  1.00  0.00            
ATOM   2669  CG  LEU   166      48.820 113.280  40.160  1.00  0.00            
ATOM   2670  HG  LEU   166      49.210 113.860  41.000  1.00  0.00            
ATOM   2671  CD1 LEU   166      47.950 114.020  39.230  1.00  0.00            
ATOM   2672 1HD1 LEU   166      48.490 114.680  38.550  1.00  0.00            
ATOM   2673 2HD1 LEU   166      47.560 113.350  38.470  1.00  0.00            
ATOM   2674 3HD1 LEU   166      47.270 114.660  39.790  1.00  0.00            
ATOM   2675  CD2 LEU   166      48.040 112.000  40.670  1.00  0.00            
ATOM   2676 1HD2 LEU   166      48.610 111.350  41.340  1.00  0.00            
ATOM   2677 2HD2 LEU   166      47.160 112.390  41.180  1.00  0.00            
ATOM   2678 3HD2 LEU   166      47.660 111.390  39.850  1.00  0.00            
ATOM   2679  C   LEU   166      52.550 113.340  39.100  1.00  0.00            
ATOM   2680  O   LEU   166      52.550 112.710  38.030  1.00  0.00            
ATOM   2681  N   VAL   167      53.680 113.460  39.750  1.00  0.00            
ATOM   2682  H   VAL   167      53.720 113.850  40.680  1.00  0.00            
ATOM   2683  CA  VAL   167      55.010 112.950  39.350  1.00  0.00            
ATOM   2684  HA  VAL   167      55.120 113.290  38.320  1.00  0.00            
ATOM   2685  CB  VAL   167      56.150 113.660  40.120  1.00  0.00            
ATOM   2686  HB  VAL   167      55.960 113.650  41.200  1.00  0.00            
ATOM   2687  CG1 VAL   167      57.580 113.070  39.770  1.00  0.00            
ATOM   2688 1HG1 VAL   167      57.790 112.080  40.170  1.00  0.00            
ATOM   2689 2HG1 VAL   167      57.510 112.780  38.720  1.00  0.00            
ATOM   2690 3HG1 VAL   167      58.390 113.740  40.050  1.00  0.00            
ATOM   2691  CG2 VAL   167      56.150 115.150  39.710  1.00  0.00            
ATOM   2692 1HG2 VAL   167      55.130 115.530  39.710  1.00  0.00            
ATOM   2693 2HG2 VAL   167      56.760 115.840  40.300  1.00  0.00            
ATOM   2694 3HG2 VAL   167      56.570 115.260  38.710  1.00  0.00            
ATOM   2695  C   VAL   167      55.070 111.440  39.410  1.00  0.00            
ATOM   2696  O   VAL   167      55.450 110.950  40.470  1.00  0.00            
ATOM   2697  N   ILE   168      54.630 110.700  38.380  1.00  0.00            
ATOM   2698  H   ILE   168      54.320 111.220  37.570  1.00  0.00            
ATOM   2699  CA  ILE   168      54.510 109.240  38.390  1.00  0.00            
ATOM   2700  HA  ILE   168      54.160 108.940  39.380  1.00  0.00            
ATOM   2701  CB  ILE   168      53.380 108.630  37.410  1.00  0.00            
ATOM   2702  HB  ILE   168      53.430 107.560  37.570  1.00  0.00            
ATOM   2703  CG2 ILE   168      52.010 109.310  37.530  1.00  0.00            
ATOM   2704 1HG2 ILE   168      51.990 110.280  37.040  1.00  0.00            
ATOM   2705 2HG2 ILE   168      51.300 108.600  37.110  1.00  0.00            
ATOM   2706 3HG2 ILE   168      51.750 109.330  38.580  1.00  0.00            
ATOM   2707  CG1 ILE   168      53.760 108.930  35.910  1.00  0.00            
ATOM   2708 2HG1 ILE   168      52.890 109.170  35.300  1.00  0.00            
ATOM   2709 3HG1 ILE   168      54.420 109.800  35.960  1.00  0.00            
ATOM   2710  CD1 ILE   168      54.490 107.770  35.290  1.00  0.00            
ATOM   2711 1HD1 ILE   168      54.760 108.010  34.260  1.00  0.00            
ATOM   2712 2HD1 ILE   168      55.400 107.560  35.860  1.00  0.00            
ATOM   2713 3HD1 ILE   168      53.830 106.920  35.160  1.00  0.00            
ATOM   2714  C   ILE   168      55.960 108.640  38.140  1.00  0.00            
ATOM   2715  O   ILE   168      56.740 109.340  37.510  1.00  0.00            
ATOM   2716  N   ARG   169      56.190 107.370  38.550  1.00  0.00            
ATOM   2717  H   ARG   169      55.390 106.830  38.850  1.00  0.00            
ATOM   2718  CA  ARG   169      57.440 106.720  38.250  1.00  0.00            
ATOM   2719  HA  ARG   169      58.180 107.480  38.020  1.00  0.00            
ATOM   2720  CB  ARG   169      57.940 105.870  39.420  1.00  0.00            
ATOM   2721  HB2 ARG   169      58.160 106.500  40.290  1.00  0.00            
ATOM   2722  HB3 ARG   169      57.160 105.150  39.690  1.00  0.00            
ATOM   2723  CG  ARG   169      59.230 105.110  39.140  1.00  0.00            
ATOM   2724  HG2 ARG   169      59.000 104.240  38.520  1.00  0.00            
ATOM   2725  HG3 ARG   169      59.880 105.720  38.510  1.00  0.00            
ATOM   2726  CD  ARG   169      60.140 104.880  40.340  1.00  0.00            
ATOM   2727  HD2 ARG   169      61.080 104.400  40.090  1.00  0.00            
ATOM   2728  HD3 ARG   169      60.430 105.820  40.810  1.00  0.00            
ATOM   2729  NE  ARG   169      59.420 104.000  41.390  1.00  0.00            
ATOM   2730  HE  ARG   169      58.440 103.920  41.150  1.00  0.00            
ATOM   2731  CZ  ARG   169      59.850 103.480  42.550  1.00  0.00            
ATOM   2732  NH1 ARG   169      61.090 103.600  42.850  1.00  0.00            
ATOM   2733 1HH1 ARG   169      61.690 104.130  42.240  1.00  0.00            
ATOM   2734 2HH1 ARG   169      61.360 103.390  43.810  1.00  0.00            
ATOM   2735  NH2 ARG   169      59.040 102.760  43.250  1.00  0.00            
ATOM   2736 1HH2 ARG   169      58.070 102.730  42.970  1.00  0.00            
ATOM   2737 2HH2 ARG   169      59.360 102.210  44.030  1.00  0.00            
ATOM   2738  C   ARG   169      57.250 105.770  37.040  1.00  0.00            
ATOM   2739  O   ARG   169      56.130 105.350  36.830  1.00  0.00            
ATOM   2740  N   LYS   170      58.200 105.640  36.090  1.00  0.00            
ATOM   2741  H   LYS   170      59.020 106.220  36.230  1.00  0.00            
ATOM   2742  CA  LYS   170      58.340 104.510  35.130  1.00  0.00            
ATOM   2743  HA  LYS   170      57.390 103.970  35.120  1.00  0.00            
ATOM   2744  CB  LYS   170      58.500 105.050  33.700  1.00  0.00            
ATOM   2745  HB2 LYS   170      57.810 105.890  33.610  1.00  0.00            
ATOM   2746  HB3 LYS   170      59.510 105.450  33.650  1.00  0.00            
ATOM   2747  CG  LYS   170      58.180 103.970  32.570  1.00  0.00            
ATOM   2748  HG2 LYS   170      58.940 103.200  32.470  1.00  0.00            
ATOM   2749  HG3 LYS   170      57.180 103.620  32.830  1.00  0.00            
ATOM   2750  CD  LYS   170      58.150 104.830  31.290  1.00  0.00            
ATOM   2751  HD2 LYS   170      57.160 105.300  31.220  1.00  0.00            
ATOM   2752  HD3 LYS   170      58.900 105.600  31.430  1.00  0.00            
ATOM   2753  CE  LYS   170      58.400 103.960  30.070  1.00  0.00            
ATOM   2754  HE2 LYS   170      57.870 103.020  30.210  1.00  0.00            
ATOM   2755  HE3 LYS   170      58.000 104.410  29.160  1.00  0.00            
ATOM   2756  NZ  LYS   170      59.890 103.690  30.000  1.00  0.00            
ATOM   2757  HZ1 LYS   170      60.390 104.570  29.940  1.00  0.00            
ATOM   2758  HZ2 LYS   170      60.170 103.220  30.850  1.00  0.00            
ATOM   2759  HZ3 LYS   170      60.110 103.180  29.160  1.00  0.00            
ATOM   2760  C   LYS   170      59.460 103.560  35.610  1.00  0.00            
ATOM   2761  O   LYS   170      60.520 104.040  35.890  1.00  0.00            
ATOM   2762  N   VAL   171      59.170 102.260  35.630  1.00  0.00            
ATOM   2763  H   VAL   171      58.230 102.050  35.340  1.00  0.00            
ATOM   2764  CA  VAL   171      60.140 101.220  36.090  1.00  0.00            
ATOM   2765  HA  VAL   171      61.040 101.810  36.240  1.00  0.00            
ATOM   2766  CB  VAL   171      59.730 100.450  37.370  1.00  0.00            
ATOM   2767  HB  VAL   171      60.550  99.750  37.520  1.00  0.00            
ATOM   2768  CG1 VAL   171      59.820 101.400  38.620  1.00  0.00            
ATOM   2769 1HG1 VAL   171      59.250 102.300  38.400  1.00  0.00            
ATOM   2770 2HG1 VAL   171      59.400 100.880  39.490  1.00  0.00            
ATOM   2771 3HG1 VAL   171      60.830 101.720  38.870  1.00  0.00            
ATOM   2772  CG2 VAL   171      58.350  99.750  37.450  1.00  0.00            
ATOM   2773 1HG2 VAL   171      58.000  99.410  38.420  1.00  0.00            
ATOM   2774 2HG2 VAL   171      57.560 100.470  37.240  1.00  0.00            
ATOM   2775 3HG2 VAL   171      58.300  98.950  36.710  1.00  0.00            
ATOM   2776  C   VAL   171      60.460 100.150  35.070  1.00  0.00            
ATOM   2777  O   VAL   171      59.570  99.500  34.520  1.00  0.00            
ATOM   2778  N   GLN   172      61.760 100.020  34.700  1.00  0.00            
ATOM   2779  H   GLN   172      62.440 100.600  35.180  1.00  0.00            
ATOM   2780  CA  GLN   172      62.240  99.190  33.570  1.00  0.00            
ATOM   2781  HA  GLN   172      61.470  99.070  32.810  1.00  0.00            
ATOM   2782  CB  GLN   172      63.520  99.770  33.020  1.00  0.00            
ATOM   2783  HB2 GLN   172      64.280  99.610  33.790  1.00  0.00            
ATOM   2784  HB3 GLN   172      63.810  99.240  32.120  1.00  0.00            
ATOM   2785  CG  GLN   172      63.550 101.300  32.800  1.00  0.00            
ATOM   2786  HG2 GLN   172      63.400 101.800  33.750  1.00  0.00            
ATOM   2787  HG3 GLN   172      64.590 101.510  32.550  1.00  0.00            
ATOM   2788  CD  GLN   172      62.530 101.710  31.730  1.00  0.00            
ATOM   2789  OE1 GLN   172      61.560 102.410  31.910  1.00  0.00            
ATOM   2790  NE2 GLN   172      62.690 101.060  30.550  1.00  0.00            
ATOM   2791 1HE2 GLN   172      62.040 101.220  29.790  1.00  0.00            
ATOM   2792 2HE2 GLN   172      63.440 100.400  30.470  1.00  0.00            
ATOM   2793  C   GLN   172      62.520  97.790  34.040  1.00  0.00            
ATOM   2794  O   GLN   172      63.190  97.520  35.050  1.00  0.00            
ATOM   2795  N   TYR   173      62.040  96.750  33.320  1.00  0.00            
ATOM   2796  H   TYR   173      61.620  97.060  32.460  1.00  0.00            
ATOM   2797  CA  TYR   173      62.080  95.340  33.600  1.00  0.00            
ATOM   2798  HA  TYR   173      62.820  95.050  34.340  1.00  0.00            
ATOM   2799  CB  TYR   173      60.630  94.960  34.060  1.00  0.00            
ATOM   2800  HB2 TYR   173      60.370  95.360  35.040  1.00  0.00            
ATOM   2801  HB3 TYR   173      59.910  95.300  33.320  1.00  0.00            
ATOM   2802  CG  TYR   173      60.610  93.420  34.350  1.00  0.00            
ATOM   2803  CD1 TYR   173      61.210  92.910  35.500  1.00  0.00            
ATOM   2804  HD1 TYR   173      61.670  93.540  36.240  1.00  0.00            
ATOM   2805  CE1 TYR   173      61.210  91.520  35.690  1.00  0.00            
ATOM   2806  HE1 TYR   173      61.850  91.090  36.440  1.00  0.00            
ATOM   2807  CZ  TYR   173      60.470  90.680  34.840  1.00  0.00            
ATOM   2808  OH  TYR   173      60.400  89.330  34.850  1.00  0.00            
ATOM   2809  HH  TYR   173      60.960  89.000  35.560  1.00  0.00            
ATOM   2810  CE2 TYR   173      59.810  91.230  33.640  1.00  0.00            
ATOM   2811  HE2 TYR   173      59.260  90.610  32.950  1.00  0.00            
ATOM   2812  CD2 TYR   173      59.890  92.630  33.420  1.00  0.00            
ATOM   2813  HD2 TYR   173      59.550  93.060  32.490  1.00  0.00            
ATOM   2814  C   TYR   173      62.450  94.590  32.330  1.00  0.00            
ATOM   2815  O   TYR   173      62.000  94.920  31.290  1.00  0.00            
ATOM   2816  N   ALA   174      63.260  93.550  32.490  1.00  0.00            
ATOM   2817  H   ALA   174      63.630  93.370  33.410  1.00  0.00            
ATOM   2818  CA  ALA   174      63.460  92.440  31.580  1.00  0.00            
ATOM   2819  HA  ALA   174      62.750  92.390  30.760  1.00  0.00            
ATOM   2820  CB  ALA   174      64.790  92.810  30.860  1.00  0.00            
ATOM   2821  HB1 ALA   174      65.580  92.720  31.610  1.00  0.00            
ATOM   2822  HB2 ALA   174      64.940  92.170  29.990  1.00  0.00            
ATOM   2823  HB3 ALA   174      64.820  93.820  30.460  1.00  0.00            
ATOM   2824  C   ALA   174      63.500  91.150  32.400  1.00  0.00            
ATOM   2825  O   ALA   174      64.130  91.170  33.450  1.00  0.00            
ATOM   2826  N   PRO   175      63.200  89.950  31.840  1.00  0.00            
ATOM   2827  CD  PRO   175      62.250  89.810  30.760  1.00  0.00            
ATOM   2828  HD2 PRO   175      62.650  89.560  29.780  1.00  0.00            
ATOM   2829  HD3 PRO   175      61.560  90.640  30.610  1.00  0.00            
ATOM   2830  CG  PRO   175      61.560  88.520  31.140  1.00  0.00            
ATOM   2831  HG2 PRO   175      61.130  88.090  30.240  1.00  0.00            
ATOM   2832  HG3 PRO   175      60.770  88.830  31.830  1.00  0.00            
ATOM   2833  CB  PRO   175      62.580  87.650  31.710  1.00  0.00            
ATOM   2834  HB2 PRO   175      63.100  87.210  30.860  1.00  0.00            
ATOM   2835  HB3 PRO   175      62.250  86.840  32.350  1.00  0.00            
ATOM   2836  CA  PRO   175      63.520  88.640  32.470  1.00  0.00            
ATOM   2837  HA  PRO   175      63.270  88.600  33.530  1.00  0.00            
ATOM   2838  C   PRO   175      65.000  88.260  32.240  1.00  0.00            
ATOM   2839  O   PRO   175      65.700  89.080  31.710  1.00  0.00            
ATOM   2840  N   GLU   176      65.550  87.110  32.680  1.00  0.00            
ATOM   2841  H   GLU   176      64.940  86.350  32.930  1.00  0.00            
ATOM   2842  CA  GLU   176      66.960  86.700  32.520  1.00  0.00            
ATOM   2843  HA  GLU   176      67.610  87.500  32.880  1.00  0.00            
ATOM   2844  CB  GLU   176      67.240  85.530  33.520  1.00  0.00            
ATOM   2845  HB2 GLU   176      67.000  85.990  34.480  1.00  0.00            
ATOM   2846  HB3 GLU   176      66.510  84.730  33.440  1.00  0.00            
ATOM   2847  CG  GLU   176      68.620  84.930  33.670  1.00  0.00            
ATOM   2848  HG2 GLU   176      68.860  84.490  32.700  1.00  0.00            
ATOM   2849  HG3 GLU   176      69.370  85.670  33.940  1.00  0.00            
ATOM   2850  CD  GLU   176      68.640  83.800  34.780  1.00  0.00            
ATOM   2851  OE1 GLU   176      69.150  82.700  34.430  1.00  0.00            
ATOM   2852  OE2 GLU   176      68.080  83.950  35.890  1.00  0.00            
ATOM   2853  C   GLU   176      67.190  86.400  31.050  1.00  0.00            
ATOM   2854  O   GLU   176      66.370  85.750  30.320  1.00  0.00            
ATOM   2855  N   ARG   177      68.290  86.830  30.550  1.00  0.00            
ATOM   2856  H   ARG   177      68.960  87.200  31.210  1.00  0.00            
ATOM   2857  CA  ARG   177      68.540  86.850  29.140  1.00  0.00            
ATOM   2858  HA  ARG   177      67.680  87.150  28.550  1.00  0.00            
ATOM   2859  CB  ARG   177      69.550  87.950  28.900  1.00  0.00            
ATOM   2860  HB2 ARG   177      69.140  88.850  29.360  1.00  0.00            
ATOM   2861  HB3 ARG   177      70.470  87.700  29.420  1.00  0.00            
ATOM   2862  CG  ARG   177      69.850  88.120  27.360  1.00  0.00            
ATOM   2863  HG2 ARG   177      70.090  87.160  26.900  1.00  0.00            
ATOM   2864  HG3 ARG   177      69.000  88.410  26.730  1.00  0.00            
ATOM   2865  CD  ARG   177      70.860  89.180  27.100  1.00  0.00            
ATOM   2866  HD2 ARG   177      71.660  89.120  27.840  1.00  0.00            
ATOM   2867  HD3 ARG   177      71.290  89.060  26.100  1.00  0.00            
ATOM   2868  NE  ARG   177      70.360  90.560  27.270  1.00  0.00            
ATOM   2869  HE  ARG   177      69.360  90.580  27.170  1.00  0.00            
ATOM   2870  CZ  ARG   177      70.980  91.680  27.540  1.00  0.00            
ATOM   2871  NH1 ARG   177      72.250  91.800  27.750  1.00  0.00            
ATOM   2872 1HH1 ARG   177      72.750  90.930  27.920  1.00  0.00            
ATOM   2873 2HH1 ARG   177      72.730  92.670  27.910  1.00  0.00            
ATOM   2874  NH2 ARG   177      70.350  92.770  27.510  1.00  0.00            
ATOM   2875 1HH2 ARG   177      69.340  92.820  27.540  1.00  0.00            
ATOM   2876 2HH2 ARG   177      70.960  93.570  27.590  1.00  0.00            
ATOM   2877  C   ARG   177      69.090  85.490  28.650  1.00  0.00            
ATOM   2878  O   ARG   177      70.060  84.990  29.240  1.00  0.00            
ATOM   2879  N   PRO   178      68.630  84.810  27.580  1.00  0.00            
ATOM   2880  CD  PRO   178      67.380  85.190  26.920  1.00  0.00            
ATOM   2881  HD2 PRO   178      67.640  85.890  26.130  1.00  0.00            
ATOM   2882  HD3 PRO   178      66.640  85.620  27.600  1.00  0.00            
ATOM   2883  CG  PRO   178      66.820  83.920  26.500  1.00  0.00            
ATOM   2884  HG2 PRO   178      66.150  84.070  25.660  1.00  0.00            
ATOM   2885  HG3 PRO   178      66.400  83.430  27.380  1.00  0.00            
ATOM   2886  CB  PRO   178      67.970  83.140  26.040  1.00  0.00            
ATOM   2887  HB2 PRO   178      68.290  83.270  25.010  1.00  0.00            
ATOM   2888  HB3 PRO   178      67.890  82.050  26.090  1.00  0.00            
ATOM   2889  CA  PRO   178      69.080  83.550  26.960  1.00  0.00            
ATOM   2890  HA  PRO   178      68.950  82.750  27.690  1.00  0.00            
ATOM   2891  C   PRO   178      70.410  83.590  26.310  1.00  0.00            
ATOM   2892  O   PRO   178      71.030  84.620  26.030  1.00  0.00            
ATOM   2893  N   GLY   179      70.950  82.410  26.020  1.00  0.00            
ATOM   2894  H   GLY   179      70.390  81.640  26.360  1.00  0.00            
ATOM   2895  CA  GLY   179      72.350  82.230  25.460  1.00  0.00            
ATOM   2896  HA2 GLY   179      72.500  81.220  25.090  1.00  0.00            
ATOM   2897  HA3 GLY   179      72.480  82.900  24.620  1.00  0.00            
ATOM   2898  C   GLY   179      73.510  82.560  26.450  1.00  0.00            
ATOM   2899  O   GLY   179      73.210  82.430  27.640  1.00  0.00            
ATOM   2900  N   PRO   180      74.820  82.720  26.080  1.00  0.00            
ATOM   2901  CD  PRO   180      75.260  82.660  24.690  1.00  0.00            
ATOM   2902  HD2 PRO   180      75.530  83.690  24.420  1.00  0.00            
ATOM   2903  HD3 PRO   180      74.590  82.340  23.900  1.00  0.00            
ATOM   2904  CG  PRO   180      76.540  81.870  24.790  1.00  0.00            
ATOM   2905  HG2 PRO   180      77.150  82.030  23.910  1.00  0.00            
ATOM   2906  HG3 PRO   180      76.130  80.880  25.000  1.00  0.00            
ATOM   2907  CB  PRO   180      77.180  82.460  26.030  1.00  0.00            
ATOM   2908  HB2 PRO   180      77.750  83.360  25.800  1.00  0.00            
ATOM   2909  HB3 PRO   180      77.960  81.810  26.420  1.00  0.00            
ATOM   2910  CA  PRO   180      75.970  82.660  26.950  1.00  0.00            
ATOM   2911  HA  PRO   180      75.870  81.860  27.680  1.00  0.00            
ATOM   2912  C   PRO   180      76.150  83.950  27.850  1.00  0.00            
ATOM   2913  O   PRO   180      75.730  85.040  27.460  1.00  0.00            
ATOM   2914  N   GLN   181      76.810  83.780  28.970  1.00  0.00            
ATOM   2915  H   GLN   181      77.270  82.900  29.150  1.00  0.00            
ATOM   2916  CA  GLN   181      76.910  84.860  29.970  1.00  0.00            
ATOM   2917  HA  GLN   181      76.220  85.610  29.590  1.00  0.00            
ATOM   2918  CB  GLN   181      76.270  84.360  31.280  1.00  0.00            
ATOM   2919  HB2 GLN   181      76.920  83.650  31.790  1.00  0.00            
ATOM   2920  HB3 GLN   181      76.080  85.210  31.930  1.00  0.00            
ATOM   2921  CG  GLN   181      74.920  83.710  31.120  1.00  0.00            
ATOM   2922  HG2 GLN   181      75.070  82.840  30.490  1.00  0.00            
ATOM   2923  HG3 GLN   181      74.770  83.330  32.130  1.00  0.00            
ATOM   2924  CD  GLN   181      73.680  84.590  30.740  1.00  0.00            
ATOM   2925  OE1 GLN   181      73.510  85.660  31.300  1.00  0.00            
ATOM   2926  NE2 GLN   181      72.900  84.230  29.720  1.00  0.00            
ATOM   2927 1HE2 GLN   181      71.960  84.580  29.700  1.00  0.00            
ATOM   2928 2HE2 GLN   181      73.160  83.470  29.090  1.00  0.00            
ATOM   2929  C   GLN   181      78.260  85.520  30.030  1.00  0.00            
ATOM   2930  O   GLN   181      79.190  85.010  29.390  1.00  0.00            
ATOM   2931  N   PRO   182      78.300  86.690  30.710  1.00  0.00            
ATOM   2932  CD  PRO   182      77.190  87.430  31.370  1.00  0.00            
ATOM   2933  HD2 PRO   182      77.120  87.080  32.400  1.00  0.00            
ATOM   2934  HD3 PRO   182      76.210  87.200  30.940  1.00  0.00            
ATOM   2935  CG  PRO   182      77.570  88.930  31.210  1.00  0.00            
ATOM   2936  HG2 PRO   182      77.040  89.540  31.940  1.00  0.00            
ATOM   2937  HG3 PRO   182      77.340  89.220  30.180  1.00  0.00            
ATOM   2938  CB  PRO   182      79.070  88.920  31.370  1.00  0.00            
ATOM   2939  HB2 PRO   182      79.230  89.040  32.440  1.00  0.00            
ATOM   2940  HB3 PRO   182      79.600  89.690  30.800  1.00  0.00            
ATOM   2941  CA  PRO   182      79.530  87.530  30.700  1.00  0.00            
ATOM   2942  HA  PRO   182      79.780  87.860  29.690  1.00  0.00            
ATOM   2943  C   PRO   182      80.700  87.000  31.500  1.00  0.00            
ATOM   2944  O   PRO   182      80.480  86.690  32.690  1.00  0.00            
ATOM   2945  N   THR   183      81.930  87.120  30.970  1.00  0.00            
ATOM   2946  H   THR   183      81.990  87.580  30.080  1.00  0.00            
ATOM   2947  CA  THR   183      83.170  86.590  31.490  1.00  0.00            
ATOM   2948  HA  THR   183      83.060  86.860  32.540  1.00  0.00            
ATOM   2949  CB  THR   183      83.200  85.020  31.470  1.00  0.00            
ATOM   2950  HB  THR   183      82.380  84.720  32.120  1.00  0.00            
ATOM   2951  CG2 THR   183      83.080  84.440  30.110  1.00  0.00            
ATOM   2952 1HG2 THR   183      82.220  84.870  29.600  1.00  0.00            
ATOM   2953 2HG2 THR   183      83.850  84.680  29.370  1.00  0.00            
ATOM   2954 3HG2 THR   183      82.870  83.380  30.200  1.00  0.00            
ATOM   2955  OG1 THR   183      84.350  84.570  32.090  1.00  0.00            
ATOM   2956  HG1 THR   183      84.280  84.910  32.980  1.00  0.00            
ATOM   2957  C   THR   183      84.420  87.260  30.840  1.00  0.00            
ATOM   2958  O   THR   183      84.340  87.630  29.660  1.00  0.00            
ATOM   2959  N   ALA   184      85.540  87.500  31.570  1.00  0.00            
ATOM   2960  H   ALA   184      85.690  87.070  32.470  1.00  0.00            
ATOM   2961  CA  ALA   184      86.780  88.180  31.150  1.00  0.00            
ATOM   2962  HA  ALA   184      86.920  87.970  30.090  1.00  0.00            
ATOM   2963  CB  ALA   184      86.530  89.710  31.260  1.00  0.00            
ATOM   2964  HB1 ALA   184      86.090  89.940  32.230  1.00  0.00            
ATOM   2965  HB2 ALA   184      87.450  90.300  31.210  1.00  0.00            
ATOM   2966  HB3 ALA   184      85.780  90.010  30.520  1.00  0.00            
ATOM   2967  C   ALA   184      88.060  87.780  31.970  1.00  0.00            
ATOM   2968  O   ALA   184      88.010  87.290  33.070  1.00  0.00            
ATOM   2969  N   GLU   185      89.210  88.090  31.350  1.00  0.00            
ATOM   2970  H   GLU   185      89.160  88.600  30.480  1.00  0.00            
ATOM   2971  CA  GLU   185      90.480  87.620  31.700  1.00  0.00            
ATOM   2972  HA  GLU   185      90.470  87.270  32.740  1.00  0.00            
ATOM   2973  CB  GLU   185      90.750  86.300  30.900  1.00  0.00            
ATOM   2974  HB2 GLU   185      91.540  85.790  31.450  1.00  0.00            
ATOM   2975  HB3 GLU   185      89.820  85.750  30.980  1.00  0.00            
ATOM   2976  CG  GLU   185      91.080  86.410  29.400  1.00  0.00            
ATOM   2977  HG2 GLU   185      92.140  86.590  29.240  1.00  0.00            
ATOM   2978  HG3 GLU   185      90.980  85.410  28.960  1.00  0.00            
ATOM   2979  CD  GLU   185      90.270  87.270  28.540  1.00  0.00            
ATOM   2980  OE1 GLU   185      89.020  87.130  28.560  1.00  0.00            
ATOM   2981  OE2 GLU   185      90.890  88.120  27.860  1.00  0.00            
ATOM   2982  C   GLU   185      91.630  88.570  31.680  1.00  0.00            
ATOM   2983  O   GLU   185      91.580  89.630  30.980  1.00  0.00            
ATOM   2984  N   THR   186      92.780  88.290  32.370  1.00  0.00            
ATOM   2985  H   THR   186      92.780  87.580  33.090  1.00  0.00            
ATOM   2986  CA  THR   186      94.050  88.950  32.180  1.00  0.00            
ATOM   2987  HA  THR   186      94.160  89.020  31.100  1.00  0.00            
ATOM   2988  CB  THR   186      94.200  90.410  32.660  1.00  0.00            
ATOM   2989  HB  THR   186      93.290  90.950  32.380  1.00  0.00            
ATOM   2990  CG2 THR   186      94.390  90.390  34.170  1.00  0.00            
ATOM   2991 1HG2 THR   186      94.490  91.400  34.580  1.00  0.00            
ATOM   2992 2HG2 THR   186      93.560  89.860  34.630  1.00  0.00            
ATOM   2993 3HG2 THR   186      95.280  89.820  34.410  1.00  0.00            
ATOM   2994  OG1 THR   186      95.250  91.220  32.090  1.00  0.00            
ATOM   2995  HG1 THR   186      95.080  91.330  31.150  1.00  0.00            
ATOM   2996  C   THR   186      95.280  88.080  32.620  1.00  0.00            
ATOM   2997  O   THR   186      95.070  87.110  33.340  1.00  0.00            
ATOM   2998  N   THR   187      96.530  88.440  32.390  1.00  0.00            
ATOM   2999  H   THR   187      96.660  89.260  31.810  1.00  0.00            
ATOM   3000  CA  THR   187      97.800  87.780  32.800  1.00  0.00            
ATOM   3001  HA  THR   187      97.620  87.340  33.780  1.00  0.00            
ATOM   3002  CB  THR   187      98.190  86.680  31.790  1.00  0.00            
ATOM   3003  HB  THR   187      97.390  85.940  31.840  1.00  0.00            
ATOM   3004  CG2 THR   187      98.240  87.170  30.300  1.00  0.00            
ATOM   3005 1HG2 THR   187      97.200  87.320  29.990  1.00  0.00            
ATOM   3006 2HG2 THR   187      98.790  88.110  30.320  1.00  0.00            
ATOM   3007 3HG2 THR   187      98.830  86.500  29.680  1.00  0.00            
ATOM   3008  OG1 THR   187      99.410  86.080  32.120  1.00  0.00            
ATOM   3009  HG1 THR   187      99.310  85.730  33.010  1.00  0.00            
ATOM   3010  C   THR   187      98.870  88.850  32.920  1.00  0.00            
ATOM   3011  O   THR   187      98.860  89.920  32.310  1.00  0.00            
ATOM   3012  N   ARG   188      99.780  88.650  33.860  1.00  0.00            
ATOM   3013  H   ARG   188      99.660  87.840  34.450  1.00  0.00            
ATOM   3014  CA  ARG   188     101.050  89.410  33.990  1.00  0.00            
ATOM   3015  HA  ARG   188     101.370  89.850  33.050  1.00  0.00            
ATOM   3016  CB  ARG   188     100.850  90.450  35.100  1.00  0.00            
ATOM   3017  HB2 ARG   188      99.800  90.740  35.160  1.00  0.00            
ATOM   3018  HB3 ARG   188     101.050  89.960  36.050  1.00  0.00            
ATOM   3019  CG  ARG   188     101.780  91.640  35.020  1.00  0.00            
ATOM   3020  HG2 ARG   188     102.780  91.260  35.240  1.00  0.00            
ATOM   3021  HG3 ARG   188     101.690  92.100  34.030  1.00  0.00            
ATOM   3022  CD  ARG   188     101.530  92.800  36.080  1.00  0.00            
ATOM   3023  HD2 ARG   188     102.100  93.690  35.810  1.00  0.00            
ATOM   3024  HD3 ARG   188     100.470  93.070  36.070  1.00  0.00            
ATOM   3025  NE  ARG   188     102.030  92.330  37.380  1.00  0.00            
ATOM   3026  HE  ARG   188     102.600  91.510  37.410  1.00  0.00            
ATOM   3027  CZ  ARG   188     101.670  92.850  38.570  1.00  0.00            
ATOM   3028  NH1 ARG   188     100.930  93.900  38.640  1.00  0.00            
ATOM   3029 1HH1 ARG   188     100.810  94.430  37.790  1.00  0.00            
ATOM   3030 2HH1 ARG   188     100.560  94.250  39.510  1.00  0.00            
ATOM   3031  NH2 ARG   188     102.070  92.320  39.690  1.00  0.00            
ATOM   3032 1HH2 ARG   188     102.640  91.490  39.780  1.00  0.00            
ATOM   3033 2HH2 ARG   188     101.890  92.790  40.570  1.00  0.00            
ATOM   3034  C   ARG   188     102.270  88.570  34.420  1.00  0.00            
ATOM   3035  O   ARG   188     102.140  87.740  35.320  1.00  0.00            
ATOM   3036  N   GLN   189     103.310  88.640  33.600  1.00  0.00            
ATOM   3037  H   GLN   189     103.320  89.300  32.840  1.00  0.00            
ATOM   3038  CA  GLN   189     104.590  88.010  33.950  1.00  0.00            
ATOM   3039  HA  GLN   189     104.460  86.930  33.920  1.00  0.00            
ATOM   3040  CB  GLN   189     105.610  88.160  32.770  1.00  0.00            
ATOM   3041  HB2 GLN   189     105.760  89.210  32.540  1.00  0.00            
ATOM   3042  HB3 GLN   189     106.580  87.720  33.030  1.00  0.00            
ATOM   3043  CG  GLN   189     105.200  87.500  31.460  1.00  0.00            
ATOM   3044  HG2 GLN   189     104.190  87.780  31.180  1.00  0.00            
ATOM   3045  HG3 GLN   189     105.860  87.940  30.710  1.00  0.00            
ATOM   3046  CD  GLN   189     105.310  85.930  31.340  1.00  0.00            
ATOM   3047  OE1 GLN   189     105.420  85.180  32.320  1.00  0.00            
ATOM   3048  NE2 GLN   189     105.060  85.370  30.190  1.00  0.00            
ATOM   3049 1HE2 GLN   189     105.100  84.360  30.200  1.00  0.00            
ATOM   3050 2HE2 GLN   189     104.820  86.030  29.460  1.00  0.00            
ATOM   3051  C   GLN   189     105.220  88.450  35.250  1.00  0.00            
ATOM   3052  O   GLN   189     104.860  89.470  35.850  1.00  0.00            
ATOM   3053  N   PHE   190     106.200  87.660  35.770  1.00  0.00            
ATOM   3054  H   PHE   190     106.560  86.870  35.250  1.00  0.00            
ATOM   3055  CA  PHE   190     107.040  88.070  36.850  1.00  0.00            
ATOM   3056  HA  PHE   190     106.800  89.020  37.320  1.00  0.00            
ATOM   3057  CB  PHE   190     106.970  87.050  37.960  1.00  0.00            
ATOM   3058  HB2 PHE   190     107.370  86.090  37.610  1.00  0.00            
ATOM   3059  HB3 PHE   190     107.550  87.380  38.820  1.00  0.00            
ATOM   3060  CG  PHE   190     105.570  86.780  38.450  1.00  0.00            
ATOM   3061  CD1 PHE   190     104.910  85.580  38.130  1.00  0.00            
ATOM   3062  HD1 PHE   190     105.400  84.980  37.370  1.00  0.00            
ATOM   3063  CE1 PHE   190     103.700  85.210  38.780  1.00  0.00            
ATOM   3064  HE1 PHE   190     103.230  84.280  38.500  1.00  0.00            
ATOM   3065  CZ  PHE   190     103.100  86.030  39.780  1.00  0.00            
ATOM   3066  HZ  PHE   190     102.220  85.730  40.330  1.00  0.00            
ATOM   3067  CE2 PHE   190     103.850  87.160  40.190  1.00  0.00            
ATOM   3068  HE2 PHE   190     103.460  87.720  41.030  1.00  0.00            
ATOM   3069  CD2 PHE   190     105.060  87.510  39.530  1.00  0.00            
ATOM   3070  HD2 PHE   190     105.610  88.410  39.770  1.00  0.00            
ATOM   3071  C   PHE   190     108.460  88.070  36.350  1.00  0.00            
ATOM   3072  O   PHE   190     108.870  87.220  35.500  1.00  0.00            
ATOM   3073  N   LEU   191     109.360  88.830  36.930  1.00  0.00            
ATOM   3074  H   LEU   191     109.090  89.610  37.510  1.00  0.00            
ATOM   3075  CA  LEU   191     110.820  88.590  36.940  1.00  0.00            
ATOM   3076  HA  LEU   191     111.110  88.700  35.900  1.00  0.00            
ATOM   3077  CB  LEU   191     111.490  89.720  37.720  1.00  0.00            
ATOM   3078  HB2 LEU   191     110.950  89.940  38.640  1.00  0.00            
ATOM   3079  HB3 LEU   191     112.500  89.340  37.840  1.00  0.00            
ATOM   3080  CG  LEU   191     111.740  91.010  36.890  1.00  0.00            
ATOM   3081  HG  LEU   191     112.110  90.630  35.940  1.00  0.00            
ATOM   3082  CD1 LEU   191     110.450  91.800  36.560  1.00  0.00            
ATOM   3083 1HD1 LEU   191     110.710  92.640  35.910  1.00  0.00            
ATOM   3084 2HD1 LEU   191     109.690  91.190  36.080  1.00  0.00            
ATOM   3085 3HD1 LEU   191     110.040  92.210  37.480  1.00  0.00            
ATOM   3086  CD2 LEU   191     112.760  91.930  37.560  1.00  0.00            
ATOM   3087 1HD2 LEU   191     112.260  92.220  38.490  1.00  0.00            
ATOM   3088 2HD2 LEU   191     113.680  91.430  37.860  1.00  0.00            
ATOM   3089 3HD2 LEU   191     112.960  92.800  36.930  1.00  0.00            
ATOM   3090  C   LEU   191     110.970  87.180  37.590  1.00  0.00            
ATOM   3091  O   LEU   191     110.210  86.760  38.470  1.00  0.00            
ATOM   3092  N   MET   192     112.110  86.620  37.320  1.00  0.00            
ATOM   3093  H   MET   192     112.620  87.090  36.590  1.00  0.00            
ATOM   3094  CA  MET   192     112.570  85.260  37.640  1.00  0.00            
ATOM   3095  HA  MET   192     113.260  84.920  36.860  1.00  0.00            
ATOM   3096  CB  MET   192     113.210  85.340  39.000  1.00  0.00            
ATOM   3097  HB2 MET   192     112.510  85.730  39.740  1.00  0.00            
ATOM   3098  HB3 MET   192     113.490  84.310  39.250  1.00  0.00            
ATOM   3099  CG  MET   192     114.430  86.300  38.970  1.00  0.00            
ATOM   3100  HG2 MET   192     114.880  86.320  37.970  1.00  0.00            
ATOM   3101  HG3 MET   192     114.160  87.340  39.190  1.00  0.00            
ATOM   3102  SD  MET   192     115.590  85.770  40.220  1.00  0.00            
ATOM   3103  CE  MET   192     116.930  86.960  40.040  1.00  0.00            
ATOM   3104  HE1 MET   192     116.680  88.000  40.260  1.00  0.00            
ATOM   3105  HE2 MET   192     117.770  86.710  40.700  1.00  0.00            
ATOM   3106  HE3 MET   192     117.280  87.030  39.010  1.00  0.00            
ATOM   3107  C   MET   192     111.540  84.120  37.570  1.00  0.00            
ATOM   3108  O   MET   192     111.150  83.530  38.560  1.00  0.00            
ATOM   3109  N   SER   193     110.910  83.930  36.370  1.00  0.00            
ATOM   3110  H   SER   193     111.250  84.290  35.500  1.00  0.00            
ATOM   3111  CA  SER   193     109.720  83.100  36.270  1.00  0.00            
ATOM   3112  HA  SER   193     109.930  82.120  36.690  1.00  0.00            
ATOM   3113  CB  SER   193     108.470  83.690  36.810  1.00  0.00            
ATOM   3114  HB2 SER   193     108.610  83.840  37.880  1.00  0.00            
ATOM   3115  HB3 SER   193     108.200  84.590  36.260  1.00  0.00            
ATOM   3116  OG  SER   193     107.400  82.780  36.700  1.00  0.00            
ATOM   3117  HG  SER   193     106.720  83.230  36.190  1.00  0.00            
ATOM   3118  C   SER   193     109.450  82.830  34.750  1.00  0.00            
ATOM   3119  O   SER   193     109.240  83.700  33.910  1.00  0.00            
ATOM   3120  N   ASP   194     109.420  81.550  34.330  1.00  0.00            
ATOM   3121  H   ASP   194     109.370  80.780  34.980  1.00  0.00            
ATOM   3122  CA  ASP   194     109.080  81.220  32.910  1.00  0.00            
ATOM   3123  HA  ASP   194     109.630  81.920  32.280  1.00  0.00            
ATOM   3124  CB  ASP   194     109.470  79.820  32.450  1.00  0.00            
ATOM   3125  HB2 ASP   194     109.170  79.780  31.400  1.00  0.00            
ATOM   3126  HB3 ASP   194     110.560  79.730  32.380  1.00  0.00            
ATOM   3127  CG  ASP   194     108.830  78.740  33.370  1.00  0.00            
ATOM   3128  OD1 ASP   194     108.660  77.640  32.810  1.00  0.00            
ATOM   3129  OD2 ASP   194     108.610  78.910  34.590  1.00  0.00            
ATOM   3130  C   ASP   194     107.550  81.400  32.640  1.00  0.00            
ATOM   3131  O   ASP   194     107.230  81.560  31.450  1.00  0.00            
ATOM   3132  N   LYS   195     106.580  81.310  33.650  1.00  0.00            
ATOM   3133  H   LYS   195     106.940  81.170  34.580  1.00  0.00            
ATOM   3134  CA  LYS   195     105.130  81.330  33.620  1.00  0.00            
ATOM   3135  HA  LYS   195     104.860  81.500  32.580  1.00  0.00            
ATOM   3136  CB  LYS   195     104.490  80.120  34.260  1.00  0.00            
ATOM   3137  HB2 LYS   195     104.900  80.040  35.260  1.00  0.00            
ATOM   3138  HB3 LYS   195     103.410  80.250  34.330  1.00  0.00            
ATOM   3139  CG  LYS   195     104.870  78.810  33.550  1.00  0.00            
ATOM   3140  HG2 LYS   195     104.480  78.890  32.540  1.00  0.00            
ATOM   3141  HG3 LYS   195     105.950  78.620  33.560  1.00  0.00            
ATOM   3142  CD  LYS   195     104.240  77.530  34.120  1.00  0.00            
ATOM   3143  HD2 LYS   195     104.600  77.330  35.130  1.00  0.00            
ATOM   3144  HD3 LYS   195     103.150  77.550  34.110  1.00  0.00            
ATOM   3145  CE  LYS   195     104.630  76.330  33.210  1.00  0.00            
ATOM   3146  HE2 LYS   195     104.300  76.590  32.210  1.00  0.00            
ATOM   3147  HE3 LYS   195     105.720  76.200  33.210  1.00  0.00            
ATOM   3148  NZ  LYS   195     104.050  75.060  33.570  1.00  0.00            
ATOM   3149  HZ1 LYS   195     103.040  75.150  33.530  1.00  0.00            
ATOM   3150  HZ2 LYS   195     104.280  74.270  32.990  1.00  0.00            
ATOM   3151  HZ3 LYS   195     104.350  74.800  34.500  1.00  0.00            
ATOM   3152  C   LYS   195     104.480  82.540  34.400  1.00  0.00            
ATOM   3153  O   LYS   195     104.980  82.790  35.530  1.00  0.00            
ATOM   3154  N   PRO   196     103.460  83.280  33.900  1.00  0.00            
ATOM   3155  CD  PRO   196     102.820  83.130  32.590  1.00  0.00            
ATOM   3156  HD2 PRO   196     102.480  82.090  32.560  1.00  0.00            
ATOM   3157  HD3 PRO   196     103.570  83.350  31.840  1.00  0.00            
ATOM   3158  CG  PRO   196     101.710  84.200  32.520  1.00  0.00            
ATOM   3159  HG2 PRO   196     100.790  83.730  32.880  1.00  0.00            
ATOM   3160  HG3 PRO   196     101.650  84.530  31.480  1.00  0.00            
ATOM   3161  CB  PRO   196     102.190  85.260  33.460  1.00  0.00            
ATOM   3162  HB2 PRO   196     101.340  85.890  33.730  1.00  0.00            
ATOM   3163  HB3 PRO   196     103.060  85.740  33.020  1.00  0.00            
ATOM   3164  CA  PRO   196     102.800  84.490  34.580  1.00  0.00            
ATOM   3165  HA  PRO   196     103.520  85.120  35.090  1.00  0.00            
ATOM   3166  C   PRO   196     101.850  84.090  35.670  1.00  0.00            
ATOM   3167  O   PRO   196     101.530  82.940  35.720  1.00  0.00            
ATOM   3168  N   LEU   197     101.270  85.120  36.370  1.00  0.00            
ATOM   3169  H   LEU   197     101.600  86.030  36.090  1.00  0.00            
ATOM   3170  CA  LEU   197      99.940  85.100  36.920  1.00  0.00            
ATOM   3171  HA  LEU   197      99.930  84.100  37.340  1.00  0.00            
ATOM   3172  CB  LEU   197      99.740  86.000  38.180  1.00  0.00            
ATOM   3173  HB2 LEU   197     100.430  85.600  38.920  1.00  0.00            
ATOM   3174  HB3 LEU   197      99.880  87.070  37.980  1.00  0.00            
ATOM   3175  CG  LEU   197      98.330  85.890  38.870  1.00  0.00            
ATOM   3176  HG  LEU   197      97.850  84.950  38.620  1.00  0.00            
ATOM   3177  CD1 LEU   197      98.440  86.050  40.370  1.00  0.00            
ATOM   3178 1HD1 LEU   197      99.100  86.910  40.520  1.00  0.00            
ATOM   3179 2HD1 LEU   197      97.510  86.250  40.890  1.00  0.00            
ATOM   3180 3HD1 LEU   197      99.010  85.190  40.750  1.00  0.00            
ATOM   3181  CD2 LEU   197      97.420  87.030  38.330  1.00  0.00            
ATOM   3182 1HD2 LEU   197      97.840  87.990  38.630  1.00  0.00            
ATOM   3183 2HD2 LEU   197      97.260  86.880  37.260  1.00  0.00            
ATOM   3184 3HD2 LEU   197      96.500  86.870  38.890  1.00  0.00            
ATOM   3185  C   LEU   197      98.870  85.150  35.810  1.00  0.00            
ATOM   3186  O   LEU   197      98.970  85.970  34.850  1.00  0.00            
ATOM   3187  N   HIE   198      97.810  84.420  36.040  1.00  0.00            
ATOM   3188  H   HIE   198      97.800  83.790  36.840  1.00  0.00            
ATOM   3189  CA  HIE   198      96.540  84.640  35.250  1.00  0.00            
ATOM   3190  HA  HIE   198      96.600  85.460  34.540  1.00  0.00            
ATOM   3191  CB  HIE   198      96.260  83.320  34.470  1.00  0.00            
ATOM   3192  HB2 HIE   198      97.190  83.170  33.920  1.00  0.00            
ATOM   3193  HB3 HIE   198      96.220  82.520  35.220  1.00  0.00            
ATOM   3194  CG  HIE   198      95.010  83.110  33.680  1.00  0.00            
ATOM   3195  ND1 HIE   198      94.660  83.910  32.510  1.00  0.00            
ATOM   3196  CE1 HIE   198      93.430  83.540  32.200  1.00  0.00            
ATOM   3197  HE1 HIE   198      92.870  83.820  31.320  1.00  0.00            
ATOM   3198  NE2 HIE   198      93.010  82.500  32.980  1.00  0.00            
ATOM   3199  HE2 HIE   198      92.070  82.170  32.830  1.00  0.00            
ATOM   3200  CD2 HIE   198      93.980  82.290  33.960  1.00  0.00            
ATOM   3201  HD2 HIE   198      93.930  81.700  34.870  1.00  0.00            
ATOM   3202  C   HIE   198      95.450  84.860  36.270  1.00  0.00            
ATOM   3203  O   HIE   198      95.540  84.380  37.410  1.00  0.00            
ATOM   3204  N   LEU   199      94.370  85.530  35.850  1.00  0.00            
ATOM   3205  H   LEU   199      94.370  85.830  34.890  1.00  0.00            
ATOM   3206  CA  LEU   199      93.140  86.010  36.490  1.00  0.00            
ATOM   3207  HA  LEU   199      92.970  85.460  37.410  1.00  0.00            
ATOM   3208  CB  LEU   199      93.370  87.460  36.980  1.00  0.00            
ATOM   3209  HB2 LEU   199      94.050  87.440  37.830  1.00  0.00            
ATOM   3210  HB3 LEU   199      93.780  88.050  36.170  1.00  0.00            
ATOM   3211  CG  LEU   199      92.090  88.180  37.440  1.00  0.00            
ATOM   3212  HG  LEU   199      91.400  88.170  36.590  1.00  0.00            
ATOM   3213  CD1 LEU   199      91.460  87.530  38.680  1.00  0.00            
ATOM   3214 1HD1 LEU   199      90.710  88.100  39.220  1.00  0.00            
ATOM   3215 2HD1 LEU   199      90.900  86.620  38.440  1.00  0.00            
ATOM   3216 3HD1 LEU   199      92.200  87.210  39.410  1.00  0.00            
ATOM   3217  CD2 LEU   199      92.420  89.630  37.930  1.00  0.00            
ATOM   3218 1HD2 LEU   199      91.530  90.160  38.260  1.00  0.00            
ATOM   3219 2HD2 LEU   199      93.070  89.540  38.800  1.00  0.00            
ATOM   3220 3HD2 LEU   199      92.890  90.160  37.100  1.00  0.00            
ATOM   3221  C   LEU   199      91.910  85.840  35.500  1.00  0.00            
ATOM   3222  O   LEU   199      91.930  86.430  34.440  1.00  0.00            
ATOM   3223  N   GLU   200      90.840  85.080  35.840  1.00  0.00            
ATOM   3224  H   GLU   200      90.840  84.420  36.610  1.00  0.00            
ATOM   3225  CA  GLU   200      89.540  85.200  35.110  1.00  0.00            
ATOM   3226  HA  GLU   200      89.510  86.190  34.680  1.00  0.00            
ATOM   3227  CB  GLU   200      89.440  84.250  33.950  1.00  0.00            
ATOM   3228  HB2 GLU   200      88.460  84.370  33.480  1.00  0.00            
ATOM   3229  HB3 GLU   200      90.190  84.540  33.210  1.00  0.00            
ATOM   3230  CG  GLU   200      89.560  82.780  34.410  1.00  0.00            
ATOM   3231  HG2 GLU   200      90.570  82.550  34.750  1.00  0.00            
ATOM   3232  HG3 GLU   200      88.690  82.580  35.040  1.00  0.00            
ATOM   3233  CD  GLU   200      89.400  81.860  33.150  1.00  0.00            
ATOM   3234  OE1 GLU   200      88.320  81.280  32.970  1.00  0.00            
ATOM   3235  OE2 GLU   200      90.420  81.640  32.470  1.00  0.00            
ATOM   3236  C   GLU   200      88.330  85.230  36.060  1.00  0.00            
ATOM   3237  O   GLU   200      88.190  84.480  37.020  1.00  0.00            
ATOM   3238  N   ALA   201      87.390  86.170  35.890  1.00  0.00            
ATOM   3239  H   ALA   201      87.490  86.830  35.140  1.00  0.00            
ATOM   3240  CA  ALA   201      86.110  86.130  36.720  1.00  0.00            
ATOM   3241  HA  ALA   201      86.020  85.250  37.350  1.00  0.00            
ATOM   3242  CB  ALA   201      86.020  87.450  37.470  1.00  0.00            
ATOM   3243  HB1 ALA   201      86.700  87.410  38.320  1.00  0.00            
ATOM   3244  HB2 ALA   201      86.390  88.260  36.840  1.00  0.00            
ATOM   3245  HB3 ALA   201      85.020  87.660  37.840  1.00  0.00            
ATOM   3246  C   ALA   201      84.920  86.020  35.700  1.00  0.00            
ATOM   3247  O   ALA   201      85.050  86.140  34.450  1.00  0.00            
ATOM   3248  N   SER   202      83.720  85.790  36.300  1.00  0.00            
ATOM   3249  H   SER   202      83.770  85.640  37.300  1.00  0.00            
ATOM   3250  CA  SER   202      82.480  85.310  35.680  1.00  0.00            
ATOM   3251  HA  SER   202      82.370  85.910  34.780  1.00  0.00            
ATOM   3252  CB  SER   202      82.720  83.870  35.360  1.00  0.00            
ATOM   3253  HB2 SER   202      83.710  83.710  34.930  1.00  0.00            
ATOM   3254  HB3 SER   202      82.550  83.330  36.290  1.00  0.00            
ATOM   3255  OG  SER   202      81.730  83.490  34.430  1.00  0.00            
ATOM   3256  HG  SER   202      82.090  82.620  34.210  1.00  0.00            
ATOM   3257  C   SER   202      81.140  85.330  36.420  1.00  0.00            
ATOM   3258  O   SER   202      81.120  85.240  37.680  1.00  0.00            
ATOM   3259  N   LEU   203      80.090  85.600  35.690  1.00  0.00            
ATOM   3260  H   LEU   203      80.140  85.620  34.680  1.00  0.00            
ATOM   3261  CA  LEU   203      78.680  85.660  36.200  1.00  0.00            
ATOM   3262  HA  LEU   203      78.780  85.430  37.260  1.00  0.00            
ATOM   3263  CB  LEU   203      78.040  87.030  35.930  1.00  0.00            
ATOM   3264  HB2 LEU   203      77.810  87.130  34.870  1.00  0.00            
ATOM   3265  HB3 LEU   203      77.120  87.060  36.500  1.00  0.00            
ATOM   3266  CG  LEU   203      78.920  88.170  36.460  1.00  0.00            
ATOM   3267  HG  LEU   203      79.840  87.810  36.930  1.00  0.00            
ATOM   3268  CD1 LEU   203      79.440  89.030  35.350  1.00  0.00            
ATOM   3269 1HD1 LEU   203      80.280  89.570  35.780  1.00  0.00            
ATOM   3270 2HD1 LEU   203      79.770  88.490  34.460  1.00  0.00            
ATOM   3271 3HD1 LEU   203      78.650  89.660  34.930  1.00  0.00            
ATOM   3272  CD2 LEU   203      78.170  89.090  37.470  1.00  0.00            
ATOM   3273 1HD2 LEU   203      77.500  88.520  38.110  1.00  0.00            
ATOM   3274 2HD2 LEU   203      78.850  89.710  38.050  1.00  0.00            
ATOM   3275 3HD2 LEU   203      77.480  89.720  36.900  1.00  0.00            
ATOM   3276  C   LEU   203      77.840  84.500  35.630  1.00  0.00            
ATOM   3277  O   LEU   203      77.860  84.220  34.450  1.00  0.00            
ATOM   3278  N   ASP   204      76.960  83.920  36.470  1.00  0.00            
ATOM   3279  H   ASP   204      77.000  84.250  37.420  1.00  0.00            
ATOM   3280  CA  ASP   204      76.060  82.860  35.880  1.00  0.00            
ATOM   3281  HA  ASP   204      76.690  82.240  35.240  1.00  0.00            
ATOM   3282  CB  ASP   204      75.610  81.960  37.040  1.00  0.00            
ATOM   3283  HB2 ASP   204      74.920  82.410  37.760  1.00  0.00            
ATOM   3284  HB3 ASP   204      75.170  81.090  36.550  1.00  0.00            
ATOM   3285  CG  ASP   204      76.690  81.330  37.970  1.00  0.00            
ATOM   3286  OD1 ASP   204      76.340  80.990  39.140  1.00  0.00            
ATOM   3287  OD2 ASP   204      77.880  81.080  37.570  1.00  0.00            
ATOM   3288  C   ASP   204      74.800  83.350  35.130  1.00  0.00            
ATOM   3289  O   ASP   204      73.970  82.670  34.570  1.00  0.00            
ATOM   3290  N   LYS   205      74.570  84.710  35.210  1.00  0.00            
ATOM   3291  H   LYS   205      75.360  85.230  35.550  1.00  0.00            
ATOM   3292  CA  LYS   205      73.520  85.510  34.570  1.00  0.00            
ATOM   3293  HA  LYS   205      73.240  85.010  33.640  1.00  0.00            
ATOM   3294  CB  LYS   205      72.260  85.550  35.490  1.00  0.00            
ATOM   3295  HB2 LYS   205      71.370  85.890  34.960  1.00  0.00            
ATOM   3296  HB3 LYS   205      72.070  84.510  35.730  1.00  0.00            
ATOM   3297  CG  LYS   205      72.390  86.480  36.730  1.00  0.00            
ATOM   3298  HG2 LYS   205      73.340  86.260  37.210  1.00  0.00            
ATOM   3299  HG3 LYS   205      72.310  87.520  36.410  1.00  0.00            
ATOM   3300  CD  LYS   205      71.330  86.010  37.760  1.00  0.00            
ATOM   3301  HD2 LYS   205      70.330  85.990  37.330  1.00  0.00            
ATOM   3302  HD3 LYS   205      71.510  84.990  38.120  1.00  0.00            
ATOM   3303  CE  LYS   205      71.280  86.870  38.990  1.00  0.00            
ATOM   3304  HE2 LYS   205      72.240  86.720  39.490  1.00  0.00            
ATOM   3305  HE3 LYS   205      71.140  87.920  38.750  1.00  0.00            
ATOM   3306  NZ  LYS   205      70.140  86.550  39.790  1.00  0.00            
ATOM   3307  HZ1 LYS   205      69.270  86.590  39.280  1.00  0.00            
ATOM   3308  HZ2 LYS   205      70.260  85.600  40.100  1.00  0.00            
ATOM   3309  HZ3 LYS   205      70.020  87.200  40.550  1.00  0.00            
ATOM   3310  C   LYS   205      74.040  86.900  34.210  1.00  0.00            
ATOM   3311  O   LYS   205      75.160  87.250  34.570  1.00  0.00            
ATOM   3312  N   GLU   206      73.250  87.630  33.450  1.00  0.00            
ATOM   3313  H   GLU   206      72.330  87.280  33.230  1.00  0.00            
ATOM   3314  CA  GLU   206      73.590  89.060  33.160  1.00  0.00            
ATOM   3315  HA  GLU   206      74.580  89.350  33.520  1.00  0.00            
ATOM   3316  CB  GLU   206      73.550  89.210  31.620  1.00  0.00            
ATOM   3317  HB2 GLU   206      74.150  88.450  31.110  1.00  0.00            
ATOM   3318  HB3 GLU   206      72.580  89.080  31.150  1.00  0.00            
ATOM   3319  CG  GLU   206      74.010  90.610  31.190  1.00  0.00            
ATOM   3320  HG2 GLU   206      73.170  91.310  31.250  1.00  0.00            
ATOM   3321  HG3 GLU   206      74.790  91.030  31.830  1.00  0.00            
ATOM   3322  CD  GLU   206      74.400  90.630  29.710  1.00  0.00            
ATOM   3323  OE1 GLU   206      75.200  91.510  29.330  1.00  0.00            
ATOM   3324  OE2 GLU   206      73.950  89.830  28.850  1.00  0.00            
ATOM   3325  C   GLU   206      72.630  90.070  33.810  1.00  0.00            
ATOM   3326  O   GLU   206      72.960  91.200  34.030  1.00  0.00            
ATOM   3327  N   ILE   207      71.380  89.730  34.010  1.00  0.00            
ATOM   3328  H   ILE   207      71.170  88.750  33.900  1.00  0.00            
ATOM   3329  CA  ILE   207      70.250  90.570  34.450  1.00  0.00            
ATOM   3330  HA  ILE   207      70.440  91.560  34.050  1.00  0.00            
ATOM   3331  CB  ILE   207      68.930  90.060  33.820  1.00  0.00            
ATOM   3332  HB  ILE   207      68.790  89.070  34.250  1.00  0.00            
ATOM   3333  CG2 ILE   207      67.700  90.950  34.180  1.00  0.00            
ATOM   3334 1HG2 ILE   207      67.630  91.950  33.750  1.00  0.00            
ATOM   3335 2HG2 ILE   207      66.890  90.440  33.660  1.00  0.00            
ATOM   3336 3HG2 ILE   207      67.520  91.030  35.250  1.00  0.00            
ATOM   3337  CG1 ILE   207      68.980  89.900  32.270  1.00  0.00            
ATOM   3338 2HG1 ILE   207      69.720  89.110  32.120  1.00  0.00            
ATOM   3339 3HG1 ILE   207      68.030  89.520  31.920  1.00  0.00            
ATOM   3340  CD1 ILE   207      69.340  91.210  31.490  1.00  0.00            
ATOM   3341 1HD1 ILE   207      69.240  91.000  30.430  1.00  0.00            
ATOM   3342 2HD1 ILE   207      68.680  92.040  31.760  1.00  0.00            
ATOM   3343 3HD1 ILE   207      70.380  91.400  31.740  1.00  0.00            
ATOM   3344  C   ILE   207      70.040  90.580  35.990  1.00  0.00            
ATOM   3345  O   ILE   207      69.500  89.540  36.470  1.00  0.00            
ATOM   3346  N   TYR   208      70.290  91.690  36.660  1.00  0.00            
ATOM   3347  H   TYR   208      70.640  92.520  36.220  1.00  0.00            
ATOM   3348  CA  TYR   208      70.170  91.800  38.120  1.00  0.00            
ATOM   3349  HA  TYR   208      69.820  90.850  38.530  1.00  0.00            
ATOM   3350  CB  TYR   208      71.530  92.090  38.740  1.00  0.00            
ATOM   3351  HB2 TYR   208      71.890  93.000  38.270  1.00  0.00            
ATOM   3352  HB3 TYR   208      71.340  92.290  39.790  1.00  0.00            
ATOM   3353  CG  TYR   208      72.580  90.970  38.650  1.00  0.00            
ATOM   3354  CD1 TYR   208      73.410  90.620  37.540  1.00  0.00            
ATOM   3355  HD1 TYR   208      73.390  91.240  36.660  1.00  0.00            
ATOM   3356  CE1 TYR   208      74.210  89.470  37.620  1.00  0.00            
ATOM   3357  HE1 TYR   208      74.860  89.150  36.820  1.00  0.00            
ATOM   3358  CZ  TYR   208      74.250  88.710  38.840  1.00  0.00            
ATOM   3359  OH  TYR   208      75.000  87.580  38.840  1.00  0.00            
ATOM   3360  HH  TYR   208      74.750  86.800  39.340  1.00  0.00            
ATOM   3361  CE2 TYR   208      73.460  89.030  39.930  1.00  0.00            
ATOM   3362  HE2 TYR   208      73.430  88.470  40.860  1.00  0.00            
ATOM   3363  CD2 TYR   208      72.560  90.130  39.820  1.00  0.00            
ATOM   3364  HD2 TYR   208      71.840  90.350  40.600  1.00  0.00            
ATOM   3365  C   TYR   208      69.090  92.760  38.590  1.00  0.00            
ATOM   3366  O   TYR   208      68.760  93.660  37.820  1.00  0.00            
ATOM   3367  N   TYR   209      68.500  92.560  39.810  1.00  0.00            
ATOM   3368  H   TYR   209      68.770  91.750  40.350  1.00  0.00            
ATOM   3369  CA  TYR   209      67.400  93.330  40.290  1.00  0.00            
ATOM   3370  HA  TYR   209      67.150  94.110  39.580  1.00  0.00            
ATOM   3371  CB  TYR   209      66.120  92.580  40.430  1.00  0.00            
ATOM   3372  HB2 TYR   209      66.160  91.970  41.330  1.00  0.00            
ATOM   3373  HB3 TYR   209      65.400  93.350  40.700  1.00  0.00            
ATOM   3374  CG  TYR   209      65.650  91.850  39.150  1.00  0.00            
ATOM   3375  CD1 TYR   209      65.130  92.540  38.020  1.00  0.00            
ATOM   3376  HD1 TYR   209      65.110  93.610  38.130  1.00  0.00            
ATOM   3377  CE1 TYR   209      64.830  91.810  36.900  1.00  0.00            
ATOM   3378  HE1 TYR   209      64.610  92.370  36.000  1.00  0.00            
ATOM   3379  CZ  TYR   209      64.920  90.410  36.840  1.00  0.00            
ATOM   3380  OH  TYR   209      64.740  89.660  35.680  1.00  0.00            
ATOM   3381  HH  TYR   209      64.560  90.170  34.880  1.00  0.00            
ATOM   3382  CE2 TYR   209      65.440  89.700  38.000  1.00  0.00            
ATOM   3383  HE2 TYR   209      65.600  88.640  37.950  1.00  0.00            
ATOM   3384  CD2 TYR   209      65.750  90.490  39.130  1.00  0.00            
ATOM   3385  HD2 TYR   209      66.230  89.990  39.960  1.00  0.00            
ATOM   3386  C   TYR   209      67.820  94.020  41.570  1.00  0.00            
ATOM   3387  O   TYR   209      68.470  93.420  42.460  1.00  0.00            
ATOM   3388  N   HIE   210      67.450  95.260  41.730  1.00  0.00            
ATOM   3389  H   HIE   210      66.980  95.690  40.950  1.00  0.00            
ATOM   3390  CA  HIE   210      67.570  96.080  42.920  1.00  0.00            
ATOM   3391  HA  HIE   210      68.650  96.220  43.030  1.00  0.00            
ATOM   3392  CB  HIE   210      66.860  97.470  42.850  1.00  0.00            
ATOM   3393  HB2 HIE   210      65.830  97.220  42.590  1.00  0.00            
ATOM   3394  HB3 HIE   210      66.840  97.960  43.820  1.00  0.00            
ATOM   3395  CG  HIE   210      67.320  98.440  41.740  1.00  0.00            
ATOM   3396  ND1 HIE   210      68.660  98.680  41.350  1.00  0.00            
ATOM   3397  CE1 HIE   210      68.610  99.620  40.330  1.00  0.00            
ATOM   3398  HE1 HIE   210      69.420 100.050  39.750  1.00  0.00            
ATOM   3399  NE2 HIE   210      67.310  99.970  40.050  1.00  0.00            
ATOM   3400  HE2 HIE   210      67.050 100.620  39.320  1.00  0.00            
ATOM   3401  CD2 HIE   210      66.510  99.180  40.860  1.00  0.00            
ATOM   3402  HD2 HIE   210      65.490  98.870  40.660  1.00  0.00            
ATOM   3403  C   HIE   210      67.210  95.370  44.220  1.00  0.00            
ATOM   3404  O   HIE   210      66.120  94.790  44.270  1.00  0.00            
ATOM   3405  N   GLY   211      68.090  95.310  45.240  1.00  0.00            
ATOM   3406  H   GLY   211      69.020  95.680  45.100  1.00  0.00            
ATOM   3407  CA  GLY   211      67.870  94.470  46.380  1.00  0.00            
ATOM   3408  HA2 GLY   211      68.200  95.110  47.190  1.00  0.00            
ATOM   3409  HA3 GLY   211      66.810  94.250  46.550  1.00  0.00            
ATOM   3410  C   GLY   211      68.610  93.120  46.350  1.00  0.00            
ATOM   3411  O   GLY   211      69.280  92.820  47.360  1.00  0.00            
ATOM   3412  N   GLU   212      68.780  92.510  45.160  1.00  0.00            
ATOM   3413  H   GLU   212      68.520  92.950  44.290  1.00  0.00            
ATOM   3414  CA  GLU   212      69.330  91.120  44.960  1.00  0.00            
ATOM   3415  HA  GLU   212      69.080  90.620  45.900  1.00  0.00            
ATOM   3416  CB  GLU   212      68.690  90.420  43.720  1.00  0.00            
ATOM   3417  HB2 GLU   212      68.990  91.000  42.840  1.00  0.00            
ATOM   3418  HB3 GLU   212      69.070  89.410  43.600  1.00  0.00            
ATOM   3419  CG  GLU   212      67.170  90.560  43.640  1.00  0.00            
ATOM   3420  HG2 GLU   212      66.830  91.570  43.820  1.00  0.00            
ATOM   3421  HG3 GLU   212      66.690  90.180  42.730  1.00  0.00            
ATOM   3422  CD  GLU   212      66.610  89.670  44.760  1.00  0.00            
ATOM   3423  OE1 GLU   212      67.190  88.610  45.070  1.00  0.00            
ATOM   3424  OE2 GLU   212      65.640  90.150  45.380  1.00  0.00            
ATOM   3425  C   GLU   212      70.860  91.140  44.830  1.00  0.00            
ATOM   3426  O   GLU   212      71.340  91.900  44.000  1.00  0.00            
ATOM   3427  N   PRO   213      71.640  90.310  45.590  1.00  0.00            
ATOM   3428  CD  PRO   213      71.240  89.430  46.710  1.00  0.00            
ATOM   3429  HD2 PRO   213      71.040  88.460  46.260  1.00  0.00            
ATOM   3430  HD3 PRO   213      70.330  89.720  47.230  1.00  0.00            
ATOM   3431  CG  PRO   213      72.530  89.250  47.580  1.00  0.00            
ATOM   3432  HG2 PRO   213      72.590  88.330  48.170  1.00  0.00            
ATOM   3433  HG3 PRO   213      72.610  90.140  48.200  1.00  0.00            
ATOM   3434  CB  PRO   213      73.620  89.230  46.550  1.00  0.00            
ATOM   3435  HB2 PRO   213      73.710  88.240  46.110  1.00  0.00            
ATOM   3436  HB3 PRO   213      74.570  89.460  47.030  1.00  0.00            
ATOM   3437  CA  PRO   213      73.140  90.310  45.510  1.00  0.00            
ATOM   3438  HA  PRO   213      73.610  91.260  45.760  1.00  0.00            
ATOM   3439  C   PRO   213      73.630  89.950  44.090  1.00  0.00            
ATOM   3440  O   PRO   213      73.040  89.090  43.370  1.00  0.00            
ATOM   3441  N   ILE   214      74.740  90.590  43.640  1.00  0.00            
ATOM   3442  H   ILE   214      75.060  91.390  44.170  1.00  0.00            
ATOM   3443  CA  ILE   214      75.600  90.140  42.590  1.00  0.00            
ATOM   3444  HA  ILE   214      75.080  89.750  41.720  1.00  0.00            
ATOM   3445  CB  ILE   214      76.330  91.440  42.040  1.00  0.00            
ATOM   3446  HB  ILE   214      76.700  92.130  42.800  1.00  0.00            
ATOM   3447  CG2 ILE   214      77.670  90.970  41.230  1.00  0.00            
ATOM   3448 1HG2 ILE   214      78.020  91.720  40.530  1.00  0.00            
ATOM   3449 2HG2 ILE   214      78.480  90.790  41.940  1.00  0.00            
ATOM   3450 3HG2 ILE   214      77.490  90.080  40.630  1.00  0.00            
ATOM   3451  CG1 ILE   214      75.410  92.150  41.020  1.00  0.00            
ATOM   3452 2HG1 ILE   214      76.070  92.630  40.290  1.00  0.00            
ATOM   3453 3HG1 ILE   214      74.870  91.370  40.480  1.00  0.00            
ATOM   3454  CD1 ILE   214      74.490  93.260  41.560  1.00  0.00            
ATOM   3455 1HD1 ILE   214      75.130  94.140  41.610  1.00  0.00            
ATOM   3456 2HD1 ILE   214      73.600  93.370  40.940  1.00  0.00            
ATOM   3457 3HD1 ILE   214      74.080  92.940  42.510  1.00  0.00            
ATOM   3458  C   ILE   214      76.630  89.130  43.190  1.00  0.00            
ATOM   3459  O   ILE   214      76.980  89.200  44.330  1.00  0.00            
ATOM   3460  N   SER   215      77.080  88.160  42.400  1.00  0.00            
ATOM   3461  H   SER   215      76.600  88.050  41.520  1.00  0.00            
ATOM   3462  CA  SER   215      78.210  87.340  42.770  1.00  0.00            
ATOM   3463  HA  SER   215      78.900  87.740  43.510  1.00  0.00            
ATOM   3464  CB  SER   215      77.810  85.980  43.340  1.00  0.00            
ATOM   3465  HB2 SER   215      77.220  86.170  44.240  1.00  0.00            
ATOM   3466  HB3 SER   215      77.240  85.580  42.500  1.00  0.00            
ATOM   3467  OG  SER   215      78.940  85.100  43.690  1.00  0.00            
ATOM   3468  HG  SER   215      79.440  85.610  44.330  1.00  0.00            
ATOM   3469  C   SER   215      79.160  87.140  41.590  1.00  0.00            
ATOM   3470  O   SER   215      78.790  86.950  40.450  1.00  0.00            
ATOM   3471  N   VAL   216      80.440  87.190  41.940  1.00  0.00            
ATOM   3472  H   VAL   216      80.650  87.240  42.930  1.00  0.00            
ATOM   3473  CA  VAL   216      81.480  86.960  40.930  1.00  0.00            
ATOM   3474  HA  VAL   216      81.060  86.640  39.980  1.00  0.00            
ATOM   3475  CB  VAL   216      82.440  88.080  40.670  1.00  0.00            
ATOM   3476  HB  VAL   216      83.400  87.710  40.310  1.00  0.00            
ATOM   3477  CG1 VAL   216      81.960  89.100  39.640  1.00  0.00            
ATOM   3478 1HG1 VAL   216      82.100  88.630  38.660  1.00  0.00            
ATOM   3479 2HG1 VAL   216      80.880  89.130  39.730  1.00  0.00            
ATOM   3480 3HG1 VAL   216      82.440  90.070  39.780  1.00  0.00            
ATOM   3481  CG2 VAL   216      82.740  88.770  42.100  1.00  0.00            
ATOM   3482 1HG2 VAL   216      82.980  88.030  42.870  1.00  0.00            
ATOM   3483 2HG2 VAL   216      83.560  89.480  42.010  1.00  0.00            
ATOM   3484 3HG2 VAL   216      81.830  89.280  42.410  1.00  0.00            
ATOM   3485  C   VAL   216      82.170  85.690  41.440  1.00  0.00            
ATOM   3486  O   VAL   216      82.580  85.690  42.580  1.00  0.00            
ATOM   3487  N   ASN   217      82.440  84.660  40.620  1.00  0.00            
ATOM   3488  H   ASN   217      81.970  84.660  39.730  1.00  0.00            
ATOM   3489  CA  ASN   217      83.470  83.640  40.730  1.00  0.00            
ATOM   3490  HA  ASN   217      83.470  83.320  41.780  1.00  0.00            
ATOM   3491  CB  ASN   217      83.080  82.500  39.900  1.00  0.00            
ATOM   3492  HB2 ASN   217      82.040  82.250  40.080  1.00  0.00            
ATOM   3493  HB3 ASN   217      83.300  82.770  38.860  1.00  0.00            
ATOM   3494  CG  ASN   217      83.850  81.230  40.150  1.00  0.00            
ATOM   3495  OD1 ASN   217      84.390  81.020  41.220  1.00  0.00            
ATOM   3496  ND2 ASN   217      83.950  80.350  39.170  1.00  0.00            
ATOM   3497 1HD2 ASN   217      84.400  79.480  39.400  1.00  0.00            
ATOM   3498 2HD2 ASN   217      83.540  80.530  38.260  1.00  0.00            
ATOM   3499  C   ASN   217      84.810  84.270  40.350  1.00  0.00            
ATOM   3500  O   ASN   217      84.820  84.980  39.340  1.00  0.00            
ATOM   3501  N   VAL   218      85.900  83.960  41.040  1.00  0.00            
ATOM   3502  H   VAL   218      85.820  83.340  41.830  1.00  0.00            
ATOM   3503  CA  VAL   218      87.190  84.490  40.710  1.00  0.00            
ATOM   3504  HA  VAL   218      87.250  84.900  39.700  1.00  0.00            
ATOM   3505  CB  VAL   218      87.560  85.590  41.740  1.00  0.00            
ATOM   3506  HB  VAL   218      87.690  85.170  42.740  1.00  0.00            
ATOM   3507  CG1 VAL   218      88.990  86.110  41.500  1.00  0.00            
ATOM   3508 1HG1 VAL   218      89.700  85.340  41.800  1.00  0.00            
ATOM   3509 2HG1 VAL   218      89.140  86.260  40.430  1.00  0.00            
ATOM   3510 3HG1 VAL   218      89.100  86.990  42.140  1.00  0.00            
ATOM   3511  CG2 VAL   218      86.530  86.820  41.880  1.00  0.00            
ATOM   3512 1HG2 VAL   218      86.480  87.330  40.920  1.00  0.00            
ATOM   3513 2HG2 VAL   218      85.540  86.420  42.110  1.00  0.00            
ATOM   3514 3HG2 VAL   218      86.710  87.510  42.700  1.00  0.00            
ATOM   3515  C   VAL   218      88.150  83.290  40.670  1.00  0.00            
ATOM   3516  O   VAL   218      88.370  82.600  41.680  1.00  0.00            
ATOM   3517  N   HIE   219      88.710  82.980  39.480  1.00  0.00            
ATOM   3518  H   HIE   219      88.490  83.620  38.730  1.00  0.00            
ATOM   3519  CA  HIE   219      89.880  82.080  39.310  1.00  0.00            
ATOM   3520  HA  HIE   219      89.940  81.380  40.140  1.00  0.00            
ATOM   3521  CB  HIE   219      89.740  81.220  38.040  1.00  0.00            
ATOM   3522  HB2 HIE   219      88.940  80.530  38.300  1.00  0.00            
ATOM   3523  HB3 HIE   219      89.460  81.800  37.160  1.00  0.00            
ATOM   3524  CG  HIE   219      91.020  80.490  37.630  1.00  0.00            
ATOM   3525  ND1 HIE   219      91.300  79.150  37.990  1.00  0.00            
ATOM   3526  CE1 HIE   219      92.470  78.930  37.350  1.00  0.00            
ATOM   3527  HE1 HIE   219      93.120  78.070  37.380  1.00  0.00            
ATOM   3528  NE2 HIE   219      92.900  79.990  36.700  1.00  0.00            
ATOM   3529  HE2 HIE   219      93.760  80.040  36.160  1.00  0.00            
ATOM   3530  CD2 HIE   219      91.990  80.970  36.840  1.00  0.00            
ATOM   3531  HD2 HIE   219      91.960  81.930  36.330  1.00  0.00            
ATOM   3532  C   HIE   219      91.220  82.860  39.190  1.00  0.00            
ATOM   3533  O   HIE   219      91.190  84.090  38.870  1.00  0.00            
ATOM   3534  N   VAL   220      92.320  82.270  39.640  1.00  0.00            
ATOM   3535  H   VAL   220      92.160  81.400  40.120  1.00  0.00            
ATOM   3536  CA  VAL   220      93.750  82.770  39.730  1.00  0.00            
ATOM   3537  HA  VAL   220      93.920  83.500  38.940  1.00  0.00            
ATOM   3538  CB  VAL   220      93.960  83.480  41.100  1.00  0.00            
ATOM   3539  HB  VAL   220      93.850  82.730  41.890  1.00  0.00            
ATOM   3540  CG1 VAL   220      95.380  83.930  41.180  1.00  0.00            
ATOM   3541 1HG1 VAL   220      95.620  84.510  42.070  1.00  0.00            
ATOM   3542 2HG1 VAL   220      96.000  83.090  41.500  1.00  0.00            
ATOM   3543 3HG1 VAL   220      95.710  84.440  40.270  1.00  0.00            
ATOM   3544  CG2 VAL   220      93.010  84.640  41.420  1.00  0.00            
ATOM   3545 1HG2 VAL   220      92.010  84.220  41.420  1.00  0.00            
ATOM   3546 2HG2 VAL   220      93.300  84.970  42.420  1.00  0.00            
ATOM   3547 3HG2 VAL   220      93.170  85.440  40.690  1.00  0.00            
ATOM   3548  C   VAL   220      94.700  81.560  39.530  1.00  0.00            
ATOM   3549  O   VAL   220      94.420  80.430  39.990  1.00  0.00            
ATOM   3550  N   THR   221      95.940  81.810  39.030  1.00  0.00            
ATOM   3551  H   THR   221      96.130  82.730  38.650  1.00  0.00            
ATOM   3552  CA  THR   221      97.020  80.850  39.000  1.00  0.00            
ATOM   3553  HA  THR   221      96.810  80.050  39.710  1.00  0.00            
ATOM   3554  CB  THR   221      97.180  80.200  37.650  1.00  0.00            
ATOM   3555  HB  THR   221      97.230  80.980  36.880  1.00  0.00            
ATOM   3556  CG2 THR   221      98.380  79.290  37.500  1.00  0.00            
ATOM   3557 1HG2 THR   221      98.220  78.600  38.330  1.00  0.00            
ATOM   3558 2HG2 THR   221      98.370  78.750  36.560  1.00  0.00            
ATOM   3559 3HG2 THR   221      99.310  79.810  37.710  1.00  0.00            
ATOM   3560  OG1 THR   221      96.020  79.390  37.350  1.00  0.00            
ATOM   3561  HG1 THR   221      96.010  79.170  36.410  1.00  0.00            
ATOM   3562  C   THR   221      98.250  81.570  39.430  1.00  0.00            
ATOM   3563  O   THR   221      98.670  82.470  38.690  1.00  0.00            
ATOM   3564  N   ASN   222      98.970  81.300  40.570  1.00  0.00            
ATOM   3565  H   ASN   222      98.630  80.520  41.110  1.00  0.00            
ATOM   3566  CA  ASN   222     100.290  81.850  40.850  1.00  0.00            
ATOM   3567  HA  ASN   222     100.460  82.790  40.320  1.00  0.00            
ATOM   3568  CB  ASN   222     100.360  82.070  42.330  1.00  0.00            
ATOM   3569  HB2 ASN   222      99.470  82.660  42.560  1.00  0.00            
ATOM   3570  HB3 ASN   222     100.410  81.080  42.760  1.00  0.00            
ATOM   3571  CG  ASN   222     101.690  82.710  42.750  1.00  0.00            
ATOM   3572  OD1 ASN   222     102.340  83.380  41.960  1.00  0.00            
ATOM   3573  ND2 ASN   222     102.080  82.390  43.950  1.00  0.00            
ATOM   3574 1HD2 ASN   222     103.000  82.710  44.240  1.00  0.00            
ATOM   3575 2HD2 ASN   222     101.460  81.970  44.620  1.00  0.00            
ATOM   3576  C   ASN   222     101.350  80.950  40.200  1.00  0.00            
ATOM   3577  O   ASN   222     101.180  79.740  40.240  1.00  0.00            
ATOM   3578  N   ASN   223     102.500  81.580  39.860  1.00  0.00            
ATOM   3579  H   ASN   223     102.510  82.530  40.180  1.00  0.00            
ATOM   3580  CA  ASN   223     103.740  80.890  39.420  1.00  0.00            
ATOM   3581  HA  ASN   223     103.670  79.910  39.890  1.00  0.00            
ATOM   3582  CB  ASN   223     103.760  80.800  37.910  1.00  0.00            
ATOM   3583  HB2 ASN   223     103.290  81.720  37.550  1.00  0.00            
ATOM   3584  HB3 ASN   223     104.800  80.730  37.620  1.00  0.00            
ATOM   3585  CG  ASN   223     103.040  79.580  37.330  1.00  0.00            
ATOM   3586  OD1 ASN   223     103.450  78.450  37.640  1.00  0.00            
ATOM   3587  ND2 ASN   223     101.970  79.780  36.570  1.00  0.00            
ATOM   3588 1HD2 ASN   223     101.480  78.970  36.230  1.00  0.00            
ATOM   3589 2HD2 ASN   223     101.550  80.700  36.620  1.00  0.00            
ATOM   3590  C   ASN   223     105.020  81.560  39.980  1.00  0.00            
ATOM   3591  O   ASN   223     106.140  81.090  39.730  1.00  0.00            
ATOM   3592  N   THR   224     104.880  82.560  40.810  1.00  0.00            
ATOM   3593  H   THR   224     103.960  82.770  41.160  1.00  0.00            
ATOM   3594  CA  THR   224     106.020  83.110  41.660  1.00  0.00            
ATOM   3595  HA  THR   224     106.900  82.990  41.030  1.00  0.00            
ATOM   3596  CB  THR   224     105.770  84.630  41.990  1.00  0.00            
ATOM   3597  HB  THR   224     105.430  85.150  41.100  1.00  0.00            
ATOM   3598  CG2 THR   224     104.760  84.960  43.080  1.00  0.00            
ATOM   3599 1HG2 THR   224     104.580  84.050  43.660  1.00  0.00            
ATOM   3600 2HG2 THR   224     105.150  85.720  43.750  1.00  0.00            
ATOM   3601 3HG2 THR   224     103.790  85.330  42.740  1.00  0.00            
ATOM   3602  OG1 THR   224     106.950  85.180  42.410  1.00  0.00            
ATOM   3603  HG1 THR   224     107.360  85.310  41.550  1.00  0.00            
ATOM   3604  C   THR   224     106.190  82.240  42.930  1.00  0.00            
ATOM   3605  O   THR   224     105.250  81.620  43.400  1.00  0.00            
ATOM   3606  N   ASN   225     107.420  82.180  43.440  1.00  0.00            
ATOM   3607  H   ASN   225     108.110  82.600  42.840  1.00  0.00            
ATOM   3608  CA  ASN   225     107.990  81.490  44.630  1.00  0.00            
ATOM   3609  HA  ASN   225     107.880  80.420  44.470  1.00  0.00            
ATOM   3610  CB  ASN   225     109.460  81.810  44.940  1.00  0.00            
ATOM   3611  HB2 ASN   225     109.640  82.860  45.170  1.00  0.00            
ATOM   3612  HB3 ASN   225     109.720  81.210  45.820  1.00  0.00            
ATOM   3613  CG  ASN   225     110.470  81.500  43.870  1.00  0.00            
ATOM   3614  OD1 ASN   225     110.170  80.900  42.830  1.00  0.00            
ATOM   3615  ND2 ASN   225     111.730  81.940  43.880  1.00  0.00            
ATOM   3616 1HD2 ASN   225     112.290  81.630  43.100  1.00  0.00            
ATOM   3617 2HD2 ASN   225     112.170  82.170  44.760  1.00  0.00            
ATOM   3618  C   ASN   225     107.250  81.950  45.940  1.00  0.00            
ATOM   3619  O   ASN   225     107.510  81.420  47.010  1.00  0.00            
ATOM   3620  N   LYS   226     106.440  83.040  45.920  1.00  0.00            
ATOM   3621  H   LYS   226     106.170  83.360  45.000  1.00  0.00            
ATOM   3622  CA  LYS   226     105.760  83.650  47.090  1.00  0.00            
ATOM   3623  HA  LYS   226     106.000  83.110  48.010  1.00  0.00            
ATOM   3624  CB  LYS   226     106.350  85.050  47.300  1.00  0.00            
ATOM   3625  HB2 LYS   226     106.140  85.640  46.420  1.00  0.00            
ATOM   3626  HB3 LYS   226     105.750  85.490  48.090  1.00  0.00            
ATOM   3627  CG  LYS   226     107.790  85.060  47.760  1.00  0.00            
ATOM   3628  HG2 LYS   226     108.220  84.360  47.040  1.00  0.00            
ATOM   3629  HG3 LYS   226     108.210  86.050  47.580  1.00  0.00            
ATOM   3630  CD  LYS   226     107.900  84.650  49.210  1.00  0.00            
ATOM   3631  HD2 LYS   226     107.220  85.320  49.740  1.00  0.00            
ATOM   3632  HD3 LYS   226     107.560  83.620  49.300  1.00  0.00            
ATOM   3633  CE  LYS   226     109.330  84.820  49.700  1.00  0.00            
ATOM   3634  HE2 LYS   226     109.550  83.890  50.240  1.00  0.00            
ATOM   3635  HE3 LYS   226     110.080  84.750  48.920  1.00  0.00            
ATOM   3636  NZ  LYS   226     109.540  85.890  50.660  1.00  0.00            
ATOM   3637  HZ1 LYS   226     109.340  86.800  50.260  1.00  0.00            
ATOM   3638  HZ2 LYS   226     108.900  85.800  51.430  1.00  0.00            
ATOM   3639  HZ3 LYS   226     110.520  85.950  50.910  1.00  0.00            
ATOM   3640  C   LYS   226     104.180  83.720  46.950  1.00  0.00            
ATOM   3641  O   LYS   226     103.580  83.430  45.940  1.00  0.00            
ATOM   3642  N   THR   227     103.540  84.140  47.980  1.00  0.00            
ATOM   3643  H   THR   227     104.090  84.370  48.790  1.00  0.00            
ATOM   3644  CA  THR   227     102.060  84.130  48.080  1.00  0.00            
ATOM   3645  HA  THR   227     101.610  83.210  47.720  1.00  0.00            
ATOM   3646  CB  THR   227     101.620  84.220  49.570  1.00  0.00            
ATOM   3647  HB  THR   227     100.590  84.560  49.620  1.00  0.00            
ATOM   3648  CG2 THR   227     101.730  82.830  50.230  1.00  0.00            
ATOM   3649 1HG2 THR   227     102.740  82.430  50.130  1.00  0.00            
ATOM   3650 2HG2 THR   227     101.560  82.940  51.300  1.00  0.00            
ATOM   3651 3HG2 THR   227     100.980  82.170  49.790  1.00  0.00            
ATOM   3652  OG1 THR   227     102.420  85.170  50.220  1.00  0.00            
ATOM   3653  HG1 THR   227     103.240  84.760  50.510  1.00  0.00            
ATOM   3654  C   THR   227     101.430  85.220  47.260  1.00  0.00            
ATOM   3655  O   THR   227     102.060  86.240  47.050  1.00  0.00            
ATOM   3656  N   VAL   228     100.160  85.210  46.950  1.00  0.00            
ATOM   3657  H   VAL   228      99.670  84.420  47.360  1.00  0.00            
ATOM   3658  CA  VAL   228      99.330  86.200  46.290  1.00  0.00            
ATOM   3659  HA  VAL   228     100.040  87.030  46.270  1.00  0.00            
ATOM   3660  CB  VAL   228      99.090  85.920  44.840  1.00  0.00            
ATOM   3661  HB  VAL   228      98.660  84.940  44.600  1.00  0.00            
ATOM   3662  CG1 VAL   228      98.190  87.000  44.260  1.00  0.00            
ATOM   3663 1HG1 VAL   228      98.560  87.940  44.660  1.00  0.00            
ATOM   3664 2HG1 VAL   228      98.300  87.110  43.180  1.00  0.00            
ATOM   3665 3HG1 VAL   228      97.190  86.870  44.660  1.00  0.00            
ATOM   3666  CG2 VAL   228     100.420  85.990  44.010  1.00  0.00            
ATOM   3667 1HG2 VAL   228     100.270  85.690  42.970  1.00  0.00            
ATOM   3668 2HG2 VAL   228     100.880  86.980  44.010  1.00  0.00            
ATOM   3669 3HG2 VAL   228     101.120  85.190  44.290  1.00  0.00            
ATOM   3670  C   VAL   228      98.290  86.490  47.330  1.00  0.00            
ATOM   3671  O   VAL   228      97.590  85.650  47.870  1.00  0.00            
ATOM   3672  N   LYS   229      98.050  87.770  47.610  1.00  0.00            
ATOM   3673  H   LYS   229      98.520  88.440  47.030  1.00  0.00            
ATOM   3674  CA  LYS   229      97.210  88.360  48.650  1.00  0.00            
ATOM   3675  HA  LYS   229      96.760  87.560  49.230  1.00  0.00            
ATOM   3676  CB  LYS   229      98.110  89.050  49.680  1.00  0.00            
ATOM   3677  HB2 LYS   229      98.700  89.810  49.170  1.00  0.00            
ATOM   3678  HB3 LYS   229      97.560  89.630  50.420  1.00  0.00            
ATOM   3679  CG  LYS   229      99.010  87.990  50.400  1.00  0.00            
ATOM   3680  HG2 LYS   229      98.370  87.210  50.810  1.00  0.00            
ATOM   3681  HG3 LYS   229      99.720  87.600  49.670  1.00  0.00            
ATOM   3682  CD  LYS   229      99.770  88.650  51.540  1.00  0.00            
ATOM   3683  HD2 LYS   229     100.360  89.510  51.230  1.00  0.00            
ATOM   3684  HD3 LYS   229      98.990  88.940  52.250  1.00  0.00            
ATOM   3685  CE  LYS   229     100.710  87.650  52.170  1.00  0.00            
ATOM   3686  HE2 LYS   229     100.120  86.750  52.370  1.00  0.00            
ATOM   3687  HE3 LYS   229     101.300  87.310  51.320  1.00  0.00            
ATOM   3688  NZ  LYS   229     101.610  88.100  53.290  1.00  0.00            
ATOM   3689  HZ1 LYS   229     101.020  88.400  54.050  1.00  0.00            
ATOM   3690  HZ2 LYS   229     102.210  87.350  53.580  1.00  0.00            
ATOM   3691  HZ3 LYS   229     102.250  88.850  53.080  1.00  0.00            
ATOM   3692  C   LYS   229      95.990  89.140  48.140  1.00  0.00            
ATOM   3693  O   LYS   229      95.970  89.680  47.050  1.00  0.00            
ATOM   3694  N   LYS   230      94.970  89.270  49.070  1.00  0.00            
ATOM   3695  H   LYS   230      95.210  88.790  49.920  1.00  0.00            
ATOM   3696  CA  LYS   230      93.850  90.260  49.100  1.00  0.00            
ATOM   3697  HA  LYS   230      93.130  90.050  49.900  1.00  0.00            
ATOM   3698  CB  LYS   230      94.330  91.660  49.430  1.00  0.00            
ATOM   3699  HB2 LYS   230      95.060  91.910  48.670  1.00  0.00            
ATOM   3700  HB3 LYS   230      93.460  92.320  49.410  1.00  0.00            
ATOM   3701  CG  LYS   230      94.950  91.960  50.800  1.00  0.00            
ATOM   3702  HG2 LYS   230      95.840  91.350  50.940  1.00  0.00            
ATOM   3703  HG3 LYS   230      95.380  92.960  50.810  1.00  0.00            
ATOM   3704  CD  LYS   230      93.910  91.880  51.960  1.00  0.00            
ATOM   3705  HD2 LYS   230      92.970  92.270  51.570  1.00  0.00            
ATOM   3706  HD3 LYS   230      93.780  90.830  52.240  1.00  0.00            
ATOM   3707  CE  LYS   230      94.380  92.650  53.200  1.00  0.00            
ATOM   3708  HE2 LYS   230      95.250  92.160  53.630  1.00  0.00            
ATOM   3709  HE3 LYS   230      94.750  93.630  52.900  1.00  0.00            
ATOM   3710  NZ  LYS   230      93.330  92.950  54.220  1.00  0.00            
ATOM   3711  HZ1 LYS   230      92.450  93.190  53.800  1.00  0.00            
ATOM   3712  HZ2 LYS   230      93.060  92.200  54.850  1.00  0.00            
ATOM   3713  HZ3 LYS   230      93.730  93.690  54.780  1.00  0.00            
ATOM   3714  C   LYS   230      93.000  90.310  47.810  1.00  0.00            
ATOM   3715  O   LYS   230      93.060  91.240  46.990  1.00  0.00            
ATOM   3716  N   ILE   231      92.230  89.200  47.540  1.00  0.00            
ATOM   3717  H   ILE   231      92.250  88.450  48.210  1.00  0.00            
ATOM   3718  CA  ILE   231      91.210  89.160  46.460  1.00  0.00            
ATOM   3719  HA  ILE   231      91.740  89.550  45.590  1.00  0.00            
ATOM   3720  CB  ILE   231      90.610  87.770  46.150  1.00  0.00            
ATOM   3721  HB  ILE   231      89.910  87.540  46.950  1.00  0.00            
ATOM   3722  CG2 ILE   231      89.580  87.790  45.010  1.00  0.00            
ATOM   3723 1HG2 ILE   231      89.190  86.790  44.860  1.00  0.00            
ATOM   3724 2HG2 ILE   231      88.680  88.310  45.350  1.00  0.00            
ATOM   3725 3HG2 ILE   231      90.100  88.040  44.080  1.00  0.00            
ATOM   3726  CG1 ILE   231      91.770  86.730  46.050  1.00  0.00            
ATOM   3727 2HG1 ILE   231      92.430  86.760  45.190  1.00  0.00            
ATOM   3728 3HG1 ILE   231      92.380  86.750  46.960  1.00  0.00            
ATOM   3729  CD1 ILE   231      91.250  85.300  46.010  1.00  0.00            
ATOM   3730 1HD1 ILE   231      90.760  84.880  46.890  1.00  0.00            
ATOM   3731 2HD1 ILE   231      90.490  85.120  45.250  1.00  0.00            
ATOM   3732 3HD1 ILE   231      92.040  84.570  45.820  1.00  0.00            
ATOM   3733  C   ILE   231      90.100  90.250  46.850  1.00  0.00            
ATOM   3734  O   ILE   231      89.570  90.210  47.940  1.00  0.00            
ATOM   3735  N   LYS   232      89.650  91.110  45.810  1.00  0.00            
ATOM   3736  H   LYS   232      89.960  91.040  44.850  1.00  0.00            
ATOM   3737  CA  LYS   232      88.800  92.320  46.130  1.00  0.00            
ATOM   3738  HA  LYS   232      88.060  92.140  46.920  1.00  0.00            
ATOM   3739  CB  LYS   232      89.840  93.390  46.580  1.00  0.00            
ATOM   3740  HB2 LYS   232      90.610  92.930  47.210  1.00  0.00            
ATOM   3741  HB3 LYS   232      90.400  93.810  45.750  1.00  0.00            
ATOM   3742  CG  LYS   232      89.100  94.460  47.390  1.00  0.00            
ATOM   3743  HG2 LYS   232      88.310  94.860  46.760  1.00  0.00            
ATOM   3744  HG3 LYS   232      88.570  94.040  48.250  1.00  0.00            
ATOM   3745  CD  LYS   232      90.130  95.500  47.880  1.00  0.00            
ATOM   3746  HD2 LYS   232      90.830  95.060  48.600  1.00  0.00            
ATOM   3747  HD3 LYS   232      90.640  95.980  47.040  1.00  0.00            
ATOM   3748  CE  LYS   232      89.270  96.510  48.670  1.00  0.00            
ATOM   3749  HE2 LYS   232      88.910  97.250  47.950  1.00  0.00            
ATOM   3750  HE3 LYS   232      88.360  96.030  49.030  1.00  0.00            
ATOM   3751  NZ  LYS   232      89.900  97.130  49.810  1.00  0.00            
ATOM   3752  HZ1 LYS   232      90.700  97.620  49.450  1.00  0.00            
ATOM   3753  HZ2 LYS   232      89.270  97.780  50.250  1.00  0.00            
ATOM   3754  HZ3 LYS   232      90.320  96.480  50.470  1.00  0.00            
ATOM   3755  C   LYS   232      87.980  92.800  44.980  1.00  0.00            
ATOM   3756  O   LYS   232      88.350  92.790  43.820  1.00  0.00            
ATOM   3757  N   ILE   233      86.680  92.970  45.330  1.00  0.00            
ATOM   3758  H   ILE   233      86.580  92.860  46.330  1.00  0.00            
ATOM   3759  CA  ILE   233      85.540  93.110  44.400  1.00  0.00            
ATOM   3760  HA  ILE   233      85.990  93.110  43.400  1.00  0.00            
ATOM   3761  CB  ILE   233      84.530  91.930  44.600  1.00  0.00            
ATOM   3762  HB  ILE   233      84.260  91.920  45.660  1.00  0.00            
ATOM   3763  CG2 ILE   233      83.360  91.880  43.630  1.00  0.00            
ATOM   3764 1HG2 ILE   233      83.640  91.820  42.580  1.00  0.00            
ATOM   3765 2HG2 ILE   233      82.680  91.050  43.800  1.00  0.00            
ATOM   3766 3HG2 ILE   233      82.840  92.830  43.790  1.00  0.00            
ATOM   3767  CG1 ILE   233      85.300  90.590  44.420  1.00  0.00            
ATOM   3768 2HG1 ILE   233      84.620  89.830  44.030  1.00  0.00            
ATOM   3769 3HG1 ILE   233      86.190  90.730  43.800  1.00  0.00            
ATOM   3770  CD1 ILE   233      85.840  89.910  45.700  1.00  0.00            
ATOM   3771 1HD1 ILE   233      85.080  89.680  46.450  1.00  0.00            
ATOM   3772 2HD1 ILE   233      86.300  89.000  45.340  1.00  0.00            
ATOM   3773 3HD1 ILE   233      86.580  90.540  46.190  1.00  0.00            
ATOM   3774  C   ILE   233      84.840  94.440  44.620  1.00  0.00            
ATOM   3775  O   ILE   233      84.650  94.870  45.730  1.00  0.00            
ATOM   3776  N   SER   234      84.390  95.070  43.560  1.00  0.00            
ATOM   3777  H   SER   234      84.530  94.600  42.670  1.00  0.00            
ATOM   3778  CA  SER   234      83.580  96.280  43.680  1.00  0.00            
ATOM   3779  HA  SER   234      82.940  96.070  44.550  1.00  0.00            
ATOM   3780  CB  SER   234      84.400  97.510  43.990  1.00  0.00            
ATOM   3781  HB2 SER   234      85.030  97.300  44.850  1.00  0.00            
ATOM   3782  HB3 SER   234      85.080  97.660  43.150  1.00  0.00            
ATOM   3783  OG  SER   234      83.680  98.720  44.110  1.00  0.00            
ATOM   3784  HG  SER   234      83.000  98.540  44.780  1.00  0.00            
ATOM   3785  C   SER   234      82.650  96.450  42.460  1.00  0.00            
ATOM   3786  O   SER   234      83.020  96.090  41.400  1.00  0.00            
ATOM   3787  N   VAL   235      81.520  97.250  42.610  1.00  0.00            
ATOM   3788  H   VAL   235      81.420  97.660  43.530  1.00  0.00            
ATOM   3789  CA  VAL   235      80.550  97.760  41.530  1.00  0.00            
ATOM   3790  HA  VAL   235      80.800  97.180  40.650  1.00  0.00            
ATOM   3791  CB  VAL   235      79.110  97.310  41.860  1.00  0.00            
ATOM   3792  HB  VAL   235      78.800  97.730  42.820  1.00  0.00            
ATOM   3793  CG1 VAL   235      78.030  97.670  40.820  1.00  0.00            
ATOM   3794 1HG1 VAL   235      77.850  98.750  40.780  1.00  0.00            
ATOM   3795 2HG1 VAL   235      78.390  97.420  39.820  1.00  0.00            
ATOM   3796 3HG1 VAL   235      77.100  97.140  41.030  1.00  0.00            
ATOM   3797  CG2 VAL   235      79.090  95.810  42.110  1.00  0.00            
ATOM   3798 1HG2 VAL   235      79.350  95.160  41.270  1.00  0.00            
ATOM   3799 2HG2 VAL   235      79.720  95.480  42.930  1.00  0.00            
ATOM   3800 3HG2 VAL   235      78.080  95.520  42.420  1.00  0.00            
ATOM   3801  C   VAL   235      80.610  99.220  41.390  1.00  0.00            
ATOM   3802  O   VAL   235      80.150  99.930  42.280  1.00  0.00            
ATOM   3803  N   ARG   236      80.940  99.670  40.170  1.00  0.00            
ATOM   3804  H   ARG   236      81.050  98.990  39.430  1.00  0.00            
ATOM   3805  CA  ARG   236      80.790 101.060  39.750  1.00  0.00            
ATOM   3806  HA  ARG   236      80.810 101.630  40.680  1.00  0.00            
ATOM   3807  CB  ARG   236      82.060 101.450  38.970  1.00  0.00            
ATOM   3808  HB2 ARG   236      82.930 100.950  39.380  1.00  0.00            
ATOM   3809  HB3 ARG   236      81.880 101.180  37.920  1.00  0.00            
ATOM   3810  CG  ARG   236      82.300 102.950  38.810  1.00  0.00            
ATOM   3811  HG2 ARG   236      81.780 103.190  37.880  1.00  0.00            
ATOM   3812  HG3 ARG   236      81.910 103.550  39.630  1.00  0.00            
ATOM   3813  CD  ARG   236      83.800 103.250  38.670  1.00  0.00            
ATOM   3814  HD2 ARG   236      84.260 102.580  37.950  1.00  0.00            
ATOM   3815  HD3 ARG   236      83.830 104.320  38.450  1.00  0.00            
ATOM   3816  NE  ARG   236      84.540 103.080  39.930  1.00  0.00            
ATOM   3817  HE  ARG   236      84.240 102.340  40.550  1.00  0.00            
ATOM   3818  CZ  ARG   236      85.740 103.640  40.160  1.00  0.00            
ATOM   3819  NH1 ARG   236      86.340 104.430  39.390  1.00  0.00            
ATOM   3820 1HH1 ARG   236      86.120 104.340  38.410  1.00  0.00            
ATOM   3821 2HH1 ARG   236      87.270 104.720  39.660  1.00  0.00            
ATOM   3822  NH2 ARG   236      86.330 103.430  41.300  1.00  0.00            
ATOM   3823 1HH2 ARG   236      86.010 102.710  41.930  1.00  0.00            
ATOM   3824 2HH2 ARG   236      87.050 104.070  41.620  1.00  0.00            
ATOM   3825  C   ARG   236      79.540 101.290  39.010  1.00  0.00            
ATOM   3826  O   ARG   236      79.230 100.560  38.110  1.00  0.00            
ATOM   3827  N   GLN   237      78.750 102.240  39.430  1.00  0.00            
ATOM   3828  H   GLN   237      78.960 102.650  40.330  1.00  0.00            
ATOM   3829  CA  GLN   237      77.690 102.900  38.550  1.00  0.00            
ATOM   3830  HA  GLN   237      77.090 102.190  37.980  1.00  0.00            
ATOM   3831  CB  GLN   237      76.660 103.500  39.580  1.00  0.00            
ATOM   3832  HB2 GLN   237      76.260 102.690  40.190  1.00  0.00            
ATOM   3833  HB3 GLN   237      77.190 104.270  40.140  1.00  0.00            
ATOM   3834  CG  GLN   237      75.480 104.140  38.880  1.00  0.00            
ATOM   3835  HG2 GLN   237      75.720 104.850  38.090  1.00  0.00            
ATOM   3836  HG3 GLN   237      74.790 103.390  38.470  1.00  0.00            
ATOM   3837  CD  GLN   237      74.770 104.980  39.980  1.00  0.00            
ATOM   3838  OE1 GLN   237      75.290 105.980  40.490  1.00  0.00            
ATOM   3839  NE2 GLN   237      73.610 104.500  40.400  1.00  0.00            
ATOM   3840 1HE2 GLN   237      73.210 105.130  41.080  1.00  0.00            
ATOM   3841 2HE2 GLN   237      73.260 103.630  40.010  1.00  0.00            
ATOM   3842  C   GLN   237      78.440 103.830  37.570  1.00  0.00            
ATOM   3843  O   GLN   237      79.480 104.340  37.920  1.00  0.00            
ATOM   3844  N   TYR   238      77.870 104.080  36.380  1.00  0.00            
ATOM   3845  H   TYR   238      76.950 103.700  36.190  1.00  0.00            
ATOM   3846  CA  TYR   238      78.320 105.030  35.430  1.00  0.00            
ATOM   3847  HA  TYR   238      79.040 105.680  35.930  1.00  0.00            
ATOM   3848  CB  TYR   238      79.000 104.330  34.280  1.00  0.00            
ATOM   3849  HB2 TYR   238      78.310 103.600  33.850  1.00  0.00            
ATOM   3850  HB3 TYR   238      79.190 105.080  33.510  1.00  0.00            
ATOM   3851  CG  TYR   238      80.260 103.570  34.640  1.00  0.00            
ATOM   3852  CD1 TYR   238      80.130 102.230  35.020  1.00  0.00            
ATOM   3853  HD1 TYR   238      79.170 101.750  35.020  1.00  0.00            
ATOM   3854  CE1 TYR   238      81.320 101.510  35.380  1.00  0.00            
ATOM   3855  HE1 TYR   238      81.320 100.460  35.640  1.00  0.00            
ATOM   3856  CZ  TYR   238      82.610 102.120  35.300  1.00  0.00            
ATOM   3857  OH  TYR   238      83.700 101.360  35.630  1.00  0.00            
ATOM   3858  HH  TYR   238      83.530 100.420  35.520  1.00  0.00            
ATOM   3859  CE2 TYR   238      82.700 103.480  34.980  1.00  0.00            
ATOM   3860  HE2 TYR   238      83.650 103.970  34.830  1.00  0.00            
ATOM   3861  CD2 TYR   238      81.530 104.170  34.560  1.00  0.00            
ATOM   3862  HD2 TYR   238      81.640 105.210  34.280  1.00  0.00            
ATOM   3863  C   TYR   238      77.030 105.620  34.910  1.00  0.00            
ATOM   3864  O   TYR   238      75.950 104.940  34.980  1.00  0.00            
ATOM   3865  N   ALA   239      77.120 106.830  34.360  1.00  0.00            
ATOM   3866  H   ALA   239      78.020 107.280  34.460  1.00  0.00            
ATOM   3867  CA  ALA   239      76.030 107.540  33.730  1.00  0.00            
ATOM   3868  HA  ALA   239      75.320 106.800  33.370  1.00  0.00            
ATOM   3869  CB  ALA   239      75.470 108.380  34.900  1.00  0.00            
ATOM   3870  HB1 ALA   239      75.060 107.710  35.640  1.00  0.00            
ATOM   3871  HB2 ALA   239      76.290 109.020  35.250  1.00  0.00            
ATOM   3872  HB3 ALA   239      74.690 109.010  34.480  1.00  0.00            
ATOM   3873  C   ALA   239      76.610 108.510  32.650  1.00  0.00            
ATOM   3874  O   ALA   239      77.760 108.900  32.740  1.00  0.00            
ATOM   3875  N   ASP   240      75.750 108.800  31.700  1.00  0.00            
ATOM   3876  H   ASP   240      74.840 108.360  31.700  1.00  0.00            
ATOM   3877  CA  ASP   240      76.150 109.410  30.460  1.00  0.00            
ATOM   3878  HA  ASP   240      77.000 110.070  30.640  1.00  0.00            
ATOM   3879  CB  ASP   240      76.600 108.310  29.540  1.00  0.00            
ATOM   3880  HB2 ASP   240      77.420 107.800  30.040  1.00  0.00            
ATOM   3881  HB3 ASP   240      75.740 107.640  29.450  1.00  0.00            
ATOM   3882  CG  ASP   240      76.920 108.570  28.100  1.00  0.00            
ATOM   3883  OD1 ASP   240      76.850 109.750  27.670  1.00  0.00            
ATOM   3884  OD2 ASP   240      77.150 107.640  27.260  1.00  0.00            
ATOM   3885  C   ASP   240      75.040 110.330  29.820  1.00  0.00            
ATOM   3886  O   ASP   240      74.000 109.930  29.290  1.00  0.00            
ATOM   3887  N   ILE   241      75.220 111.620  29.900  1.00  0.00            
ATOM   3888  H   ILE   241      76.090 111.970  30.270  1.00  0.00            
ATOM   3889  CA  ILE   241      74.260 112.650  29.580  1.00  0.00            
ATOM   3890  HA  ILE   241      73.270 112.290  29.860  1.00  0.00            
ATOM   3891  CB  ILE   241      74.450 113.770  30.600  1.00  0.00            
ATOM   3892  HB  ILE   241      75.460 114.160  30.740  1.00  0.00            
ATOM   3893  CG2 ILE   241      73.630 115.010  30.130  1.00  0.00            
ATOM   3894 1HG2 ILE   241      74.290 115.520  29.430  1.00  0.00            
ATOM   3895 2HG2 ILE   241      72.660 114.700  29.760  1.00  0.00            
ATOM   3896 3HG2 ILE   241      73.390 115.690  30.950  1.00  0.00            
ATOM   3897  CG1 ILE   241      73.980 113.400  32.140  1.00  0.00            
ATOM   3898 2HG1 ILE   241      72.900 113.530  32.140  1.00  0.00            
ATOM   3899 3HG1 ILE   241      74.150 112.340  32.330  1.00  0.00            
ATOM   3900  CD1 ILE   241      74.710 114.310  33.070  1.00  0.00            
ATOM   3901 1HD1 ILE   241      74.120 114.430  33.980  1.00  0.00            
ATOM   3902 2HD1 ILE   241      75.620 113.840  33.440  1.00  0.00            
ATOM   3903 3HD1 ILE   241      74.910 115.270  32.590  1.00  0.00            
ATOM   3904  C   ILE   241      74.380 112.970  28.140  1.00  0.00            
ATOM   3905  O   ILE   241      75.440 113.270  27.550  1.00  0.00            
ATOM   3906  N   CYS   242      73.250 112.820  27.460  1.00  0.00            
ATOM   3907  H   CYS   242      72.480 112.410  27.980  1.00  0.00            
ATOM   3908  CA  CYS   242      73.010 112.820  26.010  1.00  0.00            
ATOM   3909  HA  CYS   242      73.880 112.530  25.430  1.00  0.00            
ATOM   3910  CB  CYS   242      71.970 111.750  25.670  1.00  0.00            
ATOM   3911  HB2 CYS   242      70.980 111.970  26.060  1.00  0.00            
ATOM   3912  HB3 CYS   242      71.900 111.830  24.590  1.00  0.00            
ATOM   3913  SG  CYS   242      72.500 110.120  26.130  1.00  0.00            
ATOM   3914  HG  CYS   242      72.660 110.480  27.410  1.00  0.00            
ATOM   3915  C   CYS   242      72.440 114.190  25.490  1.00  0.00            
ATOM   3916  O   CYS   242      72.460 114.350  24.260  1.00  0.00            
ATOM   3917  N   LEU   243      72.020 115.020  26.470  1.00  0.00            
ATOM   3918  H   LEU   243      72.100 114.640  27.400  1.00  0.00            
ATOM   3919  CA  LEU   243      71.530 116.400  26.270  1.00  0.00            
ATOM   3920  HA  LEU   243      71.530 116.710  25.230  1.00  0.00            
ATOM   3921  CB  LEU   243      70.060 116.340  26.850  1.00  0.00            
ATOM   3922  HB2 LEU   243      70.030 115.790  27.790  1.00  0.00            
ATOM   3923  HB3 LEU   243      69.650 117.340  27.010  1.00  0.00            
ATOM   3924  CG  LEU   243      69.110 115.590  25.950  1.00  0.00            
ATOM   3925  HG  LEU   243      69.450 114.600  25.670  1.00  0.00            
ATOM   3926  CD1 LEU   243      67.660 115.430  26.500  1.00  0.00            
ATOM   3927 1HD1 LEU   243      67.330 116.450  26.710  1.00  0.00            
ATOM   3928 2HD1 LEU   243      67.090 114.930  25.720  1.00  0.00            
ATOM   3929 3HD1 LEU   243      67.670 114.820  27.410  1.00  0.00            
ATOM   3930  CD2 LEU   243      68.920 116.420  24.680  1.00  0.00            
ATOM   3931 1HD2 LEU   243      69.870 116.350  24.160  1.00  0.00            
ATOM   3932 2HD2 LEU   243      68.030 116.080  24.140  1.00  0.00            
ATOM   3933 3HD2 LEU   243      68.690 117.470  24.870  1.00  0.00            
ATOM   3934  C   LEU   243      72.370 117.470  26.990  1.00  0.00            
ATOM   3935  O   LEU   243      73.320 117.170  27.740  1.00  0.00            
ATOM   3936  N   PHE   244      72.100 118.770  26.740  1.00  0.00            
ATOM   3937  H   PHE   244      71.460 118.970  25.980  1.00  0.00            
ATOM   3938  CA  PHE   244      72.490 120.060  27.510  1.00  0.00            
ATOM   3939  HA  PHE   244      72.670 120.890  26.820  1.00  0.00            
ATOM   3940  CB  PHE   244      71.300 120.640  28.250  1.00  0.00            
ATOM   3941  HB2 PHE   244      70.450 120.660  27.570  1.00  0.00            
ATOM   3942  HB3 PHE   244      71.030 119.980  29.080  1.00  0.00            
ATOM   3943  CG  PHE   244      71.470 121.970  28.970  1.00  0.00            
ATOM   3944  CD1 PHE   244      71.260 123.230  28.320  1.00  0.00            
ATOM   3945  HD1 PHE   244      70.760 123.250  27.360  1.00  0.00            
ATOM   3946  CE1 PHE   244      71.500 124.470  29.000  1.00  0.00            
ATOM   3947  HE1 PHE   244      71.100 125.400  28.620  1.00  0.00            
ATOM   3948  CZ  PHE   244      72.020 124.400  30.290  1.00  0.00            
ATOM   3949  HZ  PHE   244      72.120 125.320  30.840  1.00  0.00            
ATOM   3950  CE2 PHE   244      72.310 123.180  30.880  1.00  0.00            
ATOM   3951  HE2 PHE   244      72.740 123.160  31.870  1.00  0.00            
ATOM   3952  CD2 PHE   244      72.040 121.920  30.240  1.00  0.00            
ATOM   3953  HD2 PHE   244      72.250 121.050  30.840  1.00  0.00            
ATOM   3954  C   PHE   244      73.800 119.950  28.390  1.00  0.00            
ATOM   3955  O   PHE   244      73.810 119.460  29.490  1.00  0.00            
ATOM   3956  N   ASN   245      74.940 120.440  27.820  1.00  0.00            
ATOM   3957  H   ASN   245      74.770 120.640  26.850  1.00  0.00            
ATOM   3958  CA  ASN   245      76.410 120.420  28.180  1.00  0.00            
ATOM   3959  HA  ASN   245      77.120 120.940  27.540  1.00  0.00            
ATOM   3960  CB  ASN   245      76.600 121.050  29.560  1.00  0.00            
ATOM   3961  HB2 ASN   245      76.090 122.010  29.500  1.00  0.00            
ATOM   3962  HB3 ASN   245      76.100 120.400  30.270  1.00  0.00            
ATOM   3963  CG  ASN   245      78.050 121.280  30.080  1.00  0.00            
ATOM   3964  OD1 ASN   245      78.470 120.530  30.970  1.00  0.00            
ATOM   3965  ND2 ASN   245      78.800 122.260  29.630  1.00  0.00            
ATOM   3966 1HD2 ASN   245      79.730 122.360  30.010  1.00  0.00            
ATOM   3967 2HD2 ASN   245      78.340 123.110  29.340  1.00  0.00            
ATOM   3968  C   ASN   245      77.030 118.970  28.100  1.00  0.00            
ATOM   3969  O   ASN   245      78.270 118.860  28.150  1.00  0.00            
ATOM   3970  N   THR   246      76.260 117.910  28.000  1.00  0.00            
ATOM   3971  H   THR   246      75.250 118.030  28.000  1.00  0.00            
ATOM   3972  CA  THR   246      76.650 116.470  27.820  1.00  0.00            
ATOM   3973  HA  THR   246      75.850 115.830  28.190  1.00  0.00            
ATOM   3974  CB  THR   246      76.940 116.100  26.370  1.00  0.00            
ATOM   3975  HB  THR   246      77.420 115.150  26.140  1.00  0.00            
ATOM   3976  CG2 THR   246      75.710 116.220  25.510  1.00  0.00            
ATOM   3977 1HG2 THR   246      75.390 117.250  25.390  1.00  0.00            
ATOM   3978 2HG2 THR   246      75.970 115.840  24.520  1.00  0.00            
ATOM   3979 3HG2 THR   246      74.890 115.620  25.900  1.00  0.00            
ATOM   3980  OG1 THR   246      77.810 117.040  25.780  1.00  0.00            
ATOM   3981  HG1 THR   246      78.640 117.020  26.260  1.00  0.00            
ATOM   3982  C   THR   246      77.880 116.070  28.660  1.00  0.00            
ATOM   3983  O   THR   246      78.990 115.760  28.230  1.00  0.00            
ATOM   3984  N   ALA   247      77.740 116.130  29.990  1.00  0.00            
ATOM   3985  H   ALA   247      76.780 116.360  30.230  1.00  0.00            
ATOM   3986  CA  ALA   247      78.640 115.560  31.040  1.00  0.00            
ATOM   3987  HA  ALA   247      79.660 115.790  30.730  1.00  0.00            
ATOM   3988  CB  ALA   247      78.390 116.480  32.270  1.00  0.00            
ATOM   3989  HB1 ALA   247      77.520 116.150  32.840  1.00  0.00            
ATOM   3990  HB2 ALA   247      79.220 116.430  32.970  1.00  0.00            
ATOM   3991  HB3 ALA   247      78.180 117.490  31.930  1.00  0.00            
ATOM   3992  C   ALA   247      78.600 114.020  31.160  1.00  0.00            
ATOM   3993  O   ALA   247      77.730 113.340  30.610  1.00  0.00            
ATOM   3994  N   GLN   248      79.500 113.380  31.930  1.00  0.00            
ATOM   3995  H   GLN   248      80.330 113.880  32.250  1.00  0.00            
ATOM   3996  CA  GLN   248      79.490 111.910  32.090  1.00  0.00            
ATOM   3997  HA  GLN   248      78.470 111.530  32.020  1.00  0.00            
ATOM   3998  CB  GLN   248      80.400 111.210  31.160  1.00  0.00            
ATOM   3999  HB2 GLN   248      81.270 111.860  31.160  1.00  0.00            
ATOM   4000  HB3 GLN   248      80.630 110.290  31.700  1.00  0.00            
ATOM   4001  CG  GLN   248      79.830 110.920  29.800  1.00  0.00            
ATOM   4002  HG2 GLN   248      78.740 110.910  29.860  1.00  0.00            
ATOM   4003  HG3 GLN   248      79.980 111.780  29.140  1.00  0.00            
ATOM   4004  CD  GLN   248      80.360 109.610  29.220  1.00  0.00            
ATOM   4005  OE1 GLN   248      81.440 109.040  29.570  1.00  0.00            
ATOM   4006  NE2 GLN   248      79.660 109.180  28.180  1.00  0.00            
ATOM   4007 1HE2 GLN   248      80.000 108.420  27.610  1.00  0.00            
ATOM   4008 2HE2 GLN   248      78.850 109.700  27.880  1.00  0.00            
ATOM   4009  C   GLN   248      79.930 111.600  33.520  1.00  0.00            
ATOM   4010  O   GLN   248      80.890 112.290  33.840  1.00  0.00            
ATOM   4011  N   TYR   249      79.360 110.670  34.310  1.00  0.00            
ATOM   4012  H   TYR   249      78.640 110.060  33.960  1.00  0.00            
ATOM   4013  CA  TYR   249      79.630 110.610  35.730  1.00  0.00            
ATOM   4014  HA  TYR   249      80.560 111.150  35.920  1.00  0.00            
ATOM   4015  CB  TYR   249      78.500 111.380  36.500  1.00  0.00            
ATOM   4016  HB2 TYR   249      77.610 110.790  36.290  1.00  0.00            
ATOM   4017  HB3 TYR   249      78.650 111.260  37.570  1.00  0.00            
ATOM   4018  CG  TYR   249      78.250 112.810  36.290  1.00  0.00            
ATOM   4019  CD1 TYR   249      79.290 113.700  35.890  1.00  0.00            
ATOM   4020  HD1 TYR   249      80.290 113.280  35.860  1.00  0.00            
ATOM   4021  CE1 TYR   249      78.990 115.050  35.680  1.00  0.00            
ATOM   4022  HE1 TYR   249      79.730 115.800  35.480  1.00  0.00            
ATOM   4023  CZ  TYR   249      77.650 115.500  35.800  1.00  0.00            
ATOM   4024  OH  TYR   249      77.400 116.750  35.410  1.00  0.00            
ATOM   4025  HH  TYR   249      78.030 117.350  35.810  1.00  0.00            
ATOM   4026  CE2 TYR   249      76.560 114.680  36.180  1.00  0.00            
ATOM   4027  HE2 TYR   249      75.570 115.100  36.300  1.00  0.00            
ATOM   4028  CD2 TYR   249      76.900 113.310  36.430  1.00  0.00            
ATOM   4029  HD2 TYR   249      76.150 112.580  36.700  1.00  0.00            
ATOM   4030  C   TYR   249      79.810 109.120  36.180  1.00  0.00            
ATOM   4031  O   TYR   249      79.380 108.260  35.440  1.00  0.00            
ATOM   4032  N   LYS   250      80.460 108.780  37.280  1.00  0.00            
ATOM   4033  H   LYS   250      80.740 109.600  37.810  1.00  0.00            
ATOM   4034  CA  LYS   250      80.630 107.400  37.770  1.00  0.00            
ATOM   4035  HA  LYS   250      79.790 106.770  37.470  1.00  0.00            
ATOM   4036  CB  LYS   250      81.880 106.720  37.130  1.00  0.00            
ATOM   4037  HB2 LYS   250      81.800 105.630  37.210  1.00  0.00            
ATOM   4038  HB3 LYS   250      81.920 106.840  36.040  1.00  0.00            
ATOM   4039  CG  LYS   250      83.300 107.080  37.680  1.00  0.00            
ATOM   4040  HG2 LYS   250      83.290 106.900  38.760  1.00  0.00            
ATOM   4041  HG3 LYS   250      84.030 106.350  37.360  1.00  0.00            
ATOM   4042  CD  LYS   250      83.750 108.430  37.240  1.00  0.00            
ATOM   4043  HD2 LYS   250      83.700 108.420  36.150  1.00  0.00            
ATOM   4044  HD3 LYS   250      83.110 109.210  37.650  1.00  0.00            
ATOM   4045  CE  LYS   250      85.190 108.730  37.760  1.00  0.00            
ATOM   4046  HE2 LYS   250      85.190 108.730  38.850  1.00  0.00            
ATOM   4047  HE3 LYS   250      85.910 107.960  37.470  1.00  0.00            
ATOM   4048  NZ  LYS   250      85.690 109.970  37.180  1.00  0.00            
ATOM   4049  HZ1 LYS   250      86.000 109.840  36.230  1.00  0.00            
ATOM   4050  HZ2 LYS   250      85.020 110.730  37.260  1.00  0.00            
ATOM   4051  HZ3 LYS   250      86.540 110.280  37.610  1.00  0.00            
ATOM   4052  C   LYS   250      80.630 107.320  39.320  1.00  0.00            
ATOM   4053  O   LYS   250      81.330 108.200  39.890  1.00  0.00            
ATOM   4054  N   CYS   251      79.850 106.410  39.890  1.00  0.00            
ATOM   4055  H   CYS   251      79.340 105.770  39.290  1.00  0.00            
ATOM   4056  CA  CYS   251      79.870 106.210  41.320  1.00  0.00            
ATOM   4057  HA  CYS   251      80.660 106.830  41.740  1.00  0.00            
ATOM   4058  CB  CYS   251      78.520 106.850  41.790  1.00  0.00            
ATOM   4059  HB2 CYS   251      78.540 107.900  41.490  1.00  0.00            
ATOM   4060  HB3 CYS   251      77.620 106.370  41.430  1.00  0.00            
ATOM   4061  SG  CYS   251      78.490 106.810  43.590  1.00  0.00            
ATOM   4062  HG  CYS   251      78.170 105.520  43.720  1.00  0.00            
ATOM   4063  C   CYS   251      80.020 104.740  42.000  1.00  0.00            
ATOM   4064  O   CYS   251      79.100 103.960  41.720  1.00  0.00            
ATOM   4065  N   PRO   252      81.080 104.360  42.730  1.00  0.00            
ATOM   4066  CD  PRO   252      82.250 105.170  43.040  1.00  0.00            
ATOM   4067  HD2 PRO   252      81.930 105.920  43.770  1.00  0.00            
ATOM   4068  HD3 PRO   252      82.490 105.790  42.170  1.00  0.00            
ATOM   4069  CG  PRO   252      83.400 104.330  43.570  1.00  0.00            
ATOM   4070  HG2 PRO   252      84.030 104.960  44.190  1.00  0.00            
ATOM   4071  HG3 PRO   252      83.860 103.820  42.720  1.00  0.00            
ATOM   4072  CB  PRO   252      82.590 103.230  44.300  1.00  0.00            
ATOM   4073  HB2 PRO   252      82.400 103.610  45.310  1.00  0.00            
ATOM   4074  HB3 PRO   252      83.130 102.300  44.520  1.00  0.00            
ATOM   4075  CA  PRO   252      81.250 103.170  43.560  1.00  0.00            
ATOM   4076  HA  PRO   252      81.240 102.270  42.940  1.00  0.00            
ATOM   4077  C   PRO   252      80.070 102.970  44.560  1.00  0.00            
ATOM   4078  O   PRO   252      79.920 103.820  45.440  1.00  0.00            
ATOM   4079  N   VAL   253      79.420 101.770  44.480  1.00  0.00            
ATOM   4080  H   VAL   253      79.700 101.140  43.740  1.00  0.00            
ATOM   4081  CA  VAL   253      78.180 101.400  45.160  1.00  0.00            
ATOM   4082  HA  VAL   253      78.110 102.150  45.960  1.00  0.00            
ATOM   4083  CB  VAL   253      76.880 101.590  44.290  1.00  0.00            
ATOM   4084  HB  VAL   253      76.040 101.100  44.780  1.00  0.00            
ATOM   4085  CG1 VAL   253      76.500 103.060  44.000  1.00  0.00            
ATOM   4086 1HG1 VAL   253      77.360 103.470  43.480  1.00  0.00            
ATOM   4087 2HG1 VAL   253      75.540 103.070  43.470  1.00  0.00            
ATOM   4088 3HG1 VAL   253      76.290 103.510  44.970  1.00  0.00            
ATOM   4089  CG2 VAL   253      77.060 100.860  42.860  1.00  0.00            
ATOM   4090 1HG2 VAL   253      76.250 101.130  42.190  1.00  0.00            
ATOM   4091 2HG2 VAL   253      77.920 101.280  42.340  1.00  0.00            
ATOM   4092 3HG2 VAL   253      77.150  99.810  43.130  1.00  0.00            
ATOM   4093  C   VAL   253      78.130 100.010  45.860  1.00  0.00            
ATOM   4094  O   VAL   253      77.170  99.710  46.530  1.00  0.00            
ATOM   4095  N   ALA   254      79.210  99.280  45.640  1.00  0.00            
ATOM   4096  H   ALA   254      79.990  99.550  45.070  1.00  0.00            
ATOM   4097  CA  ALA   254      79.440  98.010  46.380  1.00  0.00            
ATOM   4098  HA  ALA   254      79.110  98.230  47.390  1.00  0.00            
ATOM   4099  CB  ALA   254      78.480  96.920  45.760  1.00  0.00            
ATOM   4100  HB1 ALA   254      78.460  96.040  46.400  1.00  0.00            
ATOM   4101  HB2 ALA   254      77.480  97.350  45.800  1.00  0.00            
ATOM   4102  HB3 ALA   254      78.740  96.670  44.730  1.00  0.00            
ATOM   4103  C   ALA   254      80.860  97.590  46.530  1.00  0.00            
ATOM   4104  O   ALA   254      81.640  97.810  45.620  1.00  0.00            
ATOM   4105  N   MET   255      81.120  96.980  47.640  1.00  0.00            
ATOM   4106  H   MET   255      80.350  96.820  48.280  1.00  0.00            
ATOM   4107  CA  MET   255      82.480  96.770  48.060  1.00  0.00            
ATOM   4108  HA  MET   255      83.190  96.680  47.230  1.00  0.00            
ATOM   4109  CB  MET   255      83.040  97.850  49.010  1.00  0.00            
ATOM   4110  HB2 MET   255      82.400  98.120  49.850  1.00  0.00            
ATOM   4111  HB3 MET   255      83.930  97.450  49.490  1.00  0.00            
ATOM   4112  CG  MET   255      83.520  99.140  48.280  1.00  0.00            
ATOM   4113  HG2 MET   255      84.100  99.750  48.970  1.00  0.00            
ATOM   4114  HG3 MET   255      83.940  98.960  47.280  1.00  0.00            
ATOM   4115  SD  MET   255      82.230 100.290  47.880  1.00  0.00            
ATOM   4116  CE  MET   255      83.280 101.800  47.630  1.00  0.00            
ATOM   4117  HE1 MET   255      82.630 102.540  47.170  1.00  0.00            
ATOM   4118  HE2 MET   255      83.560 102.180  48.620  1.00  0.00            
ATOM   4119  HE3 MET   255      84.160 101.610  47.020  1.00  0.00            
ATOM   4120  C   MET   255      82.660  95.390  48.830  1.00  0.00            
ATOM   4121  O   MET   255      81.910  95.180  49.770  1.00  0.00            
ATOM   4122  N   GLU   256      83.700  94.590  48.560  1.00  0.00            
ATOM   4123  H   GLU   256      84.250  94.820  47.740  1.00  0.00            
ATOM   4124  CA  GLU   256      83.860  93.340  49.120  1.00  0.00            
ATOM   4125  HA  GLU   256      83.630  93.490  50.180  1.00  0.00            
ATOM   4126  CB  GLU   256      82.850  92.360  48.420  1.00  0.00            
ATOM   4127  HB2 GLU   256      81.900  92.870  48.300  1.00  0.00            
ATOM   4128  HB3 GLU   256      83.210  92.240  47.400  1.00  0.00            
ATOM   4129  CG  GLU   256      82.820  90.820  48.810  1.00  0.00            
ATOM   4130  HG2 GLU   256      82.110  90.350  48.140  1.00  0.00            
ATOM   4131  HG3 GLU   256      83.800  90.360  48.680  1.00  0.00            
ATOM   4132  CD  GLU   256      82.230  90.540  50.240  1.00  0.00            
ATOM   4133  OE1 GLU   256      81.690  91.410  50.970  1.00  0.00            
ATOM   4134  OE2 GLU   256      82.460  89.380  50.680  1.00  0.00            
ATOM   4135  C   GLU   256      85.300  92.910  49.050  1.00  0.00            
ATOM   4136  O   GLU   256      85.990  93.160  48.100  1.00  0.00            
ATOM   4137  N   GLU   257      85.870  92.210  50.090  1.00  0.00            
ATOM   4138  H   GLU   257      85.320  92.060  50.930  1.00  0.00            
ATOM   4139  CA  GLU   257      87.250  91.730  50.170  1.00  0.00            
ATOM   4140  HA  GLU   257      87.660  91.870  49.180  1.00  0.00            
ATOM   4141  CB  GLU   257      88.110  92.710  51.030  1.00  0.00            
ATOM   4142  HB2 GLU   257      87.700  93.700  50.850  1.00  0.00            
ATOM   4143  HB3 GLU   257      88.100  92.550  52.110  1.00  0.00            
ATOM   4144  CG  GLU   257      89.640  92.650  50.570  1.00  0.00            
ATOM   4145  HG2 GLU   257      90.040  91.640  50.550  1.00  0.00            
ATOM   4146  HG3 GLU   257      89.740  93.040  49.550  1.00  0.00            
ATOM   4147  CD  GLU   257      90.570  93.500  51.400  1.00  0.00            
ATOM   4148  OE1 GLU   257      90.700  93.190  52.580  1.00  0.00            
ATOM   4149  OE2 GLU   257      91.170  94.510  50.970  1.00  0.00            
ATOM   4150  C   GLU   257      87.350  90.300  50.790  1.00  0.00            
ATOM   4151  O   GLU   257      86.540  89.950  51.670  1.00  0.00            
ATOM   4152  N   ALA   258      88.280  89.460  50.340  1.00  0.00            
ATOM   4153  H   ALA   258      89.000  89.800  49.720  1.00  0.00            
ATOM   4154  CA  ALA   258      88.490  88.170  50.920  1.00  0.00            
ATOM   4155  HA  ALA   258      87.570  87.830  51.400  1.00  0.00            
ATOM   4156  CB  ALA   258      88.760  87.170  49.770  1.00  0.00            
ATOM   4157  HB1 ALA   258      88.010  87.350  49.000  1.00  0.00            
ATOM   4158  HB2 ALA   258      89.710  87.310  49.240  1.00  0.00            
ATOM   4159  HB3 ALA   258      88.730  86.140  50.130  1.00  0.00            
ATOM   4160  C   ALA   258      89.600  88.100  51.940  1.00  0.00            
ATOM   4161  O   ALA   258      90.530  88.940  51.890  1.00  0.00            
ATOM   4162  N   ASP   259      89.520  87.140  52.860  1.00  0.00            
ATOM   4163  H   ASP   259      88.770  86.460  52.810  1.00  0.00            
ATOM   4164  CA  ASP   259      90.600  86.740  53.790  1.00  0.00            
ATOM   4165  HA  ASP   259      91.300  87.560  53.950  1.00  0.00            
ATOM   4166  CB  ASP   259      89.990  86.500  55.150  1.00  0.00            
ATOM   4167  HB2 ASP   259      90.780  86.380  55.880  1.00  0.00            
ATOM   4168  HB3 ASP   259      89.490  87.430  55.410  1.00  0.00            
ATOM   4169  CG  ASP   259      88.990  85.240  55.260  1.00  0.00            
ATOM   4170  OD1 ASP   259      88.970  84.590  56.320  1.00  0.00            
ATOM   4171  OD2 ASP   259      88.360  84.830  54.290  1.00  0.00            
ATOM   4172  C   ASP   259      91.450  85.490  53.330  1.00  0.00            
ATOM   4173  O   ASP   259      92.320  84.980  54.040  1.00  0.00            
ATOM   4174  N   ASP   260      91.150  84.930  52.140  1.00  0.00            
ATOM   4175  H   ASP   260      90.430  85.440  51.660  1.00  0.00            
ATOM   4176  CA  ASP   260      91.940  83.950  51.380  1.00  0.00            
ATOM   4177  HA  ASP   260      92.090  83.100  52.050  1.00  0.00            
ATOM   4178  CB  ASP   260      91.100  83.420  50.190  1.00  0.00            
ATOM   4179  HB2 ASP   260      91.080  84.210  49.440  1.00  0.00            
ATOM   4180  HB3 ASP   260      91.590  82.490  49.860  1.00  0.00            
ATOM   4181  CG  ASP   260      89.670  83.030  50.580  1.00  0.00            
ATOM   4182  OD1 ASP   260      88.700  83.660  50.070  1.00  0.00            
ATOM   4183  OD2 ASP   260      89.520  82.230  51.470  1.00  0.00            
ATOM   4184  C   ASP   260      93.350  84.550  50.970  1.00  0.00            
ATOM   4185  O   ASP   260      93.530  85.760  51.040  1.00  0.00            
ATOM   4186  N   THR   261      94.340  83.760  50.680  1.00  0.00            
ATOM   4187  H   THR   261      94.230  82.790  50.960  1.00  0.00            
ATOM   4188  CA  THR   261      95.700  84.030  50.140  1.00  0.00            
ATOM   4189  HA  THR   261      95.710  84.890  49.470  1.00  0.00            
ATOM   4190  CB  THR   261      96.700  84.160  51.270  1.00  0.00            
ATOM   4191  HB  THR   261      96.520  83.360  52.000  1.00  0.00            
ATOM   4192  CG2 THR   261      98.200  84.100  50.920  1.00  0.00            
ATOM   4193 1HG2 THR   261      98.170  84.750  50.050  1.00  0.00            
ATOM   4194 2HG2 THR   261      98.910  84.460  51.660  1.00  0.00            
ATOM   4195 3HG2 THR   261      98.520  83.120  50.560  1.00  0.00            
ATOM   4196  OG1 THR   261      96.500  85.380  51.870  1.00  0.00            
ATOM   4197  HG1 THR   261      95.980  85.200  52.660  1.00  0.00            
ATOM   4198  C   THR   261      96.160  82.740  49.310  1.00  0.00            
ATOM   4199  O   THR   261      95.890  81.610  49.700  1.00  0.00            
ATOM   4200  N   VAL   262      96.600  82.940  48.060  1.00  0.00            
ATOM   4201  H   VAL   262      96.820  83.880  47.750  1.00  0.00            
ATOM   4202  CA  VAL   262      96.930  81.890  47.140  1.00  0.00            
ATOM   4203  HA  VAL   262      96.140  81.140  47.180  1.00  0.00            
ATOM   4204  CB  VAL   262      96.860  82.470  45.740  1.00  0.00            
ATOM   4205  HB  VAL   262      97.630  83.230  45.580  1.00  0.00            
ATOM   4206  CG1 VAL   262      97.110  81.320  44.650  1.00  0.00            
ATOM   4207 1HG1 VAL   262      96.930  81.560  43.600  1.00  0.00            
ATOM   4208 2HG1 VAL   262      98.140  80.970  44.760  1.00  0.00            
ATOM   4209 3HG1 VAL   262      96.560  80.430  44.970  1.00  0.00            
ATOM   4210  CG2 VAL   262      95.440  83.110  45.480  1.00  0.00            
ATOM   4211 1HG2 VAL   262      95.300  83.930  46.180  1.00  0.00            
ATOM   4212 2HG2 VAL   262      95.460  83.500  44.460  1.00  0.00            
ATOM   4213 3HG2 VAL   262      94.650  82.360  45.610  1.00  0.00            
ATOM   4214  C   VAL   262      98.410  81.440  47.460  1.00  0.00            
ATOM   4215  O   VAL   262      99.280  82.280  47.530  1.00  0.00            
ATOM   4216  N   ALA   263      98.570  80.120  47.400  1.00  0.00            
ATOM   4217  H   ALA   263      97.750  79.560  47.220  1.00  0.00            
ATOM   4218  CA  ALA   263      99.840  79.420  47.650  1.00  0.00            
ATOM   4219  HA  ALA   263     100.260  79.710  48.610  1.00  0.00            
ATOM   4220  CB  ALA   263      99.580  77.990  47.920  1.00  0.00            
ATOM   4221  HB1 ALA   263      98.950  78.030  48.810  1.00  0.00            
ATOM   4222  HB2 ALA   263      99.030  77.410  47.170  1.00  0.00            
ATOM   4223  HB3 ALA   263     100.460  77.430  48.260  1.00  0.00            
ATOM   4224  C   ALA   263     100.880  79.580  46.510  1.00  0.00            
ATOM   4225  O   ALA   263     100.520  80.100  45.490  1.00  0.00            
ATOM   4226  N   PRO   264     102.190  79.260  46.760  1.00  0.00            
ATOM   4227  CD  PRO   264     102.890  79.240  48.030  1.00  0.00            
ATOM   4228  HD2 PRO   264     103.000  78.210  48.360  1.00  0.00            
ATOM   4229  HD3 PRO   264     102.450  79.870  48.810  1.00  0.00            
ATOM   4230  CG  PRO   264     104.280  79.820  47.670  1.00  0.00            
ATOM   4231  HG2 PRO   264     105.070  79.590  48.390  1.00  0.00            
ATOM   4232  HG3 PRO   264     104.180  80.910  47.590  1.00  0.00            
ATOM   4233  CB  PRO   264     104.500  79.200  46.350  1.00  0.00            
ATOM   4234  HB2 PRO   264     104.720  78.140  46.510  1.00  0.00            
ATOM   4235  HB3 PRO   264     105.390  79.660  45.910  1.00  0.00            
ATOM   4236  CA  PRO   264     103.110  79.400  45.680  1.00  0.00            
ATOM   4237  HA  PRO   264     103.100  80.380  45.200  1.00  0.00            
ATOM   4238  C   PRO   264     102.860  78.360  44.640  1.00  0.00            
ATOM   4239  O   PRO   264     102.500  77.230  44.930  1.00  0.00            
ATOM   4240  N   SER   265     103.090  78.710  43.390  1.00  0.00            
ATOM   4241  H   SER   265     103.570  79.590  43.280  1.00  0.00            
ATOM   4242  CA  SER   265     102.880  77.780  42.290  1.00  0.00            
ATOM   4243  HA  SER   265     103.020  78.460  41.450  1.00  0.00            
ATOM   4244  CB  SER   265     103.930  76.700  42.200  1.00  0.00            
ATOM   4245  HB2 SER   265     103.960  75.980  43.020  1.00  0.00            
ATOM   4246  HB3 SER   265     103.650  76.160  41.290  1.00  0.00            
ATOM   4247  OG  SER   265     105.200  77.280  41.930  1.00  0.00            
ATOM   4248  HG  SER   265     105.700  77.550  42.710  1.00  0.00            
ATOM   4249  C   SER   265     101.480  77.250  42.020  1.00  0.00            
ATOM   4250  O   SER   265     101.250  76.240  41.390  1.00  0.00            
ATOM   4251  N   SER   266     100.520  77.790  42.720  1.00  0.00            
ATOM   4252  H   SER   266     100.730  78.640  43.230  1.00  0.00            
ATOM   4253  CA  SER   266      99.170  77.230  43.000  1.00  0.00            
ATOM   4254  HA  SER   266      99.220  76.140  42.960  1.00  0.00            
ATOM   4255  CB  SER   266      98.810  77.570  44.450  1.00  0.00            
ATOM   4256  HB2 SER   266      99.590  77.200  45.110  1.00  0.00            
ATOM   4257  HB3 SER   266      98.720  78.660  44.480  1.00  0.00            
ATOM   4258  OG  SER   266      97.590  76.970  44.820  1.00  0.00            
ATOM   4259  HG  SER   266      97.760  76.290  45.480  1.00  0.00            
ATOM   4260  C   SER   266      98.070  77.650  42.010  1.00  0.00            
ATOM   4261  O   SER   266      98.270  78.620  41.300  1.00  0.00            
ATOM   4262  N   THR   267      96.920  77.000  41.980  1.00  0.00            
ATOM   4263  H   THR   267      96.790  76.320  42.720  1.00  0.00            
ATOM   4264  CA  THR   267      95.700  77.560  41.420  1.00  0.00            
ATOM   4265  HA  THR   267      95.970  78.590  41.170  1.00  0.00            
ATOM   4266  CB  THR   267      95.460  76.850  40.080  1.00  0.00            
ATOM   4267  HB  THR   267      96.330  76.920  39.430  1.00  0.00            
ATOM   4268  CG2 THR   267      95.120  75.390  40.200  1.00  0.00            
ATOM   4269 1HG2 THR   267      94.120  75.160  40.570  1.00  0.00            
ATOM   4270 2HG2 THR   267      95.080  75.020  39.170  1.00  0.00            
ATOM   4271 3HG2 THR   267      95.910  74.910  40.770  1.00  0.00            
ATOM   4272  OG1 THR   267      94.430  77.540  39.450  1.00  0.00            
ATOM   4273  HG1 THR   267      94.820  78.160  38.830  1.00  0.00            
ATOM   4274  C   THR   267      94.530  77.490  42.320  1.00  0.00            
ATOM   4275  O   THR   267      94.410  76.510  43.100  1.00  0.00            
ATOM   4276  N   PHE   268      93.730  78.500  42.240  1.00  0.00            
ATOM   4277  H   PHE   268      94.000  79.200  41.550  1.00  0.00            
ATOM   4278  CA  PHE   268      92.570  78.810  43.120  1.00  0.00            
ATOM   4279  HA  PHE   268      92.320  77.940  43.730  1.00  0.00            
ATOM   4280  CB  PHE   268      93.090  79.850  44.220  1.00  0.00            
ATOM   4281  HB2 PHE   268      94.130  79.730  44.500  1.00  0.00            
ATOM   4282  HB3 PHE   268      93.040  80.830  43.760  1.00  0.00            
ATOM   4283  CG  PHE   268      92.130  80.020  45.390  1.00  0.00            
ATOM   4284  CD1 PHE   268      92.160  79.010  46.370  1.00  0.00            
ATOM   4285  HD1 PHE   268      92.790  78.150  46.190  1.00  0.00            
ATOM   4286  CE1 PHE   268      91.500  79.140  47.570  1.00  0.00            
ATOM   4287  HE1 PHE   268      91.590  78.330  48.280  1.00  0.00            
ATOM   4288  CZ  PHE   268      90.720  80.330  47.830  1.00  0.00            
ATOM   4289  HZ  PHE   268      90.130  80.330  48.740  1.00  0.00            
ATOM   4290  CE2 PHE   268      90.720  81.330  46.810  1.00  0.00            
ATOM   4291  HE2 PHE   268      90.110  82.200  47.000  1.00  0.00            
ATOM   4292  CD2 PHE   268      91.420  81.230  45.610  1.00  0.00            
ATOM   4293  HD2 PHE   268      91.440  82.010  44.860  1.00  0.00            
ATOM   4294  C   PHE   268      91.400  79.480  42.400  1.00  0.00            
ATOM   4295  O   PHE   268      91.570  80.340  41.510  1.00  0.00            
ATOM   4296  N   CYS   269      90.220  79.070  42.810  1.00  0.00            
ATOM   4297  H   CYS   269      90.150  78.320  43.470  1.00  0.00            
ATOM   4298  CA  CYS   269      88.960  79.420  42.120  1.00  0.00            
ATOM   4299  HA  CYS   269      88.990  80.370  41.590  1.00  0.00            
ATOM   4300  CB  CYS   269      88.630  78.370  40.970  1.00  0.00            
ATOM   4301  HB2 CYS   269      89.400  78.540  40.220  1.00  0.00            
ATOM   4302  HB3 CYS   269      88.820  77.340  41.270  1.00  0.00            
ATOM   4303  SG  CYS   269      87.090  78.650  40.080  1.00  0.00            
ATOM   4304  HG  CYS   269      87.570  79.210  38.970  1.00  0.00            
ATOM   4305  C   CYS   269      87.900  79.470  43.230  1.00  0.00            
ATOM   4306  O   CYS   269      87.780  78.520  43.980  1.00  0.00            
ATOM   4307  N   LYS   270      87.190  80.620  43.360  1.00  0.00            
ATOM   4308  H   LYS   270      87.500  81.380  42.770  1.00  0.00            
ATOM   4309  CA  LYS   270      86.230  80.850  44.470  1.00  0.00            
ATOM   4310  HA  LYS   270      85.750  79.900  44.710  1.00  0.00            
ATOM   4311  CB  LYS   270      87.010  81.100  45.780  1.00  0.00            
ATOM   4312  HB2 LYS   270      87.640  80.220  45.930  1.00  0.00            
ATOM   4313  HB3 LYS   270      87.630  81.990  45.700  1.00  0.00            
ATOM   4314  CG  LYS   270      86.030  81.410  46.950  1.00  0.00            
ATOM   4315  HG2 LYS   270      85.630  82.420  46.860  1.00  0.00            
ATOM   4316  HG3 LYS   270      85.190  80.710  46.980  1.00  0.00            
ATOM   4317  CD  LYS   270      86.850  81.250  48.300  1.00  0.00            
ATOM   4318  HD2 LYS   270      87.130  80.220  48.540  1.00  0.00            
ATOM   4319  HD3 LYS   270      87.730  81.890  48.210  1.00  0.00            
ATOM   4320  CE  LYS   270      85.890  81.740  49.330  1.00  0.00            
ATOM   4321  HE2 LYS   270      85.300  82.610  49.060  1.00  0.00            
ATOM   4322  HE3 LYS   270      85.190  80.930  49.530  1.00  0.00            
ATOM   4323  NZ  LYS   270      86.630  81.850  50.610  1.00  0.00            
ATOM   4324  HZ1 LYS   270      86.880  80.920  50.910  1.00  0.00            
ATOM   4325  HZ2 LYS   270      87.500  82.320  50.420  1.00  0.00            
ATOM   4326  HZ3 LYS   270      86.070  82.400  51.250  1.00  0.00            
ATOM   4327  C   LYS   270      85.250  81.930  44.160  1.00  0.00            
ATOM   4328  O   LYS   270      85.600  82.910  43.580  1.00  0.00            
ATOM   4329  N   VAL   271      84.000  81.770  44.720  1.00  0.00            
ATOM   4330  H   VAL   271      83.850  80.840  45.090  1.00  0.00            
ATOM   4331  CA  VAL   271      82.940  82.720  44.600  1.00  0.00            
ATOM   4332  HA  VAL   271      83.120  83.300  43.700  1.00  0.00            
ATOM   4333  CB  VAL   271      81.490  82.190  44.420  1.00  0.00            
ATOM   4334  HB  VAL   271      80.840  83.060  44.320  1.00  0.00            
ATOM   4335  CG1 VAL   271      81.290  81.380  43.200  1.00  0.00            
ATOM   4336 1HG1 VAL   271      81.920  80.500  43.280  1.00  0.00            
ATOM   4337 2HG1 VAL   271      80.260  81.150  42.920  1.00  0.00            
ATOM   4338 3HG1 VAL   271      81.560  81.890  42.280  1.00  0.00            
ATOM   4339  CG2 VAL   271      81.120  81.330  45.680  1.00  0.00            
ATOM   4340 1HG2 VAL   271      80.260  80.690  45.540  1.00  0.00            
ATOM   4341 2HG2 VAL   271      81.950  80.630  45.810  1.00  0.00            
ATOM   4342 3HG2 VAL   271      81.210  81.990  46.550  1.00  0.00            
ATOM   4343  C   VAL   271      83.050  83.810  45.640  1.00  0.00            
ATOM   4344  O   VAL   271      83.290  83.600  46.830  1.00  0.00            
ATOM   4345  N   TYR   272      82.700  85.100  45.320  1.00  0.00            
ATOM   4346  H   TYR   272      82.410  85.340  44.380  1.00  0.00            
ATOM   4347  CA  TYR   272      82.370  86.170  46.320  1.00  0.00            
ATOM   4348  HA  TYR   272      82.300  85.600  47.240  1.00  0.00            
ATOM   4349  CB  TYR   272      83.600  87.140  46.670  1.00  0.00            
ATOM   4350  HB2 TYR   272      83.770  87.780  45.800  1.00  0.00            
ATOM   4351  HB3 TYR   272      83.280  87.780  47.490  1.00  0.00            
ATOM   4352  CG  TYR   272      84.930  86.320  46.960  1.00  0.00            
ATOM   4353  CD1 TYR   272      85.780  86.020  45.880  1.00  0.00            
ATOM   4354  HD1 TYR   272      85.570  86.300  44.860  1.00  0.00            
ATOM   4355  CE1 TYR   272      87.010  85.340  46.120  1.00  0.00            
ATOM   4356  HE1 TYR   272      87.630  84.860  45.370  1.00  0.00            
ATOM   4357  CZ  TYR   272      87.330  84.940  47.410  1.00  0.00            
ATOM   4358  OH  TYR   272      88.350  84.140  47.560  1.00  0.00            
ATOM   4359  HH  TYR   272      88.380  83.870  48.480  1.00  0.00            
ATOM   4360  CE2 TYR   272      86.510  85.230  48.490  1.00  0.00            
ATOM   4361  HE2 TYR   272      86.690  84.750  49.440  1.00  0.00            
ATOM   4362  CD2 TYR   272      85.300  85.920  48.270  1.00  0.00            
ATOM   4363  HD2 TYR   272      84.580  86.150  49.050  1.00  0.00            
ATOM   4364  C   TYR   272      81.030  86.910  46.030  1.00  0.00            
ATOM   4365  O   TYR   272      80.610  86.780  44.850  1.00  0.00            
ATOM   4366  N   THR   273      80.340  87.670  46.810  1.00  0.00            
ATOM   4367  H   THR   273      80.700  87.760  47.750  1.00  0.00            
ATOM   4368  CA  THR   273      79.040  88.340  46.540  1.00  0.00            
ATOM   4369  HA  THR   273      79.160  88.570  45.480  1.00  0.00            
ATOM   4370  CB  THR   273      77.790  87.400  46.750  1.00  0.00            
ATOM   4371  HB  THR   273      78.030  86.650  46.000  1.00  0.00            
ATOM   4372  CG2 THR   273      77.780  86.720  48.100  1.00  0.00            
ATOM   4373 1HG2 THR   273      78.530  85.940  48.180  1.00  0.00            
ATOM   4374 2HG2 THR   273      77.890  87.430  48.920  1.00  0.00            
ATOM   4375 3HG2 THR   273      76.850  86.180  48.240  1.00  0.00            
ATOM   4376  OG1 THR   273      76.470  87.860  46.530  1.00  0.00            
ATOM   4377  HG1 THR   273      76.480  88.400  45.740  1.00  0.00            
ATOM   4378  C   THR   273      78.920  89.680  47.260  1.00  0.00            
ATOM   4379  O   THR   273      79.420  89.920  48.400  1.00  0.00            
ATOM   4380  N   LEU   274      78.410  90.700  46.590  1.00  0.00            
ATOM   4381  H   LEU   274      77.870  90.400  45.790  1.00  0.00            
ATOM   4382  CA  LEU   274      78.270  92.070  47.000  1.00  0.00            
ATOM   4383  HA  LEU   274      78.210  91.990  48.080  1.00  0.00            
ATOM   4384  CB  LEU   274      79.540  92.830  46.680  1.00  0.00            
ATOM   4385  HB2 LEU   274      79.690  93.620  47.410  1.00  0.00            
ATOM   4386  HB3 LEU   274      80.360  92.130  46.790  1.00  0.00            
ATOM   4387  CG  LEU   274      79.720  93.400  45.210  1.00  0.00            
ATOM   4388  HG  LEU   274      78.910  94.040  44.860  1.00  0.00            
ATOM   4389  CD1 LEU   274      81.030  94.260  45.380  1.00  0.00            
ATOM   4390 1HD1 LEU   274      81.250  94.980  44.590  1.00  0.00            
ATOM   4391 2HD1 LEU   274      81.130  94.750  46.350  1.00  0.00            
ATOM   4392 3HD1 LEU   274      81.840  93.530  45.410  1.00  0.00            
ATOM   4393  CD2 LEU   274      79.980  92.250  44.270  1.00  0.00            
ATOM   4394 1HD2 LEU   274      80.560  91.460  44.750  1.00  0.00            
ATOM   4395 2HD2 LEU   274      79.000  91.860  44.000  1.00  0.00            
ATOM   4396 3HD2 LEU   274      80.340  92.520  43.270  1.00  0.00            
ATOM   4397  C   LEU   274      76.940  92.660  46.440  1.00  0.00            
ATOM   4398  O   LEU   274      76.550  92.350  45.290  1.00  0.00            
ATOM   4399  N   THR   275      76.380  93.540  47.270  1.00  0.00            
ATOM   4400  H   THR   275      76.860  93.890  48.090  1.00  0.00            
ATOM   4401  CA  THR   275      75.030  94.110  47.030  1.00  0.00            
ATOM   4402  HA  THR   275      74.590  93.770  46.090  1.00  0.00            
ATOM   4403  CB  THR   275      73.970  93.680  48.060  1.00  0.00            
ATOM   4404  HB  THR   275      74.240  94.210  48.970  1.00  0.00            
ATOM   4405  CG2 THR   275      72.510  93.920  47.610  1.00  0.00            
ATOM   4406 1HG2 THR   275      72.320  94.990  47.610  1.00  0.00            
ATOM   4407 2HG2 THR   275      72.320  93.500  46.620  1.00  0.00            
ATOM   4408 3HG2 THR   275      71.890  93.520  48.400  1.00  0.00            
ATOM   4409  OG1 THR   275      73.980  92.310  48.220  1.00  0.00            
ATOM   4410  HG1 THR   275      74.660  92.100  48.870  1.00  0.00            
ATOM   4411  C   THR   275      75.130  95.600  46.980  1.00  0.00            
ATOM   4412  O   THR   275      75.510  96.220  47.970  1.00  0.00            
ATOM   4413  N   PRO   276      74.840  96.260  45.850  1.00  0.00            
ATOM   4414  CD  PRO   276      74.610  95.620  44.540  1.00  0.00            
ATOM   4415  HD2 PRO   276      73.700  95.030  44.610  1.00  0.00            
ATOM   4416  HD3 PRO   276      75.490  95.030  44.270  1.00  0.00            
ATOM   4417  CG  PRO   276      74.540  96.840  43.590  1.00  0.00            
ATOM   4418  HG2 PRO   276      73.920  96.750  42.690  1.00  0.00            
ATOM   4419  HG3 PRO   276      75.520  97.030  43.140  1.00  0.00            
ATOM   4420  CB  PRO   276      74.240  98.160  44.370  1.00  0.00            
ATOM   4421  HB2 PRO   276      73.200  98.470  44.290  1.00  0.00            
ATOM   4422  HB3 PRO   276      74.990  98.890  44.080  1.00  0.00            
ATOM   4423  CA  PRO   276      74.520  97.740  45.860  1.00  0.00            
ATOM   4424  HA  PRO   276      75.390  98.230  46.290  1.00  0.00            
ATOM   4425  C   PRO   276      73.390  98.190  46.760  1.00  0.00            
ATOM   4426  O   PRO   276      72.340  97.490  46.830  1.00  0.00            
ATOM   4427  N   PHE   277      73.560  99.310  47.470  1.00  0.00            
ATOM   4428  H   PHE   277      74.400  99.850  47.320  1.00  0.00            
ATOM   4429  CA  PHE   277      72.540  99.880  48.370  1.00  0.00            
ATOM   4430  HA  PHE   277      71.580  99.730  47.860  1.00  0.00            
ATOM   4431  CB  PHE   277      72.670  99.340  49.800  1.00  0.00            
ATOM   4432  HB2 PHE   277      73.560  99.730  50.280  1.00  0.00            
ATOM   4433  HB3 PHE   277      71.870  99.850  50.340  1.00  0.00            
ATOM   4434  CG  PHE   277      72.470  97.900  49.970  1.00  0.00            
ATOM   4435  CD1 PHE   277      73.500  97.100  50.410  1.00  0.00            
ATOM   4436  HD1 PHE   277      74.440  97.580  50.600  1.00  0.00            
ATOM   4437  CE1 PHE   277      73.260  95.770  50.670  1.00  0.00            
ATOM   4438  HE1 PHE   277      74.080  95.130  50.970  1.00  0.00            
ATOM   4439  CZ  PHE   277      71.960  95.160  50.450  1.00  0.00            
ATOM   4440  HZ  PHE   277      71.750  94.120  50.660  1.00  0.00            
ATOM   4441  CE2 PHE   277      70.910  95.980  50.010  1.00  0.00            
ATOM   4442  HE2 PHE   277      69.950  95.610  49.690  1.00  0.00            
ATOM   4443  CD2 PHE   277      71.200  97.350  49.810  1.00  0.00            
ATOM   4444  HD2 PHE   277      70.410  97.960  49.410  1.00  0.00            
ATOM   4445  C   PHE   277      72.770 101.370  48.450  1.00  0.00            
ATOM   4446  O   PHE   277      73.930 101.820  48.610  1.00  0.00            
ATOM   4447  N   LEU   278      71.750 102.190  48.420  1.00  0.00            
ATOM   4448  H   LEU   278      70.840 101.890  48.110  1.00  0.00            
ATOM   4449  CA  LEU   278      71.880 103.560  48.800  1.00  0.00            
ATOM   4450  HA  LEU   278      72.660 104.040  48.210  1.00  0.00            
ATOM   4451  CB  LEU   278      70.550 104.360  48.540  1.00  0.00            
ATOM   4452  HB2 LEU   278      69.740 103.790  48.990  1.00  0.00            
ATOM   4453  HB3 LEU   278      70.640 105.280  49.110  1.00  0.00            
ATOM   4454  CG  LEU   278      70.270 104.770  47.120  1.00  0.00            
ATOM   4455  HG  LEU   278      70.430 103.860  46.540  1.00  0.00            
ATOM   4456  CD1 LEU   278      68.850 105.190  46.920  1.00  0.00            
ATOM   4457 1HD1 LEU   278      68.630 105.250  45.850  1.00  0.00            
ATOM   4458 2HD1 LEU   278      68.170 104.430  47.320  1.00  0.00            
ATOM   4459 3HD1 LEU   278      68.650 106.160  47.380  1.00  0.00            
ATOM   4460  CD2 LEU   278      71.250 105.820  46.620  1.00  0.00            
ATOM   4461 1HD2 LEU   278      71.380 106.720  47.210  1.00  0.00            
ATOM   4462 2HD2 LEU   278      72.240 105.410  46.450  1.00  0.00            
ATOM   4463 3HD2 LEU   278      71.050 106.100  45.580  1.00  0.00            
ATOM   4464  C   LEU   278      72.310 103.740  50.290  1.00  0.00            
ATOM   4465  O   LEU   278      72.870 104.810  50.550  1.00  0.00            
ATOM   4466  N   ALA   279      72.020 102.880  51.220  1.00  0.00            
ATOM   4467  H   ALA   279      71.570 102.060  50.840  1.00  0.00            
ATOM   4468  CA  ALA   279      72.150 103.050  52.700  1.00  0.00            
ATOM   4469  HA  ALA   279      71.770 104.050  52.920  1.00  0.00            
ATOM   4470  CB  ALA   279      71.310 101.980  53.400  1.00  0.00            
ATOM   4471  HB1 ALA   279      71.330 102.200  54.470  1.00  0.00            
ATOM   4472  HB2 ALA   279      70.290 102.060  53.040  1.00  0.00            
ATOM   4473  HB3 ALA   279      71.740 101.020  53.110  1.00  0.00            
ATOM   4474  C   ALA   279      73.660 103.050  53.110  1.00  0.00            
ATOM   4475  O   ALA   279      73.900 103.280  54.310  1.00  0.00            
ATOM   4476  N   ASN   280      74.560 102.820  52.180  1.00  0.00            
ATOM   4477  H   ASN   280      74.340 102.430  51.270  1.00  0.00            
ATOM   4478  CA  ASN   280      75.990 103.000  52.430  1.00  0.00            
ATOM   4479  HA  ASN   280      75.950 103.600  53.340  1.00  0.00            
ATOM   4480  CB  ASN   280      76.770 101.780  52.930  1.00  0.00            
ATOM   4481  HB2 ASN   280      77.750 102.100  53.290  1.00  0.00            
ATOM   4482  HB3 ASN   280      76.200 101.340  53.750  1.00  0.00            
ATOM   4483  CG  ASN   280      77.030 100.740  51.800  1.00  0.00            
ATOM   4484  OD1 ASN   280      78.110 100.700  51.260  1.00  0.00            
ATOM   4485  ND2 ASN   280      76.050  99.980  51.460  1.00  0.00            
ATOM   4486 1HD2 ASN   280      76.130  99.370  50.660  1.00  0.00            
ATOM   4487 2HD2 ASN   280      75.320  99.970  52.170  1.00  0.00            
ATOM   4488  C   ASN   280      76.650 103.870  51.350  1.00  0.00            
ATOM   4489  O   ASN   280      77.820 104.030  51.240  1.00  0.00            
ATOM   4490  N   ASN   281      75.860 104.600  50.490  1.00  0.00            
ATOM   4491  H   ASN   281      74.910 104.320  50.690  1.00  0.00            
ATOM   4492  CA  ASN   281      76.380 105.230  49.270  1.00  0.00            
ATOM   4493  HA  ASN   281      77.420 105.480  49.490  1.00  0.00            
ATOM   4494  CB  ASN   281      76.410 104.250  48.060  1.00  0.00            
ATOM   4495  HB2 ASN   281      75.420 103.850  47.830  1.00  0.00            
ATOM   4496  HB3 ASN   281      76.890 104.890  47.330  1.00  0.00            
ATOM   4497  CG  ASN   281      77.260 103.010  48.280  1.00  0.00            
ATOM   4498  OD1 ASN   281      78.500 103.000  48.270  1.00  0.00            
ATOM   4499  ND2 ASN   281      76.710 101.870  48.510  1.00  0.00            
ATOM   4500 1HD2 ASN   281      77.340 101.100  48.680  1.00  0.00            
ATOM   4501 2HD2 ASN   281      75.720 101.730  48.590  1.00  0.00            
ATOM   4502  C   ASN   281      75.650 106.550  48.910  1.00  0.00            
ATOM   4503  O   ASN   281      76.080 107.150  47.880  1.00  0.00            
ATOM   4504  N   ARG   282      74.630 106.990  49.680  1.00  0.00            
ATOM   4505  H   ARG   282      74.250 106.420  50.430  1.00  0.00            
ATOM   4506  CA  ARG   282      73.710 108.120  49.360  1.00  0.00            
ATOM   4507  HA  ARG   282      73.130 107.910  48.460  1.00  0.00            
ATOM   4508  CB  ARG   282      72.560 108.260  50.430  1.00  0.00            
ATOM   4509  HB2 ARG   282      72.190 107.260  50.610  1.00  0.00            
ATOM   4510  HB3 ARG   282      73.080 108.460  51.360  1.00  0.00            
ATOM   4511  CG  ARG   282      71.420 109.120  50.170  1.00  0.00            
ATOM   4512  HG2 ARG   282      71.650 110.160  50.390  1.00  0.00            
ATOM   4513  HG3 ARG   282      71.270 109.050  49.100  1.00  0.00            
ATOM   4514  CD  ARG   282      70.230 108.810  51.000  1.00  0.00            
ATOM   4515  HD2 ARG   282      70.570 108.790  52.040  1.00  0.00            
ATOM   4516  HD3 ARG   282      69.520 109.630  50.950  1.00  0.00            
ATOM   4517  NE  ARG   282      69.500 107.590  50.630  1.00  0.00            
ATOM   4518  HE  ARG   282      68.990 107.560  49.760  1.00  0.00            
ATOM   4519  CZ  ARG   282      69.290 106.490  51.340  1.00  0.00            
ATOM   4520  NH1 ARG   282      69.840 106.180  52.470  1.00  0.00            
ATOM   4521 1HH1 ARG   282      70.700 106.590  52.810  1.00  0.00            
ATOM   4522 2HH1 ARG   282      69.360 105.410  52.900  1.00  0.00            
ATOM   4523  NH2 ARG   282      68.360 105.710  50.870  1.00  0.00            
ATOM   4524 1HH2 ARG   282      67.870 106.050  50.050  1.00  0.00            
ATOM   4525 2HH2 ARG   282      67.940 104.850  51.200  1.00  0.00            
ATOM   4526  C   ARG   282      74.480 109.440  49.130  1.00  0.00            
ATOM   4527  O   ARG   282      74.260 110.170  48.130  1.00  0.00            
ATOM   4528  N   GLU   283      75.480 109.750  49.970  1.00  0.00            
ATOM   4529  H   GLU   283      75.420 109.300  50.880  1.00  0.00            
ATOM   4530  CA  GLU   283      76.260 110.970  49.970  1.00  0.00            
ATOM   4531  HA  GLU   283      75.660 111.880  49.880  1.00  0.00            
ATOM   4532  CB  GLU   283      76.980 111.110  51.360  1.00  0.00            
ATOM   4533  HB2 GLU   283      77.550 112.030  51.280  1.00  0.00            
ATOM   4534  HB3 GLU   283      76.340 111.160  52.240  1.00  0.00            
ATOM   4535  CG  GLU   283      78.080 110.010  51.610  1.00  0.00            
ATOM   4536  HG2 GLU   283      78.590 109.850  50.670  1.00  0.00            
ATOM   4537  HG3 GLU   283      78.880 110.380  52.250  1.00  0.00            
ATOM   4538  CD  GLU   283      77.620 108.720  52.310  1.00  0.00            
ATOM   4539  OE1 GLU   283      76.370 108.440  52.360  1.00  0.00            
ATOM   4540  OE2 GLU   283      78.470 107.920  52.710  1.00  0.00            
ATOM   4541  C   GLU   283      77.290 111.170  48.810  1.00  0.00            
ATOM   4542  O   GLU   283      77.880 112.220  48.690  1.00  0.00            
ATOM   4543  N   LYS   284      77.490 110.140  47.990  1.00  0.00            
ATOM   4544  H   LYS   284      76.970 109.280  48.060  1.00  0.00            
ATOM   4545  CA  LYS   284      78.550 110.160  46.960  1.00  0.00            
ATOM   4546  HA  LYS   284      79.470 110.450  47.470  1.00  0.00            
ATOM   4547  CB  LYS   284      78.860 108.800  46.420  1.00  0.00            
ATOM   4548  HB2 LYS   284      77.900 108.410  46.080  1.00  0.00            
ATOM   4549  HB3 LYS   284      79.650 108.770  45.670  1.00  0.00            
ATOM   4550  CG  LYS   284      79.330 107.970  47.620  1.00  0.00            
ATOM   4551  HG2 LYS   284      80.100 108.500  48.170  1.00  0.00            
ATOM   4552  HG3 LYS   284      78.530 107.800  48.340  1.00  0.00            
ATOM   4553  CD  LYS   284      79.770 106.580  47.150  1.00  0.00            
ATOM   4554  HD2 LYS   284      79.020 105.930  46.700  1.00  0.00            
ATOM   4555  HD3 LYS   284      80.580 106.840  46.470  1.00  0.00            
ATOM   4556  CE  LYS   284      80.330 105.860  48.380  1.00  0.00            
ATOM   4557  HE2 LYS   284      80.960 106.540  48.950  1.00  0.00            
ATOM   4558  HE3 LYS   284      79.530 105.810  49.120  1.00  0.00            
ATOM   4559  NZ  LYS   284      80.850 104.560  48.040  1.00  0.00            
ATOM   4560  HZ1 LYS   284      81.770 104.530  47.610  1.00  0.00            
ATOM   4561  HZ2 LYS   284      80.970 103.960  48.850  1.00  0.00            
ATOM   4562  HZ3 LYS   284      80.160 103.990  47.570  1.00  0.00            
ATOM   4563  C   LYS   284      78.320 111.070  45.780  1.00  0.00            
ATOM   4564  O   LYS   284      77.190 111.260  45.340  1.00  0.00            
ATOM   4565  N   ARG   285      79.350 111.790  45.380  1.00  0.00            
ATOM   4566  H   ARG   285      80.260 111.730  45.800  1.00  0.00            
ATOM   4567  CA  ARG   285      79.350 112.480  44.150  1.00  0.00            
ATOM   4568  HA  ARG   285      78.470 113.130  44.090  1.00  0.00            
ATOM   4569  CB  ARG   285      80.570 113.410  43.950  1.00  0.00            
ATOM   4570  HB2 ARG   285      81.510 112.880  44.110  1.00  0.00            
ATOM   4571  HB3 ARG   285      80.510 113.600  42.880  1.00  0.00            
ATOM   4572  CG  ARG   285      80.600 114.760  44.760  1.00  0.00            
ATOM   4573  HG2 ARG   285      80.300 114.650  45.800  1.00  0.00            
ATOM   4574  HG3 ARG   285      81.660 115.050  44.750  1.00  0.00            
ATOM   4575  CD  ARG   285      79.660 115.910  44.190  1.00  0.00            
ATOM   4576  HD2 ARG   285      79.740 115.830  43.110  1.00  0.00            
ATOM   4577  HD3 ARG   285      78.630 115.690  44.480  1.00  0.00            
ATOM   4578  NE  ARG   285      80.200 117.190  44.690  1.00  0.00            
ATOM   4579  HE  ARG   285      80.390 117.390  45.660  1.00  0.00            
ATOM   4580  CZ  ARG   285      80.510 118.280  44.020  1.00  0.00            
ATOM   4581  NH1 ARG   285      80.440 118.310  42.700  1.00  0.00            
ATOM   4582 1HH1 ARG   285      80.320 117.460  42.180  1.00  0.00            
ATOM   4583 2HH1 ARG   285      80.700 119.120  42.150  1.00  0.00            
ATOM   4584  NH2 ARG   285      80.830 119.450  44.610  1.00  0.00            
ATOM   4585 1HH2 ARG   285      80.810 119.630  45.600  1.00  0.00            
ATOM   4586 2HH2 ARG   285      81.110 120.200  43.990  1.00  0.00            
ATOM   4587  C   ARG   285      79.210 111.490  42.990  1.00  0.00            
ATOM   4588  O   ARG   285      79.780 110.380  43.060  1.00  0.00            
ATOM   4589  N   GLY   286      78.550 111.970  41.900  1.00  0.00            
ATOM   4590  H   GLY   286      78.250 112.940  41.920  1.00  0.00            
ATOM   4591  CA  GLY   286      78.430 111.250  40.610  1.00  0.00            
ATOM   4592  HA2 GLY   286      78.150 111.900  39.780  1.00  0.00            
ATOM   4593  HA3 GLY   286      79.380 110.800  40.330  1.00  0.00            
ATOM   4594  C   GLY   286      77.290 110.230  40.560  1.00  0.00            
ATOM   4595  O   GLY   286      77.140 109.510  39.640  1.00  0.00            
ATOM   4596  N   LEU   287      76.550 110.060  41.650  1.00  0.00            
ATOM   4597  H   LEU   287      76.780 110.540  42.510  1.00  0.00            
ATOM   4598  CA  LEU   287      75.560 109.010  41.900  1.00  0.00            
ATOM   4599  HA  LEU   287      75.900 108.000  41.700  1.00  0.00            
ATOM   4600  CB  LEU   287      75.290 109.050  43.430  1.00  0.00            
ATOM   4601  HB2 LEU   287      76.220 108.800  43.940  1.00  0.00            
ATOM   4602  HB3 LEU   287      75.000 110.070  43.700  1.00  0.00            
ATOM   4603  CG  LEU   287      74.230 108.080  43.970  1.00  0.00            
ATOM   4604  HG  LEU   287      73.380 108.030  43.280  1.00  0.00            
ATOM   4605  CD1 LEU   287      74.820 106.710  44.120  1.00  0.00            
ATOM   4606 1HD1 LEU   287      74.090 106.030  44.570  1.00  0.00            
ATOM   4607 2HD1 LEU   287      75.170 106.330  43.160  1.00  0.00            
ATOM   4608 3HD1 LEU   287      75.660 106.750  44.810  1.00  0.00            
ATOM   4609  CD2 LEU   287      73.690 108.490  45.380  1.00  0.00            
ATOM   4610 1HD2 LEU   287      73.350 109.520  45.390  1.00  0.00            
ATOM   4611 2HD2 LEU   287      72.930 107.880  45.860  1.00  0.00            
ATOM   4612 3HD2 LEU   287      74.550 108.550  46.040  1.00  0.00            
ATOM   4613  C   LEU   287      74.260 109.230  41.090  1.00  0.00            
ATOM   4614  O   LEU   287      73.730 110.310  40.990  1.00  0.00            
ATOM   4615  N   ALA   288      73.740 108.150  40.600  1.00  0.00            
ATOM   4616  H   ALA   288      74.180 107.260  40.800  1.00  0.00            
ATOM   4617  CA  ALA   288      72.460 108.020  39.890  1.00  0.00            
ATOM   4618  HA  ALA   288      72.000 108.990  39.730  1.00  0.00            
ATOM   4619  CB  ALA   288      72.720 107.410  38.490  1.00  0.00            
ATOM   4620  HB1 ALA   288      71.900 107.610  37.810  1.00  0.00            
ATOM   4621  HB2 ALA   288      73.630 107.790  38.040  1.00  0.00            
ATOM   4622  HB3 ALA   288      72.900 106.350  38.680  1.00  0.00            
ATOM   4623  C   ALA   288      71.460 107.180  40.730  1.00  0.00            
ATOM   4624  O   ALA   288      71.890 106.210  41.390  1.00  0.00            
ATOM   4625  N   LEU   289      70.180 107.560  40.580  1.00  0.00            
ATOM   4626  H   LEU   289      70.080 108.310  39.910  1.00  0.00            
ATOM   4627  CA  LEU   289      69.010 107.250  41.370  1.00  0.00            
ATOM   4628  HA  LEU   289      69.090 106.340  41.950  1.00  0.00            
ATOM   4629  CB  LEU   289      68.800 108.330  42.380  1.00  0.00            
ATOM   4630  HB2 LEU   289      68.650 109.310  41.910  1.00  0.00            
ATOM   4631  HB3 LEU   289      67.870 108.050  42.870  1.00  0.00            
ATOM   4632  CG  LEU   289      69.800 108.520  43.460  1.00  0.00            
ATOM   4633  HG  LEU   289      70.580 107.760  43.420  1.00  0.00            
ATOM   4634  CD1 LEU   289      70.530 109.860  43.440  1.00  0.00            
ATOM   4635 1HD1 LEU   289      70.860 110.140  42.440  1.00  0.00            
ATOM   4636 2HD1 LEU   289      69.760 110.570  43.740  1.00  0.00            
ATOM   4637 3HD1 LEU   289      71.330 109.930  44.180  1.00  0.00            
ATOM   4638  CD2 LEU   289      69.230 108.230  44.850  1.00  0.00            
ATOM   4639 1HD2 LEU   289      68.410 108.930  45.030  1.00  0.00            
ATOM   4640 2HD2 LEU   289      68.840 107.220  44.830  1.00  0.00            
ATOM   4641 3HD2 LEU   289      69.960 108.240  45.660  1.00  0.00            
ATOM   4642  C   LEU   289      67.750 107.250  40.470  1.00  0.00            
ATOM   4643  O   LEU   289      67.720 107.890  39.430  1.00  0.00            
ATOM   4644  N   ASP   290      66.690 106.560  40.850  1.00  0.00            
ATOM   4645  H   ASP   290      66.680 106.110  41.750  1.00  0.00            
ATOM   4646  CA  ASP   290      65.460 106.580  40.030  1.00  0.00            
ATOM   4647  HA  ASP   290      65.720 106.790  39.000  1.00  0.00            
ATOM   4648  CB  ASP   290      64.690 105.290  39.950  1.00  0.00            
ATOM   4649  HB2 ASP   290      64.030 105.260  39.080  1.00  0.00            
ATOM   4650  HB3 ASP   290      65.410 104.500  39.720  1.00  0.00            
ATOM   4651  CG  ASP   290      63.980 104.830  41.230  1.00  0.00            
ATOM   4652  OD1 ASP   290      63.340 103.770  41.180  1.00  0.00            
ATOM   4653  OD2 ASP   290      63.810 105.550  42.240  1.00  0.00            
ATOM   4654  C   ASP   290      64.480 107.680  40.560  1.00  0.00            
ATOM   4655  O   ASP   290      63.460 107.870  39.920  1.00  0.00            
ATOM   4656  N   GLY   291      64.790 108.480  41.580  1.00  0.00            
ATOM   4657  H   GLY   291      65.560 108.230  42.190  1.00  0.00            
ATOM   4658  CA  GLY   291      63.940 109.510  42.170  1.00  0.00            
ATOM   4659  HA2 GLY   291      63.660 110.180  41.360  1.00  0.00            
ATOM   4660  HA3 GLY   291      63.000 109.060  42.510  1.00  0.00            
ATOM   4661  C   GLY   291      64.630 110.310  43.200  1.00  0.00            
ATOM   4662  O   GLY   291      65.860 110.210  43.300  1.00  0.00            
ATOM   4663  N   LYS   292      64.010 111.270  43.920  1.00  0.00            
ATOM   4664  H   LYS   292      63.000 111.320  43.960  1.00  0.00            
ATOM   4665  CA  LYS   292      64.590 112.150  44.910  1.00  0.00            
ATOM   4666  HA  LYS   292      65.440 112.670  44.460  1.00  0.00            
ATOM   4667  CB  LYS   292      63.550 113.140  45.460  1.00  0.00            
ATOM   4668  HB2 LYS   292      62.640 112.600  45.700  1.00  0.00            
ATOM   4669  HB3 LYS   292      63.920 113.650  46.350  1.00  0.00            
ATOM   4670  CG  LYS   292      63.110 114.270  44.470  1.00  0.00            
ATOM   4671  HG2 LYS   292      63.980 114.800  44.080  1.00  0.00            
ATOM   4672  HG3 LYS   292      62.640 113.790  43.610  1.00  0.00            
ATOM   4673  CD  LYS   292      62.060 115.200  45.060  1.00  0.00            
ATOM   4674  HD2 LYS   292      61.170 114.640  45.370  1.00  0.00            
ATOM   4675  HD3 LYS   292      62.540 115.640  45.940  1.00  0.00            
ATOM   4676  CE  LYS   292      61.680 116.270  43.960  1.00  0.00            
ATOM   4677  HE2 LYS   292      62.590 116.820  43.750  1.00  0.00            
ATOM   4678  HE3 LYS   292      61.290 115.760  43.080  1.00  0.00            
ATOM   4679  NZ  LYS   292      60.670 117.160  44.550  1.00  0.00            
ATOM   4680  HZ1 LYS   292      59.900 116.570  44.840  1.00  0.00            
ATOM   4681  HZ2 LYS   292      61.030 117.680  45.330  1.00  0.00            
ATOM   4682  HZ3 LYS   292      60.400 117.840  43.850  1.00  0.00            
ATOM   4683  C   LYS   292      65.210 111.350  46.100  1.00  0.00            
ATOM   4684  O   LYS   292      64.690 110.340  46.620  1.00  0.00            
ATOM   4685  N   LEU   293      66.380 111.900  46.450  1.00  0.00            
ATOM   4686  H   LEU   293      66.890 112.580  45.910  1.00  0.00            
ATOM   4687  CA  LEU   293      67.250 111.240  47.500  1.00  0.00            
ATOM   4688  HA  LEU   293      67.410 110.220  47.170  1.00  0.00            
ATOM   4689  CB  LEU   293      68.590 111.890  47.590  1.00  0.00            
ATOM   4690  HB2 LEU   293      68.420 112.960  47.590  1.00  0.00            
ATOM   4691  HB3 LEU   293      69.040 111.610  48.540  1.00  0.00            
ATOM   4692  CG  LEU   293      69.660 111.710  46.460  1.00  0.00            
ATOM   4693  HG  LEU   293      69.410 110.770  45.960  1.00  0.00            
ATOM   4694  CD1 LEU   293      69.430 112.740  45.320  1.00  0.00            
ATOM   4695 1HD1 LEU   293      70.010 112.480  44.430  1.00  0.00            
ATOM   4696 2HD1 LEU   293      68.390 112.710  44.970  1.00  0.00            
ATOM   4697 3HD1 LEU   293      69.740 113.720  45.680  1.00  0.00            
ATOM   4698  CD2 LEU   293      71.050 111.900  46.890  1.00  0.00            
ATOM   4699 1HD2 LEU   293      71.090 112.880  47.370  1.00  0.00            
ATOM   4700 2HD2 LEU   293      71.280 111.160  47.660  1.00  0.00            
ATOM   4701 3HD2 LEU   293      71.800 111.830  46.110  1.00  0.00            
ATOM   4702  C   LEU   293      66.440 111.110  48.800  1.00  0.00            
ATOM   4703  O   LEU   293      66.500 110.060  49.400  1.00  0.00            
ATOM   4704  N   LYS   294      65.790 112.160  49.230  1.00  0.00            
ATOM   4705  H   LYS   294      65.900 112.980  48.640  1.00  0.00            
ATOM   4706  CA  LYS   294      65.060 112.280  50.490  1.00  0.00            
ATOM   4707  HA  LYS   294      65.820 112.170  51.270  1.00  0.00            
ATOM   4708  CB  LYS   294      64.440 113.710  50.590  1.00  0.00            
ATOM   4709  HB2 LYS   294      63.980 113.840  51.570  1.00  0.00            
ATOM   4710  HB3 LYS   294      65.310 114.360  50.460  1.00  0.00            
ATOM   4711  CG  LYS   294      63.320 114.000  49.590  1.00  0.00            
ATOM   4712  HG2 LYS   294      63.650 113.760  48.570  1.00  0.00            
ATOM   4713  HG3 LYS   294      62.590 113.290  49.970  1.00  0.00            
ATOM   4714  CD  LYS   294      62.740 115.420  49.550  1.00  0.00            
ATOM   4715  HD2 LYS   294      61.830 115.530  48.960  1.00  0.00            
ATOM   4716  HD3 LYS   294      62.600 115.600  50.610  1.00  0.00            
ATOM   4717  CE  LYS   294      63.690 116.480  48.950  1.00  0.00            
ATOM   4718  HE2 LYS   294      64.680 116.370  49.380  1.00  0.00            
ATOM   4719  HE3 LYS   294      63.720 116.240  47.880  1.00  0.00            
ATOM   4720  NZ  LYS   294      63.110 117.880  49.080  1.00  0.00            
ATOM   4721  HZ1 LYS   294      62.950 118.060  50.060  1.00  0.00            
ATOM   4722  HZ2 LYS   294      63.820 118.480  48.700  1.00  0.00            
ATOM   4723  HZ3 LYS   294      62.300 118.080  48.510  1.00  0.00            
ATOM   4724  C   LYS   294      63.880 111.240  50.720  1.00  0.00            
ATOM   4725  O   LYS   294      63.380 111.110  51.830  1.00  0.00            
ATOM   4726  N   HIE   295      63.450 110.490  49.670  1.00  0.00            
ATOM   4727  H   HIE   295      64.040 110.580  48.860  1.00  0.00            
ATOM   4728  CA  HIE   295      62.320 109.470  49.760  1.00  0.00            
ATOM   4729  HA  HIE   295      61.660 109.720  50.590  1.00  0.00            
ATOM   4730  CB  HIE   295      61.550 109.420  48.450  1.00  0.00            
ATOM   4731  HB2 HIE   295      62.260 109.400  47.630  1.00  0.00            
ATOM   4732  HB3 HIE   295      60.840 108.590  48.460  1.00  0.00            
ATOM   4733  CG  HIE   295      60.800 110.770  48.310  1.00  0.00            
ATOM   4734  ND1 HIE   295      60.760 111.600  47.130  1.00  0.00            
ATOM   4735  CE1 HIE   295      60.010 112.670  47.440  1.00  0.00            
ATOM   4736  HE1 HIE   295      59.790 113.360  46.640  1.00  0.00            
ATOM   4737  NE2 HIE   295      59.440 112.550  48.640  1.00  0.00            
ATOM   4738  HE2 HIE   295      58.790 113.190  49.080  1.00  0.00            
ATOM   4739  CD2 HIE   295      59.990 111.430  49.250  1.00  0.00            
ATOM   4740  HD2 HIE   295      59.800 111.090  50.260  1.00  0.00            
ATOM   4741  C   HIE   295      62.750 107.980  50.070  1.00  0.00            
ATOM   4742  O   HIE   295      63.790 107.560  49.640  1.00  0.00            
ATOM   4743  N   GLU   296      61.750 107.200  50.560  1.00  0.00            
ATOM   4744  H   GLU   296      60.900 107.650  50.880  1.00  0.00            
ATOM   4745  CA  GLU   296      61.910 105.780  50.810  1.00  0.00            
ATOM   4746  HA  GLU   296      62.930 105.550  51.120  1.00  0.00            
ATOM   4747  CB  GLU   296      60.890 105.510  51.990  1.00  0.00            
ATOM   4748  HB2 GLU   296      61.080 106.240  52.790  1.00  0.00            
ATOM   4749  HB3 GLU   296      59.900 105.730  51.590  1.00  0.00            
ATOM   4750  CG  GLU   296      60.770 104.060  52.520  1.00  0.00            
ATOM   4751  HG2 GLU   296      59.860 103.970  53.120  1.00  0.00            
ATOM   4752  HG3 GLU   296      60.710 103.340  51.700  1.00  0.00            
ATOM   4753  CD  GLU   296      61.870 103.810  53.460  1.00  0.00            
ATOM   4754  OE1 GLU   296      61.690 104.060  54.680  1.00  0.00            
ATOM   4755  OE2 GLU   296      63.020 103.430  53.050  1.00  0.00            
ATOM   4756  C   GLU   296      61.820 104.850  49.570  1.00  0.00            
ATOM   4757  O   GLU   296      62.810 104.110  49.290  1.00  0.00            
ATOM   4758  N   ASP   297      60.820 104.970  48.680  1.00  0.00            
ATOM   4759  H   ASP   297      60.020 105.540  48.890  1.00  0.00            
ATOM   4760  CA  ASP   297      60.690 104.250  47.430  1.00  0.00            
ATOM   4761  HA  ASP   297      60.570 103.220  47.760  1.00  0.00            
ATOM   4762  CB  ASP   297      59.350 104.630  46.800  1.00  0.00            
ATOM   4763  HB2 ASP   297      59.340 105.700  46.590  1.00  0.00            
ATOM   4764  HB3 ASP   297      59.260 104.060  45.880  1.00  0.00            
ATOM   4765  CG  ASP   297      58.110 104.420  47.600  1.00  0.00            
ATOM   4766  OD1 ASP   297      58.140 104.260  48.830  1.00  0.00            
ATOM   4767  OD2 ASP   297      57.020 104.400  46.990  1.00  0.00            
ATOM   4768  C   ASP   297      61.860 104.400  46.450  1.00  0.00            
ATOM   4769  O   ASP   297      61.860 103.730  45.390  1.00  0.00            
ATOM   4770  N   THR   298      62.830 105.280  46.610  1.00  0.00            
ATOM   4771  H   THR   298      62.830 105.850  47.440  1.00  0.00            
ATOM   4772  CA  THR   298      63.850 105.590  45.640  1.00  0.00            
ATOM   4773  HA  THR   298      63.390 105.880  44.700  1.00  0.00            
ATOM   4774  CB  THR   298      64.560 106.790  46.090  1.00  0.00            
ATOM   4775  HB  THR   298      65.090 106.590  47.020  1.00  0.00            
ATOM   4776  CG2 THR   298      65.590 107.320  45.110  1.00  0.00            
ATOM   4777 1HG2 THR   298      65.870 108.320  45.450  1.00  0.00            
ATOM   4778 2HG2 THR   298      66.400 106.590  45.020  1.00  0.00            
ATOM   4779 3HG2 THR   298      65.130 107.260  44.130  1.00  0.00            
ATOM   4780  OG1 THR   298      63.640 107.870  46.140  1.00  0.00            
ATOM   4781  HG1 THR   298      64.190 108.650  46.250  1.00  0.00            
ATOM   4782  C   THR   298      64.930 104.490  45.450  1.00  0.00            
ATOM   4783  O   THR   298      65.560 104.180  46.430  1.00  0.00            
ATOM   4784  N   ASN   299      65.170 104.030  44.230  1.00  0.00            
ATOM   4785  H   ASN   299      64.650 104.520  43.520  1.00  0.00            
ATOM   4786  CA  ASN   299      66.260 103.090  43.850  1.00  0.00            
ATOM   4787  HA  ASN   299      66.610 102.620  44.770  1.00  0.00            
ATOM   4788  CB  ASN   299      65.670 102.000  42.840  1.00  0.00            
ATOM   4789  HB2 ASN   299      65.380 102.540  41.940  1.00  0.00            
ATOM   4790  HB3 ASN   299      66.360 101.200  42.570  1.00  0.00            
ATOM   4791  CG  ASN   299      64.480 101.270  43.360  1.00  0.00            
ATOM   4792  OD1 ASN   299      64.630 100.340  44.130  1.00  0.00            
ATOM   4793  ND2 ASN   299      63.250 101.590  43.080  1.00  0.00            
ATOM   4794 1HD2 ASN   299      62.460 101.070  43.420  1.00  0.00            
ATOM   4795 2HD2 ASN   299      63.130 102.300  42.360  1.00  0.00            
ATOM   4796  C   ASN   299      67.490 103.810  43.260  1.00  0.00            
ATOM   4797  O   ASN   299      67.490 105.030  43.180  1.00  0.00            
ATOM   4798  N   LEU   300      68.540 103.020  42.930  1.00  0.00            
ATOM   4799  H   LEU   300      68.430 102.030  43.100  1.00  0.00            
ATOM   4800  CA  LEU   300      69.740 103.390  42.050  1.00  0.00            
ATOM   4801  HA  LEU   300      69.950 104.440  42.260  1.00  0.00            
ATOM   4802  CB  LEU   300      70.880 102.410  42.360  1.00  0.00            
ATOM   4803  HB2 LEU   300      70.510 101.400  42.180  1.00  0.00            
ATOM   4804  HB3 LEU   300      71.650 102.530  41.590  1.00  0.00            
ATOM   4805  CG  LEU   300      71.610 102.470  43.710  1.00  0.00            
ATOM   4806  HG  LEU   300      70.870 102.340  44.500  1.00  0.00            
ATOM   4807  CD1 LEU   300      72.660 101.360  43.840  1.00  0.00            
ATOM   4808 1HD1 LEU   300      72.110 100.430  43.680  1.00  0.00            
ATOM   4809 2HD1 LEU   300      73.440 101.570  43.110  1.00  0.00            
ATOM   4810 3HD1 LEU   300      73.110 101.320  44.830  1.00  0.00            
ATOM   4811  CD2 LEU   300      72.320 103.730  43.890  1.00  0.00            
ATOM   4812 1HD2 LEU   300      73.100 103.840  43.140  1.00  0.00            
ATOM   4813 2HD2 LEU   300      71.600 104.550  43.820  1.00  0.00            
ATOM   4814 3HD2 LEU   300      72.760 103.810  44.880  1.00  0.00            
ATOM   4815  C   LEU   300      69.170 103.380  40.580  1.00  0.00            
ATOM   4816  O   LEU   300      68.140 102.750  40.270  1.00  0.00            
ATOM   4817  N   ALA   301      69.830 104.160  39.730  1.00  0.00            
ATOM   4818  H   ALA   301      70.690 104.620  40.000  1.00  0.00            
ATOM   4819  CA  ALA   301      69.340 104.300  38.320  1.00  0.00            
ATOM   4820  HA  ALA   301      68.290 104.570  38.480  1.00  0.00            
ATOM   4821  CB  ALA   301      70.020 105.470  37.650  1.00  0.00            
ATOM   4822  HB1 ALA   301      69.760 106.380  38.180  1.00  0.00            
ATOM   4823  HB2 ALA   301      71.100 105.340  37.790  1.00  0.00            
ATOM   4824  HB3 ALA   301      69.710 105.550  36.610  1.00  0.00            
ATOM   4825  C   ALA   301      69.480 102.930  37.570  1.00  0.00            
ATOM   4826  O   ALA   301      70.500 102.300  37.600  1.00  0.00            
ATOM   4827  N   SER   302      68.330 102.430  37.150  1.00  0.00            
ATOM   4828  H   SER   302      67.520 103.000  37.350  1.00  0.00            
ATOM   4829  CA  SER   302      68.230 101.160  36.390  1.00  0.00            
ATOM   4830  HA  SER   302      68.890 100.410  36.820  1.00  0.00            
ATOM   4831  CB  SER   302      66.770 100.690  36.370  1.00  0.00            
ATOM   4832  HB2 SER   302      66.030 101.460  36.140  1.00  0.00            
ATOM   4833  HB3 SER   302      66.630  99.910  35.620  1.00  0.00            
ATOM   4834  OG  SER   302      66.350 100.130  37.570  1.00  0.00            
ATOM   4835  HG  SER   302      65.420  99.890  37.520  1.00  0.00            
ATOM   4836  C   SER   302      68.710 101.220  34.930  1.00  0.00            
ATOM   4837  O   SER   302      68.530 102.270  34.260  1.00  0.00            
ATOM   4838  N   SER   303      69.380 100.190  34.420  1.00  0.00            
ATOM   4839  H   SER   303      69.430  99.410  35.070  1.00  0.00            
ATOM   4840  CA  SER   303      70.190 100.110  33.210  1.00  0.00            
ATOM   4841  HA  SER   303      70.970 100.870  33.290  1.00  0.00            
ATOM   4842  CB  SER   303      70.700  98.620  33.020  1.00  0.00            
ATOM   4843  HB2 SER   303      69.910  97.880  33.200  1.00  0.00            
ATOM   4844  HB3 SER   303      71.130  98.590  32.020  1.00  0.00            
ATOM   4845  OG  SER   303      71.760  98.440  33.980  1.00  0.00            
ATOM   4846  HG  SER   303      72.620  98.670  33.630  1.00  0.00            
ATOM   4847  C   SER   303      69.410 100.390  31.920  1.00  0.00            
ATOM   4848  O   SER   303      68.460  99.680  31.480  1.00  0.00            
ATOM   4849  N   THR   304      69.780 101.500  31.300  1.00  0.00            
ATOM   4850  H   THR   304      70.540 102.040  31.670  1.00  0.00            
ATOM   4851  CA  THR   304      69.200 102.010  30.010  1.00  0.00            
ATOM   4852  HA  THR   304      68.120 101.920  30.150  1.00  0.00            
ATOM   4853  CB  THR   304      69.710 103.350  29.590  1.00  0.00            
ATOM   4854  HB  THR   304      70.730 103.300  29.200  1.00  0.00            
ATOM   4855  CG2 THR   304      68.800 103.890  28.500  1.00  0.00            
ATOM   4856 1HG2 THR   304      67.840 103.380  28.490  1.00  0.00            
ATOM   4857 2HG2 THR   304      68.660 104.970  28.520  1.00  0.00            
ATOM   4858 3HG2 THR   304      69.260 103.580  27.550  1.00  0.00            
ATOM   4859  OG1 THR   304      69.790 104.230  30.660  1.00  0.00            
ATOM   4860  HG1 THR   304      68.910 104.520  30.910  1.00  0.00            
ATOM   4861  C   THR   304      69.480 101.070  28.740  1.00  0.00            
ATOM   4862  O   THR   304      70.650 100.990  28.300  1.00  0.00            
ATOM   4863  N   LEU   305      68.490 100.420  28.120  1.00  0.00            
ATOM   4864  H   LEU   305      67.540 100.790  28.190  1.00  0.00            
ATOM   4865  CA  LEU   305      68.770  99.730  26.820  1.00  0.00            
ATOM   4866  HA  LEU   305      69.700  99.180  26.920  1.00  0.00            
ATOM   4867  CB  LEU   305      67.670  98.730  26.570  1.00  0.00            
ATOM   4868  HB2 LEU   305      66.720  99.250  26.390  1.00  0.00            
ATOM   4869  HB3 LEU   305      68.020  98.170  25.700  1.00  0.00            
ATOM   4870  CG  LEU   305      67.510  97.650  27.650  1.00  0.00            
ATOM   4871  HG  LEU   305      67.440  98.140  28.620  1.00  0.00            
ATOM   4872  CD1 LEU   305      66.230  96.800  27.360  1.00  0.00            
ATOM   4873 1HD1 LEU   305      66.290  96.410  26.340  1.00  0.00            
ATOM   4874 2HD1 LEU   305      66.180  96.000  28.090  1.00  0.00            
ATOM   4875 3HD1 LEU   305      65.340  97.440  27.370  1.00  0.00            
ATOM   4876  CD2 LEU   305      68.720  96.800  27.860  1.00  0.00            
ATOM   4877 1HD2 LEU   305      69.580  97.440  28.050  1.00  0.00            
ATOM   4878 2HD2 LEU   305      68.730  96.220  28.790  1.00  0.00            
ATOM   4879 3HD2 LEU   305      68.940  96.210  26.970  1.00  0.00            
ATOM   4880  C   LEU   305      68.790 100.800  25.710  1.00  0.00            
ATOM   4881  O   LEU   305      68.230 101.870  25.850  1.00  0.00            
ATOM   4882  N   LEU   306      69.450 100.490  24.660  1.00  0.00            
ATOM   4883  H   LEU   306      70.050  99.680  24.730  1.00  0.00            
ATOM   4884  CA  LEU   306      69.610 101.290  23.550  1.00  0.00            
ATOM   4885  HA  LEU   306      68.900 102.120  23.580  1.00  0.00            
ATOM   4886  CB  LEU   306      71.010 102.020  23.530  1.00  0.00            
ATOM   4887  HB2 LEU   306      71.140 102.500  24.510  1.00  0.00            
ATOM   4888  HB3 LEU   306      71.800 101.290  23.340  1.00  0.00            
ATOM   4889  CG  LEU   306      71.160 103.120  22.450  1.00  0.00            
ATOM   4890  HG  LEU   306      70.960 102.640  21.490  1.00  0.00            
ATOM   4891  CD1 LEU   306      70.220 104.370  22.540  1.00  0.00            
ATOM   4892 1HD1 LEU   306      70.600 105.000  23.350  1.00  0.00            
ATOM   4893 2HD1 LEU   306      70.170 104.950  21.620  1.00  0.00            
ATOM   4894 3HD1 LEU   306      69.220 104.010  22.770  1.00  0.00            
ATOM   4895  CD2 LEU   306      72.600 103.620  22.320  1.00  0.00            
ATOM   4896 1HD2 LEU   306      73.210 102.910  21.770  1.00  0.00            
ATOM   4897 2HD2 LEU   306      72.600 104.570  21.780  1.00  0.00            
ATOM   4898 3HD2 LEU   306      73.090 103.700  23.290  1.00  0.00            
ATOM   4899  C   LEU   306      69.440 100.410  22.290  1.00  0.00            
ATOM   4900  O   LEU   306      70.450 100.150  21.570  1.00  0.00            
ATOM   4901  N   ARG   307      68.260  99.740  22.250  1.00  0.00            
ATOM   4902  H   ARG   307      67.470  99.970  22.830  1.00  0.00            
ATOM   4903  CA  ARG   307      67.960  98.880  21.100  1.00  0.00            
ATOM   4904  HA  ARG   307      68.700  98.090  20.960  1.00  0.00            
ATOM   4905  CB  ARG   307      66.680  98.180  21.450  1.00  0.00            
ATOM   4906  HB2 ARG   307      65.930  98.970  21.540  1.00  0.00            
ATOM   4907  HB3 ARG   307      66.380  97.410  20.740  1.00  0.00            
ATOM   4908  CG  ARG   307      66.670  97.410  22.790  1.00  0.00            
ATOM   4909  HG2 ARG   307      67.490  96.680  22.780  1.00  0.00            
ATOM   4910  HG3 ARG   307      66.890  98.130  23.580  1.00  0.00            
ATOM   4911  CD  ARG   307      65.480  96.600  23.160  1.00  0.00            
ATOM   4912  HD2 ARG   307      65.250  96.090  22.220  1.00  0.00            
ATOM   4913  HD3 ARG   307      65.700  95.920  23.990  1.00  0.00            
ATOM   4914  NE  ARG   307      64.360  97.430  23.520  1.00  0.00            
ATOM   4915  HE  ARG   307      64.530  98.400  23.770  1.00  0.00            
ATOM   4916  CZ  ARG   307      63.110  97.060  23.680  1.00  0.00            
ATOM   4917  NH1 ARG   307      62.680  95.850  23.580  1.00  0.00            
ATOM   4918 1HH1 ARG   307      63.270  95.080  23.300  1.00  0.00            
ATOM   4919 2HH1 ARG   307      61.800  95.730  24.060  1.00  0.00            
ATOM   4920  NH2 ARG   307      62.320  97.950  24.150  1.00  0.00            
ATOM   4921 1HH2 ARG   307      62.560  98.930  24.230  1.00  0.00            
ATOM   4922 2HH2 ARG   307      61.330  97.740  24.170  1.00  0.00            
ATOM   4923  C   ARG   307      67.870  99.600  19.770  1.00  0.00            
ATOM   4924  O   ARG   307      67.760 100.810  19.750  1.00  0.00            
ATOM   4925  N   GLU   308      67.870  98.870  18.680  1.00  0.00            
ATOM   4926  H   GLU   308      67.750  97.870  18.740  1.00  0.00            
ATOM   4927  CA  GLU   308      67.880  99.380  17.310  1.00  0.00            
ATOM   4928  HA  GLU   308      68.830  99.920  17.280  1.00  0.00            
ATOM   4929  CB  GLU   308      67.950  98.220  16.350  1.00  0.00            
ATOM   4930  HB2 GLU   308      67.300  97.440  16.740  1.00  0.00            
ATOM   4931  HB3 GLU   308      67.730  98.510  15.330  1.00  0.00            
ATOM   4932  CG  GLU   308      69.290  97.560  16.370  1.00  0.00            
ATOM   4933  HG2 GLU   308      69.810  97.620  17.330  1.00  0.00            
ATOM   4934  HG3 GLU   308      69.180  96.500  16.140  1.00  0.00            
ATOM   4935  CD  GLU   308      70.200  98.290  15.370  1.00  0.00            
ATOM   4936  OE1 GLU   308      70.870  97.590  14.640  1.00  0.00            
ATOM   4937  OE2 GLU   308      70.170  99.530  15.250  1.00  0.00            
ATOM   4938  C   GLU   308      66.730 100.320  16.870  1.00  0.00            
ATOM   4939  O   GLU   308      66.730 100.930  15.820  1.00  0.00            
ATOM   4940  N   GLY   309      65.630 100.380  17.710  1.00  0.00            
ATOM   4941  H   GLY   309      65.600  99.670  18.440  1.00  0.00            
ATOM   4942  CA  GLY   309      64.500 101.320  17.580  1.00  0.00            
ATOM   4943  HA2 GLY   309      64.540 101.780  16.590  1.00  0.00            
ATOM   4944  HA3 GLY   309      63.570 100.790  17.750  1.00  0.00            
ATOM   4945  C   GLY   309      64.670 102.540  18.560  1.00  0.00            
ATOM   4946  O   GLY   309      63.620 103.160  18.930  1.00  0.00            
ATOM   4947  N   ALA   310      65.840 102.850  19.090  1.00  0.00            
ATOM   4948  H   ALA   310      66.620 102.230  18.920  1.00  0.00            
ATOM   4949  CA  ALA   310      66.050 103.910  20.080  1.00  0.00            
ATOM   4950  HA  ALA   310      65.120 104.400  20.340  1.00  0.00            
ATOM   4951  CB  ALA   310      66.440 103.200  21.410  1.00  0.00            
ATOM   4952  HB1 ALA   310      66.430 103.980  22.170  1.00  0.00            
ATOM   4953  HB2 ALA   310      65.790 102.350  21.630  1.00  0.00            
ATOM   4954  HB3 ALA   310      67.450 102.810  21.540  1.00  0.00            
ATOM   4955  C   ALA   310      67.140 104.950  19.660  1.00  0.00            
ATOM   4956  O   ALA   310      67.740 104.690  18.620  1.00  0.00            
ATOM   4957  N   ASN   311      67.290 106.080  20.320  1.00  0.00            
ATOM   4958  H   ASN   311      66.610 106.240  21.040  1.00  0.00            
ATOM   4959  CA  ASN   311      68.130 107.260  19.980  1.00  0.00            
ATOM   4960  HA  ASN   311      69.050 106.920  19.500  1.00  0.00            
ATOM   4961  CB  ASN   311      67.420 108.240  19.060  1.00  0.00            
ATOM   4962  HB2 ASN   311      67.340 107.740  18.100  1.00  0.00            
ATOM   4963  HB3 ASN   311      66.450 108.430  19.530  1.00  0.00            
ATOM   4964  CG  ASN   311      68.060 109.650  18.900  1.00  0.00            
ATOM   4965  OD1 ASN   311      68.190 110.340  19.860  1.00  0.00            
ATOM   4966  ND2 ASN   311      68.450 110.050  17.740  1.00  0.00            
ATOM   4967 1HD2 ASN   311      69.210 110.710  17.730  1.00  0.00            
ATOM   4968 2HD2 ASN   311      68.250 109.410  16.990  1.00  0.00            
ATOM   4969  C   ASN   311      68.520 107.990  21.270  1.00  0.00            
ATOM   4970  O   ASN   311      67.600 108.260  22.090  1.00  0.00            
ATOM   4971  N   ARG   312      69.750 108.290  21.530  1.00  0.00            
ATOM   4972  H   ARG   312      70.530 108.020  20.940  1.00  0.00            
ATOM   4973  CA  ARG   312      70.230 108.840  22.840  1.00  0.00            
ATOM   4974  HA  ARG   312      69.940 108.130  23.620  1.00  0.00            
ATOM   4975  CB  ARG   312      71.770 108.870  22.830  1.00  0.00            
ATOM   4976  HB2 ARG   312      72.260 109.250  21.930  1.00  0.00            
ATOM   4977  HB3 ARG   312      72.150 109.460  23.660  1.00  0.00            
ATOM   4978  CG  ARG   312      72.440 107.480  22.860  1.00  0.00            
ATOM   4979  HG2 ARG   312      72.230 107.080  23.850  1.00  0.00            
ATOM   4980  HG3 ARG   312      71.950 106.910  22.070  1.00  0.00            
ATOM   4981  CD  ARG   312      73.940 107.570  22.710  1.00  0.00            
ATOM   4982  HD2 ARG   312      74.450 106.610  22.780  1.00  0.00            
ATOM   4983  HD3 ARG   312      74.080 108.010  21.720  1.00  0.00            
ATOM   4984  NE  ARG   312      74.590 108.560  23.550  1.00  0.00            
ATOM   4985  HE  ARG   312      74.540 109.530  23.290  1.00  0.00            
ATOM   4986  CZ  ARG   312      75.390 108.270  24.550  1.00  0.00            
ATOM   4987  NH1 ARG   312      75.610 107.170  25.060  1.00  0.00            
ATOM   4988 1HH1 ARG   312      75.260 106.330  24.630  1.00  0.00            
ATOM   4989 2HH1 ARG   312      76.150 107.150  25.910  1.00  0.00            
ATOM   4990  NH2 ARG   312      75.960 109.320  25.160  1.00  0.00            
ATOM   4991 1HH2 ARG   312      75.800 110.220  24.740  1.00  0.00            
ATOM   4992 2HH2 ARG   312      76.410 109.210  26.060  1.00  0.00            
ATOM   4993  C   ARG   312      69.620 110.180  23.240  1.00  0.00            
ATOM   4994  O   ARG   312      69.490 110.380  24.450  1.00  0.00            
ATOM   4995  N   GLU   313      69.170 111.060  22.370  1.00  0.00            
ATOM   4996  H   GLU   313      69.220 110.890  21.380  1.00  0.00            
ATOM   4997  CA  GLU   313      68.440 112.270  22.790  1.00  0.00            
ATOM   4998  HA  GLU   313      68.940 112.690  23.660  1.00  0.00            
ATOM   4999  CB  GLU   313      68.410 113.210  21.570  1.00  0.00            
ATOM   5000  HB2 GLU   313      67.850 112.760  20.750  1.00  0.00            
ATOM   5001  HB3 GLU   313      67.960 114.170  21.830  1.00  0.00            
ATOM   5002  CG  GLU   313      69.890 113.520  21.050  1.00  0.00            
ATOM   5003  HG2 GLU   313      70.550 113.780  21.880  1.00  0.00            
ATOM   5004  HG3 GLU   313      70.280 112.620  20.570  1.00  0.00            
ATOM   5005  CD  GLU   313      69.910 114.740  20.110  1.00  0.00            
ATOM   5006  OE1 GLU   313      68.890 114.870  19.430  1.00  0.00            
ATOM   5007  OE2 GLU   313      70.970 115.320  19.790  1.00  0.00            
ATOM   5008  C   GLU   313      67.090 111.940  23.330  1.00  0.00            
ATOM   5009  O   GLU   313      66.620 112.730  24.110  1.00  0.00            
ATOM   5010  N   ILE   314      66.390 110.890  22.850  1.00  0.00            
ATOM   5011  H   ILE   314      66.740 110.310  22.110  1.00  0.00            
ATOM   5012  CA  ILE   314      65.160 110.390  23.450  1.00  0.00            
ATOM   5013  HA  ILE   314      64.500 111.230  23.650  1.00  0.00            
ATOM   5014  CB  ILE   314      64.530 109.430  22.440  1.00  0.00            
ATOM   5015  HB  ILE   314      65.230 108.610  22.310  1.00  0.00            
ATOM   5016  CG2 ILE   314      63.220 108.910  23.040  1.00  0.00            
ATOM   5017 1HG2 ILE   314      62.440 109.650  23.200  1.00  0.00            
ATOM   5018 2HG2 ILE   314      62.790 108.200  22.340  1.00  0.00            
ATOM   5019 3HG2 ILE   314      63.380 108.340  23.960  1.00  0.00            
ATOM   5020  CG1 ILE   314      64.320 110.040  21.010  1.00  0.00            
ATOM   5021 2HG1 ILE   314      63.990 111.070  21.180  1.00  0.00            
ATOM   5022 3HG1 ILE   314      65.220 110.040  20.410  1.00  0.00            
ATOM   5023  CD1 ILE   314      63.300 109.360  20.200  1.00  0.00            
ATOM   5024 1HD1 ILE   314      62.330 109.690  20.590  1.00  0.00            
ATOM   5025 2HD1 ILE   314      63.440 109.790  19.210  1.00  0.00            
ATOM   5026 3HD1 ILE   314      63.360 108.280  20.070  1.00  0.00            
ATOM   5027  C   ILE   314      65.330 109.840  24.910  1.00  0.00            
ATOM   5028  O   ILE   314      64.380 109.780  25.670  1.00  0.00            
ATOM   5029  N   LEU   315      66.570 109.400  25.300  1.00  0.00            
ATOM   5030  H   LEU   315      67.300 109.390  24.590  1.00  0.00            
ATOM   5031  CA  LEU   315      66.900 108.760  26.620  1.00  0.00            
ATOM   5032  HA  LEU   315      65.970 108.440  27.080  1.00  0.00            
ATOM   5033  CB  LEU   315      67.790 107.590  26.310  1.00  0.00            
ATOM   5034  HB2 LEU   315      68.620 108.030  25.760  1.00  0.00            
ATOM   5035  HB3 LEU   315      68.220 107.210  27.240  1.00  0.00            
ATOM   5036  CG  LEU   315      66.990 106.580  25.460  1.00  0.00            
ATOM   5037  HG  LEU   315      66.240 107.060  24.820  1.00  0.00            
ATOM   5038  CD1 LEU   315      67.880 105.710  24.620  1.00  0.00            
ATOM   5039 1HD1 LEU   315      68.030 104.760  25.130  1.00  0.00            
ATOM   5040 2HD1 LEU   315      67.410 105.400  23.690  1.00  0.00            
ATOM   5041 3HD1 LEU   315      68.790 106.250  24.340  1.00  0.00            
ATOM   5042  CD2 LEU   315      66.220 105.740  26.470  1.00  0.00            
ATOM   5043 1HD2 LEU   315      65.680 105.060  25.810  1.00  0.00            
ATOM   5044 2HD2 LEU   315      66.860 105.070  27.040  1.00  0.00            
ATOM   5045 3HD2 LEU   315      65.560 106.260  27.160  1.00  0.00            
ATOM   5046  C   LEU   315      67.440 109.810  27.580  1.00  0.00            
ATOM   5047  O   LEU   315      67.210 109.720  28.760  1.00  0.00            
ATOM   5048  N   GLY   316      68.160 110.750  27.070  1.00  0.00            
ATOM   5049  H   GLY   316      68.360 110.680  26.080  1.00  0.00            
ATOM   5050  CA  GLY   316      68.650 111.960  27.690  1.00  0.00            
ATOM   5051  HA2 GLY   316      68.900 112.700  26.930  1.00  0.00            
ATOM   5052  HA3 GLY   316      67.840 112.330  28.300  1.00  0.00            
ATOM   5053  C   GLY   316      69.830 111.770  28.640  1.00  0.00            
ATOM   5054  O   GLY   316      70.730 112.550  28.750  1.00  0.00            
ATOM   5055  N   ILE   317      69.830 110.570  29.200  1.00  0.00            
ATOM   5056  H   ILE   317      69.080 109.920  28.980  1.00  0.00            
ATOM   5057  CA  ILE   317      70.820 109.900  30.050  1.00  0.00            
ATOM   5058  HA  ILE   317      71.840 110.280  29.910  1.00  0.00            
ATOM   5059  CB  ILE   317      70.470 109.970  31.540  1.00  0.00            
ATOM   5060  HB  ILE   317      69.530 109.430  31.720  1.00  0.00
[truncated: 126,333 more chars]
