# Supplementary material for: Distinct activation mechanisms of β-arrestin-1 revealed by 19F NMR spectroscopy
Source: Nat Commun. 2023 Nov 29;14:7865. doi: 10.1038/s41467-023-43694-1 (PMC10686989; doi:10.1038/s41467-023-43694-1)
Supplement: Supplementary file 3 — Supplementary Data 1 [file 41467_2023_43694_MOESM3_ESM.zip › Supplementary-Data-1/Input-output-files/L71CF_input#3.pdb]

REMARK    GENERATED BY TRJCONV
TITLE     a t= 323200.00000 step= 161600000
REMARK    THIS IS A SIMULATION BOX
CRYST1   81.634  118.625   97.575  90.00  90.00  90.00 P 1           1
MODEL        1
ATOM      1  N   MET     1       7.570 112.200  28.700  1.00  0.00            
ATOM      2  H1  MET     1       8.060 111.750  29.460  1.00  0.00            
ATOM      3  H2  MET     1       7.170 113.070  29.020  1.00  0.00            
ATOM      4  H3  MET     1       8.130 112.420  27.890  1.00  0.00            
ATOM      5  CA  MET     1       6.460 111.330  28.440  1.00  0.00            
ATOM      6  HA  MET     1       5.730 111.530  29.220  1.00  0.00            
ATOM      7  CB  MET     1       5.970 111.500  27.010  1.00  0.00            
ATOM      8  HB2 MET     1       6.800 111.150  26.410  1.00  0.00            
ATOM      9  HB3 MET     1       5.210 110.740  26.800  1.00  0.00            
ATOM     10  CG  MET     1       5.670 112.990  26.720  1.00  0.00            
ATOM     11  HG2 MET     1       4.980 113.250  27.520  1.00  0.00            
ATOM     12  HG3 MET     1       6.610 113.540  26.760  1.00  0.00            
ATOM     13  SD  MET     1       4.760 113.350  25.290  1.00  0.00            
ATOM     14  CE  MET     1       6.010 113.090  24.050  1.00  0.00            
ATOM     15  HE1 MET     1       6.920 113.680  24.200  1.00  0.00            
ATOM     16  HE2 MET     1       6.250 112.030  23.960  1.00  0.00            
ATOM     17  HE3 MET     1       5.450 113.450  23.180  1.00  0.00            
ATOM     18  C   MET     1       6.990 109.850  28.640  1.00  0.00            
ATOM     19  O   MET     1       8.090 109.540  28.290  1.00  0.00            
ATOM     20  N   GLY     2       6.160 109.080  29.350  1.00  0.00            
ATOM     21  H   GLY     2       5.360 109.510  29.790  1.00  0.00            
ATOM     22  CA  GLY     2       6.550 107.750  29.790  1.00  0.00            
ATOM     23  HA2 GLY     2       6.660 107.040  28.980  1.00  0.00            
ATOM     24  HA3 GLY     2       7.580 107.810  30.150  1.00  0.00            
ATOM     25  C   GLY     2       5.800 107.290  31.050  1.00  0.00            
ATOM     26  O   GLY     2       4.710 107.820  31.270  1.00  0.00            
ATOM     27  N   ASP     3       6.290 106.240  31.740  1.00  0.00            
ATOM     28  H   ASP     3       7.190 105.850  31.510  1.00  0.00            
ATOM     29  CA  ASP     3       5.560 105.780  32.960  1.00  0.00            
ATOM     30  HA  ASP     3       4.510 105.650  32.710  1.00  0.00            
ATOM     31  CB  ASP     3       5.990 104.380  33.470  1.00  0.00            
ATOM     32  HB2 ASP     3       5.380 104.090  34.320  1.00  0.00            
ATOM     33  HB3 ASP     3       5.900 103.640  32.680  1.00  0.00            
ATOM     34  CG  ASP     3       7.460 104.380  33.900  1.00  0.00            
ATOM     35  OD1 ASP     3       7.760 103.670  34.910  1.00  0.00            
ATOM     36  OD2 ASP     3       8.340 104.930  33.200  1.00  0.00            
ATOM     37  C   ASP     3       5.600 106.730  34.180  1.00  0.00            
ATOM     38  O   ASP     3       4.760 106.680  35.030  1.00  0.00            
ATOM     39  N   LYS     4       6.540 107.690  34.180  1.00  0.00            
ATOM     40  H   LYS     4       7.100 107.800  33.340  1.00  0.00            
ATOM     41  CA  LYS     4       6.680 108.840  35.140  1.00  0.00            
ATOM     42  HA  LYS     4       6.010 108.720  36.000  1.00  0.00            
ATOM     43  CB  LYS     4       8.170 108.960  35.700  1.00  0.00            
ATOM     44  HB2 LYS     4       8.870 108.820  34.870  1.00  0.00            
ATOM     45  HB3 LYS     4       8.340 109.980  36.040  1.00  0.00            
ATOM     46  CG  LYS     4       8.480 107.860  36.770  1.00  0.00            
ATOM     47  HG2 LYS     4       8.620 108.430  37.690  1.00  0.00            
ATOM     48  HG3 LYS     4       7.700 107.100  36.850  1.00  0.00            
ATOM     49  CD  LYS     4       9.880 107.220  36.530  1.00  0.00            
ATOM     50  HD2 LYS     4      10.640 107.970  36.330  1.00  0.00            
ATOM     51  HD3 LYS     4      10.110 106.600  37.400  1.00  0.00            
ATOM     52  CE  LYS     4       9.830 106.290  35.370  1.00  0.00            
ATOM     53  HE2 LYS     4       9.090 105.490  35.460  1.00  0.00            
ATOM     54  HE3 LYS     4       9.400 106.880  34.560  1.00  0.00            
ATOM     55  NZ  LYS     4      11.140 105.760  34.980  1.00  0.00            
ATOM     56  HZ1 LYS     4      11.860 106.470  35.030  1.00  0.00            
ATOM     57  HZ2 LYS     4      11.300 105.060  35.690  1.00  0.00            
ATOM     58  HZ3 LYS     4      11.120 105.320  34.070  1.00  0.00            
ATOM     59  C   LYS     4       6.250 110.220  34.490  1.00  0.00            
ATOM     60  O   LYS     4       6.580 110.490  33.330  1.00  0.00            
ATOM     61  N   GLY     5       5.620 111.070  35.330  1.00  0.00            
ATOM     62  H   GLY     5       5.400 110.780  36.270  1.00  0.00            
ATOM     63  CA  GLY     5       5.210 112.460  35.000  1.00  0.00            
ATOM     64  HA2 GLY     5       4.410 112.320  34.270  1.00  0.00            
ATOM     65  HA3 GLY     5       4.690 112.990  35.800  1.00  0.00            
ATOM     66  C   GLY     5       6.250 113.400  34.400  1.00  0.00            
ATOM     67  O   GLY     5       7.390 113.470  34.840  1.00  0.00            
ATOM     68  N   THR     6       5.970 114.060  33.290  1.00  0.00            
ATOM     69  H   THR     6       5.060 114.000  32.860  1.00  0.00            
ATOM     70  CA  THR     6       6.940 114.820  32.370  1.00  0.00            
ATOM     71  HA  THR     6       7.740 114.090  32.210  1.00  0.00            
ATOM     72  CB  THR     6       6.250 115.060  31.010  1.00  0.00            
ATOM     73  HB  THR     6       5.340 115.630  31.180  1.00  0.00            
ATOM     74  CG2 THR     6       7.230 115.750  30.020  1.00  0.00            
ATOM     75 1HG2 THR     6       6.860 115.740  29.000  1.00  0.00            
ATOM     76 2HG2 THR     6       7.400 116.740  30.430  1.00  0.00            
ATOM     77 3HG2 THR     6       8.150 115.160  29.970  1.00  0.00            
ATOM     78  OG1 THR     6       6.050 113.830  30.330  1.00  0.00            
ATOM     79  HG1 THR     6       5.370 113.330  30.790  1.00  0.00            
ATOM     80  C   THR     6       7.470 116.130  32.990  1.00  0.00            
ATOM     81  O   THR     6       6.680 116.940  33.470  1.00  0.00            
ATOM     82  N   ARG     7       8.790 116.320  32.930  1.00  0.00            
ATOM     83  H   ARG     7       9.330 115.490  32.700  1.00  0.00            
ATOM     84  CA  ARG     7       9.410 117.540  33.530  1.00  0.00            
ATOM     85  HA  ARG     7       8.930 117.800  34.480  1.00  0.00            
ATOM     86  CB  ARG     7      11.010 117.410  33.760  1.00  0.00            
ATOM     87  HB2 ARG     7      11.390 116.650  33.080  1.00  0.00            
ATOM     88  HB3 ARG     7      11.460 118.400  33.700  1.00  0.00            
ATOM     89  CG  ARG     7      11.240 116.910  35.140  1.00  0.00            
ATOM     90  HG2 ARG     7      12.320 116.860  35.280  1.00  0.00            
ATOM     91  HG3 ARG     7      10.830 117.670  35.800  1.00  0.00            
ATOM     92  CD  ARG     7      10.710 115.550  35.450  1.00  0.00            
ATOM     93  HD2 ARG     7       9.670 115.460  35.150  1.00  0.00            
ATOM     94  HD3 ARG     7      11.340 114.820  34.930  1.00  0.00            
ATOM     95  NE  ARG     7      10.750 115.360  36.940  1.00  0.00            
ATOM     96  HE  ARG     7      11.420 115.920  37.460  1.00  0.00            
ATOM     97  CZ  ARG     7      10.120 114.540  37.670  1.00  0.00            
ATOM     98  NH1 ARG     7      10.260 114.480  38.980  1.00  0.00            
ATOM     99 1HH1 ARG     7      10.860 115.220  39.320  1.00  0.00            
ATOM    100 2HH1 ARG     7       9.620 113.910  39.520  1.00  0.00            
ATOM    101  NH2 ARG     7       9.200 113.800  37.180  1.00  0.00            
ATOM    102 1HH2 ARG     7       8.950 113.850  36.200  1.00  0.00            
ATOM    103 2HH2 ARG     7       8.890 112.930  37.600  1.00  0.00            
ATOM    104  C   ARG     7       9.210 118.740  32.640  1.00  0.00            
ATOM    105  O   ARG     7       9.430 118.570  31.440  1.00  0.00            
ATOM    106  N   VAL     8       8.700 119.830  33.190  1.00  0.00            
ATOM    107  H   VAL     8       8.410 119.760  34.160  1.00  0.00            
ATOM    108  CA  VAL     8       8.330 120.980  32.450  1.00  0.00            
ATOM    109  HA  VAL     8       8.890 120.860  31.530  1.00  0.00            
ATOM    110  CB  VAL     8       6.810 121.130  32.110  1.00  0.00            
ATOM    111  HB  VAL     8       6.230 121.090  33.030  1.00  0.00            
ATOM    112  CG1 VAL     8       6.510 122.400  31.340  1.00  0.00            
ATOM    113 1HG1 VAL     8       6.500 123.240  32.020  1.00  0.00            
ATOM    114 2HG1 VAL     8       7.220 122.600  30.530  1.00  0.00            
ATOM    115 3HG1 VAL     8       5.520 122.350  30.900  1.00  0.00            
ATOM    116  CG2 VAL     8       6.250 120.030  31.110  1.00  0.00            
ATOM    117 1HG2 VAL     8       6.320 119.040  31.570  1.00  0.00            
ATOM    118 2HG2 VAL     8       5.190 120.140  30.890  1.00  0.00            
ATOM    119 3HG2 VAL     8       6.900 119.950  30.240  1.00  0.00            
ATOM    120  C   VAL     8       8.770 122.330  33.100  1.00  0.00            
ATOM    121  O   VAL     8       8.170 122.730  34.110  1.00  0.00            
ATOM    122  N   PHE     9       9.750 123.120  32.530  1.00  0.00            
ATOM    123  H   PHE     9      10.140 122.820  31.650  1.00  0.00            
ATOM    124  CA  PHE     9      10.460 124.310  33.070  1.00  0.00            
ATOM    125  HA  PHE     9      10.770 124.010  34.070  1.00  0.00            
ATOM    126  CB  PHE     9      11.730 124.550  32.240  1.00  0.00            
ATOM    127  HB2 PHE     9      11.470 124.950  31.260  1.00  0.00            
ATOM    128  HB3 PHE     9      12.300 125.290  32.810  1.00  0.00            
ATOM    129  CG  PHE     9      12.550 123.280  32.110  1.00  0.00            
ATOM    130  CD1 PHE     9      12.300 122.350  31.090  1.00  0.00            
ATOM    131  HD1 PHE     9      11.540 122.590  30.360  1.00  0.00            
ATOM    132  CE1 PHE     9      12.890 121.090  31.080  1.00  0.00            
ATOM    133  HE1 PHE     9      12.630 120.420  30.280  1.00  0.00            
ATOM    134  CZ  PHE     9      13.890 120.770  32.070  1.00  0.00            
ATOM    135  HZ  PHE     9      14.410 119.830  32.010  1.00  0.00            
ATOM    136  CE2 PHE     9      14.140 121.740  33.080  1.00  0.00            
ATOM    137  HE2 PHE     9      14.850 121.510  33.860  1.00  0.00            
ATOM    138  CD2 PHE     9      13.500 122.970  33.060  1.00  0.00            
ATOM    139  HD2 PHE     9      13.510 123.650  33.900  1.00  0.00            
ATOM    140  C   PHE     9       9.500 125.530  33.140  1.00  0.00            
ATOM    141  O   PHE     9       8.600 125.730  32.300  1.00  0.00            
ATOM    142  N   LYS    10       9.750 126.430  34.090  1.00  0.00            
ATOM    143  H   LYS    10      10.440 126.160  34.780  1.00  0.00            
ATOM    144  CA  LYS    10       9.150 127.770  34.070  1.00  0.00            
ATOM    145  HA  LYS    10       9.040 128.100  33.040  1.00  0.00            
ATOM    146  CB  LYS    10       7.810 127.680  34.810  1.00  0.00            
ATOM    147  HB2 LYS    10       7.190 128.490  34.440  1.00  0.00            
ATOM    148  HB3 LYS    10       7.300 126.730  34.640  1.00  0.00            
ATOM    149  CG  LYS    10       7.920 127.850  36.330  1.00  0.00            
ATOM    150  HG2 LYS    10       8.790 127.280  36.660  1.00  0.00            
ATOM    151  HG3 LYS    10       8.150 128.880  36.610  1.00  0.00            
ATOM    152  CD  LYS    10       6.690 127.330  37.100  1.00  0.00            
ATOM    153  HD2 LYS    10       5.870 127.960  36.740  1.00  0.00            
ATOM    154  HD3 LYS    10       6.520 126.260  36.980  1.00  0.00            
ATOM    155  CE  LYS    10       6.890 127.590  38.570  1.00  0.00            
ATOM    156  HE2 LYS    10       7.950 127.450  38.800  1.00  0.00            
ATOM    157  HE3 LYS    10       6.730 128.650  38.770  1.00  0.00            
ATOM    158  NZ  LYS    10       6.010 126.710  39.450  1.00  0.00            
ATOM    159  HZ1 LYS    10       5.070 126.840  39.100  1.00  0.00            
ATOM    160  HZ2 LYS    10       6.300 125.740  39.390  1.00  0.00            
ATOM    161  HZ3 LYS    10       6.170 127.030  40.390  1.00  0.00            
ATOM    162  C   LYS    10      10.000 128.930  34.730  1.00  0.00            
ATOM    163  O   LYS    10      10.790 128.660  35.650  1.00  0.00            
ATOM    164  N   LYS    11       9.670 130.200  34.330  1.00  0.00            
ATOM    165  H   LYS    11       8.920 130.250  33.650  1.00  0.00            
ATOM    166  CA  LYS    11      10.130 131.460  34.970  1.00  0.00            
ATOM    167  HA  LYS    11      10.420 131.240  36.000  1.00  0.00            
ATOM    168  CB  LYS    11      11.400 131.920  34.300  1.00  0.00            
ATOM    169  HB2 LYS    11      12.020 131.020  34.220  1.00  0.00            
ATOM    170  HB3 LYS    11      11.200 132.290  33.290  1.00  0.00            
ATOM    171  CG  LYS    11      12.120 132.930  35.150  1.00  0.00            
ATOM    172  HG2 LYS    11      11.500 133.790  35.390  1.00  0.00            
ATOM    173  HG3 LYS    11      12.370 132.480  36.110  1.00  0.00            
ATOM    174  CD  LYS    11      13.350 133.540  34.400  1.00  0.00            
ATOM    175  HD2 LYS    11      13.950 132.780  33.900  1.00  0.00            
ATOM    176  HD3 LYS    11      12.990 134.260  33.670  1.00  0.00            
ATOM    177  CE  LYS    11      14.190 134.380  35.380  1.00  0.00            
ATOM    178  HE2 LYS    11      13.490 134.940  36.010  1.00  0.00            
ATOM    179  HE3 LYS    11      14.680 133.560  35.910  1.00  0.00            
ATOM    180  NZ  LYS    11      15.120 135.200  34.670  1.00  0.00            
ATOM    181  HZ1 LYS    11      15.480 135.830  35.380  1.00  0.00            
ATOM    182  HZ2 LYS    11      15.800 134.670  34.150  1.00  0.00            
ATOM    183  HZ3 LYS    11      14.630 135.850  34.060  1.00  0.00            
ATOM    184  C   LYS    11       9.000 132.510  34.960  1.00  0.00            
ATOM    185  O   LYS    11       8.280 132.720  34.030  1.00  0.00            
ATOM    186  N   ALA    12       8.800 133.210  36.110  1.00  0.00            
ATOM    187  H   ALA    12       9.380 133.050  36.920  1.00  0.00            
ATOM    188  CA  ALA    12       7.880 134.320  36.420  1.00  0.00            
ATOM    189  HA  ALA    12       6.980 134.220  35.820  1.00  0.00            
ATOM    190  CB  ALA    12       7.520 134.270  37.970  1.00  0.00            
ATOM    191  HB1 ALA    12       7.120 133.290  38.240  1.00  0.00            
ATOM    192  HB2 ALA    12       8.420 134.320  38.580  1.00  0.00            
ATOM    193  HB3 ALA    12       6.780 135.000  38.300  1.00  0.00            
ATOM    194  C   ALA    12       8.410 135.720  36.070  1.00  0.00            
ATOM    195  O   ALA    12       9.620 135.930  36.230  1.00  0.00            
ATOM    196  N   SER    13       7.560 136.720  35.660  1.00  0.00            
ATOM    197  H   SER    13       6.580 136.500  35.520  1.00  0.00            
ATOM    198  CA  SER    13       7.930 138.170  35.800  1.00  0.00            
ATOM    199  HA  SER    13       8.830 138.270  35.200  1.00  0.00            
ATOM    200  CB  SER    13       6.910 139.080  35.180  1.00  0.00            
ATOM    201  HB2 SER    13       7.120 140.140  35.290  1.00  0.00            
ATOM    202  HB3 SER    13       6.840 138.790  34.130  1.00  0.00            
ATOM    203  OG  SER    13       5.610 138.800  35.790  1.00  0.00            
ATOM    204  HG  SER    13       5.480 139.480  36.450  1.00  0.00            
ATOM    205  C   SER    13       8.140 138.460  37.290  1.00  0.00            
ATOM    206  O   SER    13       7.400 137.900  38.070  1.00  0.00            
ATOM    207  N   PRO    14       9.060 139.330  37.720  1.00  0.00            
ATOM    208  CD  PRO    14      10.040 140.040  36.840  1.00  0.00            
ATOM    209  HD2 PRO    14       9.580 140.960  36.470  1.00  0.00            
ATOM    210  HD3 PRO    14      10.320 139.370  36.020  1.00  0.00            
ATOM    211  CG  PRO    14      11.140 140.350  37.760  1.00  0.00            
ATOM    212  HG2 PRO    14      11.700 141.220  37.400  1.00  0.00            
ATOM    213  HG3 PRO    14      11.750 139.460  37.910  1.00  0.00            
ATOM    214  CB  PRO    14      10.460 140.690  39.070  1.00  0.00            
ATOM    215  HB2 PRO    14      10.120 141.730  39.080  1.00  0.00            
ATOM    216  HB3 PRO    14      10.980 140.520  40.020  1.00  0.00            
ATOM    217  CA  PRO    14       9.270 139.700  39.150  1.00  0.00            
ATOM    218  HA  PRO    14       9.660 138.780  39.570  1.00  0.00            
ATOM    219  C   PRO    14       8.030 140.240  39.870  1.00  0.00            
ATOM    220  O   PRO    14       8.030 140.100  41.130  1.00  0.00            
ATOM    221  N   ASN    15       6.970 140.750  39.220  1.00  0.00            
ATOM    222  H   ASN    15       7.060 140.900  38.230  1.00  0.00            
ATOM    223  CA  ASN    15       5.690 141.180  39.850  1.00  0.00            
ATOM    224  HA  ASN    15       5.870 141.530  40.870  1.00  0.00            
ATOM    225  CB  ASN    15       5.210 142.360  39.020  1.00  0.00            
ATOM    226  HB2 ASN    15       4.390 142.760  39.610  1.00  0.00            
ATOM    227  HB3 ASN    15       6.030 143.070  38.860  1.00  0.00            
ATOM    228  CG  ASN    15       4.580 141.950  37.760  1.00  0.00            
ATOM    229  OD1 ASN    15       4.680 140.800  37.300  1.00  0.00            
ATOM    230  ND2 ASN    15       3.910 142.820  37.070  1.00  0.00            
ATOM    231 1HD2 ASN    15       3.530 142.540  36.180  1.00  0.00            
ATOM    232 2HD2 ASN    15       3.800 143.750  37.440  1.00  0.00            
ATOM    233  C   ASN    15       4.650 140.070  39.950  1.00  0.00            
ATOM    234  O   ASN    15       3.630 140.140  40.680  1.00  0.00            
ATOM    235  N   GLY    16       4.970 138.860  39.460  1.00  0.00            
ATOM    236  H   GLY    16       5.850 138.820  38.970  1.00  0.00            
ATOM    237  CA  GLY    16       4.110 137.600  39.570  1.00  0.00            
ATOM    238  HA2 GLY    16       4.790 136.750  39.510  1.00  0.00            
ATOM    239  HA3 GLY    16       3.600 137.600  40.540  1.00  0.00            
ATOM    240  C   GLY    16       3.120 137.500  38.380  1.00  0.00            
ATOM    241  O   GLY    16       2.650 136.390  38.190  1.00  0.00            
ATOM    242  N   LYS    17       2.820 138.580  37.680  1.00  0.00            
ATOM    243  H   LYS    17       3.470 139.330  37.500  1.00  0.00            
ATOM    244  CA  LYS    17       1.580 138.650  36.920  1.00  0.00            
ATOM    245  HA  LYS    17       0.760 138.150  37.430  1.00  0.00            
ATOM    246  CB  LYS    17       1.160 140.100  36.750  1.00  0.00            
ATOM    247  HB2 LYS    17       1.990 140.690  36.380  1.00  0.00            
ATOM    248  HB3 LYS    17       0.320 140.250  36.080  1.00  0.00            
ATOM    249  CG  LYS    17       0.680 140.950  37.930  1.00  0.00            
ATOM    250  HG2 LYS    17       1.310 140.730  38.800  1.00  0.00            
ATOM    251  HG3 LYS    17       0.840 142.010  37.720  1.00  0.00            
ATOM    252  CD  LYS    17      -0.730 140.570  38.330  1.00  0.00            
ATOM    253  HD2 LYS    17      -1.320 141.250  37.730  1.00  0.00            
ATOM    254  HD3 LYS    17      -0.950 139.540  38.050  1.00  0.00            
ATOM    255  CE  LYS    17      -1.060 140.900  39.810  1.00  0.00            
ATOM    256  HE2 LYS    17      -0.140 140.650  40.340  1.00  0.00            
ATOM    257  HE3 LYS    17      -1.230 141.960  40.000  1.00  0.00            
ATOM    258  NZ  LYS    17      -2.190 140.100  40.330  1.00  0.00            
ATOM    259  HZ1 LYS    17      -3.020 140.280  39.780  1.00  0.00            
ATOM    260  HZ2 LYS    17      -2.080 139.100  40.290  1.00  0.00            
ATOM    261  HZ3 LYS    17      -2.530 140.280  41.270  1.00  0.00            
ATOM    262  C   LYS    17       1.710 138.080  35.520  1.00  0.00            
ATOM    263  O   LYS    17       0.700 138.030  34.860  1.00  0.00            
ATOM    264  N   LEU    18       2.920 137.620  35.200  1.00  0.00            
ATOM    265  H   LEU    18       3.650 137.680  35.900  1.00  0.00            
ATOM    266  CA  LEU    18       3.220 136.770  34.020  1.00  0.00            
ATOM    267  HA  LEU    18       2.260 136.470  33.590  1.00  0.00            
ATOM    268  CB  LEU    18       3.990 137.620  32.900  1.00  0.00            
ATOM    269  HB2 LEU    18       3.320 138.480  32.830  1.00  0.00            
ATOM    270  HB3 LEU    18       5.000 137.990  33.080  1.00  0.00            
ATOM    271  CG  LEU    18       4.050 137.060  31.460  1.00  0.00            
ATOM    272  HG  LEU    18       3.270 136.320  31.260  1.00  0.00            
ATOM    273  CD1 LEU    18       3.990 138.230  30.530  1.00  0.00            
ATOM    274 1HD1 LEU    18       3.060 138.790  30.600  1.00  0.00            
ATOM    275 2HD1 LEU    18       4.790 138.940  30.770  1.00  0.00            
ATOM    276 3HD1 LEU    18       4.160 137.870  29.510  1.00  0.00            
ATOM    277  CD2 LEU    18       5.450 136.510  31.180  1.00  0.00            
ATOM    278 1HD2 LEU    18       5.600 135.580  31.730  1.00  0.00            
ATOM    279 2HD2 LEU    18       5.620 136.230  30.140  1.00  0.00            
ATOM    280 3HD2 LEU    18       6.180 137.230  31.540  1.00  0.00            
ATOM    281  C   LEU    18       4.070 135.590  34.390  1.00  0.00            
ATOM    282  O   LEU    18       4.990 135.640  35.220  1.00  0.00            
ATOM    283  N   THR    19       3.880 134.440  33.700  1.00  0.00            
ATOM    284  H   THR    19       3.060 134.400  33.110  1.00  0.00            
ATOM    285  CA  THR    19       4.860 133.380  33.710  1.00  0.00            
ATOM    286  HA  THR    19       5.830 133.820  33.940  1.00  0.00            
ATOM    287  CB  THR    19       4.430 132.200  34.720  1.00  0.00            
ATOM    288  HB  THR    19       3.350 132.080  34.710  1.00  0.00            
ATOM    289  CG2 THR    19       5.250 130.940  34.630  1.00  0.00            
ATOM    290 1HG2 THR    19       6.310 131.180  34.520  1.00  0.00            
ATOM    291 2HG2 THR    19       4.970 130.280  35.450  1.00  0.00            
ATOM    292 3HG2 THR    19       5.030 130.470  33.670  1.00  0.00            
ATOM    293  OG1 THR    19       4.750 132.590  36.040  1.00  0.00            
ATOM    294  HG1 THR    19       4.080 133.240  36.280  1.00  0.00            
ATOM    295  C   THR    19       5.050 132.880  32.300  1.00  0.00            
ATOM    296  O   THR    19       4.170 132.850  31.450  1.00  0.00            
ATOM    297  N   VAL    20       6.310 132.420  31.960  1.00  0.00            
ATOM    298  H   VAL    20       7.050 132.580  32.630  1.00  0.00            
ATOM    299  CA  VAL    20       6.660 131.580  30.730  1.00  0.00            
ATOM    300  HA  VAL    20       5.680 131.490  30.250  1.00  0.00            
ATOM    301  CB  VAL    20       7.560 132.320  29.670  1.00  0.00            
ATOM    302  HB  VAL    20       8.360 132.750  30.270  1.00  0.00            
ATOM    303  CG1 VAL    20       8.210 131.420  28.590  1.00  0.00            
ATOM    304 1HG1 VAL    20       8.660 130.520  29.000  1.00  0.00            
ATOM    305 2HG1 VAL    20       7.370 131.140  27.950  1.00  0.00            
ATOM    306 3HG1 VAL    20       8.930 132.080  28.110  1.00  0.00            
ATOM    307  CG2 VAL    20       6.670 133.390  29.010  1.00  0.00            
ATOM    308 1HG2 VAL    20       6.390 134.160  29.730  1.00  0.00            
ATOM    309 2HG2 VAL    20       7.230 133.840  28.190  1.00  0.00            
ATOM    310 3HG2 VAL    20       5.800 132.890  28.590  1.00  0.00            
ATOM    311  C   VAL    20       7.170 130.200  31.010  1.00  0.00            
ATOM    312  O   VAL    20       8.050 130.020  31.800  1.00  0.00            
ATOM    313  N   TYR    21       6.420 129.200  30.460  1.00  0.00            
ATOM    314  H   TYR    21       5.750 129.490  29.760  1.00  0.00            
ATOM    315  CA  TYR    21       6.740 127.790  30.650  1.00  0.00            
ATOM    316  HA  TYR    21       7.410 127.660  31.500  1.00  0.00            
ATOM    317  CB  TYR    21       5.470 127.090  30.990  1.00  0.00            
ATOM    318  HB2 TYR    21       4.810 127.220  30.140  1.00  0.00            
ATOM    319  HB3 TYR    21       5.730 126.040  31.040  1.00  0.00            
ATOM    320  CG  TYR    21       4.700 127.440  32.260  1.00  0.00            
ATOM    321  CD1 TYR    21       3.740 128.510  32.270  1.00  0.00            
ATOM    322  HD1 TYR    21       3.530 129.100  31.390  1.00  0.00            
ATOM    323  CE1 TYR    21       3.000 128.690  33.430  1.00  0.00            
ATOM    324  HE1 TYR    21       2.230 129.440  33.400  1.00  0.00            
ATOM    325  CZ  TYR    21       3.240 128.020  34.590  1.00  0.00            
ATOM    326  OH  TYR    21       2.510 128.370  35.630  1.00  0.00            
ATOM    327  HH  TYR    21       2.160 129.260  35.620  1.00  0.00            
ATOM    328  CE2 TYR    21       4.060 126.910  34.580  1.00  0.00            
ATOM    329  HE2 TYR    21       4.170 126.320  35.480  1.00  0.00            
ATOM    330  CD2 TYR    21       4.860 126.680  33.450  1.00  0.00            
ATOM    331  HD2 TYR    21       5.580 125.880  33.560  1.00  0.00            
ATOM    332  C   TYR    21       7.400 127.280  29.350  1.00  0.00            
ATOM    333  O   TYR    21       7.020 127.720  28.240  1.00  0.00            
ATOM    334  N   LEU    22       8.340 126.340  29.530  1.00  0.00            
ATOM    335  H   LEU    22       8.500 125.970  30.450  1.00  0.00            
ATOM    336  CA  LEU    22       8.920 125.650  28.350  1.00  0.00            
ATOM    337  HA  LEU    22       8.290 125.760  27.470  1.00  0.00            
ATOM    338  CB  LEU    22      10.340 126.250  28.100  1.00  0.00            
ATOM    339  HB2 LEU    22      10.780 126.340  29.090  1.00  0.00            
ATOM    340  HB3 LEU    22      10.920 125.550  27.500  1.00  0.00            
ATOM    341  CG  LEU    22      10.470 127.630  27.430  1.00  0.00            
ATOM    342  HG  LEU    22       9.790 128.350  27.890  1.00  0.00            
ATOM    343  CD1 LEU    22      11.900 128.220  27.640  1.00  0.00            
ATOM    344 1HD1 LEU    22      12.020 128.300  28.720  1.00  0.00            
ATOM    345 2HD1 LEU    22      12.620 127.520  27.210  1.00  0.00            
ATOM    346 3HD1 LEU    22      11.980 129.280  27.380  1.00  0.00            
ATOM    347  CD2 LEU    22      10.160 127.620  25.960  1.00  0.00            
ATOM    348 1HD2 LEU    22       9.070 127.700  25.940  1.00  0.00            
ATOM    349 2HD2 LEU    22      10.560 128.560  25.570  1.00  0.00            
ATOM    350 3HD2 LEU    22      10.520 126.820  25.310  1.00  0.00            
ATOM    351  C   LEU    22       9.020 124.160  28.610  1.00  0.00            
ATOM    352  O   LEU    22       9.290 123.750  29.720  1.00  0.00            
ATOM    353  N   GLY    23       8.650 123.230  27.660  1.00  0.00            
ATOM    354  H   GLY    23       8.280 123.520  26.770  1.00  0.00            
ATOM    355  CA  GLY    23       8.940 121.760  28.010  1.00  0.00            
ATOM    356  HA2 GLY    23       8.520 121.450  28.960  1.00  0.00            
ATOM    357  HA3 GLY    23       8.680 121.120  27.160  1.00  0.00            
ATOM    358  C   GLY    23      10.490 121.430  28.100  1.00  0.00            
ATOM    359  O   GLY    23      10.790 120.350  28.540  1.00  0.00            
ATOM    360  N   LYS    24      11.420 122.330  27.790  1.00  0.00            
ATOM    361  H   LYS    24      11.050 123.160  27.350  1.00  0.00            
ATOM    362  CA  LYS    24      12.900 122.120  27.780  1.00  0.00            
ATOM    363  HA  LYS    24      13.060 121.270  28.440  1.00  0.00            
ATOM    364  CB  LYS    24      13.290 121.760  26.350  1.00  0.00            
ATOM    365  HB2 LYS    24      12.910 122.570  25.720  1.00  0.00            
ATOM    366  HB3 LYS    24      14.370 121.750  26.200  1.00  0.00            
ATOM    367  CG  LYS    24      12.780 120.400  25.830  1.00  0.00            
ATOM    368  HG2 LYS    24      13.320 119.620  26.360  1.00  0.00            
ATOM    369  HG3 LYS    24      11.720 120.340  26.070  1.00  0.00            
ATOM    370  CD  LYS    24      12.920 120.180  24.310  1.00  0.00            
ATOM    371  HD2 LYS    24      12.480 121.020  23.780  1.00  0.00            
ATOM    372  HD3 LYS    24      13.990 120.200  24.080  1.00  0.00            
ATOM    373  CE  LYS    24      12.320 118.890  23.900  1.00  0.00            
ATOM    374  HE2 LYS    24      12.930 118.070  24.290  1.00  0.00            
ATOM    375  HE3 LYS    24      11.300 118.850  24.270  1.00  0.00            
ATOM    376  NZ  LYS    24      12.170 118.700  22.470  1.00  0.00            
ATOM    377  HZ1 LYS    24      11.750 117.800  22.280  1.00  0.00            
ATOM    378  HZ2 LYS    24      11.680 119.440  21.990  1.00  0.00            
ATOM    379  HZ3 LYS    24      13.040 118.590  21.960  1.00  0.00            
ATOM    380  C   LYS    24      13.670 123.360  28.160  1.00  0.00            
ATOM    381  O   LYS    24      13.250 124.500  28.240  1.00  0.00            
ATOM    382  N   ARG    25      14.960 123.220  28.400  1.00  0.00            
ATOM    383  H   ARG    25      15.250 122.260  28.510  1.00  0.00            
ATOM    384  CA  ARG    25      15.920 124.430  28.590  1.00  0.00            
ATOM    385  HA  ARG    25      15.390 125.290  28.170  1.00  0.00            
ATOM    386  CB  ARG    25      16.020 124.700  30.100  1.00  0.00            
ATOM    387  HB2 ARG    25      16.550 125.650  30.090  1.00  0.00            
ATOM    388  HB3 ARG    25      15.050 124.890  30.560  1.00  0.00            
ATOM    389  CG  ARG    25      16.780 123.680  30.940  1.00  0.00            
ATOM    390  HG2 ARG    25      16.380 122.670  30.860  1.00  0.00            
ATOM    391  HG3 ARG    25      17.800 123.650  30.540  1.00  0.00            
ATOM    392  CD  ARG    25      16.760 124.080  32.430  1.00  0.00            
ATOM    393  HD2 ARG    25      17.140 125.100  32.510  1.00  0.00            
ATOM    394  HD3 ARG    25      15.730 123.960  32.770  1.00  0.00            
ATOM    395  NE  ARG    25      17.570 123.310  33.310  1.00  0.00            
ATOM    396  HE  ARG    25      18.080 122.520  32.930  1.00  0.00            
ATOM    397  CZ  ARG    25      17.860 123.460  34.560  1.00  0.00            
ATOM    398  NH1 ARG    25      17.300 124.480  35.180  1.00  0.00            
ATOM    399 1HH1 ARG    25      16.800 125.170  34.630  1.00  0.00            
ATOM    400 2HH1 ARG    25      17.520 124.560  36.170  1.00  0.00            
ATOM    401  NH2 ARG    25      18.690 122.630  35.100  1.00  0.00            
ATOM    402 1HH2 ARG    25      18.970 121.800  34.590  1.00  0.00            
ATOM    403 2HH2 ARG    25      18.790 122.730  36.100  1.00  0.00            
ATOM    404  C   ARG    25      17.280 124.300  27.910  1.00  0.00            
ATOM    405  O   ARG    25      17.870 125.340  27.600  1.00  0.00            
ATOM    406  N   ASP    26      17.670 123.050  27.650  1.00  0.00            
ATOM    407  H   ASP    26      17.050 122.310  27.940  1.00  0.00            
ATOM    408  CA  ASP    26      18.640 122.720  26.590  1.00  0.00            
ATOM    409  HA  ASP    26      19.220 123.610  26.360  1.00  0.00            
ATOM    410  CB  ASP    26      19.570 121.660  27.050  1.00  0.00            
ATOM    411  HB2 ASP    26      18.880 120.880  27.390  1.00  0.00            
ATOM    412  HB3 ASP    26      20.150 121.300  26.200  1.00  0.00            
ATOM    413  CG  ASP    26      20.390 122.020  28.230  1.00  0.00            
ATOM    414  OD1 ASP    26      20.260 121.490  29.340  1.00  0.00            
ATOM    415  OD2 ASP    26      21.390 122.780  28.080  1.00  0.00            
ATOM    416  C   ASP    26      17.940 122.260  25.250  1.00  0.00            
ATOM    417  O   ASP    26      16.920 121.560  25.310  1.00  0.00            
ATOM    418  N   PHE    27      18.460 122.700  24.100  1.00  0.00            
ATOM    419  H   PHE    27      19.180 123.400  24.110  1.00  0.00            
ATOM    420  CA  PHE    27      17.960 122.410  22.700  1.00  0.00            
ATOM    421  HA  PHE    27      17.340 121.520  22.660  1.00  0.00            
ATOM    422  CB  PHE    27      17.150 123.600  22.220  1.00  0.00            
ATOM    423  HB2 PHE    27      17.860 124.420  22.200  1.00  0.00            
ATOM    424  HB3 PHE    27      16.820 123.530  21.190  1.00  0.00            
ATOM    425  CG  PHE    27      16.020 124.010  23.120  1.00  0.00            
ATOM    426  CD1 PHE    27      16.260 124.840  24.230  1.00  0.00            
ATOM    427  HD1 PHE    27      17.290 125.080  24.440  1.00  0.00            
ATOM    428  CE1 PHE    27      15.230 125.210  25.100  1.00  0.00            
ATOM    429  HE1 PHE    27      15.400 125.750  26.020  1.00  0.00            
ATOM    430  CZ  PHE    27      13.870 124.960  24.730  1.00  0.00            
ATOM    431  HZ  PHE    27      13.050 125.180  25.390  1.00  0.00            
ATOM    432  CE2 PHE    27      13.610 124.290  23.600  1.00  0.00            
ATOM    433  HE2 PHE    27      12.600 123.970  23.350  1.00  0.00            
ATOM    434  CD2 PHE    27      14.670 123.720  22.810  1.00  0.00            
ATOM    435  HD2 PHE    27      14.370 123.290  21.870  1.00  0.00            
ATOM    436  C   PHE    27      19.110 122.100  21.680  1.00  0.00            
ATOM    437  O   PHE    27      20.080 122.870  21.510  1.00  0.00            
ATOM    438  N   VAL    28      18.940 120.960  21.040  1.00  0.00            
ATOM    439  H   VAL    28      18.200 120.330  21.330  1.00  0.00            
ATOM    440  CA  VAL    28      19.880 120.200  20.220  1.00  0.00            
ATOM    441  HA  VAL    28      20.870 120.430  20.630  1.00  0.00            
ATOM    442  CB  VAL    28      19.600 118.710  20.380  1.00  0.00            
ATOM    443  HB  VAL    28      18.640 118.400  19.950  1.00  0.00            
ATOM    444  CG1 VAL    28      20.690 117.900  19.750  1.00  0.00            
ATOM    445 1HG1 VAL    28      21.110 118.370  18.870  1.00  0.00            
ATOM    446 2HG1 VAL    28      21.520 117.590  20.390  1.00  0.00            
ATOM    447 3HG1 VAL    28      20.190 117.000  19.370  1.00  0.00            
ATOM    448  CG2 VAL    28      19.740 118.340  21.910  1.00  0.00            
ATOM    449 1HG2 VAL    28      19.440 117.290  22.010  1.00  0.00            
ATOM    450 2HG2 VAL    28      20.760 118.480  22.250  1.00  0.00            
ATOM    451 3HG2 VAL    28      19.010 118.900  22.490  1.00  0.00            
ATOM    452  C   VAL    28      19.960 120.770  18.780  1.00  0.00            
ATOM    453  O   VAL    28      19.100 120.630  17.910  1.00  0.00            
ATOM    454  N   ASP    29      21.140 121.260  18.430  1.00  0.00            
ATOM    455  H   ASP    29      21.900 121.350  19.100  1.00  0.00            
ATOM    456  CA  ASP    29      21.560 121.550  17.050  1.00  0.00            
ATOM    457  HA  ASP    29      20.730 122.000  16.510  1.00  0.00            
ATOM    458  CB  ASP    29      22.480 122.750  17.060  1.00  0.00            
ATOM    459  HB2 ASP    29      22.120 123.580  17.670  1.00  0.00            
ATOM    460  HB3 ASP    29      23.380 122.390  17.550  1.00  0.00            
ATOM    461  CG  ASP    29      22.870 123.300  15.670  1.00  0.00            
ATOM    462  OD1 ASP    29      23.570 124.300  15.690  1.00  0.00            
ATOM    463  OD2 ASP    29      22.470 122.650  14.630  1.00  0.00            
ATOM    464  C   ASP    29      22.080 120.300  16.340  1.00  0.00            
ATOM    465  O   ASP    29      23.040 119.700  16.860  1.00  0.00            
ATOM    466  N   HIE    30      21.670 120.020  15.090  1.00  0.00            
ATOM    467  H   HIE    30      20.920 120.580  14.710  1.00  0.00            
ATOM    468  CA  HIE    30      22.120 118.920  14.230  1.00  0.00            
ATOM    469  HA  HIE    30      23.170 118.690  14.420  1.00  0.00            
ATOM    470  CB  HIE    30      21.310 117.650  14.520  1.00  0.00            
ATOM    471  HB2 HIE    30      21.570 117.210  15.480  1.00  0.00            
ATOM    472  HB3 HIE    30      20.260 117.910  14.390  1.00  0.00            
ATOM    473  CG  HIE    30      21.470 116.620  13.450  1.00  0.00            
ATOM    474  ND1 HIE    30      22.670 116.010  13.300  1.00  0.00            
ATOM    475  CE1 HIE    30      22.410 115.080  12.340  1.00  0.00            
ATOM    476  HE1 HIE    30      23.120 114.380  11.920  1.00  0.00            
ATOM    477  NE2 HIE    30      21.130 115.110  11.930  1.00  0.00            
ATOM    478  HE2 HIE    30      20.660 114.560  11.220  1.00  0.00            
ATOM    479  CD2 HIE    30      20.500 116.080  12.680  1.00  0.00            
ATOM    480  HD2 HIE    30      19.440 116.280  12.750  1.00  0.00            
ATOM    481  C   HIE    30      22.030 119.290  12.750  1.00  0.00            
ATOM    482  O   HIE    30      21.310 120.210  12.350  1.00  0.00            
ATOM    483  N   ILE    31      22.820 118.570  11.930  1.00  0.00            
ATOM    484  H   ILE    31      23.470 117.910  12.340  1.00  0.00            
ATOM    485  CA  ILE    31      23.040 118.890  10.540  1.00  0.00            
ATOM    486  HA  ILE    31      23.340 119.940  10.430  1.00  0.00            
ATOM    487  CB  ILE    31      24.260 117.970  10.180  1.00  0.00            
ATOM    488  HB  ILE    31      24.010 116.920  10.320  1.00  0.00            
ATOM    489  CG2 ILE    31      24.630 118.220   8.680  1.00  0.00            
ATOM    490 1HG2 ILE    31      25.590 117.790   8.410  1.00  0.00            
ATOM    491 2HG2 ILE    31      23.930 117.770   7.970  1.00  0.00            
ATOM    492 3HG2 ILE    31      24.740 119.270   8.420  1.00  0.00            
ATOM    493  CG1 ILE    31      25.530 118.410  11.010  1.00  0.00            
ATOM    494 2HG1 ILE    31      26.390 118.740  10.420  1.00  0.00            
ATOM    495 3HG1 ILE    31      25.370 119.320  11.590  1.00  0.00            
ATOM    496  CD1 ILE    31      26.010 117.310  11.880  1.00  0.00            
ATOM    497 1HD1 ILE    31      25.140 116.830  12.340  1.00  0.00            
ATOM    498 2HD1 ILE    31      26.410 116.510  11.270  1.00  0.00            
ATOM    499 3HD1 ILE    31      26.680 117.730  12.630  1.00  0.00            
ATOM    500  C   ILE    31      21.820 118.780   9.750  1.00  0.00            
ATOM    501  O   ILE    31      21.660 119.480   8.740  1.00  0.00            
ATOM    502  N   ASP    32      20.860 117.930  10.060  1.00  0.00            
ATOM    503  H   ASP    32      21.020 117.200  10.740  1.00  0.00            
ATOM    504  CA  ASP    32      19.550 118.040   9.380  1.00  0.00            
ATOM    505  HA  ASP    32      19.770 118.310   8.350  1.00  0.00            
ATOM    506  CB  ASP    32      18.680 116.760   9.540  1.00  0.00            
ATOM    507  HB2 ASP    32      18.380 116.540  10.570  1.00  0.00            
ATOM    508  HB3 ASP    32      17.770 117.000   9.000  1.00  0.00            
ATOM    509  CG  ASP    32      19.380 115.560   8.960  1.00  0.00            
ATOM    510  OD1 ASP    32      19.880 115.640   7.800  1.00  0.00            
ATOM    511  OD2 ASP    32      19.450 114.550   9.670  1.00  0.00            
ATOM    512  C   ASP    32      18.720 119.340   9.760  1.00  0.00            
ATOM    513  O   ASP    32      18.270 120.100   8.860  1.00  0.00            
ATOM    514  N   LEU    33      18.580 119.680  11.060  1.00  0.00            
ATOM    515  H   LEU    33      19.090 119.080  11.690  1.00  0.00            
ATOM    516  CA  LEU    33      17.770 120.730  11.620  1.00  0.00            
ATOM    517  HA  LEU    33      18.020 121.670  11.130  1.00  0.00            
ATOM    518  CB  LEU    33      16.340 120.370  11.410  1.00  0.00            
ATOM    519  HB2 LEU    33      15.730 121.180  11.830  1.00  0.00            
ATOM    520  HB3 LEU    33      16.080 120.440  10.350  1.00  0.00            
ATOM    521  CG  LEU    33      15.800 119.010  11.970  1.00  0.00            
ATOM    522  HG  LEU    33      16.500 118.480  12.620  1.00  0.00            
ATOM    523  CD1 LEU    33      14.460 119.220  12.780  1.00  0.00            
ATOM    524 1HD1 LEU    33      13.720 119.880  12.340  1.00  0.00            
ATOM    525 2HD1 LEU    33      14.040 118.220  12.890  1.00  0.00            
ATOM    526 3HD1 LEU    33      14.760 119.620  13.750  1.00  0.00            
ATOM    527  CD2 LEU    33      15.320 118.170  10.820  1.00  0.00            
ATOM    528 1HD2 LEU    33      15.010 117.170  11.120  1.00  0.00            
ATOM    529 2HD2 LEU    33      14.510 118.730  10.340  1.00  0.00            
ATOM    530 3HD2 LEU    33      16.170 118.070  10.150  1.00  0.00            
ATOM    531  C   LEU    33      18.100 121.050  13.120  1.00  0.00            
ATOM    532  O   LEU    33      18.360 120.050  13.880  1.00  0.00            
ATOM    533  N   VAL    34      18.140 122.310  13.570  1.00  0.00            
ATOM    534  H   VAL    34      17.970 123.070  12.930  1.00  0.00            
ATOM    535  CA  VAL    34      18.080 122.570  15.020  1.00  0.00            
ATOM    536  HA  VAL    34      18.830 122.020  15.590  1.00  0.00            
ATOM    537  CB  VAL    34      18.380 124.050  15.300  1.00  0.00            
ATOM    538  HB  VAL    34      17.420 124.520  15.100  1.00  0.00            
ATOM    539  CG1 VAL    34      18.680 124.300  16.810  1.00  0.00            
ATOM    540 1HG1 VAL    34      18.920 125.350  16.990  1.00  0.00            
ATOM    541 2HG1 VAL    34      17.780 124.030  17.360  1.00  0.00            
ATOM    542 3HG1 VAL    34      19.580 123.720  17.020  1.00  0.00            
ATOM    543  CG2 VAL    34      19.490 124.760  14.470  1.00  0.00            
ATOM    544 1HG2 VAL    34      19.180 124.850  13.430  1.00  0.00            
ATOM    545 2HG2 VAL    34      19.650 125.740  14.930  1.00  0.00            
ATOM    546 3HG2 VAL    34      20.360 124.110  14.530  1.00  0.00            
ATOM    547  C   VAL    34      16.710 122.190  15.620  1.00  0.00            
ATOM    548  O   VAL    34      15.660 122.410  15.040  1.00  0.00            
ATOM    549  N   GLU    35      16.750 121.650  16.830  1.00  0.00            
ATOM    550  H   GLU    35      17.630 121.260  17.130  1.00  0.00            
ATOM    551  CA  GLU    35      15.520 121.370  17.670  1.00  0.00            
ATOM    552  HA  GLU    35      14.930 120.570  17.230  1.00  0.00            
ATOM    553  CB  GLU    35      16.020 120.950  19.040  1.00  0.00            
ATOM    554  HB2 GLU    35      16.710 120.120  18.920  1.00  0.00            
ATOM    555  HB3 GLU    35      16.690 121.740  19.390  1.00  0.00            
ATOM    556  CG  GLU    35      14.920 120.600  20.060  1.00  0.00            
ATOM    557  HG2 GLU    35      14.610 121.440  20.680  1.00  0.00            
ATOM    558  HG3 GLU    35      14.080 120.240  19.460  1.00  0.00            
ATOM    559  CD  GLU    35      15.320 119.430  20.980  1.00  0.00            
ATOM    560  OE1 GLU    35      14.520 118.460  21.140  1.00  0.00            
ATOM    561  OE2 GLU    35      16.380 119.490  21.580  1.00  0.00            
ATOM    562  C   GLU    35      14.570 122.590  17.830  1.00  0.00            
ATOM    563  O   GLU    35      15.110 123.660  18.150  1.00  0.00            
ATOM    564  N   PRO    36      13.260 122.520  17.590  1.00  0.00            
ATOM    565  CD  PRO    36      12.490 121.440  17.000  1.00  0.00            
ATOM    566  HD2 PRO    36      12.060 120.790  17.760  1.00  0.00            
ATOM    567  HD3 PRO    36      13.050 120.810  16.300  1.00  0.00            
ATOM    568  CG  PRO    36      11.420 122.130  16.130  1.00  0.00            
ATOM    569  HG2 PRO    36      10.610 121.390  16.060  1.00  0.00            
ATOM    570  HG3 PRO    36      11.970 122.380  15.230  1.00  0.00            
ATOM    571  CB  PRO    36      11.120 123.410  16.870  1.00  0.00            
ATOM    572  HB2 PRO    36      10.260 123.380  17.540  1.00  0.00            
ATOM    573  HB3 PRO    36      10.940 124.190  16.130  1.00  0.00            
ATOM    574  CA  PRO    36      12.420 123.710  17.670  1.00  0.00            
ATOM    575  HA  PRO    36      12.920 124.560  17.210  1.00  0.00            
ATOM    576  C   PRO    36      12.120 124.080  19.170  1.00  0.00            
ATOM    577  O   PRO    36      11.980 123.220  20.060  1.00  0.00            
ATOM    578  N   VAL    37      12.080 125.330  19.530  1.00  0.00            
ATOM    579  H   VAL    37      11.940 125.950  18.740  1.00  0.00            
ATOM    580  CA  VAL    37      11.750 125.800  20.860  1.00  0.00            
ATOM    581  HA  VAL    37      12.080 125.210  21.710  1.00  0.00            
ATOM    582  CB  VAL    37      12.270 127.260  20.890  1.00  0.00            
ATOM    583  HB  VAL    37      12.080 127.740  19.930  1.00  0.00            
ATOM    584  CG1 VAL    37      11.770 128.180  22.100  1.00  0.00            
ATOM    585 1HG1 VAL    37      12.270 129.150  22.050  1.00  0.00            
ATOM    586 2HG1 VAL    37      10.690 128.300  22.170  1.00  0.00            
ATOM    587 3HG1 VAL    37      12.140 127.770  23.040  1.00  0.00            
ATOM    588  CG2 VAL    37      13.740 127.130  21.140  1.00  0.00            
ATOM    589 1HG2 VAL    37      14.260 128.090  21.120  1.00  0.00            
ATOM    590 2HG2 VAL    37      14.020 126.690  22.100  1.00  0.00            
ATOM    591 3HG2 VAL    37      14.210 126.540  20.340  1.00  0.00            
ATOM    592  C   VAL    37      10.240 125.820  20.920  1.00  0.00            
ATOM    593  O   VAL    37       9.630 126.290  19.990  1.00  0.00            
ATOM    594  N   ASP    38       9.590 125.330  22.010  1.00  0.00            
ATOM    595  H   ASP    38      10.190 125.010  22.760  1.00  0.00            
ATOM    596  CA  ASP    38       8.120 125.400  22.250  1.00  0.00            
ATOM    597  HA  ASP    38       7.640 126.230  21.720  1.00  0.00            
ATOM    598  CB  ASP    38       7.500 124.110  21.720  1.00  0.00            
ATOM    599  HB2 ASP    38       6.440 124.050  21.970  1.00  0.00            
ATOM    600  HB3 ASP    38       7.610 124.070  20.630  1.00  0.00            
ATOM    601  CG  ASP    38       8.070 122.690  22.100  1.00  0.00            
ATOM    602  OD1 ASP    38       8.940 122.560  22.970  1.00  0.00            
ATOM    603  OD2 ASP    38       7.460 121.700  21.590  1.00  0.00            
ATOM    604  C   ASP    38       7.740 125.630  23.710  1.00  0.00            
ATOM    605  O   ASP    38       8.390 125.160  24.620  1.00  0.00            
ATOM    606  N   GLY    39       6.650 126.300  24.000  1.00  0.00            
ATOM    607  H   GLY    39       6.120 126.720  23.260  1.00  0.00            
ATOM    608  CA  GLY    39       6.190 126.690  25.350  1.00  0.00            
ATOM    609  HA2 GLY    39       6.170 125.930  26.140  1.00  0.00            
ATOM    610  HA3 GLY    39       6.870 127.480  25.650  1.00  0.00            
ATOM    611  C   GLY    39       4.750 127.260  25.460  1.00  0.00            
ATOM    612  O   GLY    39       4.090 127.360  24.430  1.00  0.00            
ATOM    613  N   VAL    40       4.350 127.660  26.670  1.00  0.00            
ATOM    614  H   VAL    40       4.940 127.480  27.470  1.00  0.00            
ATOM    615  CA  VAL    40       3.060 128.320  26.960  1.00  0.00            
ATOM    616  HA  VAL    40       2.690 128.720  26.020  1.00  0.00            
ATOM    617  CB  VAL    40       2.040 127.340  27.690  1.00  0.00            
ATOM    618  HB  VAL    40       2.500 127.040  28.630  1.00  0.00            
ATOM    619  CG1 VAL    40       0.710 128.080  28.020  1.00  0.00            
ATOM    620 1HG1 VAL    40       0.070 127.300  28.460  1.00  0.00            
ATOM    621 2HG1 VAL    40       0.870 128.830  28.800  1.00  0.00            
ATOM    622 3HG1 VAL    40       0.200 128.350  27.100  1.00  0.00            
ATOM    623  CG2 VAL    40       1.670 126.110  26.890  1.00  0.00            
ATOM    624 1HG2 VAL    40       1.080 125.390  27.460  1.00  0.00            
ATOM    625 2HG2 VAL    40       1.190 126.410  25.960  1.00  0.00            
ATOM    626 3HG2 VAL    40       2.530 125.610  26.460  1.00  0.00            
ATOM    627  C   VAL    40       3.240 129.610  27.800  1.00  0.00            
ATOM    628  O   VAL    40       3.980 129.520  28.750  1.00  0.00            
ATOM    629  N   VAL    41       2.580 130.700  27.440  1.00  0.00            
ATOM    630  H   VAL    41       1.910 130.700  26.690  1.00  0.00            
ATOM    631  CA  VAL    41       2.570 131.840  28.320  1.00  0.00            
ATOM    632  HA  VAL    41       3.470 131.950  28.930  1.00  0.00            
ATOM    633  CB  VAL    41       2.610 133.160  27.480  1.00  0.00            
ATOM    634  HB  VAL    41       1.620 133.270  27.040  1.00  0.00            
ATOM    635  CG1 VAL    41       2.760 134.330  28.420  1.00  0.00            
ATOM    636 1HG1 VAL    41       1.920 134.510  29.080  1.00  0.00            
ATOM    637 2HG1 VAL    41       3.710 134.300  28.950  1.00  0.00            
ATOM    638 3HG1 VAL    41       2.870 135.250  27.850  1.00  0.00            
ATOM    639  CG2 VAL    41       3.660 133.210  26.370  1.00  0.00            
ATOM    640 1HG2 VAL    41       4.560 132.840  26.860  1.00  0.00            
ATOM    641 2HG2 VAL    41       3.390 132.530  25.560  1.00  0.00            
ATOM    642 3HG2 VAL    41       3.820 134.220  26.000  1.00  0.00            
ATOM    643  C   VAL    41       1.360 131.800  29.170  1.00  0.00            
ATOM    644  O   VAL    41       0.260 131.560  28.660  1.00  0.00            
ATOM    645  N   LEU    42       1.470 132.280  30.430  1.00  0.00            
ATOM    646  H   LEU    42       2.360 132.550  30.810  1.00  0.00            
ATOM    647  CA  LEU    42       0.260 132.520  31.270  1.00  0.00            
ATOM    648  HA  LEU    42      -0.660 132.430  30.690  1.00  0.00            
ATOM    649  CB  LEU    42       0.240 131.410  32.330  1.00  0.00            
ATOM    650  HB2 LEU    42       0.560 130.470  31.880  1.00  0.00            
ATOM    651  HB3 LEU    42       0.950 131.680  33.110  1.00  0.00            
ATOM    652  CG  LEU    42      -1.120 131.110  32.970  1.00  0.00            
ATOM    653  HG  LEU    42      -1.570 132.030  33.330  1.00  0.00            
ATOM    654  CD1 LEU    42      -2.120 130.530  31.980  1.00  0.00            
ATOM    655 1HD1 LEU    42      -3.120 130.490  32.420  1.00  0.00            
ATOM    656 2HD1 LEU    42      -2.240 130.980  31.000  1.00  0.00            
ATOM    657 3HD1 LEU    42      -1.830 129.500  31.790  1.00  0.00            
ATOM    658  CD2 LEU    42      -0.920 130.050  34.050  1.00  0.00            
ATOM    659 1HD2 LEU    42      -0.210 130.380  34.810  1.00  0.00            
ATOM    660 2HD2 LEU    42      -1.860 129.910  34.580  1.00  0.00            
ATOM    661 3HD2 LEU    42      -0.790 129.030  33.690  1.00  0.00            
ATOM    662  C   LEU    42       0.290 133.920  31.990  1.00  0.00            
ATOM    663  O   LEU    42       1.410 134.340  32.370  1.00  0.00            
ATOM    664  N   VAL    43      -0.820 134.650  32.120  1.00  0.00            
ATOM    665  H   VAL    43      -1.720 134.260  31.870  1.00  0.00            
ATOM    666  CA  VAL    43      -0.850 135.910  32.940  1.00  0.00            
ATOM    667  HA  VAL    43       0.070 136.060  33.510  1.00  0.00            
ATOM    668  CB  VAL    43      -1.020 137.180  32.100  1.00  0.00            
ATOM    669  HB  VAL    43      -1.320 138.000  32.760  1.00  0.00            
ATOM    670  CG1 VAL    43       0.370 137.530  31.510  1.00  0.00            
ATOM    671 1HG1 VAL    43       0.970 138.010  32.270  1.00  0.00            
ATOM    672 2HG1 VAL    43       0.810 136.630  31.060  1.00  0.00            
ATOM    673 3HG1 VAL    43       0.230 138.270  30.720  1.00  0.00            
ATOM    674  CG2 VAL    43      -2.050 136.970  30.960  1.00  0.00            
ATOM    675 1HG2 VAL    43      -2.020 137.890  30.380  1.00  0.00            
ATOM    676 2HG2 VAL    43      -1.670 136.100  30.440  1.00  0.00            
ATOM    677 3HG2 VAL    43      -3.060 137.040  31.370  1.00  0.00            
ATOM    678  C   VAL    43      -2.000 135.840  33.910  1.00  0.00            
ATOM    679  O   VAL    43      -2.810 134.880  34.010  1.00  0.00            
ATOM    680  N   ASP    44      -2.130 136.800  34.830  1.00  0.00            
ATOM    681  H   ASP    44      -1.440 137.530  34.910  1.00  0.00            
ATOM    682  CA  ASP    44      -3.340 136.990  35.690  1.00  0.00            
ATOM    683  HA  ASP    44      -3.630 136.030  36.110  1.00  0.00            
ATOM    684  CB  ASP    44      -2.980 137.940  36.840  1.00  0.00            
ATOM    685  HB2 ASP    44      -2.380 137.370  37.550  1.00  0.00            
ATOM    686  HB3 ASP    44      -2.330 138.680  36.380  1.00  0.00            
ATOM    687  CG  ASP    44      -4.200 138.510  37.600  1.00  0.00            
ATOM    688  OD1 ASP    44      -5.240 137.830  37.760  1.00  0.00            
ATOM    689  OD2 ASP    44      -4.060 139.510  38.330  1.00  0.00            
ATOM    690  C   ASP    44      -4.480 137.500  34.830  1.00  0.00            
ATOM    691  O   ASP    44      -4.280 138.520  34.170  1.00  0.00            
ATOM    692  N   PRO    45      -5.760 136.940  34.950  1.00  0.00            
ATOM    693  CD  PRO    45      -5.990 135.540  35.430  1.00  0.00            
ATOM    694  HD2 PRO    45      -6.060 135.560  36.520  1.00  0.00            
ATOM    695  HD3 PRO    45      -5.210 134.830  35.150  1.00  0.00            
ATOM    696  CG  PRO    45      -7.340 135.060  34.860  1.00  0.00            
ATOM    697  HG2 PRO    45      -7.870 134.390  35.540  1.00  0.00            
ATOM    698  HG3 PRO    45      -7.180 134.620  33.870  1.00  0.00            
ATOM    699  CB  PRO    45      -8.020 136.370  34.640  1.00  0.00            
ATOM    700  HB2 PRO    45      -8.610 136.610  35.530  1.00  0.00            
ATOM    701  HB3 PRO    45      -8.760 136.310  33.840  1.00  0.00            
ATOM    702  CA  PRO    45      -6.940 137.410  34.310  1.00  0.00            
ATOM    703  HA  PRO    45      -6.720 137.480  33.240  1.00  0.00            
ATOM    704  C   PRO    45      -7.490 138.850  34.700  1.00  0.00            
ATOM    705  O   PRO    45      -8.070 139.560  33.860  1.00  0.00            
ATOM    706  N   GLU    46      -7.240 139.310  35.930  1.00  0.00            
ATOM    707  H   GLU    46      -7.030 138.630  36.650  1.00  0.00            
ATOM    708  CA  GLU    46      -7.490 140.730  36.360  1.00  0.00            
ATOM    709  HA  GLU    46      -8.440 141.080  35.960  1.00  0.00            
ATOM    710  CB  GLU    46      -7.500 140.720  37.910  1.00  0.00            
ATOM    711  HB2 GLU    46      -8.320 140.080  38.240  1.00  0.00            
ATOM    712  HB3 GLU    46      -6.560 140.250  38.220  1.00  0.00            
ATOM    713  CG  GLU    46      -7.590 142.140  38.550  1.00  0.00            
ATOM    714  HG2 GLU    46      -7.540 142.020  39.630  1.00  0.00            
ATOM    715  HG3 GLU    46      -6.690 142.700  38.290  1.00  0.00            
ATOM    716  CD  GLU    46      -8.840 142.930  38.240  1.00  0.00            
ATOM    717  OE1 GLU    46      -8.780 144.200  38.240  1.00  0.00            
ATOM    718  OE2 GLU    46      -9.940 142.370  38.000  1.00  0.00            
ATOM    719  C   GLU    46      -6.400 141.650  35.780  1.00  0.00            
ATOM    720  O   GLU    46      -6.560 142.890  35.860  1.00  0.00            
ATOM    721  N   TYR    47      -5.380 141.110  35.120  1.00  0.00            
ATOM    722  H   TYR    47      -5.340 140.110  35.000  1.00  0.00            
ATOM    723  CA  TYR    47      -4.330 141.910  34.480  1.00  0.00            
ATOM    724  HA  TYR    47      -4.490 142.960  34.710  1.00  0.00            
ATOM    725  CB  TYR    47      -2.950 141.460  35.060  1.00  0.00            
ATOM    726  HB2 TYR    47      -3.080 141.270  36.120  1.00  0.00            
ATOM    727  HB3 TYR    47      -2.520 140.570  34.600  1.00  0.00            
ATOM    728  CG  TYR    47      -1.800 142.410  34.910  1.00  0.00            
ATOM    729  CD1 TYR    47      -1.680 143.430  35.880  1.00  0.00            
ATOM    730  HD1 TYR    47      -2.320 143.670  36.720  1.00  0.00            
ATOM    731  CE1 TYR    47      -0.630 144.330  35.700  1.00  0.00            
ATOM    732  HE1 TYR    47      -0.480 145.160  36.370  1.00  0.00            
ATOM    733  CZ  TYR    47       0.300 144.180  34.630  1.00  0.00            
ATOM    734  OH  TYR    47       1.170 145.180  34.450  1.00  0.00            
ATOM    735  HH  TYR    47       1.650 145.220  33.620  1.00  0.00            
ATOM    736  CE2 TYR    47       0.110 143.190  33.650  1.00  0.00            
ATOM    737  HE2 TYR    47       0.710 143.230  32.750  1.00  0.00            
ATOM    738  CD2 TYR    47      -0.890 142.230  33.900  1.00  0.00            
ATOM    739  HD2 TYR    47      -0.950 141.450  33.150  1.00  0.00            
ATOM    740  C   TYR    47      -4.220 141.880  32.930  1.00  0.00            
ATOM    741  O   TYR    47      -3.960 142.880  32.260  1.00  0.00            
ATOM    742  N   LEU    48      -4.640 140.740  32.400  1.00  0.00            
ATOM    743  H   LEU    48      -4.600 139.880  32.930  1.00  0.00            
ATOM    744  CA  LEU    48      -5.030 140.510  30.950  1.00  0.00            
ATOM    745  HA  LEU    48      -4.210 140.700  30.250  1.00  0.00            
ATOM    746  CB  LEU    48      -5.580 139.030  30.800  1.00  0.00            
ATOM    747  HB2 LEU    48      -4.830 138.320  31.170  1.00  0.00            
ATOM    748  HB3 LEU    48      -6.470 138.930  31.420  1.00  0.00            
ATOM    749  CG  LEU    48      -6.090 138.740  29.370  1.00  0.00            
ATOM    750  HG  LEU    48      -6.760 139.490  28.950  1.00  0.00            
ATOM    751  CD1 LEU    48      -4.780 138.600  28.430  1.00  0.00            
ATOM    752 1HD1 LEU    48      -4.060 137.910  28.870  1.00  0.00            
ATOM    753 2HD1 LEU    48      -5.070 138.380  27.400  1.00  0.00            
ATOM    754 3HD1 LEU    48      -4.240 139.540  28.310  1.00  0.00            
ATOM    755  CD2 LEU    48      -6.750 137.340  29.390  1.00  0.00            
ATOM    756 1HD2 LEU    48      -7.600 137.510  30.050  1.00  0.00            
ATOM    757 2HD2 LEU    48      -7.040 136.990  28.400  1.00  0.00            
ATOM    758 3HD2 LEU    48      -6.090 136.620  29.870  1.00  0.00            
ATOM    759  C   LEU    48      -6.110 141.550  30.660  1.00  0.00            
ATOM    760  O   LEU    48      -6.420 141.910  29.480  1.00  0.00            
ATOM    761  N   LYS    49      -6.860 142.090  31.650  1.00  0.00            
ATOM    762  H   LYS    49      -6.490 142.040  32.590  1.00  0.00            
ATOM    763  CA  LYS    49      -8.090 142.940  31.600  1.00  0.00            
ATOM    764  HA  LYS    49      -8.830 142.300  31.120  1.00  0.00            
ATOM    765  CB  LYS    49      -8.410 143.330  33.060  1.00  0.00            
ATOM    766  HB2 LYS    49      -7.920 142.640  33.750  1.00  0.00            
ATOM    767  HB3 LYS    49      -7.920 144.280  33.280  1.00  0.00            
ATOM    768  CG  LYS    49      -9.890 143.590  33.430  1.00  0.00            
ATOM    769  HG2 LYS    49     -10.200 144.350  32.710  1.00  0.00            
ATOM    770  HG3 LYS    49     -10.350 142.610  33.320  1.00  0.00            
ATOM    771  CD  LYS    49      -9.990 143.980  34.880  1.00  0.00            
ATOM    772  HD2 LYS    49      -9.470 143.310  35.560  1.00  0.00            
ATOM    773  HD3 LYS    49      -9.640 144.990  35.090  1.00  0.00            
ATOM    774  CE  LYS    49     -11.450 144.110  35.280  1.00  0.00            
ATOM    775  HE2 LYS    49     -12.010 144.930  34.840  1.00  0.00            
ATOM    776  HE3 LYS    49     -11.850 143.180  34.880  1.00  0.00            
ATOM    777  NZ  LYS    49     -11.630 144.200  36.780  1.00  0.00            
ATOM    778  HZ1 LYS    49     -11.250 144.990  37.280  1.00  0.00            
ATOM    779  HZ2 LYS    49     -12.590 144.080  37.070  1.00  0.00            
ATOM    780  HZ3 LYS    49     -11.320 143.380  37.280  1.00  0.00            
ATOM    781  C   LYS    49      -7.990 144.250  30.720  1.00  0.00            
ATOM    782  O   LYS    49      -9.020 144.800  30.430  1.00  0.00            
ATOM    783  N   GLU    50      -6.780 144.700  30.410  1.00  0.00            
ATOM    784  H   GLU    50      -6.100 144.020  30.710  1.00  0.00            
ATOM    785  CA  GLU    50      -6.500 145.730  29.360  1.00  0.00            
ATOM    786  HA  GLU    50      -7.330 145.700  28.650  1.00  0.00            
ATOM    787  CB  GLU    50      -6.340 147.050  30.060  1.00  0.00            
ATOM    788  HB2 GLU    50      -6.210 147.860  29.350  1.00  0.00            
ATOM    789  HB3 GLU    50      -7.230 147.250  30.660  1.00  0.00            
ATOM    790  CG  GLU    50      -5.140 147.170  30.990  1.00  0.00            
ATOM    791  HG2 GLU    50      -4.970 146.200  31.460  1.00  0.00            
ATOM    792  HG3 GLU    50      -4.240 147.350  30.400  1.00  0.00            
ATOM    793  CD  GLU    50      -5.290 148.190  32.140  1.00  0.00            
ATOM    794  OE1 GLU    50      -4.580 148.130  33.140  1.00  0.00            
ATOM    795  OE2 GLU    50      -6.200 149.050  32.030  1.00  0.00            
ATOM    796  C   GLU    50      -5.350 145.460  28.410  1.00  0.00            
ATOM    797  O   GLU    50      -5.110 146.300  27.510  1.00  0.00            
ATOM    798  N   ARG    51      -4.710 144.340  28.500  1.00  0.00            
ATOM    799  H   ARG    51      -5.160 143.620  29.040  1.00  0.00            
ATOM    800  CA  ARG    51      -3.440 144.040  27.920  1.00  0.00            
ATOM    801  HA  ARG    51      -3.090 144.880  27.310  1.00  0.00            
ATOM    802  CB  ARG    51      -2.460 143.690  29.010  1.00  0.00            
ATOM    803  HB2 ARG    51      -2.760 142.850  29.640  1.00  0.00            
ATOM    804  HB3 ARG    51      -1.560 143.340  28.510  1.00  0.00            
ATOM    805  CG  ARG    51      -2.220 144.870  29.970  1.00  0.00            
ATOM    806  HG2 ARG    51      -1.850 145.740  29.430  1.00  0.00            
ATOM    807  HG3 ARG    51      -3.160 145.250  30.350  1.00  0.00            
ATOM    808  CD  ARG    51      -1.090 144.630  31.040  1.00  0.00            
ATOM    809  HD2 ARG    51      -1.400 143.740  31.600  1.00  0.00            
ATOM    810  HD3 ARG    51      -0.130 144.300  30.650  1.00  0.00            
ATOM    811  NE  ARG    51      -0.950 145.780  31.840  1.00  0.00            
ATOM    812  HE  ARG    51      -0.280 146.450  31.500  1.00  0.00            
ATOM    813  CZ  ARG    51      -1.790 146.140  32.760  1.00  0.00            
ATOM    814  NH1 ARG    51      -2.730 145.410  33.370  1.00  0.00            
ATOM    815 1HH1 ARG    51      -2.830 144.460  33.030  1.00  0.00            
ATOM    816 2HH1 ARG    51      -3.330 145.700  34.120  1.00  0.00            
ATOM    817  NH2 ARG    51      -1.750 147.430  33.030  1.00  0.00            
ATOM    818 1HH2 ARG    51      -1.550 148.130  32.330  1.00  0.00            
ATOM    819 2HH2 ARG    51      -2.460 147.620  33.720  1.00  0.00            
ATOM    820  C   ARG    51      -3.460 142.850  26.940  1.00  0.00            
ATOM    821  O   ARG    51      -3.980 141.780  27.160  1.00  0.00            
ATOM    822  N   ARG    52      -2.630 142.920  25.870  1.00  0.00            
ATOM    823  H   ARG    52      -2.090 143.780  25.800  1.00  0.00            
ATOM    824  CA  ARG    52      -2.150 141.780  25.070  1.00  0.00            
ATOM    825  HA  ARG    52      -2.880 140.970  25.010  1.00  0.00            
ATOM    826  CB  ARG    52      -1.780 142.320  23.650  1.00  0.00            
ATOM    827  HB2 ARG    52      -1.400 143.340  23.750  1.00  0.00            
ATOM    828  HB3 ARG    52      -1.010 141.720  23.170  1.00  0.00            
ATOM    829  CG  ARG    52      -2.960 142.280  22.640  1.00  0.00            
ATOM    830  HG2 ARG    52      -3.210 141.280  22.270  1.00  0.00            
ATOM    831  HG3 ARG    52      -3.920 142.690  22.960  1.00  0.00            
ATOM    832  CD  ARG    52      -2.480 143.120  21.380  1.00  0.00            
ATOM    833  HD2 ARG    52      -1.540 142.760  20.960  1.00  0.00            
ATOM    834  HD3 ARG    52      -3.190 142.990  20.560  1.00  0.00            
ATOM    835  NE  ARG    52      -2.370 144.500  21.650  1.00  0.00            
ATOM    836  HE  ARG    52      -2.490 144.640  22.640  1.00  0.00            
ATOM    837  CZ  ARG    52      -1.920 145.480  20.900  1.00  0.00            
ATOM    838  NH1 ARG    52      -1.570 145.280  19.620  1.00  0.00            
ATOM    839 1HH1 ARG    52      -1.750 144.400  19.150  1.00  0.00            
ATOM    840 2HH1 ARG    52      -1.230 146.070  19.110  1.00  0.00            
ATOM    841  NH2 ARG    52      -1.830 146.680  21.230  1.00  0.00            
ATOM    842 1HH2 ARG    52      -2.050 146.940  22.180  1.00  0.00            
ATOM    843 2HH2 ARG    52      -1.540 147.310  20.490  1.00  0.00            
ATOM    844  C   ARG    52      -0.950 141.250  25.840  1.00  0.00            
ATOM    845  O   ARG    52      -0.340 141.830  26.710  1.00  0.00            
ATOM    846  N   VAL    53      -0.550 140.050  25.350  1.00  0.00            
ATOM    847  H   VAL    53      -1.130 139.650  24.620  1.00  0.00            
ATOM    848  CA  VAL    53       0.510 139.290  25.900  1.00  0.00            
ATOM    849  HA  VAL    53       1.070 139.860  26.640  1.00  0.00            
ATOM    850  CB  VAL    53       0.010 138.090  26.770  1.00  0.00            
ATOM    851  HB  VAL    53      -0.440 137.330  26.130  1.00  0.00            
ATOM    852  CG1 VAL    53       1.180 137.520  27.560  1.00  0.00            
ATOM    853 1HG1 VAL    53       1.600 138.290  28.210  1.00  0.00            
ATOM    854 2HG1 VAL    53       0.930 136.700  28.240  1.00  0.00            
ATOM    855 3HG1 VAL    53       2.000 137.190  26.920  1.00  0.00            
ATOM    856  CG2 VAL    53      -1.150 138.480  27.760  1.00  0.00            
ATOM    857 1HG2 VAL    53      -1.980 138.800  27.120  1.00  0.00            
ATOM    858 2HG2 VAL    53      -1.430 137.640  28.390  1.00  0.00            
ATOM    859 3HG2 VAL    53      -0.850 139.330  28.360  1.00  0.00            
ATOM    860  C   VAL    53       1.420 138.720  24.790  1.00  0.00            
ATOM    861  O   VAL    53       0.880 138.150  23.800  1.00  0.00            
ATOM    862  N   TYR    54       2.710 138.800  25.000  1.00  0.00            
ATOM    863  H   TYR    54       3.090 139.120  25.880  1.00  0.00            
ATOM    864  CA  TYR    54       3.730 138.820  23.970  1.00  0.00            
ATOM    865  HA  TYR    54       3.310 138.540  23.000  1.00  0.00            
ATOM    866  CB  TYR    54       4.300 140.230  23.850  1.00  0.00            
ATOM    867  HB2 TYR    54       4.710 140.530  24.810  1.00  0.00            
ATOM    868  HB3 TYR    54       5.150 140.270  23.170  1.00  0.00            
ATOM    869  CG  TYR    54       3.390 141.290  23.390  1.00  0.00            
ATOM    870  CD1 TYR    54       3.480 141.630  22.040  1.00  0.00            
ATOM    871  HD1 TYR    54       4.150 141.150  21.340  1.00  0.00            
ATOM    872  CE1 TYR    54       2.670 142.710  21.610  1.00  0.00            
ATOM    873  HE1 TYR    54       2.700 143.030  20.580  1.00  0.00            
ATOM    874  CZ  TYR    54       1.720 143.300  22.470  1.00  0.00            
ATOM    875  OH  TYR    54       0.930 144.280  22.000  1.00  0.00            
ATOM    876  HH  TYR    54       1.200 144.560  21.120  1.00  0.00            
ATOM    877  CE2 TYR    54       1.740 142.990  23.840  1.00  0.00            
ATOM    878  HE2 TYR    54       1.020 143.530  24.430  1.00  0.00            
ATOM    879  CD2 TYR    54       2.490 141.900  24.250  1.00  0.00            
ATOM    880  HD2 TYR    54       2.420 141.700  25.310  1.00  0.00            
ATOM    881  C   TYR    54       4.820 137.850  24.340  1.00  0.00            
ATOM    882  O   TYR    54       5.100 137.720  25.530  1.00  0.00            
ATOM    883  N   VAL    55       5.560 137.290  23.350  1.00  0.00            
ATOM    884  H   VAL    55       5.190 137.460  22.430  1.00  0.00            
ATOM    885  CA  VAL    55       6.670 136.310  23.400  1.00  0.00            
ATOM    886  HA  VAL    55       7.380 136.690  24.140  1.00  0.00            
ATOM    887  CB  VAL    55       6.240 134.930  23.900  1.00  0.00            
ATOM    888  HB  VAL    55       5.820 134.970  24.900  1.00  0.00            
ATOM    889  CG1 VAL    55       5.130 134.340  22.950  1.00  0.00            
ATOM    890 1HG1 VAL    55       4.910 133.300  23.150  1.00  0.00            
ATOM    891 2HG1 VAL    55       4.190 134.860  23.110  1.00  0.00            
ATOM    892 3HG1 VAL    55       5.470 134.320  21.920  1.00  0.00            
ATOM    893  CG2 VAL    55       7.380 133.920  24.020  1.00  0.00            
ATOM    894 1HG2 VAL    55       6.910 133.010  24.400  1.00  0.00            
ATOM    895 2HG2 VAL    55       8.010 133.740  23.140  1.00  0.00            
ATOM    896 3HG2 VAL    55       8.070 134.220  24.810  1.00  0.00            
ATOM    897  C   VAL    55       7.460 136.340  22.080  1.00  0.00            
ATOM    898  O   VAL    55       6.890 136.620  21.030  1.00  0.00            
ATOM    899  N   THR    56       8.810 136.200  22.150  1.00  0.00            
ATOM    900  H   THR    56       9.240 136.200  23.070  1.00  0.00            
ATOM    901  CA  THR    56       9.870 136.320  21.140  1.00  0.00            
ATOM    902  HA  THR    56       9.470 135.850  20.240  1.00  0.00            
ATOM    903  CB  THR    56      10.140 137.820  20.820  1.00  0.00            
ATOM    904  HB  THR    56       9.220 138.120  20.330  1.00  0.00            
ATOM    905  CG2 THR    56      10.360 138.630  22.070  1.00  0.00            
ATOM    906 1HG2 THR    56       9.510 138.700  22.750  1.00  0.00            
ATOM    907 2HG2 THR    56      11.120 138.090  22.630  1.00  0.00            
ATOM    908 3HG2 THR    56      10.790 139.570  21.730  1.00  0.00            
ATOM    909  OG1 THR    56      11.220 138.210  19.980  1.00  0.00            
ATOM    910  HG1 THR    56      10.930 137.810  19.160  1.00  0.00            
ATOM    911  C   THR    56      11.120 135.630  21.540  1.00  0.00            
ATOM    912  O   THR    56      11.610 135.650  22.680  1.00  0.00            
ATOM    913  N   LEU    57      11.710 134.900  20.590  1.00  0.00            
ATOM    914  H   LEU    57      11.390 134.900  19.630  1.00  0.00            
ATOM    915  CA  LEU    57      13.030 134.270  20.780  1.00  0.00            
ATOM    916  HA  LEU    57      13.220 134.100  21.840  1.00  0.00            
ATOM    917  CB  LEU    57      13.080 132.880  20.050  1.00  0.00            
ATOM    918  HB2 LEU    57      12.270 132.270  20.460  1.00  0.00            
ATOM    919  HB3 LEU    57      12.890 133.130  19.010  1.00  0.00            
ATOM    920  CG  LEU    57      14.410 132.110  20.130  1.00  0.00            
ATOM    921  HG  LEU    57      15.290 132.590  19.710  1.00  0.00            
ATOM    922  CD1 LEU    57      14.780 131.690  21.480  1.00  0.00            
ATOM    923 1HD1 LEU    57      15.120 132.520  22.110  1.00  0.00            
ATOM    924 2HD1 LEU    57      13.930 131.180  21.950  1.00  0.00            
ATOM    925 3HD1 LEU    57      15.640 131.040  21.390  1.00  0.00            
ATOM    926  CD2 LEU    57      14.140 130.820  19.290  1.00  0.00            
ATOM    927 1HD2 LEU    57      14.860 130.050  19.590  1.00  0.00            
ATOM    928 2HD2 LEU    57      13.160 130.420  19.530  1.00  0.00            
ATOM    929 3HD2 LEU    57      14.270 131.090  18.240  1.00  0.00            
ATOM    930  C   LEU    57      14.160 135.120  20.170  1.00  0.00            
ATOM    931  O   LEU    57      14.000 135.600  19.070  1.00  0.00            
ATOM    932  N   THR    58      15.320 135.190  20.800  1.00  0.00            
ATOM    933  H   THR    58      15.480 134.670  21.660  1.00  0.00            
ATOM    934  CA  THR    58      16.440 136.070  20.360  1.00  0.00            
ATOM    935  HA  THR    58      16.290 136.290  19.310  1.00  0.00            
ATOM    936  CB  THR    58      16.480 137.360  21.140  1.00  0.00            
ATOM    937  HB  THR    58      17.250 138.030  20.770  1.00  0.00            
ATOM    938  CG2 THR    58      15.190 138.110  20.980  1.00  0.00            
ATOM    939 1HG2 THR    58      15.280 139.170  21.250  1.00  0.00            
ATOM    940 2HG2 THR    58      14.900 138.040  19.940  1.00  0.00            
ATOM    941 3HG2 THR    58      14.460 137.730  21.690  1.00  0.00            
ATOM    942  OG1 THR    58      16.740 137.090  22.460  1.00  0.00            
ATOM    943  HG1 THR    58      16.190 136.370  22.780  1.00  0.00            
ATOM    944  C   THR    58      17.840 135.290  20.580  1.00  0.00            
ATOM    945  O   THR    58      17.840 134.170  21.110  1.00  0.00            
ATOM    946  N   CYS    59      18.940 135.800  20.020  1.00  0.00            
ATOM    947  H   CYS    59      18.720 136.490  19.320  1.00  0.00            
ATOM    948  CA  CYS    59      20.250 135.260  20.180  1.00  0.00            
ATOM    949  HA  CYS    59      20.450 134.820  21.150  1.00  0.00            
ATOM    950  CB  CYS    59      20.500 134.190  19.090  1.00  0.00            
ATOM    951  HB2 CYS    59      19.820 133.400  19.420  1.00  0.00            
ATOM    952  HB3 CYS    59      20.210 134.600  18.120  1.00  0.00            
ATOM    953  SG  CYS    59      22.220 133.630  19.230  1.00  0.00            
ATOM    954  HG  CYS    59      21.940 132.940  20.340  1.00  0.00            
ATOM    955  C   CYS    59      21.190 136.490  20.010  1.00  0.00            
ATOM    956  O   CYS    59      21.150 137.160  19.000  1.00  0.00            
ATOM    957  N   ALA    60      22.080 136.830  20.980  1.00  0.00            
ATOM    958  H   ALA    60      22.070 136.240  21.800  1.00  0.00            
ATOM    959  CA  ALA    60      23.100 137.870  20.750  1.00  0.00            
ATOM    960  HA  ALA    60      23.250 138.020  19.680  1.00  0.00            
ATOM    961  CB  ALA    60      22.700 139.180  21.350  1.00  0.00            
ATOM    962  HB1 ALA    60      21.800 139.520  20.850  1.00  0.00            
ATOM    963  HB2 ALA    60      22.580 139.040  22.430  1.00  0.00            
ATOM    964  HB3 ALA    60      23.500 139.850  21.040  1.00  0.00            
ATOM    965  C   ALA    60      24.540 137.400  21.200  1.00  0.00            
ATOM    966  O   ALA    60      24.640 136.580  22.110  1.00  0.00            
ATOM    967  N   PHE    61      25.610 137.960  20.590  1.00  0.00            
ATOM    968  H   PHE    61      25.480 138.620  19.840  1.00  0.00            
ATOM    969  CA  PHE    61      27.020 137.910  21.070  1.00  0.00            
ATOM    970  HA  PHE    61      27.180 136.920  21.510  1.00  0.00            
ATOM    971  CB  PHE    61      27.890 138.090  19.840  1.00  0.00            
ATOM    972  HB2 PHE    61      27.560 137.370  19.090  1.00  0.00            
ATOM    973  HB3 PHE    61      27.580 139.050  19.440  1.00  0.00            
ATOM    974  CG  PHE    61      29.440 138.210  20.110  1.00  0.00            
ATOM    975  CD1 PHE    61      30.130 137.040  19.860  1.00  0.00            
ATOM    976  HD1 PHE    61      29.690 136.080  19.640  1.00  0.00            
ATOM    977  CE1 PHE    61      31.570 137.150  19.770  1.00  0.00            
ATOM    978  HE1 PHE    61      32.080 136.210  19.610  1.00  0.00            
ATOM    979  CZ  PHE    61      32.210 138.360  20.080  1.00  0.00            
ATOM    980  HZ  PHE    61      33.280 138.420  20.220  1.00  0.00            
ATOM    981  CE2 PHE    61      31.510 139.520  20.480  1.00  0.00            
ATOM    982  HE2 PHE    61      31.980 140.450  20.750  1.00  0.00            
ATOM    983  CD2 PHE    61      30.090 139.410  20.500  1.00  0.00            
ATOM    984  HD2 PHE    61      29.500 140.280  20.750  1.00  0.00            
ATOM    985  C   PHE    61      27.250 139.080  22.050  1.00  0.00            
ATOM    986  O   PHE    61      26.830 140.220  21.860  1.00  0.00            
ATOM    987  N   ARG    62      28.040 138.780  23.120  1.00  0.00            
ATOM    988  H   ARG    62      28.510 137.880  23.120  1.00  0.00            
ATOM    989  CA  ARG    62      28.310 139.680  24.270  1.00  0.00            
ATOM    990  HA  ARG    62      27.930 140.660  23.970  1.00  0.00            
ATOM    991  CB  ARG    62      27.770 139.160  25.640  1.00  0.00            
ATOM    992  HB2 ARG    62      28.330 139.670  26.420  1.00  0.00            
ATOM    993  HB3 ARG    62      26.700 139.380  25.580  1.00  0.00            
ATOM    994  CG  ARG    62      27.910 137.670  26.000  1.00  0.00            
ATOM    995  HG2 ARG    62      27.380 137.120  25.220  1.00  0.00            
ATOM    996  HG3 ARG    62      28.910 137.250  25.910  1.00  0.00            
ATOM    997  CD  ARG    62      27.260 137.370  27.360  1.00  0.00            
ATOM    998  HD2 ARG    62      27.960 137.660  28.140  1.00  0.00            
ATOM    999  HD3 ARG    62      26.480 138.120  27.520  1.00  0.00            
ATOM   1000  NE  ARG    62      26.880 135.910  27.410  1.00  0.00            
ATOM   1001  HE  ARG    62      25.920 135.640  27.280  1.00  0.00            
ATOM   1002  CZ  ARG    62      27.670 134.950  27.810  1.00  0.00            
ATOM   1003  NH1 ARG    62      28.960 134.920  27.890  1.00  0.00            
ATOM   1004 1HH1 ARG    62      29.460 135.710  27.520  1.00  0.00            
ATOM   1005 2HH1 ARG    62      29.360 134.080  28.280  1.00  0.00            
ATOM   1006  NH2 ARG    62      27.170 133.760  28.190  1.00  0.00            
ATOM   1007 1HH2 ARG    62      26.170 133.640  28.220  1.00  0.00            
ATOM   1008 2HH2 ARG    62      27.780 133.010  28.490  1.00  0.00            
ATOM   1009  C   ARG    62      29.760 139.890  24.340  1.00  0.00            
ATOM   1010  O   ARG    62      30.480 138.890  24.340  1.00  0.00            
ATOM   1011  N   TYR    63      30.260 141.090  24.640  1.00  0.00            
ATOM   1012  H   TYR    63      29.670 141.890  24.490  1.00  0.00            
ATOM   1013  CA  TYR    63      31.600 141.350  25.210  1.00  0.00            
ATOM   1014  HA  TYR    63      31.970 140.400  25.590  1.00  0.00            
ATOM   1015  CB  TYR    63      32.690 141.800  24.230  1.00  0.00            
ATOM   1016  HB2 TYR    63      32.940 141.080  23.450  1.00  0.00            
ATOM   1017  HB3 TYR    63      32.360 142.730  23.770  1.00  0.00            
ATOM   1018  CG  TYR    63      34.050 142.180  24.920  1.00  0.00            
ATOM   1019  CD1 TYR    63      35.010 141.210  25.230  1.00  0.00            
ATOM   1020  HD1 TYR    63      34.750 140.180  25.040  1.00  0.00            
ATOM   1021  CE1 TYR    63      36.300 141.510  25.720  1.00  0.00            
ATOM   1022  HE1 TYR    63      36.970 140.660  25.700  1.00  0.00            
ATOM   1023  CZ  TYR    63      36.690 142.850  25.930  1.00  0.00            
ATOM   1024  OH  TYR    63      37.900 143.150  26.470  1.00  0.00            
ATOM   1025  HH  TYR    63      38.460 142.410  26.710  1.00  0.00            
ATOM   1026  CE2 TYR    63      35.610 143.800  25.850  1.00  0.00            
ATOM   1027  HE2 TYR    63      35.810 144.830  26.090  1.00  0.00            
ATOM   1028  CD2 TYR    63      34.330 143.480  25.360  1.00  0.00            
ATOM   1029  HD2 TYR    63      33.510 144.170  25.240  1.00  0.00            
ATOM   1030  C   TYR    63      31.400 142.300  26.370  1.00  0.00            
ATOM   1031  O   TYR    63      30.590 143.240  26.280  1.00  0.00            
ATOM   1032  N   GLY    64      31.950 142.020  27.500  1.00  0.00            
ATOM   1033  H   GLY    64      32.500 141.170  27.460  1.00  0.00            
ATOM   1034  CA  GLY    64      31.680 142.690  28.790  1.00  0.00            
ATOM   1035  HA2 GLY    64      32.350 143.530  28.960  1.00  0.00            
ATOM   1036  HA3 GLY    64      30.710 143.190  28.830  1.00  0.00            
ATOM   1037  C   GLY    64      31.620 141.520  29.870  1.00  0.00            
ATOM   1038  O   GLY    64      32.510 140.710  29.970  1.00  0.00            
ATOM   1039  N   ARG    65      30.560 141.420  30.660  1.00  0.00            
ATOM   1040  H   ARG    65      29.920 142.180  30.830  1.00  0.00            
ATOM   1041  CA  ARG    65      30.220 140.250  31.480  1.00  0.00            
ATOM   1042  HA  ARG    65      31.110 139.980  32.040  1.00  0.00            
ATOM   1043  CB  ARG    65      29.240 140.640  32.640  1.00  0.00            
ATOM   1044  HB2 ARG    65      28.340 141.010  32.170  1.00  0.00            
ATOM   1045  HB3 ARG    65      28.890 139.740  33.160  1.00  0.00            
ATOM   1046  CG  ARG    65      29.870 141.540  33.690  1.00  0.00            
ATOM   1047  HG2 ARG    65      30.240 142.490  33.300  1.00  0.00            
ATOM   1048  HG3 ARG    65      29.100 141.850  34.390  1.00  0.00            
ATOM   1049  CD  ARG    65      31.030 140.900  34.360  1.00  0.00            
ATOM   1050  HD2 ARG    65      31.880 140.580  33.760  1.00  0.00            
ATOM   1051  HD3 ARG    65      31.510 141.670  34.960  1.00  0.00            
ATOM   1052  NE  ARG    65      30.690 139.720  35.220  1.00  0.00            
ATOM   1053  HE  ARG    65      30.730 138.780  34.860  1.00  0.00            
ATOM   1054  CZ  ARG    65      30.050 139.720  36.330  1.00  0.00            
ATOM   1055  NH1 ARG    65      29.620 140.740  36.950  1.00  0.00            
ATOM   1056 1HH1 ARG    65      29.930 141.670  36.690  1.00  0.00            
ATOM   1057 2HH1 ARG    65      29.160 140.600  37.840  1.00  0.00            
ATOM   1058  NH2 ARG    65      29.890 138.610  36.960  1.00  0.00            
ATOM   1059 1HH2 ARG    65      29.890 137.710  36.500  1.00  0.00            
ATOM   1060 2HH2 ARG    65      29.350 138.610  37.820  1.00  0.00            
ATOM   1061  C   ARG    65      29.600 139.160  30.680  1.00  0.00            
ATOM   1062  O   ARG    65      29.170 139.300  29.540  1.00  0.00            
ATOM   1063  N   GLU    66      29.620 138.040  31.300  1.00  0.00            
ATOM   1064  H   GLU    66      30.020 138.060  32.220  1.00  0.00            
ATOM   1065  CA  GLU    66      29.180 136.750  30.850  1.00  0.00            
ATOM   1066  HA  GLU    66      29.470 136.570  29.820  1.00  0.00            
ATOM   1067  CB  GLU    66      29.890 135.620  31.660  1.00  0.00            
ATOM   1068  HB2 GLU    66      29.640 134.700  31.110  1.00  0.00            
ATOM   1069  HB3 GLU    66      30.930 135.910  31.600  1.00  0.00            
ATOM   1070  CG  GLU    66      29.710 135.390  33.170  1.00  0.00            
ATOM   1071  HG2 GLU    66      28.680 135.030  33.220  1.00  0.00            
ATOM   1072  HG3 GLU    66      30.400 134.550  33.250  1.00  0.00            
ATOM   1073  CD  GLU    66      29.960 136.650  33.960  1.00  0.00            
ATOM   1074  OE1 GLU    66      30.940 137.340  33.720  1.00  0.00            
ATOM   1075  OE2 GLU    66      29.340 136.870  35.020  1.00  0.00            
ATOM   1076  C   GLU    66      27.630 136.650  30.830  1.00  0.00            
ATOM   1077  O   GLU    66      27.080 135.550  30.940  1.00  0.00            
ATOM   1078  N   ASP    67      26.950 137.780  30.740  1.00  0.00            
ATOM   1079  H   ASP    67      27.410 138.620  30.410  1.00  0.00            
ATOM   1080  CA  ASP    67      25.500 137.850  30.690  1.00  0.00            
ATOM   1081  HA  ASP    67      25.130 136.890  30.310  1.00  0.00            
ATOM   1082  CB  ASP    67      24.930 137.950  32.150  1.00  0.00            
ATOM   1083  HB2 ASP    67      25.620 137.360  32.740  1.00  0.00            
ATOM   1084  HB3 ASP    67      25.030 138.980  32.510  1.00  0.00            
ATOM   1085  CG  ASP    67      23.510 137.280  32.190  1.00  0.00            
ATOM   1086  OD1 ASP    67      22.510 137.830  31.670  1.00  0.00            
ATOM   1087  OD2 ASP    67      23.430 136.180  32.840  1.00  0.00            
ATOM   1088  C   ASP    67      24.980 138.940  29.730  1.00  0.00            
ATOM   1089  O   ASP    67      25.710 139.860  29.450  1.00  0.00            
ATOM   1090  N   LEU    68      23.820 138.740  29.160  1.00  0.00            
ATOM   1091  H   LEU    68      23.430 137.850  29.440  1.00  0.00            
ATOM   1092  CA  LEU    68      23.140 139.720  28.280  1.00  0.00            
ATOM   1093  HA  LEU    68      23.870 140.200  27.630  1.00  0.00            
ATOM   1094  CB  LEU    68      22.090 138.980  27.310  1.00  0.00            
ATOM   1095  HB2 LEU    68      21.310 138.560  27.940  1.00  0.00            
ATOM   1096  HB3 LEU    68      21.690 139.830  26.750  1.00  0.00            
ATOM   1097  CG  LEU    68      22.600 137.910  26.360  1.00  0.00            
ATOM   1098  HG  LEU    68      22.650 137.050  27.030  1.00  0.00            
ATOM   1099  CD1 LEU    68      21.680 137.640  25.120  1.00  0.00            
ATOM   1100 1HD1 LEU    68      21.990 136.720  24.620  1.00  0.00            
ATOM   1101 2HD1 LEU    68      20.670 137.480  25.500  1.00  0.00            
ATOM   1102 3HD1 LEU    68      21.600 138.430  24.370  1.00  0.00            
ATOM   1103  CD2 LEU    68      23.950 138.220  25.670  1.00  0.00            
ATOM   1104 1HD2 LEU    68      24.810 138.430  26.310  1.00  0.00            
ATOM   1105 2HD2 LEU    68      24.170 137.410  24.970  1.00  0.00            
ATOM   1106 3HD2 LEU    68      23.880 139.150  25.110  1.00  0.00            
ATOM   1107  C   LEU    68      22.410 140.820  29.080  1.00  0.00            
ATOM   1108  O   LEU    68      22.320 141.960  28.640  1.00  0.00            
ATOM   1109  N   ASP    69      21.960 140.530  30.290  1.00  0.00            
ATOM   1110  H   ASP    69      22.100 139.610  30.690  1.00  0.00            
ATOM   1111  CA  ASP    69      21.170 141.580  31.100  1.00  0.00            
ATOM   1112  HA  ASP    69      21.380 142.510  30.580  1.00  0.00            
ATOM   1113  CB  ASP    69      19.650 141.310  31.060  1.00  0.00            
ATOM   1114  HB2 ASP    69      19.380 140.700  30.200  1.00  0.00            
ATOM   1115  HB3 ASP    69      19.470 140.720  31.960  1.00  0.00            
ATOM   1116  CG  ASP    69      18.720 142.520  31.240  1.00  0.00            
ATOM   1117  OD1 ASP    69      18.940 143.540  30.570  1.00  0.00            
ATOM   1118  OD2 ASP    69      17.700 142.380  31.900  1.00  0.00            
ATOM   1119  C   ASP    69      21.630 141.830  32.520  1.00  0.00            
ATOM   1120  O   ASP    69      20.870 142.510  33.290  1.00  0.00            
ATOM   1121  N   VAL    70      22.790 141.300  32.990  1.00  0.00            
ATOM   1122  H   VAL    70      23.460 140.910  32.340  1.00  0.00            
ATOM   1123  CA  VAL    70      23.210 141.300  34.440  1.00  0.00            
ATOM   1124  HA  VAL    70      22.640 142.030  35.010  1.00  0.00            
ATOM   1125  CB  VAL    70      22.920 140.020  35.200  1.00  0.00            
ATOM   1126  HB  VAL    70      23.620 139.280  34.820  1.00  0.00            
ATOM   1127  CG1 VAL    70      23.220 140.060  36.710  1.00  0.00            
ATOM   1128 1HG1 VAL    70      24.150 140.630  36.770  1.00  0.00            
ATOM   1129 2HG1 VAL    70      22.530 140.570  37.370  1.00  0.00            
ATOM   1130 3HG1 VAL    70      23.420 139.050  37.060  1.00  0.00            
ATOM   1131  CG2 VAL    70      21.590 139.390  35.010  1.00  0.00            
ATOM   1132 1HG2 VAL    70      21.370 139.240  33.960  1.00  0.00            
ATOM   1133 2HG2 VAL    70      21.670 138.400  35.460  1.00  0.00            
ATOM   1134 3HG2 VAL    70      20.740 139.920  35.430  1.00  0.00            
ATOM   1135  C   VAL    70      24.680 141.800  34.560  1.00  0.00            
ATOM   1136  O   VAL    70      25.530 141.430  33.810  1.00  0.00            
ATOM   1137  N2  6FC    71      24.950 142.760  35.450  1.00  0.00            
ATOM   1138  H6  6FC    71      24.200 143.170  35.980  1.00  0.00            
ATOM   1139  C1  6FC    71      26.300 143.320  35.620  1.00  0.00            
ATOM   1140  C2  6FC    71      26.250 143.660  37.110  1.00  0.00            
ATOM   1141  S1  6FC    71      26.420 142.190  38.280  1.00  0.00            
ATOM   1142  C3  6FC    71      25.000 142.440  39.320  1.00  0.00            
ATOM   1143  C4  6FC    71      24.200 141.380  39.690  1.00  0.00            
ATOM   1144  C6  6FC    71      23.080 141.670  40.520  1.00  0.00            
ATOM   1145  N1  6FC    71      22.890 142.890  41.060  1.00  0.00            
ATOM   1146  C7  6FC    71      23.680 143.970  40.670  1.00  0.00            
ATOM   1147  C5  6FC    71      24.720 143.660  39.810  1.00  0.00            
ATOM   1148  H5  6FC    71      25.330 144.480  39.480  1.00  0.00            
ATOM   1149  C8  6FC    71      23.590 145.370  41.210  1.00  0.00            
ATOM   1150  F1  6FC    71      23.920 146.300  40.270  1.00  0.00            
ATOM   1151  F2  6FC    71      24.470 145.420  42.270  1.00  0.00            
ATOM   1152  F3  6FC    71      22.310 145.540  41.600  1.00  0.00            
ATOM   1153  C9  6FC    71      22.100 140.610  40.940  1.00  0.00            
ATOM   1154  F4  6FC    71      20.870 141.100  41.150  1.00  0.00            
ATOM   1155  F5  6FC    71      21.860 139.470  40.140  1.00  0.00            
ATOM   1156  F6  6FC    71      22.430 140.220  42.190  1.00  0.00            
ATOM   1157  H4  6FC    71      24.420 140.380  39.340  1.00  0.00            
ATOM   1158  H2  6FC    71      25.390 144.270  37.390  1.00  0.00            
ATOM   1159  H3  6FC    71      27.050 144.390  37.290  1.00  0.00            
ATOM   1160  H1  6FC    71      27.050 142.540  35.470  1.00  0.00            
ATOM   1161  C10 6FC    71      26.660 144.410  34.570  1.00  0.00            
ATOM   1162  O1  6FC    71      26.690 145.640  34.940  1.00  0.00            
ATOM   1163  N   GLY    72      26.830 143.960  33.350  1.00  0.00            
ATOM   1164  H   GLY    72      26.880 142.960  33.260  1.00  0.00            
ATOM   1165  CA  GLY    72      26.820 144.900  32.160  1.00  0.00            
ATOM   1166  HA2 GLY    72      25.760 144.860  31.890  1.00  0.00            
ATOM   1167  HA3 GLY    72      27.070 145.930  32.420  1.00  0.00            
ATOM   1168  C   GLY    72      27.710 144.490  31.000  1.00  0.00            
ATOM   1169  O   GLY    72      28.570 143.610  31.200  1.00  0.00            
ATOM   1170  N   LEU    73      27.500 145.080  29.840  1.00  0.00            
ATOM   1171  H   LEU    73      26.650 145.620  29.790  1.00  0.00            
ATOM   1172  CA  LEU    73      28.260 144.860  28.590  1.00  0.00            
ATOM   1173  HA  LEU    73      28.980 144.060  28.730  1.00  0.00            
ATOM   1174  CB  LEU    73      27.240 144.540  27.520  1.00  0.00            
ATOM   1175  HB2 LEU    73      26.470 145.310  27.430  1.00  0.00            
ATOM   1176  HB3 LEU    73      27.770 144.460  26.570  1.00  0.00            
ATOM   1177  CG  LEU    73      26.510 143.180  27.770  1.00  0.00            
ATOM   1178  HG  LEU    73      25.930 143.170  28.690  1.00  0.00            
ATOM   1179  CD1 LEU    73      25.530 142.900  26.590  1.00  0.00            
ATOM   1180 1HD1 LEU    73      24.980 141.980  26.750  1.00  0.00            
ATOM   1181 2HD1 LEU    73      24.890 143.730  26.290  1.00  0.00            
ATOM   1182 3HD1 LEU    73      26.060 142.700  25.660  1.00  0.00            
ATOM   1183  CD2 LEU    73      27.540 142.040  27.720  1.00  0.00            
ATOM   1184 1HD2 LEU    73      28.230 141.950  28.560  1.00  0.00            
ATOM   1185 2HD2 LEU    73      26.970 141.110  27.780  1.00  0.00            
ATOM   1186 3HD2 LEU    73      28.040 142.200  26.770  1.00  0.00            
ATOM   1187  C   LEU    73      29.000 146.170  28.140  1.00  0.00            
ATOM   1188  O   LEU    73      28.590 147.310  28.290  1.00  0.00            
ATOM   1189  N   THR    74      30.100 145.910  27.400  1.00  0.00            
ATOM   1190  H   THR    74      30.290 144.930  27.230  1.00  0.00            
ATOM   1191  CA  THR    74      30.880 146.920  26.710  1.00  0.00            
ATOM   1192  HA  THR    74      30.600 147.900  27.100  1.00  0.00            
ATOM   1193  CB  THR    74      32.360 146.780  26.940  1.00  0.00            
ATOM   1194  HB  THR    74      32.630 145.780  26.580  1.00  0.00            
ATOM   1195  CG2 THR    74      33.210 147.750  26.110  1.00  0.00            
ATOM   1196 1HG2 THR    74      33.010 147.780  25.040  1.00  0.00            
ATOM   1197 2HG2 THR    74      33.070 148.770  26.460  1.00  0.00            
ATOM   1198 3HG2 THR    74      34.240 147.460  26.350  1.00  0.00            
ATOM   1199  OG1 THR    74      32.680 147.020  28.250  1.00  0.00            
ATOM   1200  HG1 THR    74      31.910 146.650  28.690  1.00  0.00            
ATOM   1201  C   THR    74      30.490 146.990  25.240  1.00  0.00            
ATOM   1202  O   THR    74      30.510 148.030  24.630  1.00  0.00            
ATOM   1203  N   PHE    75      30.120 145.840  24.670  1.00  0.00            
ATOM   1204  H   PHE    75      30.020 145.110  25.360  1.00  0.00            
ATOM   1205  CA  PHE    75      29.550 145.600  23.290  1.00  0.00            
ATOM   1206  HA  PHE    75      28.990 146.450  22.890  1.00  0.00            
ATOM   1207  CB  PHE    75      30.720 145.190  22.360  1.00  0.00            
ATOM   1208  HB2 PHE    75      31.410 146.040  22.390  1.00  0.00            
ATOM   1209  HB3 PHE    75      31.220 144.290  22.710  1.00  0.00            
ATOM   1210  CG  PHE    75      30.430 145.060  20.860  1.00  0.00            
ATOM   1211  CD1 PHE    75      29.740 146.040  20.140  1.00  0.00            
ATOM   1212  HD1 PHE    75      29.290 146.900  20.610  1.00  0.00            
ATOM   1213  CE1 PHE    75      29.640 145.940  18.760  1.00  0.00            
ATOM   1214  HE1 PHE    75      29.140 146.720  18.200  1.00  0.00            
ATOM   1215  CZ  PHE    75      30.230 144.850  18.010  1.00  0.00            
ATOM   1216  HZ  PHE    75      30.150 144.820  16.940  1.00  0.00            
ATOM   1217  CE2 PHE    75      30.810 143.830  18.780  1.00  0.00            
ATOM   1218  HE2 PHE    75      31.280 142.990  18.290  1.00  0.00            
ATOM   1219  CD2 PHE    75      30.910 143.900  20.150  1.00  0.00            
ATOM   1220  HD2 PHE    75      31.400 143.090  20.670  1.00  0.00            
ATOM   1221  C   PHE    75      28.520 144.460  23.290  1.00  0.00            
ATOM   1222  O   PHE    75      28.750 143.470  24.040  1.00  0.00            
ATOM   1223  N   ARG    76      27.620 144.490  22.350  1.00  0.00            
ATOM   1224  H   ARG    76      27.700 145.320  21.770  1.00  0.00            
ATOM   1225  CA  ARG    76      26.700 143.400  21.970  1.00  0.00            
ATOM   1226  HA  ARG    76      27.050 142.430  22.330  1.00  0.00            
ATOM   1227  CB  ARG    76      25.360 143.750  22.610  1.00  0.00            
ATOM   1228  HB2 ARG    76      25.630 144.010  23.640  1.00  0.00            
ATOM   1229  HB3 ARG    76      24.990 144.720  22.250  1.00  0.00            
ATOM   1230  CG  ARG    76      24.240 142.700  22.420  1.00  0.00            
ATOM   1231  HG2 ARG    76      23.920 142.670  21.370  1.00  0.00            
ATOM   1232  HG3 ARG    76      24.520 141.690  22.730  1.00  0.00            
ATOM   1233  CD  ARG    76      23.060 143.140  23.280  1.00  0.00            
ATOM   1234  HD2 ARG    76      23.310 142.880  24.310  1.00  0.00            
ATOM   1235  HD3 ARG    76      22.770 144.190  23.170  1.00  0.00            
ATOM   1236  NE  ARG    76      21.890 142.360  22.820  1.00  0.00            
ATOM   1237  HE  ARG    76      21.680 142.420  21.840  1.00  0.00            
ATOM   1238  CZ  ARG    76      21.040 141.530  23.400  1.00  0.00            
ATOM   1239  NH1 ARG    76      21.020 141.300  24.700  1.00  0.00            
ATOM   1240 1HH1 ARG    76      21.400 141.990  25.340  1.00  0.00            
ATOM   1241 2HH1 ARG    76      20.400 140.620  25.120  1.00  0.00            
ATOM   1242  NH2 ARG    76      20.280 140.900  22.590  1.00  0.00            
ATOM   1243 1HH2 ARG    76      20.420 141.120  21.620  1.00  0.00            
ATOM   1244 2HH2 ARG    76      19.630 140.210  22.940  1.00  0.00            
ATOM   1245  C   ARG    76      26.500 143.350  20.390  1.00  0.00            
ATOM   1246  O   ARG    76      26.800 144.330  19.700  1.00  0.00            
ATOM   1247  N   LYS    77      25.880 142.280  19.900  1.00  0.00            
ATOM   1248  H   LYS    77      25.820 141.480  20.510  1.00  0.00            
ATOM   1249  CA  LYS    77      25.380 142.210  18.480  1.00  0.00            
ATOM   1250  HA  LYS    77      24.900 143.110  18.100  1.00  0.00            
ATOM   1251  CB  LYS    77      26.560 141.750  17.570  1.00  0.00            
ATOM   1252  HB2 LYS    77      27.370 142.480  17.580  1.00  0.00            
ATOM   1253  HB3 LYS    77      26.960 140.830  17.980  1.00  0.00            
ATOM   1254  CG  LYS    77      26.230 141.440  16.140  1.00  0.00            
ATOM   1255  HG2 LYS    77      25.300 140.870  16.130  1.00  0.00            
ATOM   1256  HG3 LYS    77      26.020 142.350  15.590  1.00  0.00            
ATOM   1257  CD  LYS    77      27.490 140.720  15.450  1.00  0.00            
ATOM   1258  HD2 LYS    77      28.380 141.330  15.290  1.00  0.00            
ATOM   1259  HD3 LYS    77      27.810 139.900  16.090  1.00  0.00            
ATOM   1260  CE  LYS    77      27.160 140.010  14.150  1.00  0.00            
ATOM   1261  HE2 LYS    77      28.080 139.520  13.810  1.00  0.00            
ATOM   1262  HE3 LYS    77      26.340 139.310  14.240  1.00  0.00            
ATOM   1263  NZ  LYS    77      26.730 140.980  13.090  1.00  0.00            
ATOM   1264  HZ1 LYS    77      25.730 141.150  13.130  1.00  0.00            
ATOM   1265  HZ2 LYS    77      27.210 141.870  13.150  1.00  0.00            
ATOM   1266  HZ3 LYS    77      26.800 140.600  12.160  1.00  0.00            
ATOM   1267  C   LYS    77      24.250 141.170  18.390  1.00  0.00            
ATOM   1268  O   LYS    77      24.510 140.020  18.610  1.00  0.00            
ATOM   1269  N   ASP    78      23.090 141.640  18.020  1.00  0.00            
ATOM   1270  H   ASP    78      23.060 142.620  17.780  1.00  0.00            
ATOM   1271  CA  ASP    78      21.930 140.750  17.850  1.00  0.00            
ATOM   1272  HA  ASP    78      22.020 140.080  18.700  1.00  0.00            
ATOM   1273  CB  ASP    78      20.650 141.640  17.890  1.00  0.00            
ATOM   1274  HB2 ASP    78      20.630 142.180  16.940  1.00  0.00            
ATOM   1275  HB3 ASP    78      19.810 140.960  17.790  1.00  0.00            
ATOM   1276  CG  ASP    78      20.520 142.550  19.150  1.00  0.00            
ATOM   1277  OD1 ASP    78      19.560 143.430  19.030  1.00  0.00            
ATOM   1278  OD2 ASP    78      21.050 142.270  20.320  1.00  0.00            
ATOM   1279  C   ASP    78      22.030 139.890  16.590  1.00  0.00            
ATOM   1280  O   ASP    78      22.050 140.390  15.470  1.00  0.00            
ATOM   1281  N   LEU    79      22.120 138.600  16.770  1.00  0.00            
ATOM   1282  H   LEU    79      21.980 138.310  17.730  1.00  0.00            
ATOM   1283  CA  LEU    79      22.360 137.650  15.620  1.00  0.00            
ATOM   1284  HA  LEU    79      23.000 138.110  14.870  1.00  0.00            
ATOM   1285  CB  LEU    79      23.210 136.460  16.170  1.00  0.00            
ATOM   1286  HB2 LEU    79      22.560 135.880  16.830  1.00  0.00            
ATOM   1287  HB3 LEU    79      23.500 135.760  15.390  1.00  0.00            
ATOM   1288  CG  LEU    79      24.450 136.790  16.990  1.00  0.00            
ATOM   1289  HG  LEU    79      24.180 137.250  17.940  1.00  0.00            
ATOM   1290  CD1 LEU    79      25.150 135.470  17.390  1.00  0.00            
ATOM   1291 1HD1 LEU    79      25.520 134.870  16.560  1.00  0.00            
ATOM   1292 2HD1 LEU    79      26.030 135.850  17.930  1.00  0.00            
ATOM   1293 3HD1 LEU    79      24.560 134.890  18.100  1.00  0.00            
ATOM   1294  CD2 LEU    79      25.550 137.570  16.220  1.00  0.00            
ATOM   1295 1HD2 LEU    79      25.180 138.520  15.830  1.00  0.00            
ATOM   1296 2HD2 LEU    79      26.380 137.850  16.860  1.00  0.00            
ATOM   1297 3HD2 LEU    79      25.890 137.070  15.310  1.00  0.00            
ATOM   1298  C   LEU    79      21.040 137.180  14.930  1.00  0.00            
ATOM   1299  O   LEU    79      21.010 136.840  13.760  1.00  0.00            
ATOM   1300  N   PHE    80      20.000 136.980  15.800  1.00  0.00            
ATOM   1301  H   PHE    80      20.060 137.310  16.750  1.00  0.00            
ATOM   1302  CA  PHE    80      18.620 136.550  15.350  1.00  0.00            
ATOM   1303  HA  PHE    80      18.320 137.120  14.460  1.00  0.00            
ATOM   1304  CB  PHE    80      18.810 135.040  14.980  1.00  0.00            
ATOM   1305  HB2 PHE    80      19.170 135.050  13.950  1.00  0.00            
ATOM   1306  HB3 PHE    80      19.610 134.620  15.580  1.00  0.00            
ATOM   1307  CG  PHE    80      17.550 134.240  15.200  1.00  0.00            
ATOM   1308  CD1 PHE    80      16.560 134.090  14.190  1.00  0.00            
ATOM   1309  HD1 PHE    80      16.640 134.420  13.170  1.00  0.00            
ATOM   1310  CE1 PHE    80      15.400 133.360  14.540  1.00  0.00            
ATOM   1311  HE1 PHE    80      14.680 133.130  13.770  1.00  0.00            
ATOM   1312  CZ  PHE    80      15.320 132.730  15.760  1.00  0.00            
ATOM   1313  HZ  PHE    80      14.470 132.110  16.000  1.00  0.00            
ATOM   1314  CE2 PHE    80      16.210 132.970  16.810  1.00  0.00            
ATOM   1315  HE2 PHE    80      16.060 132.480  17.760  1.00  0.00            
ATOM   1316  CD2 PHE    80      17.370 133.750  16.500  1.00  0.00            
ATOM   1317  HD2 PHE    80      18.180 133.790  17.210  1.00  0.00            
ATOM   1318  C   PHE    80      17.470 136.800  16.340  1.00  0.00            
ATOM   1319  O   PHE    80      17.700 137.080  17.510  1.00  0.00            
ATOM   1320  N   VAL    81      16.270 136.800  15.740  1.00  0.00            
ATOM   1321  H   VAL    81      16.200 136.160  14.970  1.00  0.00            
ATOM   1322  CA  VAL    81      14.980 137.060  16.450  1.00  0.00            
ATOM   1323  HA  VAL    81      15.130 136.630  17.430  1.00  0.00            
ATOM   1324  CB  VAL    81      14.680 138.540  16.590  1.00  0.00            
ATOM   1325  HB  VAL    81      15.440 139.000  17.220  1.00  0.00            
ATOM   1326  CG1 VAL    81      14.720 139.310  15.270  1.00  0.00            
ATOM   1327 1HG1 VAL    81      13.910 138.950  14.620  1.00  0.00            
ATOM   1328 2HG1 VAL    81      14.470 140.350  15.480  1.00  0.00            
ATOM   1329 3HG1 VAL    81      15.680 139.300  14.760  1.00  0.00            
ATOM   1330  CG2 VAL    81      13.300 138.860  17.200  1.00  0.00            
ATOM   1331 1HG2 VAL    81      13.280 138.430  18.200  1.00  0.00            
ATOM   1332 2HG2 VAL    81      13.060 139.920  17.300  1.00  0.00            
ATOM   1333 3HG2 VAL    81      12.510 138.360  16.630  1.00  0.00            
ATOM   1334  C   VAL    81      13.810 136.270  15.880  1.00  0.00            
ATOM   1335  O   VAL    81      13.840 136.000  14.690  1.00  0.00            
ATOM   1336  N   ALA    82      12.810 135.840  16.630  1.00  0.00            
ATOM   1337  H   ALA    82      12.930 135.920  17.630  1.00  0.00            
ATOM   1338  CA  ALA    82      11.520 135.340  16.170  1.00  0.00            
ATOM   1339  HA  ALA    82      11.330 135.680  15.150  1.00  0.00            
ATOM   1340  CB  ALA    82      11.400 133.780  16.140  1.00  0.00            
ATOM   1341  HB1 ALA    82      12.300 133.360  15.700  1.00  0.00            
ATOM   1342  HB2 ALA    82      11.200 133.460  17.170  1.00  0.00            
ATOM   1343  HB3 ALA    82      10.520 133.610  15.520  1.00  0.00            
ATOM   1344  C   ALA    82      10.430 136.000  16.990  1.00  0.00            
ATOM   1345  O   ALA    82      10.550 136.390  18.120  1.00  0.00            
ATOM   1346  N   ASN    83       9.220 136.150  16.410  1.00  0.00            
ATOM   1347  H   ASN    83       9.050 135.630  15.560  1.00  0.00            
ATOM   1348  CA  ASN    83       8.200 136.980  17.110  1.00  0.00            
ATOM   1349  HA  ASN    83       8.120 136.670  18.150  1.00  0.00            
ATOM   1350  CB  ASN    83       8.480 138.430  16.900  1.00  0.00            
ATOM   1351  HB2 ASN    83       9.540 138.660  16.860  1.00  0.00            
ATOM   1352  HB3 ASN    83       8.070 138.650  15.910  1.00  0.00            
ATOM   1353  CG  ASN    83       7.770 139.310  17.870  1.00  0.00            
ATOM   1354  OD1 ASN    83       7.480 138.880  18.950  1.00  0.00            
ATOM   1355  ND2 ASN    83       7.410 140.530  17.590  1.00  0.00            
ATOM   1356 1HD2 ASN    83       6.840 141.100  18.200  1.00  0.00            
ATOM   1357 2HD2 ASN    83       7.650 140.910  16.680  1.00  0.00            
ATOM   1358  C   ASN    83       6.760 136.630  16.550  1.00  0.00            
ATOM   1359  O   ASN    83       6.590 136.410  15.330  1.00  0.00            
ATOM   1360  N   VAL    84       5.820 136.330  17.440  1.00  0.00            
ATOM   1361  H   VAL    84       5.900 136.570  18.420  1.00  0.00            
ATOM   1362  CA  VAL    84       4.460 135.750  17.150  1.00  0.00            
ATOM   1363  HA  VAL    84       4.320 135.440  16.120  1.00  0.00            
ATOM   1364  CB  VAL    84       4.040 134.620  18.100  1.00  0.00            
ATOM   1365  HB  VAL    84       4.870 133.950  18.300  1.00  0.00            
ATOM   1366  CG1 VAL    84       3.660 135.090  19.520  1.00  0.00            
ATOM   1367 1HG1 VAL    84       4.480 135.640  19.970  1.00  0.00            
ATOM   1368 2HG1 VAL    84       2.720 135.640  19.500  1.00  0.00            
ATOM   1369 3HG1 VAL    84       3.630 134.140  20.060  1.00  0.00            
ATOM   1370  CG2 VAL    84       2.860 133.800  17.500  1.00  0.00            
ATOM   1371 1HG2 VAL    84       3.300 133.150  16.740  1.00  0.00            
ATOM   1372 2HG2 VAL    84       2.480 133.130  18.270  1.00  0.00            
ATOM   1373 3HG2 VAL    84       2.130 134.470  17.050  1.00  0.00            
ATOM   1374  C   VAL    84       3.530 136.920  17.300  1.00  0.00            
ATOM   1375  O   VAL    84       3.710 137.950  18.060  1.00  0.00            
ATOM   1376  N   GLN    85       2.450 136.940  16.520  1.00  0.00            
ATOM   1377  H   GLN    85       2.370 136.110  15.950  1.00  0.00            
ATOM   1378  CA  GLN    85       1.280 137.820  16.650  1.00  0.00            
ATOM   1379  HA  GLN    85       1.610 138.850  16.580  1.00  0.00            
ATOM   1380  CB  GLN    85       0.270 137.470  15.530  1.00  0.00            
ATOM   1381  HB2 GLN    85       0.760 137.640  14.560  1.00  0.00            
ATOM   1382  HB3 GLN    85      -0.010 136.420  15.570  1.00  0.00            
ATOM   1383  CG  GLN    85      -1.040 138.160  15.620  1.00  0.00            
ATOM   1384  HG2 GLN    85      -1.670 137.840  14.790  1.00  0.00            
ATOM   1385  HG3 GLN    85      -1.500 137.830  16.550  1.00  0.00            
ATOM   1386  CD  GLN    85      -0.930 139.730  15.620  1.00  0.00            
ATOM   1387  OE1 GLN    85      -0.360 140.340  16.520  1.00  0.00            
ATOM   1388  NE2 GLN    85      -1.430 140.390  14.550  1.00  0.00            
ATOM   1389 1HE2 GLN    85      -1.470 141.400  14.480  1.00  0.00            
ATOM   1390 2HE2 GLN    85      -1.970 139.880  13.860  1.00  0.00            
ATOM   1391  C   GLN    85       0.770 137.600  18.080  1.00  0.00            
ATOM   1392  O   GLN    85       0.620 136.430  18.510  1.00  0.00            
ATOM   1393  N   SER    86       0.450 138.630  18.770  1.00  0.00            
ATOM   1394  H   SER    86       0.590 139.550  18.370  1.00  0.00            
ATOM   1395  CA  SER    86       0.280 138.460  20.220  1.00  0.00            
ATOM   1396  HA  SER    86       1.010 137.730  20.580  1.00  0.00            
ATOM   1397  CB  SER    86       0.670 139.780  20.970  1.00  0.00            
ATOM   1398  HB2 SER    86       0.430 139.790  22.030  1.00  0.00            
ATOM   1399  HB3 SER    86       1.740 139.940  20.840  1.00  0.00            
ATOM   1400  OG  SER    86       0.000 140.920  20.490  1.00  0.00            
ATOM   1401  HG  SER    86       0.490 141.260  19.730  1.00  0.00            
ATOM   1402  C   SER    86      -1.090 138.010  20.680  1.00  0.00            
ATOM   1403  O   SER    86      -2.030 138.170  19.910  1.00  0.00            
ATOM   1404  N   PHE    87      -1.220 137.420  21.860  1.00  0.00            
ATOM   1405  H   PHE    87      -0.380 137.200  22.380  1.00  0.00            
ATOM   1406  CA  PHE    87      -2.470 136.960  22.550  1.00  0.00            
ATOM   1407  HA  PHE    87      -3.070 136.360  21.870  1.00  0.00            
ATOM   1408  CB  PHE    87      -2.110 136.070  23.770  1.00  0.00            
ATOM   1409  HB2 PHE    87      -1.480 135.310  23.310  1.00  0.00            
ATOM   1410  HB3 PHE    87      -1.400 136.590  24.410  1.00  0.00            
ATOM   1411  CG  PHE    87      -3.290 135.490  24.550  1.00  0.00            
ATOM   1412  CD1 PHE    87      -4.180 134.540  24.040  1.00  0.00            
ATOM   1413  HD1 PHE    87      -4.190 134.180  23.020  1.00  0.00            
ATOM   1414  CE1 PHE    87      -5.190 134.020  24.880  1.00  0.00            
ATOM   1415  HE1 PHE    87      -5.940 133.350  24.490  1.00  0.00            
ATOM   1416  CZ  PHE    87      -5.190 134.360  26.240  1.00  0.00            
ATOM   1417  HZ  PHE    87      -5.930 133.890  26.860  1.00  0.00            
ATOM   1418  CE2 PHE    87      -4.300 135.260  26.710  1.00  0.00            
ATOM   1419  HE2 PHE    87      -4.360 135.440  27.780  1.00  0.00            
ATOM   1420  CD2 PHE    87      -3.410 135.880  25.870  1.00  0.00            
ATOM   1421  HD2 PHE    87      -2.780 136.690  26.230  1.00  0.00            
ATOM   1422  C   PHE    87      -3.370 138.130  23.030  1.00  0.00            
ATOM   1423  O   PHE    87      -2.880 138.890  23.880  1.00  0.00            
ATOM   1424  N   PRO    88      -4.640 138.280  22.550  1.00  0.00            
ATOM   1425  CD  PRO    88      -5.220 137.360  21.630  1.00  0.00            
ATOM   1426  HD2 PRO    88      -5.250 136.410  22.170  1.00  0.00            
ATOM   1427  HD3 PRO    88      -4.670 137.400  20.690  1.00  0.00            
ATOM   1428  CG  PRO    88      -6.580 137.870  21.350  1.00  0.00            
ATOM   1429  HG2 PRO    88      -7.340 137.350  21.940  1.00  0.00            
ATOM   1430  HG3 PRO    88      -6.910 137.670  20.330  1.00  0.00            
ATOM   1431  CB  PRO    88      -6.640 139.260  21.790  1.00  0.00            
ATOM   1432  HB2 PRO    88      -7.680 139.520  22.020  1.00  0.00            
ATOM   1433  HB3 PRO    88      -6.270 139.860  20.950  1.00  0.00            
ATOM   1434  CA  PRO    88      -5.580 139.340  22.870  1.00  0.00            
ATOM   1435  HA  PRO    88      -5.060 140.300  22.830  1.00  0.00            
ATOM   1436  C   PRO    88      -6.190 139.320  24.290  1.00  0.00            
ATOM   1437  O   PRO    88      -6.170 138.310  24.940  1.00  0.00            
ATOM   1438  N   PRO    89      -6.690 140.470  24.820  1.00  0.00            
ATOM   1439  CD  PRO    89      -6.530 141.830  24.300  1.00  0.00            
ATOM   1440  HD2 PRO    89      -6.720 141.790  23.230  1.00  0.00            
ATOM   1441  HD3 PRO    89      -5.540 142.230  24.520  1.00  0.00            
ATOM   1442  CG  PRO    89      -7.650 142.630  25.020  1.00  0.00            
ATOM   1443  HG2 PRO    89      -8.580 142.420  24.480  1.00  0.00            
ATOM   1444  HG3 PRO    89      -7.480 143.700  24.960  1.00  0.00            
ATOM   1445  CB  PRO    89      -7.530 142.090  26.400  1.00  0.00            
ATOM   1446  HB2 PRO    89      -8.380 142.220  27.070  1.00  0.00            
ATOM   1447  HB3 PRO    89      -6.640 142.550  26.830  1.00  0.00            
ATOM   1448  CA  PRO    89      -7.220 140.610  26.180  1.00  0.00            
ATOM   1449  HA  PRO    89      -6.380 140.280  26.800  1.00  0.00            
ATOM   1450  C   PRO    89      -8.470 139.800  26.500  1.00  0.00            
ATOM   1451  O   PRO    89      -8.840 139.700  27.650  1.00  0.00            
ATOM   1452  N   ALA    90      -9.240 139.300  25.560  1.00  0.00            
ATOM   1453  H   ALA    90      -8.830 139.130  24.650  1.00  0.00            
ATOM   1454  CA  ALA    90     -10.560 138.640  25.700  1.00  0.00            
ATOM   1455  HA  ALA    90     -10.740 138.500  26.760  1.00  0.00            
ATOM   1456  CB  ALA    90     -11.600 139.540  25.050  1.00  0.00            
ATOM   1457  HB1 ALA    90     -12.530 138.990  24.950  1.00  0.00            
ATOM   1458  HB2 ALA    90     -11.900 140.330  25.740  1.00  0.00            
ATOM   1459  HB3 ALA    90     -11.390 140.020  24.100  1.00  0.00            
ATOM   1460  C   ALA    90     -10.570 137.260  24.980  1.00  0.00            
ATOM   1461  O   ALA    90      -9.760 137.080  24.050  1.00  0.00            
ATOM   1462  N   PRO    91     -11.340 136.240  25.450  1.00  0.00            
ATOM   1463  CD  PRO    91     -12.360 136.430  26.400  1.00  0.00            
ATOM   1464  HD2 PRO    91     -13.210 137.000  26.020  1.00  0.00            
ATOM   1465  HD3 PRO    91     -11.920 136.960  27.240  1.00  0.00            
ATOM   1466  CG  PRO    91     -12.750 135.000  26.830  1.00  0.00            
ATOM   1467  HG2 PRO    91     -13.840 134.980  26.760  1.00  0.00            
ATOM   1468  HG3 PRO    91     -12.600 134.610  27.830  1.00  0.00            
ATOM   1469  CB  PRO    91     -12.250 134.020  25.760  1.00  0.00            
ATOM   1470  HB2 PRO    91     -12.990 133.950  24.960  1.00  0.00            
ATOM   1471  HB3 PRO    91     -11.880 133.160  26.310  1.00  0.00            
ATOM   1472  CA  PRO    91     -11.080 134.810  25.170  1.00  0.00            
ATOM   1473  HA  PRO    91     -10.170 134.470  25.670  1.00  0.00            
ATOM   1474  C   PRO    91     -11.070 134.380  23.700  1.00  0.00            
ATOM   1475  O   PRO    91     -11.650 135.020  22.800  1.00  0.00            
ATOM   1476  N   GLU    92     -10.440 133.280  23.390  1.00  0.00            
ATOM   1477  H   GLU    92      -9.930 132.830  24.130  1.00  0.00            
ATOM   1478  CA  GLU    92      -9.990 132.940  22.050  1.00  0.00            
ATOM   1479  HA  GLU    92     -10.670 133.380  21.330  1.00  0.00            
ATOM   1480  CB  GLU    92      -8.570 133.500  21.700  1.00  0.00            
ATOM   1481  HB2 GLU    92      -7.900 133.370  22.550  1.00  0.00            
ATOM   1482  HB3 GLU    92      -8.140 132.860  20.930  1.00  0.00            
ATOM   1483  CG  GLU    92      -8.330 134.970  21.270  1.00  0.00            
ATOM   1484  HG2 GLU    92      -8.470 135.650  22.110  1.00  0.00            
ATOM   1485  HG3 GLU    92      -7.360 135.040  20.780  1.00  0.00            
ATOM   1486  CD  GLU    92      -9.300 135.420  20.140  1.00  0.00            
ATOM   1487  OE1 GLU    92      -9.570 136.710  20.010  1.00  0.00            
ATOM   1488  OE2 GLU    92      -9.780 134.580  19.350  1.00  0.00            
ATOM   1489  C   GLU    92      -9.870 131.410  22.000  1.00  0.00            
ATOM   1490  O   GLU    92      -9.760 130.750  23.010  1.00  0.00            
ATOM   1491  N   ASP    93     -10.000 130.810  20.820  1.00  0.00            
ATOM   1492  H   ASP    93     -10.180 131.320  19.970  1.00  0.00            
ATOM   1493  CA  ASP    93     -10.050 129.360  20.660  1.00  0.00            
ATOM   1494  HA  ASP    93     -10.270 129.000  21.670  1.00  0.00            
ATOM   1495  CB  ASP    93     -11.170 128.940  19.720  1.00  0.00            
ATOM   1496  HB2 ASP    93     -12.060 129.430  20.110  1.00  0.00            
ATOM   1497  HB3 ASP    93     -11.100 129.400  18.740  1.00  0.00            
ATOM   1498  CG  ASP    93     -11.530 127.450  19.530  1.00  0.00            
ATOM   1499  OD1 ASP    93     -11.170 126.610  20.330  1.00  0.00            
ATOM   1500  OD2 ASP    93     -12.020 127.150  18.460  1.00  0.00            
ATOM   1501  C   ASP    93      -8.740 128.700  20.160  1.00  0.00            
ATOM   1502  O   ASP    93      -7.820 129.360  19.660  1.00  0.00            
ATOM   1503  N   LYS    94      -8.610 127.370  20.480  1.00  0.00            
ATOM   1504  H   LYS    94      -9.510 126.920  20.540  1.00  0.00            
ATOM   1505  CA  LYS    94      -7.320 126.620  20.470  1.00  0.00            
ATOM   1506  HA  LYS    94      -6.510 127.300  20.730  1.00  0.00            
ATOM   1507  CB  LYS    94      -7.350 125.360  21.370  1.00  0.00            
ATOM   1508  HB2 LYS    94      -8.130 124.680  21.040  1.00  0.00            
ATOM   1509  HB3 LYS    94      -6.410 124.830  21.190  1.00  0.00            
ATOM   1510  CG  LYS    94      -7.520 125.470  22.890  1.00  0.00            
ATOM   1511  HG2 LYS    94      -6.850 126.220  23.320  1.00  0.00            
ATOM   1512  HG3 LYS    94      -8.570 125.500  23.150  1.00  0.00            
ATOM   1513  CD  LYS    94      -6.960 124.220  23.680  1.00  0.00            
ATOM   1514  HD2 LYS    94      -7.350 123.310  23.220  1.00  0.00            
ATOM   1515  HD3 LYS    94      -5.900 124.290  23.450  1.00  0.00            
ATOM   1516  CE  LYS    94      -7.040 124.200  25.190  1.00  0.00            
ATOM   1517  HE2 LYS    94      -6.360 123.430  25.550  1.00  0.00            
ATOM   1518  HE3 LYS    94      -6.720 125.110  25.680  1.00  0.00            
ATOM   1519  NZ  LYS    94      -8.460 123.940  25.530  1.00  0.00            
ATOM   1520  HZ1 LYS    94      -8.660 123.590  26.460  1.00  0.00            
ATOM   1521  HZ2 LYS    94      -9.120 124.700  25.440  1.00  0.00            
ATOM   1522  HZ3 LYS    94      -8.800 123.130  25.030  1.00  0.00            
ATOM   1523  C   LYS    94      -6.860 126.270  19.040  1.00  0.00            
ATOM   1524  O   LYS    94      -7.610 126.170  18.090  1.00  0.00            
ATOM   1525  N   LYS    95      -5.520 125.970  18.940  1.00  0.00            
ATOM   1526  H   LYS    95      -4.910 126.110  19.730  1.00  0.00            
ATOM   1527  CA  LYS    95      -5.000 125.350  17.740  1.00  0.00            
ATOM   1528  HA  LYS    95      -5.730 125.320  16.920  1.00  0.00            
ATOM   1529  CB  LYS    95      -3.670 125.980  17.310  1.00  0.00            
ATOM   1530  HB2 LYS    95      -2.950 125.940  18.130  1.00  0.00            
ATOM   1531  HB3 LYS    95      -3.350 125.370  16.460  1.00  0.00            
ATOM   1532  CG  LYS    95      -3.730 127.360  16.770  1.00  0.00            
ATOM   1533  HG2 LYS    95      -3.570 128.050  17.600  1.00  0.00            
ATOM   1534  HG3 LYS    95      -2.960 127.440  16.000  1.00  0.00            
ATOM   1535  CD  LYS    95      -5.040 127.820  16.090  1.00  0.00            
ATOM   1536  HD2 LYS    95      -5.160 127.250  15.170  1.00  0.00            
ATOM   1537  HD3 LYS    95      -5.900 127.780  16.760  1.00  0.00            
ATOM   1538  CE  LYS    95      -4.870 129.300  15.680  1.00  0.00            
ATOM   1539  HE2 LYS    95      -4.780 129.790  16.650  1.00  0.00            
ATOM   1540  HE3 LYS    95      -3.990 129.490  15.060  1.00  0.00            
ATOM   1541  NZ  LYS    95      -6.030 129.930  15.070  1.00  0.00            
ATOM   1542  HZ1 LYS    95      -5.880 130.860  14.700  1.00  0.00            
ATOM   1543  HZ2 LYS    95      -6.370 129.400  14.290  1.00  0.00            
ATOM   1544  HZ3 LYS    95      -6.790 130.040  15.730  1.00  0.00            
ATOM   1545  C   LYS    95      -4.630 123.840  17.930  1.00  0.00            
ATOM   1546  O   LYS    95      -4.430 123.420  19.050  1.00  0.00            
ATOM   1547  N   PRO    96      -4.440 123.090  16.790  1.00  0.00            
ATOM   1548  CD  PRO    96      -4.900 123.380  15.420  1.00  0.00            
ATOM   1549  HD2 PRO    96      -4.280 123.990  14.780  1.00  0.00            
ATOM   1550  HD3 PRO    96      -5.930 123.750  15.370  1.00  0.00            
ATOM   1551  CG  PRO    96      -4.910 121.990  14.840  1.00  0.00            
ATOM   1552  HG2 PRO    96      -4.650 122.060  13.780  1.00  0.00            
ATOM   1553  HG3 PRO    96      -5.870 121.470  14.850  1.00  0.00            
ATOM   1554  CB  PRO    96      -3.810 121.210  15.480  1.00  0.00            
ATOM   1555  HB2 PRO    96      -2.910 121.350  14.880  1.00  0.00            
ATOM   1556  HB3 PRO    96      -3.990 120.140  15.570  1.00  0.00            
ATOM   1557  CA  PRO    96      -3.630 121.890  16.820  1.00  0.00            
ATOM   1558  HA  PRO    96      -4.060 121.250  17.590  1.00  0.00            
ATOM   1559  C   PRO    96      -2.220 122.160  17.230  1.00  0.00            
ATOM   1560  O   PRO    96      -1.570 123.170  16.880  1.00  0.00            
ATOM   1561  N   LEU    97      -1.670 121.210  17.980  1.00  0.00            
ATOM   1562  H   LEU    97      -2.170 120.360  18.180  1.00  0.00            
ATOM   1563  CA  LEU    97      -0.330 121.320  18.600  1.00  0.00            
ATOM   1564  HA  LEU    97       0.280 121.950  17.950  1.00  0.00            
ATOM   1565  CB  LEU    97      -0.480 121.980  19.990  1.00  0.00            
ATOM   1566  HB2 LEU    97      -1.130 121.370  20.620  1.00  0.00            
ATOM   1567  HB3 LEU    97       0.520 122.030  20.430  1.00  0.00            
ATOM   1568  CG  LEU    97      -0.910 123.470  20.040  1.00  0.00            
ATOM   1569  HG  LEU    97      -1.850 123.680  19.530  1.00  0.00            
ATOM   1570  CD1 LEU    97      -1.200 123.850  21.450  1.00  0.00            
ATOM   1571 1HD1 LEU    97      -1.510 124.890  21.490  1.00  0.00            
ATOM   1572 2HD1 LEU    97      -1.980 123.180  21.800  1.00  0.00            
ATOM   1573 3HD1 LEU    97      -0.350 123.690  22.110  1.00  0.00            
ATOM   1574  CD2 LEU    97       0.120 124.490  19.620  1.00  0.00            
ATOM   1575 1HD2 LEU    97       0.980 124.310  20.270  1.00  0.00            
ATOM   1576 2HD2 LEU    97       0.330 124.340  18.560  1.00  0.00            
ATOM   1577 3HD2 LEU    97      -0.260 125.500  19.780  1.00  0.00            
ATOM   1578  C   LEU    97       0.410 119.960  18.660  1.00  0.00            
ATOM   1579  O   LEU    97      -0.140 118.850  18.610  1.00  0.00            
ATOM   1580  N   THR    98       1.770 120.150  18.880  1.00  0.00            
ATOM   1581  H   THR    98       2.080 121.110  18.770  1.00  0.00            
ATOM   1582  CA  THR    98       2.770 119.150  19.160  1.00  0.00            
ATOM   1583  HA  THR    98       2.590 118.270  18.540  1.00  0.00            
ATOM   1584  CB  THR    98       4.140 119.720  18.910  1.00  0.00            
ATOM   1585  HB  THR    98       4.900 119.010  19.250  1.00  0.00            
ATOM   1586  CG2 THR    98       4.400 120.060  17.520  1.00  0.00            
ATOM   1587 1HG2 THR    98       3.530 120.510  17.050  1.00  0.00            
ATOM   1588 2HG2 THR    98       5.230 120.760  17.410  1.00  0.00            
ATOM   1589 3HG2 THR    98       4.690 119.160  16.970  1.00  0.00            
ATOM   1590  OG1 THR    98       4.440 120.770  19.770  1.00  0.00            
ATOM   1591  HG1 THR    98       4.030 121.550  19.390  1.00  0.00            
ATOM   1592  C   THR    98       2.610 118.420  20.530  1.00  0.00            
ATOM   1593  O   THR    98       1.800 118.900  21.370  1.00  0.00            
ATOM   1594  N   ARG    99       3.090 117.180  20.650  1.00  0.00            
ATOM   1595  H   ARG    99       3.730 116.860  19.950  1.00  0.00            
ATOM   1596  CA  ARG    99       2.640 116.200  21.690  1.00  0.00            
ATOM   1597  HA  ARG    99       1.590 115.990  21.470  1.00  0.00            
ATOM   1598  CB  ARG    99       3.350 114.860  21.440  1.00  0.00            
ATOM   1599  HB2 ARG    99       3.410 114.760  20.350  1.00  0.00            
ATOM   1600  HB3 ARG    99       4.370 114.920  21.820  1.00  0.00            
ATOM   1601  CG  ARG    99       2.690 113.650  22.120  1.00  0.00            
ATOM   1602  HG2 ARG    99       2.700 113.730  23.200  1.00  0.00            
ATOM   1603  HG3 ARG    99       1.650 113.630  21.790  1.00  0.00            
ATOM   1604  CD  ARG    99       3.230 112.290  21.880  1.00  0.00            
ATOM   1605  HD2 ARG    99       3.420 112.290  20.800  1.00  0.00            
ATOM   1606  HD3 ARG    99       4.200 112.230  22.370  1.00  0.00            
ATOM   1607  NE  ARG    99       2.230 111.200  22.200  1.00  0.00            
ATOM   1608  HE  ARG    99       1.350 111.570  22.520  1.00  0.00            
ATOM   1609  CZ  ARG    99       2.370 109.880  22.210  1.00  0.00            
ATOM   1610  NH1 ARG    99       3.450 109.310  21.930  1.00  0.00            
ATOM   1611 1HH1 ARG    99       4.310 109.850  21.940  1.00  0.00            
ATOM   1612 2HH1 ARG    99       3.550 108.310  21.960  1.00  0.00            
ATOM   1613  NH2 ARG    99       1.490 109.040  22.500  1.00  0.00            
ATOM   1614 1HH2 ARG    99       0.650 109.410  22.920  1.00  0.00            
ATOM   1615 2HH2 ARG    99       1.650 108.040  22.520  1.00  0.00            
ATOM   1616  C   ARG    99       2.620 116.660  23.150  1.00  0.00            
ATOM   1617  O   ARG    99       1.680 116.330  23.860  1.00  0.00            
ATOM   1618  N   LEU   100       3.620 117.420  23.580  1.00  0.00            
ATOM   1619  H   LEU   100       4.310 117.690  22.900  1.00  0.00            
ATOM   1620  CA  LEU   100       3.680 117.980  24.940  1.00  0.00            
ATOM   1621  HA  LEU   100       3.060 117.300  25.520  1.00  0.00            
ATOM   1622  CB  LEU   100       5.120 118.120  25.460  1.00  0.00            
ATOM   1623  HB2 LEU   100       5.550 117.130  25.350  1.00  0.00            
ATOM   1624  HB3 LEU   100       5.650 118.920  24.940  1.00  0.00            
ATOM   1625  CG  LEU   100       5.180 118.540  26.950  1.00  0.00            
ATOM   1626  HG  LEU   100       4.690 119.500  27.140  1.00  0.00            
ATOM   1627  CD1 LEU   100       4.540 117.470  27.880  1.00  0.00            
ATOM   1628 1HD1 LEU   100       4.710 117.660  28.940  1.00  0.00            
ATOM   1629 2HD1 LEU   100       3.460 117.340  27.720  1.00  0.00            
ATOM   1630 3HD1 LEU   100       5.020 116.530  27.630  1.00  0.00            
ATOM   1631  CD2 LEU   100       6.640 118.590  27.490  1.00  0.00            
ATOM   1632 1HD2 LEU   100       6.640 118.840  28.550  1.00  0.00            
ATOM   1633 2HD2 LEU   100       7.060 117.600  27.300  1.00  0.00            
ATOM   1634 3HD2 LEU   100       7.230 119.270  26.880  1.00  0.00            
ATOM   1635  C   LEU   100       2.890 119.290  25.020  1.00  0.00            
ATOM   1636  O   LEU   100       2.280 119.570  26.050  1.00  0.00            
ATOM   1637  N   GLN   101       2.840 120.020  23.900  1.00  0.00            
ATOM   1638  H   GLN   101       3.320 119.770  23.040  1.00  0.00            
ATOM   1639  CA  GLN   101       2.100 121.290  23.880  1.00  0.00            
ATOM   1640  HA  GLN   101       2.550 121.750  24.760  1.00  0.00            
ATOM   1641  CB  GLN   101       2.350 122.000  22.570  1.00  0.00            
ATOM   1642  HB2 GLN   101       2.330 121.380  21.670  1.00  0.00            
ATOM   1643  HB3 GLN   101       1.590 122.780  22.530  1.00  0.00            
ATOM   1644  CG  GLN   101       3.720 122.750  22.600  1.00  0.00            
ATOM   1645  HG2 GLN   101       4.490 122.100  23.000  1.00  0.00            
ATOM   1646  HG3 GLN   101       3.970 123.140  21.620  1.00  0.00            
ATOM   1647  CD  GLN   101       3.650 123.910  23.580  1.00  0.00            
ATOM   1648  OE1 GLN   101       4.150 123.890  24.690  1.00  0.00            
ATOM   1649  NE2 GLN   101       3.260 125.040  23.140  1.00  0.00            
ATOM   1650 1HE2 GLN   101       3.450 125.840  23.730  1.00  0.00            
ATOM   1651 2HE2 GLN   101       3.010 125.150  22.170  1.00  0.00            
ATOM   1652  C   GLN   101       0.600 121.120  24.070  1.00  0.00            
ATOM   1653  O   GLN   101       0.000 121.840  24.890  1.00  0.00            
ATOM   1654  N   GLU   102       0.030 120.100  23.460  1.00  0.00            
ATOM   1655  H   GLU   102       0.530 119.820  22.630  1.00  0.00            
ATOM   1656  CA  GLU   102      -1.310 119.480  23.690  1.00  0.00            
ATOM   1657  HA  GLU   102      -2.020 120.290  23.510  1.00  0.00            
ATOM   1658  CB  GLU   102      -1.530 118.320  22.680  1.00  0.00            
ATOM   1659  HB2 GLU   102      -1.400 118.740  21.680  1.00  0.00            
ATOM   1660  HB3 GLU   102      -0.880 117.520  23.020  1.00  0.00            
ATOM   1661  CG  GLU   102      -2.960 117.720  22.780  1.00  0.00            
ATOM   1662  HG2 GLU   102      -2.960 116.950  22.010  1.00  0.00            
ATOM   1663  HG3 GLU   102      -3.060 117.220  23.740  1.00  0.00            
ATOM   1664  CD  GLU   102      -4.210 118.580  22.540  1.00  0.00            
ATOM   1665  OE1 GLU   102      -4.200 119.450  21.640  1.00  0.00            
ATOM   1666  OE2 GLU   102      -5.220 118.440  23.310  1.00  0.00            
ATOM   1667  C   GLU   102      -1.650 119.070  25.200  1.00  0.00            
ATOM   1668  O   GLU   102      -2.790 119.190  25.650  1.00  0.00            
ATOM   1669  N   ARG   103      -0.640 118.690  26.040  1.00  0.00            
ATOM   1670  H   ARG   103       0.290 118.700  25.630  1.00  0.00            
ATOM   1671  CA  ARG   103      -0.820 118.440  27.450  1.00  0.00            
ATOM   1672  HA  ARG   103      -1.860 118.180  27.630  1.00  0.00            
ATOM   1673  CB  ARG   103       0.110 117.290  27.990  1.00  0.00            
ATOM   1674  HB2 ARG   103       1.140 117.650  27.980  1.00  0.00            
ATOM   1675  HB3 ARG   103      -0.110 117.080  29.040  1.00  0.00            
ATOM   1676  CG  ARG   103       0.010 115.980  27.180  1.00  0.00            
ATOM   1677  HG2 ARG   103      -1.030 115.650  27.250  1.00  0.00            
ATOM   1678  HG3 ARG   103       0.270 116.190  26.150  1.00  0.00            
ATOM   1679  CD  ARG   103       0.930 114.960  27.650  1.00  0.00            
ATOM   1680  HD2 ARG   103       1.860 115.510  27.560  1.00  0.00            
ATOM   1681  HD3 ARG   103       0.790 114.630  28.680  1.00  0.00            
ATOM   1682  NE  ARG   103       1.000 113.850  26.760  1.00  0.00            
ATOM   1683  HE  ARG   103       0.460 113.940  25.900  1.00  0.00            
ATOM   1684  CZ  ARG   103       1.620 112.720  26.900  1.00  0.00            
ATOM   1685  NH1 ARG   103       2.450 112.490  27.860  1.00  0.00            
ATOM   1686 1HH1 ARG   103       2.650 113.230  28.510  1.00  0.00            
ATOM   1687 2HH1 ARG   103       2.860 111.560  27.910  1.00  0.00            
ATOM   1688  NH2 ARG   103       1.480 111.790  25.980  1.00  0.00            
ATOM   1689 1HH2 ARG   103       0.860 111.940  25.200  1.00  0.00            
ATOM   1690 2HH2 ARG   103       2.010 110.930  25.940  1.00  0.00            
ATOM   1691  C   ARG   103      -0.710 119.750  28.210  1.00  0.00            
ATOM   1692  O   ARG   103      -1.610 120.090  29.020  1.00  0.00            
ATOM   1693  N   LEU   104       0.370 120.480  27.970  1.00  0.00            
ATOM   1694  H   LEU   104       0.980 120.280  27.190  1.00  0.00            
ATOM   1695  CA  LEU   104       0.670 121.770  28.630  1.00  0.00            
ATOM   1696  HA  LEU   104       0.650 121.490  29.690  1.00  0.00            
ATOM   1697  CB  LEU   104       2.070 122.320  28.290  1.00  0.00            
ATOM   1698  HB2 LEU   104       2.810 121.530  28.410  1.00  0.00            
ATOM   1699  HB3 LEU   104       2.110 122.630  27.250  1.00  0.00            
ATOM   1700  CG  LEU   104       2.560 123.550  29.190  1.00  0.00            
ATOM   1701  HG  LEU   104       1.960 124.450  29.050  1.00  0.00            
ATOM   1702  CD1 LEU   104       2.610 123.280  30.670  1.00  0.00            
ATOM   1703 1HD1 LEU   104       1.650 123.210  31.190  1.00  0.00            
ATOM   1704 2HD1 LEU   104       3.170 122.380  30.930  1.00  0.00            
ATOM   1705 3HD1 LEU   104       3.160 124.100  31.130  1.00  0.00            
ATOM   1706  CD2 LEU   104       3.930 124.040  28.770  1.00  0.00            
ATOM   1707 1HD2 LEU   104       3.960 124.390  27.740  1.00  0.00            
ATOM   1708 2HD2 LEU   104       4.110 124.910  29.400  1.00  0.00            
ATOM   1709 3HD2 LEU   104       4.740 123.360  29.020  1.00  0.00            
ATOM   1710  C   LEU   104      -0.490 122.870  28.450  1.00  0.00            
ATOM   1711  O   LEU   104      -0.790 123.560  29.460  1.00  0.00            
ATOM   1712  N   ILE   105      -1.210 122.850  27.340  1.00  0.00            
ATOM   1713  H   ILE   105      -0.920 122.270  26.570  1.00  0.00            
ATOM   1714  CA  ILE   105      -2.360 123.780  27.120  1.00  0.00            
ATOM   1715  HA  ILE   105      -2.080 124.580  27.810  1.00  0.00            
ATOM   1716  CB  ILE   105      -2.280 124.140  25.650  1.00  0.00            
ATOM   1717  HB  ILE   105      -1.250 124.150  25.280  1.00  0.00            
ATOM   1718  CG2 ILE   105      -3.130 123.070  24.890  1.00  0.00            
ATOM   1719 1HG2 ILE   105      -4.200 123.100  25.070  1.00  0.00            
ATOM   1720 2HG2 ILE   105      -2.880 123.160  23.840  1.00  0.00            
ATOM   1721 3HG2 ILE   105      -2.810 122.050  25.130  1.00  0.00            
ATOM   1722  CG1 ILE   105      -2.990 125.420  25.360  1.00  0.00            
ATOM   1723 2HG1 ILE   105      -3.010 125.570  24.280  1.00  0.00            
ATOM   1724 3HG1 ILE   105      -3.970 125.380  25.840  1.00  0.00            
ATOM   1725  CD1 ILE   105      -2.260 126.570  26.050  1.00  0.00            
ATOM   1726 1HD1 ILE   105      -1.190 126.590  25.830  1.00  0.00            
ATOM   1727 2HD1 ILE   105      -2.580 127.530  25.640  1.00  0.00            
ATOM   1728 3HD1 ILE   105      -2.240 126.510  27.130  1.00  0.00            
ATOM   1729  C   ILE   105      -3.670 123.240  27.700  1.00  0.00            
ATOM   1730  O   ILE   105      -4.550 124.100  27.920  1.00  0.00            
ATOM   1731  N   LYS   106      -3.850 121.970  28.040  1.00  0.00            
ATOM   1732  H   LYS   106      -3.090 121.320  27.880  1.00  0.00            
ATOM   1733  CA  LYS   106      -5.070 121.440  28.740  1.00  0.00            
ATOM   1734  HA  LYS   106      -5.900 122.130  28.610  1.00  0.00            
ATOM   1735  CB  LYS   106      -5.620 120.010  28.280  1.00  0.00            
ATOM   1736  HB2 LYS   106      -4.830 119.280  28.420  1.00  0.00            
ATOM   1737  HB3 LYS   106      -6.500 119.620  28.790  1.00  0.00            
ATOM   1738  CG  LYS   106      -6.040 120.080  26.810  1.00  0.00            
ATOM   1739  HG2 LYS   106      -6.620 120.990  26.670  1.00  0.00            
ATOM   1740  HG3 LYS   106      -5.100 120.120  26.250  1.00  0.00            
ATOM   1741  CD  LYS   106      -6.940 118.860  26.390  1.00  0.00            
ATOM   1742  HD2 LYS   106      -7.820 118.880  27.020  1.00  0.00            
ATOM   1743  HD3 LYS   106      -7.240 119.050  25.360  1.00  0.00            
ATOM   1744  CE  LYS   106      -6.260 117.500  26.530  1.00  0.00            
ATOM   1745  HE2 LYS   106      -6.030 117.490  27.590  1.00  0.00            
ATOM   1746  HE3 LYS   106      -6.850 116.630  26.230  1.00  0.00            
ATOM   1747  NZ  LYS   106      -5.070 117.400  25.680  1.00  0.00            
ATOM   1748  HZ1 LYS   106      -4.650 116.490  25.740  1.00  0.00            
ATOM   1749  HZ2 LYS   106      -5.350 117.460  24.710  1.00  0.00            
ATOM   1750  HZ3 LYS   106      -4.320 118.050  25.860  1.00  0.00            
ATOM   1751  C   LYS   106      -4.950 121.390  30.270  1.00  0.00            
ATOM   1752  O   LYS   106      -5.940 121.480  30.960  1.00  0.00            
ATOM   1753  N   LYS   107      -3.720 121.320  30.800  1.00  0.00            
ATOM   1754  H   LYS   107      -2.960 121.040  30.190  1.00  0.00            
ATOM   1755  CA  LYS   107      -3.320 121.480  32.210  1.00  0.00            
ATOM   1756  HA  LYS   107      -3.830 120.770  32.870  1.00  0.00            
ATOM   1757  CB  LYS   107      -1.850 121.030  32.280  1.00  0.00            
ATOM   1758  HB2 LYS   107      -1.700 120.080  31.760  1.00  0.00            
ATOM   1759  HB3 LYS   107      -1.210 121.820  31.890  1.00  0.00            
ATOM   1760  CG  LYS   107      -1.310 120.800  33.690  1.00  0.00            
ATOM   1761  HG2 LYS   107      -0.340 120.290  33.640  1.00  0.00            
ATOM   1762  HG3 LYS   107      -1.260 121.730  34.240  1.00  0.00            
ATOM   1763  CD  LYS   107      -2.090 119.850  34.620  1.00  0.00            
ATOM   1764  HD2 LYS   107      -2.940 120.410  35.010  1.00  0.00            
ATOM   1765  HD3 LYS   107      -2.570 119.010  34.120  1.00  0.00            
ATOM   1766  CE  LYS   107      -1.360 119.320  35.860  1.00  0.00            
ATOM   1767  HE2 LYS   107      -0.540 118.680  35.550  1.00  0.00            
ATOM   1768  HE3 LYS   107      -0.990 120.200  36.390  1.00  0.00            
ATOM   1769  NZ  LYS   107      -2.300 118.560  36.690  1.00  0.00            
ATOM   1770  HZ1 LYS   107      -2.740 119.210  37.330  1.00  0.00            
ATOM   1771  HZ2 LYS   107      -3.050 118.210  36.110  1.00  0.00            
ATOM   1772  HZ3 LYS   107      -1.740 117.860  37.140  1.00  0.00            
ATOM   1773  C   LYS   107      -3.550 122.910  32.730  1.00  0.00            
ATOM   1774  O   LYS   107      -4.250 123.110  33.730  1.00  0.00            
ATOM   1775  N   LEU   108      -3.020 123.920  32.030  1.00  0.00            
ATOM   1776  H   LEU   108      -2.400 123.720  31.260  1.00  0.00            
ATOM   1777  CA  LEU   108      -3.110 125.310  32.450  1.00  0.00            
ATOM   1778  HA  LEU   108      -3.020 125.300  33.540  1.00  0.00            
ATOM   1779  CB  LEU   108      -1.870 126.080  31.980  1.00  0.00            
ATOM   1780  HB2 LEU   108      -1.900 126.200  30.900  1.00  0.00            
ATOM   1781  HB3 LEU   108      -1.940 127.070  32.430  1.00  0.00            
ATOM   1782  CG  LEU   108      -0.500 125.490  32.420  1.00  0.00            
ATOM   1783  HG  LEU   108      -0.380 124.440  32.160  1.00  0.00            
ATOM   1784  CD1 LEU   108       0.540 126.380  31.800  1.00  0.00            
ATOM   1785 1HD1 LEU   108       0.320 126.340  30.740  1.00  0.00            
ATOM   1786 2HD1 LEU   108       0.510 127.340  32.320  1.00  0.00            
ATOM   1787 3HD1 LEU   108       1.540 126.010  32.020  1.00  0.00            
ATOM   1788  CD2 LEU   108      -0.320 125.530  33.930  1.00  0.00            
ATOM   1789 1HD2 LEU   108      -1.060 124.800  34.240  1.00  0.00            
ATOM   1790 2HD2 LEU   108       0.700 125.200  34.100  1.00  0.00            
ATOM   1791 3HD2 LEU   108      -0.480 126.550  34.280  1.00  0.00            
ATOM   1792  C   LEU   108      -4.370 126.010  31.910  1.00  0.00            
ATOM   1793  O   LEU   108      -5.140 125.390  31.230  1.00  0.00            
ATOM   1794  N   GLY   109      -4.850 127.210  32.340  1.00  0.00            
ATOM   1795  H   GLY   109      -4.270 127.680  33.020  1.00  0.00            
ATOM   1796  CA  GLY   109      -6.290 127.630  32.190  1.00  0.00            
ATOM   1797  HA2 GLY   109      -6.780 126.820  32.720  1.00  0.00            
ATOM   1798  HA3 GLY   109      -6.450 128.510  32.810  1.00  0.00            
ATOM   1799  C   GLY   109      -6.670 127.850  30.700  1.00  0.00            
ATOM   1800  O   GLY   109      -5.800 127.950  29.870  1.00  0.00            
ATOM   1801  N   GLU   110      -7.950 128.150  30.450  1.00  0.00            
ATOM   1802  H   GLU   110      -8.540 128.390  31.240  1.00  0.00            
ATOM   1803  CA  GLU   110      -8.420 128.520  29.110  1.00  0.00            
ATOM   1804  HA  GLU   110      -8.060 127.700  28.490  1.00  0.00            
ATOM   1805  CB  GLU   110     -10.000 128.500  29.000  1.00  0.00            
ATOM   1806  HB2 GLU   110     -10.500 129.360  29.450  1.00  0.00            
ATOM   1807  HB3 GLU   110     -10.170 128.690  27.940  1.00  0.00            
ATOM   1808  CG  GLU   110     -10.720 127.210  29.400  1.00  0.00            
ATOM   1809  HG2 GLU   110     -10.360 126.360  28.820  1.00  0.00            
ATOM   1810  HG3 GLU   110     -10.470 126.980  30.440  1.00  0.00            
ATOM   1811  CD  GLU   110     -12.250 127.470  29.330  1.00  0.00            
ATOM   1812  OE1 GLU   110     -12.950 127.000  30.300  1.00  0.00            
ATOM   1813  OE2 GLU   110     -12.730 128.130  28.410  1.00  0.00            
ATOM   1814  C   GLU   110      -7.780 129.680  28.370  1.00  0.00            
ATOM   1815  O   GLU   110      -7.830 129.760  27.130  1.00  0.00            
ATOM   1816  N   HIE   111      -7.130 130.570  29.170  1.00  0.00            
ATOM   1817  H   HIE   111      -7.070 130.570  30.180  1.00  0.00            
ATOM   1818  CA  HIE   111      -6.450 131.800  28.690  1.00  0.00            
ATOM   1819  HA  HIE   111      -6.790 132.050  27.680  1.00  0.00            
ATOM   1820  CB  HIE   111      -6.850 133.010  29.550  1.00  0.00            
ATOM   1821  HB2 HIE   111      -6.540 133.920  29.040  1.00  0.00            
ATOM   1822  HB3 HIE   111      -7.910 133.050  29.820  1.00  0.00            
ATOM   1823  CG  HIE   111      -6.220 132.990  30.910  1.00  0.00            
ATOM   1824  ND1 HIE   111      -6.480 132.050  31.930  1.00  0.00            
ATOM   1825  CE1 HIE   111      -5.580 132.320  32.890  1.00  0.00            
ATOM   1826  HE1 HIE   111      -5.550 131.840  33.860  1.00  0.00            
ATOM   1827  NE2 HIE   111      -4.860 133.430  32.570  1.00  0.00            
ATOM   1828  HE2 HIE   111      -4.140 133.820  33.160  1.00  0.00            
ATOM   1829  CD2 HIE   111      -5.150 133.810  31.290  1.00  0.00            
ATOM   1830  HD2 HIE   111      -4.700 134.590  30.700  1.00  0.00            
ATOM   1831  C   HIE   111      -4.970 131.660  28.580  1.00  0.00            
ATOM   1832  O   HIE   111      -4.270 132.650  28.470  1.00  0.00            
ATOM   1833  N   ALA   112      -4.470 130.440  28.670  1.00  0.00            
ATOM   1834  H   ALA   112      -5.030 129.660  28.990  1.00  0.00            
ATOM   1835  CA  ALA   112      -3.060 130.220  28.380  1.00  0.00            
ATOM   1836  HA  ALA   112      -2.400 130.970  28.820  1.00  0.00            
ATOM   1837  CB  ALA   112      -2.830 128.830  29.010  1.00  0.00            
ATOM   1838  HB1 ALA   112      -1.780 128.550  28.880  1.00  0.00            
ATOM   1839  HB2 ALA   112      -3.050 128.990  30.060  1.00  0.00            
ATOM   1840  HB3 ALA   112      -3.490 128.120  28.520  1.00  0.00            
ATOM   1841  C   ALA   112      -2.800 130.230  26.890  1.00  0.00            
ATOM   1842  O   ALA   112      -3.620 129.930  26.060  1.00  0.00            
ATOM   1843  N   TYR   113      -1.580 130.590  26.480  1.00  0.00            
ATOM   1844  H   TYR   113      -0.840 130.850  27.120  1.00  0.00            
ATOM   1845  CA  TYR   113      -1.180 130.930  25.090  1.00  0.00            
ATOM   1846  HA  TYR   113      -2.000 130.550  24.480  1.00  0.00            
ATOM   1847  CB  TYR   113      -0.960 132.380  24.820  1.00  0.00            
ATOM   1848  HB2 TYR   113      -1.890 132.880  25.090  1.00  0.00            
ATOM   1849  HB3 TYR   113      -0.160 132.760  25.460  1.00  0.00            
ATOM   1850  CG  TYR   113      -0.710 132.650  23.340  1.00  0.00            
ATOM   1851  CD1 TYR   113       0.450 133.260  22.860  1.00  0.00            
ATOM   1852  HD1 TYR   113       1.190 133.540  23.600  1.00  0.00            
ATOM   1853  CE1 TYR   113       0.470 133.700  21.560  1.00  0.00            
ATOM   1854  HE1 TYR   113       1.390 134.140  21.190  1.00  0.00            
ATOM   1855  CZ  TYR   113      -0.530 133.300  20.670  1.00  0.00            
ATOM   1856  OH  TYR   113      -0.220 133.510  19.380  1.00  0.00            
ATOM   1857  HH  TYR   113       0.060 134.420  19.290  1.00  0.00            
ATOM   1858  CE2 TYR   113      -1.700 132.680  21.130  1.00  0.00            
ATOM   1859  HE2 TYR   113      -2.480 132.320  20.490  1.00  0.00            
ATOM   1860  CD2 TYR   113      -1.710 132.220  22.480  1.00  0.00            
ATOM   1861  HD2 TYR   113      -2.570 131.750  22.940  1.00  0.00            
ATOM   1862  C   TYR   113       0.030 130.020  24.700  1.00  0.00            
ATOM   1863  O   TYR   113       1.110 130.300  25.200  1.00  0.00            
ATOM   1864  N   PRO   114      -0.070 129.010  23.760  1.00  0.00            
ATOM   1865  CD  PRO   114      -1.180 128.760  22.970  1.00  0.00            
ATOM   1866  HD2 PRO   114      -1.130 129.530  22.200  1.00  0.00            
ATOM   1867  HD3 PRO   114      -2.140 128.860  23.490  1.00  0.00            
ATOM   1868  CG  PRO   114      -1.050 127.340  22.380  1.00  0.00            
ATOM   1869  HG2 PRO   114      -1.120 127.330  21.290  1.00  0.00            
ATOM   1870  HG3 PRO   114      -1.680 126.630  22.920  1.00  0.00            
ATOM   1871  CB  PRO   114       0.410 127.010  22.710  1.00  0.00            
ATOM   1872  HB2 PRO   114       0.940 126.620  21.840  1.00  0.00            
ATOM   1873  HB3 PRO   114       0.470 126.180  23.420  1.00  0.00            
ATOM   1874  CA  PRO   114       1.060 128.330  23.190  1.00  0.00            
ATOM   1875  HA  PRO   114       1.750 128.050  23.990  1.00  0.00            
ATOM   1876  C   PRO   114       1.870 129.010  22.080  1.00  0.00            
ATOM   1877  O   PRO   114       1.320 129.400  21.090  1.00  0.00            
ATOM   1878  N   PHE   115       3.160 128.990  22.130  1.00  0.00            
ATOM   1879  H   PHE   115       3.560 128.530  22.930  1.00  0.00            
ATOM   1880  CA  PHE   115       4.150 129.460  21.150  1.00  0.00            
ATOM   1881  HA  PHE   115       3.710 129.860  20.240  1.00  0.00            
ATOM   1882  CB  PHE   115       4.850 130.710  21.710  1.00  0.00            
ATOM   1883  HB2 PHE   115       5.340 131.170  20.850  1.00  0.00            
ATOM   1884  HB3 PHE   115       4.200 131.420  22.210  1.00  0.00            
ATOM   1885  CG  PHE   115       5.870 130.500  22.810  1.00  0.00            
ATOM   1886  CD1 PHE   115       7.230 130.220  22.600  1.00  0.00            
ATOM   1887  HD1 PHE   115       7.560 130.220  21.570  1.00  0.00            
ATOM   1888  CE1 PHE   115       8.160 130.050  23.660  1.00  0.00            
ATOM   1889  HE1 PHE   115       9.230 129.960  23.510  1.00  0.00            
ATOM   1890  CZ  PHE   115       7.710 130.060  25.000  1.00  0.00            
ATOM   1891  HZ  PHE   115       8.390 129.850  25.810  1.00  0.00            
ATOM   1892  CE2 PHE   115       6.330 130.140  25.220  1.00  0.00            
ATOM   1893  HE2 PHE   115       5.830 129.980  26.170  1.00  0.00            
ATOM   1894  CD2 PHE   115       5.430 130.330  24.150  1.00  0.00            
ATOM   1895  HD2 PHE   115       4.370 130.390  24.340  1.00  0.00            
ATOM   1896  C   PHE   115       5.080 128.330  20.820  1.00  0.00            
ATOM   1897  O   PHE   115       5.380 127.430  21.610  1.00  0.00            
ATOM   1898  N   THR   116       5.670 128.360  19.620  1.00  0.00            
ATOM   1899  H   THR   116       5.220 128.950  18.950  1.00  0.00            
ATOM   1900  CA  THR   116       6.740 127.630  19.120  1.00  0.00            
ATOM   1901  HA  THR   116       7.370 127.410  19.990  1.00  0.00            
ATOM   1902  CB  THR   116       6.370 126.250  18.650  1.00  0.00            
ATOM   1903  HB  THR   116       5.790 125.800  19.450  1.00  0.00            
ATOM   1904  CG2 THR   116       5.670 126.020  17.300  1.00  0.00            
ATOM   1905 1HG2 THR   116       5.040 126.910  17.220  1.00  0.00            
ATOM   1906 2HG2 THR   116       6.450 126.110  16.540  1.00  0.00            
ATOM   1907 3HG2 THR   116       5.090 125.090  17.340  1.00  0.00            
ATOM   1908  OG1 THR   116       7.570 125.470  18.360  1.00  0.00            
ATOM   1909  HG1 THR   116       8.230 125.540  19.050  1.00  0.00            
ATOM   1910  C   THR   116       7.540 128.450  18.100  1.00  0.00            
ATOM   1911  O   THR   116       6.970 129.230  17.370  1.00  0.00            
ATOM   1912  N   PHE   117       8.850 128.250  17.970  1.00  0.00            
ATOM   1913  H   PHE   117       9.360 127.660  18.620  1.00  0.00            
ATOM   1914  CA  PHE   117       9.780 128.990  17.190  1.00  0.00            
ATOM   1915  HA  PHE   117       9.210 129.370  16.340  1.00  0.00            
ATOM   1916  CB  PHE   117      10.360 130.170  18.000  1.00  0.00            
ATOM   1917  HB2 PHE   117      10.870 129.750  18.870  1.00  0.00            
ATOM   1918  HB3 PHE   117      11.160 130.630  17.420  1.00  0.00            
ATOM   1919  CG  PHE   117       9.360 131.180  18.420  1.00  0.00            
ATOM   1920  CD1 PHE   117       9.230 131.390  19.810  1.00  0.00            
ATOM   1921  HD1 PHE   117       9.810 130.760  20.470  1.00  0.00            
ATOM   1922  CE1 PHE   117       8.540 132.530  20.240  1.00  0.00            
ATOM   1923  HE1 PHE   117       8.490 132.650  21.310  1.00  0.00            
ATOM   1924  CZ  PHE   117       7.850 133.300  19.380  1.00  0.00            
ATOM   1925  HZ  PHE   117       7.290 134.140  19.770  1.00  0.00            
ATOM   1926  CE2 PHE   117       7.880 133.040  17.980  1.00  0.00            
ATOM   1927  HE2 PHE   117       7.340 133.550  17.200  1.00  0.00            
ATOM   1928  CD2 PHE   117       8.790 132.050  17.490  1.00  0.00            
ATOM   1929  HD2 PHE   117       8.760 131.830  16.440  1.00  0.00            
ATOM   1930  C   PHE   117      10.920 128.120  16.770  1.00  0.00            
ATOM   1931  O   PHE   117      11.320 127.180  17.460  1.00  0.00            
ATOM   1932  N   GLU   118      11.490 128.360  15.610  1.00  0.00            
ATOM   1933  H   GLU   118      10.990 128.940  14.960  1.00  0.00            
ATOM   1934  CA  GLU   118      12.650 127.630  15.040  1.00  0.00            
ATOM   1935  HA  GLU   118      12.910 126.910  15.820  1.00  0.00            
ATOM   1936  CB  GLU   118      12.320 126.780  13.810  1.00  0.00            
ATOM   1937  HB2 GLU   118      13.180 126.140  13.630  1.00  0.00            
ATOM   1938  HB3 GLU   118      11.430 126.190  14.030  1.00  0.00            
ATOM   1939  CG  GLU   118      12.060 127.590  12.550  1.00  0.00            
ATOM   1940  HG2 GLU   118      12.460 128.610  12.640  1.00  0.00            
ATOM   1941  HG3 GLU   118      12.480 127.080  11.690  1.00  0.00            
ATOM   1942  CD  GLU   118      10.630 127.880  12.080  1.00  0.00            
ATOM   1943  OE1 GLU   118      10.440 128.630  11.120  1.00  0.00            
ATOM   1944  OE2 GLU   118       9.770 127.110  12.500  1.00  0.00            
ATOM   1945  C   GLU   118      13.870 128.530  14.850  1.00  0.00            
ATOM   1946  O   GLU   118      13.870 129.700  14.380  1.00  0.00            
ATOM   1947  N   ILE   119      15.050 127.900  15.200  1.00  0.00            
ATOM   1948  H   ILE   119      15.070 126.920  15.480  1.00  0.00            
ATOM   1949  CA  ILE   119      16.370 128.620  15.290  1.00  0.00            
ATOM   1950  HA  ILE   119      16.220 129.680  15.470  1.00  0.00            
ATOM   1951  CB  ILE   119      17.170 128.030  16.480  1.00  0.00            
ATOM   1952  HB  ILE   119      17.380 126.960  16.480  1.00  0.00            
ATOM   1953  CG2 ILE   119      18.570 128.730  16.540  1.00  0.00            
ATOM   1954 1HG2 ILE   119      19.100 128.200  17.330  1.00  0.00            
ATOM   1955 2HG2 ILE   119      19.120 128.630  15.600  1.00  0.00            
ATOM   1956 3HG2 ILE   119      18.500 129.800  16.710  1.00  0.00            
ATOM   1957  CG1 ILE   119      16.420 128.400  17.770  1.00  0.00            
ATOM   1958 2HG1 ILE   119      16.360 129.480  17.880  1.00  0.00            
ATOM   1959 3HG1 ILE   119      15.410 127.990  17.820  1.00  0.00            
ATOM   1960  CD1 ILE   119      17.020 127.990  19.060  1.00  0.00            
ATOM   1961 1HD1 ILE   119      17.340 126.950  18.920  1.00  0.00            
ATOM   1962 2HD1 ILE   119      17.910 128.550  19.340  1.00  0.00            
ATOM   1963 3HD1 ILE   119      16.220 128.150  19.770  1.00  0.00            
ATOM   1964  C   ILE   119      17.080 128.430  13.940  1.00  0.00            
ATOM   1965  O   ILE   119      17.240 127.300  13.430  1.00  0.00            
ATOM   1966  N   PRO   120      17.680 129.530  13.300  1.00  0.00            
ATOM   1967  CD  PRO   120      17.700 130.970  13.700  1.00  0.00            
ATOM   1968  HD2 PRO   120      18.290 131.160  14.610  1.00  0.00            
ATOM   1969  HD3 PRO   120      16.690 131.320  13.890  1.00  0.00            
ATOM   1970  CG  PRO   120      18.440 131.720  12.540  1.00  0.00            
ATOM   1971  HG2 PRO   120      19.500 131.730  12.770  1.00  0.00            
ATOM   1972  HG3 PRO   120      18.130 132.750  12.360  1.00  0.00            
ATOM   1973  CB  PRO   120      18.140 130.820  11.360  1.00  0.00            
ATOM   1974  HB2 PRO   120      18.850 130.870  10.540  1.00  0.00            
ATOM   1975  HB3 PRO   120      17.150 131.060  10.980  1.00  0.00            
ATOM   1976  CA  PRO   120      18.090 129.390  11.860  1.00  0.00            
ATOM   1977  HA  PRO   120      17.410 128.710  11.350  1.00  0.00            
ATOM   1978  C   PRO   120      19.400 128.670  11.770  1.00  0.00            
ATOM   1979  O   PRO   120      20.190 128.800  12.700  1.00  0.00            
ATOM   1980  N   PRO   121      19.750 128.130  10.600  1.00  0.00            
ATOM   1981  CD  PRO   121      18.960 128.250   9.320  1.00  0.00            
ATOM   1982  HD2 PRO   121      18.550 129.240   9.130  1.00  0.00            
ATOM   1983  HD3 PRO   121      18.110 127.570   9.350  1.00  0.00            
ATOM   1984  CG  PRO   121      19.890 127.930   8.180  1.00  0.00            
ATOM   1985  HG2 PRO   121      20.320 128.840   7.760  1.00  0.00            
ATOM   1986  HG3 PRO   121      19.420 127.390   7.360  1.00  0.00            
ATOM   1987  CB  PRO   121      20.990 127.070   8.890  1.00  0.00            
ATOM   1988  HB2 PRO   121      21.920 127.110   8.320  1.00  0.00            
ATOM   1989  HB3 PRO   121      20.730 126.010   8.880  1.00  0.00            
ATOM   1990  CA  PRO   121      21.130 127.560  10.400  1.00  0.00            
ATOM   1991  HA  PRO   121      21.230 126.720  11.080  1.00  0.00            
ATOM   1992  C   PRO   121      22.310 128.590  10.540  1.00  0.00            
ATOM   1993  O   PRO   121      22.130 129.810  10.320  1.00  0.00            
ATOM   1994  N   ASN   122      23.440 128.020  10.730  1.00  0.00            
ATOM   1995  H   ASN   122      23.390 127.040  10.950  1.00  0.00            
ATOM   1996  CA  ASN   122      24.720 128.840  10.740  1.00  0.00            
ATOM   1997  HA  ASN   122      25.540 128.150  10.940  1.00  0.00            
ATOM   1998  CB  ASN   122      24.950 129.520   9.330  1.00  0.00            
ATOM   1999  HB2 ASN   122      24.340 130.420   9.280  1.00  0.00            
ATOM   2000  HB3 ASN   122      25.990 129.830   9.390  1.00  0.00            
ATOM   2001  CG  ASN   122      24.770 128.690   8.070  1.00  0.00            
ATOM   2002  OD1 ASN   122      24.760 127.460   8.090  1.00  0.00            
ATOM   2003  ND2 ASN   122      24.730 129.280   6.950  1.00  0.00            
ATOM   2004 1HD2 ASN   122      25.240 128.850   6.190  1.00  0.00            
ATOM   2005 2HD2 ASN   122      24.770 130.280   7.060  1.00  0.00            
ATOM   2006  C   ASN   122      24.920 129.810  11.910  1.00  0.00            
ATOM   2007  O   ASN   122      25.930 130.490  11.870  1.00  0.00            
ATOM   2008  N   LEU   123      24.040 129.830  12.930  1.00  0.00            
ATOM   2009  H   LEU   123      23.290 129.150  12.940  1.00  0.00            
ATOM   2010  CA  LEU   123      24.350 130.380  14.230  1.00  0.00            
ATOM   2011  HA  LEU   123      24.720 131.380  14.010  1.00  0.00            
ATOM   2012  CB  LEU   123      23.120 130.720  15.020  1.00  0.00            
ATOM   2013  HB2 LEU   123      22.610 129.780  15.170  1.00  0.00            
ATOM   2014  HB3 LEU   123      23.470 131.240  15.920  1.00  0.00            
ATOM   2015  CG  LEU   123      22.100 131.710  14.400  1.00  0.00            
ATOM   2016  HG  LEU   123      21.810 131.410  13.400  1.00  0.00            
ATOM   2017  CD1 LEU   123      20.890 131.890  15.270  1.00  0.00            
ATOM   2018 1HD1 LEU   123      21.220 132.400  16.180  1.00  0.00            
ATOM   2019 2HD1 LEU   123      20.230 132.570  14.730  1.00  0.00            
ATOM   2020 3HD1 LEU   123      20.420 130.920  15.470  1.00  0.00            
ATOM   2021  CD2 LEU   123      22.740 133.110  14.350  1.00  0.00            
ATOM   2022 1HD2 LEU   123      23.640 133.190  13.730  1.00  0.00            
ATOM   2023 2HD2 LEU   123      21.950 133.770  14.020  1.00  0.00            
ATOM   2024 3HD2 LEU   123      23.120 133.400  15.330  1.00  0.00            
ATOM   2025  C   LEU   123      25.400 129.560  14.940  1.00  0.00            
ATOM   2026  O   LEU   123      25.370 128.330  14.810  1.00  0.00            
ATOM   2027  N   PRO   124      26.230 130.170  15.810  1.00  0.00            
ATOM   2028  CD  PRO   124      26.440 131.640  15.980  1.00  0.00            
ATOM   2029  HD2 PRO   124      25.460 132.040  16.230  1.00  0.00            
ATOM   2030  HD3 PRO   124      26.910 132.170  15.150  1.00  0.00            
ATOM   2031  CG  PRO   124      27.470 131.710  17.120  1.00  0.00            
ATOM   2032  HG2 PRO   124      27.010 131.860  18.090  1.00  0.00            
ATOM   2033  HG3 PRO   124      28.150 132.530  16.890  1.00  0.00            
ATOM   2034  CB  PRO   124      28.200 130.340  17.050  1.00  0.00            
ATOM   2035  HB2 PRO   124      28.620 130.110  18.030  1.00  0.00            
ATOM   2036  HB3 PRO   124      28.980 130.350  16.300  1.00  0.00            
ATOM   2037  CA  PRO   124      27.120 129.330  16.630  1.00  0.00            
ATOM   2038  HA  PRO   124      27.600 128.540  16.040  1.00  0.00            
ATOM   2039  C   PRO   124      26.400 128.710  17.840  1.00  0.00            
ATOM   2040  O   PRO   124      25.310 128.970  18.240  1.00  0.00            
ATOM   2041  N   CYS   125      26.960 127.580  18.370  1.00  0.00            
ATOM   2042  H   CYS   125      27.870 127.350  18.010  1.00  0.00            
ATOM   2043  CA  CYS   125      26.510 126.960  19.610  1.00  0.00            
ATOM   2044  HA  CYS   125      25.420 126.890  19.610  1.00  0.00            
ATOM   2045  CB  CYS   125      27.300 125.700  19.770  1.00  0.00            
ATOM   2046  HB2 CYS   125      27.170 125.070  18.900  1.00  0.00            
ATOM   2047  HB3 CYS   125      28.330 126.000  19.960  1.00  0.00            
ATOM   2048  SG  CYS   125      26.810 124.600  21.200  1.00  0.00            
ATOM   2049  HG  CYS   125      25.550 124.500  20.770  1.00  0.00            
ATOM   2050  C   CYS   125      26.670 127.970  20.800  1.00  0.00            
ATOM   2051  O   CYS   125      27.570 128.880  20.620  1.00  0.00            
ATOM   2052  N   SER   126      25.920 127.990  21.910  1.00  0.00            
ATOM   2053  H   SER   126      25.240 127.260  22.040  1.00  0.00            
ATOM   2054  CA  SER   126      26.310 128.820  23.080  1.00  0.00            
ATOM   2055  HA  SER   126      26.240 129.880  22.840  1.00  0.00            
ATOM   2056  CB  SER   126      25.360 128.630  24.240  1.00  0.00            
ATOM   2057  HB2 SER   126      25.620 127.750  24.820  1.00  0.00            
ATOM   2058  HB3 SER   126      25.450 129.370  25.040  1.00  0.00            
ATOM   2059  OG  SER   126      24.010 128.510  23.850  1.00  0.00            
ATOM   2060  HG  SER   126      23.450 129.230  24.150  1.00  0.00            
ATOM   2061  C   SER   126      27.710 128.550  23.510  1.00  0.00            
ATOM   2062  O   SER   126      28.130 127.360  23.440  1.00  0.00            
ATOM   2063  N   VAL   127      28.350 129.640  23.980  1.00  0.00            
ATOM   2064  H   VAL   127      27.780 130.430  24.210  1.00  0.00            
ATOM   2065  CA  VAL   127      29.740 129.720  24.300  1.00  0.00            
ATOM   2066  HA  VAL   127      30.030 128.830  24.850  1.00  0.00            
ATOM   2067  CB  VAL   127      30.620 129.760  23.070  1.00  0.00            
ATOM   2068  HB  VAL   127      30.350 128.840  22.560  1.00  0.00            
ATOM   2069  CG1 VAL   127      30.280 130.780  22.020  1.00  0.00            
ATOM   2070 1HG1 VAL   127      29.220 131.000  21.970  1.00  0.00            
ATOM   2071 2HG1 VAL   127      30.790 131.730  22.190  1.00  0.00            
ATOM   2072 3HG1 VAL   127      30.670 130.290  21.130  1.00  0.00            
ATOM   2073  CG2 VAL   127      32.120 129.690  23.320  1.00  0.00            
ATOM   2074 1HG2 VAL   127      32.530 130.570  23.820  1.00  0.00            
ATOM   2075 2HG2 VAL   127      32.350 128.860  23.980  1.00  0.00            
ATOM   2076 3HG2 VAL   127      32.620 129.510  22.360  1.00  0.00            
ATOM   2077  C   VAL   127      30.000 130.900  25.170  1.00  0.00            
ATOM   2078  O   VAL   127      29.340 131.880  25.160  1.00  0.00            
ATOM   2079  N   THR   128      30.990 130.810  26.050  1.00  0.00            
ATOM   2080  H   THR   128      31.410 129.900  26.170  1.00  0.00            
ATOM   2081  CA  THR   128      31.580 131.880  26.790  1.00  0.00            
ATOM   2082  HA  THR   128      31.520 132.840  26.280  1.00  0.00            
ATOM   2083  CB  THR   128      30.920 131.960  28.200  1.00  0.00            
ATOM   2084  HB  THR   128      30.950 131.000  28.700  1.00  0.00            
ATOM   2085  CG2 THR   128      31.560 133.020  29.090  1.00  0.00            
ATOM   2086 1HG2 THR   128      30.860 133.410  29.830  1.00  0.00            
ATOM   2087 2HG2 THR   128      32.440 132.620  29.590  1.00  0.00            
ATOM   2088 3HG2 THR   128      31.810 133.930  28.550  1.00  0.00            
ATOM   2089  OG1 THR   128      29.510 132.260  28.110  1.00  0.00            
ATOM   2090  HG1 THR   128      29.190 132.070  27.220  1.00  0.00            
ATOM   2091  C   THR   128      33.010 131.570  27.040  1.00  0.00            
ATOM   2092  O   THR   128      33.340 130.390  27.290  1.00  0.00            
ATOM   2093  N   LEU   129      33.880 132.540  26.900  1.00  0.00            
ATOM   2094  H   LEU   129      33.490 133.420  26.600  1.00  0.00            
ATOM   2095  CA  LEU   129      35.320 132.410  26.970  1.00  0.00            
ATOM   2096  HA  LEU   129      35.560 131.420  27.360  1.00  0.00            
ATOM   2097  CB  LEU   129      35.740 132.470  25.540  1.00  0.00            
ATOM   2098  HB2 LEU   129      35.410 131.560  25.060  1.00  0.00            
ATOM   2099  HB3 LEU   129      35.270 133.340  25.080  1.00  0.00            
ATOM   2100  CG  LEU   129      37.330 132.580  25.410  1.00  0.00            
ATOM   2101  HG  LEU   129      37.750 133.530  25.750  1.00  0.00            
ATOM   2102  CD1 LEU   129      38.060 131.420  26.010  1.00  0.00            
ATOM   2103 1HD1 LEU   129      39.140 131.570  26.110  1.00  0.00            
ATOM   2104 2HD1 LEU   129      37.770 131.290  27.050  1.00  0.00            
ATOM   2105 3HD1 LEU   129      37.820 130.560  25.390  1.00  0.00            
ATOM   2106  CD2 LEU   129      37.690 132.520  23.960  1.00  0.00            
ATOM   2107 1HD2 LEU   129      37.390 131.540  23.590  1.00  0.00            
ATOM   2108 2HD2 LEU   129      37.050 133.340  23.620  1.00  0.00            
ATOM   2109 3HD2 LEU   129      38.750 132.760  23.870  1.00  0.00            
ATOM   2110  C   LEU   129      35.860 133.520  27.880  1.00  0.00            
ATOM   2111  O   LEU   129      35.590 134.640  27.550  1.00  0.00            
ATOM   2112  N   GLN   130      36.480 133.110  29.000  1.00  0.00            
ATOM   2113  H   GLN   130      36.330 132.160  29.310  1.00  0.00            
ATOM   2114  CA  GLN   130      37.380 133.980  29.790  1.00  0.00            
ATOM   2115  HA  GLN   130      36.970 134.990  29.750  1.00  0.00            
ATOM   2116  CB  GLN   130      37.380 133.400  31.140  1.00  0.00            
ATOM   2117  HB2 GLN   130      37.680 132.360  31.100  1.00  0.00            
ATOM   2118  HB3 GLN   130      38.210 133.870  31.660  1.00  0.00            
ATOM   2119  CG  GLN   130      36.070 133.550  31.920  1.00  0.00            
ATOM   2120  HG2 GLN   130      35.250 132.950  31.510  1.00  0.00            
ATOM   2121  HG3 GLN   130      36.280 133.050  32.860  1.00  0.00            
ATOM   2122  CD  GLN   130      35.570 135.000  32.220  1.00  0.00            
ATOM   2123  OE1 GLN   130      36.200 135.980  31.900  1.00  0.00            
ATOM   2124  NE2 GLN   130      34.490 135.110  32.960  1.00  0.00            
ATOM   2125 1HE2 GLN   130      34.210 136.030  33.280  1.00  0.00            
ATOM   2126 2HE2 GLN   130      33.970 134.320  33.320  1.00  0.00            
ATOM   2127  C   GLN   130      38.880 134.110  29.090  1.00  0.00            
ATOM   2128  O   GLN   130      39.330 133.110  28.550  1.00  0.00            
ATOM   2129  N   PRO   131      39.520 135.270  29.120  1.00  0.00            
ATOM   2130  CD  PRO   131      38.950 136.540  29.520  1.00  0.00            
ATOM   2131  HD2 PRO   131      39.080 136.720  30.580  1.00  0.00            
ATOM   2132  HD3 PRO   131      37.960 136.610  29.070  1.00  0.00            
ATOM   2133  CG  PRO   131      39.780 137.610  28.790  1.00  0.00            
ATOM   2134  HG2 PRO   131      39.890 138.550  29.320  1.00  0.00            
ATOM   2135  HG3 PRO   131      39.220 137.880  27.890  1.00  0.00            
ATOM   2136  CB  PRO   131      41.110 136.930  28.460  1.00  0.00            
ATOM   2137  HB2 PRO   131      41.920 137.170  29.150  1.00  0.00            
ATOM   2138  HB3 PRO   131      41.460 137.210  27.460  1.00  0.00            
ATOM   2139  CA  PRO   131      40.860 135.430  28.570  1.00  0.00            
ATOM   2140  HA  PRO   131      40.720 135.130  27.530  1.00  0.00            
ATOM   2141  C   PRO   131      42.040 134.700  29.230  1.00  0.00            
ATOM   2142  O   PRO   131      41.930 133.960  30.220  1.00  0.00            
ATOM   2143  N   GLY   132      43.260 134.740  28.630  1.00  0.00            
ATOM   2144  H   GLY   132      43.400 135.340  27.830  1.00  0.00            
ATOM   2145  CA  GLY   132      44.460 134.010  29.010  1.00  0.00            
ATOM   2146  HA2 GLY   132      44.260 132.960  28.780  1.00  0.00            
ATOM   2147  HA3 GLY   132      45.270 134.290  28.330  1.00  0.00            
ATOM   2148  C   GLY   132      45.040 134.230  30.370  1.00  0.00            
ATOM   2149  O   GLY   132      44.650 135.180  31.060  1.00  0.00            
ATOM   2150  N   PRO   133      45.980 133.350  30.750  1.00  0.00            
ATOM   2151  CD  PRO   133      46.660 132.300  29.940  1.00  0.00            
ATOM   2152  HD2 PRO   133      46.720 132.540  28.880  1.00  0.00            
ATOM   2153  HD3 PRO   133      46.120 131.360  30.080  1.00  0.00            
ATOM   2154  CG  PRO   133      47.960 131.990  30.600  1.00  0.00            
ATOM   2155  HG2 PRO   133      48.650 132.770  30.310  1.00  0.00            
ATOM   2156  HG3 PRO   133      48.400 131.020  30.390  1.00  0.00            
ATOM   2157  CB  PRO   133      47.710 132.250  32.050  1.00  0.00            
ATOM   2158  HB2 PRO   133      48.700 132.500  32.450  1.00  0.00            
ATOM   2159  HB3 PRO   133      47.200 131.410  32.520  1.00  0.00            
ATOM   2160  CA  PRO   133      46.670 133.450  32.020  1.00  0.00            
ATOM   2161  HA  PRO   133      45.880 133.230  32.740  1.00  0.00            
ATOM   2162  C   PRO   133      47.410 134.790  32.350  1.00  0.00            
ATOM   2163  O   PRO   133      47.530 135.170  33.500  1.00  0.00            
ATOM   2164  N   GLU   134      48.010 135.480  31.360  1.00  0.00            
ATOM   2165  H   GLU   134      47.770 135.180  30.420  1.00  0.00            
ATOM   2166  CA  GLU   134      48.810 136.740  31.530  1.00  0.00            
ATOM   2167  HA  GLU   134      49.210 136.750  32.540  1.00  0.00            
ATOM   2168  CB  GLU   134      49.850 136.880  30.470  1.00  0.00            
ATOM   2169  HB2 GLU   134      49.470 136.840  29.450  1.00  0.00            
ATOM   2170  HB3 GLU   134      50.320 137.860  30.490  1.00  0.00            
ATOM   2171  CG  GLU   134      50.910 135.830  30.710  1.00  0.00            
ATOM   2172  HG2 GLU   134      50.490 134.840  30.540  1.00  0.00            
ATOM   2173  HG3 GLU   134      51.770 135.930  30.050  1.00  0.00            
ATOM   2174  CD  GLU   134      51.440 135.850  32.110  1.00  0.00            
ATOM   2175  OE1 GLU   134      51.630 134.810  32.750  1.00  0.00            
ATOM   2176  OE2 GLU   134      51.680 136.990  32.640  1.00  0.00            
ATOM   2177  C   GLU   134      47.910 138.020  31.320  1.00  0.00            
ATOM   2178  O   GLU   134      48.290 139.190  31.640  1.00  0.00            
ATOM   2179  N   ASP   135      46.750 137.820  30.700  1.00  0.00            
ATOM   2180  H   ASP   135      46.640 136.880  30.370  1.00  0.00            
ATOM   2181  CA  ASP   135      45.740 138.770  30.150  1.00  0.00            
ATOM   2182  HA  ASP   135      46.310 139.570  29.670  1.00  0.00            
ATOM   2183  CB  ASP   135      44.820 138.060  29.070  1.00  0.00            
ATOM   2184  HB2 ASP   135      44.200 137.320  29.560  1.00  0.00            
ATOM   2185  HB3 ASP   135      44.110 138.800  28.720  1.00  0.00            
ATOM   2186  CG  ASP   135      45.500 137.370  27.930  1.00  0.00            
ATOM   2187  OD1 ASP   135      46.690 137.050  28.000  1.00  0.00            
ATOM   2188  OD2 ASP   135      44.900 137.190  26.830  1.00  0.00            
ATOM   2189  C   ASP   135      44.900 139.410  31.230  1.00  0.00            
ATOM   2190  O   ASP   135      44.420 138.750  32.190  1.00  0.00            
ATOM   2191  N   THR   136      44.690 140.730  31.080  1.00  0.00            
ATOM   2192  H   THR   136      45.150 141.300  30.380  1.00  0.00            
ATOM   2193  CA  THR   136      43.500 141.460  31.700  1.00  0.00            
ATOM   2194  HA  THR   136      43.040 140.840  32.470  1.00  0.00            
ATOM   2195  CB  THR   136      44.050 142.790  32.470  1.00  0.00            
ATOM   2196  HB  THR   136      43.220 143.270  32.990  1.00  0.00            
ATOM   2197  CG2 THR   136      45.140 142.610  33.500  1.00  0.00            
ATOM   2198 1HG2 THR   136      44.970 141.740  34.140  1.00  0.00            
ATOM   2199 2HG2 THR   136      46.060 142.540  32.920  1.00  0.00            
ATOM   2200 3HG2 THR   136      45.150 143.540  34.070  1.00  0.00            
ATOM   2201  OG1 THR   136      44.440 143.680  31.440  1.00  0.00            
ATOM   2202  HG1 THR   136      45.020 143.150  30.890  1.00  0.00            
ATOM   2203  C   THR   136      42.440 141.650  30.590  1.00  0.00            
ATOM   2204  O   THR   136      42.830 141.820  29.430  1.00  0.00            
ATOM   2205  N   GLY   137      41.160 141.860  30.920  1.00  0.00            
ATOM   2206  H   GLY   137      40.750 141.830  31.840  1.00  0.00            
ATOM   2207  CA  GLY   137      40.160 141.740  29.820  1.00  0.00            
ATOM   2208  HA2 GLY   137      40.160 142.680  29.250  1.00  0.00            
ATOM   2209  HA3 GLY   137      40.470 140.870  29.230  1.00  0.00            
ATOM   2210  C   GLY   137      38.790 141.430  30.470  1.00  0.00            
ATOM   2211  O   GLY   137      38.570 141.520  31.680  1.00  0.00            
ATOM   2212  N   LYS   138      37.830 141.180  29.530  1.00  0.00            
ATOM   2213  H   LYS   138      38.140 140.970  28.600  1.00  0.00            
ATOM   2214  CA  LYS   138      36.410 140.920  29.810  1.00  0.00            
ATOM   2215  HA  LYS   138      36.180 140.830  30.870  1.00  0.00            
ATOM   2216  CB  LYS   138      35.530 142.010  29.190  1.00  0.00            
ATOM   2217  HB2 LYS   138      35.730 141.930  28.120  1.00  0.00            
ATOM   2218  HB3 LYS   138      34.450 141.930  29.230  1.00  0.00            
ATOM   2219  CG  LYS   138      35.880 143.360  29.890  1.00  0.00            
ATOM   2220  HG2 LYS   138      35.500 143.220  30.900  1.00  0.00            
ATOM   2221  HG3 LYS   138      36.960 143.490  29.930  1.00  0.00            
ATOM   2222  CD  LYS   138      35.330 144.630  29.200  1.00  0.00            
ATOM   2223  HD2 LYS   138      35.760 144.870  28.230  1.00  0.00            
ATOM   2224  HD3 LYS   138      34.260 144.410  29.090  1.00  0.00            
ATOM   2225  CE  LYS   138      35.610 145.870  30.100  1.00  0.00            
ATOM   2226  HE2 LYS   138      35.030 145.830  31.030  1.00  0.00            
ATOM   2227  HE3 LYS   138      36.650 146.080  30.360  1.00  0.00            
ATOM   2228  NZ  LYS   138      35.210 147.070  29.310  1.00  0.00            
ATOM   2229  HZ1 LYS   138      34.210 147.100  29.130  1.00  0.00            
ATOM   2230  HZ2 LYS   138      35.340 147.970  29.740  1.00  0.00            
ATOM   2231  HZ3 LYS   138      35.780 147.110  28.470  1.00  0.00            
ATOM   2232  C   LYS   138      35.980 139.580  29.190  1.00  0.00            
ATOM   2233  O   LYS   138      36.610 139.080  28.270  1.00  0.00            
ATOM   2234  N   ALA   139      34.940 138.950  29.700  1.00  0.00            
ATOM   2235  H   ALA   139      34.500 139.270  30.550  1.00  0.00            
ATOM   2236  CA  ALA   139      34.300 137.760  29.130  1.00  0.00            
ATOM   2237  HA  ALA   139      35.060 136.980  29.040  1.00  0.00            
ATOM   2238  CB  ALA   139      33.350 137.110  30.130  1.00  0.00            
ATOM   2239  HB1 ALA   139      32.960 136.210  29.650  1.00  0.00            
ATOM   2240  HB2 ALA   139      34.010 136.910  30.980  1.00  0.00            
ATOM   2241  HB3 ALA   139      32.590 137.820  30.450  1.00  0.00            
ATOM   2242  C   ALA   139      33.890 138.000  27.620  1.00  0.00            
ATOM   2243  O   ALA   139      33.100 138.860  27.280  1.00  0.00            
ATOM   2244  N   CYS   140      34.220 137.090  26.760  1.00  0.00            
ATOM   2245  H   CYS   140      34.790 136.320  27.100  1.00  0.00            
ATOM   2246  CA  CYS   140      33.650 137.080  25.360  1.00  0.00            
ATOM   2247  HA  CYS   140      33.160 138.020  25.110  1.00  0.00            
ATOM   2248  CB  CYS   140      34.830 136.820  24.410  1.00  0.00            
ATOM   2249  HB2 CYS   140      35.560 137.610  24.590  1.00  0.00            
ATOM   2250  HB3 CYS   140      35.210 135.790  24.460  1.00  0.00            
ATOM   2251  SG  CYS   140      34.200 136.920  22.690  1.00  0.00            
ATOM   2252  HG  CYS   140      34.240 138.250  22.620  1.00  0.00            
ATOM   2253  C   CYS   140      32.620 135.920  25.190  1.00  0.00            
ATOM   2254  O   CYS   140      32.820 134.880  25.790  1.00  0.00            
ATOM   2255  N   GLY   141      31.510 136.060  24.430  1.00  0.00            
ATOM   2256  H   GLY   141      31.320 136.960  24.030  1.00  0.00            
ATOM   2257  CA  GLY   141      30.540 134.970  24.470  1.00  0.00            
ATOM   2258  HA2 GLY   141      30.940 134.000  24.170  1.00  0.00            
ATOM   2259  HA3 GLY   141      30.140 134.920  25.480  1.00  0.00            
ATOM   2260  C   GLY   141      29.260 135.110  23.610  1.00  0.00            
ATOM   2261  O   GLY   141      29.030 136.150  23.000  1.00  0.00            
ATOM   2262  N   VAL   142      28.400 134.140  23.730  1.00  0.00            
ATOM   2263  H   VAL   142      28.640 133.370  24.340  1.00  0.00            
ATOM   2264  CA  VAL   142      27.010 134.080  23.010  1.00  0.00            
ATOM   2265  HA  VAL   142      26.590 135.030  22.680  1.00  0.00            
ATOM   2266  CB  VAL   142      27.020 133.280  21.650  1.00  0.00            
ATOM   2267  HB  VAL   142      27.000 132.200  21.770  1.00  0.00            
ATOM   2268  CG1 VAL   142      25.640 133.580  21.000  1.00  0.00            
ATOM   2269 1HG1 VAL   142      25.560 133.020  20.070  1.00  0.00            
ATOM   2270 2HG1 VAL   142      24.740 133.380  21.580  1.00  0.00            
ATOM   2271 3HG1 VAL   142      25.660 134.560  20.530  1.00  0.00            
ATOM   2272  CG2 VAL   142      28.060 133.680  20.680  1.00  0.00            
ATOM   2273 1HG2 VAL   142      28.030 134.750  20.470  1.00  0.00            
ATOM   2274 2HG2 VAL   142      29.080 133.500  21.020  1.00  0.00            
ATOM   2275 3HG2 VAL   142      28.060 133.080  19.770  1.00  0.00            
ATOM   2276  C   VAL   142      26.000 133.500  23.940  1.00  0.00            
ATOM   2277  O   VAL   142      26.340 132.510  24.550  1.00  0.00            
ATOM   2278  N   ASP   143      24.760 134.000  23.970  1.00  0.00            
ATOM   2279  H   ASP   143      24.390 134.780  23.430  1.00  0.00            
ATOM   2280  CA  ASP   143      23.610 133.370  24.550  1.00  0.00            
ATOM   2281  HA  ASP   143      23.740 132.300  24.690  1.00  0.00            
ATOM   2282  CB  ASP   143      23.260 134.070  25.910  1.00  0.00            
ATOM   2283  HB2 ASP   143      23.400 135.140  25.760  1.00  0.00            
ATOM   2284  HB3 ASP   143      22.210 133.860  26.130  1.00  0.00            
ATOM   2285  CG  ASP   143      24.040 133.530  27.080  1.00  0.00            
ATOM   2286  OD1 ASP   143      24.300 132.300  27.100  1.00  0.00            
ATOM   2287  OD2 ASP   143      24.530 134.290  27.930  1.00  0.00            
ATOM   2288  C   ASP   143      22.370 133.510  23.710  1.00  0.00            
ATOM   2289  O   ASP   143      22.170 134.390  22.920  1.00  0.00            
ATOM   2290  N   TYR   144      21.460 132.600  23.980  1.00  0.00            
ATOM   2291  H   TYR   144      21.660 131.840  24.610  1.00  0.00            
ATOM   2292  CA  TYR   144      20.130 132.460  23.340  1.00  0.00            
ATOM   2293  HA  TYR   144      19.900 133.170  22.550  1.00  0.00            
ATOM   2294  CB  TYR   144      20.010 131.050  22.760  1.00  0.00            
ATOM   2295  HB2 TYR   144      20.350 130.350  23.530  1.00  0.00            
ATOM   2296  HB3 TYR   144      18.980 130.840  22.460  1.00  0.00            
ATOM   2297  CG  TYR   144      20.780 130.740  21.480  1.00  0.00            
ATOM   2298  CD1 TYR   144      22.110 130.330  21.590  1.00  0.00            
ATOM   2299  HD1 TYR   144      22.530 130.380  22.590  1.00  0.00            
ATOM   2300  CE1 TYR   144      22.900 130.180  20.440  1.00  0.00            
ATOM   2301  HE1 TYR   144      23.960 129.990  20.510  1.00  0.00            
ATOM   2302  CZ  TYR   144      22.270 130.160  19.220  1.00  0.00            
ATOM   2303  OH  TYR   144      23.020 129.860  18.120  1.00  0.00            
ATOM   2304  HH  TYR   144      23.960 129.770  18.290  1.00  0.00            
ATOM   2305  CE2 TYR   144      20.920 130.430  19.050  1.00  0.00            
ATOM   2306  HE2 TYR   144      20.490 130.260  18.070  1.00  0.00            
ATOM   2307  CD2 TYR   144      20.150 130.760  20.220  1.00  0.00            
ATOM   2308  HD2 TYR   144      19.130 131.100  20.100  1.00  0.00            
ATOM   2309  C   TYR   144      19.100 132.610  24.440  1.00  0.00            
ATOM   2310  O   TYR   144      19.240 132.040  25.530  1.00  0.00            
ATOM   2311  N   GLU   145      18.040 133.380  24.150  1.00  0.00            
ATOM   2312  H   GLU   145      18.040 133.780  23.230  1.00  0.00            
ATOM   2313  CA  GLU   145      17.110 133.910  25.140  1.00  0.00            
ATOM   2314  HA  GLU   145      17.050 133.130  25.890  1.00  0.00            
ATOM   2315  CB  GLU   145      17.740 135.100  25.810  1.00  0.00            
ATOM   2316  HB2 GLU   145      18.690 134.780  26.250  1.00  0.00            
ATOM   2317  HB3 GLU   145      17.930 135.840  25.040  1.00  0.00            
ATOM   2318  CG  GLU   145      16.910 135.810  26.830  1.00  0.00            
ATOM   2319  HG2 GLU   145      15.940 136.070  26.410  1.00  0.00            
ATOM   2320  HG3 GLU   145      16.700 135.120  27.650  1.00  0.00            
ATOM   2321  CD  GLU   145      17.590 137.120  27.210  1.00  0.00            
ATOM   2322  OE1 GLU   145      18.860 137.180  27.370  1.00  0.00            
ATOM   2323  OE2 GLU   145      16.860 138.160  27.360  1.00  0.00            
ATOM   2324  C   GLU   145      15.730 134.260  24.590  1.00  0.00            
ATOM   2325  O   GLU   145      15.480 135.050  23.720  1.00  0.00            
ATOM   2326  N   VAL   146      14.780 133.630  25.290  1.00  0.00            
ATOM   2327  H   VAL   146      15.090 133.090  26.090  1.00  0.00            
ATOM   2328  CA  VAL   146      13.350 133.850  25.190  1.00  0.00            
ATOM   2329  HA  VAL   146      13.260 134.230  24.170  1.00  0.00            
ATOM   2330  CB  VAL   146      12.590 132.470  25.550  1.00  0.00            
ATOM   2331  HB  VAL   146      13.000 131.980  26.430  1.00  0.00            
ATOM   2332  CG1 VAL   146      11.100 132.690  25.760  1.00  0.00            
ATOM   2333 1HG1 VAL   146      10.810 133.380  26.540  1.00  0.00            
ATOM   2334 2HG1 VAL   146      10.690 133.080  24.830  1.00  0.00            
ATOM   2335 3HG1 VAL   146      10.580 131.740  25.930  1.00  0.00            
ATOM   2336  CG2 VAL   146      12.810 131.490  24.390  1.00  0.00            
ATOM   2337 1HG2 VAL   146      12.550 130.470  24.660  1.00  0.00            
ATOM   2338 2HG2 VAL   146      12.310 131.720  23.440  1.00  0.00            
ATOM   2339 3HG2 VAL   146      13.870 131.360  24.190  1.00  0.00            
ATOM   2340  C   VAL   146      12.890 134.950  26.130  1.00  0.00            
ATOM   2341  O   VAL   146      13.160 134.870  27.340  1.00  0.00            
ATOM   2342  N   LYS   147      12.020 135.850  25.600  1.00  0.00            
ATOM   2343  H   LYS   147      11.870 135.840  24.600  1.00  0.00            
ATOM   2344  CA  LYS   147      11.650 137.140  26.140  1.00  0.00            
ATOM   2345  HA  LYS   147      11.900 137.210  27.200  1.00  0.00            
ATOM   2346  CB  LYS   147      12.500 138.240  25.390  1.00  0.00            
ATOM   2347  HB2 LYS   147      12.460 138.070  24.320  1.00  0.00            
ATOM   2348  HB3 LYS   147      12.160 139.260  25.600  1.00  0.00            
ATOM   2349  CG  LYS   147      13.940 138.350  25.850  1.00  0.00            
ATOM   2350  HG2 LYS   147      14.030 138.440  26.940  1.00  0.00            
ATOM   2351  HG3 LYS   147      14.450 137.430  25.580  1.00  0.00            
ATOM   2352  CD  LYS   147      14.740 139.470  25.250  1.00  0.00            
ATOM   2353  HD2 LYS   147      15.740 139.040  25.240  1.00  0.00            
ATOM   2354  HD3 LYS   147      14.330 139.740  24.270  1.00  0.00            
ATOM   2355  CE  LYS   147      14.640 140.650  26.230  1.00  0.00            
ATOM   2356  HE2 LYS   147      14.860 141.600  25.730  1.00  0.00            
ATOM   2357  HE3 LYS   147      13.600 140.650  26.560  1.00  0.00            
ATOM   2358  NZ  LYS   147      15.740 140.540  27.260  1.00  0.00            
ATOM   2359  HZ1 LYS   147      15.450 140.800  28.190  1.00  0.00            
ATOM   2360  HZ2 LYS   147      16.140 139.610  27.270  1.00  0.00            
ATOM   2361  HZ3 LYS   147      16.510 141.090  26.900  1.00  0.00            
ATOM   2362  C   LYS   147      10.100 137.260  26.040  1.00  0.00            
ATOM   2363  O   LYS   147       9.510 136.890  24.990  1.00  0.00            
ATOM   2364  N   ALA   148       9.400 137.640  27.070  1.00  0.00            
ATOM   2365  H   ALA   148       9.890 137.920  27.910  1.00  0.00            
ATOM   2366  CA  ALA   148       8.020 137.810  27.110  1.00  0.00            
ATOM   2367  HA  ALA   148       7.690 137.990  26.090  1.00  0.00            
ATOM   2368  CB  ALA   148       7.380 136.450  27.470  1.00  0.00            
ATOM   2369  HB1 ALA   148       6.300 136.600  27.390  1.00  0.00            
ATOM   2370  HB2 ALA   148       7.790 135.720  26.780  1.00  0.00            
ATOM   2371  HB3 ALA   148       7.780 136.110  28.420  1.00  0.00            
ATOM   2372  C   ALA   148       7.580 138.900  28.050  1.00  0.00            
ATOM   2373  O   ALA   148       8.270 139.210  29.010  1.00  0.00            
ATOM   2374  N   PHE   149       6.400 139.490  27.730  1.00  0.00            
ATOM   2375  H   PHE   149       5.900 139.080  26.960  1.00  0.00            
ATOM   2376  CA  PHE   149       5.770 140.570  28.530  1.00  0.00            
ATOM   2377  HA  PHE   149       5.970 140.420  29.590  1.00  0.00            
ATOM   2378  CB  PHE   149       6.410 142.000  28.170  1.00  0.00            
ATOM   2379  HB2 PHE   149       5.960 142.800  28.760  1.00  0.00            
ATOM   2380  HB3 PHE   149       7.480 141.910  28.380  1.00  0.00            
ATOM   2381  CG  PHE   149       6.270 142.460  26.710  1.00  0.00            
ATOM   2382  CD1 PHE   149       5.200 143.280  26.360  1.00  0.00            
ATOM   2383  HD1 PHE   149       4.560 143.620  27.160  1.00  0.00            
ATOM   2384  CE1 PHE   149       5.080 143.880  25.080  1.00  0.00            
ATOM   2385  HE1 PHE   149       4.150 144.420  25.010  1.00  0.00            
ATOM   2386  CZ  PHE   149       6.060 143.610  24.110  1.00  0.00            
ATOM   2387  HZ  PHE   149       5.880 144.010  23.120  1.00  0.00            
ATOM   2388  CE2 PHE   149       7.120 142.740  24.420  1.00  0.00            
ATOM   2389  HE2 PHE   149       7.880 142.590  23.660  1.00  0.00            
ATOM   2390  CD2 PHE   149       7.240 142.190  25.720  1.00  0.00            
ATOM   2391  HD2 PHE   149       8.140 141.680  26.020  1.00  0.00            
ATOM   2392  C   PHE   149       4.220 140.540  28.380  1.00  0.00            
ATOM   2393  O   PHE   149       3.590 139.840  27.630  1.00  0.00            
ATOM   2394  N   CYS   150       3.570 141.520  29.090  1.00  0.00            
ATOM   2395  H   CYS   150       4.040 142.220  29.650  1.00  0.00            
ATOM   2396  CA  CYS   150       2.190 141.820  28.990  1.00  0.00            
ATOM   2397  HA  CYS   150       1.850 141.570  27.980  1.00  0.00            
ATOM   2398  CB  CYS   150       1.420 140.880  29.980  1.00  0.00            
ATOM   2399  HB2 CYS   150       1.390 139.840  29.620  1.00  0.00            
ATOM   2400  HB3 CYS   150       1.980 140.690  30.890  1.00  0.00            
ATOM   2401  SG  CYS   150      -0.220 141.470  30.380  1.00  0.00            
ATOM   2402  HG  CYS   150      -0.830 140.850  29.370  1.00  0.00            
ATOM   2403  C   CYS   150       1.950 143.340  29.090  1.00  0.00            
ATOM   2404  O   CYS   150       2.550 143.990  29.950  1.00  0.00            
ATOM   2405  N   ALA   151       1.250 143.890  28.100  1.00  0.00            
ATOM   2406  H   ALA   151       0.630 143.230  27.650  1.00  0.00            
ATOM   2407  CA  ALA   151       1.090 145.300  27.920  1.00  0.00            
ATOM   2408  HA  ALA   151       0.970 145.810  28.880  1.00  0.00            
ATOM   2409  CB  ALA   151       2.390 145.710  27.100  1.00  0.00            
ATOM   2410  HB1 ALA   151       2.400 145.170  26.160  1.00  0.00            
ATOM   2411  HB2 ALA   151       2.290 146.780  26.880  1.00  0.00            
ATOM   2412  HB3 ALA   151       3.290 145.520  27.690  1.00  0.00            
ATOM   2413  C   ALA   151      -0.100 145.610  27.090  1.00  0.00            
ATOM   2414  O   ALA   151      -0.720 144.790  26.490  1.00  0.00            
ATOM   2415  N   GLU   152      -0.550 146.850  27.110  1.00  0.00            
ATOM   2416  H   GLU   152      -0.150 147.480  27.790  1.00  0.00            
ATOM   2417  CA  GLU   152      -1.510 147.430  26.260  1.00  0.00            
ATOM   2418  HA  GLU   152      -2.390 146.800  26.290  1.00  0.00            
ATOM   2419  CB  GLU   152      -2.040 148.730  26.880  1.00  0.00            
ATOM   2420  HB2 GLU   152      -1.230 149.450  26.920  1.00  0.00            
ATOM   2421  HB3 GLU   152      -2.670 149.230  26.140  1.00  0.00            
ATOM   2422  CG  GLU   152      -2.610 148.630  28.310  1.00  0.00            
ATOM   2423  HG2 GLU   152      -3.410 149.340  28.530  1.00  0.00            
ATOM   2424  HG3 GLU   152      -3.090 147.660  28.430  1.00  0.00            
ATOM   2425  CD  GLU   152      -1.600 148.690  29.410  1.00  0.00            
ATOM   2426  OE1 GLU   152      -0.360 148.560  29.120  1.00  0.00            
ATOM   2427  OE2 GLU   152      -1.990 148.770  30.570  1.00  0.00            
ATOM   2428  C   GLU   152      -1.160 147.550  24.820  1.00  0.00            
ATOM   2429  O   GLU   152      -2.010 147.420  23.950  1.00  0.00            
ATOM   2430  N   ASN   153       0.090 147.540  24.410  1.00  0.00            
ATOM   2431  H   ASN   153       0.780 147.360  25.130  1.00  0.00            
ATOM   2432  CA  ASN   153       0.670 147.730  23.070  1.00  0.00            
ATOM   2433  HA  ASN   153       0.370 146.970  22.350  1.00  0.00            
ATOM   2434  CB  ASN   153       0.330 149.080  22.490  1.00  0.00            
ATOM   2435  HB2 ASN   153      -0.760 149.140  22.550  1.00  0.00            
ATOM   2436  HB3 ASN   153       0.820 149.800  23.140  1.00  0.00            
ATOM   2437  CG  ASN   153       0.600 149.190  21.040  1.00  0.00            
ATOM   2438  OD1 ASN   153       0.690 148.200  20.350  1.00  0.00            
ATOM   2439  ND2 ASN   153       0.740 150.410  20.620  1.00  0.00            
ATOM   2440 1HD2 ASN   153       0.880 150.550  19.630  1.00  0.00            
ATOM   2441 2HD2 ASN   153       0.660 151.190  21.260  1.00  0.00            
ATOM   2442  C   ASN   153       2.230 147.440  23.140  1.00  0.00            
ATOM   2443  O   ASN   153       2.820 147.400  24.200  1.00  0.00            
ATOM   2444  N   LEU   154       2.930 147.200  22.000  1.00  0.00            
ATOM   2445  H   LEU   154       2.340 147.260  21.190  1.00  0.00            
ATOM   2446  CA  LEU   154       4.380 146.930  22.030  1.00  0.00            
ATOM   2447  HA  LEU   154       4.680 146.130  22.710  1.00  0.00            
ATOM   2448  CB  LEU   154       4.780 146.430  20.630  1.00  0.00            
ATOM   2449  HB2 LEU   154       4.440 145.390  20.630  1.00  0.00            
ATOM   2450  HB3 LEU   154       4.300 147.100  19.920  1.00  0.00            
ATOM   2451  CG  LEU   154       6.180 146.370  20.160  1.00  0.00            
ATOM   2452  HG  LEU   154       6.190 145.700  19.300  1.00  0.00            
ATOM   2453  CD1 LEU   154       6.890 147.650  19.700  1.00  0.00            
ATOM   2454 1HD1 LEU   154       7.840 147.420  19.220  1.00  0.00            
ATOM   2455 2HD1 LEU   154       6.120 148.100  19.080  1.00  0.00            
ATOM   2456 3HD1 LEU   154       6.990 148.460  20.420  1.00  0.00            
ATOM   2457  CD2 LEU   154       7.070 145.680  21.160  1.00  0.00            
ATOM   2458 1HD2 LEU   154       8.060 145.600  20.720  1.00  0.00            
ATOM   2459 2HD2 LEU   154       7.300 146.190  22.100  1.00  0.00            
ATOM   2460 3HD2 LEU   154       6.790 144.650  21.400  1.00  0.00            
ATOM   2461  C   LEU   154       5.180 148.210  22.360  1.00  0.00            
ATOM   2462  O   LEU   154       6.180 148.210  23.010  1.00  0.00            
ATOM   2463  N   GLU   155       4.650 149.370  22.110  1.00  0.00            
ATOM   2464  H   GLU   155       3.720 149.400  21.720  1.00  0.00            
ATOM   2465  CA  GLU   155       5.280 150.680  22.330  1.00  0.00            
ATOM   2466  HA  GLU   155       6.350 150.670  22.130  1.00  0.00            
ATOM   2467  CB  GLU   155       4.690 151.730  21.460  1.00  0.00            
ATOM   2468  HB2 GLU   155       3.720 151.930  21.920  1.00  0.00            
ATOM   2469  HB3 GLU   155       5.290 152.630  21.510  1.00  0.00            
ATOM   2470  CG  GLU   155       4.340 151.490  19.980  1.00  0.00            
ATOM   2471  HG2 GLU   155       3.700 150.610  19.920  1.00  0.00            
ATOM   2472  HG3 GLU   155       3.910 152.400  19.540  1.00  0.00            
ATOM   2473  CD  GLU   155       5.630 151.300  19.130  1.00  0.00            
ATOM   2474  OE1 GLU   155       5.550 150.730  18.020  1.00  0.00            
ATOM   2475  OE2 GLU   155       6.680 151.780  19.590  1.00  0.00            
ATOM   2476  C   GLU   155       5.190 151.150  23.840  1.00  0.00            
ATOM   2477  O   GLU   155       5.970 151.980  24.350  1.00  0.00            
ATOM   2478  N   GLU   156       4.380 150.520  24.720  1.00  0.00            
ATOM   2479  H   GLU   156       3.790 149.730  24.480  1.00  0.00            
ATOM   2480  CA  GLU   156       4.350 150.800  26.160  1.00  0.00            
ATOM   2481  HA  GLU   156       4.280 151.890  26.220  1.00  0.00            
ATOM   2482  CB  GLU   156       3.140 150.180  26.770  1.00  0.00            
ATOM   2483  HB2 GLU   156       3.270 149.140  26.500  1.00  0.00            
ATOM   2484  HB3 GLU   156       3.060 150.410  27.830  1.00  0.00            
ATOM   2485  CG  GLU   156       1.750 150.670  26.140  1.00  0.00            
ATOM   2486  HG2 GLU   156       1.650 150.280  25.130  1.00  0.00            
ATOM   2487  HG3 GLU   156       1.080 150.130  26.810  1.00  0.00            
ATOM   2488  CD  GLU   156       1.600 152.170  26.150  1.00  0.00            
ATOM   2489  OE1 GLU   156       2.060 152.850  25.190  1.00  0.00            
ATOM   2490  OE2 GLU   156       0.880 152.730  27.030  1.00  0.00            
ATOM   2491  C   GLU   156       5.650 150.380  26.880  1.00  0.00            
ATOM   2492  O   GLU   156       5.850 149.210  27.210  1.00  0.00            
ATOM   2493  N   LYS   157       6.520 151.350  27.190  1.00  0.00            
ATOM   2494  H   LYS   157       6.250 152.260  26.830  1.00  0.00            
ATOM   2495  CA  LYS   157       7.630 151.330  28.210  1.00  0.00            
ATOM   2496  HA  LYS   157       8.290 150.540  27.860  1.00  0.00            
ATOM   2497  CB  LYS   157       8.450 152.610  28.180  1.00  0.00            
ATOM   2498  HB2 LYS   157       7.910 153.480  28.560  1.00  0.00            
ATOM   2499  HB3 LYS   157       9.380 152.480  28.720  1.00  0.00            
ATOM   2500  CG  LYS   157       8.810 153.040  26.720  1.00  0.00            
ATOM   2501  HG2 LYS   157       9.490 152.320  26.280  1.00  0.00            
ATOM   2502  HG3 LYS   157       7.920 153.230  26.120  1.00  0.00            
ATOM   2503  CD  LYS   157       9.510 154.430  26.770  1.00  0.00            
ATOM   2504  HD2 LYS   157       8.980 155.190  27.360  1.00  0.00            
ATOM   2505  HD3 LYS   157      10.430 154.220  27.320  1.00  0.00            
ATOM   2506  CE  LYS   157       9.900 154.840  25.330  1.00  0.00            
ATOM   2507  HE2 LYS   157       9.050 155.100  24.700  1.00  0.00            
ATOM   2508  HE3 LYS   157      10.470 155.770  25.340  1.00  0.00            
ATOM   2509  NZ  LYS   157      10.700 153.870  24.530  1.00  0.00            
ATOM   2510  HZ1 LYS   157      10.430 152.900  24.640  1.00  0.00            
ATOM   2511  HZ2 LYS   157      10.850 154.080  23.550  1.00  0.00            
ATOM   2512  HZ3 LYS   157      11.640 153.950  24.880  1.00  0.00            
ATOM   2513  C   LYS   157       7.080 150.970  29.550  1.00  0.00            
ATOM   2514  O   LYS   157       6.090 151.610  29.960  1.00  0.00            
ATOM   2515  N   ILE   158       7.670 150.010  30.220  1.00  0.00            
ATOM   2516  H   ILE   158       8.330 149.520  29.630  1.00  0.00            
ATOM   2517  CA  ILE   158       7.350 149.430  31.550  1.00  0.00            
ATOM   2518  HA  ILE   158       6.760 150.150  32.110  1.00  0.00            
ATOM   2519  CB  ILE   158       6.550 148.030  31.360  1.00  0.00            
ATOM   2520  HB  ILE   158       6.400 147.440  32.260  1.00  0.00            
ATOM   2521  CG2 ILE   158       5.190 148.490  30.810  1.00  0.00            
ATOM   2522 1HG2 ILE   158       4.530 147.630  30.690  1.00  0.00            
ATOM   2523 2HG2 ILE   158       4.750 149.220  31.490  1.00  0.00            
ATOM   2524 3HG2 ILE   158       5.200 148.960  29.820  1.00  0.00            
ATOM   2525  CG1 ILE   158       7.210 147.050  30.290  1.00  0.00            
ATOM   2526 2HG1 ILE   158       7.230 147.520  29.310  1.00  0.00            
ATOM   2527 3HG1 ILE   158       8.230 146.830  30.610  1.00  0.00            
ATOM   2528  CD1 ILE   158       6.700 145.610  30.080  1.00  0.00            
ATOM   2529 1HD1 ILE   158       5.620 145.600  30.230  1.00  0.00            
ATOM   2530 2HD1 ILE   158       7.050 145.160  29.150  1.00  0.00            
ATOM   2531 3HD1 ILE   158       7.100 145.040  30.920  1.00  0.00            
ATOM   2532  C   ILE   158       8.630 149.100  32.240  1.00  0.00            
ATOM   2533  O   ILE   158       9.700 149.120  31.640  1.00  0.00            
ATOM   2534  N   HIE   159       8.570 148.930  33.540  1.00  0.00            
ATOM   2535  H   HIE   159       7.640 148.760  33.900  1.00  0.00            
ATOM   2536  CA  HIE   159       9.700 148.530  34.320  1.00  0.00            
ATOM   2537  HA  HIE   159      10.600 149.070  34.040  1.00  0.00            
ATOM   2538  CB  HIE   159       9.390 148.910  35.840  1.00  0.00            
ATOM   2539  HB2 HIE   159       9.280 149.990  35.860  1.00  0.00            
ATOM   2540  HB3 HIE   159       8.450 148.440  36.130  1.00  0.00            
ATOM   2541  CG  HIE   159      10.510 148.600  36.820  1.00  0.00            
ATOM   2542  ND1 HIE   159      10.950 147.350  37.230  1.00  0.00            
ATOM   2543  CE1 HIE   159      12.080 147.570  37.900  1.00  0.00            
ATOM   2544  HE1 HIE   159      12.720 146.770  38.250  1.00  0.00            
ATOM   2545  NE2 HIE   159      12.410 148.880  37.940  1.00  0.00            
ATOM   2546  HE2 HIE   159      13.260 149.280  38.300  1.00  0.00            
ATOM   2547  CD2 HIE   159      11.430 149.510  37.290  1.00  0.00            
ATOM   2548  HD2 HIE   159      11.440 150.530  36.930  1.00  0.00            
ATOM   2549  C   HIE   159       9.830 147.000  34.140  1.00  0.00            
ATOM   2550  O   HIE   159       8.890 146.240  33.780  1.00  0.00            
ATOM   2551  N   LYS   160      11.050 146.500  34.310  1.00  0.00            
ATOM   2552  H   LYS   160      11.770 147.180  34.490  1.00  0.00            
ATOM   2553  CA  LYS   160      11.530 145.130  34.120  1.00  0.00            
ATOM   2554  HA  LYS   160      11.240 144.870  33.100  1.00  0.00            
ATOM   2555  CB  LYS   160      13.060 145.040  34.400  1.00  0.00            
ATOM   2556  HB2 LYS   160      13.190 145.670  35.280  1.00  0.00            
ATOM   2557  HB3 LYS   160      13.300 144.030  34.720  1.00  0.00            
ATOM   2558  CG  LYS   160      13.840 145.460  33.220  1.00  0.00            
ATOM   2559  HG2 LYS   160      13.440 144.910  32.360  1.00  0.00            
ATOM   2560  HG3 LYS   160      13.660 146.530  33.110  1.00  0.00            
ATOM   2561  CD  LYS   160      15.320 145.040  33.420  1.00  0.00            
ATOM   2562  HD2 LYS   160      15.680 145.220  34.430  1.00  0.00            
ATOM   2563  HD3 LYS   160      15.380 143.970  33.180  1.00  0.00            
ATOM   2564  CE  LYS   160      16.280 145.760  32.460  1.00  0.00            
ATOM   2565  HE2 LYS   160      15.860 145.660  31.460  1.00  0.00            
ATOM   2566  HE3 LYS   160      16.270 146.840  32.640  1.00  0.00            
ATOM   2567  NZ  LYS   160      17.630 145.250  32.560  1.00  0.00            
ATOM   2568  HZ1 LYS   160      18.040 145.320  33.480  1.00  0.00            
ATOM   2569  HZ2 LYS   160      17.670 144.250  32.370  1.00  0.00            
ATOM   2570  HZ3 LYS   160      18.320 145.710  31.990  1.00  0.00            
ATOM   2571  C   LYS   160      10.790 144.200  35.120  1.00  0.00            
ATOM   2572  O   LYS   160      10.740 142.980  34.860  1.00  0.00            
ATOM   2573  N   ARG   161      10.060 144.640  36.140  1.00  0.00            
ATOM   2574  H   ARG   161      10.040 145.640  36.270  1.00  0.00            
ATOM   2575  CA  ARG   161       9.240 143.800  37.080  1.00  0.00            
ATOM   2576  HA  ARG   161       9.850 142.980  37.450  1.00  0.00            
ATOM   2577  CB  ARG   161       8.960 144.550  38.360  1.00  0.00            
ATOM   2578  HB2 ARG   161       8.520 143.880  39.090  1.00  0.00            
ATOM   2579  HB3 ARG   161       9.900 144.880  38.820  1.00  0.00            
ATOM   2580  CG  ARG   161       8.050 145.700  38.160  1.00  0.00            
ATOM   2581  HG2 ARG   161       8.390 146.380  37.380  1.00  0.00            
ATOM   2582  HG3 ARG   161       7.080 145.330  37.830  1.00  0.00            
ATOM   2583  CD  ARG   161       7.700 146.620  39.350  1.00  0.00            
ATOM   2584  HD2 ARG   161       6.900 147.260  38.960  1.00  0.00            
ATOM   2585  HD3 ARG   161       7.290 145.980  40.130  1.00  0.00            
ATOM   2586  NE  ARG   161       8.810 147.400  39.930  1.00  0.00            
ATOM   2587  HE  ARG   161       9.550 147.040  40.520  1.00  0.00            
ATOM   2588  CZ  ARG   161       9.020 148.740  39.770  1.00  0.00            
ATOM   2589  NH1 ARG   161       8.210 149.560  39.230  1.00  0.00            
ATOM   2590 1HH1 ARG   161       7.300 149.300  38.890  1.00  0.00            
ATOM   2591 2HH1 ARG   161       8.440 150.540  39.260  1.00  0.00            
ATOM   2592  NH2 ARG   161      10.100 149.260  40.270  1.00  0.00            
ATOM   2593 1HH2 ARG   161      10.630 148.710  40.930  1.00  0.00            
ATOM   2594 2HH2 ARG   161      10.400 150.210  40.130  1.00  0.00            
ATOM   2595  C   ARG   161       8.010 143.200  36.390  1.00  0.00            
ATOM   2596  O   ARG   161       7.530 142.160  36.750  1.00  0.00            
ATOM   2597  N   ASN   162       7.680 143.730  35.180  1.00  0.00            
ATOM   2598  H   ASN   162       8.210 144.530  34.850  1.00  0.00            
ATOM   2599  CA  ASN   162       6.510 143.240  34.320  1.00  0.00            
ATOM   2600  HA  ASN   162       5.830 142.610  34.890  1.00  0.00            
ATOM   2601  CB  ASN   162       5.790 144.400  33.660  1.00  0.00            
ATOM   2602  HB2 ASN   162       6.550 144.930  33.090  1.00  0.00            
ATOM   2603  HB3 ASN   162       5.010 144.120  32.950  1.00  0.00            
ATOM   2604  CG  ASN   162       5.220 145.430  34.670  1.00  0.00            
ATOM   2605  OD1 ASN   162       5.830 145.630  35.710  1.00  0.00            
ATOM   2606  ND2 ASN   162       4.140 146.080  34.500  1.00  0.00            
ATOM   2607 1HD2 ASN   162       3.910 146.860  35.090  1.00  0.00            
ATOM   2608 2HD2 ASN   162       3.550 145.940  33.690  1.00  0.00            
ATOM   2609  C   ASN   162       6.990 142.300  33.190  1.00  0.00            
ATOM   2610  O   ASN   162       6.210 141.470  32.750  1.00  0.00            
ATOM   2611  N   SER   163       8.260 142.310  32.840  1.00  0.00            
ATOM   2612  H   SER   163       8.950 142.890  33.300  1.00  0.00            
ATOM   2613  CA  SER   163       8.800 141.470  31.790  1.00  0.00            
ATOM   2614  HA  SER   163       7.940 141.160  31.190  1.00  0.00            
ATOM   2615  CB  SER   163       9.780 142.280  30.890  1.00  0.00            
ATOM   2616  HB2 SER   163      10.110 141.690  30.030  1.00  0.00            
ATOM   2617  HB3 SER   163       9.250 143.180  30.560  1.00  0.00            
ATOM   2618  OG  SER   163      10.980 142.580  31.470  1.00  0.00            
ATOM   2619  HG  SER   163      11.160 143.470  31.150  1.00  0.00            
ATOM   2620  C   SER   163       9.550 140.260  32.330  1.00  0.00            
ATOM   2621  O   SER   163       9.880 140.110  33.510  1.00  0.00            
ATOM   2622  N   VAL   164       9.840 139.300  31.420  1.00  0.00            
ATOM   2623  H   VAL   164       9.390 139.330  30.520  1.00  0.00            
ATOM   2624  CA  VAL   164      10.660 138.150  31.810  1.00  0.00            
ATOM   2625  HA  VAL   164      11.270 138.420  32.670  1.00  0.00            
ATOM   2626  CB  VAL   164       9.690 136.980  32.260  1.00  0.00            
ATOM   2627  HB  VAL   164       8.840 137.410  32.780  1.00  0.00            
ATOM   2628  CG1 VAL   164       9.040 136.220  31.050  1.00  0.00            
ATOM   2629 1HG1 VAL   164       8.270 135.510  31.340  1.00  0.00            
ATOM   2630 2HG1 VAL   164       8.630 136.860  30.270  1.00  0.00            
ATOM   2631 3HG1 VAL   164       9.790 135.630  30.520  1.00  0.00            
ATOM   2632  CG2 VAL   164      10.440 136.080  33.120  1.00  0.00            
ATOM   2633 1HG2 VAL   164      11.340 135.750  32.600  1.00  0.00            
ATOM   2634 2HG2 VAL   164      10.810 136.550  34.020  1.00  0.00            
ATOM   2635 3HG2 VAL   164       9.920 135.150  33.350  1.00  0.00            
ATOM   2636  C   VAL   164      11.660 137.750  30.700  1.00  0.00            
ATOM   2637  O   VAL   164      11.340 137.770  29.530  1.00  0.00            
ATOM   2638  N   ARG   165      12.830 137.360  31.130  1.00  0.00            
ATOM   2639  H   ARG   165      12.970 137.320  32.140  1.00  0.00            
ATOM   2640  CA  ARG   165      13.840 136.740  30.280  1.00  0.00            
ATOM   2641  HA  ARG   165      13.410 136.450  29.330  1.00  0.00            
ATOM   2642  CB  ARG   165      15.100 137.580  29.920  1.00  0.00            
ATOM   2643  HB2 ARG   165      15.560 136.880  29.230  1.00  0.00            
ATOM   2644  HB3 ARG   165      14.700 138.450  29.410  1.00  0.00            
ATOM   2645  CG  ARG   165      16.040 138.000  31.090  1.00  0.00            
ATOM   2646  HG2 ARG   165      15.480 138.520  31.860  1.00  0.00            
ATOM   2647  HG3 ARG   165      16.470 137.160  31.640  1.00  0.00            
ATOM   2648  CD  ARG   165      17.230 139.000  30.810  1.00  0.00            
ATOM   2649  HD2 ARG   165      16.880 139.810  30.170  1.00  0.00            
ATOM   2650  HD3 ARG   165      17.500 139.290  31.820  1.00  0.00            
ATOM   2651  NE  ARG   165      18.230 138.260  30.090  1.00  0.00            
ATOM   2652  HE  ARG   165      18.150 138.300  29.090  1.00  0.00            
ATOM   2653  CZ  ARG   165      19.360 137.840  30.640  1.00  0.00            
ATOM   2654  NH1 ARG   165      19.740 137.860  31.910  1.00  0.00            
ATOM   2655 1HH1 ARG   165      19.170 138.190  32.670  1.00  0.00            
ATOM   2656 2HH1 ARG   165      20.700 137.630  32.120  1.00  0.00            
ATOM   2657  NH2 ARG   165      20.130 137.290  29.800  1.00  0.00            
ATOM   2658 1HH2 ARG   165      19.910 137.220  28.820  1.00  0.00            
ATOM   2659 2HH2 ARG   165      21.000 136.840  30.060  1.00  0.00            
ATOM   2660  C   ARG   165      14.370 135.350  30.770  1.00  0.00            
ATOM   2661  O   ARG   165      14.720 135.230  31.910  1.00  0.00            
ATOM   2662  N   LEU   166      14.440 134.380  29.810  1.00  0.00            
ATOM   2663  H   LEU   166      14.180 134.590  28.860  1.00  0.00            
ATOM   2664  CA  LEU   166      14.860 132.980  30.060  1.00  0.00            
ATOM   2665  HA  LEU   166      15.100 132.750  31.100  1.00  0.00            
ATOM   2666  CB  LEU   166      13.590 132.130  29.750  1.00  0.00            
ATOM   2667  HB2 LEU   166      13.370 132.320  28.700  1.00  0.00            
ATOM   2668  HB3 LEU   166      13.830 131.070  29.880  1.00  0.00            
ATOM   2669  CG  LEU   166      12.370 132.390  30.650  1.00  0.00            
ATOM   2670  HG  LEU   166      12.630 132.730  31.650  1.00  0.00            
ATOM   2671  CD1 LEU   166      11.390 133.410  30.010  1.00  0.00            
ATOM   2672 1HD1 LEU   166      11.930 134.350  29.930  1.00  0.00            
ATOM   2673 2HD1 LEU   166      10.830 133.090  29.130  1.00  0.00            
ATOM   2674 3HD1 LEU   166      10.590 133.480  30.750  1.00  0.00            
ATOM   2675  CD2 LEU   166      11.700 130.980  30.800  1.00  0.00            
ATOM   2676 1HD2 LEU   166      10.800 131.080  31.400  1.00  0.00            
ATOM   2677 2HD2 LEU   166      11.320 130.610  29.850  1.00  0.00            
ATOM   2678 3HD2 LEU   166      12.380 130.330  31.340  1.00  0.00            
ATOM   2679  C   LEU   166      16.070 132.530  29.160  1.00  0.00            
ATOM   2680  O   LEU   166      15.790 132.380  27.930  1.00  0.00            
ATOM   2681  N   VAL   167      17.260 132.390  29.690  1.00  0.00            
ATOM   2682  H   VAL   167      17.280 132.470  30.700  1.00  0.00            
ATOM   2683  CA  VAL   167      18.470 132.020  28.980  1.00  0.00            
ATOM   2684  HA  VAL   167      18.490 132.640  28.080  1.00  0.00            
ATOM   2685  CB  VAL   167      19.720 132.410  29.660  1.00  0.00            
ATOM   2686  HB  VAL   167      19.670 131.870  30.610  1.00  0.00            
ATOM   2687  CG1 VAL   167      20.960 131.890  28.940  1.00  0.00            
ATOM   2688 1HG1 VAL   167      21.090 130.810  28.990  1.00  0.00            
ATOM   2689 2HG1 VAL   167      20.860 132.140  27.880  1.00  0.00            
ATOM   2690 3HG1 VAL   167      21.910 132.340  29.240  1.00  0.00            
ATOM   2691  CG2 VAL   167      19.810 133.890  29.780  1.00  0.00            
ATOM   2692 1HG2 VAL   167      18.970 134.380  30.280  1.00  0.00            
ATOM   2693 2HG2 VAL   167      20.660 134.170  30.400  1.00  0.00            
ATOM   2694 3HG2 VAL   167      19.930 134.210  28.750  1.00  0.00            
ATOM   2695  C   VAL   167      18.400 130.570  28.580  1.00  0.00            
ATOM   2696  O   VAL   167      18.540 129.740  29.460  1.00  0.00            
ATOM   2697  N   ILE   168      18.110 130.130  27.320  1.00  0.00            
ATOM   2698  H   ILE   168      18.110 130.870  26.630  1.00  0.00            
ATOM   2699  CA  ILE   168      18.300 128.770  26.810  1.00  0.00            
ATOM   2700  HA  ILE   168      18.040 128.150  27.670  1.00  0.00            
ATOM   2701  CB  ILE   168      17.320 128.490  25.660  1.00  0.00            
ATOM   2702  HB  ILE   168      17.310 127.410  25.520  1.00  0.00            
ATOM   2703  CG2 ILE   168      15.880 129.000  26.030  1.00  0.00            
ATOM   2704 1HG2 ILE   168      15.850 130.050  25.750  1.00  0.00            
ATOM   2705 2HG2 ILE   168      15.140 128.530  25.380  1.00  0.00            
ATOM   2706 3HG2 ILE   168      15.660 128.790  27.080  1.00  0.00            
ATOM   2707  CG1 ILE   168      17.710 129.090  24.300  1.00  0.00            
ATOM   2708 2HG1 ILE   168      17.500 130.160  24.330  1.00  0.00            
ATOM   2709 3HG1 ILE   168      18.690 128.750  23.980  1.00  0.00            
ATOM   2710  CD1 ILE   168      16.840 128.480  23.170  1.00  0.00            
ATOM   2711 1HD1 ILE   168      17.340 128.670  22.220  1.00  0.00            
ATOM   2712 2HD1 ILE   168      16.680 127.410  23.290  1.00  0.00            
ATOM   2713 3HD1 ILE   168      15.890 129.000  23.120  1.00  0.00            
ATOM   2714  C   ILE   168      19.730 128.500  26.440  1.00  0.00            
ATOM   2715  O   ILE   168      20.590 129.370  26.320  1.00  0.00            
ATOM   2716  N   ARG   169      20.110 127.260  26.090  1.00  0.00            
ATOM   2717  H   ARG   169      19.510 126.500  26.390  1.00  0.00            
ATOM   2718  CA  ARG   169      21.380 126.880  25.530  1.00  0.00            
ATOM   2719  HA  ARG   169      21.890 127.810  25.280  1.00  0.00            
ATOM   2720  CB  ARG   169      22.220 126.090  26.540  1.00  0.00            
ATOM   2721  HB2 ARG   169      22.330 126.660  27.460  1.00  0.00            
ATOM   2722  HB3 ARG   169      21.710 125.170  26.830  1.00  0.00            
ATOM   2723  CG  ARG   169      23.660 125.760  26.050  1.00  0.00            
ATOM   2724  HG2 ARG   169      23.620 125.190  25.120  1.00  0.00            
ATOM   2725  HG3 ARG   169      24.160 126.670  25.700  1.00  0.00            
ATOM   2726  CD  ARG   169      24.490 125.160  27.280  1.00  0.00            
ATOM   2727  HD2 ARG   169      25.520 124.900  27.030  1.00  0.00            
ATOM   2728  HD3 ARG   169      24.580 125.940  28.050  1.00  0.00            
ATOM   2729  NE  ARG   169      23.890 123.890  27.830  1.00  0.00            
ATOM   2730  HE  ARG   169      22.930 123.650  27.660  1.00  0.00            
ATOM   2731  CZ  ARG   169      24.420 123.060  28.670  1.00  0.00            
ATOM   2732  NH1 ARG   169      25.710 123.050  29.060  1.00  0.00            
ATOM   2733 1HH1 ARG   169      26.290 123.710  28.560  1.00  0.00            
ATOM   2734 2HH1 ARG   169      26.150 122.410  29.700  1.00  0.00            
ATOM   2735  NH2 ARG   169      23.670 122.180  29.260  1.00  0.00            
ATOM   2736 1HH2 ARG   169      22.680 122.250  29.070  1.00  0.00            
ATOM   2737 2HH2 ARG   169      24.010 121.610  30.020  1.00  0.00            
ATOM   2738  C   ARG   169      21.150 126.070  24.230  1.00  0.00            
ATOM   2739  O   ARG   169      20.390 125.050  24.210  1.00  0.00            
ATOM   2740  N   LYS   170      21.570 126.510  23.060  1.00  0.00            
ATOM   2741  H   LYS   170      22.210 127.280  23.200  1.00  0.00            
ATOM   2742  CA  LYS   170      21.600 125.740  21.820  1.00  0.00            
ATOM   2743  HA  LYS   170      20.740 125.080  21.940  1.00  0.00            
ATOM   2744  CB  LYS   170      21.430 126.640  20.550  1.00  0.00            
ATOM   2745  HB2 LYS   170      20.710 127.400  20.840  1.00  0.00            
ATOM   2746  HB3 LYS   170      22.320 127.260  20.410  1.00  0.00            
ATOM   2747  CG  LYS   170      20.980 125.860  19.280  1.00  0.00            
ATOM   2748  HG2 LYS   170      21.140 124.780  19.370  1.00  0.00            
ATOM   2749  HG3 LYS   170      19.910 126.080  19.210  1.00  0.00            
ATOM   2750  CD  LYS   170      21.540 126.410  18.020  1.00  0.00            
ATOM   2751  HD2 LYS   170      21.060 125.980  17.150  1.00  0.00            
ATOM   2752  HD3 LYS   170      21.310 127.460  17.840  1.00  0.00            
ATOM   2753  CE  LYS   170      23.070 126.290  17.850  1.00  0.00            
ATOM   2754  HE2 LYS   170      23.540 126.690  18.750  1.00  0.00            
ATOM   2755  HE3 LYS   170      23.380 125.250  17.800  1.00  0.00            
ATOM   2756  NZ  LYS   170      23.410 127.130  16.720  1.00  0.00            
ATOM   2757  HZ1 LYS   170      24.400 127.070  16.500  1.00  0.00            
ATOM   2758  HZ2 LYS   170      22.850 126.890  15.910  1.00  0.00            
ATOM   2759  HZ3 LYS   170      23.210 128.100  16.910  1.00  0.00            
ATOM   2760  C   LYS   170      22.800 124.820  21.720  1.00  0.00            
ATOM   2761  O   LYS   170      23.890 125.260  21.510  1.00  0.00            
ATOM   2762  N   VAL   171      22.650 123.560  22.220  1.00  0.00            
ATOM   2763  H   VAL   171      21.720 123.170  22.310  1.00  0.00            
ATOM   2764  CA  VAL   171      23.780 122.600  22.290  1.00  0.00            
ATOM   2765  HA  VAL   171      24.690 123.110  22.590  1.00  0.00            
ATOM   2766  CB  VAL   171      23.470 121.520  23.450  1.00  0.00            
ATOM   2767  HB  VAL   171      24.400 121.000  23.670  1.00  0.00            
ATOM   2768  CG1 VAL   171      23.140 122.160  24.790  1.00  0.00            
ATOM   2769 1HG1 VAL   171      22.130 122.550  24.770  1.00  0.00            
ATOM   2770 2HG1 VAL   171      23.260 121.460  25.620  1.00  0.00            
ATOM   2771 3HG1 VAL   171      23.850 122.940  25.080  1.00  0.00            
ATOM   2772  CG2 VAL   171      22.400 120.500  22.990  1.00  0.00            
ATOM   2773 1HG2 VAL   171      22.170 119.820  23.810  1.00  0.00            
ATOM   2774 2HG2 VAL   171      21.480 121.000  22.720  1.00  0.00            
ATOM   2775 3HG2 VAL   171      22.820 119.920  22.160  1.00  0.00            
ATOM   2776  C   VAL   171      24.040 122.010  20.880  1.00  0.00            
ATOM   2777  O   VAL   171      23.170 122.060  19.980  1.00  0.00            
ATOM   2778  N   GLN   172      25.100 121.290  20.640  1.00  0.00            
ATOM   2779  H   GLN   172      25.760 121.110  21.380  1.00  0.00            
ATOM   2780  CA  GLN   172      25.460 120.840  19.270  1.00  0.00            
ATOM   2781  HA  GLN   172      24.560 120.910  18.670  1.00  0.00            
ATOM   2782  CB  GLN   172      26.440 121.870  18.680  1.00  0.00            
ATOM   2783  HB2 GLN   172      26.080 122.900  18.700  1.00  0.00            
ATOM   2784  HB3 GLN   172      27.380 121.810  19.240  1.00  0.00            
ATOM   2785  CG  GLN   172      26.830 121.560  17.240  1.00  0.00            
ATOM   2786  HG2 GLN   172      27.080 120.510  17.110  1.00  0.00            
ATOM   2787  HG3 GLN   172      26.060 121.760  16.500  1.00  0.00            
ATOM   2788  CD  GLN   172      28.000 122.380  16.870  1.00  0.00            
ATOM   2789  OE1 GLN   172      27.890 123.580  16.470  1.00  0.00            
ATOM   2790  NE2 GLN   172      29.210 121.970  17.140  1.00  0.00            
ATOM   2791 1HE2 GLN   172      30.010 122.560  16.970  1.00  0.00            
ATOM   2792 2HE2 GLN   172      29.260 121.090  17.630  1.00  0.00            
ATOM   2793  C   GLN   172      25.950 119.380  19.270  1.00  0.00            
ATOM   2794  O   GLN   172      26.960 119.050  19.820  1.00  0.00            
ATOM   2795  N   TYR   173      25.130 118.490  18.680  1.00  0.00            
ATOM   2796  H   TYR   173      24.360 118.930  18.190  1.00  0.00            
ATOM   2797  CA  TYR   173      25.400 117.130  18.340  1.00  0.00            
ATOM   2798  HA  TYR   173      26.030 116.670  19.100  1.00  0.00            
ATOM   2799  CB  TYR   173      24.050 116.450  18.350  1.00  0.00            
ATOM   2800  HB2 TYR   173      23.610 116.560  19.340  1.00  0.00            
ATOM   2801  HB3 TYR   173      23.410 116.930  17.610  1.00  0.00            
ATOM   2802  CG  TYR   173      24.180 115.020  18.040  1.00  0.00            
ATOM   2803  CD1 TYR   173      24.780 114.120  18.950  1.00  0.00            
ATOM   2804  HD1 TYR   173      25.080 114.450  19.940  1.00  0.00            
ATOM   2805  CE1 TYR   173      25.140 112.800  18.580  1.00  0.00            
ATOM   2806  HE1 TYR   173      25.620 112.020  19.160  1.00  0.00            
ATOM   2807  CZ  TYR   173      24.630 112.330  17.360  1.00  0.00            
ATOM   2808  OH  TYR   173      24.840 111.070  16.950  1.00  0.00            
ATOM   2809  HH  TYR   173      25.220 110.650  17.720  1.00  0.00            
ATOM   2810  CE2 TYR   173      23.830 113.140  16.510  1.00  0.00            
ATOM   2811  HE2 TYR   173      23.470 112.790  15.560  1.00  0.00            
ATOM   2812  CD2 TYR   173      23.660 114.500  16.860  1.00  0.00            
ATOM   2813  HD2 TYR   173      23.060 115.110  16.200  1.00  0.00            
ATOM   2814  C   TYR   173      26.040 116.860  16.960  1.00  0.00            
ATOM   2815  O   TYR   173      26.000 117.760  16.110  1.00  0.00            
ATOM   2816  N   ALA   174      26.580 115.650  16.630  1.00  0.00            
ATOM   2817  H   ALA   174      26.520 114.920  17.330  1.00  0.00            
ATOM   2818  CA  ALA   174      27.040 115.290  15.300  1.00  0.00            
ATOM   2819  HA  ALA   174      26.300 115.730  14.630  1.00  0.00            
ATOM   2820  CB  ALA   174      28.430 115.850  15.050  1.00  0.00            
ATOM   2821  HB1 ALA   174      28.500 116.930  15.150  1.00  0.00            
ATOM   2822  HB2 ALA   174      29.160 115.410  15.740  1.00  0.00            
ATOM   2823  HB3 ALA   174      28.790 115.640  14.050  1.00  0.00            
ATOM   2824  C   ALA   174      27.110 113.700  15.110  1.00  0.00            
ATOM   2825  O   ALA   174      27.500 113.050  16.130  1.00  0.00            
ATOM   2826  N   PRO   175      26.560 113.120  14.020  1.00  0.00            
ATOM   2827  CD  PRO   175      25.890 113.870  12.940  1.00  0.00            
ATOM   2828  HD2 PRO   175      26.630 114.570  12.560  1.00  0.00            
ATOM   2829  HD3 PRO   175      24.950 114.240  13.350  1.00  0.00            
ATOM   2830  CG  PRO   175      25.630 112.850  11.870  1.00  0.00            
ATOM   2831  HG2 PRO   175      26.540 112.810  11.260  1.00  0.00            
ATOM   2832  HG3 PRO   175      24.770 113.120  11.250  1.00  0.00            
ATOM   2833  CB  PRO   175      25.480 111.510  12.510  1.00  0.00            
ATOM   2834  HB2 PRO   175      25.850 110.800  11.770  1.00  0.00            
ATOM   2835  HB3 PRO   175      24.460 111.290  12.790  1.00  0.00            
ATOM   2836  CA  PRO   175      26.420 111.730  13.760  1.00  0.00            
ATOM   2837  HA  PRO   175      26.010 111.270  14.660  1.00  0.00            
ATOM   2838  C   PRO   175      27.750 111.130  13.310  1.00  0.00            
ATOM   2839  O   PRO   175      28.660 111.910  12.850  1.00  0.00            
ATOM   2840  N   GLU   176      27.910 109.820  13.580  1.00  0.00            
ATOM   2841  H   GLU   176      27.140 109.290  13.960  1.00  0.00            
ATOM   2842  CA  GLU   176      29.200 109.250  13.290  1.00  0.00            
ATOM   2843  HA  GLU   176      29.940 109.580  14.020  1.00  0.00            
ATOM   2844  CB  GLU   176      29.040 107.820  13.700  1.00  0.00            
ATOM   2845  HB2 GLU   176      28.820 107.790  14.770  1.00  0.00            
ATOM   2846  HB3 GLU   176      28.180 107.320  13.240  1.00  0.00            
ATOM   2847  CG  GLU   176      30.290 106.900  13.510  1.00  0.00            
ATOM   2848  HG2 GLU   176      30.720 106.970  12.510  1.00  0.00            
ATOM   2849  HG3 GLU   176      30.920 107.370  14.260  1.00  0.00            
ATOM   2850  CD  GLU   176      30.060 105.350  13.710  1.00  0.00            
ATOM   2851  OE1 GLU   176      29.640 104.910  14.800  1.00  0.00            
ATOM   2852  OE2 GLU   176      30.410 104.580  12.820  1.00  0.00            
ATOM   2853  C   GLU   176      29.660 109.400  11.800  1.00  0.00            
ATOM   2854  O   GLU   176      28.810 109.500  10.870  1.00  0.00            
ATOM   2855  N   ARG   177      30.900 109.870  11.710  1.00  0.00            
ATOM   2856  H   ARG   177      31.490 109.850  12.520  1.00  0.00            
ATOM   2857  CA  ARG   177      31.410 110.340  10.390  1.00  0.00            
ATOM   2858  HA  ARG   177      30.640 110.880   9.840  1.00  0.00            
ATOM   2859  CB  ARG   177      32.560 111.350  10.380  1.00  0.00            
ATOM   2860  HB2 ARG   177      33.380 111.000  11.000  1.00  0.00            
ATOM   2861  HB3 ARG   177      33.080 111.480   9.430  1.00  0.00            
ATOM   2862  CG  ARG   177      32.220 112.750  10.850  1.00  0.00            
ATOM   2863  HG2 ARG   177      31.570 113.200  10.090  1.00  0.00            
ATOM   2864  HG3 ARG   177      31.630 112.640  11.760  1.00  0.00            
ATOM   2865  CD  ARG   177      33.430 113.680  11.020  1.00  0.00            
ATOM   2866  HD2 ARG   177      34.100 113.200  11.730  1.00  0.00            
ATOM   2867  HD3 ARG   177      33.870 113.730  10.020  1.00  0.00            
ATOM   2868  NE  ARG   177      33.050 115.000  11.480  1.00  0.00            
ATOM   2869  HE  ARG   177      32.070 115.240  11.430  1.00  0.00            
ATOM   2870  CZ  ARG   177      33.850 115.990  11.720  1.00  0.00            
ATOM   2871  NH1 ARG   177      35.180 115.830  11.820  1.00  0.00            
ATOM   2872 1HH1 ARG   177      35.530 114.910  11.590  1.00  0.00            
ATOM   2873 2HH1 ARG   177      35.770 116.640  11.970  1.00  0.00            
ATOM   2874  NH2 ARG   177      33.340 117.110  12.050  1.00  0.00            
ATOM   2875 1HH2 ARG   177      32.340 117.260  12.090  1.00  0.00            
ATOM   2876 2HH2 ARG   177      33.900 117.870  12.420  1.00  0.00            
ATOM   2877  C   ARG   177      31.800 109.180   9.480  1.00  0.00            
ATOM   2878  O   ARG   177      32.260 108.180   9.990  1.00  0.00            
ATOM   2879  N   PRO   178      31.800 109.280   8.140  1.00  0.00            
ATOM   2880  CD  PRO   178      31.250 110.370   7.230  1.00  0.00            
ATOM   2881  HD2 PRO   178      31.920 111.220   7.280  1.00  0.00            
ATOM   2882  HD3 PRO   178      30.270 110.690   7.600  1.00  0.00            
ATOM   2883  CG  PRO   178      31.210 109.930   5.710  1.00  0.00            
ATOM   2884  HG2 PRO   178      31.840 110.600   5.130  1.00  0.00            
ATOM   2885  HG3 PRO   178      30.150 109.810   5.460  1.00  0.00            
ATOM   2886  CB  PRO   178      31.900 108.540   5.810  1.00  0.00            
ATOM   2887  HB2 PRO   178      32.760 108.620   5.140  1.00  0.00            
ATOM   2888  HB3 PRO   178      31.220 107.800   5.390  1.00  0.00            
ATOM   2889  CA  PRO   178      32.290 108.180   7.280  1.00  0.00            
ATOM   2890  HA  PRO   178      31.870 107.240   7.640  1.00  0.00            
ATOM   2891  C   PRO   178      33.870 108.070   7.470  1.00  0.00            
ATOM   2892  O   PRO   178      34.540 109.090   7.780  1.00  0.00            
ATOM   2893  N   GLY   179      34.420 106.900   7.210  1.00  0.00            
ATOM   2894  H   GLY   179      33.830 106.210   6.780  1.00  0.00            
ATOM   2895  CA  GLY   179      35.900 106.760   7.160  1.00  0.00            
ATOM   2896  HA2 GLY   179      36.230 106.240   6.260  1.00  0.00            
ATOM   2897  HA3 GLY   179      36.400 107.710   6.920  1.00  0.00            
ATOM   2898  C   GLY   179      36.660 106.250   8.480  1.00  0.00            
ATOM   2899  O   GLY   179      36.020 105.810   9.470  1.00  0.00            
ATOM   2900  N   PRO   180      37.990 106.130   8.490  1.00  0.00            
ATOM   2901  CD  PRO   180      38.860 106.640   7.450  1.00  0.00            
ATOM   2902  HD2 PRO   180      38.640 107.680   7.210  1.00  0.00            
ATOM   2903  HD3 PRO   180      38.610 106.060   6.560  1.00  0.00            
ATOM   2904  CG  PRO   180      40.260 106.510   7.920  1.00  0.00            
ATOM   2905  HG2 PRO   180      40.620 107.480   8.270  1.00  0.00            
ATOM   2906  HG3 PRO   180      40.840 106.220   7.040  1.00  0.00            
ATOM   2907  CB  PRO   180      40.230 105.410   8.980  1.00  0.00            
ATOM   2908  HB2 PRO   180      41.050 105.410   9.690  1.00  0.00            
ATOM   2909  HB3 PRO   180      40.110 104.510   8.380  1.00  0.00            
ATOM   2910  CA  PRO   180      38.790 105.650   9.630  1.00  0.00            
ATOM   2911  HA  PRO   180      38.370 104.710   9.990  1.00  0.00            
ATOM   2912  C   PRO   180      38.820 106.680  10.760  1.00  0.00            
ATOM   2913  O   PRO   180      38.260 107.830  10.680  1.00  0.00            
ATOM   2914  N   GLN   181      39.460 106.250  11.820  1.00  0.00            
ATOM   2915  H   GLN   181      39.800 105.300  11.840  1.00  0.00            
ATOM   2916  CA  GLN   181      39.820 106.950  13.050  1.00  0.00            
ATOM   2917  HA  GLN   181      38.950 107.560  13.300  1.00  0.00            
ATOM   2918  CB  GLN   181      40.090 105.930  14.180  1.00  0.00            
ATOM   2919  HB2 GLN   181      40.860 105.270  13.790  1.00  0.00            
ATOM   2920  HB3 GLN   181      40.570 106.600  14.900  1.00  0.00            
ATOM   2921  CG  GLN   181      38.840 105.400  14.840  1.00  0.00            
ATOM   2922  HG2 GLN   181      39.100 105.020  15.830  1.00  0.00            
ATOM   2923  HG3 GLN   181      38.060 106.160  14.850  1.00  0.00            
ATOM   2924  CD  GLN   181      38.310 104.150  14.140  1.00  0.00            
ATOM   2925  OE1 GLN   181      39.070 103.250  13.930  1.00  0.00            
ATOM   2926  NE2 GLN   181      37.090 104.250  13.680  1.00  0.00            
ATOM   2927 1HE2 GLN   181      36.830 103.600  12.960  1.00  0.00            
ATOM   2928 2HE2 GLN   181      36.490 105.060  13.790  1.00  0.00            
ATOM   2929  C   GLN   181      41.060 107.850  12.720  1.00  0.00            
ATOM   2930  O   GLN   181      41.760 107.540  11.810  1.00  0.00            
ATOM   2931  N   PRO   182      41.330 108.980  13.410  1.00  0.00            
ATOM   2932  CD  PRO   182      40.520 109.570  14.430  1.00  0.00            
ATOM   2933  HD2 PRO   182      40.330 108.900  15.270  1.00  0.00            
ATOM   2934  HD3 PRO   182      39.530 109.720  14.000  1.00  0.00            
ATOM   2935  CG  PRO   182      41.160 110.850  14.890  1.00  0.00            
ATOM   2936  HG2 PRO   182      41.500 110.860  15.920  1.00  0.00            
ATOM   2937  HG3 PRO   182      40.430 111.650  14.820  1.00  0.00            
ATOM   2938  CB  PRO   182      42.270 111.100  13.950  1.00  0.00            
ATOM   2939  HB2 PRO   182      43.150 111.470  14.470  1.00  0.00            
ATOM   2940  HB3 PRO   182      42.000 111.840  13.200  1.00  0.00            
ATOM   2941  CA  PRO   182      42.470 109.820  13.090  1.00  0.00            
ATOM   2942  HA  PRO   182      42.430 109.940  12.010  1.00  0.00            
ATOM   2943  C   PRO   182      43.840 109.200  13.350  1.00  0.00            
ATOM   2944  O   PRO   182      43.940 108.310  14.120  1.00  0.00            
ATOM   2945  N   THR   183      44.910 109.440  12.560  1.00  0.00            
ATOM   2946  H   THR   183      44.900 110.150  11.850  1.00  0.00            
ATOM   2947  CA  THR   183      46.200 108.700  12.680  1.00  0.00            
ATOM   2948  HA  THR   183      46.290 108.320  13.700  1.00  0.00            
ATOM   2949  CB  THR   183      46.170 107.520  11.730  1.00  0.00            
ATOM   2950  HB  THR   183      45.340 106.920  12.100  1.00  0.00            
ATOM   2951  CG2 THR   183      45.890 107.800  10.250  1.00  0.00            
ATOM   2952 1HG2 THR   183      44.920 108.250  10.080  1.00  0.00            
ATOM   2953 2HG2 THR   183      46.580 108.560   9.860  1.00  0.00            
ATOM   2954 3HG2 THR   183      45.940 106.890   9.660  1.00  0.00            
ATOM   2955  OG1 THR   183      47.290 106.760  11.940  1.00  0.00            
ATOM   2956  HG1 THR   183      47.000 105.870  12.190  1.00  0.00            
ATOM   2957  C   THR   183      47.450 109.570  12.530  1.00  0.00            
ATOM   2958  O   THR   183      47.420 110.580  11.820  1.00  0.00            
ATOM   2959  N   ALA   184      48.520 109.230  13.200  1.00  0.00            
ATOM   2960  H   ALA   184      48.430 108.330  13.660  1.00  0.00            
ATOM   2961  CA  ALA   184      49.850 109.810  13.240  1.00  0.00            
ATOM   2962  HA  ALA   184      50.030 110.260  12.260  1.00  0.00            
ATOM   2963  CB  ALA   184      49.890 111.040  14.130  1.00  0.00            
ATOM   2964  HB1 ALA   184      50.940 111.320  14.180  1.00  0.00            
ATOM   2965  HB2 ALA   184      49.300 111.790  13.600  1.00  0.00            
ATOM   2966  HB3 ALA   184      49.460 110.790  15.100  1.00  0.00            
ATOM   2967  C   ALA   184      50.970 108.840  13.440  1.00  0.00            
ATOM   2968  O   ALA   184      51.140 108.080  14.410  1.00  0.00            
ATOM   2969  N   GLU   185      51.910 108.910  12.490  1.00  0.00            
ATOM   2970  H   GLU   185      51.920 109.760  11.930  1.00  0.00            
ATOM   2971  CA  GLU   185      53.150 108.230  12.390  1.00  0.00            
ATOM   2972  HA  GLU   185      53.080 107.440  13.130  1.00  0.00            
ATOM   2973  CB  GLU   185      53.220 107.510  11.030  1.00  0.00            
ATOM   2974  HB2 GLU   185      52.350 106.870  10.950  1.00  0.00            
ATOM   2975  HB3 GLU   185      53.300 108.300  10.280  1.00  0.00            
ATOM   2976  CG  GLU   185      54.440 106.580  10.860  1.00  0.00            
ATOM   2977  HG2 GLU   185      55.350 107.170  10.920  1.00  0.00            
ATOM   2978  HG3 GLU   185      54.380 105.980  11.770  1.00  0.00            
ATOM   2979  CD  GLU   185      54.390 105.790   9.600  1.00  0.00            
ATOM   2980  OE1 GLU   185      54.150 104.550   9.690  1.00  0.00            
ATOM   2981  OE2 GLU   185      54.890 106.170   8.550  1.00  0.00            
ATOM   2982  C   GLU   185      54.430 109.030  12.680  1.00  0.00            
ATOM   2983  O   GLU   185      54.360 110.270  12.500  1.00  0.00            
ATOM   2984  N   THR   186      55.500 108.420  13.220  1.00  0.00            
ATOM   2985  H   THR   186      55.440 107.430  13.380  1.00  0.00            
ATOM   2986  CA  THR   186      56.730 109.110  13.490  1.00  0.00            
ATOM   2987  HA  THR   186      57.010 109.710  12.620  1.00  0.00            
ATOM   2988  CB  THR   186      56.680 110.060  14.680  1.00  0.00            
ATOM   2989  HB  THR   186      55.710 110.560  14.630  1.00  0.00            
ATOM   2990  CG2 THR   186      56.810 109.420  16.100  1.00  0.00            
ATOM   2991 1HG2 THR   186      55.930 108.840  16.390  1.00  0.00            
ATOM   2992 2HG2 THR   186      57.700 108.800  16.130  1.00  0.00            
ATOM   2993 3HG2 THR   186      56.940 110.260  16.790  1.00  0.00            
ATOM   2994  OG1 THR   186      57.710 111.090  14.650  1.00  0.00            
ATOM   2995  HG1 THR   186      57.540 111.440  13.770  1.00  0.00            
ATOM   2996  C   THR   186      57.850 108.050  13.630  1.00  0.00            
ATOM   2997  O   THR   186      57.490 106.870  13.890  1.00  0.00            
ATOM   2998  N   THR   187      59.080 108.530  13.450  1.00  0.00            
ATOM   2999  H   THR   187      59.210 109.520  13.270  1.00  0.00            
ATOM   3000  CA  THR   187      60.330 107.740  13.680  1.00  0.00            
ATOM   3001  HA  THR   187      60.040 106.930  14.360  1.00  0.00            
ATOM   3002  CB  THR   187      60.850 107.040  12.430  1.00  0.00            
ATOM   3003  HB  THR   187      61.530 106.210  12.660  1.00  0.00            
ATOM   3004  CG2 THR   187      59.800 106.320  11.550  1.00  0.00            
ATOM   3005 1HG2 THR   187      60.250 105.650  10.820  1.00  0.00            
ATOM   3006 2HG2 THR   187      59.110 105.720  12.150  1.00  0.00            
ATOM   3007 3HG2 THR   187      59.110 107.070  11.150  1.00  0.00            
ATOM   3008  OG1 THR   187      61.600 107.950  11.660  1.00  0.00            
ATOM   3009  HG1 THR   187      60.860 108.450  11.310  1.00  0.00            
ATOM   3010  C   THR   187      61.400 108.530  14.370  1.00  0.00            
ATOM   3011  O   THR   187      61.290 109.730  14.370  1.00  0.00            
ATOM   3012  N   ARG   188      62.440 107.890  14.910  1.00  0.00            
ATOM   3013  H   ARG   188      62.310 106.890  14.900  1.00  0.00            
ATOM   3014  CA  ARG   188      63.590 108.380  15.720  1.00  0.00            
ATOM   3015  HA  ARG   188      63.560 109.440  15.440  1.00  0.00            
ATOM   3016  CB  ARG   188      63.110 108.370  17.200  1.00  0.00            
ATOM   3017  HB2 ARG   188      62.040 108.530  17.260  1.00  0.00            
ATOM   3018  HB3 ARG   188      63.220 107.380  17.640  1.00  0.00            
ATOM   3019  CG  ARG   188      63.870 109.410  18.040  1.00  0.00            
ATOM   3020  HG2 ARG   188      63.580 109.310  19.090  1.00  0.00            
ATOM   3021  HG3 ARG   188      64.930 109.180  17.970  1.00  0.00            
ATOM   3022  CD  ARG   188      63.550 110.800  17.580  1.00  0.00            
ATOM   3023  HD2 ARG   188      64.290 110.920  16.790  1.00  0.00            
ATOM   3024  HD3 ARG   188      62.510 110.940  17.270  1.00  0.00            
ATOM   3025  NE  ARG   188      63.990 111.820  18.570  1.00  0.00            
ATOM   3026  HE  ARG   188      64.330 111.510  19.460  1.00  0.00            
ATOM   3027  CZ  ARG   188      64.110 113.070  18.250  1.00  0.00            
ATOM   3028  NH1 ARG   188      63.820 113.500  17.080  1.00  0.00            
ATOM   3029 1HH1 ARG   188      63.530 112.830  16.380  1.00  0.00            
ATOM   3030 2HH1 ARG   188      63.880 114.480  16.860  1.00  0.00            
ATOM   3031  NH2 ARG   188      64.530 114.000  19.060  1.00  0.00            
ATOM   3032 1HH2 ARG   188      64.770 113.720  20.000  1.00  0.00            
ATOM   3033 2HH2 ARG   188      64.710 114.940  18.720  1.00  0.00            
ATOM   3034  C   ARG   188      64.870 107.550  15.470  1.00  0.00            
ATOM   3035  O   ARG   188      64.930 106.370  15.750  1.00  0.00            
ATOM   3036  N   GLN   189      65.900 108.250  14.840  1.00  0.00            
ATOM   3037  H   GLN   189      65.660 109.150  14.450  1.00  0.00            
ATOM   3038  CA  GLN   189      67.190 107.700  14.420  1.00  0.00            
ATOM   3039  HA  GLN   189      67.130 106.670  14.060  1.00  0.00            
ATOM   3040  CB  GLN   189      67.900 108.640  13.410  1.00  0.00            
ATOM   3041  HB2 GLN   189      68.000 109.640  13.820  1.00  0.00            
ATOM   3042  HB3 GLN   189      68.860 108.150  13.250  1.00  0.00            
ATOM   3043  CG  GLN   189      67.030 108.800  12.230  1.00  0.00            
ATOM   3044  HG2 GLN   189      67.680 109.200  11.460  1.00  0.00            
ATOM   3045  HG3 GLN   189      66.710 107.800  11.910  1.00  0.00            
ATOM   3046  CD  GLN   189      65.850 109.750  12.340  1.00  0.00            
ATOM   3047  OE1 GLN   189      65.740 110.550  13.210  1.00  0.00            
ATOM   3048  NE2 GLN   189      64.780 109.450  11.560  1.00  0.00            
ATOM   3049 1HE2 GLN   189      63.910 109.960  11.580  1.00  0.00            
ATOM   3050 2HE2 GLN   189      65.040 108.860  10.790  1.00  0.00            
ATOM   3051  C   GLN   189      68.110 107.580  15.660  1.00  0.00            
ATOM   3052  O   GLN   189      67.840 108.180  16.700  1.00  0.00            
ATOM   3053  N   PHE   190      69.270 106.920  15.560  1.00  0.00            
ATOM   3054  H   PHE   190      69.470 106.430  14.700  1.00  0.00            
ATOM   3055  CA  PHE   190      70.120 106.520  16.720  1.00  0.00            
ATOM   3056  HA  PHE   190      70.170 107.260  17.510  1.00  0.00            
ATOM   3057  CB  PHE   190      69.720 105.110  17.190  1.00  0.00            
ATOM   3058  HB2 PHE   190      69.680 104.520  16.270  1.00  0.00            
ATOM   3059  HB3 PHE   190      70.500 104.710  17.830  1.00  0.00            
ATOM   3060  CG  PHE   190      68.310 104.990  17.820  1.00  0.00            
ATOM   3061  CD1 PHE   190      67.380 104.040  17.290  1.00  0.00            
ATOM   3062  HD1 PHE   190      67.700 103.510  16.400  1.00  0.00            
ATOM   3063  CE1 PHE   190      66.120 103.830  17.900  1.00  0.00            
ATOM   3064  HE1 PHE   190      65.380 103.240  17.400  1.00  0.00            
ATOM   3065  CZ  PHE   190      65.840 104.490  19.130  1.00  0.00            
ATOM   3066  HZ  PHE   190      64.880 104.330  19.600  1.00  0.00            
ATOM   3067  CE2 PHE   190      66.780 105.280  19.690  1.00  0.00            
ATOM   3068  HE2 PHE   190      66.510 105.690  20.660  1.00  0.00            
ATOM   3069  CD2 PHE   190      67.950 105.570  19.010  1.00  0.00            
ATOM   3070  HD2 PHE   190      68.690 106.170  19.510  1.00  0.00            
ATOM   3071  C   PHE   190      71.560 106.450  16.280  1.00  0.00            
ATOM   3072  O   PHE   190      71.840 106.010  15.180  1.00  0.00            
ATOM   3073  N   LEU   191      72.510 106.870  17.150  1.00  0.00            
ATOM   3074  H   LEU   191      72.180 107.410  17.940  1.00  0.00            
ATOM   3075  CA  LEU   191      73.870 106.510  17.130  1.00  0.00            
ATOM   3076  HA  LEU   191      74.210 106.710  16.110  1.00  0.00            
ATOM   3077  CB  LEU   191      74.650 107.290  18.200  1.00  0.00            
ATOM   3078  HB2 LEU   191      74.380 107.030  19.230  1.00  0.00            
ATOM   3079  HB3 LEU   191      75.710 107.070  18.080  1.00  0.00            
ATOM   3080  CG  LEU   191      74.450 108.810  17.940  1.00  0.00            
ATOM   3081  HG  LEU   191      73.370 108.950  18.000  1.00  0.00            
ATOM   3082  CD1 LEU   191      75.110 109.580  19.040  1.00  0.00            
ATOM   3083 1HD1 LEU   191      74.860 110.620  18.790  1.00  0.00            
ATOM   3084 2HD1 LEU   191      74.700 109.390  20.030  1.00  0.00            
ATOM   3085 3HD1 LEU   191      76.190 109.420  19.100  1.00  0.00            
ATOM   3086  CD2 LEU   191      75.050 109.260  16.640  1.00  0.00            
ATOM   3087 1HD2 LEU   191      75.140 110.350  16.550  1.00  0.00            
ATOM   3088 2HD2 LEU   191      76.060 108.880  16.480  1.00  0.00            
ATOM   3089 3HD2 LEU   191      74.450 108.990  15.780  1.00  0.00            
ATOM   3090  C   LEU   191      74.050 105.010  17.470  1.00  0.00            
ATOM   3091  O   LEU   191      73.280 104.380  18.210  1.00  0.00            
ATOM   3092  N   MET   192      75.080 104.430  16.830  1.00  0.00            
ATOM   3093  H   MET   192      75.580 105.010  16.170  1.00  0.00            
ATOM   3094  CA  MET   192      75.350 102.980  16.830  1.00  0.00            
ATOM   3095  HA  MET   192      76.170 102.810  16.130  1.00  0.00            
ATOM   3096  CB  MET   192      76.110 102.550  18.050  1.00  0.00            
ATOM   3097  HB2 MET   192      75.450 102.640  18.920  1.00  0.00            
ATOM   3098  HB3 MET   192      76.340 101.490  17.930  1.00  0.00            
ATOM   3099  CG  MET   192      77.460 103.250  18.310  1.00  0.00            
ATOM   3100  HG2 MET   192      77.990 103.460  17.370  1.00  0.00            
ATOM   3101  HG3 MET   192      77.420 104.220  18.810  1.00  0.00            
ATOM   3102  SD  MET   192      78.590 102.240  19.260  1.00  0.00            
ATOM   3103  CE  MET   192      78.090 102.550  21.080  1.00  0.00            
ATOM   3104  HE1 MET   192      77.080 102.210  21.300  1.00  0.00            
ATOM   3105  HE2 MET   192      78.740 102.040  21.780  1.00  0.00            
ATOM   3106  HE3 MET   192      78.350 103.540  21.470  1.00  0.00            
ATOM   3107  C   MET   192      74.120 102.000  16.580  1.00  0.00            
ATOM   3108  O   MET   192      74.030 100.900  17.100  1.00  0.00            
ATOM   3109  N   SER   193      73.160 102.400  15.700  1.00  0.00            
ATOM   3110  H   SER   193      73.370 103.200  15.110  1.00  0.00            
ATOM   3111  CA  SER   193      72.020 101.530  15.180  1.00  0.00            
ATOM   3112  HA  SER   193      72.360 100.490  15.140  1.00  0.00            
ATOM   3113  CB  SER   193      70.850 101.590  16.130  1.00  0.00            
ATOM   3114  HB2 SER   193      71.270 101.190  17.060  1.00  0.00            
ATOM   3115  HB3 SER   193      70.670 102.660  16.260  1.00  0.00            
ATOM   3116  OG  SER   193      69.750 100.880  15.640  1.00  0.00            
ATOM   3117  HG  SER   193      69.070 100.720  16.290  1.00  0.00            
ATOM   3118  C   SER   193      71.470 101.930  13.780  1.00  0.00            
ATOM   3119  O   SER   193      71.350 103.120  13.330  1.00  0.00            
ATOM   3120  N   ASP   194      71.240 100.870  12.890  1.00  0.00            
ATOM   3121  H   ASP   194      71.370  99.920  13.190  1.00  0.00            
ATOM   3122  CA  ASP   194      70.990 101.040  11.460  1.00  0.00            
ATOM   3123  HA  ASP   194      71.620 101.870  11.140  1.00  0.00            
ATOM   3124  CB  ASP   194      71.470  99.770  10.710  1.00  0.00            
ATOM   3125  HB2 ASP   194      71.460  99.800   9.620  1.00  0.00            
ATOM   3126  HB3 ASP   194      72.500  99.660  11.050  1.00  0.00            
ATOM   3127  CG  ASP   194      70.740  98.530  11.210  1.00  0.00            
ATOM   3128  OD1 ASP   194      70.150  97.730  10.400  1.00  0.00            
ATOM   3129  OD2 ASP   194      70.750  98.160  12.410  1.00  0.00            
ATOM   3130  C   ASP   194      69.530 101.370  11.120  1.00  0.00            
ATOM   3131  O   ASP   194      69.260 102.200  10.240  1.00  0.00            
ATOM   3132  N   LYS   195      68.570 100.890  11.900  1.00  0.00            
ATOM   3133  H   LYS   195      68.820 100.360  12.730  1.00  0.00            
ATOM   3134  CA  LYS   195      67.120 101.030  11.790  1.00  0.00            
ATOM   3135  HA  LYS   195      66.810 101.380  10.800  1.00  0.00            
ATOM   3136  CB  LYS   195      66.390  99.740  12.090  1.00  0.00            
ATOM   3137  HB2 LYS   195      66.860  99.350  12.990  1.00  0.00            
ATOM   3138  HB3 LYS   195      65.350  99.980  12.310  1.00  0.00            
ATOM   3139  CG  LYS   195      66.410  98.550  11.140  1.00  0.00            
ATOM   3140  HG2 LYS   195      65.710  98.750  10.330  1.00  0.00            
ATOM   3141  HG3 LYS   195      67.440  98.480  10.780  1.00  0.00            
ATOM   3142  CD  LYS   195      66.050  97.220  11.730  1.00  0.00            
ATOM   3143  HD2 LYS   195      65.090  97.290  12.240  1.00  0.00            
ATOM   3144  HD3 LYS   195      65.900  96.510  10.920  1.00  0.00            
ATOM   3145  CE  LYS   195      67.000  96.680  12.840  1.00  0.00            
ATOM   3146  HE2 LYS   195      67.180  97.430  13.610  1.00  0.00            
ATOM   3147  HE3 LYS   195      66.480  95.840  13.290  1.00  0.00            
ATOM   3148  NZ  LYS   195      68.310  96.280  12.330  1.00  0.00            
ATOM   3149  HZ1 LYS   195      68.340  95.420  11.800  1.00  0.00            
ATOM   3150  HZ2 LYS   195      68.750  97.000  11.770  1.00  0.00            
ATOM   3151  HZ3 LYS   195      68.930  96.130  13.100  1.00  0.00            
ATOM   3152  C   LYS   195      66.540 102.060  12.830  1.00  0.00            
ATOM   3153  O   LYS   195      66.820 101.830  14.010  1.00  0.00            
ATOM   3154  N   PRO   196      65.680 102.970  12.430  1.00  0.00            
ATOM   3155  CD  PRO   196      65.440 103.430  11.040  1.00  0.00            
ATOM   3156  HD2 PRO   196      64.610 102.860  10.600  1.00  0.00            
ATOM   3157  HD3 PRO   196      66.280 103.290  10.360  1.00  0.00            
ATOM   3158  CG  PRO   196      65.030 104.960  11.180  1.00  0.00            
ATOM   3159  HG2 PRO   196      64.470 105.160  10.260  1.00  0.00            
ATOM   3160  HG3 PRO   196      65.930 105.560  11.290  1.00  0.00            
ATOM   3161  CB  PRO   196      64.290 104.900  12.460  1.00  0.00            
ATOM   3162  HB2 PRO   196      63.270 104.610  12.200  1.00  0.00            
ATOM   3163  HB3 PRO   196      64.310 105.930  12.810  1.00  0.00            
ATOM   3164  CA  PRO   196      64.970 103.870  13.320  1.00  0.00            
ATOM   3165  HA  PRO   196      65.690 104.380  13.970  1.00  0.00            
ATOM   3166  C   PRO   196      64.070 103.150  14.340  1.00  0.00            
ATOM   3167  O   PRO   196      63.530 102.020  14.080  1.00  0.00            
ATOM   3168  N   LEU   197      63.780 103.770  15.460  1.00  0.00            
ATOM   3169  H   LEU   197      64.350 104.610  15.520  1.00  0.00            
ATOM   3170  CA  LEU   197      62.570 103.430  16.200  1.00  0.00            
ATOM   3171  HA  LEU   197      62.400 102.360  16.330  1.00  0.00            
ATOM   3172  CB  LEU   197      62.720 103.970  17.610  1.00  0.00            
ATOM   3173  HB2 LEU   197      63.360 103.240  18.110  1.00  0.00            
ATOM   3174  HB3 LEU   197      63.240 104.920  17.620  1.00  0.00            
ATOM   3175  CG  LEU   197      61.500 104.040  18.470  1.00  0.00            
ATOM   3176  HG  LEU   197      60.840 103.230  18.170  1.00  0.00            
ATOM   3177  CD1 LEU   197      61.850 104.050  19.950  1.00  0.00            
ATOM   3178 1HD1 LEU   197      62.320 104.980  20.270  1.00  0.00            
ATOM   3179 2HD1 LEU   197      60.910 103.930  20.500  1.00  0.00            
ATOM   3180 3HD1 LEU   197      62.340 103.100  20.160  1.00  0.00            
ATOM   3181  CD2 LEU   197      60.540 105.250  18.400  1.00  0.00            
ATOM   3182 1HD2 LEU   197      59.510 105.010  18.670  1.00  0.00            
ATOM   3183 2HD2 LEU   197      61.000 106.150  18.820  1.00  0.00            
ATOM   3184 3HD2 LEU   197      60.280 105.490  17.370  1.00  0.00            
ATOM   3185  C   LEU   197      61.370 103.980  15.510  1.00  0.00            
ATOM   3186  O   LEU   197      61.490 105.140  15.010  1.00  0.00            
ATOM   3187  N   HIE   198      60.260 103.200  15.470  1.00  0.00            
ATOM   3188  H   HIE   198      60.260 102.320  15.970  1.00  0.00            
ATOM   3189  CA  HIE   198      59.050 103.650  14.740  1.00  0.00            
ATOM   3190  HA  HIE   198      59.120 104.700  14.430  1.00  0.00            
ATOM   3191  CB  HIE   198      58.870 102.680  13.480  1.00  0.00            
ATOM   3192  HB2 HIE   198      59.710 102.850  12.800  1.00  0.00            
ATOM   3193  HB3 HIE   198      59.230 101.710  13.840  1.00  0.00            
ATOM   3194  CG  HIE   198      57.510 102.570  12.790  1.00  0.00            
ATOM   3195  ND1 HIE   198      56.410 101.850  13.260  1.00  0.00            
ATOM   3196  CE1 HIE   198      55.400 102.170  12.460  1.00  0.00            
ATOM   3197  HE1 HIE   198      54.350 101.910  12.470  1.00  0.00            
ATOM   3198  NE2 HIE   198      55.770 103.140  11.590  1.00  0.00            
ATOM   3199  HE2 HIE   198      55.120 103.690  11.060  1.00  0.00            
ATOM   3200  CD2 HIE   198      57.110 103.390  11.850  1.00  0.00            
ATOM   3201  HD2 HIE   198      57.740 104.010  11.230  1.00  0.00            
ATOM   3202  C   HIE   198      57.810 103.610  15.600  1.00  0.00            
ATOM   3203  O   HIE   198      57.730 102.900  16.630  1.00  0.00            
ATOM   3204  N   LEU   199      56.790 104.420  15.280  1.00  0.00            
ATOM   3205  H   LEU   199      56.880 105.020  14.470  1.00  0.00            
ATOM   3206  CA  LEU   199      55.630 104.530  16.170  1.00  0.00            
ATOM   3207  HA  LEU   199      55.380 103.520  16.490  1.00  0.00            
ATOM   3208  CB  LEU   199      55.810 105.590  17.300  1.00  0.00            
ATOM   3209  HB2 LEU   199      56.590 105.230  17.970  1.00  0.00            
ATOM   3210  HB3 LEU   199      56.300 106.500  16.960  1.00  0.00            
ATOM   3211  CG  LEU   199      54.570 105.810  18.150  1.00  0.00            
ATOM   3212  HG  LEU   199      53.990 104.890  18.200  1.00  0.00            
ATOM   3213  CD1 LEU   199      55.030 106.270  19.560  1.00  0.00            
ATOM   3214 1HD1 LEU   199      55.600 107.200  19.560  1.00  0.00            
ATOM   3215 2HD1 LEU   199      54.220 106.400  20.280  1.00  0.00            
ATOM   3216 3HD1 LEU   199      55.540 105.370  19.900  1.00  0.00            
ATOM   3217  CD2 LEU   199      53.620 106.920  17.720  1.00  0.00            
ATOM   3218 1HD2 LEU   199      54.170 107.850  17.840  1.00  0.00            
ATOM   3219 2HD2 LEU   199      53.330 106.780  16.680  1.00  0.00            
ATOM   3220 3HD2 LEU   199      52.770 106.910  18.400  1.00  0.00            
ATOM   3221  C   LEU   199      54.450 104.940  15.320  1.00  0.00            
ATOM   3222  O   LEU   199      54.500 105.860  14.520  1.00  0.00            
ATOM   3223  N   GLU   200      53.290 104.320  15.520  1.00  0.00            
ATOM   3224  H   GLU   200      53.360 103.740  16.340  1.00  0.00            
ATOM   3225  CA  GLU   200      52.040 104.760  14.880  1.00  0.00            
ATOM   3226  HA  GLU   200      52.140 105.800  14.580  1.00  0.00            
ATOM   3227  CB  GLU   200      51.710 103.910  13.660  1.00  0.00            
ATOM   3228  HB2 GLU   200      52.580 103.660  13.050  1.00  0.00            
ATOM   3229  HB3 GLU   200      51.370 102.930  13.990  1.00  0.00            
ATOM   3230  CG  GLU   200      50.540 104.460  12.780  1.00  0.00            
ATOM   3231  HG2 GLU   200      49.640 104.750  13.320  1.00  0.00            
ATOM   3232  HG3 GLU   200      50.870 105.260  12.110  1.00  0.00            
ATOM   3233  CD  GLU   200      50.010 103.380  11.880  1.00  0.00            
ATOM   3234  OE1 GLU   200      49.450 102.320  12.350  1.00  0.00            
ATOM   3235  OE2 GLU   200      50.000 103.600  10.590  1.00  0.00            
ATOM   3236  C   GLU   200      51.010 104.920  16.040  1.00  0.00            
ATOM   3237  O   GLU   200      50.940 104.050  16.890  1.00  0.00            
ATOM   3238  N   ALA   201      50.220 106.010  16.060  1.00  0.00            
ATOM   3239  H   ALA   201      50.400 106.740  15.390  1.00  0.00            
ATOM   3240  CA  ALA   201      49.110 106.190  17.030  1.00  0.00            
ATOM   3241  HA  ALA   201      49.070 105.300  17.650  1.00  0.00            
ATOM   3242  CB  ALA   201      49.550 107.230  18.020  1.00  0.00            
ATOM   3243  HB1 ALA   201      49.660 108.210  17.560  1.00  0.00            
ATOM   3244  HB2 ALA   201      48.720 107.110  18.720  1.00  0.00            
ATOM   3245  HB3 ALA   201      50.430 106.920  18.580  1.00  0.00            
ATOM   3246  C   ALA   201      47.790 106.500  16.270  1.00  0.00            
ATOM   3247  O   ALA   201      47.750 106.940  15.110  1.00  0.00            
ATOM   3248  N   SER   202      46.660 106.270  17.070  1.00  0.00            
ATOM   3249  H   SER   202      46.780 105.890  18.010  1.00  0.00            
ATOM   3250  CA  SER   202      45.230 106.490  16.630  1.00  0.00            
ATOM   3251  HA  SER   202      45.180 107.480  16.180  1.00  0.00            
ATOM   3252  CB  SER   202      44.800 105.420  15.590  1.00  0.00            
ATOM   3253  HB2 SER   202      45.480 105.450  14.740  1.00  0.00            
ATOM   3254  HB3 SER   202      44.820 104.390  15.950  1.00  0.00            
ATOM   3255  OG  SER   202      43.460 105.670  15.150  1.00  0.00            
ATOM   3256  HG  SER   202      43.490 106.430  14.560  1.00  0.00            
ATOM   3257  C   SER   202      44.320 106.600  17.830  1.00  0.00            
ATOM   3258  O   SER   202      44.560 106.050  18.940  1.00  0.00            
ATOM   3259  N   LEU   203      43.270 107.420  17.710  1.00  0.00            
ATOM   3260  H   LEU   203      43.160 107.770  16.770  1.00  0.00            
ATOM   3261  CA  LEU   203      42.200 107.520  18.740  1.00  0.00            
ATOM   3262  HA  LEU   203      42.570 107.290  19.740  1.00  0.00            
ATOM   3263  CB  LEU   203      41.470 108.810  18.850  1.00  0.00            
ATOM   3264  HB2 LEU   203      40.890 108.950  17.940  1.00  0.00            
ATOM   3265  HB3 LEU   203      40.870 108.790  19.760  1.00  0.00            
ATOM   3266  CG  LEU   203      42.360 110.080  19.050  1.00  0.00            
ATOM   3267  HG  LEU   203      42.970 110.320  18.180  1.00  0.00            
ATOM   3268  CD1 LEU   203      41.600 111.430  19.200  1.00  0.00            
ATOM   3269 1HD1 LEU   203      40.870 111.420  20.000  1.00  0.00            
ATOM   3270 2HD1 LEU   203      42.270 112.250  19.440  1.00  0.00            
ATOM   3271 3HD1 LEU   203      40.970 111.550  18.310  1.00  0.00            
ATOM   3272  CD2 LEU   203      43.260 109.900  20.260  1.00  0.00            
ATOM   3273 1HD2 LEU   203      43.800 110.800  20.550  1.00  0.00            
ATOM   3274 2HD2 LEU   203      42.600 109.480  21.020  1.00  0.00            
ATOM   3275 3HD2 LEU   203      44.070 109.180  20.070  1.00  0.00            
ATOM   3276  C   LEU   203      41.150 106.360  18.560  1.00  0.00            
ATOM   3277  O   LEU   203      41.170 105.760  17.460  1.00  0.00            
ATOM   3278  N   ASP   204      40.290 106.070  19.500  1.00  0.00            
ATOM   3279  H   ASP   204      40.320 106.420  20.450  1.00  0.00            
ATOM   3280  CA  ASP   204      39.290 105.000  19.240  1.00  0.00            
ATOM   3281  HA  ASP   204      39.820 104.260  18.640  1.00  0.00            
ATOM   3282  CB  ASP   204      38.850 104.270  20.530  1.00  0.00            
ATOM   3283  HB2 ASP   204      38.320 103.360  20.240  1.00  0.00            
ATOM   3284  HB3 ASP   204      39.690 103.840  21.070  1.00  0.00            
ATOM   3285  CG  ASP   204      37.860 105.060  21.410  1.00  0.00            
ATOM   3286  OD1 ASP   204      38.210 106.050  22.060  1.00  0.00            
ATOM   3287  OD2 ASP   204      36.700 104.590  21.510  1.00  0.00            
ATOM   3288  C   ASP   204      38.080 105.490  18.470  1.00  0.00            
ATOM   3289  O   ASP   204      37.240 104.700  18.110  1.00  0.00            
ATOM   3290  N   LYS   205      37.950 106.810  18.250  1.00  0.00            
ATOM   3291  H   LYS   205      38.680 107.350  18.700  1.00  0.00            
ATOM   3292  CA  LYS   205      36.870 107.550  17.560  1.00  0.00            
ATOM   3293  HA  LYS   205      36.640 107.000  16.650  1.00  0.00            
ATOM   3294  CB  LYS   205      35.640 107.850  18.500  1.00  0.00            
ATOM   3295  HB2 LYS   205      35.880 108.670  19.180  1.00  0.00            
ATOM   3296  HB3 LYS   205      34.860 108.230  17.840  1.00  0.00            
ATOM   3297  CG  LYS   205      35.020 106.790  19.420  1.00  0.00            
ATOM   3298  HG2 LYS   205      35.900 106.330  19.870  1.00  0.00            
ATOM   3299  HG3 LYS   205      34.450 107.250  20.230  1.00  0.00            
ATOM   3300  CD  LYS   205      34.070 105.850  18.670  1.00  0.00            
ATOM   3301  HD2 LYS   205      33.080 106.270  18.500  1.00  0.00            
ATOM   3302  HD3 LYS   205      34.440 105.720  17.650  1.00  0.00            
ATOM   3303  CE  LYS   205      33.760 104.550  19.450  1.00  0.00            
ATOM   3304  HE2 LYS   205      33.450 104.800  20.470  1.00  0.00            
ATOM   3305  HE3 LYS   205      32.920 104.060  18.960  1.00  0.00            
ATOM   3306  NZ  LYS   205      34.950 103.690  19.530  1.00  0.00            
ATOM   3307  HZ1 LYS   205      35.410 103.630  18.630  1.00  0.00            
ATOM   3308  HZ2 LYS   205      35.650 103.950  20.210  1.00  0.00            
ATOM   3309  HZ3 LYS   205      34.580 102.760  19.680  1.00  0.00            
ATOM   3310  C   LYS   205      37.370 108.910  16.980  1.00  0.00            
ATOM   3311  O   LYS   205      38.450 109.380  17.310  1.00  0.00            
ATOM   3312  N   GLU   206      36.580 109.520  16.130  1.00  0.00            
ATOM   3313  H   GLU   206      35.710 109.140  15.790  1.00  0.00            
ATOM   3314  CA  GLU   206      36.940 110.840  15.680  1.00  0.00            
ATOM   3315  HA  GLU   206      38.000 111.040  15.820  1.00  0.00            
ATOM   3316  CB  GLU   206      36.750 110.890  14.150  1.00  0.00            
ATOM   3317  HB2 GLU   206      37.360 110.170  13.610  1.00  0.00            
ATOM   3318  HB3 GLU   206      35.690 110.780  13.910  1.00  0.00            
ATOM   3319  CG  GLU   206      37.140 112.270  13.580  1.00  0.00            
ATOM   3320  HG2 GLU   206      36.410 112.950  14.000  1.00  0.00            
ATOM   3321  HG3 GLU   206      38.180 112.530  13.790  1.00  0.00            
ATOM   3322  CD  GLU   206      36.870 112.510  12.080  1.00  0.00            
ATOM   3323  OE1 GLU   206      36.690 111.490  11.330  1.00  0.00            
ATOM   3324  OE2 GLU   206      36.760 113.680  11.680  1.00  0.00            
ATOM   3325  C   GLU   206      36.140 111.920  16.350  1.00  0.00            
ATOM   3326  O   GLU   206      36.650 113.010  16.680  1.00  0.00            
ATOM   3327  N   ILE   207      34.940 111.600  16.680  1.00  0.00            
ATOM   3328  H   ILE   207      34.700 110.650  16.430  1.00  0.00            
ATOM   3329  CA  ILE   207      34.020 112.370  17.490  1.00  0.00            
ATOM   3330  HA  ILE   207      34.320 113.410  17.640  1.00  0.00            
ATOM   3331  CB  ILE   207      32.640 112.390  16.840  1.00  0.00            
ATOM   3332  HB  ILE   207      32.320 111.350  16.820  1.00  0.00            
ATOM   3333  CG2 ILE   207      31.610 113.280  17.700  1.00  0.00            
ATOM   3334 1HG2 ILE   207      31.910 114.330  17.770  1.00  0.00            
ATOM   3335 2HG2 ILE   207      30.620 113.210  17.240  1.00  0.00            
ATOM   3336 3HG2 ILE   207      31.540 112.930  18.730  1.00  0.00            
ATOM   3337  CG1 ILE   207      32.730 113.030  15.450  1.00  0.00            
ATOM   3338 2HG1 ILE   207      32.810 114.120  15.420  1.00  0.00            
ATOM   3339 3HG1 ILE   207      33.580 112.610  14.900  1.00  0.00            
ATOM   3340  CD1 ILE   207      31.500 112.730  14.550  1.00  0.00            
ATOM   3341 1HD1 ILE   207      31.410 113.510  13.800  1.00  0.00            
ATOM   3342 2HD1 ILE   207      31.680 111.780  14.050  1.00  0.00            
ATOM   3343 3HD1 ILE   207      30.620 112.790  15.180  1.00  0.00            
ATOM   3344  C   ILE   207      33.970 111.710  18.910  1.00  0.00            
ATOM   3345  O   ILE   207      33.740 110.480  19.050  1.00  0.00            
ATOM   3346  N   TYR   208      34.200 112.550  19.930  1.00  0.00            
ATOM   3347  H   TYR   208      34.430 113.520  19.780  1.00  0.00            
ATOM   3348  CA  TYR   208      33.830 112.230  21.290  1.00  0.00            
ATOM   3349  HA  TYR   208      33.510 111.200  21.450  1.00  0.00            
ATOM   3350  CB  TYR   208      35.030 112.210  22.320  1.00  0.00            
ATOM   3351  HB2 TYR   208      35.590 113.140  22.370  1.00  0.00            
ATOM   3352  HB3 TYR   208      34.710 112.150  23.360  1.00  0.00            
ATOM   3353  CG  TYR   208      36.080 111.110  21.960  1.00  0.00            
ATOM   3354  CD1 TYR   208      36.880 111.340  20.870  1.00  0.00            
ATOM   3355  HD1 TYR   208      36.780 112.240  20.280  1.00  0.00            
ATOM   3356  CE1 TYR   208      37.840 110.380  20.480  1.00  0.00            
ATOM   3357  HE1 TYR   208      38.560 110.550  19.690  1.00  0.00            
ATOM   3358  CZ  TYR   208      37.870 109.170  21.210  1.00  0.00            
ATOM   3359  OH  TYR   208      38.930 108.280  21.060  1.00  0.00            
ATOM   3360  HH  TYR   208      38.700 107.450  21.490  1.00  0.00            
ATOM   3361  CE2 TYR   208      37.030 108.950  22.320  1.00  0.00            
ATOM   3362  HE2 TYR   208      36.970 108.030  22.880  1.00  0.00            
ATOM   3363  CD2 TYR   208      36.100 109.930  22.680  1.00  0.00            
ATOM   3364  HD2 TYR   208      35.470 109.760  23.550  1.00  0.00            
ATOM   3365  C   TYR   208      32.660 113.090  21.710  1.00  0.00            
ATOM   3366  O   TYR   208      32.350 114.180  21.170  1.00  0.00            
ATOM   3367  N   TYR   209      31.920 112.630  22.700  1.00  0.00            
ATOM   3368  H   TYR   209      32.200 111.790  23.180  1.00  0.00            
ATOM   3369  CA  TYR   209      30.920 113.410  23.410  1.00  0.00            
ATOM   3370  HA  TYR   209      30.850 114.320  22.810  1.00  0.00            
ATOM   3371  CB  TYR   209      29.570 112.710  23.300  1.00  0.00            
ATOM   3372  HB2 TYR   209      29.610 111.790  23.880  1.00  0.00            
ATOM   3373  HB3 TYR   209      28.950 113.460  23.790  1.00  0.00            
ATOM   3374  CG  TYR   209      29.200 112.330  21.890  1.00  0.00            
ATOM   3375  CD1 TYR   209      28.490 113.310  21.110  1.00  0.00            
ATOM   3376  HD1 TYR   209      28.330 114.260  21.580  1.00  0.00            
ATOM   3377  CE1 TYR   209      28.060 112.930  19.790  1.00  0.00            
ATOM   3378  HE1 TYR   209      27.500 113.630  19.190  1.00  0.00            
ATOM   3379  CZ  TYR   209      28.400 111.650  19.270  1.00  0.00            
ATOM   3380  OH  TYR   209      28.150 111.230  17.990  1.00  0.00            
ATOM   3381  HH  TYR   209      27.910 111.950  17.400  1.00  0.00            
ATOM   3382  CE2 TYR   209      29.300 110.780  19.940  1.00  0.00            
ATOM   3383  HE2 TYR   209      29.660 109.860  19.510  1.00  0.00            
ATOM   3384  CD2 TYR   209      29.640 111.100  21.310  1.00  0.00            
ATOM   3385  HD2 TYR   209      30.210 110.410  21.900  1.00  0.00            
ATOM   3386  C   TYR   209      31.330 113.730  24.820  1.00  0.00            
ATOM   3387  O   TYR   209      32.230 113.120  25.300  1.00  0.00            
ATOM   3388  N   HIE   210      30.700 114.730  25.490  1.00  0.00            
ATOM   3389  H   HIE   210      29.980 115.330  25.120  1.00  0.00            
ATOM   3390  CA  HIE   210      31.150 115.130  26.880  1.00  0.00            
ATOM   3391  HA  HIE   210      32.210 115.380  26.810  1.00  0.00            
ATOM   3392  CB  HIE   210      30.330 116.460  27.330  1.00  0.00            
ATOM   3393  HB2 HIE   210      29.250 116.280  27.330  1.00  0.00            
ATOM   3394  HB3 HIE   210      30.460 116.640  28.400  1.00  0.00            
ATOM   3395  CG  HIE   210      30.720 117.710  26.650  1.00  0.00            
ATOM   3396  ND1 HIE   210      32.090 118.130  26.500  1.00  0.00            
ATOM   3397  CE1 HIE   210      31.990 119.230  25.670  1.00  0.00            
ATOM   3398  HE1 HIE   210      32.840 119.850  25.430  1.00  0.00            
ATOM   3399  NE2 HIE   210      30.740 119.530  25.420  1.00  0.00            
ATOM   3400  HE2 HIE   210      30.530 120.480  25.150  1.00  0.00            
ATOM   3401  CD2 HIE   210      29.900 118.610  26.080  1.00  0.00            
ATOM   3402  HD2 HIE   210      28.820 118.610  26.100  1.00  0.00            
ATOM   3403  C   HIE   210      30.940 113.980  27.790  1.00  0.00            
ATOM   3404  O   HIE   210      29.880 113.400  27.760  1.00  0.00            
ATOM   3405  N   GLY   211      31.970 113.730  28.630  1.00  0.00            
ATOM   3406  H   GLY   211      32.800 114.300  28.610  1.00  0.00            
ATOM   3407  CA  GLY   211      32.000 112.730  29.650  1.00  0.00            
ATOM   3408  HA2 GLY   211      32.680 112.990  30.470  1.00  0.00            
ATOM   3409  HA3 GLY   211      30.970 112.680  29.990  1.00  0.00            
ATOM   3410  C   GLY   211      32.420 111.340  29.160  1.00  0.00            
ATOM   3411  O   GLY   211      32.540 110.410  29.870  1.00  0.00            
ATOM   3412  N   GLU   212      32.770 111.240  27.850  1.00  0.00            
ATOM   3413  H   GLU   212      32.600 112.030  27.240  1.00  0.00            
ATOM   3414  CA  GLU   212      33.200 110.040  27.240  1.00  0.00            
ATOM   3415  HA  GLU   212      32.900 109.140  27.770  1.00  0.00            
ATOM   3416  CB  GLU   212      32.820 109.970  25.700  1.00  0.00            
ATOM   3417  HB2 GLU   212      33.170 110.860  25.180  1.00  0.00            
ATOM   3418  HB3 GLU   212      33.260 109.070  25.260  1.00  0.00            
ATOM   3419  CG  GLU   212      31.390 109.940  25.330  1.00  0.00            
ATOM   3420  HG2 GLU   212      30.820 110.490  26.080  1.00  0.00            
ATOM   3421  HG3 GLU   212      31.130 110.370  24.360  1.00  0.00            
ATOM   3422  CD  GLU   212      30.970 108.420  25.190  1.00  0.00            
ATOM   3423  OE1 GLU   212      30.370 108.000  24.160  1.00  0.00            
ATOM   3424  OE2 GLU   212      31.150 107.660  26.170  1.00  0.00            
ATOM   3425  C   GLU   212      34.740 109.990  27.180  1.00  0.00            
ATOM   3426  O   GLU   212      35.330 110.980  26.680  1.00  0.00            
ATOM   3427  N   PRO   213      35.430 108.900  27.630  1.00  0.00            
ATOM   3428  CD  PRO   213      34.880 107.630  28.180  1.00  0.00            
ATOM   3429  HD2 PRO   213      34.110 107.290  27.490  1.00  0.00            
ATOM   3430  HD3 PRO   213      34.560 107.650  29.220  1.00  0.00            
ATOM   3431  CG  PRO   213      36.040 106.620  28.100  1.00  0.00            
ATOM   3432  HG2 PRO   213      36.230 106.210  27.100  1.00  0.00            
ATOM   3433  HG3 PRO   213      35.880 105.870  28.870  1.00  0.00            
ATOM   3434  CB  PRO   213      37.220 107.520  28.420  1.00  0.00            
ATOM   3435  HB2 PRO   213      38.210 107.220  28.070  1.00  0.00            
ATOM   3436  HB3 PRO   213      37.100 107.760  29.480  1.00  0.00            
ATOM   3437  CA  PRO   213      36.890 108.760  27.750  1.00  0.00            
ATOM   3438  HA  PRO   213      37.250 109.580  28.370  1.00  0.00            
ATOM   3439  C   PRO   213      37.470 108.880  26.340  1.00  0.00            
ATOM   3440  O   PRO   213      36.970 108.150  25.490  1.00  0.00            
ATOM   3441  N   ILE   214      38.510 109.660  26.080  1.00  0.00            
ATOM   3442  H   ILE   214      38.870 110.170  26.880  1.00  0.00            
ATOM   3443  CA  ILE   214      39.380 109.400  24.980  1.00  0.00            
ATOM   3444  HA  ILE   214      38.780 109.310  24.080  1.00  0.00            
ATOM   3445  CB  ILE   214      40.250 110.650  24.810  1.00  0.00            
ATOM   3446  HB  ILE   214      40.550 110.700  25.860  1.00  0.00            
ATOM   3447  CG2 ILE   214      41.470 110.360  23.960  1.00  0.00            
ATOM   3448 1HG2 ILE   214      42.150 109.630  24.400  1.00  0.00            
ATOM   3449 2HG2 ILE   214      41.210 109.990  22.970  1.00  0.00            
ATOM   3450 3HG2 ILE   214      42.110 111.230  23.850  1.00  0.00            
ATOM   3451  CG1 ILE   214      39.680 112.060  24.370  1.00  0.00            
ATOM   3452 2HG1 ILE   214      39.810 112.270  23.310  1.00  0.00            
ATOM   3453 3HG1 ILE   214      38.650 112.140  24.740  1.00  0.00            
ATOM   3454  CD1 ILE   214      40.400 113.170  25.080  1.00  0.00            
ATOM   3455 1HD1 ILE   214      39.680 113.980  24.990  1.00  0.00            
ATOM   3456 2HD1 ILE   214      40.690 112.980  26.110  1.00  0.00            
ATOM   3457 3HD1 ILE   214      41.150 113.670  24.460  1.00  0.00            
ATOM   3458  C   ILE   214      40.200 108.130  25.200  1.00  0.00            
ATOM   3459  O   ILE   214      40.750 107.910  26.270  1.00  0.00            
ATOM   3460  N   SER   215      40.260 107.210  24.190  1.00  0.00            
ATOM   3461  H   SER   215      39.860 107.480  23.300  1.00  0.00            
ATOM   3462  CA  SER   215      41.200 106.070  24.230  1.00  0.00            
ATOM   3463  HA  SER   215      41.850 106.060  25.100  1.00  0.00            
ATOM   3464  CB  SER   215      40.540 104.710  24.160  1.00  0.00            
ATOM   3465  HB2 SER   215      39.770 104.770  23.400  1.00  0.00            
ATOM   3466  HB3 SER   215      41.300 103.990  23.890  1.00  0.00            
ATOM   3467  OG  SER   215      39.870 104.280  25.350  1.00  0.00            
ATOM   3468  HG  SER   215      38.950 104.530  25.300  1.00  0.00            
ATOM   3469  C   SER   215      42.070 106.150  23.000  1.00  0.00            
ATOM   3470  O   SER   215      41.580 106.620  21.980  1.00  0.00            
ATOM   3471  N   VAL   216      43.290 105.650  23.120  1.00  0.00            
ATOM   3472  H   VAL   216      43.550 105.260  24.010  1.00  0.00            
ATOM   3473  CA  VAL   216      44.410 105.900  22.150  1.00  0.00            
ATOM   3474  HA  VAL   216      43.900 106.100  21.210  1.00  0.00            
ATOM   3475  CB  VAL   216      45.150 107.220  22.500  1.00  0.00            
ATOM   3476  HB  VAL   216      44.460 108.060  22.390  1.00  0.00            
ATOM   3477  CG1 VAL   216      45.620 107.310  23.960  1.00  0.00            
ATOM   3478 1HG1 VAL   216      46.220 108.220  23.970  1.00  0.00            
ATOM   3479 2HG1 VAL   216      44.840 107.370  24.710  1.00  0.00            
ATOM   3480 3HG1 VAL   216      46.320 106.510  24.200  1.00  0.00            
ATOM   3481  CG2 VAL   216      46.260 107.540  21.480  1.00  0.00            
ATOM   3482 1HG2 VAL   216      45.820 107.500  20.480  1.00  0.00            
ATOM   3483 2HG2 VAL   216      46.700 108.510  21.690  1.00  0.00            
ATOM   3484 3HG2 VAL   216      47.010 106.760  21.620  1.00  0.00            
ATOM   3485  C   VAL   216      45.270 104.720  22.080  1.00  0.00            
ATOM   3486  O   VAL   216      46.020 104.370  22.960  1.00  0.00            
ATOM   3487  N   ASN   217      45.100 103.930  21.020  1.00  0.00            
ATOM   3488  H   ASN   217      44.350 104.120  20.360  1.00  0.00            
ATOM   3489  CA  ASN   217      45.990 102.850  20.660  1.00  0.00            
ATOM   3490  HA  ASN   217      46.120 102.190  21.510  1.00  0.00            
ATOM   3491  CB  ASN   217      45.300 102.040  19.590  1.00  0.00            
ATOM   3492  HB2 ASN   217      44.270 101.830  19.890  1.00  0.00            
ATOM   3493  HB3 ASN   217      45.140 102.690  18.730  1.00  0.00            
ATOM   3494  CG  ASN   217      46.090 100.780  19.150  1.00  0.00            
ATOM   3495  OD1 ASN   217      45.770  99.690  19.560  1.00  0.00            
ATOM   3496  ND2 ASN   217      47.070 100.870  18.310  1.00  0.00            
ATOM   3497 1HD2 ASN   217      47.490 100.010  18.000  1.00  0.00            
ATOM   3498 2HD2 ASN   217      47.350 101.700  17.810  1.00  0.00            
ATOM   3499  C   ASN   217      47.390 103.410  20.100  1.00  0.00            
ATOM   3500  O   ASN   217      47.460 104.250  19.200  1.00  0.00            
ATOM   3501  N   VAL   218      48.470 102.850  20.630  1.00  0.00            
ATOM   3502  H   VAL   218      48.410 102.070  21.280  1.00  0.00            
ATOM   3503  CA  VAL   218      49.870 103.220  20.340  1.00  0.00            
ATOM   3504  HA  VAL   218      50.000 103.920  19.520  1.00  0.00            
ATOM   3505  CB  VAL   218      50.530 103.890  21.500  1.00  0.00            
ATOM   3506  HB  VAL   218      50.550 103.230  22.370  1.00  0.00            
ATOM   3507  CG1 VAL   218      51.990 104.420  21.180  1.00  0.00            
ATOM   3508 1HG1 VAL   218      52.560 103.580  20.770  1.00  0.00            
ATOM   3509 2HG1 VAL   218      51.900 105.180  20.410  1.00  0.00            
ATOM   3510 3HG1 VAL   218      52.460 104.910  22.030  1.00  0.00            
ATOM   3511  CG2 VAL   218      49.680 105.060  21.950  1.00  0.00            
ATOM   3512 1HG2 VAL   218      48.670 104.780  22.250  1.00  0.00            
ATOM   3513 2HG2 VAL   218      50.160 105.570  22.790  1.00  0.00            
ATOM   3514 3HG2 VAL   218      49.490 105.660  21.060  1.00  0.00            
ATOM   3515  C   VAL   218      50.660 101.950  20.000  1.00  0.00            
ATOM   3516  O   VAL   218      50.610 101.020  20.820  1.00  0.00            
ATOM   3517  N   HIE   219      51.530 101.950  18.980  1.00  0.00            
ATOM   3518  H   HIE   219      51.480 102.700  18.300  1.00  0.00            
ATOM   3519  CA  HIE   219      52.270 100.750  18.470  1.00  0.00            
ATOM   3520  HA  HIE   219      52.340 100.040  19.300  1.00  0.00            
ATOM   3521  CB  HIE   219      51.420 100.340  17.250  1.00  0.00            
ATOM   3522  HB2 HIE   219      50.450 100.000  17.610  1.00  0.00            
ATOM   3523  HB3 HIE   219      51.330 101.150  16.520  1.00  0.00            
ATOM   3524  CG  HIE   219      51.860  99.140  16.440  1.00  0.00            
ATOM   3525  ND1 HIE   219      51.070  98.580  15.430  1.00  0.00            
ATOM   3526  CE1 HIE   219      51.720  97.430  15.040  1.00  0.00            
ATOM   3527  HE1 HIE   219      51.260  96.680  14.420  1.00  0.00            
ATOM   3528  NE2 HIE   219      52.780  97.220  15.830  1.00  0.00            
ATOM   3529  HE2 HIE   219      53.230  96.320  15.930  1.00  0.00            
ATOM   3530  CD2 HIE   219      52.930  98.320  16.700  1.00  0.00            
ATOM   3531  HD2 HIE   219      53.740  98.340  17.410  1.00  0.00            
ATOM   3532  C   HIE   219      53.700 101.200  18.150  1.00  0.00            
ATOM   3533  O   HIE   219      53.840 102.170  17.410  1.00  0.00            
ATOM   3534  N   VAL   220      54.680 100.500  18.740  1.00  0.00            
ATOM   3535  H   VAL   220      54.420  99.580  19.050  1.00  0.00            
ATOM   3536  CA  VAL   220      56.050 100.980  18.730  1.00  0.00            
ATOM   3537  HA  VAL   220      56.200 101.840  18.080  1.00  0.00            
ATOM   3538  CB  VAL   220      56.560 101.400  20.160  1.00  0.00            
ATOM   3539  HB  VAL   220      56.630 100.580  20.880  1.00  0.00            
ATOM   3540  CG1 VAL   220      57.940 102.080  20.130  1.00  0.00            
ATOM   3541 1HG1 VAL   220      58.130 102.560  21.080  1.00  0.00            
ATOM   3542 2HG1 VAL   220      58.700 101.350  19.850  1.00  0.00            
ATOM   3543 3HG1 VAL   220      57.920 102.900  19.400  1.00  0.00            
ATOM   3544  CG2 VAL   220      55.560 102.390  20.740  1.00  0.00            
ATOM   3545 1HG2 VAL   220      54.620 101.880  20.940  1.00  0.00            
ATOM   3546 2HG2 VAL   220      55.930 102.920  21.620  1.00  0.00            
ATOM   3547 3HG2 VAL   220      55.210 103.130  20.020  1.00  0.00            
ATOM   3548  C   VAL   220      56.990  99.840  18.230  1.00  0.00            
ATOM   3549  O   VAL   220      56.800  98.700  18.670  1.00  0.00            
ATOM   3550  N   THR   221      57.980 100.140  17.410  1.00  0.00            
ATOM   3551  H   THR   221      58.100 101.130  17.220  1.00  0.00            
ATOM   3552  CA  THR   221      59.050  99.240  16.970  1.00  0.00            
ATOM   3553  HA  THR   221      58.980  98.240  17.410  1.00  0.00            
ATOM   3554  CB  THR   221      59.170  99.090  15.480  1.00  0.00            
ATOM   3555  HB  THR   221      59.590 100.010  15.060  1.00  0.00            
ATOM   3556  CG2 THR   221      60.130  97.910  15.200  1.00  0.00            
ATOM   3557 1HG2 THR   221      61.190  98.150  15.270  1.00  0.00            
ATOM   3558 2HG2 THR   221      59.820  97.060  15.810  1.00  0.00            
ATOM   3559 3HG2 THR   221      59.970  97.630  14.170  1.00  0.00            
ATOM   3560  OG1 THR   221      57.930  98.810  14.860  1.00  0.00            
ATOM   3561  HG1 THR   221      57.400  99.440  15.360  1.00  0.00            
ATOM   3562  C   THR   221      60.300  99.850  17.500  1.00  0.00            
ATOM   3563  O   THR   221      60.980 100.690  16.950  1.00  0.00            
ATOM   3564  N   ASN   222      60.720  99.430  18.680  1.00  0.00            
ATOM   3565  H   ASN   222      60.160  98.740  19.160  1.00  0.00            
ATOM   3566  CA  ASN   222      62.090  99.730  19.230  1.00  0.00            
ATOM   3567  HA  ASN   222      62.190 100.810  19.130  1.00  0.00            
ATOM   3568  CB  ASN   222      62.150  99.340  20.760  1.00  0.00            
ATOM   3569  HB2 ASN   222      61.210  99.590  21.260  1.00  0.00            
ATOM   3570  HB3 ASN   222      62.370  98.280  20.800  1.00  0.00            
ATOM   3571  CG  ASN   222      63.210 100.060  21.580  1.00  0.00            
ATOM   3572  OD1 ASN   222      63.630 101.180  21.260  1.00  0.00            
ATOM   3573  ND2 ASN   222      63.590  99.610  22.740  1.00  0.00            
ATOM   3574 1HD2 ASN   222      64.280 100.190  23.190  1.00  0.00            
ATOM   3575 2HD2 ASN   222      63.280  98.700  23.050  1.00  0.00            
ATOM   3576  C   ASN   222      63.130  99.050  18.410  1.00  0.00            
ATOM   3577  O   ASN   222      62.950  97.970  17.850  1.00  0.00            
ATOM   3578  N   ASN   223      64.300  99.670  18.300  1.00  0.00            
ATOM   3579  H   ASN   223      64.350 100.440  18.960  1.00  0.00            
ATOM   3580  CA  ASN   223      65.500  99.190  17.590  1.00  0.00            
ATOM   3581  HA  ASN   223      65.540  98.110  17.610  1.00  0.00            
ATOM   3582  CB  ASN   223      65.490  99.580  16.060  1.00  0.00            
ATOM   3583  HB2 ASN   223      65.260 100.640  15.980  1.00  0.00            
ATOM   3584  HB3 ASN   223      66.490  99.440  15.650  1.00  0.00            
ATOM   3585  CG  ASN   223      64.510  98.770  15.260  1.00  0.00            
ATOM   3586  OD1 ASN   223      64.700  97.580  15.070  1.00  0.00            
ATOM   3587  ND2 ASN   223      63.560  99.320  14.540  1.00  0.00            
ATOM   3588 1HD2 ASN   223      63.250  98.830  13.710  1.00  0.00            
ATOM   3589 2HD2 ASN   223      63.350 100.300  14.690  1.00  0.00            
ATOM   3590  C   ASN   223      66.860  99.700  18.190  1.00  0.00            
ATOM   3591  O   ASN   223      67.890  99.120  17.930  1.00  0.00            
ATOM   3592  N   THR   224      66.860 100.590  19.150  1.00  0.00            
ATOM   3593  H   THR   224      66.020 101.120  19.320  1.00  0.00            
ATOM   3594  CA  THR   224      68.020 100.740  20.050  1.00  0.00            
ATOM   3595  HA  THR   224      68.930 100.790  19.450  1.00  0.00            
ATOM   3596  CB  THR   224      67.840 102.020  20.890  1.00  0.00            
ATOM   3597  HB  THR   224      67.440 102.800  20.240  1.00  0.00            
ATOM   3598  CG2 THR   224      66.860 101.990  22.030  1.00  0.00            
ATOM   3599 1HG2 THR   224      67.370 101.590  22.910  1.00  0.00            
ATOM   3600 2HG2 THR   224      66.500 102.990  22.290  1.00  0.00            
ATOM   3601 3HG2 THR   224      66.080 101.270  21.770  1.00  0.00            
ATOM   3602  OG1 THR   224      69.040 102.450  21.490  1.00  0.00            
ATOM   3603  HG1 THR   224      69.560 102.930  20.840  1.00  0.00            
ATOM   3604  C   THR   224      68.190  99.500  20.970  1.00  0.00            
ATOM   3605  O   THR   224      67.230  98.750  21.140  1.00  0.00            
ATOM   3606  N   ASN   225      69.360  99.310  21.570  1.00  0.00            
ATOM   3607  H   ASN   225      70.070 100.000  21.360  1.00  0.00            
ATOM   3608  CA  ASN   225      69.690  98.180  22.520  1.00  0.00            
ATOM   3609  HA  ASN   225      69.000  97.360  22.320  1.00  0.00            
ATOM   3610  CB  ASN   225      71.170  97.750  22.380  1.00  0.00            
ATOM   3611  HB2 ASN   225      71.800  98.570  22.710  1.00  0.00            
ATOM   3612  HB3 ASN   225      71.300  96.880  23.020  1.00  0.00            
ATOM   3613  CG  ASN   225      71.560  97.320  21.010  1.00  0.00            
ATOM   3614  OD1 ASN   225      72.280  98.040  20.360  1.00  0.00            
ATOM   3615  ND2 ASN   225      71.030  96.180  20.570  1.00  0.00            
ATOM   3616 1HD2 ASN   225      71.380  95.980  19.650  1.00  0.00            
ATOM   3617 2HD2 ASN   225      70.510  95.470  21.070  1.00  0.00            
ATOM   3618  C   ASN   225      69.480  98.450  24.020  1.00  0.00            
ATOM   3619  O   ASN   225      69.870  97.710  24.900  1.00  0.00            
ATOM   3620  N   LYS   226      68.650  99.410  24.260  1.00  0.00            
ATOM   3621  H   LYS   226      68.290  99.910  23.460  1.00  0.00            
ATOM   3622  CA  LYS   226      68.040  99.880  25.510  1.00  0.00            
ATOM   3623  HA  LYS   226      68.340  99.240  26.330  1.00  0.00            
ATOM   3624  CB  LYS   226      68.520 101.340  25.840  1.00  0.00            
ATOM   3625  HB2 LYS   226      68.200 102.030  25.070  1.00  0.00            
ATOM   3626  HB3 LYS   226      68.040 101.710  26.750  1.00  0.00            
ATOM   3627  CG  LYS   226      70.080 101.410  25.880  1.00  0.00            
ATOM   3628  HG2 LYS   226      70.490 100.520  25.400  1.00  0.00            
ATOM   3629  HG3 LYS   226      70.340 102.310  25.340  1.00  0.00            
ATOM   3630  CD  LYS   226      70.590 101.450  27.320  1.00  0.00            
ATOM   3631  HD2 LYS   226      70.280 102.280  27.960  1.00  0.00            
ATOM   3632  HD3 LYS   226      70.220 100.560  27.820  1.00  0.00            
ATOM   3633  CE  LYS   226      72.110 101.420  27.330  1.00  0.00            
ATOM   3634  HE2 LYS   226      72.470 100.400  27.220  1.00  0.00            
ATOM   3635  HE3 LYS   226      72.490 102.080  26.550  1.00  0.00            
ATOM   3636  NZ  LYS   226      72.600 101.880  28.680  1.00  0.00            
ATOM   3637  HZ1 LYS   226      73.580 101.670  28.770  1.00  0.00            
ATOM   3638  HZ2 LYS   226      72.400 102.860  28.840  1.00  0.00            
ATOM   3639  HZ3 LYS   226      72.080 101.380  29.380  1.00  0.00            
ATOM   3640  C   LYS   226      66.510  99.860  25.500  1.00  0.00            
ATOM   3641  O   LYS   226      65.900  99.850  24.430  1.00  0.00            
ATOM   3642  N   THR   227      65.950  99.980  26.740  1.00  0.00            
ATOM   3643  H   THR   227      66.490 100.000  27.600  1.00  0.00            
ATOM   3644  CA  THR   227      64.560 100.350  26.910  1.00  0.00            
ATOM   3645  HA  THR   227      63.900  99.580  26.500  1.00  0.00            
ATOM   3646  CB  THR   227      64.290 100.430  28.400  1.00  0.00            
ATOM   3647  HB  THR   227      63.260 100.740  28.550  1.00  0.00            
ATOM   3648  CG2 THR   227      64.540  99.100  29.100  1.00  0.00            
ATOM   3649 1HG2 THR   227      64.040  99.130  30.070  1.00  0.00            
ATOM   3650 2HG2 THR   227      64.140  98.300  28.470  1.00  0.00            
ATOM   3651 3HG2 THR   227      65.590  98.820  29.100  1.00  0.00            
ATOM   3652  OG1 THR   227      65.090 101.390  29.010  1.00  0.00            
ATOM   3653  HG1 THR   227      64.830 102.230  28.630  1.00  0.00            
ATOM   3654  C   THR   227      64.210 101.740  26.380  1.00  0.00            
ATOM   3655  O   THR   227      65.000 102.680  26.460  1.00  0.00            
ATOM   3656  N   VAL   228      62.950 101.880  25.930  1.00  0.00            
ATOM   3657  H   VAL   228      62.370 101.060  25.910  1.00  0.00            
ATOM   3658  CA  VAL   228      62.210 103.120  25.760  1.00  0.00            
ATOM   3659  HA  VAL   228      62.910 103.940  25.920  1.00  0.00            
ATOM   3660  CB  VAL   228      61.730 103.280  24.320  1.00  0.00            
ATOM   3661  HB  VAL   228      61.420 102.300  23.970  1.00  0.00            
ATOM   3662  CG1 VAL   228      60.580 104.280  23.870  1.00  0.00            
ATOM   3663 1HG1 VAL   228      59.760 104.020  24.540  1.00  0.00            
ATOM   3664 2HG1 VAL   228      60.850 105.320  24.060  1.00  0.00            
ATOM   3665 3HG1 VAL   228      60.380 104.080  22.820  1.00  0.00            
ATOM   3666  CG2 VAL   228      62.880 103.530  23.390  1.00  0.00            
ATOM   3667 1HG2 VAL   228      62.570 103.510  22.350  1.00  0.00            
ATOM   3668 2HG2 VAL   228      63.400 104.450  23.650  1.00  0.00            
ATOM   3669 3HG2 VAL   228      63.700 102.820  23.490  1.00  0.00            
ATOM   3670  C   VAL   228      61.020 103.140  26.760  1.00  0.00            
ATOM   3671  O   VAL   228      60.470 102.110  27.150  1.00  0.00            
ATOM   3672  N   LYS   229      60.620 104.310  27.290  1.00  0.00            
ATOM   3673  H   LYS   229      61.130 105.120  27.000  1.00  0.00            
ATOM   3674  CA  LYS   229      59.580 104.410  28.370  1.00  0.00            
ATOM   3675  HA  LYS   229      58.680 103.890  28.040  1.00  0.00            
ATOM   3676  CB  LYS   229      60.120 103.830  29.720  1.00  0.00            
ATOM   3677  HB2 LYS   229      59.410 103.750  30.550  1.00  0.00            
ATOM   3678  HB3 LYS   229      60.380 102.770  29.620  1.00  0.00            
ATOM   3679  CG  LYS   229      61.330 104.470  30.330  1.00  0.00            
ATOM   3680  HG2 LYS   229      62.130 104.590  29.610  1.00  0.00            
ATOM   3681  HG3 LYS   229      61.040 105.490  30.570  1.00  0.00            
ATOM   3682  CD  LYS   229      61.880 103.590  31.430  1.00  0.00            
ATOM   3683  HD2 LYS   229      61.100 103.460  32.180  1.00  0.00            
ATOM   3684  HD3 LYS   229      62.220 102.640  31.030  1.00  0.00            
ATOM   3685  CE  LYS   229      63.040 104.240  32.110  1.00  0.00            
ATOM   3686  HE2 LYS   229      63.710 104.480  31.280  1.00  0.00            
ATOM   3687  HE3 LYS   229      62.740 105.180  32.560  1.00  0.00            
ATOM   3688  NZ  LYS   229      63.730 103.450  33.100  1.00  0.00            
ATOM   3689  HZ1 LYS   229      63.070 103.050  33.760  1.00  0.00            
ATOM   3690  HZ2 LYS   229      64.260 102.620  32.860  1.00  0.00            
ATOM   3691  HZ3 LYS   229      64.260 104.010  33.770  1.00  0.00            
ATOM   3692  C   LYS   229      59.290 105.900  28.620  1.00  0.00            
ATOM   3693  O   LYS   229      59.700 106.760  27.810  1.00  0.00            
ATOM   3694  N   LYS   230      58.540 106.180  29.670  1.00  0.00            
ATOM   3695  H   LYS   230      58.380 105.510  30.410  1.00  0.00            
ATOM   3696  CA  LYS   230      57.880 107.520  29.940  1.00  0.00            
ATOM   3697  HA  LYS   230      57.300 107.320  30.840  1.00  0.00            
ATOM   3698  CB  LYS   230      59.000 108.520  30.380  1.00  0.00            
ATOM   3699  HB2 LYS   230      59.850 108.400  29.710  1.00  0.00            
ATOM   3700  HB3 LYS   230      58.720 109.550  30.150  1.00  0.00            
ATOM   3701  CG  LYS   230      59.450 108.470  31.860  1.00  0.00            
ATOM   3702  HG2 LYS   230      58.630 108.830  32.480  1.00  0.00            
ATOM   3703  HG3 LYS   230      59.840 107.520  32.230  1.00  0.00            
ATOM   3704  CD  LYS   230      60.630 109.470  32.020  1.00  0.00            
ATOM   3705  HD2 LYS   230      61.430 109.290  31.300  1.00  0.00            
ATOM   3706  HD3 LYS   230      60.320 110.510  31.920  1.00  0.00            
ATOM   3707  CE  LYS   230      61.290 109.330  33.350  1.00  0.00            
ATOM   3708  HE2 LYS   230      61.670 108.310  33.430  1.00  0.00            
ATOM   3709  HE3 LYS   230      62.160 109.970  33.350  1.00  0.00            
ATOM   3710  NZ  LYS   230      60.450 109.620  34.530  1.00  0.00            
ATOM   3711  HZ1 LYS   230      61.110 109.880  35.250  1.00  0.00            
ATOM   3712  HZ2 LYS   230      59.890 110.430  34.320  1.00  0.00            
ATOM   3713  HZ3 LYS   230      59.850 108.870  34.850  1.00  0.00            
ATOM   3714  C   LYS   230      56.920 107.980  28.840  1.00  0.00            
ATOM   3715  O   LYS   230      57.000 109.060  28.360  1.00  0.00            
ATOM   3716  N   ILE   231      56.060 107.080  28.320  1.00  0.00            
ATOM   3717  H   ILE   231      55.970 106.200  28.810  1.00  0.00            
ATOM   3718  CA  ILE   231      54.940 107.450  27.430  1.00  0.00            
ATOM   3719  HA  ILE   231      55.390 107.960  26.570  1.00  0.00            
ATOM   3720  CB  ILE   231      54.360 106.130  26.870  1.00  0.00            
ATOM   3721  HB  ILE   231      54.320 105.360  27.640  1.00  0.00            
ATOM   3722  CG2 ILE   231      52.920 106.390  26.310  1.00  0.00            
ATOM   3723 1HG2 ILE   231      53.010 107.340  25.790  1.00  0.00            
ATOM   3724 2HG2 ILE   231      52.520 105.590  25.680  1.00  0.00            
ATOM   3725 3HG2 ILE   231      52.210 106.420  27.130  1.00  0.00            
ATOM   3726  CG1 ILE   231      55.180 105.620  25.620  1.00  0.00            
ATOM   3727 2HG1 ILE   231      54.690 104.890  24.970  1.00  0.00            
ATOM   3728 3HG1 ILE   231      55.470 106.490  25.040  1.00  0.00            
ATOM   3729  CD1 ILE   231      56.470 104.900  26.130  1.00  0.00            
ATOM   3730 1HD1 ILE   231      56.780 104.360  25.230  1.00  0.00            
ATOM   3731 2HD1 ILE   231      57.220 105.640  26.430  1.00  0.00            
ATOM   3732 3HD1 ILE   231      56.140 104.210  26.910  1.00  0.00            
ATOM   3733  C   ILE   231      53.940 108.390  28.050  1.00  0.00            
ATOM   3734  O   ILE   231      53.460 108.100  29.130  1.00  0.00            
ATOM   3735  N   LYS   232      53.710 109.550  27.470  1.00  0.00            
ATOM   3736  H   LYS   232      54.230 109.790  26.640  1.00  0.00            
ATOM   3737  CA  LYS   232      52.900 110.580  28.050  1.00  0.00            
ATOM   3738  HA  LYS   232      52.290 110.210  28.870  1.00  0.00            
ATOM   3739  CB  LYS   232      53.900 111.670  28.450  1.00  0.00            
ATOM   3740  HB2 LYS   232      54.620 111.280  29.170  1.00  0.00            
ATOM   3741  HB3 LYS   232      54.390 112.030  27.550  1.00  0.00            
ATOM   3742  CG  LYS   232      53.210 112.900  29.070  1.00  0.00            
ATOM   3743  HG2 LYS   232      53.840 113.780  28.900  1.00  0.00            
ATOM   3744  HG3 LYS   232      52.270 113.040  28.540  1.00  0.00            
ATOM   3745  CD  LYS   232      52.920 112.790  30.580  1.00  0.00            
ATOM   3746  HD2 LYS   232      52.220 112.000  30.880  1.00  0.00            
ATOM   3747  HD3 LYS   232      53.800 112.510  31.150  1.00  0.00            
ATOM   3748  CE  LYS   232      52.380 114.130  31.190  1.00  0.00            
ATOM   3749  HE2 LYS   232      53.120 114.900  30.970  1.00  0.00            
ATOM   3750  HE3 LYS   232      51.460 114.330  30.630  1.00  0.00            
ATOM   3751  NZ  LYS   232      52.180 114.150  32.640  1.00  0.00            
ATOM   3752  HZ1 LYS   232      53.060 114.000  33.120  1.00  0.00            
ATOM   3753  HZ2 LYS   232      51.940 115.080  32.950  1.00  0.00            
ATOM   3754  HZ3 LYS   232      51.610 113.400  33.000  1.00  0.00            
ATOM   3755  C   LYS   232      51.820 110.860  27.010  1.00  0.00            
ATOM   3756  O   LYS   232      52.060 110.720  25.800  1.00  0.00            
ATOM   3757  N   ILE   233      50.570 111.210  27.420  1.00  0.00            
ATOM   3758  H   ILE   233      50.400 111.400  28.400  1.00  0.00            
ATOM   3759  CA  ILE   233      49.380 111.580  26.550  1.00  0.00            
ATOM   3760  HA  ILE   233      49.610 111.680  25.490  1.00  0.00            
ATOM   3761  CB  ILE   233      48.210 110.560  26.690  1.00  0.00            
ATOM   3762  HB  ILE   233      47.820 110.510  27.700  1.00  0.00            
ATOM   3763  CG2 ILE   233      47.080 110.980  25.770  1.00  0.00            
ATOM   3764 1HG2 ILE   233      46.420 110.260  25.290  1.00  0.00            
ATOM   3765 2HG2 ILE   233      46.410 111.660  26.290  1.00  0.00            
ATOM   3766 3HG2 ILE   233      47.630 111.440  24.940  1.00  0.00            
ATOM   3767  CG1 ILE   233      48.720 109.140  26.290  1.00  0.00            
ATOM   3768 2HG1 ILE   233      47.890 108.580  25.860  1.00  0.00            
ATOM   3769 3HG1 ILE   233      49.490 109.100  25.520  1.00  0.00            
ATOM   3770  CD1 ILE   233      49.110 108.190  27.460  1.00  0.00            
ATOM   3771 1HD1 ILE   233      48.190 107.800  27.900  1.00  0.00            
ATOM   3772 2HD1 ILE   233      49.580 107.320  27.020  1.00  0.00            
ATOM   3773 3HD1 ILE   233      49.840 108.610  28.160  1.00  0.00            
ATOM   3774  C   ILE   233      48.910 112.990  26.940  1.00  0.00            
ATOM   3775  O   ILE   233      48.690 113.200  28.160  1.00  0.00            
ATOM   3776  N   SER   234      48.530 113.920  26.130  1.00  0.00            
ATOM   3777  H   SER   234      48.620 113.720  25.140  1.00  0.00            
ATOM   3778  CA  SER   234      47.990 115.290  26.490  1.00  0.00            
ATOM   3779  HA  SER   234      47.440 115.230  27.430  1.00  0.00            
ATOM   3780  CB  SER   234      49.190 116.240  26.640  1.00  0.00            
ATOM   3781  HB2 SER   234      48.870 117.260  26.800  1.00  0.00            
ATOM   3782  HB3 SER   234      49.780 115.930  27.510  1.00  0.00            
ATOM   3783  OG  SER   234      50.020 116.210  25.450  1.00  0.00            
ATOM   3784  HG  SER   234      49.640 116.830  24.820  1.00  0.00            
ATOM   3785  C   SER   234      46.900 115.650  25.540  1.00  0.00            
ATOM   3786  O   SER   234      46.770 115.000  24.520  1.00  0.00            
ATOM   3787  N   VAL   235      46.000 116.590  25.870  1.00  0.00            
ATOM   3788  H   VAL   235      46.220 117.010  26.760  1.00  0.00            
ATOM   3789  CA  VAL   235      44.720 116.940  25.350  1.00  0.00            
ATOM   3790  HA  VAL   235      44.780 116.730  24.280  1.00  0.00            
ATOM   3791  CB  VAL   235      43.550 116.250  26.070  1.00  0.00            
ATOM   3792  HB  VAL   235      43.550 116.530  27.130  1.00  0.00            
ATOM   3793  CG1 VAL   235      42.260 116.700  25.350  1.00  0.00            
ATOM   3794 1HG1 VAL   235      41.360 116.130  25.580  1.00  0.00            
ATOM   3795 2HG1 VAL   235      42.090 117.740  25.610  1.00  0.00            
ATOM   3796 3HG1 VAL   235      42.410 116.690  24.270  1.00  0.00            
ATOM   3797  CG2 VAL   235      43.540 114.710  26.050  1.00  0.00            
ATOM   3798 1HG2 VAL   235      43.420 114.280  25.060  1.00  0.00            
ATOM   3799 2HG2 VAL   235      44.470 114.400  26.530  1.00  0.00            
ATOM   3800 3HG2 VAL   235      42.740 114.320  26.690  1.00  0.00            
ATOM   3801  C   VAL   235      44.510 118.470  25.490  1.00  0.00            
ATOM   3802  O   VAL   235      44.720 119.010  26.540  1.00  0.00            
ATOM   3803  N   ARG   236      44.240 119.200  24.390  1.00  0.00            
ATOM   3804  H   ARG   236      44.130 118.730  23.500  1.00  0.00            
ATOM   3805  CA  ARG   236      44.110 120.670  24.380  1.00  0.00            
ATOM   3806  HA  ARG   236      43.820 120.860  25.420  1.00  0.00            
ATOM   3807  CB  ARG   236      45.420 121.460  24.190  1.00  0.00            
ATOM   3808  HB2 ARG   236      45.350 122.430  24.690  1.00  0.00            
ATOM   3809  HB3 ARG   236      46.190 120.890  24.700  1.00  0.00            
ATOM   3810  CG  ARG   236      45.970 121.640  22.740  1.00  0.00            
ATOM   3811  HG2 ARG   236      45.840 120.810  22.050  1.00  0.00            
ATOM   3812  HG3 ARG   236      45.470 122.540  22.370  1.00  0.00            
ATOM   3813  CD  ARG   236      47.470 121.930  22.780  1.00  0.00            
ATOM   3814  HD2 ARG   236      48.000 121.100  23.240  1.00  0.00            
ATOM   3815  HD3 ARG   236      48.000 122.160  21.850  1.00  0.00            
ATOM   3816  NE  ARG   236      47.770 123.120  23.660  1.00  0.00            
ATOM   3817  HE  ARG   236      46.960 123.610  24.010  1.00  0.00            
ATOM   3818  CZ  ARG   236      48.980 123.570  23.970  1.00  0.00            
ATOM   3819  NH1 ARG   236      50.060 123.030  23.530  1.00  0.00            
ATOM   3820 1HH1 ARG   236      50.020 122.370  22.770  1.00  0.00            
ATOM   3821 2HH1 ARG   236      50.900 123.270  24.030  1.00  0.00            
ATOM   3822  NH2 ARG   236      49.130 124.510  24.790  1.00  0.00            
ATOM   3823 1HH2 ARG   236      48.310 125.010  25.090  1.00  0.00            
ATOM   3824 2HH2 ARG   236      50.100 124.690  25.030  1.00  0.00            
ATOM   3825  C   ARG   236      43.010 121.220  23.560  1.00  0.00            
ATOM   3826  O   ARG   236      42.630 120.520  22.620  1.00  0.00            
ATOM   3827  N   GLN   237      42.560 122.430  23.890  1.00  0.00            
ATOM   3828  H   GLN   237      43.020 122.900  24.660  1.00  0.00            
ATOM   3829  CA  GLN   237      41.510 123.150  23.120  1.00  0.00            
ATOM   3830  HA  GLN   237      41.050 122.410  22.460  1.00  0.00            
ATOM   3831  CB  GLN   237      40.460 123.640  24.090  1.00  0.00            
ATOM   3832  HB2 GLN   237      40.180 122.920  24.860  1.00  0.00            
ATOM   3833  HB3 GLN   237      40.940 124.500  24.540  1.00  0.00            
ATOM   3834  CG  GLN   237      39.160 124.150  23.390  1.00  0.00            
ATOM   3835  HG2 GLN   237      39.350 124.680  22.460  1.00  0.00            
ATOM   3836  HG3 GLN   237      38.370 123.450  23.150  1.00  0.00            
ATOM   3837  CD  GLN   237      38.510 125.160  24.280  1.00  0.00            
ATOM   3838  OE1 GLN   237      38.940 126.280  24.320  1.00  0.00            
ATOM   3839  NE2 GLN   237      37.550 124.790  25.070  1.00  0.00            
ATOM   3840 1HE2 GLN   237      37.040 125.520  25.550  1.00  0.00            
ATOM   3841 2HE2 GLN   237      37.320 123.810  25.020  1.00  0.00            
ATOM   3842  C   GLN   237      42.140 124.270  22.370  1.00  0.00            
ATOM   3843  O   GLN   237      43.290 124.580  22.560  1.00  0.00            
ATOM   3844  N   TYR   238      41.500 124.700  21.310  1.00  0.00            
ATOM   3845  H   TYR   238      40.660 124.230  20.990  1.00  0.00            
ATOM   3846  CA  TYR   238      41.860 125.890  20.460  1.00  0.00            
ATOM   3847  HA  TYR   238      42.800 126.310  20.810  1.00  0.00            
ATOM   3848  CB  TYR   238      42.250 125.410  19.110  1.00  0.00            
ATOM   3849  HB2 TYR   238      41.530 124.690  18.720  1.00  0.00            
ATOM   3850  HB3 TYR   238      42.450 126.210  18.390  1.00  0.00            
ATOM   3851  CG  TYR   238      43.610 124.690  19.130  1.00  0.00            
ATOM   3852  CD1 TYR   238      43.680 123.300  19.390  1.00  0.00            
ATOM   3853  HD1 TYR   238      42.720 122.860  19.580  1.00  0.00            
ATOM   3854  CE1 TYR   238      44.910 122.660  19.590  1.00  0.00            
ATOM   3855  HE1 TYR   238      44.870 121.650  19.970  1.00  0.00            
ATOM   3856  CZ  TYR   238      46.140 123.320  19.350  1.00  0.00            
ATOM   3857  OH  TYR   238      47.270 122.610  19.360  1.00  0.00            
ATOM   3858  HH  TYR   238      47.990 123.100  18.950  1.00  0.00            
ATOM   3859  CE2 TYR   238      46.130 124.710  18.960  1.00  0.00            
ATOM   3860  HE2 TYR   238      47.010 125.320  18.810  1.00  0.00            
ATOM   3861  CD2 TYR   238      44.880 125.370  19.030  1.00  0.00            
ATOM   3862  HD2 TYR   238      44.880 126.420  18.770  1.00  0.00            
ATOM   3863  C   TYR   238      40.780 126.950  20.190  1.00  0.00            
ATOM   3864  O   TYR   238      39.620 126.590  19.910  1.00  0.00            
ATOM   3865  N   ALA   239      41.090 128.200  20.520  1.00  0.00            
ATOM   3866  H   ALA   239      42.050 128.350  20.780  1.00  0.00            
ATOM   3867  CA  ALA   239      40.110 129.310  20.520  1.00  0.00            
ATOM   3868  HA  ALA   239      39.140 129.020  20.110  1.00  0.00            
ATOM   3869  CB  ALA   239      39.720 129.790  21.940  1.00  0.00            
ATOM   3870  HB1 ALA   239      40.560 129.710  22.630  1.00  0.00            
ATOM   3871  HB2 ALA   239      39.270 130.780  21.830  1.00  0.00            
ATOM   3872  HB3 ALA   239      39.000 129.080  22.330  1.00  0.00            
ATOM   3873  C   ALA   239      40.570 130.460  19.630  1.00  0.00            
ATOM   3874  O   ALA   239      41.770 130.810  19.730  1.00  0.00            
ATOM   3875  N   ASP   240      39.640 131.030  18.820  1.00  0.00            
ATOM   3876  H   ASP   240      38.670 130.760  18.830  1.00  0.00            
ATOM   3877  CA  ASP   240      39.880 132.170  17.990  1.00  0.00            
ATOM   3878  HA  ASP   240      40.710 132.730  18.430  1.00  0.00            
ATOM   3879  CB  ASP   240      40.190 131.680  16.510  1.00  0.00            
ATOM   3880  HB2 ASP   240      41.090 131.060  16.550  1.00  0.00            
ATOM   3881  HB3 ASP   240      39.400 131.090  16.050  1.00  0.00            
ATOM   3882  CG  ASP   240      40.530 132.830  15.570  1.00  0.00            
ATOM   3883  OD1 ASP   240      40.270 132.690  14.310  1.00  0.00            
ATOM   3884  OD2 ASP   240      41.140 133.860  15.930  1.00  0.00            
ATOM   3885  C   ASP   240      38.740 133.160  18.050  1.00  0.00            
ATOM   3886  O   ASP   240      37.700 132.840  17.470  1.00  0.00            
ATOM   3887  N   ILE   241      38.960 134.300  18.770  1.00  0.00            
ATOM   3888  H   ILE   241      39.780 134.340  19.360  1.00  0.00            
ATOM   3889  CA  ILE   241      37.800 135.180  18.960  1.00  0.00            
ATOM   3890  HA  ILE   241      36.960 134.500  19.070  1.00  0.00            
ATOM   3891  CB  ILE   241      38.010 136.090  20.200  1.00  0.00            
ATOM   3892  HB  ILE   241      38.860 136.760  20.100  1.00  0.00            
ATOM   3893  CG2 ILE   241      36.740 136.860  20.420  1.00  0.00            
ATOM   3894 1HG2 ILE   241      36.860 137.750  19.800  1.00  0.00            
ATOM   3895 2HG2 ILE   241      35.800 136.340  20.210  1.00  0.00            
ATOM   3896 3HG2 ILE   241      36.720 137.350  21.400  1.00  0.00            
ATOM   3897  CG1 ILE   241      38.240 135.260  21.470  1.00  0.00            
ATOM   3898 2HG1 ILE   241      37.370 134.630  21.650  1.00  0.00            
ATOM   3899 3HG1 ILE   241      39.150 134.670  21.410  1.00  0.00            
ATOM   3900  CD1 ILE   241      38.530 136.110  22.700  1.00  0.00            
ATOM   3901 1HD1 ILE   241      39.240 135.600  23.340  1.00  0.00            
ATOM   3902 2HD1 ILE   241      39.050 137.010  22.350  1.00  0.00            
ATOM   3903 3HD1 ILE   241      37.550 136.160  23.170  1.00  0.00            
ATOM   3904  C   ILE   241      37.580 136.010  17.670  1.00  0.00            
ATOM   3905  O   ILE   241      38.510 136.600  17.220  1.00  0.00            
ATOM   3906  N   CYS   242      36.380 135.960  17.050  1.00  0.00            
ATOM   3907  H   CYS   242      35.550 135.720  17.560  1.00  0.00            
ATOM   3908  CA  CYS   242      36.110 136.550  15.690  1.00  0.00            
ATOM   3909  HA  CYS   242      36.960 136.370  15.040  1.00  0.00            
ATOM   3910  CB  CYS   242      34.920 135.870  15.080  1.00  0.00            
ATOM   3911  HB2 CYS   242      34.080 135.950  15.780  1.00  0.00            
ATOM   3912  HB3 CYS   242      34.720 136.350  14.130  1.00  0.00            
ATOM   3913  SG  CYS   242      35.090 134.110  14.920  1.00  0.00            
ATOM   3914  HG  CYS   242      34.500 133.640  16.020  1.00  0.00            
ATOM   3915  C   CYS   242      35.760 138.070  15.720  1.00  0.00            
ATOM   3916  O   CYS   242      35.690 138.710  14.640  1.00  0.00            
ATOM   3917  N   LEU   243      35.500 138.640  16.910  1.00  0.00            
ATOM   3918  H   LEU   243      35.780 138.210  17.780  1.00  0.00            
ATOM   3919  CA  LEU   243      34.850 139.970  17.030  1.00  0.00            
ATOM   3920  HA  LEU   243      35.180 140.660  16.250  1.00  0.00            
ATOM   3921  CB  LEU   243      33.280 139.730  16.840  1.00  0.00            
ATOM   3922  HB2 LEU   243      33.240 139.180  15.900  1.00  0.00            
ATOM   3923  HB3 LEU   243      32.960 139.010  17.580  1.00  0.00            
ATOM   3924  CG  LEU   243      32.350 140.880  16.820  1.00  0.00            
ATOM   3925  HG  LEU   243      32.420 141.400  17.770  1.00  0.00            
ATOM   3926  CD1 LEU   243      32.620 141.900  15.700  1.00  0.00            
ATOM   3927 1HD1 LEU   243      32.600 141.440  14.710  1.00  0.00            
ATOM   3928 2HD1 LEU   243      31.860 142.640  15.910  1.00  0.00            
ATOM   3929 3HD1 LEU   243      33.610 142.320  15.890  1.00  0.00            
ATOM   3930  CD2 LEU   243      30.920 140.300  16.580  1.00  0.00            
ATOM   3931 1HD2 LEU   243      30.800 140.020  15.530  1.00  0.00            
ATOM   3932 2HD2 LEU   243      30.740 139.440  17.230  1.00  0.00            
ATOM   3933 3HD2 LEU   243      30.270 141.110  16.920  1.00  0.00            
ATOM   3934  C   LEU   243      35.110 140.650  18.400  1.00  0.00            
ATOM   3935  O   LEU   243      35.110 139.960  19.440  1.00  0.00            
ATOM   3936  N   PHE   244      35.280 141.970  18.400  1.00  0.00            
ATOM   3937  H   PHE   244      35.160 142.400  17.490  1.00  0.00            
ATOM   3938  CA  PHE   244      35.430 142.930  19.500  1.00  0.00            
ATOM   3939  HA  PHE   244      35.700 143.880  19.040  1.00  0.00            
ATOM   3940  CB  PHE   244      34.100 143.240  20.190  1.00  0.00            
ATOM   3941  HB2 PHE   244      33.350 143.280  19.400  1.00  0.00            
ATOM   3942  HB3 PHE   244      33.980 142.450  20.930  1.00  0.00            
ATOM   3943  CG  PHE   244      34.150 144.620  20.810  1.00  0.00            
ATOM   3944  CD1 PHE   244      34.080 145.740  20.040  1.00  0.00            
ATOM   3945  HD1 PHE   244      33.980 145.670  18.970  1.00  0.00            
ATOM   3946  CE1 PHE   244      34.310 147.030  20.540  1.00  0.00            
ATOM   3947  HE1 PHE   244      34.240 147.870  19.870  1.00  0.00            
ATOM   3948  CZ  PHE   244      34.770 147.190  21.810  1.00  0.00            
ATOM   3949  HZ  PHE   244      35.170 148.160  22.070  1.00  0.00            
ATOM   3950  CE2 PHE   244      34.800 146.150  22.660  1.00  0.00            
ATOM   3951  HE2 PHE   244      35.110 146.280  23.690  1.00  0.00            
ATOM   3952  CD2 PHE   244      34.500 144.850  22.160  1.00  0.00            
ATOM   3953  HD2 PHE   244      34.460 143.980  22.800  1.00  0.00            
ATOM   3954  C   PHE   244      36.690 142.550  20.420  1.00  0.00            
ATOM   3955  O   PHE   244      36.690 141.600  21.100  1.00  0.00            
ATOM   3956  N   ASN   245      37.740 143.430  20.450  1.00  0.00            
ATOM   3957  H   ASN   245      37.710 144.230  19.840  1.00  0.00            
ATOM   3958  CA  ASN   245      38.990 143.220  21.120  1.00  0.00            
ATOM   3959  HA  ASN   245      39.730 143.750  20.530  1.00  0.00            
ATOM   3960  CB  ASN   245      38.890 143.890  22.510  1.00  0.00            
ATOM   3961  HB2 ASN   245      38.590 144.920  22.300  1.00  0.00            
ATOM   3962  HB3 ASN   245      38.190 143.470  23.240  1.00  0.00            
ATOM   3963  CG  ASN   245      40.330 144.060  23.100  1.00  0.00            
ATOM   3964  OD1 ASN   245      41.290 144.220  22.370  1.00  0.00            
ATOM   3965  ND2 ASN   245      40.470 143.980  24.350  1.00  0.00            
ATOM   3966 1HD2 ASN   245      41.310 144.190  24.870  1.00  0.00            
ATOM   3967 2HD2 ASN   245      39.650 143.860  24.920  1.00  0.00            
ATOM   3968  C   ASN   245      39.440 141.780  21.160  1.00  0.00            
ATOM   3969  O   ASN   245      39.590 141.170  22.260  1.00  0.00            
ATOM   3970  N   THR   246      39.720 141.180  19.940  1.00  0.00            
ATOM   3971  H   THR   246      39.760 141.790  19.140  1.00  0.00            
ATOM   3972  CA  THR   246      39.980 139.740  19.680  1.00  0.00            
ATOM   3973  HA  THR   246      39.080 139.200  19.990  1.00  0.00            
ATOM   3974  CB  THR   246      39.990 139.410  18.180  1.00  0.00            
ATOM   3975  HB  THR   246      40.300 138.370  18.080  1.00  0.00            
ATOM   3976  CG2 THR   246      38.590 139.700  17.530  1.00  0.00            
ATOM   3977 1HG2 THR   246      37.840 139.200  18.140  1.00  0.00            
ATOM   3978 2HG2 THR   246      38.240 140.730  17.430  1.00  0.00            
ATOM   3979 3HG2 THR   246      38.540 139.320  16.520  1.00  0.00            
ATOM   3980  OG1 THR   246      40.970 140.180  17.580  1.00  0.00            
ATOM   3981  HG1 THR   246      41.820 139.720  17.580  1.00  0.00            
ATOM   3982  C   THR   246      41.220 139.200  20.330  1.00  0.00            
ATOM   3983  O   THR   246      42.080 139.950  20.740  1.00  0.00            
ATOM   3984  N   ALA   247      41.420 137.930  20.360  1.00  0.00            
ATOM   3985  H   ALA   247      40.720 137.320  19.970  1.00  0.00            
ATOM   3986  CA  ALA   247      42.540 137.150  20.850  1.00  0.00            
ATOM   3987  HA  ALA   247      43.540 137.470  20.590  1.00  0.00            
ATOM   3988  CB  ALA   247      42.560 137.320  22.370  1.00  0.00            
ATOM   3989  HB1 ALA   247      43.360 136.710  22.800  1.00  0.00            
ATOM   3990  HB2 ALA   247      42.820 138.360  22.580  1.00  0.00            
ATOM   3991  HB3 ALA   247      41.550 137.040  22.660  1.00  0.00            
ATOM   3992  C   ALA   247      42.490 135.690  20.460  1.00  0.00            
ATOM   3993  O   ALA   247      41.430 135.140  20.140  1.00  0.00            
ATOM   3994  N   GLN   248      43.620 135.000  20.650  1.00  0.00            
ATOM   3995  H   GLN   248      44.450 135.470  20.980  1.00  0.00            
ATOM   3996  CA  GLN   248      43.820 133.510  20.360  1.00  0.00            
ATOM   3997  HA  GLN   248      42.820 133.070  20.350  1.00  0.00            
ATOM   3998  CB  GLN   248      44.570 133.270  19.060  1.00  0.00            
ATOM   3999  HB2 GLN   248      45.300 134.080  19.090  1.00  0.00            
ATOM   4000  HB3 GLN   248      45.180 132.380  18.940  1.00  0.00            
ATOM   4001  CG  GLN   248      43.680 133.500  17.830  1.00  0.00            
ATOM   4002  HG2 GLN   248      42.820 132.830  17.870  1.00  0.00            
ATOM   4003  HG3 GLN   248      43.280 134.510  17.900  1.00  0.00            
ATOM   4004  CD  GLN   248      44.480 133.320  16.530  1.00  0.00            
ATOM   4005  OE1 GLN   248      45.710 133.280  16.540  1.00  0.00            
ATOM   4006  NE2 GLN   248      43.820 133.370  15.400  1.00  0.00            
ATOM   4007 1HE2 GLN   248      44.380 133.520  14.570  1.00  0.00            
ATOM   4008 2HE2 GLN   248      42.840 133.610  15.370  1.00  0.00            
ATOM   4009  C   GLN   248      44.480 132.830  21.530  1.00  0.00            
ATOM   4010  O   GLN   248      45.260 133.470  22.240  1.00  0.00            
ATOM   4011  N   TYR   249      44.100 131.580  21.720  1.00  0.00            
ATOM   4012  H   TYR   249      43.360 131.270  21.110  1.00  0.00            
ATOM   4013  CA  TYR   249      44.510 130.590  22.710  1.00  0.00            
ATOM   4014  HA  TYR   249      45.520 130.890  23.020  1.00  0.00            
ATOM   4015  CB  TYR   249      43.530 130.680  23.920  1.00  0.00            
ATOM   4016  HB2 TYR   249      42.560 130.330  23.570  1.00  0.00            
ATOM   4017  HB3 TYR   249      43.890 130.010  24.700  1.00  0.00            
ATOM   4018  CG  TYR   249      43.310 132.070  24.510  1.00  0.00            
ATOM   4019  CD1 TYR   249      44.400 132.850  24.800  1.00  0.00            
ATOM   4020  HD1 TYR   249      45.390 132.420  24.720  1.00  0.00            
ATOM   4021  CE1 TYR   249      44.300 134.190  25.180  1.00  0.00            
ATOM   4022  HE1 TYR   249      45.190 134.770  25.390  1.00  0.00            
ATOM   4023  CZ  TYR   249      43.040 134.790  25.160  1.00  0.00            
ATOM   4024  OH  TYR   249      43.000 136.130  25.330  1.00  0.00            
ATOM   4025  HH  TYR   249      43.870 136.460  25.580  1.00  0.00            
ATOM   4026  CE2 TYR   249      41.870 134.000  24.910  1.00  0.00            
ATOM   4027  HE2 TYR   249      40.920 134.520  24.960  1.00  0.00            
ATOM   4028  CD2 TYR   249      41.990 132.640  24.650  1.00  0.00            
ATOM   4029  HD2 TYR   249      41.060 132.110  24.530  1.00  0.00            
ATOM   4030  C   TYR   249      44.520 129.110  22.300  1.00  0.00            
ATOM   4031  O   TYR   249      43.990 128.740  21.230  1.00  0.00            
ATOM   4032  N   LYS   250      45.180 128.280  23.150  1.00  0.00            
ATOM   4033  H   LYS   250      45.720 128.600  23.950  1.00  0.00            
ATOM   4034  CA  LYS   250      45.320 126.870  22.980  1.00  0.00            
ATOM   4035  HA  LYS   250      44.460 126.470  22.430  1.00  0.00            
ATOM   4036  CB  LYS   250      46.420 126.660  21.920  1.00  0.00            
ATOM   4037  HB2 LYS   250      46.600 125.640  21.570  1.00  0.00            
ATOM   4038  HB3 LYS   250      46.100 127.180  21.010  1.00  0.00            
ATOM   4039  CG  LYS   250      47.750 127.320  22.450  1.00  0.00            
ATOM   4040  HG2 LYS   250      47.700 128.410  22.450  1.00  0.00            
ATOM   4041  HG3 LYS   250      47.830 127.030  23.490  1.00  0.00            
ATOM   4042  CD  LYS   250      49.000 126.840  21.680  1.00  0.00            
ATOM   4043  HD2 LYS   250      49.160 125.770  21.850  1.00  0.00            
ATOM   4044  HD3 LYS   250      48.930 127.070  20.620  1.00  0.00            
ATOM   4045  CE  LYS   250      50.260 127.470  22.260  1.00  0.00            
ATOM   4046  HE2 LYS   250      50.270 127.450  23.350  1.00  0.00            
ATOM   4047  HE3 LYS   250      51.130 126.890  21.940  1.00  0.00            
ATOM   4048  NZ  LYS   250      50.470 128.910  21.850  1.00  0.00            
ATOM   4049  HZ1 LYS   250      50.470 129.090  20.860  1.00  0.00            
ATOM   4050  HZ2 LYS   250      49.850 129.490  22.400  1.00  0.00            
ATOM   4051  HZ3 LYS   250      51.370 129.210  22.180  1.00  0.00            
ATOM   4052  C   LYS   250      45.430 126.150  24.350  1.00  0.00            
ATOM   4053  O   LYS   250      46.300 125.300  24.520  1.00  0.00            
ATOM   4054  N   CYS   251      44.610 126.610  25.310  1.00  0.00            
ATOM   4055  H   CYS   251      43.950 127.320  25.040  1.00  0.00            
ATOM   4056  CA  CYS   251      44.700 126.280  26.710  1.00  0.00            
ATOM   4057  HA  CYS   251      45.620 126.710  27.100  1.00  0.00            
ATOM   4058  CB  CYS   251      43.540 127.020  27.390  1.00  0.00            
ATOM   4059  HB2 CYS   251      43.530 128.060  27.060  1.00  0.00            
ATOM   4060  HB3 CYS   251      42.580 126.570  27.160  1.00  0.00            
ATOM   4061  SG  CYS   251      43.770 127.070  29.180  1.00  0.00            
ATOM   4062  HG  CYS   251      44.300 128.300  29.270  1.00  0.00            
ATOM   4063  C   CYS   251      44.550 124.720  26.940  1.00  0.00            
ATOM   4064  O   CYS   251      43.610 124.110  26.460  1.00  0.00            
ATOM   4065  N   PRO   252      45.490 124.060  27.640  1.00  0.00            
ATOM   4066  CD  PRO   252      46.640 124.690  28.370  1.00  0.00            
ATOM   4067  HD2 PRO   252      46.440 125.600  28.930  1.00  0.00            
ATOM   4068  HD3 PRO   252      47.430 124.970  27.680  1.00  0.00            
ATOM   4069  CG  PRO   252      47.210 123.530  29.220  1.00  0.00            
ATOM   4070  HG2 PRO   252      46.570 123.440  30.100  1.00  0.00            
ATOM   4071  HG3 PRO   252      48.270 123.700  29.440  1.00  0.00            
ATOM   4072  CB  PRO   252      46.950 122.210  28.480  1.00  0.00            
ATOM   4073  HB2 PRO   252      46.710 121.380  29.140  1.00  0.00            
ATOM   4074  HB3 PRO   252      47.810 122.000  27.840  1.00  0.00            
ATOM   4075  CA  PRO   252      45.590 122.550  27.770  1.00  0.00            
ATOM   4076  HA  PRO   252      45.480 121.980  26.850  1.00  0.00            
ATOM   4077  C   PRO   252      44.390 122.090  28.660  1.00  0.00            
ATOM   4078  O   PRO   252      43.850 122.760  29.530  1.00  0.00            
ATOM   4079  N   VAL   253      43.850 120.900  28.430  1.00  0.00            
ATOM   4080  H   VAL   253      44.420 120.380  27.780  1.00  0.00            
ATOM   4081  CA  VAL   253      42.540 120.370  28.900  1.00  0.00            
ATOM   4082  HA  VAL   253      42.080 121.060  29.610  1.00  0.00            
ATOM   4083  CB  VAL   253      41.440 120.100  27.840  1.00  0.00            
ATOM   4084  HB  VAL   253      41.810 119.440  27.060  1.00  0.00            
ATOM   4085  CG1 VAL   253      40.220 119.460  28.330  1.00  0.00            
ATOM   4086 1HG1 VAL   253      39.830 120.120  29.100  1.00  0.00            
ATOM   4087 2HG1 VAL   253      39.520 119.480  27.500  1.00  0.00            
ATOM   4088 3HG1 VAL   253      40.450 118.490  28.770  1.00  0.00            
ATOM   4089  CG2 VAL   253      41.240 121.400  27.120  1.00  0.00            
ATOM   4090 1HG2 VAL   253      41.060 122.230  27.810  1.00  0.00            
ATOM   4091 2HG2 VAL   253      42.140 121.610  26.540  1.00  0.00            
ATOM   4092 3HG2 VAL   253      40.440 121.290  26.390  1.00  0.00            
ATOM   4093  C   VAL   253      42.750 119.100  29.840  1.00  0.00            
ATOM   4094  O   VAL   253      42.180 118.860  30.870  1.00  0.00            
ATOM   4095  N   ALA   254      43.660 118.250  29.500  1.00  0.00            
ATOM   4096  H   ALA   254      44.170 118.460  28.660  1.00  0.00            
ATOM   4097  CA  ALA   254      43.830 116.910  30.110  1.00  0.00            
ATOM   4098  HA  ALA   254      43.760 117.110  31.180  1.00  0.00            
ATOM   4099  CB  ALA   254      42.680 115.890  29.870  1.00  0.00            
ATOM   4100  HB1 ALA   254      42.830 115.050  30.550  1.00  0.00            
ATOM   4101  HB2 ALA   254      41.730 116.400  30.040  1.00  0.00            
ATOM   4102  HB3 ALA   254      42.760 115.570  28.830  1.00  0.00            
ATOM   4103  C   ALA   254      45.250 116.300  29.940  1.00  0.00            
ATOM   4104  O   ALA   254      45.890 116.520  28.870  1.00  0.00            
ATOM   4105  N   MET   255      45.810 115.410  30.790  1.00  0.00            
ATOM   4106  H   MET   255      45.280 115.130  31.600  1.00  0.00            
ATOM   4107  CA  MET   255      47.030 114.550  30.510  1.00  0.00            
ATOM   4108  HA  MET   255      46.940 114.250  29.470  1.00  0.00            
ATOM   4109  CB  MET   255      48.280 115.320  30.680  1.00  0.00            
ATOM   4110  HB2 MET   255      49.080 114.650  30.360  1.00  0.00            
ATOM   4111  HB3 MET   255      48.170 116.170  30.010  1.00  0.00            
ATOM   4112  CG  MET   255      48.570 115.820  32.110  1.00  0.00            
ATOM   4113  HG2 MET   255      47.730 116.450  32.380  1.00  0.00            
ATOM   4114  HG3 MET   255      48.540 115.000  32.830  1.00  0.00            
ATOM   4115  SD  MET   255      50.180 116.570  32.160  1.00  0.00            
ATOM   4116  CE  MET   255      49.910 118.100  31.270  1.00  0.00            
ATOM   4117  HE1 MET   255      50.880 118.600  31.310  1.00  0.00            
ATOM   4118  HE2 MET   255      49.660 117.930  30.220  1.00  0.00            
ATOM   4119  HE3 MET   255      49.150 118.700  31.750  1.00  0.00            
ATOM   4120  C   MET   255      47.180 113.270  31.360  1.00  0.00            
ATOM   4121  O   MET   255      46.630 113.150  32.460  1.00  0.00            
ATOM   4122  N   GLU   256      47.860 112.250  30.740  1.00  0.00            
ATOM   4123  H   GLU   256      48.130 112.400  29.780  1.00  0.00            
ATOM   4124  CA  GLU   256      48.030 110.930  31.380  1.00  0.00            
ATOM   4125  HA  GLU   256      47.860 111.120  32.440  1.00  0.00            
ATOM   4126  CB  GLU   256      46.920 110.020  30.910  1.00  0.00            
ATOM   4127  HB2 GLU   256      45.960 110.530  31.060  1.00  0.00            
ATOM   4128  HB3 GLU   256      47.140 109.860  29.860  1.00  0.00            
ATOM   4129  CG  GLU   256      46.750 108.610  31.470  1.00  0.00            
ATOM   4130  HG2 GLU   256      45.820 108.210  31.070  1.00  0.00            
ATOM   4131  HG3 GLU   256      47.540 107.890  31.230  1.00  0.00            
ATOM   4132  CD  GLU   256      46.550 108.720  33.000  1.00  0.00            
ATOM   4133  OE1 GLU   256      45.380 108.570  33.430  1.00  0.00            
ATOM   4134  OE2 GLU   256      47.520 108.880  33.680  1.00  0.00            
ATOM   4135  C   GLU   256      49.420 110.320  31.120  1.00  0.00            
ATOM   4136  O   GLU   256      50.160 110.800  30.230  1.00  0.00            
ATOM   4137  N   GLU   257      49.840 109.310  31.850  1.00  0.00            
ATOM   4138  H   GLU   257      49.220 108.970  32.580  1.00  0.00            
ATOM   4139  CA  GLU   257      51.130 108.710  31.790  1.00  0.00            
ATOM   4140  HA  GLU   257      51.650 109.000  30.880  1.00  0.00            
ATOM   4141  CB  GLU   257      52.010 109.410  32.860  1.00  0.00            
ATOM   4142  HB2 GLU   257      51.760 110.450  33.030  1.00  0.00            
ATOM   4143  HB3 GLU   257      51.790 108.920  33.820  1.00  0.00            
ATOM   4144  CG  GLU   257      53.490 109.130  32.630  1.00  0.00            
ATOM   4145  HG2 GLU   257      53.600 108.050  32.620  1.00  0.00            
ATOM   4146  HG3 GLU   257      53.800 109.580  31.690  1.00  0.00            
ATOM   4147  CD  GLU   257      54.400 109.610  33.820  1.00  0.00            
ATOM   4148  OE1 GLU   257      55.230 110.500  33.580  1.00  0.00            
ATOM   4149  OE2 GLU   257      54.350 109.080  34.940  1.00  0.00            
ATOM   4150  C   GLU   257      50.940 107.230  31.870  1.00  0.00            
ATOM   4151  O   GLU   257      50.190 106.760  32.730  1.00  0.00            
ATOM   4152  N   ALA   258      51.680 106.500  31.070  1.00  0.00            
ATOM   4153  H   ALA   258      52.220 106.950  30.340  1.00  0.00            
ATOM   4154  CA  ALA   258      51.830 105.060  31.190  1.00  0.00            
ATOM   4155  HA  ALA   258      50.860 104.680  31.520  1.00  0.00            
ATOM   4156  CB  ALA   258      52.150 104.530  29.800  1.00  0.00            
ATOM   4157  HB1 ALA   258      51.320 104.850  29.170  1.00  0.00            
ATOM   4158  HB2 ALA   258      53.150 104.770  29.450  1.00  0.00            
ATOM   4159  HB3 ALA   258      52.020 103.450  29.830  1.00  0.00            
ATOM   4160  C   ALA   258      52.830 104.710  32.350  1.00  0.00            
ATOM   4161  O   ALA   258      53.800 105.400  32.570  1.00  0.00            
ATOM   4162  N   ASP   259      52.620 103.480  32.840  1.00  0.00            
ATOM   4163  H   ASP   259      51.740 103.020  32.690  1.00  0.00            
ATOM   4164  CA  ASP   259      53.580 102.750  33.700  1.00  0.00            
ATOM   4165  HA  ASP   259      54.310 103.460  34.070  1.00  0.00            
ATOM   4166  CB  ASP   259      52.940 102.150  34.980  1.00  0.00            
ATOM   4167  HB2 ASP   259      53.690 101.940  35.750  1.00  0.00            
ATOM   4168  HB3 ASP   259      52.220 102.890  35.330  1.00  0.00            
ATOM   4169  CG  ASP   259      52.080 100.900  34.690  1.00  0.00            
ATOM   4170  OD1 ASP   259      51.360 100.540  35.630  1.00  0.00            
ATOM   4171  OD2 ASP   259      51.940 100.290  33.610  1.00  0.00            
ATOM   4172  C   ASP   259      54.500 101.720  32.930  1.00  0.00            
ATOM   4173  O   ASP   259      55.420 101.170  33.500  1.00  0.00            
ATOM   4174  N   ASP   260      54.270 101.540  31.650  1.00  0.00            
ATOM   4175  H   ASP   260      53.460 101.950  31.220  1.00  0.00            
ATOM   4176  CA  ASP   260      54.970 100.570  30.800  1.00  0.00            
ATOM   4177  HA  ASP   260      55.130  99.630  31.340  1.00  0.00            
ATOM   4178  CB  ASP   260      54.160 100.230  29.540  1.00  0.00            
ATOM   4179  HB2 ASP   260      53.960 101.110  28.930  1.00  0.00            
ATOM   4180  HB3 ASP   260      54.710  99.440  29.020  1.00  0.00            
ATOM   4181  CG  ASP   260      52.860  99.660  30.090  1.00  0.00            
ATOM   4182  OD1 ASP   260      51.770 100.310  29.920  1.00  0.00            
ATOM   4183  OD2 ASP   260      52.880  98.460  30.460  1.00  0.00            
ATOM   4184  C   ASP   260      56.410 100.910  30.400  1.00  0.00            
ATOM   4185  O   ASP   260      56.770 102.090  30.270  1.00  0.00            
ATOM   4186  N   THR   261      57.190  99.860  30.000  1.00  0.00            
ATOM   4187  H   THR   261      56.750  98.960  30.150  1.00  0.00            
ATOM   4188  CA  THR   261      58.610  99.870  29.380  1.00  0.00            
ATOM   4189  HA  THR   261      58.800 100.870  29.000  1.00  0.00            
ATOM   4190  CB  THR   261      59.630  99.430  30.430  1.00  0.00            
ATOM   4191  HB  THR   261      59.450  98.370  30.620  1.00  0.00            
ATOM   4192  CG2 THR   261      61.100  99.560  29.980  1.00  0.00            
ATOM   4193 1HG2 THR   261      61.850  99.410  30.750  1.00  0.00            
ATOM   4194 2HG2 THR   261      61.180  98.710  29.310  1.00  0.00            
ATOM   4195 3HG2 THR   261      61.300 100.520  29.490  1.00  0.00            
ATOM   4196  OG1 THR   261      59.530 100.110  31.670  1.00  0.00            
ATOM   4197  HG1 THR   261      59.570  99.540  32.440  1.00  0.00            
ATOM   4198  C   THR   261      58.610  99.000  28.140  1.00  0.00            
ATOM   4199  O   THR   261      58.480  97.730  28.170  1.00  0.00            
ATOM   4200  N   VAL   262      59.000  99.600  27.050  1.00  0.00            
ATOM   4201  H   VAL   262      59.350 100.540  27.050  1.00  0.00            
ATOM   4202  CA  VAL   262      59.230  98.880  25.760  1.00  0.00            
ATOM   4203  HA  VAL   262      58.420  98.150  25.740  1.00  0.00            
ATOM   4204  CB  VAL   262      59.060  99.760  24.480  1.00  0.00            
ATOM   4205  HB  VAL   262      60.020 100.260  24.310  1.00  0.00            
ATOM   4206  CG1 VAL   262      58.980  98.990  23.220  1.00  0.00            
ATOM   4207 1HG1 VAL   262      59.290  99.660  22.420  1.00  0.00            
ATOM   4208 2HG1 VAL   262      59.800  98.280  23.180  1.00  0.00            
ATOM   4209 3HG1 VAL   262      58.060  98.410  23.190  1.00  0.00            
ATOM   4210  CG2 VAL   262      57.990 100.880  24.490  1.00  0.00            
ATOM   4211 1HG2 VAL   262      58.010 101.410  23.540  1.00  0.00            
ATOM   4212 2HG2 VAL   262      57.030 100.460  24.800  1.00  0.00            
ATOM   4213 3HG2 VAL   262      58.310 101.560  25.280  1.00  0.00            
ATOM   4214  C   VAL   262      60.630  98.280  25.780  1.00  0.00            
ATOM   4215  O   VAL   262      61.580  98.990  25.900  1.00  0.00            
ATOM   4216  N   ALA   263      60.680  96.980  25.650  1.00  0.00            
ATOM   4217  H   ALA   263      59.890  96.460  25.280  1.00  0.00            
ATOM   4218  CA  ALA   263      61.940  96.190  25.830  1.00  0.00            
ATOM   4219  HA  ALA   263      62.340  96.460  26.820  1.00  0.00            
ATOM   4220  CB  ALA   263      61.480  94.750  25.840  1.00  0.00            
ATOM   4221  HB1 ALA   263      60.720  94.600  26.600  1.00  0.00            
ATOM   4222  HB2 ALA   263      61.020  94.370  24.920  1.00  0.00            
ATOM   4223  HB3 ALA   263      62.290  94.130  26.210  1.00  0.00            
ATOM   4224  C   ALA   263      62.980  96.540  24.710  1.00  0.00            
ATOM   4225  O   ALA   263      62.560  97.150  23.670  1.00  0.00            
ATOM   4226  N   PRO   264      64.270  96.230  24.840  1.00  0.00            
ATOM   4227  CD  PRO   264      64.900  95.990  26.120  1.00  0.00            
ATOM   4228  HD2 PRO   264      64.640  94.970  26.410  1.00  0.00            
ATOM   4229  HD3 PRO   264      64.620  96.700  26.890  1.00  0.00            
ATOM   4230  CG  PRO   264      66.450  96.120  25.890  1.00  0.00            
ATOM   4231  HG2 PRO   264      67.120  95.540  26.520  1.00  0.00            
ATOM   4232  HG3 PRO   264      66.810  97.090  26.230  1.00  0.00            
ATOM   4233  CB  PRO   264      66.690  95.850  24.450  1.00  0.00            
ATOM   4234  HB2 PRO   264      66.780  94.780  24.250  1.00  0.00            
ATOM   4235  HB3 PRO   264      67.610  96.360  24.180  1.00  0.00            
ATOM   4236  CA  PRO   264      65.350  96.480  23.820  1.00  0.00            
ATOM   4237  HA  PRO   264      65.620  97.530  23.680  1.00  0.00            
ATOM   4238  C   PRO   264      65.100  95.750  22.450  1.00  0.00            
ATOM   4239  O   PRO   264      64.750  94.570  22.360  1.00  0.00            
ATOM   4240  N   SER   265      65.280  96.530  21.340  1.00  0.00            
ATOM   4241  H   SER   265      65.710  97.440  21.420  1.00  0.00            
ATOM   4242  CA  SER   265      64.980  96.030  19.970  1.00  0.00            
ATOM   4243  HA  SER   265      64.990  96.910  19.330  1.00  0.00            
ATOM   4244  CB  SER   265      66.120  95.070  19.600  1.00  0.00            
ATOM   4245  HB2 SER   265      65.950  94.160  20.180  1.00  0.00            
ATOM   4246  HB3 SER   265      66.160  94.820  18.540  1.00  0.00            
ATOM   4247  OG  SER   265      67.440  95.670  19.780  1.00  0.00            
ATOM   4248  HG  SER   265      67.770  95.950  18.930  1.00  0.00            
ATOM   4249  C   SER   265      63.620  95.260  19.900  1.00  0.00            
ATOM   4250  O   SER   265      63.570  94.290  19.210  1.00  0.00            
ATOM   4251  N   SER   266      62.560  95.710  20.600  1.00  0.00            
ATOM   4252  H   SER   266      62.780  96.520  21.150  1.00  0.00            
ATOM   4253  CA  SER   266      61.250  95.080  20.730  1.00  0.00            
ATOM   4254  HA  SER   266      61.440  94.030  20.510  1.00  0.00            
ATOM   4255  CB  SER   266      60.900  95.120  22.190  1.00  0.00            
ATOM   4256  HB2 SER   266      61.830  94.850  22.690  1.00  0.00            
ATOM   4257  HB3 SER   266      60.600  96.140  22.430  1.00  0.00            
ATOM   4258  OG  SER   266      59.890  94.190  22.450  1.00  0.00            
ATOM   4259  HG  SER   266      60.260  93.710  23.200  1.00  0.00            
ATOM   4260  C   SER   266      60.100  95.730  19.890  1.00  0.00            
ATOM   4261  O   SER   266      59.920  96.940  19.850  1.00  0.00            
ATOM   4262  N   THR   267      59.230  94.850  19.330  1.00  0.00            
ATOM   4263  H   THR   267      59.390  93.850  19.430  1.00  0.00            
ATOM   4264  CA  THR   267      57.900  95.360  18.840  1.00  0.00            
ATOM   4265  HA  THR   267      58.030  96.400  18.540  1.00  0.00            
ATOM   4266  CB  THR   267      57.460  94.490  17.610  1.00  0.00            
ATOM   4267  HB  THR   267      57.330  93.490  18.030  1.00  0.00            
ATOM   4268  CG2 THR   267      56.060  94.890  17.100  1.00  0.00            
ATOM   4269 1HG2 THR   267      56.080  95.950  16.880  1.00  0.00            
ATOM   4270 2HG2 THR   267      55.810  94.430  16.140  1.00  0.00            
ATOM   4271 3HG2 THR   267      55.310  94.590  17.830  1.00  0.00            
ATOM   4272  OG1 THR   267      58.310  94.540  16.540  1.00  0.00            
ATOM   4273  HG1 THR   267      59.140  94.260  16.930  1.00  0.00            
ATOM   4274  C   THR   267      56.850  95.250  19.960  1.00  0.00            
ATOM   4275  O   THR   267      56.870  94.480  20.910  1.00  0.00            
ATOM   4276  N   PHE   268      55.890  96.210  19.970  1.00  0.00            
ATOM   4277  H   PHE   268      55.900  96.860  19.190  1.00  0.00            
ATOM   4278  CA  PHE   268      55.010  96.580  21.070  1.00  0.00            
ATOM   4279  HA  PHE   268      54.730  95.640  21.540  1.00  0.00            
ATOM   4280  CB  PHE   268      55.820  97.280  22.140  1.00  0.00            
ATOM   4281  HB2 PHE   268      56.330  96.490  22.690  1.00  0.00            
ATOM   4282  HB3 PHE   268      56.430  98.040  21.640  1.00  0.00            
ATOM   4283  CG  PHE   268      55.050  98.000  23.260  1.00  0.00            
ATOM   4284  CD1 PHE   268      55.030  97.350  24.530  1.00  0.00            
ATOM   4285  HD1 PHE   268      55.460  96.370  24.670  1.00  0.00            
ATOM   4286  CE1 PHE   268      54.530  98.000  25.660  1.00  0.00            
ATOM   4287  HE1 PHE   268      54.660  97.720  26.700  1.00  0.00            
ATOM   4288  CZ  PHE   268      54.220  99.350  25.550  1.00  0.00            
ATOM   4289  HZ  PHE   268      54.090  99.920  26.460  1.00  0.00            
ATOM   4290  CE2 PHE   268      54.090  99.940  24.290  1.00  0.00            
ATOM   4291  HE2 PHE   268      53.810 100.970  24.170  1.00  0.00            
ATOM   4292  CD2 PHE   268      54.560  99.330  23.080  1.00  0.00            
ATOM   4293  HD2 PHE   268      54.530  99.800  22.110  1.00  0.00            
ATOM   4294  C   PHE   268      53.670  97.210  20.680  1.00  0.00            
ATOM   4295  O   PHE   268      53.720  98.100  19.830  1.00  0.00            
ATOM   4296  N   CYS   269      52.530  96.870  21.330  1.00  0.00            
ATOM   4297  H   CYS   269      52.560  96.280  22.140  1.00  0.00            
ATOM   4298  CA  CYS   269      51.310  97.710  21.210  1.00  0.00            
ATOM   4299  HA  CYS   269      51.730  98.710  21.130  1.00  0.00            
ATOM   4300  CB  CYS   269      50.560  97.430  19.880  1.00  0.00            
ATOM   4301  HB2 CYS   269      51.230  97.640  19.050  1.00  0.00            
ATOM   4302  HB3 CYS   269      50.330  96.370  19.770  1.00  0.00            
ATOM   4303  SG  CYS   269      49.030  98.350  19.710  1.00  0.00            
ATOM   4304  HG  CYS   269      49.630  99.450  20.190  1.00  0.00            
ATOM   4305  C   CYS   269      50.390  97.600  22.390  1.00  0.00            
ATOM   4306  O   CYS   269      50.150  96.480  22.800  1.00  0.00            
ATOM   4307  N   LYS   270      49.900  98.700  22.930  1.00  0.00            
ATOM   4308  H   LYS   270      50.060  99.520  22.360  1.00  0.00            
ATOM   4309  CA  LYS   270      48.970  98.920  24.010  1.00  0.00            
ATOM   4310  HA  LYS   270      48.350  98.020  24.030  1.00  0.00            
ATOM   4311  CB  LYS   270      49.760  99.170  25.320  1.00  0.00            
ATOM   4312  HB2 LYS   270      50.280 100.120  25.190  1.00  0.00            
ATOM   4313  HB3 LYS   270      49.000  99.230  26.090  1.00  0.00            
ATOM   4314  CG  LYS   270      50.730  98.080  25.660  1.00  0.00            
ATOM   4315  HG2 LYS   270      50.240  97.140  25.430  1.00  0.00            
ATOM   4316  HG3 LYS   270      51.620  98.350  25.090  1.00  0.00            
ATOM   4317  CD  LYS   270      51.090  98.110  27.150  1.00  0.00            
ATOM   4318  HD2 LYS   270      51.820  97.310  27.270  1.00  0.00            
ATOM   4319  HD3 LYS   270      51.570  99.060  27.400  1.00  0.00            
ATOM   4320  CE  LYS   270      49.910  97.780  28.070  1.00  0.00            
ATOM   4321  HE2 LYS   270      49.050  98.430  27.890  1.00  0.00            
ATOM   4322  HE3 LYS   270      49.590  96.780  27.810  1.00  0.00            
ATOM   4323  NZ  LYS   270      50.280  97.780  29.510  1.00  0.00            
ATOM   4324  HZ1 LYS   270      50.960  97.120  29.860  1.00  0.00            
ATOM   4325  HZ2 LYS   270      50.600  98.680  29.840  1.00  0.00            
ATOM   4326  HZ3 LYS   270      49.520  97.460  30.090  1.00  0.00            
ATOM   4327  C   LYS   270      47.980 100.040  23.700  1.00  0.00            
ATOM   4328  O   LYS   270      47.970 100.610  22.600  1.00  0.00            
ATOM   4329  N   VAL   271      47.050 100.190  24.670  1.00  0.00            
ATOM   4330  H   VAL   271      47.080  99.600  25.490  1.00  0.00            
ATOM   4331  CA  VAL   271      46.020 101.220  24.620  1.00  0.00            
ATOM   4332  HA  VAL   271      46.310 101.980  23.900  1.00  0.00            
ATOM   4333  CB  VAL   271      44.690 100.600  24.150  1.00  0.00            
ATOM   4334  HB  VAL   271      44.390  99.900  24.930  1.00  0.00            
ATOM   4335  CG1 VAL   271      43.440 101.570  24.130  1.00  0.00            
ATOM   4336 1HG1 VAL   271      43.300 102.120  25.060  1.00  0.00            
ATOM   4337 2HG1 VAL   271      43.600 102.350  23.380  1.00  0.00            
ATOM   4338 3HG1 VAL   271      42.560 101.020  23.790  1.00  0.00            
ATOM   4339  CG2 VAL   271      44.780  99.770  22.870  1.00  0.00            
ATOM   4340 1HG2 VAL   271      45.000 100.450  22.050  1.00  0.00            
ATOM   4341 2HG2 VAL   271      45.500  98.960  22.980  1.00  0.00            
ATOM   4342 3HG2 VAL   271      43.820  99.290  22.710  1.00  0.00            
ATOM   4343  C   VAL   271      45.940 101.870  26.000  1.00  0.00            
ATOM   4344  O   VAL   271      45.990 101.240  27.080  1.00  0.00            
ATOM   4345  N   TYR   272      45.740 103.150  25.980  1.00  0.00            
ATOM   4346  H   TYR   272      45.620 103.610  25.100  1.00  0.00            
ATOM   4347  CA  TYR   272      45.760 104.070  27.160  1.00  0.00            
ATOM   4348  HA  TYR   272      45.700 103.520  28.100  1.00  0.00            
ATOM   4349  CB  TYR   272      46.970 105.050  27.230  1.00  0.00            
ATOM   4350  HB2 TYR   272      47.020 105.530  26.260  1.00  0.00            
ATOM   4351  HB3 TYR   272      46.690 105.750  28.020  1.00  0.00            
ATOM   4352  CG  TYR   272      48.310 104.350  27.390  1.00  0.00            
ATOM   4353  CD1 TYR   272      49.180 104.340  26.270  1.00  0.00            
ATOM   4354  HD1 TYR   272      48.990 104.910  25.370  1.00  0.00            
ATOM   4355  CE1 TYR   272      50.240 103.430  26.220  1.00  0.00            
ATOM   4356  HE1 TYR   272      50.910 103.310  25.380  1.00  0.00            
ATOM   4357  CZ  TYR   272      50.490 102.600  27.360  1.00  0.00            
ATOM   4358  OH  TYR   272      51.540 101.740  27.350  1.00  0.00            
ATOM   4359  HH  TYR   272      51.550 101.320  28.210  1.00  0.00            
ATOM   4360  CE2 TYR   272      49.580 102.520  28.440  1.00  0.00            
ATOM   4361  HE2 TYR   272      49.640 101.720  29.150  1.00  0.00            
ATOM   4362  CD2 TYR   272      48.550 103.460  28.450  1.00  0.00            
ATOM   4363  HD2 TYR   272      47.900 103.500  29.320  1.00  0.00            
ATOM   4364  C   TYR   272      44.510 104.920  27.130  1.00  0.00            
ATOM   4365  O   TYR   272      43.840 104.920  26.090  1.00  0.00            
ATOM   4366  N   THR   273      44.060 105.540  28.240  1.00  0.00            
ATOM   4367  H   THR   273      44.540 105.380  29.120  1.00  0.00            
ATOM   4368  CA  THR   273      42.800 106.250  28.260  1.00  0.00            
ATOM   4369  HA  THR   273      42.710 106.830  27.340  1.00  0.00            
ATOM   4370  CB  THR   273      41.590 105.260  28.360  1.00  0.00            
ATOM   4371  HB  THR   273      41.650 104.670  27.440  1.00  0.00            
ATOM   4372  CG2 THR   273      41.610 104.240  29.500  1.00  0.00            
ATOM   4373 1HG2 THR   273      42.480 103.580  29.450  1.00  0.00            
ATOM   4374 2HG2 THR   273      41.610 104.760  30.460  1.00  0.00            
ATOM   4375 3HG2 THR   273      40.780 103.550  29.410  1.00  0.00            
ATOM   4376  OG1 THR   273      40.350 105.930  28.340  1.00  0.00            
ATOM   4377  HG1 THR   273      40.520 106.590  27.660  1.00  0.00            
ATOM   4378  C   THR   273      42.710 107.350  29.380  1.00  0.00            
ATOM   4379  O   THR   273      43.220 107.170  30.470  1.00  0.00            
ATOM   4380  N   LEU   274      42.050 108.450  29.130  1.00  0.00            
ATOM   4381  H   LEU   274      41.630 108.550  28.210  1.00  0.00            
ATOM   4382  CA  LEU   274      41.770 109.470  30.030  1.00  0.00            
ATOM   4383  HA  LEU   274      41.670 109.000  31.000  1.00  0.00            
ATOM   4384  CB  LEU   274      43.050 110.340  30.090  1.00  0.00            
ATOM   4385  HB2 LEU   274      43.050 110.910  31.020  1.00  0.00            
ATOM   4386  HB3 LEU   274      43.920 109.690  30.220  1.00  0.00            
ATOM   4387  CG  LEU   274      43.320 111.420  28.970  1.00  0.00            
ATOM   4388  HG  LEU   274      42.440 112.070  28.980  1.00  0.00            
ATOM   4389  CD1 LEU   274      44.570 112.310  29.210  1.00  0.00            
ATOM   4390 1HD1 LEU   274      45.380 111.650  28.890  1.00  0.00            
ATOM   4391 2HD1 LEU   274      44.550 113.280  28.720  1.00  0.00            
ATOM   4392 3HD1 LEU   274      44.670 112.440  30.290  1.00  0.00            
ATOM   4393  CD2 LEU   274      43.360 110.830  27.580  1.00  0.00            
ATOM   4394 1HD2 LEU   274      43.710 111.550  26.840  1.00  0.00            
ATOM   4395 2HD2 LEU   274      43.970 109.930  27.560  1.00  0.00            
ATOM   4396 3HD2 LEU   274      42.310 110.580  27.390  1.00  0.00            
ATOM   4397  C   LEU   274      40.470 110.230  29.630  1.00  0.00            
ATOM   4398  O   LEU   274      40.030 110.120  28.510  1.00  0.00            
ATOM   4399  N   THR   275      39.780 110.860  30.610  1.00  0.00            
ATOM   4400  H   THR   275      40.280 111.090  31.460  1.00  0.00            
ATOM   4401  CA  THR   275      38.500 111.590  30.480  1.00  0.00            
ATOM   4402  HA  THR   275      38.150 111.490  29.460  1.00  0.00            
ATOM   4403  CB  THR   275      37.460 111.040  31.460  1.00  0.00            
ATOM   4404  HB  THR   275      37.830 111.240  32.460  1.00  0.00            
ATOM   4405  CG2 THR   275      36.080 111.600  31.180  1.00  0.00            
ATOM   4406 1HG2 THR   275      36.100 112.690  31.090  1.00  0.00            
ATOM   4407 2HG2 THR   275      35.710 111.240  30.220  1.00  0.00            
ATOM   4408 3HG2 THR   275      35.430 111.200  31.950  1.00  0.00            
ATOM   4409  OG1 THR   275      37.320 109.660  31.360  1.00  0.00            
ATOM   4410  HG1 THR   275      38.120 109.220  31.650  1.00  0.00            
ATOM   4411  C   THR   275      38.680 113.110  30.760  1.00  0.00            
ATOM   4412  O   THR   275      39.260 113.510  31.760  1.00  0.00            
ATOM   4413  N   PRO   276      38.180 114.060  29.850  1.00  0.00            
ATOM   4414  CD  PRO   276      38.250 113.870  28.430  1.00  0.00            
ATOM   4415  HD2 PRO   276      37.310 113.600  27.960  1.00  0.00            
ATOM   4416  HD3 PRO   276      38.990 113.100  28.210  1.00  0.00            
ATOM   4417  CG  PRO   276      38.780 115.130  27.810  1.00  0.00            
ATOM   4418  HG2 PRO   276      38.480 115.360  26.790  1.00  0.00            
ATOM   4419  HG3 PRO   276      39.850 115.250  27.950  1.00  0.00            
ATOM   4420  CB  PRO   276      38.110 116.210  28.730  1.00  0.00            
ATOM   4421  HB2 PRO   276      37.100 116.430  28.390  1.00  0.00            
ATOM   4422  HB3 PRO   276      38.750 117.090  28.780  1.00  0.00            
ATOM   4423  CA  PRO   276      38.240 115.450  30.100  1.00  0.00            
ATOM   4424  HA  PRO   276      39.190 115.820  30.500  1.00  0.00            
ATOM   4425  C   PRO   276      37.100 115.830  31.040  1.00  0.00            
ATOM   4426  O   PRO   276      35.950 115.950  30.590  1.00  0.00            
ATOM   4427  N   PHE   277      37.390 116.130  32.270  1.00  0.00            
ATOM   4428  H   PHE   277      38.330 115.940  32.600  1.00  0.00            
ATOM   4429  CA  PHE   277      36.370 116.740  33.160  1.00  0.00            
ATOM   4430  HA  PHE   277      35.390 116.810  32.690  1.00  0.00            
ATOM   4431  CB  PHE   277      36.120 115.910  34.440  1.00  0.00            
ATOM   4432  HB2 PHE   277      36.970 115.870  35.130  1.00  0.00            
ATOM   4433  HB3 PHE   277      35.430 116.430  35.120  1.00  0.00            
ATOM   4434  CG  PHE   277      35.500 114.530  34.110  1.00  0.00            
ATOM   4435  CD1 PHE   277      34.170 114.400  33.670  1.00  0.00            
ATOM   4436  HD1 PHE   277      33.630 115.240  33.260  1.00  0.00            
ATOM   4437  CE1 PHE   277      33.580 113.150  33.630  1.00  0.00            
ATOM   4438  HE1 PHE   277      32.520 113.030  33.450  1.00  0.00            
ATOM   4439  CZ  PHE   277      34.250 112.030  34.070  1.00  0.00            
ATOM   4440  HZ  PHE   277      33.720 111.090  34.070  1.00  0.00            
ATOM   4441  CE2 PHE   277      35.600 112.080  34.380  1.00  0.00            
ATOM   4442  HE2 PHE   277      36.180 111.170  34.470  1.00  0.00            
ATOM   4443  CD2 PHE   277      36.210 113.390  34.420  1.00  0.00            
ATOM   4444  HD2 PHE   277      37.190 113.470  34.880  1.00  0.00            
ATOM   4445  C   PHE   277      36.640 118.250  33.520  1.00  0.00            
ATOM   4446  O   PHE   277      37.730 118.660  33.930  1.00  0.00            
ATOM   4447  N   LEU   278      35.600 119.140  33.380  1.00  0.00            
ATOM   4448  H   LEU   278      34.660 118.830  33.140  1.00  0.00            
ATOM   4449  CA  LEU   278      35.660 120.570  33.800  1.00  0.00            
ATOM   4450  HA  LEU   278      36.490 121.100  33.330  1.00  0.00            
ATOM   4451  CB  LEU   278      34.470 121.370  33.280  1.00  0.00            
ATOM   4452  HB2 LEU   278      34.590 121.330  32.200  1.00  0.00            
ATOM   4453  HB3 LEU   278      33.620 120.720  33.480  1.00  0.00            
ATOM   4454  CG  LEU   278      34.310 122.800  33.780  1.00  0.00            
ATOM   4455  HG  LEU   278      34.300 122.830  34.870  1.00  0.00            
ATOM   4456  CD1 LEU   278      35.370 123.800  33.260  1.00  0.00            
ATOM   4457 1HD1 LEU   278      35.410 123.560  32.190  1.00  0.00            
ATOM   4458 2HD1 LEU   278      35.160 124.850  33.470  1.00  0.00            
ATOM   4459 3HD1 LEU   278      36.290 123.480  33.750  1.00  0.00            
ATOM   4460  CD2 LEU   278      32.980 123.330  33.210  1.00  0.00            
ATOM   4461 1HD2 LEU   278      32.100 122.770  33.540  1.00  0.00            
ATOM   4462 2HD2 LEU   278      32.920 124.340  33.620  1.00  0.00            
ATOM   4463 3HD2 LEU   278      33.040 123.560  32.150  1.00  0.00            
ATOM   4464  C   LEU   278      35.850 120.710  35.300  1.00  0.00            
ATOM   4465  O   LEU   278      36.500 121.680  35.700  1.00  0.00            
ATOM   4466  N   ALA   279      35.410 119.690  36.120  1.00  0.00            
ATOM   4467  H   ALA   279      34.850 119.000  35.650  1.00  0.00            
ATOM   4468  CA  ALA   279      35.760 119.450  37.510  1.00  0.00            
ATOM   4469  HA  ALA   279      35.120 120.090  38.130  1.00  0.00            
ATOM   4470  CB  ALA   279      35.290 118.080  37.980  1.00  0.00            
ATOM   4471  HB1 ALA   279      35.800 117.250  37.480  1.00  0.00            
ATOM   4472  HB2 ALA   279      35.320 117.930  39.060  1.00  0.00            
ATOM   4473  HB3 ALA   279      34.280 117.850  37.660  1.00  0.00            
ATOM   4474  C   ALA   279      37.240 119.600  37.750  1.00  0.00            
ATOM   4475  O   ALA   279      37.590 119.810  38.860  1.00  0.00            
ATOM   4476  N   ASN   280      38.170 119.420  36.760  1.00  0.00            
ATOM   4477  H   ASN   280      37.850 119.180  35.830  1.00  0.00            
ATOM   4478  CA  ASN   280      39.640 119.490  36.870  1.00  0.00            
ATOM   4479  HA  ASN   280      39.850 119.550  37.930  1.00  0.00            
ATOM   4480  CB  ASN   280      40.230 118.220  36.340  1.00  0.00            
ATOM   4481  HB2 ASN   280      40.190 118.170  35.250  1.00  0.00            
ATOM   4482  HB3 ASN   280      41.310 118.260  36.440  1.00  0.00            
ATOM   4483  CG  ASN   280      39.770 117.000  37.140  1.00  0.00            
ATOM   4484  OD1 ASN   280      39.800 117.040  38.360  1.00  0.00            
ATOM   4485  ND2 ASN   280      39.380 115.920  36.530  1.00  0.00            
ATOM   4486 1HD2 ASN   280      39.210 115.080  37.070  1.00  0.00            
ATOM   4487 2HD2 ASN   280      39.590 115.840  35.550  1.00  0.00            
ATOM   4488  C   ASN   280      40.230 120.750  36.190  1.00  0.00            
ATOM   4489  O   ASN   280      41.360 120.860  35.970  1.00  0.00            
ATOM   4490  N   ASN   281      39.420 121.760  35.790  1.00  0.00            
ATOM   4491  H   ASN   281      38.450 121.630  36.010  1.00  0.00            
ATOM   4492  CA  ASN   281      39.790 122.860  34.920  1.00  0.00            
ATOM   4493  HA  ASN   281      40.860 122.950  35.100  1.00  0.00            
ATOM   4494  CB  ASN   281      39.500 122.370  33.450  1.00  0.00            
ATOM   4495  HB2 ASN   281      38.470 122.010  33.390  1.00  0.00            
ATOM   4496  HB3 ASN   281      39.500 123.200  32.740  1.00  0.00            
ATOM   4497  CG  ASN   281      40.430 121.280  32.960  1.00  0.00            
ATOM   4498  OD1 ASN   281      41.530 121.590  32.590  1.00  0.00            
ATOM   4499  ND2 ASN   281      40.020 120.000  32.840  1.00  0.00            
ATOM   4500 1HD2 ASN   281      40.690 119.370  32.410  1.00  0.00            
ATOM   4501 2HD2 ASN   281      39.280 119.690  33.450  1.00  0.00            
ATOM   4502  C   ASN   281      39.150 124.170  35.340  1.00  0.00            
ATOM   4503  O   ASN   281      38.920 124.980  34.500  1.00  0.00            
ATOM   4504  N   ARG   282      38.780 124.360  36.630  1.00  0.00            
ATOM   4505  H   ARG   282      39.060 123.670  37.310  1.00  0.00            
ATOM   4506  CA  ARG   282      37.980 125.430  37.060  1.00  0.00            
ATOM   4507  HA  ARG   282      37.090 125.530  36.430  1.00  0.00            
ATOM   4508  CB  ARG   282      37.470 125.160  38.450  1.00  0.00            
ATOM   4509  HB2 ARG   282      38.310 124.920  39.100  1.00  0.00            
ATOM   4510  HB3 ARG   282      36.950 126.060  38.770  1.00  0.00            
ATOM   4511  CG  ARG   282      36.440 124.010  38.490  1.00  0.00            
ATOM   4512  HG2 ARG   282      35.500 124.340  38.040  1.00  0.00            
ATOM   4513  HG3 ARG   282      36.780 123.160  37.900  1.00  0.00            
ATOM   4514  CD  ARG   282      36.170 123.390  39.860  1.00  0.00            
ATOM   4515  HD2 ARG   282      35.970 124.160  40.600  1.00  0.00            
ATOM   4516  HD3 ARG   282      35.220 122.840  39.840  1.00  0.00            
ATOM   4517  NE  ARG   282      37.290 122.490  40.160  1.00  0.00            
ATOM   4518  HE  ARG   282      38.010 122.450  39.450  1.00  0.00            
ATOM   4519  CZ  ARG   282      37.490 121.860  41.280  1.00  0.00            
ATOM   4520  NH1 ARG   282      36.560 121.730  42.130  1.00  0.00            
ATOM   4521 1HH1 ARG   282      35.830 122.420  42.140  1.00  0.00            
ATOM   4522 2HH1 ARG   282      36.710 121.180  42.970  1.00  0.00            
ATOM   4523  NH2 ARG   282      38.660 121.310  41.550  1.00  0.00            
ATOM   4524 1HH2 ARG   282      39.370 121.310  40.840  1.00  0.00            
ATOM   4525 2HH2 ARG   282      38.710 120.710  42.360  1.00  0.00            
ATOM   4526  C   ARG   282      38.740 126.770  36.910  1.00  0.00            
ATOM   4527  O   ARG   282      38.240 127.760  36.380  1.00  0.00            
ATOM   4528  N   GLU   283      39.980 126.710  37.420  1.00  0.00            
ATOM   4529  H   GLU   283      40.320 125.830  37.780  1.00  0.00            
ATOM   4530  CA  GLU   283      41.000 127.760  37.360  1.00  0.00            
ATOM   4531  HA  GLU   283      40.700 128.670  37.870  1.00  0.00            
ATOM   4532  CB  GLU   283      42.220 127.300  38.150  1.00  0.00            
ATOM   4533  HB2 GLU   283      42.920 128.130  38.110  1.00  0.00            
ATOM   4534  HB3 GLU   283      42.060 127.120  39.210  1.00  0.00            
ATOM   4535  CG  GLU   283      43.050 126.140  37.560  1.00  0.00            
ATOM   4536  HG2 GLU   283      43.460 126.370  36.580  1.00  0.00            
ATOM   4537  HG3 GLU   283      43.880 126.080  38.260  1.00  0.00            
ATOM   4538  CD  GLU   283      42.440 124.700  37.480  1.00  0.00            
ATOM   4539  OE1 GLU   283      42.770 123.950  36.580  1.00  0.00            
ATOM   4540  OE2 GLU   283      41.600 124.390  38.330  1.00  0.00            
ATOM   4541  C   GLU   283      41.410 128.240  35.950  1.00  0.00            
ATOM   4542  O   GLU   283      42.020 129.240  35.840  1.00  0.00            
ATOM   4543  N   LYS   284      40.920 127.460  34.930  1.00  0.00            
ATOM   4544  H   LYS   284      40.190 126.770  35.050  1.00  0.00            
ATOM   4545  CA  LYS   284      41.510 127.710  33.520  1.00  0.00            
ATOM   4546  HA  LYS   284      42.580 127.540  33.640  1.00  0.00            
ATOM   4547  CB  LYS   284      41.140 126.560  32.580  1.00  0.00            
ATOM   4548  HB2 LYS   284      40.080 126.310  32.540  1.00  0.00            
ATOM   4549  HB3 LYS   284      41.470 126.920  31.610  1.00  0.00            
ATOM   4550  CG  LYS   284      41.980 125.310  32.800  1.00  0.00            
ATOM   4551  HG2 LYS   284      42.170 125.140  33.860  1.00  0.00            
ATOM   4552  HG3 LYS   284      41.380 124.440  32.530  1.00  0.00            
ATOM   4553  CD  LYS   284      43.440 125.310  32.160  1.00  0.00            
ATOM   4554  HD2 LYS   284      43.300 125.080  31.100  1.00  0.00            
ATOM   4555  HD3 LYS   284      44.010 126.230  32.070  1.00  0.00            
ATOM   4556  CE  LYS   284      44.520 124.380  32.650  1.00  0.00            
ATOM   4557  HE2 LYS   284      45.430 124.630  32.100  1.00  0.00            
ATOM   4558  HE3 LYS   284      44.530 124.590  33.720  1.00  0.00            
ATOM   4559  NZ  LYS   284      44.250 122.960  32.330  1.00  0.00            
ATOM   4560  HZ1 LYS   284      43.590 122.530  32.970  1.00  0.00            
ATOM   4561  HZ2 LYS   284      43.900 122.790  31.400  1.00  0.00            
ATOM   4562  HZ3 LYS   284      45.070 122.380  32.430  1.00  0.00            
ATOM   4563  C   LYS   284      41.240 129.110  32.940  1.00  0.00            
ATOM   4564  O   LYS   284      40.170 129.730  33.120  1.00  0.00            
ATOM   4565  N   ARG   285      42.080 129.490  31.970  1.00  0.00            
ATOM   4566  H   ARG   285      42.770 128.790  31.760  1.00  0.00            
ATOM   4567  CA  ARG   285      42.100 130.740  31.250  1.00  0.00            
ATOM   4568  HA  ARG   285      41.050 131.050  31.240  1.00  0.00            
ATOM   4569  CB  ARG   285      43.000 131.700  32.090  1.00  0.00            
ATOM   4570  HB2 ARG   285      43.890 131.150  32.380  1.00  0.00            
ATOM   4571  HB3 ARG   285      43.250 132.580  31.510  1.00  0.00            
ATOM   4572  CG  ARG   285      42.270 132.130  33.300  1.00  0.00            
ATOM   4573  HG2 ARG   285      41.200 132.300  33.150  1.00  0.00            
ATOM   4574  HG3 ARG   285      42.300 131.370  34.070  1.00  0.00            
ATOM   4575  CD  ARG   285      42.910 133.420  33.900  1.00  0.00            
ATOM   4576  HD2 ARG   285      42.410 133.680  34.830  1.00  0.00            
ATOM   4577  HD3 ARG   285      43.880 133.170  34.320  1.00  0.00            
ATOM   4578  NE  ARG   285      42.970 134.640  33.090  1.00  0.00            
ATOM   4579  HE  ARG   285      43.870 134.930  32.730  1.00  0.00            
ATOM   4580  CZ  ARG   285      42.090 135.630  32.800  1.00  0.00            
ATOM   4581  NH1 ARG   285      40.920 135.620  33.370  1.00  0.00            
ATOM   4582 1HH1 ARG   285      40.740 134.890  34.040  1.00  0.00            
ATOM   4583 2HH1 ARG   285      40.190 136.260  33.100  1.00  0.00            
ATOM   4584  NH2 ARG   285      42.330 136.610  32.000  1.00  0.00            
ATOM   4585 1HH2 ARG   285      43.300 136.700  31.740  1.00  0.00            
ATOM   4586 2HH2 ARG   285      41.660 137.340  31.810  1.00  0.00            
ATOM   4587  C   ARG   285      42.530 130.740  29.810  1.00  0.00            
ATOM   4588  O   ARG   285      43.510 130.070  29.440  1.00  0.00            
ATOM   4589  N   GLY   286      41.730 131.300  28.900  1.00  0.00            
ATOM   4590  H   GLY   286      40.990 131.920  29.190  1.00  0.00            
ATOM   4591  CA  GLY   286      41.780 131.110  27.440  1.00  0.00            
ATOM   4592  HA2 GLY   286      41.270 131.990  27.030  1.00  0.00            
ATOM   4593  HA3 GLY   286      42.810 131.080  27.090  1.00  0.00            
ATOM   4594  C   GLY   286      41.080 129.850  27.000  1.00  0.00            
ATOM   4595  O   GLY   286      41.370 129.260  25.940  1.00  0.00            
ATOM   4596  N   LEU   287      40.180 129.320  27.800  1.00  0.00            
ATOM   4597  H   LEU   287      39.780 129.800  28.590  1.00  0.00            
ATOM   4598  CA  LEU   287      39.540 127.970  27.560  1.00  0.00            
ATOM   4599  HA  LEU   287      39.960 127.520  26.660  1.00  0.00            
ATOM   4600  CB  LEU   287      39.860 127.030  28.770  1.00  0.00            
ATOM   4601  HB2 LEU   287      40.950 127.110  28.870  1.00  0.00            
ATOM   4602  HB3 LEU   287      39.390 127.460  29.650  1.00  0.00            
ATOM   4603  CG  LEU   287      39.300 125.530  28.620  1.00  0.00            
ATOM   4604  HG  LEU   287      38.240 125.500  28.380  1.00  0.00            
ATOM   4605  CD1 LEU   287      40.180 124.850  27.560  1.00  0.00            
ATOM   4606 1HD1 LEU   287      39.720 123.910  27.250  1.00  0.00            
ATOM   4607 2HD1 LEU   287      40.160 125.410  26.630  1.00  0.00            
ATOM   4608 3HD1 LEU   287      41.200 124.790  27.940  1.00  0.00            
ATOM   4609  CD2 LEU   287      39.610 124.940  29.960  1.00  0.00            
ATOM   4610 1HD2 LEU   287      39.380 123.870  29.880  1.00  0.00            
ATOM   4611 2HD2 LEU   287      40.650 124.920  30.280  1.00  0.00            
ATOM   4612 3HD2 LEU   287      38.970 125.350  30.740  1.00  0.00            
ATOM   4613  C   LEU   287      38.050 128.240  27.360  1.00  0.00            
ATOM   4614  O   LEU   287      37.460 128.660  28.380  1.00  0.00            
ATOM   4615  N   ALA   288      37.470 127.930  26.210  1.00  0.00            
ATOM   4616  H   ALA   288      38.000 127.580  25.430  1.00  0.00            
ATOM   4617  CA  ALA   288      36.030 128.190  25.990  1.00  0.00            
ATOM   4618  HA  ALA   288      35.830 129.150  26.460  1.00  0.00            
ATOM   4619  CB  ALA   288      35.700 128.230  24.470  1.00  0.00            
ATOM   4620  HB1 ALA   288      34.690 128.650  24.410  1.00  0.00            
ATOM   4621  HB2 ALA   288      36.420 128.900  24.000  1.00  0.00            
ATOM   4622  HB3 ALA   288      35.650 127.220  24.070  1.00  0.00            
ATOM   4623  C   ALA   288      35.180 127.100  26.710  1.00  0.00            
ATOM   4624  O   ALA   288      35.360 125.900  26.380  1.00  0.00            
ATOM   4625  N   LEU   289      34.190 127.530  27.440  1.00  0.00            
ATOM   4626  H   LEU   289      34.060 128.530  27.510  1.00  0.00            
ATOM   4627  CA  LEU   289      33.060 126.750  27.860  1.00  0.00            
ATOM   4628  HA  LEU   289      33.300 125.710  27.650  1.00  0.00            
ATOM   4629  CB  LEU   289      32.760 126.980  29.350  1.00  0.00            
ATOM   4630  HB2 LEU   289      32.460 128.030  29.430  1.00  0.00            
ATOM   4631  HB3 LEU   289      31.880 126.450  29.710  1.00  0.00            
ATOM   4632  CG  LEU   289      33.980 126.810  30.340  1.00  0.00            
ATOM   4633  HG  LEU   289      34.590 127.690  30.120  1.00  0.00            
ATOM   4634  CD1 LEU   289      33.410 126.970  31.770  1.00  0.00            
ATOM   4635 1HD1 LEU   289      32.780 126.120  32.030  1.00  0.00            
ATOM   4636 2HD1 LEU   289      34.230 127.140  32.470  1.00  0.00            
ATOM   4637 3HD1 LEU   289      32.720 127.820  31.720  1.00  0.00            
ATOM   4638  CD2 LEU   289      34.810 125.550  30.280  1.00  0.00            
ATOM   4639 1HD2 LEU   289      35.600 125.520  31.030  1.00  0.00            
ATOM   4640 2HD2 LEU   289      34.190 124.680  30.440  1.00  0.00            
ATOM   4641 3HD2 LEU   289      35.180 125.380  29.270  1.00  0.00            
ATOM   4642  C   LEU   289      31.870 127.080  26.980  1.00  0.00            
ATOM   4643  O   LEU   289      31.800 128.160  26.420  1.00  0.00            
ATOM   4644  N   ASP   290      30.830 126.210  27.080  1.00  0.00            
ATOM   4645  H   ASP   290      30.940 125.350  27.590  1.00  0.00            
ATOM   4646  CA  ASP   290      29.500 126.370  26.480  1.00  0.00            
ATOM   4647  HA  ASP   290      29.640 126.660  25.440  1.00  0.00            
ATOM   4648  CB  ASP   290      28.810 125.020  26.250  1.00  0.00            
ATOM   4649  HB2 ASP   290      27.960 125.270  25.610  1.00  0.00            
ATOM   4650  HB3 ASP   290      29.450 124.320  25.710  1.00  0.00            
ATOM   4651  CG  ASP   290      28.150 124.390  27.460  1.00  0.00            
ATOM   4652  OD1 ASP   290      27.690 123.250  27.290  1.00  0.00            
ATOM   4653  OD2 ASP   290      27.950 124.940  28.560  1.00  0.00            
ATOM   4654  C   ASP   290      28.660 127.440  27.210  1.00  0.00            
ATOM   4655  O   ASP   290      27.600 127.730  26.700  1.00  0.00            
ATOM   4656  N   GLY   291      29.210 128.060  28.230  1.00  0.00            
ATOM   4657  H   GLY   291      30.100 127.800  28.630  1.00  0.00            
ATOM   4658  CA  GLY   291      28.480 129.020  29.050  1.00  0.00            
ATOM   4659  HA2 GLY   291      28.360 129.930  28.470  1.00  0.00            
ATOM   4660  HA3 GLY   291      27.490 128.800  29.440  1.00  0.00            
ATOM   4661  C   GLY   291      29.290 129.430  30.260  1.00  0.00            
ATOM   4662  O   GLY   291      30.510 129.160  30.330  1.00  0.00            
ATOM   4663  N   LYS   292      28.720 130.180  31.240  1.00  0.00            
ATOM   4664  H   LYS   292      27.730 130.380  31.140  1.00  0.00            
ATOM   4665  CA  LYS   292      29.360 130.580  32.500  1.00  0.00            
ATOM   4666  HA  LYS   292      30.360 130.860  32.180  1.00  0.00            
ATOM   4667  CB  LYS   292      28.560 131.710  33.130  1.00  0.00            
ATOM   4668  HB2 LYS   292      29.160 132.290  33.840  1.00  0.00            
ATOM   4669  HB3 LYS   292      28.320 132.380  32.300  1.00  0.00            
ATOM   4670  CG  LYS   292      27.370 131.340  33.970  1.00  0.00            
ATOM   4671  HG2 LYS   292      26.740 130.770  33.300  1.00  0.00            
ATOM   4672  HG3 LYS   292      27.670 130.820  34.880  1.00  0.00            
ATOM   4673  CD  LYS   292      26.480 132.520  34.540  1.00  0.00            
ATOM   4674  HD2 LYS   292      25.580 132.070  34.980  1.00  0.00            
ATOM   4675  HD3 LYS   292      27.030 132.910  35.390  1.00  0.00            
ATOM   4676  CE  LYS   292      25.940 133.580  33.530  1.00  0.00            
ATOM   4677  HE2 LYS   292      26.800 133.910  32.940  1.00  0.00            
ATOM   4678  HE3 LYS   292      25.290 133.050  32.830  1.00  0.00            
ATOM   4679  NZ  LYS   292      25.320 134.750  34.180  1.00  0.00            
ATOM   4680  HZ1 LYS   292      26.060 135.320  34.560  1.00  0.00            
ATOM   4681  HZ2 LYS   292      24.720 135.290  33.570  1.00  0.00            
ATOM   4682  HZ3 LYS   292      24.880 134.400  35.020  1.00  0.00            
ATOM   4683  C   LYS   292      29.620 129.390  33.440  1.00  0.00            
ATOM   4684  O   LYS   292      28.720 128.610  33.710  1.00  0.00            
ATOM   4685  N   LEU   293      30.870 129.270  33.910  1.00  0.00            
ATOM   4686  H   LEU   293      31.570 129.910  33.560  1.00  0.00            
ATOM   4687  CA  LEU   293      31.340 128.250  34.900  1.00  0.00            
ATOM   4688  HA  LEU   293      31.290 127.230  34.510  1.00  0.00            
ATOM   4689  CB  LEU   293      32.810 128.600  35.270  1.00  0.00            
ATOM   4690  HB2 LEU   293      33.440 128.340  34.420  1.00  0.00            
ATOM   4691  HB3 LEU   293      33.060 129.630  35.510  1.00  0.00            
ATOM   4692  CG  LEU   293      33.470 127.660  36.340  1.00  0.00            
ATOM   4693  HG  LEU   293      32.980 127.860  37.300  1.00  0.00            
ATOM   4694  CD1 LEU   293      33.330 126.190  35.900  1.00  0.00            
ATOM   4695 1HD1 LEU   293      33.950 125.500  36.480  1.00  0.00            
ATOM   4696 2HD1 LEU   293      32.320 125.790  35.990  1.00  0.00            
ATOM   4697 3HD1 LEU   293      33.650 126.070  34.860  1.00  0.00            
ATOM   4698  CD2 LEU   293      34.960 127.890  36.450  1.00  0.00            
ATOM   4699 1HD2 LEU   293      35.450 127.430  35.600  1.00  0.00            
ATOM   4700 2HD2 LEU   293      35.240 128.950  36.430  1.00  0.00            
ATOM   4701 3HD2 LEU   293      35.250 127.460  37.410  1.00  0.00            
ATOM   4702  C   LEU   293      30.530 128.270  36.220  1.00  0.00            
ATOM   4703  O   LEU   293      30.310 127.180  36.820  1.00  0.00            
ATOM   4704  N   LYS   294      29.920 129.410  36.610  1.00  0.00            
ATOM   4705  H   LYS   294      30.130 130.270  36.120  1.00  0.00            
ATOM   4706  CA  LYS   294      29.020 129.530  37.750  1.00  0.00            
ATOM   4707  HA  LYS   294      29.560 129.260  38.660  1.00  0.00            
ATOM   4708  CB  LYS   294      28.600 131.010  37.910  1.00  0.00            
ATOM   4709  HB2 LYS   294      29.440 131.700  37.880  1.00  0.00            
ATOM   4710  HB3 LYS   294      27.920 131.270  37.100  1.00  0.00            
ATOM   4711  CG  LYS   294      27.940 131.390  39.180  1.00  0.00            
ATOM   4712  HG2 LYS   294      27.400 130.490  39.470  1.00  0.00            
ATOM   4713  HG3 LYS   294      28.620 131.710  39.980  1.00  0.00            
ATOM   4714  CD  LYS   294      26.840 132.500  38.980  1.00  0.00            
ATOM   4715  HD2 LYS   294      27.310 133.360  38.510  1.00  0.00            
ATOM   4716  HD3 LYS   294      26.110 132.200  38.220  1.00  0.00            
ATOM   4717  CE  LYS   294      26.090 132.890  40.350  1.00  0.00            
ATOM   4718  HE2 LYS   294      25.180 133.450  40.140  1.00  0.00            
ATOM   4719  HE3 LYS   294      25.810 131.920  40.760  1.00  0.00            
ATOM   4720  NZ  LYS   294      27.010 133.600  41.290  1.00  0.00            
ATOM   4721  HZ1 LYS   294      27.110 134.540  40.930  1.00  0.00            
ATOM   4722  HZ2 LYS   294      26.640 133.690  42.230  1.00  0.00            
ATOM   4723  HZ3 LYS   294      27.950 133.280  41.470  1.00  0.00            
ATOM   4724  C   LYS   294      27.830 128.560  37.730  1.00  0.00            
ATOM   4725  O   LYS   294      27.440 128.020  38.730  1.00  0.00            
ATOM   4726  N   HIE   295      27.230 128.240  36.570  1.00  0.00            
ATOM   4727  H   HIE   295      27.700 128.640  35.760  1.00  0.00            
ATOM   4728  CA  HIE   295      26.160 127.230  36.530  1.00  0.00            
ATOM   4729  HA  HIE   295      25.420 127.330  37.320  1.00  0.00            
ATOM   4730  CB  HIE   295      25.280 127.470  35.260  1.00  0.00            
ATOM   4731  HB2 HIE   295      25.970 127.450  34.410  1.00  0.00            
ATOM   4732  HB3 HIE   295      24.670 126.580  35.160  1.00  0.00            
ATOM   4733  CG  HIE   295      24.480 128.750  35.260  1.00  0.00            
ATOM   4734  ND1 HIE   295      24.070 129.370  36.470  1.00  0.00            
ATOM   4735  CE1 HIE   295      23.270 130.430  36.000  1.00  0.00            
ATOM   4736  HE1 HIE   295      22.740 131.130  36.620  1.00  0.00            
ATOM   4737  NE2 HIE   295      23.240 130.480  34.660  1.00  0.00            
ATOM   4738  HE2 HIE   295      22.750 131.190  34.140  1.00  0.00            
ATOM   4739  CD2 HIE   295      23.840 129.340  34.170  1.00  0.00            
ATOM   4740  HD2 HIE   295      23.940 128.980  33.160  1.00  0.00            
ATOM   4741  C   HIE   295      26.590 125.770  36.410  1.00  0.00            
ATOM   4742  O   HIE   295      27.530 125.400  35.740  1.00  0.00            
ATOM   4743  N   GLU   296      25.830 124.970  37.080  1.00  0.00            
ATOM   4744  H   GLU   296      25.080 125.340  37.650  1.00  0.00            
ATOM   4745  CA  GLU   296      26.080 123.510  37.210  1.00  0.00            
ATOM   4746  HA  GLU   296      27.060 123.320  37.640  1.00  0.00            
ATOM   4747  CB  GLU   296      25.150 122.880  38.290  1.00  0.00            
ATOM   4748  HB2 GLU   296      25.250 123.530  39.160  1.00  0.00            
ATOM   4749  HB3 GLU   296      24.100 122.990  38.010  1.00  0.00            
ATOM   4750  CG  GLU   296      25.500 121.410  38.690  1.00  0.00            
ATOM   4751  HG2 GLU   296      25.450 120.850  37.760  1.00  0.00            
ATOM   4752  HG3 GLU   296      26.520 121.380  39.090  1.00  0.00            
ATOM   4753  CD  GLU   296      24.580 120.830  39.790  1.00  0.00            
ATOM   4754  OE1 GLU   296      23.420 120.370  39.450  1.00  0.00            
ATOM   4755  OE2 GLU   296      25.020 120.790  40.980  1.00  0.00            
ATOM   4756  C   GLU   296      25.940 122.680  35.870  1.00  0.00            
ATOM   4757  O   GLU   296      26.690 121.750  35.640  1.00  0.00            
ATOM   4758  N   ASP   297      25.000 122.960  34.960  1.00  0.00            
ATOM   4759  H   ASP   297      24.340 123.690  35.170  1.00  0.00            
ATOM   4760  CA  ASP   297      24.880 122.160  33.670  1.00  0.00            
ATOM   4761  HA  ASP   297      25.140 121.100  33.770  1.00  0.00            
ATOM   4762  CB  ASP   297      23.480 122.240  33.040  1.00  0.00            
ATOM   4763  HB2 ASP   297      23.230 123.290  32.940  1.00  0.00            
ATOM   4764  HB3 ASP   297      23.510 121.800  32.040  1.00  0.00            
ATOM   4765  CG  ASP   297      22.510 121.420  33.870  1.00  0.00            
ATOM   4766  OD1 ASP   297      21.330 121.870  33.900  1.00  0.00            
ATOM   4767  OD2 ASP   297      22.790 120.380  34.490  1.00  0.00            
ATOM   4768  C   ASP   297      25.960 122.530  32.660  1.00  0.00            
ATOM   4769  O   ASP   297      26.020 121.830  31.600  1.00  0.00            
ATOM   4770  N   THR   298      26.800 123.500  32.850  1.00  0.00            
ATOM   4771  H   THR   298      26.770 123.970  33.740  1.00  0.00            
ATOM   4772  CA  THR   298      27.820 123.930  31.910  1.00  0.00            
ATOM   4773  HA  THR   298      27.320 124.280  31.010  1.00  0.00            
ATOM   4774  CB  THR   298      28.530 125.270  32.410  1.00  0.00            
ATOM   4775  HB  THR   298      28.990 124.970  33.350  1.00  0.00            
ATOM   4776  CG2 THR   298      29.560 125.820  31.400  1.00  0.00            
ATOM   4777 1HG2 THR   298      29.020 125.820  30.450  1.00  0.00            
ATOM   4778 2HG2 THR   298      29.960 126.800  31.610  1.00  0.00            
ATOM   4779 3HG2 THR   298      30.440 125.200  31.260  1.00  0.00            
ATOM   4780  OG1 THR   298      27.620 126.270  32.650  1.00  0.00            
ATOM   4781  HG1 THR   298      28.140 127.020  32.930  1.00  0.00            
ATOM   4782  C   THR   298      28.860 122.850  31.490  1.00  0.00            
ATOM   4783  O   THR   298      29.280 122.000  32.330  1.00  0.00            
ATOM   4784  N   ASN   299      29.250 122.750  30.210  1.00  0.00            
ATOM   4785  H   ASN   299      28.820 123.370  29.540  1.00  0.00            
ATOM   4786  CA  ASN   299      30.350 121.930  29.630  1.00  0.00            
ATOM   4787  HA  ASN   299      30.860 121.440  30.470  1.00  0.00            
ATOM   4788  CB  ASN   299      29.810 120.910  28.660  1.00  0.00            
ATOM   4789  HB2 ASN   299      29.410 121.440  27.800  1.00  0.00            
ATOM   4790  HB3 ASN   299      30.560 120.200  28.320  1.00  0.00            
ATOM   4791  CG  ASN   299      28.630 120.200  29.300  1.00  0.00            
ATOM   4792  OD1 ASN   299      28.830 119.400  30.190  1.00  0.00            
ATOM   4793  ND2 ASN   299      27.440 120.390  28.800  1.00  0.00            
ATOM   4794 1HD2 ASN   299      26.630 119.930  29.200  1.00  0.00            
ATOM   4795 2HD2 ASN   299      27.370 121.170  28.160  1.00  0.00            
ATOM   4796  C   ASN   299      31.460 122.740  28.980  1.00  0.00            
ATOM   4797  O   ASN   299      31.400 123.960  28.770  1.00  0.00            
ATOM   4798  N   LEU   300      32.580 122.050  28.600  1.00  0.00            
ATOM   4799  H   LEU   300      32.600 121.040  28.710  1.00  0.00            
ATOM   4800  CA  LEU   300      33.440 122.600  27.630  1.00  0.00            
ATOM   4801  HA  LEU   300      33.910 123.540  27.910  1.00  0.00            
ATOM   4802  CB  LEU   300      34.540 121.620  27.480  1.00  0.00            
ATOM   4803  HB2 LEU   300      34.120 120.720  27.020  1.00  0.00            
ATOM   4804  HB3 LEU   300      35.270 121.980  26.750  1.00  0.00            
ATOM   4805  CG  LEU   300      35.310 121.130  28.650  1.00  0.00            
ATOM   4806  HG  LEU   300      34.680 120.660  29.400  1.00  0.00            
ATOM   4807  CD1 LEU   300      36.220 120.010  28.120  1.00  0.00            
ATOM   4808 1HD1 LEU   300      36.710 120.300  27.200  1.00  0.00            
ATOM   4809 2HD1 LEU   300      36.920 119.640  28.870  1.00  0.00            
ATOM   4810 3HD1 LEU   300      35.480 119.220  27.940  1.00  0.00            
ATOM   4811  CD2 LEU   300      36.150 122.170  29.300  1.00  0.00            
ATOM   4812 1HD2 LEU   300      37.010 122.370  28.670  1.00  0.00            
ATOM   4813 2HD2 LEU   300      35.630 123.070  29.600  1.00  0.00            
ATOM   4814 3HD2 LEU   300      36.530 121.620  30.160  1.00  0.00            
ATOM   4815  C   LEU   300      32.710 122.880  26.330  1.00  0.00            
ATOM   4816  O   LEU   300      31.710 122.210  25.940  1.00  0.00            
ATOM   4817  N   ALA   301      33.170 123.900  25.560  1.00  0.00            
ATOM   4818  H   ALA   301      33.920 124.490  25.880  1.00  0.00            
ATOM   4819  CA  ALA   301      32.570 124.270  24.320  1.00  0.00            
ATOM   4820  HA  ALA   301      31.500 124.370  24.510  1.00  0.00            
ATOM   4821  CB  ALA   301      33.080 125.570  23.840  1.00  0.00            
ATOM   4822  HB1 ALA   301      32.490 125.840  22.960  1.00  0.00            
ATOM   4823  HB2 ALA   301      32.990 126.300  24.650  1.00  0.00            
ATOM   4824  HB3 ALA   301      34.100 125.510  23.490  1.00  0.00            
ATOM   4825  C   ALA   301      32.670 123.160  23.290  1.00  0.00            
ATOM   4826  O   ALA   301      33.600 122.340  23.220  1.00  0.00            
ATOM   4827  N   SER   302      31.660 123.140  22.360  1.00  0.00            
ATOM   4828  H   SER   302      30.950 123.850  22.430  1.00  0.00            
ATOM   4829  CA  SER   302      31.600 122.190  21.240  1.00  0.00            
ATOM   4830  HA  SER   302      32.060 121.270  21.590  1.00  0.00            
ATOM   4831  CB  SER   302      30.160 121.790  20.900  1.00  0.00            
ATOM   4832  HB2 SER   302      29.670 121.460  21.820  1.00  0.00            
ATOM   4833  HB3 SER   302      29.630 122.660  20.490  1.00  0.00            
ATOM   4834  OG  SER   302      30.090 120.810  19.970  1.00  0.00            
ATOM   4835  HG  SER   302      30.660 120.070  20.170  1.00  0.00            
ATOM   4836  C   SER   302      32.390 122.770  19.980  1.00  0.00            
ATOM   4837  O   SER   302      32.290 124.000  19.790  1.00  0.00            
ATOM   4838  N   SER   303      33.000 121.930  19.170  1.00  0.00            
ATOM   4839  H   SER   303      32.820 120.950  19.360  1.00  0.00            
ATOM   4840  CA  SER   303      33.790 122.330  18.010  1.00  0.00            
ATOM   4841  HA  SER   303      34.620 122.880  18.450  1.00  0.00            
ATOM   4842  CB  SER   303      34.410 121.040  17.400  1.00  0.00            
ATOM   4843  HB2 SER   303      33.580 120.490  16.970  1.00  0.00            
ATOM   4844  HB3 SER   303      35.000 121.330  16.520  1.00  0.00            
ATOM   4845  OG  SER   303      35.140 120.170  18.320  1.00  0.00            
ATOM   4846  HG  SER   303      36.070 120.390  18.240  1.00  0.00            
ATOM   4847  C   SER   303      33.060 123.040  16.950  1.00  0.00            
ATOM   4848  O   SER   303      31.930 122.690  16.640  1.00  0.00            
ATOM   4849  N   THR   304      33.520 124.220  16.490  1.00  0.00            
ATOM   4850  H   THR   304      34.230 124.640  17.070  1.00  0.00            
ATOM   4851  CA  THR   304      32.850 125.050  15.460  1.00  0.00            
ATOM   4852  HA  THR   304      31.810 125.020  15.800  1.00  0.00            
ATOM   4853  CB  THR   304      33.570 126.380  15.280  1.00  0.00            
ATOM   4854  HB  THR   304      34.610 126.240  14.970  1.00  0.00            
ATOM   4855  CG2 THR   304      32.860 127.450  14.430  1.00  0.00            
ATOM   4856 1HG2 THR   304      33.400 128.370  14.640  1.00  0.00            
ATOM   4857 2HG2 THR   304      33.020 127.220  13.380  1.00  0.00            
ATOM   4858 3HG2 THR   304      31.830 127.600  14.730  1.00  0.00            
ATOM   4859  OG1 THR   304      33.580 126.900  16.580  1.00  0.00            
ATOM   4860  HG1 THR   304      32.670 126.810  16.860  1.00  0.00            
ATOM   4861  C   THR   304      32.800 124.240  14.160  1.00  0.00            
ATOM   4862  O   THR   304      33.820 123.850  13.710  1.00  0.00            
ATOM   4863  N   LEU   305      31.600 124.060  13.500  1.00  0.00            
ATOM   4864  H   LEU   305      30.790 124.470  13.950  1.00  0.00            
ATOM   4865  CA  LEU   305      31.560 123.270  12.220  1.00  0.00            
ATOM   4866  HA  LEU   305      32.260 122.430  12.250  1.00  0.00            
ATOM   4867  CB  LEU   305      30.090 122.810  12.120  1.00  0.00            
ATOM   4868  HB2 LEU   305      29.530 123.670  11.750  1.00  0.00            
ATOM   4869  HB3 LEU   305      30.040 122.150  11.250  1.00  0.00            
ATOM   4870  CG  LEU   305      29.370 122.260  13.370  1.00  0.00            
ATOM   4871  HG  LEU   305      29.380 122.900  14.240  1.00  0.00            
ATOM   4872  CD1 LEU   305      27.890 122.150  13.100  1.00  0.00            
ATOM   4873 1HD1 LEU   305      27.510 123.120  12.790  1.00  0.00            
ATOM   4874 2HD1 LEU   305      27.720 121.400  12.330  1.00  0.00            
ATOM   4875 3HD1 LEU   305      27.360 121.900  14.010  1.00  0.00            
ATOM   4876  CD2 LEU   305      29.840 120.850  13.710  1.00  0.00            
ATOM   4877 1HD2 LEU   305      29.860 120.320  12.760  1.00  0.00            
ATOM   4878 2HD2 LEU   305      30.810 120.780  14.190  1.00  0.00            
ATOM   4879 3HD2 LEU   305      29.170 120.340  14.400  1.00  0.00            
ATOM   4880  C   LEU   305      31.990 124.070  10.980  1.00  0.00            
ATOM   4881  O   LEU   305      31.860 125.330  11.060  1.00  0.00            
ATOM   4882  N   LEU   306      32.330 123.390   9.880  1.00  0.00            
ATOM   4883  H   LEU   306      32.500 122.400   9.990  1.00  0.00            
ATOM   4884  CA  LEU   306      32.190 123.860   8.500  1.00  0.00            
ATOM   4885  HA  LEU   306      32.490 124.910   8.580  1.00  0.00            
ATOM   4886  CB  LEU   306      32.980 123.020   7.520  1.00  0.00            
ATOM   4887  HB2 LEU   306      32.570 122.010   7.640  1.00  0.00            
ATOM   4888  HB3 LEU   306      32.950 123.450   6.520  1.00  0.00            
ATOM   4889  CG  LEU   306      34.510 122.930   7.870  1.00  0.00            
ATOM   4890  HG  LEU   306      34.650 122.450   8.850  1.00  0.00            
ATOM   4891  CD1 LEU   306      35.310 121.920   7.010  1.00  0.00            
ATOM   4892 1HD1 LEU   306      34.690 121.020   7.050  1.00  0.00            
ATOM   4893 2HD1 LEU   306      35.380 122.270   5.980  1.00  0.00            
ATOM   4894 3HD1 LEU   306      36.320 121.820   7.390  1.00  0.00            
ATOM   4895  CD2 LEU   306      35.210 124.360   7.850  1.00  0.00            
ATOM   4896 1HD2 LEU   306      35.130 124.800   6.860  1.00  0.00            
ATOM   4897 2HD2 LEU   306      34.820 125.080   8.570  1.00  0.00            
ATOM   4898 3HD2 LEU   306      36.250 124.260   8.170  1.00  0.00            
ATOM   4899  C   LEU   306      30.740 124.040   8.040  1.00  0.00            
ATOM   4900  O   LEU   306      30.020 123.030   8.120  1.00  0.00            
ATOM   4901  N   ARG   307      30.250 125.170   7.410  1.00  0.00            
ATOM   4902  H   ARG   307      30.830 125.990   7.510  1.00  0.00            
ATOM   4903  CA  ARG   307      28.890 125.390   6.890  1.00  0.00            
ATOM   4904  HA  ARG   307      28.480 124.470   6.500  1.00  0.00            
ATOM   4905  CB  ARG   307      27.910 125.850   7.980  1.00  0.00            
ATOM   4906  HB2 ARG   307      28.340 126.700   8.500  1.00  0.00            
ATOM   4907  HB3 ARG   307      26.980 126.050   7.450  1.00  0.00            
ATOM   4908  CG  ARG   307      27.630 124.690   8.890  1.00  0.00            
ATOM   4909  HG2 ARG   307      27.360 123.740   8.430  1.00  0.00            
ATOM   4910  HG3 ARG   307      28.470 124.480   9.560  1.00  0.00            
ATOM   4911  CD  ARG   307      26.430 124.980   9.870  1.00  0.00            
ATOM   4912  HD2 ARG   307      26.570 124.200  10.610  1.00  0.00            
ATOM   4913  HD3 ARG   307      26.540 125.880  10.480  1.00  0.00            
ATOM   4914  NE  ARG   307      25.160 124.910   9.260  1.00  0.00            
ATOM   4915  HE  ARG   307      24.990 125.650   8.590  1.00  0.00            
ATOM   4916  CZ  ARG   307      24.220 124.000   9.060  1.00  0.00            
ATOM   4917  NH1 ARG   307      24.190 122.910   9.770  1.00  0.00            
ATOM   4918 1HH1 ARG   307      24.800 122.820  10.570  1.00  0.00            
ATOM   4919 2HH1 ARG   307      23.320 122.390   9.680  1.00  0.00            
ATOM   4920  NH2 ARG   307      23.190 124.190   8.290  1.00  0.00            
ATOM   4921 1HH2 ARG   307      23.180 124.960   7.630  1.00  0.00            
ATOM   4922 2HH2 ARG   307      22.410 123.550   8.290  1.00  0.00            
ATOM   4923  C   ARG   307      28.820 126.420   5.740  1.00  0.00            
ATOM   4924  O   ARG   307      29.350 127.510   5.690  1.00  0.00            
ATOM   4925  N   GLU   308      27.890 126.130   4.740  1.00  0.00            
ATOM   4926  H   GLU   308      27.390 125.250   4.760  1.00  0.00            
ATOM   4927  CA  GLU   308      27.630 127.000   3.590  1.00  0.00            
ATOM   4928  HA  GLU   308      28.550 127.110   3.010  1.00  0.00            
ATOM   4929  CB  GLU   308      26.520 126.440   2.660  1.00  0.00            
ATOM   4930  HB2 GLU   308      26.780 125.410   2.400  1.00  0.00            
ATOM   4931  HB3 GLU   308      25.560 126.360   3.170  1.00  0.00            
ATOM   4932  CG  GLU   308      26.320 127.170   1.250  1.00  0.00            
ATOM   4933  HG2 GLU   308      25.580 126.520   0.800  1.00  0.00            
ATOM   4934  HG3 GLU   308      26.060 128.220   1.410  1.00  0.00            
ATOM   4935  CD  GLU   308      27.600 127.250   0.500  1.00  0.00            
ATOM   4936  OE1 GLU   308      27.700 127.990  -0.480  1.00  0.00            
ATOM   4937  OE2 GLU   308      28.470 126.390   0.750  1.00  0.00            
ATOM   4938  C   GLU   308      27.110 128.450   3.870  1.00  0.00            
ATOM   4939  O   GLU   308      26.290 128.640   4.790  1.00  0.00            
ATOM   4940  N   GLY   309      27.750 129.420   3.230  1.00  0.00            
ATOM   4941  H   GLY   309      28.440 129.170   2.530  1.00  0.00            
ATOM   4942  CA  GLY   309      27.560 130.870   3.350  1.00  0.00            
ATOM   4943  HA2 GLY   309      28.420 131.210   2.760  1.00  0.00            
ATOM   4944  HA3 GLY   309      26.610 131.210   2.940  1.00  0.00            
ATOM   4945  C   GLY   309      27.760 131.560   4.700  1.00  0.00            
ATOM   4946  O   GLY   309      27.680 132.800   4.870  1.00  0.00            
ATOM   4947  N   ALA   310      28.180 130.830   5.750  1.00  0.00            
ATOM   4948  H   ALA   310      28.160 129.820   5.700  1.00  0.00            
ATOM   4949  CA  ALA   310      28.450 131.220   7.100  1.00  0.00            
ATOM   4950  HA  ALA   310      27.480 131.610   7.420  1.00  0.00            
ATOM   4951  CB  ALA   310      28.860 130.050   7.920  1.00  0.00            
ATOM   4952  HB1 ALA   310      29.320 130.250   8.890  1.00  0.00            
ATOM   4953  HB2 ALA   310      28.080 129.280   8.010  1.00  0.00            
ATOM   4954  HB3 ALA   310      29.610 129.480   7.360  1.00  0.00            
ATOM   4955  C   ALA   310      29.430 132.300   7.180  1.00  0.00            
ATOM   4956  O   ALA   310      30.190 132.570   6.240  1.00  0.00            
ATOM   4957  N   ASN   311      29.370 133.080   8.280  1.00  0.00            
ATOM   4958  H   ASN   311      28.580 132.930   8.890  1.00  0.00            
ATOM   4959  CA  ASN   311      30.120 134.320   8.380  1.00  0.00            
ATOM   4960  HA  ASN   311      30.900 134.400   7.620  1.00  0.00            
ATOM   4961  CB  ASN   311      29.040 135.340   8.220  1.00  0.00            
ATOM   4962  HB2 ASN   311      28.770 135.340   7.160  1.00  0.00            
ATOM   4963  HB3 ASN   311      28.170 135.140   8.840  1.00  0.00            
ATOM   4964  CG  ASN   311      29.390 136.810   8.580  1.00  0.00            
ATOM   4965  OD1 ASN   311      29.020 137.300   9.660  1.00  0.00            
ATOM   4966  ND2 ASN   311      30.010 137.570   7.730  1.00  0.00            
ATOM   4967 1HD2 ASN   311      30.210 138.540   7.960  1.00  0.00            
ATOM   4968 2HD2 ASN   311      30.220 137.140   6.840  1.00  0.00            
ATOM   4969  C   ASN   311      30.820 134.540   9.680  1.00  0.00            
ATOM   4970  O   ASN   311      30.220 134.480  10.700  1.00  0.00            
ATOM   4971  N   ARG   312      32.150 134.840   9.790  1.00  0.00            
ATOM   4972  H   ARG   312      32.560 134.890   8.860  1.00  0.00            
ATOM   4973  CA  ARG   312      33.040 134.960  10.980  1.00  0.00            
ATOM   4974  HA  ARG   312      33.280 134.020  11.470  1.00  0.00            
ATOM   4975  CB  ARG   312      34.400 135.530  10.440  1.00  0.00            
ATOM   4976  HB2 ARG   312      34.940 134.860   9.780  1.00  0.00            
ATOM   4977  HB3 ARG   312      34.170 136.450   9.900  1.00  0.00            
ATOM   4978  CG  ARG   312      35.440 135.830  11.510  1.00  0.00            
ATOM   4979  HG2 ARG   312      35.220 136.740  12.060  1.00  0.00            
ATOM   4980  HG3 ARG   312      35.420 135.020  12.240  1.00  0.00            
ATOM   4981  CD  ARG   312      36.860 135.890  10.960  1.00  0.00            
ATOM   4982  HD2 ARG   312      37.090 134.950  10.460  1.00  0.00            
ATOM   4983  HD3 ARG   312      36.940 136.700  10.240  1.00  0.00            
ATOM   4984  NE  ARG   312      37.850 136.050  12.040  1.00  0.00            
ATOM   4985  HE  ARG   312      38.330 136.920  12.190  1.00  0.00            
ATOM   4986  CZ  ARG   312      38.410 135.070  12.720  1.00  0.00            
ATOM   4987  NH1 ARG   312      38.150 133.790  12.590  1.00  0.00            
ATOM   4988 1HH1 ARG   312      37.540 133.410  11.870  1.00  0.00            
ATOM   4989 2HH1 ARG   312      38.530 133.130  13.250  1.00  0.00            
ATOM   4990  NH2 ARG   312      39.280 135.390  13.610  1.00  0.00            
ATOM   4991 1HH2 ARG   312      39.610 136.340  13.730  1.00  0.00            
ATOM   4992 2HH2 ARG   312      39.590 134.640  14.210  1.00  0.00            
ATOM   4993  C   ARG   312      32.420 135.830  12.110  1.00  0.00            
ATOM   4994  O   ARG   312      32.160 135.330  13.230  1.00  0.00            
ATOM   4995  N   GLU   313      31.940 137.110  11.780  1.00  0.00            
ATOM   4996  H   GLU   313      31.980 137.480  10.840  1.00  0.00            
ATOM   4997  CA  GLU   313      31.360 138.010  12.800  1.00  0.00            
ATOM   4998  HA  GLU   313      32.050 137.980  13.640  1.00  0.00            
ATOM   4999  CB  GLU   313      31.220 139.410  12.140  1.00  0.00            
ATOM   5000  HB2 GLU   313      30.500 139.370  11.310  1.00  0.00            
ATOM   5001  HB3 GLU   313      30.830 140.090  12.890  1.00  0.00            
ATOM   5002  CG  GLU   313      32.640 139.960  11.660  1.00  0.00            
ATOM   5003  HG2 GLU   313      33.280 140.080  12.540  1.00  0.00            
ATOM   5004  HG3 GLU   313      33.120 139.320  10.920  1.00  0.00            
ATOM   5005  CD  GLU   313      32.310 141.330  10.980  1.00  0.00            
ATOM   5006  OE1 GLU   313      32.530 142.490  11.510  1.00  0.00            
ATOM   5007  OE2 GLU   313      31.980 141.320   9.780  1.00  0.00            
ATOM   5008  C   GLU   313      30.040 137.540  13.280  1.00  0.00            
ATOM   5009  O   GLU   313      29.510 138.100  14.250  1.00  0.00            
ATOM   5010  N   ILE   314      29.400 136.560  12.680  1.00  0.00            
ATOM   5011  H   ILE   314      29.790 136.260  11.800  1.00  0.00            
ATOM   5012  CA  ILE   314      28.320 135.800  13.280  1.00  0.00            
ATOM   5013  HA  ILE   314      27.790 136.450  13.980  1.00  0.00            
ATOM   5014  CB  ILE   314      27.340 135.310  12.130  1.00  0.00            
ATOM   5015  HB  ILE   314      28.010 134.960  11.350  1.00  0.00            
ATOM   5016  CG2 ILE   314      26.520 134.130  12.570  1.00  0.00            
ATOM   5017 1HG2 ILE   314      25.820 134.050  11.730  1.00  0.00            
ATOM   5018 2HG2 ILE   314      27.060 133.190  12.650  1.00  0.00            
ATOM   5019 3HG2 ILE   314      25.950 134.420  13.450  1.00  0.00            
ATOM   5020  CG1 ILE   314      26.570 136.490  11.490  1.00  0.00            
ATOM   5021 2HG1 ILE   314      27.230 137.360  11.570  1.00  0.00            
ATOM   5022 3HG1 ILE   314      26.310 136.270  10.460  1.00  0.00            
ATOM   5023  CD1 ILE   314      25.280 136.800  12.200  1.00  0.00            
ATOM   5024 1HD1 ILE   314      25.630 137.030  13.200  1.00  0.00            
ATOM   5025 2HD1 ILE   314      24.870 137.670  11.690  1.00  0.00            
ATOM   5026 3HD1 ILE   314      24.550 135.990  12.170  1.00  0.00            
ATOM   5027  C   ILE   314      28.780 134.580  14.100  1.00  0.00            
ATOM   5028  O   ILE   314      28.160 134.290  15.120  1.00  0.00            
ATOM   5029  N   LEU   315      29.870 133.870  13.710  1.00  0.00            
ATOM   5030  H   LEU   315      30.370 134.070  12.860  1.00  0.00            
ATOM   5031  CA  LEU   315      30.250 132.700  14.500  1.00  0.00            
ATOM   5032  HA  LEU   315      29.280 132.250  14.720  1.00  0.00            
ATOM   5033  CB  LEU   315      31.170 131.770  13.670  1.00  0.00            
ATOM   5034  HB2 LEU   315      31.950 132.410  13.250  1.00  0.00            
ATOM   5035  HB3 LEU   315      31.730 131.050  14.270  1.00  0.00            
ATOM   5036  CG  LEU   315      30.410 130.970  12.620  1.00  0.00            
ATOM   5037  HG  LEU   315      29.830 131.670  12.010  1.00  0.00            
ATOM   5038  CD1 LEU   315      31.360 130.170  11.760  1.00  0.00            
ATOM   5039 1HD1 LEU   315      32.350 130.620  11.690  1.00  0.00            
ATOM   5040 2HD1 LEU   315      31.370 129.110  12.040  1.00  0.00            
ATOM   5041 3HD1 LEU   315      30.890 130.170  10.790  1.00  0.00            
ATOM   5042  CD2 LEU   315      29.410 129.930  13.140  1.00  0.00            
ATOM   5043 1HD2 LEU   315      29.030 129.360  12.290  1.00  0.00            
ATOM   5044 2HD2 LEU   315      29.880 129.380  13.950  1.00  0.00            
ATOM   5045 3HD2 LEU   315      28.540 130.420  13.590  1.00  0.00            
ATOM   5046  C   LEU   315      30.870 132.960  15.900  1.00  0.00            
ATOM   5047  O   LEU   315      30.810 132.150  16.830  1.00  0.00            
ATOM   5048  N   GLY   316      31.470 134.100  16.010  1.00  0.00            
ATOM   5049  H   GLY   316      31.280 134.770  15.280  1.00  0.00            
ATOM   5050  CA  GLY   316      31.810 134.720  17.330  1.00  0.00            
ATOM   5051  HA2 GLY   316      31.840 135.760  17.020  1.00  0.00            
ATOM   5052  HA3 GLY   316      30.960 134.500  17.980  1.00  0.00            
ATOM   5053  C   GLY   316      33.120 134.210  17.800  1.00  0.00            
ATOM   5054  O   GLY   316      34.060 135.030  18.020  1.00  0.00            
ATOM   5055  N   ILE   317      33.340 132.940  18.020  1.00  0.00            
ATOM   5056  H   ILE   317      32.530 132.350  17.960  1.00  0.00            
ATOM   5057  CA  ILE   317      34.640 132.330  18.500  1.00  0.00            
ATOM   5058  HA  ILE   317      35.480 132.990  18.280  1.00  0.00            
ATOM   5059  CB  ILE   317      34.610 132.080  20.100  1.00  0.00            
ATOM   5060  HB  ILE   317      33.770 131.410  20.260  1.00  0.00
[truncated: 126,333 more chars]
