# Supplementary material for: Distinct activation mechanisms of β-arrestin-1 revealed by 19F NMR spectroscopy
Source: Nat Commun. 2023 Nov 29;14:7865. doi: 10.1038/s41467-023-43694-1 (PMC10686989; doi:10.1038/s41467-023-43694-1)
Supplement: Supplementary file 3 — Supplementary Data 1 [file 41467_2023_43694_MOESM3_ESM.zip › Supplementary-Data-1/Input-output-files/L71CF.top]

; a_GMX.top created by acpype (v: 2020-06-13T12:15:12CEST) on Tue Jun  6 20:52:33 2023

[ defaults ]
; nbfunc        comb-rule       gen-pairs       fudgeLJ fudgeQQ
1               2               yes             0.5     0.8333

[ atomtypes ]
;name   bond_type     mass     charge   ptype   sigma         epsilon       Amb
 N3       N3          0.00000  0.00000   A     3.25000e-01   7.11280e-01 ; 1.82  0.1700
 H        H           0.00000  0.00000   A     1.06908e-01   6.56888e-02 ; 0.60  0.0157
 CX       CX          0.00000  0.00000   A     3.39967e-01   4.57730e-01 ; 1.91  0.1094
 HP       HP          0.00000  0.00000   A     1.95998e-01   6.56888e-02 ; 1.10  0.0157
 A2C      A2C         0.00000  0.00000   A     3.39967e-01   4.57730e-01 ; 1.91  0.1094
 HC       HC          0.00000  0.00000   A     2.64953e-01   6.56888e-02 ; 1.49  0.0157
 H1       H1          0.00000  0.00000   A     2.47135e-01   6.56888e-02 ; 1.39  0.0157
 S        S           0.00000  0.00000   A     3.56359e-01   1.04600e+00 ; 2.00  0.2500
 CT       CT          0.00000  0.00000   A     3.39967e-01   4.57730e-01 ; 1.91  0.1094
 C        C           0.00000  0.00000   A     3.39967e-01   3.59824e-01 ; 1.91  0.0860
 O        O           0.00000  0.00000   A     2.95992e-01   8.78640e-01 ; 1.66  0.2100
 N        N           0.00000  0.00000   A     3.25000e-01   7.11280e-01 ; 1.82  0.1700
 CO       CO          0.00000  0.00000   A     3.39967e-01   3.59824e-01 ; 1.91  0.0860
 O2       O2          0.00000  0.00000   A     2.95992e-01   8.78640e-01 ; 1.66  0.2100
 C8       C8          0.00000  0.00000   A     3.39967e-01   4.57730e-01 ; 1.91  0.1094
 A3C      A3C         0.00000  0.00000   A     3.39967e-01   4.57730e-01 ; 1.91  0.1094
 OH       OH          0.00000  0.00000   A     3.06647e-01   8.80314e-01 ; 1.72  0.2104
 HO       HO          0.00000  0.00000   A     0.00000e+00   0.00000e+00 ; 0.00  0.0000
 N2       N2          0.00000  0.00000   A     3.25000e-01   7.11280e-01 ; 1.82  0.1700
 CA       CA          0.00000  0.00000   A     3.39967e-01   3.59824e-01 ; 1.91  0.0860
 HA       HA          0.00000  0.00000   A     2.59964e-01   6.27600e-02 ; 1.46  0.0150
 CC       CC          0.00000  0.00000   A     3.39967e-01   3.59824e-01 ; 1.91  0.0860
 NB       NB          0.00000  0.00000   A     3.25000e-01   7.11280e-01 ; 1.82  0.1700
 CR       CR          0.00000  0.00000   A     3.39967e-01   3.59824e-01 ; 1.91  0.0860
 H5       H5          0.00000  0.00000   A     2.42146e-01   6.27600e-02 ; 1.36  0.0150
 NA       NA          0.00000  0.00000   A     3.25000e-01   7.11280e-01 ; 1.82  0.1700
 CW       CW          0.00000  0.00000   A     3.39967e-01   3.59824e-01 ; 1.91  0.0860
 H4       H4          0.00000  0.00000   A     2.51055e-01   6.27600e-02 ; 1.41  0.0150
 SH       SH          0.00000  0.00000   A     3.56359e-01   1.04600e+00 ; 2.00  0.2500
 HS       HS          0.00000  0.00000   A     1.06908e-01   6.56888e-02 ; 0.60  0.0157
 NC       NC          0.00000  0.00000   A     3.25000e-01   7.11280e-01 ; 1.82  0.1700
 F        F           0.00000  0.00000   A     3.11815e-01   2.55224e-01 ; 1.75  0.0610
 Na+      Na+         0.00000  0.00000   A     2.43928e-01   3.65846e-01 ; 1.37  0.0874
 OW       OW          0.00000  0.00000   A     3.15075e-01   6.35968e-01 ; 1.77  0.1520
 HW       HW          0.00000  0.00000   A     0.00000e+00   0.00000e+00 ; 0.00  0.0000

[ moleculetype ]
;name            nrexcl
 a                3

[ atoms ]
;   nr  type  resi  res  atom  cgnr     charge      mass       ; qtot   bond_type
     1   N3     1   MET     N    1     0.159200     14.01000 ; qtot 0.159
     2    H     1   MET    H1    2     0.198400      1.00800 ; qtot 0.358
     3    H     1   MET    H2    3     0.198400      1.00800 ; qtot 0.556
     4    H     1   MET    H3    4     0.198400      1.00800 ; qtot 0.754
     5   CX     1   MET    CA    5     0.022100     12.01000 ; qtot 0.777
     6   HP     1   MET    HA    6     0.111600      1.00800 ; qtot 0.888
     7  A2C     1   MET    CB    7     0.086500     12.01000 ; qtot 0.975
     8   HC     1   MET   HB2    8     0.012500      1.00800 ; qtot 0.987
     9   HC     1   MET   HB3    9     0.012500      1.00800 ; qtot 1.000
    10  A2C     1   MET    CG   10     0.033400     12.01000 ; qtot 1.033
    11   H1     1   MET   HG2   11     0.029200      1.00800 ; qtot 1.062
    12   H1     1   MET   HG3   12     0.029200      1.00800 ; qtot 1.091
    13    S     1   MET    SD   13    -0.277400     32.06000 ; qtot 0.814
    14   CT     1   MET    CE   14    -0.034100     12.01000 ; qtot 0.780
    15   H1     1   MET   HE1   15     0.059700      1.00800 ; qtot 0.840
    16   H1     1   MET   HE2   16     0.059700      1.00800 ; qtot 0.899
    17   H1     1   MET   HE3   17     0.059700      1.00800 ; qtot 0.959
    18    C     1   MET     C   18     0.612300     12.01000 ; qtot 1.571
    19    O     1   MET     O   19    -0.571300     16.00000 ; qtot 1.000
    20    N     2   GLY     N   20    -0.415700     14.01000 ; qtot 0.584
    21    H     2   GLY     H   21     0.271900      1.00800 ; qtot 0.856
    22   CX     2   GLY    CA   22    -0.025200     12.01000 ; qtot 0.831
    23   H1     2   GLY   HA2   23     0.069800      1.00800 ; qtot 0.901
    24   H1     2   GLY   HA3   24     0.069800      1.00800 ; qtot 0.971
    25    C     2   GLY     C   25     0.597300     12.01000 ; qtot 1.568
    26    O     2   GLY     O   26    -0.567900     16.00000 ; qtot 1.000
    27    N     3   ASP     N   27    -0.516300     14.01000 ; qtot 0.484
    28    H     3   ASP     H   28     0.293600      1.00800 ; qtot 0.777
    29   CX     3   ASP    CA   29     0.038100     12.01000 ; qtot 0.815
    30   H1     3   ASP    HA   30     0.088000      1.00800 ; qtot 0.903
    31  A2C     3   ASP    CB   31    -0.030300     12.01000 ; qtot 0.873
    32   HC     3   ASP   HB2   32    -0.012200      1.00800 ; qtot 0.861
    33   HC     3   ASP   HB3   33    -0.012200      1.00800 ; qtot 0.849
    34   CO     3   ASP    CG   34     0.799400     12.01000 ; qtot 1.648
    35   O2     3   ASP   OD1   35    -0.801400     16.00000 ; qtot 0.847
    36   O2     3   ASP   OD2   36    -0.801400     16.00000 ; qtot 0.045
    37    C     3   ASP     C   37     0.536600     12.01000 ; qtot 0.582
    38    O     3   ASP     O   38    -0.581900     16.00000 ; qtot -0.000
    39    N     4   LYS     N   39    -0.347900     14.01000 ; qtot -0.348
    40    H     4   LYS     H   40     0.274700      1.00800 ; qtot -0.073
    41   CX     4   LYS    CA   41    -0.240000     12.01000 ; qtot -0.313
    42   H1     4   LYS    HA   42     0.142600      1.00800 ; qtot -0.171
    43   C8     4   LYS    CB   43    -0.009400     12.01000 ; qtot -0.180
    44   HC     4   LYS   HB2   44     0.036200      1.00800 ; qtot -0.144
    45   HC     4   LYS   HB3   45     0.036200      1.00800 ; qtot -0.108
    46   C8     4   LYS    CG   46     0.018700     12.01000 ; qtot -0.089
    47   HC     4   LYS   HG2   47     0.010300      1.00800 ; qtot -0.079
    48   HC     4   LYS   HG3   48     0.010300      1.00800 ; qtot -0.068
    49   C8     4   LYS    CD   49    -0.047900     12.01000 ; qtot -0.116
    50   HC     4   LYS   HD2   50     0.062100      1.00800 ; qtot -0.054
    51   HC     4   LYS   HD3   51     0.062100      1.00800 ; qtot 0.008
    52   C8     4   LYS    CE   52    -0.014300     12.01000 ; qtot -0.006
    53   HP     4   LYS   HE2   53     0.113500      1.00800 ; qtot 0.107
    54   HP     4   LYS   HE3   54     0.113500      1.00800 ; qtot 0.221
    55   N3     4   LYS    NZ   55    -0.385400     14.01000 ; qtot -0.165
    56    H     4   LYS   HZ1   56     0.340000      1.00800 ; qtot 0.175
    57    H     4   LYS   HZ2   57     0.340000      1.00800 ; qtot 0.515
    58    H     4   LYS   HZ3   58     0.340000      1.00800 ; qtot 0.855
    59    C     4   LYS     C   59     0.734100     12.01000 ; qtot 1.589
    60    O     4   LYS     O   60    -0.589400     16.00000 ; qtot 1.000
    61    N     5   GLY     N   61    -0.415700     14.01000 ; qtot 0.584
    62    H     5   GLY     H   62     0.271900      1.00800 ; qtot 0.856
    63   CX     5   GLY    CA   63    -0.025200     12.01000 ; qtot 0.831
    64   H1     5   GLY   HA2   64     0.069800      1.00800 ; qtot 0.901
    65   H1     5   GLY   HA3   65     0.069800      1.00800 ; qtot 0.971
    66    C     5   GLY     C   66     0.597300     12.01000 ; qtot 1.568
    67    O     5   GLY     O   67    -0.567900     16.00000 ; qtot 1.000
    68    N     6   THR     N   68    -0.415700     14.01000 ; qtot 0.584
    69    H     6   THR     H   69     0.271900      1.00800 ; qtot 0.856
    70   CX     6   THR    CA   70    -0.038900     12.01000 ; qtot 0.817
    71   H1     6   THR    HA   71     0.100700      1.00800 ; qtot 0.918
    72  A3C     6   THR    CB   72     0.365400     12.01000 ; qtot 1.283
    73   H1     6   THR    HB   73     0.004300      1.00800 ; qtot 1.288
    74   CT     6   THR   CG2   74    -0.243800     12.01000 ; qtot 1.044
    75   HC     6   THR  HG21   75     0.064200      1.00800 ; qtot 1.108
    76   HC     6   THR  HG22   76     0.064200      1.00800 ; qtot 1.172
    77   HC     6   THR  HG23   77     0.064200      1.00800 ; qtot 1.236
    78   OH     6   THR   OG1   78    -0.676100     16.00000 ; qtot 0.560
    79   HO     6   THR   HG1   79     0.410200      1.00800 ; qtot 0.971
    80    C     6   THR     C   80     0.597300     12.01000 ; qtot 1.568
    81    O     6   THR     O   81    -0.567900     16.00000 ; qtot 1.000
    82    N     7   ARG     N   82    -0.347900     14.01000 ; qtot 0.652
    83    H     7   ARG     H   83     0.274700      1.00800 ; qtot 0.927
    84   CX     7   ARG    CA   84    -0.263700     12.01000 ; qtot 0.663
    85   H1     7   ARG    HA   85     0.156000      1.00800 ; qtot 0.819
    86   C8     7   ARG    CB   86    -0.000700     12.01000 ; qtot 0.818
    87   HC     7   ARG   HB2   87     0.032700      1.00800 ; qtot 0.851
    88   HC     7   ARG   HB3   88     0.032700      1.00800 ; qtot 0.884
    89   C8     7   ARG    CG   89     0.039000     12.01000 ; qtot 0.923
    90   HC     7   ARG   HG2   90     0.028500      1.00800 ; qtot 0.951
    91   HC     7   ARG   HG3   91     0.028500      1.00800 ; qtot 0.980
    92   C8     7   ARG    CD   92     0.048600     12.01000 ; qtot 1.028
    93   H1     7   ARG   HD2   93     0.068700      1.00800 ; qtot 1.097
    94   H1     7   ARG   HD3   94     0.068700      1.00800 ; qtot 1.166
    95   N2     7   ARG    NE   95    -0.529500     14.01000 ; qtot 0.636
    96    H     7   ARG    HE   96     0.345600      1.00800 ; qtot 0.982
    97   CA     7   ARG    CZ   97     0.807600     12.01000 ; qtot 1.789
    98   N2     7   ARG   NH1   98    -0.862700     14.01000 ; qtot 0.927
    99    H     7   ARG  HH11   99     0.447800      1.00800 ; qtot 1.375
   100    H     7   ARG  HH12  100     0.447800      1.00800 ; qtot 1.822
   101   N2     7   ARG   NH2  101    -0.862700     14.01000 ; qtot 0.960
   102    H     7   ARG  HH21  102     0.447800      1.00800 ; qtot 1.407
   103    H     7   ARG  HH22  103     0.447800      1.00800 ; qtot 1.855
   104    C     7   ARG     C  104     0.734100     12.01000 ; qtot 2.589
   105    O     7   ARG     O  105    -0.589400     16.00000 ; qtot 2.000
   106    N     8   VAL     N  106    -0.415700     14.01000 ; qtot 1.584
   107    H     8   VAL     H  107     0.271900      1.00800 ; qtot 1.856
   108   CX     8   VAL    CA  108    -0.087500     12.01000 ; qtot 1.769
   109   H1     8   VAL    HA  109     0.096900      1.00800 ; qtot 1.866
   110  A3C     8   VAL    CB  110     0.298500     12.01000 ; qtot 2.164
   111   HC     8   VAL    HB  111    -0.029700      1.00800 ; qtot 2.134
   112   CT     8   VAL   CG1  112    -0.319200     12.01000 ; qtot 1.815
   113   HC     8   VAL  HG11  113     0.079100      1.00800 ; qtot 1.894
   114   HC     8   VAL  HG12  114     0.079100      1.00800 ; qtot 1.973
   115   HC     8   VAL  HG13  115     0.079100      1.00800 ; qtot 2.052
   116   CT     8   VAL   CG2  116    -0.319200     12.01000 ; qtot 1.733
   117   HC     8   VAL  HG21  117     0.079100      1.00800 ; qtot 1.812
   118   HC     8   VAL  HG22  118     0.079100      1.00800 ; qtot 1.891
   119   HC     8   VAL  HG23  119     0.079100      1.00800 ; qtot 1.971
   120    C     8   VAL     C  120     0.597300     12.01000 ; qtot 2.568
   121    O     8   VAL     O  121    -0.567900     16.00000 ; qtot 2.000
   122    N     9   PHE     N  122    -0.415700     14.01000 ; qtot 1.584
   123    H     9   PHE     H  123     0.271900      1.00800 ; qtot 1.856
   124   CX     9   PHE    CA  124    -0.002400     12.01000 ; qtot 1.854
   125   H1     9   PHE    HA  125     0.097800      1.00800 ; qtot 1.952
   126   CT     9   PHE    CB  126    -0.034300     12.01000 ; qtot 1.917
   127   HC     9   PHE   HB2  127     0.029500      1.00800 ; qtot 1.947
   128   HC     9   PHE   HB3  128     0.029500      1.00800 ; qtot 1.976
   129   CA     9   PHE    CG  129     0.011800     12.01000 ; qtot 1.988
   130   CA     9   PHE   CD1  130    -0.125600     12.01000 ; qtot 1.862
   131   HA     9   PHE   HD1  131     0.133000      1.00800 ; qtot 1.995
   132   CA     9   PHE   CE1  132    -0.170400     12.01000 ; qtot 1.825
   133   HA     9   PHE   HE1  133     0.143000      1.00800 ; qtot 1.968
   134   CA     9   PHE    CZ  134    -0.107200     12.01000 ; qtot 1.861
   135   HA     9   PHE    HZ  135     0.129700      1.00800 ; qtot 1.991
   136   CA     9   PHE   CE2  136    -0.170400     12.01000 ; qtot 1.820
   137   HA     9   PHE   HE2  137     0.143000      1.00800 ; qtot 1.963
   138   CA     9   PHE   CD2  138    -0.125600     12.01000 ; qtot 1.838
   139   HA     9   PHE   HD2  139     0.133000      1.00800 ; qtot 1.971
   140    C     9   PHE     C  140     0.597300     12.01000 ; qtot 2.568
   141    O     9   PHE     O  141    -0.567900     16.00000 ; qtot 2.000
   142    N    10   LYS     N  142    -0.347900     14.01000 ; qtot 1.652
   143    H    10   LYS     H  143     0.274700      1.00800 ; qtot 1.927
   144   CX    10   LYS    CA  144    -0.240000     12.01000 ; qtot 1.687
   145   H1    10   LYS    HA  145     0.142600      1.00800 ; qtot 1.829
   146   C8    10   LYS    CB  146    -0.009400     12.01000 ; qtot 1.820
   147   HC    10   LYS   HB2  147     0.036200      1.00800 ; qtot 1.856
   148   HC    10   LYS   HB3  148     0.036200      1.00800 ; qtot 1.892
   149   C8    10   LYS    CG  149     0.018700     12.01000 ; qtot 1.911
   150   HC    10   LYS   HG2  150     0.010300      1.00800 ; qtot 1.921
   151   HC    10   LYS   HG3  151     0.010300      1.00800 ; qtot 1.932
   152   C8    10   LYS    CD  152    -0.047900     12.01000 ; qtot 1.884
   153   HC    10   LYS   HD2  153     0.062100      1.00800 ; qtot 1.946
   154   HC    10   LYS   HD3  154     0.062100      1.00800 ; qtot 2.008
   155   C8    10   LYS    CE  155    -0.014300     12.01000 ; qtot 1.994
   156   HP    10   LYS   HE2  156     0.113500      1.00800 ; qtot 2.107
   157   HP    10   LYS   HE3  157     0.113500      1.00800 ; qtot 2.221
   158   N3    10   LYS    NZ  158    -0.385400     14.01000 ; qtot 1.835
   159    H    10   LYS   HZ1  159     0.340000      1.00800 ; qtot 2.175
   160    H    10   LYS   HZ2  160     0.340000      1.00800 ; qtot 2.515
   161    H    10   LYS   HZ3  161     0.340000      1.00800 ; qtot 2.855
   162    C    10   LYS     C  162     0.734100     12.01000 ; qtot 3.589
   163    O    10   LYS     O  163    -0.589400     16.00000 ; qtot 3.000
   164    N    11   LYS     N  164    -0.347900     14.01000 ; qtot 2.652
   165    H    11   LYS     H  165     0.274700      1.00800 ; qtot 2.927
   166   CX    11   LYS    CA  166    -0.240000     12.01000 ; qtot 2.687
   167   H1    11   LYS    HA  167     0.142600      1.00800 ; qtot 2.829
   168   C8    11   LYS    CB  168    -0.009400     12.01000 ; qtot 2.820
   169   HC    11   LYS   HB2  169     0.036200      1.00800 ; qtot 2.856
   170   HC    11   LYS   HB3  170     0.036200      1.00800 ; qtot 2.892
   171   C8    11   LYS    CG  171     0.018700     12.01000 ; qtot 2.911
   172   HC    11   LYS   HG2  172     0.010300      1.00800 ; qtot 2.921
   173   HC    11   LYS   HG3  173     0.010300      1.00800 ; qtot 2.932
   174   C8    11   LYS    CD  174    -0.047900     12.01000 ; qtot 2.884
   175   HC    11   LYS   HD2  175     0.062100      1.00800 ; qtot 2.946
   176   HC    11   LYS   HD3  176     0.062100      1.00800 ; qtot 3.008
   177   C8    11   LYS    CE  177    -0.014300     12.01000 ; qtot 2.994
   178   HP    11   LYS   HE2  178     0.113500      1.00800 ; qtot 3.107
   179   HP    11   LYS   HE3  179     0.113500      1.00800 ; qtot 3.221
   180   N3    11   LYS    NZ  180    -0.385400     14.01000 ; qtot 2.835
   181    H    11   LYS   HZ1  181     0.340000      1.00800 ; qtot 3.175
   182    H    11   LYS   HZ2  182     0.340000      1.00800 ; qtot 3.515
   183    H    11   LYS   HZ3  183     0.340000      1.00800 ; qtot 3.855
   184    C    11   LYS     C  184     0.734100     12.01000 ; qtot 4.589
   185    O    11   LYS     O  185    -0.589400     16.00000 ; qtot 4.000
   186    N    12   ALA     N  186    -0.415700     14.01000 ; qtot 3.584
   187    H    12   ALA     H  187     0.271900      1.00800 ; qtot 3.856
   188   CX    12   ALA    CA  188     0.033700     12.01000 ; qtot 3.890
   189   H1    12   ALA    HA  189     0.082300      1.00800 ; qtot 3.972
   190   CT    12   ALA    CB  190    -0.182500     12.01000 ; qtot 3.790
   191   HC    12   ALA   HB1  191     0.060300      1.00800 ; qtot 3.850
   192   HC    12   ALA   HB2  192     0.060300      1.00800 ; qtot 3.910
   193   HC    12   ALA   HB3  193     0.060300      1.00800 ; qtot 3.971
   194    C    12   ALA     C  194     0.597300     12.01000 ; qtot 4.568
   195    O    12   ALA     O  195    -0.567900     16.00000 ; qtot 4.000
   196    N    13   SER     N  196    -0.415700     14.01000 ; qtot 3.584
   197    H    13   SER     H  197     0.271900      1.00800 ; qtot 3.856
   198   CX    13   SER    CA  198    -0.024900     12.01000 ; qtot 3.831
   199   H1    13   SER    HA  199     0.084300      1.00800 ; qtot 3.916
   200  A2C    13   SER    CB  200     0.211700     12.01000 ; qtot 4.127
   201   H1    13   SER   HB2  201     0.035200      1.00800 ; qtot 4.162
   202   H1    13   SER   HB3  202     0.035200      1.00800 ; qtot 4.198
   203   OH    13   SER    OG  203    -0.654600     16.00000 ; qtot 3.543
   204   HO    13   SER    HG  204     0.427500      1.00800 ; qtot 3.971
   205    C    13   SER     C  205     0.597300     12.01000 ; qtot 4.568
   206    O    13   SER     O  206    -0.567900     16.00000 ; qtot 4.000
   207    N    14   PRO     N  207    -0.254800     14.01000 ; qtot 3.745
   208   CT    14   PRO    CD  208     0.019200     12.01000 ; qtot 3.764
   209   H1    14   PRO   HD2  209     0.039100      1.00800 ; qtot 3.803
   210   H1    14   PRO   HD3  210     0.039100      1.00800 ; qtot 3.843
   211   CT    14   PRO    CG  211     0.018900     12.01000 ; qtot 3.861
   212   HC    14   PRO   HG2  212     0.021300      1.00800 ; qtot 3.883
   213   HC    14   PRO   HG3  213     0.021300      1.00800 ; qtot 3.904
   214   CT    14   PRO    CB  214    -0.007000     12.01000 ; qtot 3.897
   215   HC    14   PRO   HB2  215     0.025300      1.00800 ; qtot 3.922
   216   HC    14   PRO   HB3  216     0.025300      1.00800 ; qtot 3.948
   217   CX    14   PRO    CA  217    -0.026600     12.01000 ; qtot 3.921
   218   H1    14   PRO    HA  218     0.064100      1.00800 ; qtot 3.985
   219    C    14   PRO     C  219     0.589600     12.01000 ; qtot 4.575
   220    O    14   PRO     O  220    -0.574800     16.00000 ; qtot 4.000
   221    N    15   ASN     N  221    -0.415700     14.01000 ; qtot 3.584
   222    H    15   ASN     H  222     0.271900      1.00800 ; qtot 3.856
   223   CX    15   ASN    CA  223     0.014300     12.01000 ; qtot 3.870
   224   H1    15   ASN    HA  224     0.104800      1.00800 ; qtot 3.975
   225  A2C    15   ASN    CB  225    -0.204100     12.01000 ; qtot 3.771
   226   HC    15   ASN   HB2  226     0.079700      1.00800 ; qtot 3.851
   227   HC    15   ASN   HB3  227     0.079700      1.00800 ; qtot 3.931
   228    C    15   ASN    CG  228     0.713000     12.01000 ; qtot 4.644
   229    O    15   ASN   OD1  229    -0.593100     16.00000 ; qtot 4.050
   230    N    15   ASN   ND2  230    -0.919100     14.01000 ; qtot 3.131
   231    H    15   ASN  HD21  231     0.419600      1.00800 ; qtot 3.551
   232    H    15   ASN  HD22  232     0.419600      1.00800 ; qtot 3.971
   233    C    15   ASN     C  233     0.597300     12.01000 ; qtot 4.568
   234    O    15   ASN     O  234    -0.567900     16.00000 ; qtot 4.000
   235    N    16   GLY     N  235    -0.415700     14.01000 ; qtot 3.584
   236    H    16   GLY     H  236     0.271900      1.00800 ; qtot 3.856
   237   CX    16   GLY    CA  237    -0.025200     12.01000 ; qtot 3.831
   238   H1    16   GLY   HA2  238     0.069800      1.00800 ; qtot 3.901
   239   H1    16   GLY   HA3  239     0.069800      1.00800 ; qtot 3.971
   240    C    16   GLY     C  240     0.597300     12.01000 ; qtot 4.568
   241    O    16   GLY     O  241    -0.567900     16.00000 ; qtot 4.000
   242    N    17   LYS     N  242    -0.347900     14.01000 ; qtot 3.652
   243    H    17   LYS     H  243     0.274700      1.00800 ; qtot 3.927
   244   CX    17   LYS    CA  244    -0.240000     12.01000 ; qtot 3.687
   245   H1    17   LYS    HA  245     0.142600      1.00800 ; qtot 3.829
   246   C8    17   LYS    CB  246    -0.009400     12.01000 ; qtot 3.820
   247   HC    17   LYS   HB2  247     0.036200      1.00800 ; qtot 3.856
   248   HC    17   LYS   HB3  248     0.036200      1.00800 ; qtot 3.892
   249   C8    17   LYS    CG  249     0.018700     12.01000 ; qtot 3.911
   250   HC    17   LYS   HG2  250     0.010300      1.00800 ; qtot 3.921
   251   HC    17   LYS   HG3  251     0.010300      1.00800 ; qtot 3.932
   252   C8    17   LYS    CD  252    -0.047900     12.01000 ; qtot 3.884
   253   HC    17   LYS   HD2  253     0.062100      1.00800 ; qtot 3.946
   254   HC    17   LYS   HD3  254     0.062100      1.00800 ; qtot 4.008
   255   C8    17   LYS    CE  255    -0.014300     12.01000 ; qtot 3.994
   256   HP    17   LYS   HE2  256     0.113500      1.00800 ; qtot 4.107
   257   HP    17   LYS   HE3  257     0.113500      1.00800 ; qtot 4.221
   258   N3    17   LYS    NZ  258    -0.385400     14.01000 ; qtot 3.835
   259    H    17   LYS   HZ1  259     0.340000      1.00800 ; qtot 4.175
   260    H    17   LYS   HZ2  260     0.340000      1.00800 ; qtot 4.515
   261    H    17   LYS   HZ3  261     0.340000      1.00800 ; qtot 4.855
   262    C    17   LYS     C  262     0.734100     12.01000 ; qtot 5.589
   263    O    17   LYS     O  263    -0.589400     16.00000 ; qtot 5.000
   264    N    18   LEU     N  264    -0.415700     14.01000 ; qtot 4.584
   265    H    18   LEU     H  265     0.271900      1.00800 ; qtot 4.856
   266   CX    18   LEU    CA  266    -0.051800     12.01000 ; qtot 4.804
   267   H1    18   LEU    HA  267     0.092200      1.00800 ; qtot 4.897
   268  A2C    18   LEU    CB  268    -0.110200     12.01000 ; qtot 4.786
   269   HC    18   LEU   HB2  269     0.045700      1.00800 ; qtot 4.832
   270   HC    18   LEU   HB3  270     0.045700      1.00800 ; qtot 4.878
   271  A3C    18   LEU    CG  271     0.353100     12.01000 ; qtot 5.231
   272   HC    18   LEU    HG  272    -0.036100      1.00800 ; qtot 5.195
   273   CT    18   LEU   CD1  273    -0.412100     12.01000 ; qtot 4.783
   274   HC    18   LEU  HD11  274     0.100000      1.00800 ; qtot 4.883
   275   HC    18   LEU  HD12  275     0.100000      1.00800 ; qtot 4.983
   276   HC    18   LEU  HD13  276     0.100000      1.00800 ; qtot 5.083
   277   CT    18   LEU   CD2  277    -0.412100     12.01000 ; qtot 4.671
   278   HC    18   LEU  HD21  278     0.100000      1.00800 ; qtot 4.771
   279   HC    18   LEU  HD22  279     0.100000      1.00800 ; qtot 4.871
   280   HC    18   LEU  HD23  280     0.100000      1.00800 ; qtot 4.971
   281    C    18   LEU     C  281     0.597300     12.01000 ; qtot 5.568
   282    O    18   LEU     O  282    -0.567900     16.00000 ; qtot 5.000
   283    N    19   THR     N  283    -0.415700     14.01000 ; qtot 4.584
   284    H    19   THR     H  284     0.271900      1.00800 ; qtot 4.856
   285   CX    19   THR    CA  285    -0.038900     12.01000 ; qtot 4.817
   286   H1    19   THR    HA  286     0.100700      1.00800 ; qtot 4.918
   287  A3C    19   THR    CB  287     0.365400     12.01000 ; qtot 5.283
   288   H1    19   THR    HB  288     0.004300      1.00800 ; qtot 5.288
   289   CT    19   THR   CG2  289    -0.243800     12.01000 ; qtot 5.044
   290   HC    19   THR  HG21  290     0.064200      1.00800 ; qtot 5.108
   291   HC    19   THR  HG22  291     0.064200      1.00800 ; qtot 5.172
   292   HC    19   THR  HG23  292     0.064200      1.00800 ; qtot 5.236
   293   OH    19   THR   OG1  293    -0.676100     16.00000 ; qtot 4.560
   294   HO    19   THR   HG1  294     0.410200      1.00800 ; qtot 4.971
   295    C    19   THR     C  295     0.597300     12.01000 ; qtot 5.568
   296    O    19   THR     O  296    -0.567900     16.00000 ; qtot 5.000
   297    N    20   VAL     N  297    -0.415700     14.01000 ; qtot 4.584
   298    H    20   VAL     H  298     0.271900      1.00800 ; qtot 4.856
   299   CX    20   VAL    CA  299    -0.087500     12.01000 ; qtot 4.769
   300   H1    20   VAL    HA  300     0.096900      1.00800 ; qtot 4.866
   301  A3C    20   VAL    CB  301     0.298500     12.01000 ; qtot 5.164
   302   HC    20   VAL    HB  302    -0.029700      1.00800 ; qtot 5.134
   303   CT    20   VAL   CG1  303    -0.319200     12.01000 ; qtot 4.815
   304   HC    20   VAL  HG11  304     0.079100      1.00800 ; qtot 4.894
   305   HC    20   VAL  HG12  305     0.079100      1.00800 ; qtot 4.973
   306   HC    20   VAL  HG13  306     0.079100      1.00800 ; qtot 5.052
   307   CT    20   VAL   CG2  307    -0.319200     12.01000 ; qtot 4.733
   308   HC    20   VAL  HG21  308     0.079100      1.00800 ; qtot 4.812
   309   HC    20   VAL  HG22  309     0.079100      1.00800 ; qtot 4.891
   310   HC    20   VAL  HG23  310     0.079100      1.00800 ; qtot 4.971
   311    C    20   VAL     C  311     0.597300     12.01000 ; qtot 5.568
   312    O    20   VAL     O  312    -0.567900     16.00000 ; qtot 5.000
   313    N    21   TYR     N  313    -0.415700     14.01000 ; qtot 4.584
   314    H    21   TYR     H  314     0.271900      1.00800 ; qtot 4.856
   315   CX    21   TYR    CA  315    -0.001400     12.01000 ; qtot 4.855
   316   H1    21   TYR    HA  316     0.087600      1.00800 ; qtot 4.942
   317   CT    21   TYR    CB  317    -0.015200     12.01000 ; qtot 4.927
   318   HC    21   TYR   HB2  318     0.029500      1.00800 ; qtot 4.957
   319   HC    21   TYR   HB3  319     0.029500      1.00800 ; qtot 4.986
   320   CA    21   TYR    CG  320    -0.001100     12.01000 ; qtot 4.985
   321   CA    21   TYR   CD1  321    -0.190600     12.01000 ; qtot 4.794
   322   HA    21   TYR   HD1  322     0.169900      1.00800 ; qtot 4.964
   323   CA    21   TYR   CE1  323    -0.234100     12.01000 ; qtot 4.730
   324   HA    21   TYR   HE1  324     0.165600      1.00800 ; qtot 4.896
   325    C    21   TYR    CZ  325     0.322600     12.01000 ; qtot 5.218
   326   OH    21   TYR    OH  326    -0.557900     16.00000 ; qtot 4.661
   327   HO    21   TYR    HH  327     0.399200      1.00800 ; qtot 5.060
   328   CA    21   TYR   CE2  328    -0.234100     12.01000 ; qtot 4.826
   329   HA    21   TYR   HE2  329     0.165600      1.00800 ; qtot 4.991
   330   CA    21   TYR   CD2  330    -0.190600     12.01000 ; qtot 4.801
   331   HA    21   TYR   HD2  331     0.169900      1.00800 ; qtot 4.971
   332    C    21   TYR     C  332     0.597300     12.01000 ; qtot 5.568
   333    O    21   TYR     O  333    -0.567900     16.00000 ; qtot 5.000
   334    N    22   LEU     N  334    -0.415700     14.01000 ; qtot 4.584
   335    H    22   LEU     H  335     0.271900      1.00800 ; qtot 4.856
   336   CX    22   LEU    CA  336    -0.051800     12.01000 ; qtot 4.804
   337   H1    22   LEU    HA  337     0.092200      1.00800 ; qtot 4.897
   338  A2C    22   LEU    CB  338    -0.110200     12.01000 ; qtot 4.786
   339   HC    22   LEU   HB2  339     0.045700      1.00800 ; qtot 4.832
   340   HC    22   LEU   HB3  340     0.045700      1.00800 ; qtot 4.878
   341  A3C    22   LEU    CG  341     0.353100     12.01000 ; qtot 5.231
   342   HC    22   LEU    HG  342    -0.036100      1.00800 ; qtot 5.195
   343   CT    22   LEU   CD1  343    -0.412100     12.01000 ; qtot 4.783
   344   HC    22   LEU  HD11  344     0.100000      1.00800 ; qtot 4.883
   345   HC    22   LEU  HD12  345     0.100000      1.00800 ; qtot 4.983
   346   HC    22   LEU  HD13  346     0.100000      1.00800 ; qtot 5.083
   347   CT    22   LEU   CD2  347    -0.412100     12.01000 ; qtot 4.671
   348   HC    22   LEU  HD21  348     0.100000      1.00800 ; qtot 4.771
   349   HC    22   LEU  HD22  349     0.100000      1.00800 ; qtot 4.871
   350   HC    22   LEU  HD23  350     0.100000      1.00800 ; qtot 4.971
   351    C    22   LEU     C  351     0.597300     12.01000 ; qtot 5.568
   352    O    22   LEU     O  352    -0.567900     16.00000 ; qtot 5.000
   353    N    23   GLY     N  353    -0.415700     14.01000 ; qtot 4.584
   354    H    23   GLY     H  354     0.271900      1.00800 ; qtot 4.856
   355   CX    23   GLY    CA  355    -0.025200     12.01000 ; qtot 4.831
   356   H1    23   GLY   HA2  356     0.069800      1.00800 ; qtot 4.901
   357   H1    23   GLY   HA3  357     0.069800      1.00800 ; qtot 4.971
   358    C    23   GLY     C  358     0.597300     12.01000 ; qtot 5.568
   359    O    23   GLY     O  359    -0.567900     16.00000 ; qtot 5.000
   360    N    24   LYS     N  360    -0.347900     14.01000 ; qtot 4.652
   361    H    24   LYS     H  361     0.274700      1.00800 ; qtot 4.927
   362   CX    24   LYS    CA  362    -0.240000     12.01000 ; qtot 4.687
   363   H1    24   LYS    HA  363     0.142600      1.00800 ; qtot 4.829
   364   C8    24   LYS    CB  364    -0.009400     12.01000 ; qtot 4.820
   365   HC    24   LYS   HB2  365     0.036200      1.00800 ; qtot 4.856
   366   HC    24   LYS   HB3  366     0.036200      1.00800 ; qtot 4.892
   367   C8    24   LYS    CG  367     0.018700     12.01000 ; qtot 4.911
   368   HC    24   LYS   HG2  368     0.010300      1.00800 ; qtot 4.921
   369   HC    24   LYS   HG3  369     0.010300      1.00800 ; qtot 4.932
   370   C8    24   LYS    CD  370    -0.047900     12.01000 ; qtot 4.884
   371   HC    24   LYS   HD2  371     0.062100      1.00800 ; qtot 4.946
   372   HC    24   LYS   HD3  372     0.062100      1.00800 ; qtot 5.008
   373   C8    24   LYS    CE  373    -0.014300     12.01000 ; qtot 4.994
   374   HP    24   LYS   HE2  374     0.113500      1.00800 ; qtot 5.107
   375   HP    24   LYS   HE3  375     0.113500      1.00800 ; qtot 5.221
   376   N3    24   LYS    NZ  376    -0.385400     14.01000 ; qtot 4.835
   377    H    24   LYS   HZ1  377     0.340000      1.00800 ; qtot 5.175
   378    H    24   LYS   HZ2  378     0.340000      1.00800 ; qtot 5.515
   379    H    24   LYS   HZ3  379     0.340000      1.00800 ; qtot 5.855
   380    C    24   LYS     C  380     0.734100     12.01000 ; qtot 6.589
   381    O    24   LYS     O  381    -0.589400     16.00000 ; qtot 6.000
   382    N    25   ARG     N  382    -0.347900     14.01000 ; qtot 5.652
   383    H    25   ARG     H  383     0.274700      1.00800 ; qtot 5.927
   384   CX    25   ARG    CA  384    -0.263700     12.01000 ; qtot 5.663
   385   H1    25   ARG    HA  385     0.156000      1.00800 ; qtot 5.819
   386   C8    25   ARG    CB  386    -0.000700     12.01000 ; qtot 5.818
   387   HC    25   ARG   HB2  387     0.032700      1.00800 ; qtot 5.851
   388   HC    25   ARG   HB3  388     0.032700      1.00800 ; qtot 5.884
   389   C8    25   ARG    CG  389     0.039000     12.01000 ; qtot 5.923
   390   HC    25   ARG   HG2  390     0.028500      1.00800 ; qtot 5.951
   391   HC    25   ARG   HG3  391     0.028500      1.00800 ; qtot 5.980
   392   C8    25   ARG    CD  392     0.048600     12.01000 ; qtot 6.028
   393   H1    25   ARG   HD2  393     0.068700      1.00800 ; qtot 6.097
   394   H1    25   ARG   HD3  394     0.068700      1.00800 ; qtot 6.166
   395   N2    25   ARG    NE  395    -0.529500     14.01000 ; qtot 5.636
   396    H    25   ARG    HE  396     0.345600      1.00800 ; qtot 5.982
   397   CA    25   ARG    CZ  397     0.807600     12.01000 ; qtot 6.789
   398   N2    25   ARG   NH1  398    -0.862700     14.01000 ; qtot 5.927
   399    H    25   ARG  HH11  399     0.447800      1.00800 ; qtot 6.375
   400    H    25   ARG  HH12  400     0.447800      1.00800 ; qtot 6.822
   401   N2    25   ARG   NH2  401    -0.862700     14.01000 ; qtot 5.960
   402    H    25   ARG  HH21  402     0.447800      1.00800 ; qtot 6.407
   403    H    25   ARG  HH22  403     0.447800      1.00800 ; qtot 6.855
   404    C    25   ARG     C  404     0.734100     12.01000 ; qtot 7.589
   405    O    25   ARG     O  405    -0.589400     16.00000 ; qtot 7.000
   406    N    26   ASP     N  406    -0.516300     14.01000 ; qtot 6.484
   407    H    26   ASP     H  407     0.293600      1.00800 ; qtot 6.777
   408   CX    26   ASP    CA  408     0.038100     12.01000 ; qtot 6.815
   409   H1    26   ASP    HA  409     0.088000      1.00800 ; qtot 6.903
   410  A2C    26   ASP    CB  410    -0.030300     12.01000 ; qtot 6.873
   411   HC    26   ASP   HB2  411    -0.012200      1.00800 ; qtot 6.861
   412   HC    26   ASP   HB3  412    -0.012200      1.00800 ; qtot 6.849
   413   CO    26   ASP    CG  413     0.799400     12.01000 ; qtot 7.648
   414   O2    26   ASP   OD1  414    -0.801400     16.00000 ; qtot 6.847
   415   O2    26   ASP   OD2  415    -0.801400     16.00000 ; qtot 6.045
   416    C    26   ASP     C  416     0.536600     12.01000 ; qtot 6.582
   417    O    26   ASP     O  417    -0.581900     16.00000 ; qtot 6.000
   418    N    27   PHE     N  418    -0.415700     14.01000 ; qtot 5.584
   419    H    27   PHE     H  419     0.271900      1.00800 ; qtot 5.856
   420   CX    27   PHE    CA  420    -0.002400     12.01000 ; qtot 5.854
   421   H1    27   PHE    HA  421     0.097800      1.00800 ; qtot 5.952
   422   CT    27   PHE    CB  422    -0.034300     12.01000 ; qtot 5.917
   423   HC    27   PHE   HB2  423     0.029500      1.00800 ; qtot 5.947
   424   HC    27   PHE   HB3  424     0.029500      1.00800 ; qtot 5.976
   425   CA    27   PHE    CG  425     0.011800     12.01000 ; qtot 5.988
   426   CA    27   PHE   CD1  426    -0.125600     12.01000 ; qtot 5.862
   427   HA    27   PHE   HD1  427     0.133000      1.00800 ; qtot 5.995
   428   CA    27   PHE   CE1  428    -0.170400     12.01000 ; qtot 5.825
   429   HA    27   PHE   HE1  429     0.143000      1.00800 ; qtot 5.968
   430   CA    27   PHE    CZ  430    -0.107200     12.01000 ; qtot 5.861
   431   HA    27   PHE    HZ  431     0.129700      1.00800 ; qtot 5.991
   432   CA    27   PHE   CE2  432    -0.170400     12.01000 ; qtot 5.820
   433   HA    27   PHE   HE2  433     0.143000      1.00800 ; qtot 5.963
   434   CA    27   PHE   CD2  434    -0.125600     12.01000 ; qtot 5.838
   435   HA    27   PHE   HD2  435     0.133000      1.00800 ; qtot 5.971
   436    C    27   PHE     C  436     0.597300     12.01000 ; qtot 6.568
   437    O    27   PHE     O  437    -0.567900     16.00000 ; qtot 6.000
   438    N    28   VAL     N  438    -0.415700     14.01000 ; qtot 5.584
   439    H    28   VAL     H  439     0.271900      1.00800 ; qtot 5.856
   440   CX    28   VAL    CA  440    -0.087500     12.01000 ; qtot 5.769
   441   H1    28   VAL    HA  441     0.096900      1.00800 ; qtot 5.866
   442  A3C    28   VAL    CB  442     0.298500     12.01000 ; qtot 6.164
   443   HC    28   VAL    HB  443    -0.029700      1.00800 ; qtot 6.134
   444   CT    28   VAL   CG1  444    -0.319200     12.01000 ; qtot 5.815
   445   HC    28   VAL  HG11  445     0.079100      1.00800 ; qtot 5.894
   446   HC    28   VAL  HG12  446     0.079100      1.00800 ; qtot 5.973
   447   HC    28   VAL  HG13  447     0.079100      1.00800 ; qtot 6.052
   448   CT    28   VAL   CG2  448    -0.319200     12.01000 ; qtot 5.733
   449   HC    28   VAL  HG21  449     0.079100      1.00800 ; qtot 5.812
   450   HC    28   VAL  HG22  450     0.079100      1.00800 ; qtot 5.891
   451   HC    28   VAL  HG23  451     0.079100      1.00800 ; qtot 5.971
   452    C    28   VAL     C  452     0.597300     12.01000 ; qtot 6.568
   453    O    28   VAL     O  453    -0.567900     16.00000 ; qtot 6.000
   454    N    29   ASP     N  454    -0.516300     14.01000 ; qtot 5.484
   455    H    29   ASP     H  455     0.293600      1.00800 ; qtot 5.777
   456   CX    29   ASP    CA  456     0.038100     12.01000 ; qtot 5.815
   457   H1    29   ASP    HA  457     0.088000      1.00800 ; qtot 5.903
   458  A2C    29   ASP    CB  458    -0.030300     12.01000 ; qtot 5.873
   459   HC    29   ASP   HB2  459    -0.012200      1.00800 ; qtot 5.861
   460   HC    29   ASP   HB3  460    -0.012200      1.00800 ; qtot 5.849
   461   CO    29   ASP    CG  461     0.799400     12.01000 ; qtot 6.648
   462   O2    29   ASP   OD1  462    -0.801400     16.00000 ; qtot 5.847
   463   O2    29   ASP   OD2  463    -0.801400     16.00000 ; qtot 5.045
   464    C    29   ASP     C  464     0.536600     12.01000 ; qtot 5.582
   465    O    29   ASP     O  465    -0.581900     16.00000 ; qtot 5.000
   466    N    30   HIE     N  466    -0.415700     14.01000 ; qtot 4.584
   467    H    30   HIE     H  467     0.271900      1.00800 ; qtot 4.856
   468   CX    30   HIE    CA  468    -0.058100     12.01000 ; qtot 4.798
   469   H1    30   HIE    HA  469     0.136000      1.00800 ; qtot 4.934
   470   CT    30   HIE    CB  470    -0.007400     12.01000 ; qtot 4.927
   471   HC    30   HIE   HB2  471     0.036700      1.00800 ; qtot 4.963
   472   HC    30   HIE   HB3  472     0.036700      1.00800 ; qtot 5.000
   473   CC    30   HIE    CG  473     0.186800     12.01000 ; qtot 5.187
   474   NB    30   HIE   ND1  474    -0.543200     14.01000 ; qtot 4.644
   475   CR    30   HIE   CE1  475     0.163500     12.01000 ; qtot 4.807
   476   H5    30   HIE   HE1  476     0.143500      1.00800 ; qtot 4.951
   477   NA    30   HIE   NE2  477    -0.279500     14.01000 ; qtot 4.671
   478    H    30   HIE   HE2  478     0.333900      1.00800 ; qtot 5.005
   479   CW    30   HIE   CD2  479    -0.220700     12.01000 ; qtot 4.784
   480   H4    30   HIE   HD2  480     0.186200      1.00800 ; qtot 4.971
   481    C    30   HIE     C  481     0.597300     12.01000 ; qtot 5.568
   482    O    30   HIE     O  482    -0.567900     16.00000 ; qtot 5.000
   483    N    31   ILE     N  483    -0.415700     14.01000 ; qtot 4.584
   484    H    31   ILE     H  484     0.271900      1.00800 ; qtot 4.856
   485   CX    31   ILE    CA  485    -0.059700     12.01000 ; qtot 4.796
   486   H1    31   ILE    HA  486     0.086900      1.00800 ; qtot 4.883
   487  A3C    31   ILE    CB  487     0.130300     12.01000 ; qtot 5.014
   488   HC    31   ILE    HB  488     0.018700      1.00800 ; qtot 5.032
   489   CT    31   ILE   CG2  489    -0.320400     12.01000 ; qtot 4.712
   490   HC    31   ILE  HG21  490     0.088200      1.00800 ; qtot 4.800
   491   HC    31   ILE  HG22  491     0.088200      1.00800 ; qtot 4.888
   492   HC    31   ILE  HG23  492     0.088200      1.00800 ; qtot 4.977
   493  A2C    31   ILE   CG1  493    -0.043000     12.01000 ; qtot 4.934
   494   HC    31   ILE  HG12  494     0.023600      1.00800 ; qtot 4.957
   495   HC    31   ILE  HG13  495     0.023600      1.00800 ; qtot 4.981
   496   CT    31   ILE   CD1  496    -0.066000     12.01000 ; qtot 4.915
   497   HC    31   ILE  HD11  497     0.018600      1.00800 ; qtot 4.933
   498   HC    31   ILE  HD12  498     0.018600      1.00800 ; qtot 4.952
   499   HC    31   ILE  HD13  499     0.018600      1.00800 ; qtot 4.971
   500    C    31   ILE     C  500     0.597300     12.01000 ; qtot 5.568
   501    O    31   ILE     O  501    -0.567900     16.00000 ; qtot 5.000
   502    N    32   ASP     N  502    -0.516300     14.01000 ; qtot 4.484
   503    H    32   ASP     H  503     0.293600      1.00800 ; qtot 4.777
   504   CX    32   ASP    CA  504     0.038100     12.01000 ; qtot 4.815
   505   H1    32   ASP    HA  505     0.088000      1.00800 ; qtot 4.903
   506  A2C    32   ASP    CB  506    -0.030300     12.01000 ; qtot 4.873
   507   HC    32   ASP   HB2  507    -0.012200      1.00800 ; qtot 4.861
   508   HC    32   ASP   HB3  508    -0.012200      1.00800 ; qtot 4.849
   509   CO    32   ASP    CG  509     0.799400     12.01000 ; qtot 5.648
   510   O2    32   ASP   OD1  510    -0.801400     16.00000 ; qtot 4.847
   511   O2    32   ASP   OD2  511    -0.801400     16.00000 ; qtot 4.045
   512    C    32   ASP     C  512     0.536600     12.01000 ; qtot 4.582
   513    O    32   ASP     O  513    -0.581900     16.00000 ; qtot 4.000
   514    N    33   LEU     N  514    -0.415700     14.01000 ; qtot 3.584
   515    H    33   LEU     H  515     0.271900      1.00800 ; qtot 3.856
   516   CX    33   LEU    CA  516    -0.051800     12.01000 ; qtot 3.804
   517   H1    33   LEU    HA  517     0.092200      1.00800 ; qtot 3.897
   518  A2C    33   LEU    CB  518    -0.110200     12.01000 ; qtot 3.786
   519   HC    33   LEU   HB2  519     0.045700      1.00800 ; qtot 3.832
   520   HC    33   LEU   HB3  520     0.045700      1.00800 ; qtot 3.878
   521  A3C    33   LEU    CG  521     0.353100     12.01000 ; qtot 4.231
   522   HC    33   LEU    HG  522    -0.036100      1.00800 ; qtot 4.195
   523   CT    33   LEU   CD1  523    -0.412100     12.01000 ; qtot 3.783
   524   HC    33   LEU  HD11  524     0.100000      1.00800 ; qtot 3.883
   525   HC    33   LEU  HD12  525     0.100000      1.00800 ; qtot 3.983
   526   HC    33   LEU  HD13  526     0.100000      1.00800 ; qtot 4.083
   527   CT    33   LEU   CD2  527    -0.412100     12.01000 ; qtot 3.671
   528   HC    33   LEU  HD21  528     0.100000      1.00800 ; qtot 3.771
   529   HC    33   LEU  HD22  529     0.100000      1.00800 ; qtot 3.871
   530   HC    33   LEU  HD23  530     0.100000      1.00800 ; qtot 3.971
   531    C    33   LEU     C  531     0.597300     12.01000 ; qtot 4.568
   532    O    33   LEU     O  532    -0.567900     16.00000 ; qtot 4.000
   533    N    34   VAL     N  533    -0.415700     14.01000 ; qtot 3.584
   534    H    34   VAL     H  534     0.271900      1.00800 ; qtot 3.856
   535   CX    34   VAL    CA  535    -0.087500     12.01000 ; qtot 3.769
   536   H1    34   VAL    HA  536     0.096900      1.00800 ; qtot 3.866
   537  A3C    34   VAL    CB  537     0.298500     12.01000 ; qtot 4.164
   538   HC    34   VAL    HB  538    -0.029700      1.00800 ; qtot 4.134
   539   CT    34   VAL   CG1  539    -0.319200     12.01000 ; qtot 3.815
   540   HC    34   VAL  HG11  540     0.079100      1.00800 ; qtot 3.894
   541   HC    34   VAL  HG12  541     0.079100      1.00800 ; qtot 3.973
   542   HC    34   VAL  HG13  542     0.079100      1.00800 ; qtot 4.052
   543   CT    34   VAL   CG2  543    -0.319200     12.01000 ; qtot 3.733
   544   HC    34   VAL  HG21  544     0.079100      1.00800 ; qtot 3.812
   545   HC    34   VAL  HG22  545     0.079100      1.00800 ; qtot 3.891
   546   HC    34   VAL  HG23  546     0.079100      1.00800 ; qtot 3.971
   547    C    34   VAL     C  547     0.597300     12.01000 ; qtot 4.568
   548    O    34   VAL     O  548    -0.567900     16.00000 ; qtot 4.000
   549    N    35   GLU     N  549    -0.516300     14.01000 ; qtot 3.484
   550    H    35   GLU     H  550     0.293600      1.00800 ; qtot 3.777
   551   CX    35   GLU    CA  551     0.039700     12.01000 ; qtot 3.817
   552   H1    35   GLU    HA  552     0.110500      1.00800 ; qtot 3.927
   553  A2C    35   GLU    CB  553     0.056000     12.01000 ; qtot 3.983
   554   HC    35   GLU   HB2  554    -0.017300      1.00800 ; qtot 3.966
   555   HC    35   GLU   HB3  555    -0.017300      1.00800 ; qtot 3.949
   556  A2C    35   GLU    CG  556     0.013600     12.01000 ; qtot 3.962
   557   HC    35   GLU   HG2  557    -0.042500      1.00800 ; qtot 3.920
   558   HC    35   GLU   HG3  558    -0.042500      1.00800 ; qtot 3.877
   559   CO    35   GLU    CD  559     0.805400     12.01000 ; qtot 4.683
   560   O2    35   GLU   OE1  560    -0.818800     16.00000 ; qtot 3.864
   561   O2    35   GLU   OE2  561    -0.818800     16.00000 ; qtot 3.045
   562    C    35   GLU     C  562     0.536600     12.01000 ; qtot 3.582
   563    O    35   GLU     O  563    -0.581900     16.00000 ; qtot 3.000
   564    N    36   PRO     N  564    -0.254800     14.01000 ; qtot 2.745
   565   CT    36   PRO    CD  565     0.019200     12.01000 ; qtot 2.764
   566   H1    36   PRO   HD2  566     0.039100      1.00800 ; qtot 2.803
   567   H1    36   PRO   HD3  567     0.039100      1.00800 ; qtot 2.843
   568   CT    36   PRO    CG  568     0.018900     12.01000 ; qtot 2.861
   569   HC    36   PRO   HG2  569     0.021300      1.00800 ; qtot 2.883
   570   HC    36   PRO   HG3  570     0.021300      1.00800 ; qtot 2.904
   571   CT    36   PRO    CB  571    -0.007000     12.01000 ; qtot 2.897
   572   HC    36   PRO   HB2  572     0.025300      1.00800 ; qtot 2.922
   573   HC    36   PRO   HB3  573     0.025300      1.00800 ; qtot 2.948
   574   CX    36   PRO    CA  574    -0.026600     12.01000 ; qtot 2.921
   575   H1    36   PRO    HA  575     0.064100      1.00800 ; qtot 2.985
   576    C    36   PRO     C  576     0.589600     12.01000 ; qtot 3.575
   577    O    36   PRO     O  577    -0.574800     16.00000 ; qtot 3.000
   578    N    37   VAL     N  578    -0.415700     14.01000 ; qtot 2.584
   579    H    37   VAL     H  579     0.271900      1.00800 ; qtot 2.856
   580   CX    37   VAL    CA  580    -0.087500     12.01000 ; qtot 2.769
   581   H1    37   VAL    HA  581     0.096900      1.00800 ; qtot 2.866
   582  A3C    37   VAL    CB  582     0.298500     12.01000 ; qtot 3.164
   583   HC    37   VAL    HB  583    -0.029700      1.00800 ; qtot 3.134
   584   CT    37   VAL   CG1  584    -0.319200     12.01000 ; qtot 2.815
   585   HC    37   VAL  HG11  585     0.079100      1.00800 ; qtot 2.894
   586   HC    37   VAL  HG12  586     0.079100      1.00800 ; qtot 2.973
   587   HC    37   VAL  HG13  587     0.079100      1.00800 ; qtot 3.052
   588   CT    37   VAL   CG2  588    -0.319200     12.01000 ; qtot 2.733
   589   HC    37   VAL  HG21  589     0.079100      1.00800 ; qtot 2.812
   590   HC    37   VAL  HG22  590     0.079100      1.00800 ; qtot 2.891
   591   HC    37   VAL  HG23  591     0.079100      1.00800 ; qtot 2.971
   592    C    37   VAL     C  592     0.597300     12.01000 ; qtot 3.568
   593    O    37   VAL     O  593    -0.567900     16.00000 ; qtot 3.000
   594    N    38   ASP     N  594    -0.516300     14.01000 ; qtot 2.484
   595    H    38   ASP     H  595     0.293600      1.00800 ; qtot 2.777
   596   CX    38   ASP    CA  596     0.038100     12.01000 ; qtot 2.815
   597   H1    38   ASP    HA  597     0.088000      1.00800 ; qtot 2.903
   598  A2C    38   ASP    CB  598    -0.030300     12.01000 ; qtot 2.873
   599   HC    38   ASP   HB2  599    -0.012200      1.00800 ; qtot 2.861
   600   HC    38   ASP   HB3  600    -0.012200      1.00800 ; qtot 2.849
   601   CO    38   ASP    CG  601     0.799400     12.01000 ; qtot 3.648
   602   O2    38   ASP   OD1  602    -0.801400     16.00000 ; qtot 2.847
   603   O2    38   ASP   OD2  603    -0.801400     16.00000 ; qtot 2.045
   604    C    38   ASP     C  604     0.536600     12.01000 ; qtot 2.582
   605    O    38   ASP     O  605    -0.581900     16.00000 ; qtot 2.000
   606    N    39   GLY     N  606    -0.415700     14.01000 ; qtot 1.584
   607    H    39   GLY     H  607     0.271900      1.00800 ; qtot 1.856
   608   CX    39   GLY    CA  608    -0.025200     12.01000 ; qtot 1.831
   609   H1    39   GLY   HA2  609     0.069800      1.00800 ; qtot 1.901
   610   H1    39   GLY   HA3  610     0.069800      1.00800 ; qtot 1.971
   611    C    39   GLY     C  611     0.597300     12.01000 ; qtot 2.568
   612    O    39   GLY     O  612    -0.567900     16.00000 ; qtot 2.000
   613    N    40   VAL     N  613    -0.415700     14.01000 ; qtot 1.584
   614    H    40   VAL     H  614     0.271900      1.00800 ; qtot 1.856
   615   CX    40   VAL    CA  615    -0.087500     12.01000 ; qtot 1.769
   616   H1    40   VAL    HA  616     0.096900      1.00800 ; qtot 1.866
   617  A3C    40   VAL    CB  617     0.298500     12.01000 ; qtot 2.164
   618   HC    40   VAL    HB  618    -0.029700      1.00800 ; qtot 2.134
   619   CT    40   VAL   CG1  619    -0.319200     12.01000 ; qtot 1.815
   620   HC    40   VAL  HG11  620     0.079100      1.00800 ; qtot 1.894
   621   HC    40   VAL  HG12  621     0.079100      1.00800 ; qtot 1.973
   622   HC    40   VAL  HG13  622     0.079100      1.00800 ; qtot 2.052
   623   CT    40   VAL   CG2  623    -0.319200     12.01000 ; qtot 1.733
   624   HC    40   VAL  HG21  624     0.079100      1.00800 ; qtot 1.812
   625   HC    40   VAL  HG22  625     0.079100      1.00800 ; qtot 1.891
   626   HC    40   VAL  HG23  626     0.079100      1.00800 ; qtot 1.971
   627    C    40   VAL     C  627     0.597300     12.01000 ; qtot 2.568
   628    O    40   VAL     O  628    -0.567900     16.00000 ; qtot 2.000
   629    N    41   VAL     N  629    -0.415700     14.01000 ; qtot 1.584
   630    H    41   VAL     H  630     0.271900      1.00800 ; qtot 1.856
   631   CX    41   VAL    CA  631    -0.087500     12.01000 ; qtot 1.769
   632   H1    41   VAL    HA  632     0.096900      1.00800 ; qtot 1.866
   633  A3C    41   VAL    CB  633     0.298500     12.01000 ; qtot 2.164
   634   HC    41   VAL    HB  634    -0.029700      1.00800 ; qtot 2.134
   635   CT    41   VAL   CG1  635    -0.319200     12.01000 ; qtot 1.815
   636   HC    41   VAL  HG11  636     0.079100      1.00800 ; qtot 1.894
   637   HC    41   VAL  HG12  637     0.079100      1.00800 ; qtot 1.973
   638   HC    41   VAL  HG13  638     0.079100      1.00800 ; qtot 2.052
   639   CT    41   VAL   CG2  639    -0.319200     12.01000 ; qtot 1.733
   640   HC    41   VAL  HG21  640     0.079100      1.00800 ; qtot 1.812
   641   HC    41   VAL  HG22  641     0.079100      1.00800 ; qtot 1.891
   642   HC    41   VAL  HG23  642     0.079100      1.00800 ; qtot 1.971
   643    C    41   VAL     C  643     0.597300     12.01000 ; qtot 2.568
   644    O    41   VAL     O  644    -0.567900     16.00000 ; qtot 2.000
   645    N    42   LEU     N  645    -0.415700     14.01000 ; qtot 1.584
   646    H    42   LEU     H  646     0.271900      1.00800 ; qtot 1.856
   647   CX    42   LEU    CA  647    -0.051800     12.01000 ; qtot 1.804
   648   H1    42   LEU    HA  648     0.092200      1.00800 ; qtot 1.897
   649  A2C    42   LEU    CB  649    -0.110200     12.01000 ; qtot 1.786
   650   HC    42   LEU   HB2  650     0.045700      1.00800 ; qtot 1.832
   651   HC    42   LEU   HB3  651     0.045700      1.00800 ; qtot 1.878
   652  A3C    42   LEU    CG  652     0.353100     12.01000 ; qtot 2.231
   653   HC    42   LEU    HG  653    -0.036100      1.00800 ; qtot 2.195
   654   CT    42   LEU   CD1  654    -0.412100     12.01000 ; qtot 1.783
   655   HC    42   LEU  HD11  655     0.100000      1.00800 ; qtot 1.883
   656   HC    42   LEU  HD12  656     0.100000      1.00800 ; qtot 1.983
   657   HC    42   LEU  HD13  657     0.100000      1.00800 ; qtot 2.083
   658   CT    42   LEU   CD2  658    -0.412100     12.01000 ; qtot 1.671
   659   HC    42   LEU  HD21  659     0.100000      1.00800 ; qtot 1.771
   660   HC    42   LEU  HD22  660     0.100000      1.00800 ; qtot 1.871
   661   HC    42   LEU  HD23  661     0.100000      1.00800 ; qtot 1.971
   662    C    42   LEU     C  662     0.597300     12.01000 ; qtot 2.568
   663    O    42   LEU     O  663    -0.567900     16.00000 ; qtot 2.000
   664    N    43   VAL     N  664    -0.415700     14.01000 ; qtot 1.584
   665    H    43   VAL     H  665     0.271900      1.00800 ; qtot 1.856
   666   CX    43   VAL    CA  666    -0.087500     12.01000 ; qtot 1.769
   667   H1    43   VAL    HA  667     0.096900      1.00800 ; qtot 1.866
   668  A3C    43   VAL    CB  668     0.298500     12.01000 ; qtot 2.164
   669   HC    43   VAL    HB  669    -0.029700      1.00800 ; qtot 2.134
   670   CT    43   VAL   CG1  670    -0.319200     12.01000 ; qtot 1.815
   671   HC    43   VAL  HG11  671     0.079100      1.00800 ; qtot 1.894
   672   HC    43   VAL  HG12  672     0.079100      1.00800 ; qtot 1.973
   673   HC    43   VAL  HG13  673     0.079100      1.00800 ; qtot 2.052
   674   CT    43   VAL   CG2  674    -0.319200     12.01000 ; qtot 1.733
   675   HC    43   VAL  HG21  675     0.079100      1.00800 ; qtot 1.812
   676   HC    43   VAL  HG22  676     0.079100      1.00800 ; qtot 1.891
   677   HC    43   VAL  HG23  677     0.079100      1.00800 ; qtot 1.971
   678    C    43   VAL     C  678     0.597300     12.01000 ; qtot 2.568
   679    O    43   VAL     O  679    -0.567900     16.00000 ; qtot 2.000
   680    N    44   ASP     N  680    -0.516300     14.01000 ; qtot 1.484
   681    H    44   ASP     H  681     0.293600      1.00800 ; qtot 1.777
   682   CX    44   ASP    CA  682     0.038100     12.01000 ; qtot 1.815
   683   H1    44   ASP    HA  683     0.088000      1.00800 ; qtot 1.903
   684  A2C    44   ASP    CB  684    -0.030300     12.01000 ; qtot 1.873
   685   HC    44   ASP   HB2  685    -0.012200      1.00800 ; qtot 1.861
   686   HC    44   ASP   HB3  686    -0.012200      1.00800 ; qtot 1.849
   687   CO    44   ASP    CG  687     0.799400     12.01000 ; qtot 2.648
   688   O2    44   ASP   OD1  688    -0.801400     16.00000 ; qtot 1.847
   689   O2    44   ASP   OD2  689    -0.801400     16.00000 ; qtot 1.045
   690    C    44   ASP     C  690     0.536600     12.01000 ; qtot 1.582
   691    O    44   ASP     O  691    -0.581900     16.00000 ; qtot 1.000
   692    N    45   PRO     N  692    -0.254800     14.01000 ; qtot 0.745
   693   CT    45   PRO    CD  693     0.019200     12.01000 ; qtot 0.764
   694   H1    45   PRO   HD2  694     0.039100      1.00800 ; qtot 0.803
   695   H1    45   PRO   HD3  695     0.039100      1.00800 ; qtot 0.843
   696   CT    45   PRO    CG  696     0.018900     12.01000 ; qtot 0.861
   697   HC    45   PRO   HG2  697     0.021300      1.00800 ; qtot 0.883
   698   HC    45   PRO   HG3  698     0.021300      1.00800 ; qtot 0.904
   699   CT    45   PRO    CB  699    -0.007000     12.01000 ; qtot 0.897
   700   HC    45   PRO   HB2  700     0.025300      1.00800 ; qtot 0.922
   701   HC    45   PRO   HB3  701     0.025300      1.00800 ; qtot 0.948
   702   CX    45   PRO    CA  702    -0.026600     12.01000 ; qtot 0.921
   703   H1    45   PRO    HA  703     0.064100      1.00800 ; qtot 0.985
   704    C    45   PRO     C  704     0.589600     12.01000 ; qtot 1.575
   705    O    45   PRO     O  705    -0.574800     16.00000 ; qtot 1.000
   706    N    46   GLU     N  706    -0.516300     14.01000 ; qtot 0.484
   707    H    46   GLU     H  707     0.293600      1.00800 ; qtot 0.777
   708   CX    46   GLU    CA  708     0.039700     12.01000 ; qtot 0.817
   709   H1    46   GLU    HA  709     0.110500      1.00800 ; qtot 0.927
   710  A2C    46   GLU    CB  710     0.056000     12.01000 ; qtot 0.983
   711   HC    46   GLU   HB2  711    -0.017300      1.00800 ; qtot 0.966
   712   HC    46   GLU   HB3  712    -0.017300      1.00800 ; qtot 0.949
   713  A2C    46   GLU    CG  713     0.013600     12.01000 ; qtot 0.962
   714   HC    46   GLU   HG2  714    -0.042500      1.00800 ; qtot 0.920
   715   HC    46   GLU   HG3  715    -0.042500      1.00800 ; qtot 0.877
   716   CO    46   GLU    CD  716     0.805400     12.01000 ; qtot 1.683
   717   O2    46   GLU   OE1  717    -0.818800     16.00000 ; qtot 0.864
   718   O2    46   GLU   OE2  718    -0.818800     16.00000 ; qtot 0.045
   719    C    46   GLU     C  719     0.536600     12.01000 ; qtot 0.582
   720    O    46   GLU     O  720    -0.581900     16.00000 ; qtot -0.000
   721    N    47   TYR     N  721    -0.415700     14.01000 ; qtot -0.416
   722    H    47   TYR     H  722     0.271900      1.00800 ; qtot -0.144
   723   CX    47   TYR    CA  723    -0.001400     12.01000 ; qtot -0.145
   724   H1    47   TYR    HA  724     0.087600      1.00800 ; qtot -0.058
   725   CT    47   TYR    CB  725    -0.015200     12.01000 ; qtot -0.073
   726   HC    47   TYR   HB2  726     0.029500      1.00800 ; qtot -0.043
   727   HC    47   TYR   HB3  727     0.029500      1.00800 ; qtot -0.014
   728   CA    47   TYR    CG  728    -0.001100     12.01000 ; qtot -0.015
   729   CA    47   TYR   CD1  729    -0.190600     12.01000 ; qtot -0.206
   730   HA    47   TYR   HD1  730     0.169900      1.00800 ; qtot -0.036
   731   CA    47   TYR   CE1  731    -0.234100     12.01000 ; qtot -0.270
   732   HA    47   TYR   HE1  732     0.165600      1.00800 ; qtot -0.104
   733    C    47   TYR    CZ  733     0.322600     12.01000 ; qtot 0.218
   734   OH    47   TYR    OH  734    -0.557900     16.00000 ; qtot -0.339
   735   HO    47   TYR    HH  735     0.399200      1.00800 ; qtot 0.060
   736   CA    47   TYR   CE2  736    -0.234100     12.01000 ; qtot -0.174
   737   HA    47   TYR   HE2  737     0.165600      1.00800 ; qtot -0.009
   738   CA    47   TYR   CD2  738    -0.190600     12.01000 ; qtot -0.199
   739   HA    47   TYR   HD2  739     0.169900      1.00800 ; qtot -0.029
   740    C    47   TYR     C  740     0.597300     12.01000 ; qtot 0.568
   741    O    47   TYR     O  741    -0.567900     16.00000 ; qtot -0.000
   742    N    48   LEU     N  742    -0.415700     14.01000 ; qtot -0.416
   743    H    48   LEU     H  743     0.271900      1.00800 ; qtot -0.144
   744   CX    48   LEU    CA  744    -0.051800     12.01000 ; qtot -0.196
   745   H1    48   LEU    HA  745     0.092200      1.00800 ; qtot -0.103
   746  A2C    48   LEU    CB  746    -0.110200     12.01000 ; qtot -0.214
   747   HC    48   LEU   HB2  747     0.045700      1.00800 ; qtot -0.168
   748   HC    48   LEU   HB3  748     0.045700      1.00800 ; qtot -0.122
   749  A3C    48   LEU    CG  749     0.353100     12.01000 ; qtot 0.231
   750   HC    48   LEU    HG  750    -0.036100      1.00800 ; qtot 0.195
   751   CT    48   LEU   CD1  751    -0.412100     12.01000 ; qtot -0.217
   752   HC    48   LEU  HD11  752     0.100000      1.00800 ; qtot -0.117
   753   HC    48   LEU  HD12  753     0.100000      1.00800 ; qtot -0.017
   754   HC    48   LEU  HD13  754     0.100000      1.00800 ; qtot 0.083
   755   CT    48   LEU   CD2  755    -0.412100     12.01000 ; qtot -0.329
   756   HC    48   LEU  HD21  756     0.100000      1.00800 ; qtot -0.229
   757   HC    48   LEU  HD22  757     0.100000      1.00800 ; qtot -0.129
   758   HC    48   LEU  HD23  758     0.100000      1.00800 ; qtot -0.029
   759    C    48   LEU     C  759     0.597300     12.01000 ; qtot 0.568
   760    O    48   LEU     O  760    -0.567900     16.00000 ; qtot -0.000
   761    N    49   LYS     N  761    -0.347900     14.01000 ; qtot -0.348
   762    H    49   LYS     H  762     0.274700      1.00800 ; qtot -0.073
   763   CX    49   LYS    CA  763    -0.240000     12.01000 ; qtot -0.313
   764   H1    49   LYS    HA  764     0.142600      1.00800 ; qtot -0.171
   765   C8    49   LYS    CB  765    -0.009400     12.01000 ; qtot -0.180
   766   HC    49   LYS   HB2  766     0.036200      1.00800 ; qtot -0.144
   767   HC    49   LYS   HB3  767     0.036200      1.00800 ; qtot -0.108
   768   C8    49   LYS    CG  768     0.018700     12.01000 ; qtot -0.089
   769   HC    49   LYS   HG2  769     0.010300      1.00800 ; qtot -0.079
   770   HC    49   LYS   HG3  770     0.010300      1.00800 ; qtot -0.068
   771   C8    49   LYS    CD  771    -0.047900     12.01000 ; qtot -0.116
   772   HC    49   LYS   HD2  772     0.062100      1.00800 ; qtot -0.054
   773   HC    49   LYS   HD3  773     0.062100      1.00800 ; qtot 0.008
   774   C8    49   LYS    CE  774    -0.014300     12.01000 ; qtot -0.006
   775   HP    49   LYS   HE2  775     0.113500      1.00800 ; qtot 0.107
   776   HP    49   LYS   HE3  776     0.113500      1.00800 ; qtot 0.221
   777   N3    49   LYS    NZ  777    -0.385400     14.01000 ; qtot -0.165
   778    H    49   LYS   HZ1  778     0.340000      1.00800 ; qtot 0.175
   779    H    49   LYS   HZ2  779     0.340000      1.00800 ; qtot 0.515
   780    H    49   LYS   HZ3  780     0.340000      1.00800 ; qtot 0.855
   781    C    49   LYS     C  781     0.734100     12.01000 ; qtot 1.589
   782    O    49   LYS     O  782    -0.589400     16.00000 ; qtot 1.000
   783    N    50   GLU     N  783    -0.516300     14.01000 ; qtot 0.484
   784    H    50   GLU     H  784     0.293600      1.00800 ; qtot 0.777
   785   CX    50   GLU    CA  785     0.039700     12.01000 ; qtot 0.817
   786   H1    50   GLU    HA  786     0.110500      1.00800 ; qtot 0.927
   787  A2C    50   GLU    CB  787     0.056000     12.01000 ; qtot 0.983
   788   HC    50   GLU   HB2  788    -0.017300      1.00800 ; qtot 0.966
   789   HC    50   GLU   HB3  789    -0.017300      1.00800 ; qtot 0.949
   790  A2C    50   GLU    CG  790     0.013600     12.01000 ; qtot 0.962
   791   HC    50   GLU   HG2  791    -0.042500      1.00800 ; qtot 0.920
   792   HC    50   GLU   HG3  792    -0.042500      1.00800 ; qtot 0.877
   793   CO    50   GLU    CD  793     0.805400     12.01000 ; qtot 1.683
   794   O2    50   GLU   OE1  794    -0.818800     16.00000 ; qtot 0.864
   795   O2    50   GLU   OE2  795    -0.818800     16.00000 ; qtot 0.045
   796    C    50   GLU     C  796     0.536600     12.01000 ; qtot 0.582
   797    O    50   GLU     O  797    -0.581900     16.00000 ; qtot -0.000
   798    N    51   ARG     N  798    -0.347900     14.01000 ; qtot -0.348
   799    H    51   ARG     H  799     0.274700      1.00800 ; qtot -0.073
   800   CX    51   ARG    CA  800    -0.263700     12.01000 ; qtot -0.337
   801   H1    51   ARG    HA  801     0.156000      1.00800 ; qtot -0.181
   802   C8    51   ARG    CB  802    -0.000700     12.01000 ; qtot -0.182
   803   HC    51   ARG   HB2  803     0.032700      1.00800 ; qtot -0.149
   804   HC    51   ARG   HB3  804     0.032700      1.00800 ; qtot -0.116
   805   C8    51   ARG    CG  805     0.039000     12.01000 ; qtot -0.077
   806   HC    51   ARG   HG2  806     0.028500      1.00800 ; qtot -0.049
   807   HC    51   ARG   HG3  807     0.028500      1.00800 ; qtot -0.020
   808   C8    51   ARG    CD  808     0.048600     12.01000 ; qtot 0.028
   809   H1    51   ARG   HD2  809     0.068700      1.00800 ; qtot 0.097
   810   H1    51   ARG   HD3  810     0.068700      1.00800 ; qtot 0.166
   811   N2    51   ARG    NE  811    -0.529500     14.01000 ; qtot -0.364
   812    H    51   ARG    HE  812     0.345600      1.00800 ; qtot -0.018
   813   CA    51   ARG    CZ  813     0.807600     12.01000 ; qtot 0.789
   814   N2    51   ARG   NH1  814    -0.862700     14.01000 ; qtot -0.073
   815    H    51   ARG  HH11  815     0.447800      1.00800 ; qtot 0.375
   816    H    51   ARG  HH12  816     0.447800      1.00800 ; qtot 0.822
   817   N2    51   ARG   NH2  817    -0.862700     14.01000 ; qtot -0.040
   818    H    51   ARG  HH21  818     0.447800      1.00800 ; qtot 0.407
   819    H    51   ARG  HH22  819     0.447800      1.00800 ; qtot 0.855
   820    C    51   ARG     C  820     0.734100     12.01000 ; qtot 1.589
   821    O    51   ARG     O  821    -0.589400     16.00000 ; qtot 1.000
   822    N    52   ARG     N  822    -0.347900     14.01000 ; qtot 0.652
   823    H    52   ARG     H  823     0.274700      1.00800 ; qtot 0.927
   824   CX    52   ARG    CA  824    -0.263700     12.01000 ; qtot 0.663
   825   H1    52   ARG    HA  825     0.156000      1.00800 ; qtot 0.819
   826   C8    52   ARG    CB  826    -0.000700     12.01000 ; qtot 0.818
   827   HC    52   ARG   HB2  827     0.032700      1.00800 ; qtot 0.851
   828   HC    52   ARG   HB3  828     0.032700      1.00800 ; qtot 0.884
   829   C8    52   ARG    CG  829     0.039000     12.01000 ; qtot 0.923
   830   HC    52   ARG   HG2  830     0.028500      1.00800 ; qtot 0.951
   831   HC    52   ARG   HG3  831     0.028500      1.00800 ; qtot 0.980
   832   C8    52   ARG    CD  832     0.048600     12.01000 ; qtot 1.028
   833   H1    52   ARG   HD2  833     0.068700      1.00800 ; qtot 1.097
   834   H1    52   ARG   HD3  834     0.068700      1.00800 ; qtot 1.166
   835   N2    52   ARG    NE  835    -0.529500     14.01000 ; qtot 0.636
   836    H    52   ARG    HE  836     0.345600      1.00800 ; qtot 0.982
   837   CA    52   ARG    CZ  837     0.807600     12.01000 ; qtot 1.789
   838   N2    52   ARG   NH1  838    -0.862700     14.01000 ; qtot 0.927
   839    H    52   ARG  HH11  839     0.447800      1.00800 ; qtot 1.375
   840    H    52   ARG  HH12  840     0.447800      1.00800 ; qtot 1.822
   841   N2    52   ARG   NH2  841    -0.862700     14.01000 ; qtot 0.960
   842    H    52   ARG  HH21  842     0.447800      1.00800 ; qtot 1.407
   843    H    52   ARG  HH22  843     0.447800      1.00800 ; qtot 1.855
   844    C    52   ARG     C  844     0.734100     12.01000 ; qtot 2.589
   845    O    52   ARG     O  845    -0.589400     16.00000 ; qtot 2.000
   846    N    53   VAL     N  846    -0.415700     14.01000 ; qtot 1.584
   847    H    53   VAL     H  847     0.271900      1.00800 ; qtot 1.856
   848   CX    53   VAL    CA  848    -0.087500     12.01000 ; qtot 1.769
   849   H1    53   VAL    HA  849     0.096900      1.00800 ; qtot 1.866
   850  A3C    53   VAL    CB  850     0.298500     12.01000 ; qtot 2.164
   851   HC    53   VAL    HB  851    -0.029700      1.00800 ; qtot 2.134
   852   CT    53   VAL   CG1  852    -0.319200     12.01000 ; qtot 1.815
   853   HC    53   VAL  HG11  853     0.079100      1.00800 ; qtot 1.894
   854   HC    53   VAL  HG12  854     0.079100      1.00800 ; qtot 1.973
   855   HC    53   VAL  HG13  855     0.079100      1.00800 ; qtot 2.052
   856   CT    53   VAL   CG2  856    -0.319200     12.01000 ; qtot 1.733
   857   HC    53   VAL  HG21  857     0.079100      1.00800 ; qtot 1.812
   858   HC    53   VAL  HG22  858     0.079100      1.00800 ; qtot 1.891
   859   HC    53   VAL  HG23  859     0.079100      1.00800 ; qtot 1.971
   860    C    53   VAL     C  860     0.597300     12.01000 ; qtot 2.568
   861    O    53   VAL     O  861    -0.567900     16.00000 ; qtot 2.000
   862    N    54   TYR     N  862    -0.415700     14.01000 ; qtot 1.584
   863    H    54   TYR     H  863     0.271900      1.00800 ; qtot 1.856
   864   CX    54   TYR    CA  864    -0.001400     12.01000 ; qtot 1.855
   865   H1    54   TYR    HA  865     0.087600      1.00800 ; qtot 1.942
   866   CT    54   TYR    CB  866    -0.015200     12.01000 ; qtot 1.927
   867   HC    54   TYR   HB2  867     0.029500      1.00800 ; qtot 1.957
   868   HC    54   TYR   HB3  868     0.029500      1.00800 ; qtot 1.986
   869   CA    54   TYR    CG  869    -0.001100     12.01000 ; qtot 1.985
   870   CA    54   TYR   CD1  870    -0.190600     12.01000 ; qtot 1.794
   871   HA    54   TYR   HD1  871     0.169900      1.00800 ; qtot 1.964
   872   CA    54   TYR   CE1  872    -0.234100     12.01000 ; qtot 1.730
   873   HA    54   TYR   HE1  873     0.165600      1.00800 ; qtot 1.896
   874    C    54   TYR    CZ  874     0.322600     12.01000 ; qtot 2.218
   875   OH    54   TYR    OH  875    -0.557900     16.00000 ; qtot 1.661
   876   HO    54   TYR    HH  876     0.399200      1.00800 ; qtot 2.060
   877   CA    54   TYR   CE2  877    -0.234100     12.01000 ; qtot 1.826
   878   HA    54   TYR   HE2  878     0.165600      1.00800 ; qtot 1.991
   879   CA    54   TYR   CD2  879    -0.190600     12.01000 ; qtot 1.801
   880   HA    54   TYR   HD2  880     0.169900      1.00800 ; qtot 1.971
   881    C    54   TYR     C  881     0.597300     12.01000 ; qtot 2.568
   882    O    54   TYR     O  882    -0.567900     16.00000 ; qtot 2.000
   883    N    55   VAL     N  883    -0.415700     14.01000 ; qtot 1.584
   884    H    55   VAL     H  884     0.271900      1.00800 ; qtot 1.856
   885   CX    55   VAL    CA  885    -0.087500     12.01000 ; qtot 1.769
   886   H1    55   VAL    HA  886     0.096900      1.00800 ; qtot 1.866
   887  A3C    55   VAL    CB  887     0.298500     12.01000 ; qtot 2.164
   888   HC    55   VAL    HB  888    -0.029700      1.00800 ; qtot 2.134
   889   CT    55   VAL   CG1  889    -0.319200     12.01000 ; qtot 1.815
   890   HC    55   VAL  HG11  890     0.079100      1.00800 ; qtot 1.894
   891   HC    55   VAL  HG12  891     0.079100      1.00800 ; qtot 1.973
   892   HC    55   VAL  HG13  892     0.079100      1.00800 ; qtot 2.052
   893   CT    55   VAL   CG2  893    -0.319200     12.01000 ; qtot 1.733
   894   HC    55   VAL  HG21  894     0.079100      1.00800 ; qtot 1.812
   895   HC    55   VAL  HG22  895     0.079100      1.00800 ; qtot 1.891
   896   HC    55   VAL  HG23  896     0.079100      1.00800 ; qtot 1.971
   897    C    55   VAL     C  897     0.597300     12.01000 ; qtot 2.568
   898    O    55   VAL     O  898    -0.567900     16.00000 ; qtot 2.000
   899    N    56   THR     N  899    -0.415700     14.01000 ; qtot 1.584
   900    H    56   THR     H  900     0.271900      1.00800 ; qtot 1.856
   901   CX    56   THR    CA  901    -0.038900     12.01000 ; qtot 1.817
   902   H1    56   THR    HA  902     0.100700      1.00800 ; qtot 1.918
   903  A3C    56   THR    CB  903     0.365400     12.01000 ; qtot 2.283
   904   H1    56   THR    HB  904     0.004300      1.00800 ; qtot 2.288
   905   CT    56   THR   CG2  905    -0.243800     12.01000 ; qtot 2.044
   906   HC    56   THR  HG21  906     0.064200      1.00800 ; qtot 2.108
   907   HC    56   THR  HG22  907     0.064200      1.00800 ; qtot 2.172
   908   HC    56   THR  HG23  908     0.064200      1.00800 ; qtot 2.236
   909   OH    56   THR   OG1  909    -0.676100     16.00000 ; qtot 1.560
   910   HO    56   THR   HG1  910     0.410200      1.00800 ; qtot 1.971
   911    C    56   THR     C  911     0.597300     12.01000 ; qtot 2.568
   912    O    56   THR     O  912    -0.567900     16.00000 ; qtot 2.000
   913    N    57   LEU     N  913    -0.415700     14.01000 ; qtot 1.584
   914    H    57   LEU     H  914     0.271900      1.00800 ; qtot 1.856
   915   CX    57   LEU    CA  915    -0.051800     12.01000 ; qtot 1.804
   916   H1    57   LEU    HA  916     0.092200      1.00800 ; qtot 1.897
   917  A2C    57   LEU    CB  917    -0.110200     12.01000 ; qtot 1.786
   918   HC    57   LEU   HB2  918     0.045700      1.00800 ; qtot 1.832
   919   HC    57   LEU   HB3  919     0.045700      1.00800 ; qtot 1.878
   920  A3C    57   LEU    CG  920     0.353100     12.01000 ; qtot 2.231
   921   HC    57   LEU    HG  921    -0.036100      1.00800 ; qtot 2.195
   922   CT    57   LEU   CD1  922    -0.412100     12.01000 ; qtot 1.783
   923   HC    57   LEU  HD11  923     0.100000      1.00800 ; qtot 1.883
   924   HC    57   LEU  HD12  924     0.100000      1.00800 ; qtot 1.983
   925   HC    57   LEU  HD13  925     0.100000      1.00800 ; qtot 2.083
   926   CT    57   LEU   CD2  926    -0.412100     12.01000 ; qtot 1.671
   927   HC    57   LEU  HD21  927     0.100000      1.00800 ; qtot 1.771
   928   HC    57   LEU  HD22  928     0.100000      1.00800 ; qtot 1.871
   929   HC    57   LEU  HD23  929     0.100000      1.00800 ; qtot 1.971
   930    C    57   LEU     C  930     0.597300     12.01000 ; qtot 2.568
   931    O    57   LEU     O  931    -0.567900     16.00000 ; qtot 2.000
   932    N    58   THR     N  932    -0.415700     14.01000 ; qtot 1.584
   933    H    58   THR     H  933     0.271900      1.00800 ; qtot 1.856
   934   CX    58   THR    CA  934    -0.038900     12.01000 ; qtot 1.817
   935   H1    58   THR    HA  935     0.100700      1.00800 ; qtot 1.918
   936  A3C    58   THR    CB  936     0.365400     12.01000 ; qtot 2.283
   937   H1    58   THR    HB  937     0.004300      1.00800 ; qtot 2.288
   938   CT    58   THR   CG2  938    -0.243800     12.01000 ; qtot 2.044
   939   HC    58   THR  HG21  939     0.064200      1.00800 ; qtot 2.108
   940   HC    58   THR  HG22  940     0.064200      1.00800 ; qtot 2.172
   941   HC    58   THR  HG23  941     0.064200      1.00800 ; qtot 2.236
   942   OH    58   THR   OG1  942    -0.676100     16.00000 ; qtot 1.560
   943   HO    58   THR   HG1  943     0.410200      1.00800 ; qtot 1.971
   944    C    58   THR     C  944     0.597300     12.01000 ; qtot 2.568
   945    O    58   THR     O  945    -0.567900     16.00000 ; qtot 2.000
   946    N    59   CYS     N  946    -0.415700     14.01000 ; qtot 1.584
   947    H    59   CYS     H  947     0.271900      1.00800 ; qtot 1.856
   948   CX    59   CYS    CA  948     0.021300     12.01000 ; qtot 1.877
   949   H1    59   CYS    HA  949     0.112400      1.00800 ; qtot 1.990
   950  A2C    59   CYS    CB  950    -0.123100     12.01000 ; qtot 1.867
   951   H1    59   CYS   HB2  951     0.111200      1.00800 ; qtot 1.978
   952   H1    59   CYS   HB3  952     0.111200      1.00800 ; qtot 2.089
   953   SH    59   CYS    SG  953    -0.311900     32.06000 ; qtot 1.777
   954   HS    59   CYS    HG  954     0.193300      1.00800 ; qtot 1.971
   955    C    59   CYS     C  955     0.597300     12.01000 ; qtot 2.568
   956    O    59   CYS     O  956    -0.567900     16.00000 ; qtot 2.000
   957    N    60   ALA     N  957    -0.415700     14.01000 ; qtot 1.584
   958    H    60   ALA     H  958     0.271900      1.00800 ; qtot 1.856
   959   CX    60   ALA    CA  959     0.033700     12.01000 ; qtot 1.890
   960   H1    60   ALA    HA  960     0.082300      1.00800 ; qtot 1.972
   961   CT    60   ALA    CB  961    -0.182500     12.01000 ; qtot 1.790
   962   HC    60   ALA   HB1  962     0.060300      1.00800 ; qtot 1.850
   963   HC    60   ALA   HB2  963     0.060300      1.00800 ; qtot 1.910
   964   HC    60   ALA   HB3  964     0.060300      1.00800 ; qtot 1.971
   965    C    60   ALA     C  965     0.597300     12.01000 ; qtot 2.568
   966    O    60   ALA     O  966    -0.567900     16.00000 ; qtot 2.000
   967    N    61   PHE     N  967    -0.415700     14.01000 ; qtot 1.584
   968    H    61   PHE     H  968     0.271900      1.00800 ; qtot 1.856
   969   CX    61   PHE    CA  969    -0.002400     12.01000 ; qtot 1.854
   970   H1    61   PHE    HA  970     0.097800      1.00800 ; qtot 1.952
   971   CT    61   PHE    CB  971    -0.034300     12.01000 ; qtot 1.917
   972   HC    61   PHE   HB2  972     0.029500      1.00800 ; qtot 1.947
   973   HC    61   PHE   HB3  973     0.029500      1.00800 ; qtot 1.976
   974   CA    61   PHE    CG  974     0.011800     12.01000 ; qtot 1.988
   975   CA    61   PHE   CD1  975    -0.125600     12.01000 ; qtot 1.862
   976   HA    61   PHE   HD1  976     0.133000      1.00800 ; qtot 1.995
   977   CA    61   PHE   CE1  977    -0.170400     12.01000 ; qtot 1.825
   978   HA    61   PHE   HE1  978     0.143000      1.00800 ; qtot 1.968
   979   CA    61   PHE    CZ  979    -0.107200     12.01000 ; qtot 1.861
   980   HA    61   PHE    HZ  980     0.129700      1.00800 ; qtot 1.991
   981   CA    61   PHE   CE2  981    -0.170400     12.01000 ; qtot 1.820
   982   HA    61   PHE   HE2  982     0.143000      1.00800 ; qtot 1.963
   983   CA    61   PHE   CD2  983    -0.125600     12.01000 ; qtot 1.838
   984   HA    61   PHE   HD2  984     0.133000      1.00800 ; qtot 1.971
   985    C    61   PHE     C  985     0.597300     12.01000 ; qtot 2.568
   986    O    61   PHE     O  986    -0.567900     16.00000 ; qtot 2.000
   987    N    62   ARG     N  987    -0.347900     14.01000 ; qtot 1.652
   988    H    62   ARG     H  988     0.274700      1.00800 ; qtot 1.927
   989   CX    62   ARG    CA  989    -0.263700     12.01000 ; qtot 1.663
   990   H1    62   ARG    HA  990     0.156000      1.00800 ; qtot 1.819
   991   C8    62   ARG    CB  991    -0.000700     12.01000 ; qtot 1.818
   992   HC    62   ARG   HB2  992     0.032700      1.00800 ; qtot 1.851
   993   HC    62   ARG   HB3  993     0.032700      1.00800 ; qtot 1.884
   994   C8    62   ARG    CG  994     0.039000     12.01000 ; qtot 1.923
   995   HC    62   ARG   HG2  995     0.028500      1.00800 ; qtot 1.951
   996   HC    62   ARG   HG3  996     0.028500      1.00800 ; qtot 1.980
   997   C8    62   ARG    CD  997     0.048600     12.01000 ; qtot 2.028
   998   H1    62   ARG   HD2  998     0.068700      1.00800 ; qtot 2.097
   999   H1    62   ARG   HD3  999     0.068700      1.00800 ; qtot 2.166
  1000   N2    62   ARG    NE 1000    -0.529500     14.01000 ; qtot 1.636
  1001    H    62   ARG    HE 1001     0.345600      1.00800 ; qtot 1.982
  1002   CA    62   ARG    CZ 1002     0.807600     12.01000 ; qtot 2.789
  1003   N2    62   ARG   NH1 1003    -0.862700     14.01000 ; qtot 1.927
  1004    H    62   ARG  HH11 1004     0.447800      1.00800 ; qtot 2.375
  1005    H    62   ARG  HH12 1005     0.447800      1.00800 ; qtot 2.822
  1006   N2    62   ARG   NH2 1006    -0.862700     14.01000 ; qtot 1.960
  1007    H    62   ARG  HH21 1007     0.447800      1.00800 ; qtot 2.407
  1008    H    62   ARG  HH22 1008     0.447800      1.00800 ; qtot 2.855
  1009    C    62   ARG     C 1009     0.734100     12.01000 ; qtot 3.589
  1010    O    62   ARG     O 1010    -0.589400     16.00000 ; qtot 3.000
  1011    N    63   TYR     N 1011    -0.415700     14.01000 ; qtot 2.584
  1012    H    63   TYR     H 1012     0.271900      1.00800 ; qtot 2.856
  1013   CX    63   TYR    CA 1013    -0.001400     12.01000 ; qtot 2.855
  1014   H1    63   TYR    HA 1014     0.087600      1.00800 ; qtot 2.942
  1015   CT    63   TYR    CB 1015    -0.015200     12.01000 ; qtot 2.927
  1016   HC    63   TYR   HB2 1016     0.029500      1.00800 ; qtot 2.957
  1017   HC    63   TYR   HB3 1017     0.029500      1.00800 ; qtot 2.986
  1018   CA    63   TYR    CG 1018    -0.001100     12.01000 ; qtot 2.985
  1019   CA    63   TYR   CD1 1019    -0.190600     12.01000 ; qtot 2.794
  1020   HA    63   TYR   HD1 1020     0.169900      1.00800 ; qtot 2.964
  1021   CA    63   TYR   CE1 1021    -0.234100     12.01000 ; qtot 2.730
  1022   HA    63   TYR   HE1 1022     0.165600      1.00800 ; qtot 2.896
  1023    C    63   TYR    CZ 1023     0.322600     12.01000 ; qtot 3.218
  1024   OH    63   TYR    OH 1024    -0.557900     16.00000 ; qtot 2.661
  1025   HO    63   TYR    HH 1025     0.399200      1.00800 ; qtot 3.060
  1026   CA    63   TYR   CE2 1026    -0.234100     12.01000 ; qtot 2.826
  1027   HA    63   TYR   HE2 1027     0.165600      1.00800 ; qtot 2.991
  1028   CA    63   TYR   CD2 1028    -0.190600     12.01000 ; qtot 2.801
  1029   HA    63   TYR   HD2 1029     0.169900      1.00800 ; qtot 2.971
  1030    C    63   TYR     C 1030     0.597300     12.01000 ; qtot 3.568
  1031    O    63   TYR     O 1031    -0.567900     16.00000 ; qtot 3.000
  1032    N    64   GLY     N 1032    -0.415700     14.01000 ; qtot 2.584
  1033    H    64   GLY     H 1033     0.271900      1.00800 ; qtot 2.856
  1034   CX    64   GLY    CA 1034    -0.025200     12.01000 ; qtot 2.831
  1035   H1    64   GLY   HA2 1035     0.069800      1.00800 ; qtot 2.901
  1036   H1    64   GLY   HA3 1036     0.069800      1.00800 ; qtot 2.971
  1037    C    64   GLY     C 1037     0.597300     12.01000 ; qtot 3.568
  1038    O    64   GLY     O 1038    -0.567900     16.00000 ; qtot 3.000
  1039    N    65   ARG     N 1039    -0.347900     14.01000 ; qtot 2.652
  1040    H    65   ARG     H 1040     0.274700      1.00800 ; qtot 2.927
  1041   CX    65   ARG    CA 1041    -0.263700     12.01000 ; qtot 2.663
  1042   H1    65   ARG    HA 1042     0.156000      1.00800 ; qtot 2.819
  1043   C8    65   ARG    CB 1043    -0.000700     12.01000 ; qtot 2.818
  1044   HC    65   ARG   HB2 1044     0.032700      1.00800 ; qtot 2.851
  1045   HC    65   ARG   HB3 1045     0.032700      1.00800 ; qtot 2.884
  1046   C8    65   ARG    CG 1046     0.039000     12.01000 ; qtot 2.923
  1047   HC    65   ARG   HG2 1047     0.028500      1.00800 ; qtot 2.951
  1048   HC    65   ARG   HG3 1048     0.028500      1.00800 ; qtot 2.980
  1049   C8    65   ARG    CD 1049     0.048600     12.01000 ; qtot 3.028
  1050   H1    65   ARG   HD2 1050     0.068700      1.00800 ; qtot 3.097
  1051   H1    65   ARG   HD3 1051     0.068700      1.00800 ; qtot 3.166
  1052   N2    65   ARG    NE 1052    -0.529500     14.01000 ; qtot 2.636
  1053    H    65   ARG    HE 1053     0.345600      1.00800 ; qtot 2.982
  1054   CA    65   ARG    CZ 1054     0.807600     12.01000 ; qtot 3.789
  1055   N2    65   ARG   NH1 1055    -0.862700     14.01000 ; qtot 2.927
  1056    H    65   ARG  HH11 1056     0.447800      1.00800 ; qtot 3.375
  1057    H    65   ARG  HH12 1057     0.447800      1.00800 ; qtot 3.822
  1058   N2    65   ARG   NH2 1058    -0.862700     14.01000 ; qtot 2.960
  1059    H    65   ARG  HH21 1059     0.447800      1.00800 ; qtot 3.407
  1060    H    65   ARG  HH22 1060     0.447800      1.00800 ; qtot 3.855
  1061    C    65   ARG     C 1061     0.734100     12.01000 ; qtot 4.589
  1062    O    65   ARG     O 1062    -0.589400     16.00000 ; qtot 4.000
  1063    N    66   GLU     N 1063    -0.516300     14.01000 ; qtot 3.484
  1064    H    66   GLU     H 1064     0.293600      1.00800 ; qtot 3.777
  1065   CX    66   GLU    CA 1065     0.039700     12.01000 ; qtot 3.817
  1066   H1    66   GLU    HA 1066     0.110500      1.00800 ; qtot 3.927
  1067  A2C    66   GLU    CB 1067     0.056000     12.01000 ; qtot 3.983
  1068   HC    66   GLU   HB2 1068    -0.017300      1.00800 ; qtot 3.966
  1069   HC    66   GLU   HB3 1069    -0.017300      1.00800 ; qtot 3.949
  1070  A2C    66   GLU    CG 1070     0.013600     12.01000 ; qtot 3.962
  1071   HC    66   GLU   HG2 1071    -0.042500      1.00800 ; qtot 3.920
  1072   HC    66   GLU   HG3 1072    -0.042500      1.00800 ; qtot 3.877
  1073   CO    66   GLU    CD 1073     0.805400     12.01000 ; qtot 4.683
  1074   O2    66   GLU   OE1 1074    -0.818800     16.00000 ; qtot 3.864
  1075   O2    66   GLU   OE2 1075    -0.818800     16.00000 ; qtot 3.045
  1076    C    66   GLU     C 1076     0.536600     12.01000 ; qtot 3.582
  1077    O    66   GLU     O 1077    -0.581900     16.00000 ; qtot 3.000
  1078    N    67   ASP     N 1078    -0.516300     14.01000 ; qtot 2.484
  1079    H    67   ASP     H 1079     0.293600      1.00800 ; qtot 2.777
  1080   CX    67   ASP    CA 1080     0.038100     12.01000 ; qtot 2.815
  1081   H1    67   ASP    HA 1081     0.088000      1.00800 ; qtot 2.903
  1082  A2C    67   ASP    CB 1082    -0.030300     12.01000 ; qtot 2.873
  1083   HC    67   ASP   HB2 1083    -0.012200      1.00800 ; qtot 2.861
  1084   HC    67   ASP   HB3 1084    -0.012200      1.00800 ; qtot 2.849
  1085   CO    67   ASP    CG 1085     0.799400     12.01000 ; qtot 3.648
  1086   O2    67   ASP   OD1 1086    -0.801400     16.00000 ; qtot 2.847
  1087   O2    67   ASP   OD2 1087    -0.801400     16.00000 ; qtot 2.045
  1088    C    67   ASP     C 1088     0.536600     12.01000 ; qtot 2.582
  1089    O    67   ASP     O 1089    -0.581900     16.00000 ; qtot 2.000
  1090    N    68   LEU     N 1090    -0.415700     14.01000 ; qtot 1.584
  1091    H    68   LEU     H 1091     0.271900      1.00800 ; qtot 1.856
  1092   CX    68   LEU    CA 1092    -0.051800     12.01000 ; qtot 1.804
  1093   H1    68   LEU    HA 1093     0.092200      1.00800 ; qtot 1.897
  1094  A2C    68   LEU    CB 1094    -0.110200     12.01000 ; qtot 1.786
  1095   HC    68   LEU   HB2 1095     0.045700      1.00800 ; qtot 1.832
  1096   HC    68   LEU   HB3 1096     0.045700      1.00800 ; qtot 1.878
  1097  A3C    68   LEU    CG 1097     0.353100     12.01000 ; qtot 2.231
  1098   HC    68   LEU    HG 1098    -0.036100      1.00800 ; qtot 2.195
  1099   CT    68   LEU   CD1 1099    -0.412100     12.01000 ; qtot 1.783
  1100   HC    68   LEU  HD11 1100     0.100000      1.00800 ; qtot 1.883
  1101   HC    68   LEU  HD12 1101     0.100000      1.00800 ; qtot 1.983
  1102   HC    68   LEU  HD13 1102     0.100000      1.00800 ; qtot 2.083
  1103   CT    68   LEU   CD2 1103    -0.412100     12.01000 ; qtot 1.671
  1104   HC    68   LEU  HD21 1104     0.100000      1.00800 ; qtot 1.771
  1105   HC    68   LEU  HD22 1105     0.100000      1.00800 ; qtot 1.871
  1106   HC    68   LEU  HD23 1106     0.100000      1.00800 ; qtot 1.971
  1107    C    68   LEU     C 1107     0.597300     12.01000 ; qtot 2.568
  1108    O    68   LEU     O 1108    -0.567900     16.00000 ; qtot 2.000
  1109    N    69   ASP     N 1109    -0.516300     14.01000 ; qtot 1.484
  1110    H    69   ASP     H 1110     0.293600      1.00800 ; qtot 1.777
  1111   CX    69   ASP    CA 1111     0.038100     12.01000 ; qtot 1.815
  1112   H1    69   ASP    HA 1112     0.088000      1.00800 ; qtot 1.903
  1113  A2C    69   ASP    CB 1113    -0.030300     12.01000 ; qtot 1.873
  1114   HC    69   ASP   HB2 1114    -0.012200      1.00800 ; qtot 1.861
  1115   HC    69   ASP   HB3 1115    -0.012200      1.00800 ; qtot 1.849
  1116   CO    69   ASP    CG 1116     0.799400     12.01000 ; qtot 2.648
  1117   O2    69   ASP   OD1 1117    -0.801400     16.00000 ; qtot 1.847
  1118   O2    69   ASP   OD2 1118    -0.801400     16.00000 ; qtot 1.045
  1119    C    69   ASP     C 1119     0.536600     12.01000 ; qtot 1.582
  1120    O    69   ASP     O 1120    -0.581900     16.00000 ; qtot 1.000
  1121    N    70   VAL     N 1121    -0.415700     14.01000 ; qtot 0.584
  1122    H    70   VAL     H 1122     0.271900      1.00800 ; qtot 0.856
  1123   CX    70   VAL    CA 1123    -0.087500     12.01000 ; qtot 0.769
  1124   H1    70   VAL    HA 1124     0.096900      1.00800 ; qtot 0.866
  1125  A3C    70   VAL    CB 1125     0.298500     12.01000 ; qtot 1.164
  1126   HC    70   VAL    HB 1126    -0.029700      1.00800 ; qtot 1.134
  1127   CT    70   VAL   CG1 1127    -0.319200     12.01000 ; qtot 0.815
  1128   HC    70   VAL  HG11 1128     0.079100      1.00800 ; qtot 0.894
  1129   HC    70   VAL  HG12 1129     0.079100      1.00800 ; qtot 0.973
  1130   HC    70   VAL  HG13 1130     0.079100      1.00800 ; qtot 1.052
  1131   CT    70   VAL   CG2 1131    -0.319200     12.01000 ; qtot 0.733
  1132   HC    70   VAL  HG21 1132     0.079100      1.00800 ; qtot 0.812
  1133   HC    70   VAL  HG22 1133     0.079100      1.00800 ; qtot 0.891
  1134   HC    70   VAL  HG23 1134     0.079100      1.00800 ; qtot 0.971
  1135    C    70   VAL     C 1135     0.597300     12.01000 ; qtot 1.568
  1136    O    70   VAL     O 1136    -0.567900     16.00000 ; qtot 1.000
  1137    N    71   6FC    N2 1137    -1.027113     14.01000 ; qtot -0.027
  1138    H    71   6FC    H6 1138     0.419198      1.00800 ; qtot 0.392
  1139   CT    71   6FC    C1 1139     0.460061     12.01000 ; qtot 0.852
  1140   CT    71   6FC    C2 1140    -0.451449     12.01000 ; qtot 0.401
  1141    S    71   6FC    S1 1141    -0.129823     32.06000 ; qtot 0.271
  1142   CA    71   6FC    C3 1142     0.268820     12.01000 ; qtot 0.540
  1143   CA    71   6FC    C4 1143    -0.376457     12.01000 ; qtot 0.163
  1144   CA    71   6FC    C6 1144     0.421993     12.01000 ; qtot 0.585
  1145   NC    71   6FC    N1 1145    -0.555919     14.01000 ; qtot 0.029
  1146   CA    71   6FC    C7 1146     0.421993     12.01000 ; qtot 0.451
  1147   CA    71   6FC    C5 1147    -0.376457     12.01000 ; qtot 0.075
  1148   HA    71   6FC    H5 1148     0.210085      1.00800 ; qtot 0.285
  1149   CT    71   6FC    C8 1149     0.495048     12.01000 ; qtot 0.780
  1150    F    71   6FC    F1 1150    -0.177943     19.00000 ; qtot 0.602
  1151    F    71   6FC    F2 1151    -0.177943     19.00000 ; qtot 0.424
  1152    F    71   6FC    F3 1152    -0.177943     19.00000 ; qtot 0.246
  1153   CT    71   6FC    C9 1153     0.495048     12.01000 ; qtot 0.741
  1154    F    71   6FC    F4 1154    -0.177943     19.00000 ; qtot 0.563
  1155    F    71   6FC    F5 1155    -0.177943     19.00000 ; qtot 0.385
  1156    F    71   6FC    F6 1156    -0.177943     19.00000 ; qtot 0.207
  1157   HA    71   6FC    H4 1157     0.210085      1.00800 ; qtot 0.417
  1158   H1    71   6FC    H2 1158     0.227267      1.00800 ; qtot 0.645
  1159   H1    71   6FC    H3 1159     0.227267      1.00800 ; qtot 0.872
  1160   H1    71   6FC    H1 1160     0.077445      1.00800 ; qtot 0.949
  1161    C    71   6FC   C10 1161     0.552835     12.01000 ; qtot 1.502
  1162    O    71   6FC    O1 1162    -0.502269     16.00000 ; qtot 1.000
  1163    N    72   GLY     N 1163    -0.415700     14.01000 ; qtot 0.584
  1164    H    72   GLY     H 1164     0.271900      1.00800 ; qtot 0.856
  1165   CX    72   GLY    CA 1165    -0.025200     12.01000 ; qtot 0.831
  1166   H1    72   GLY   HA2 1166     0.069800      1.00800 ; qtot 0.901
  1167   H1    72   GLY   HA3 1167     0.069800      1.00800 ; qtot 0.971
  1168    C    72   GLY     C 1168     0.597300     12.01000 ; qtot 1.568
  1169    O    72   GLY     O 1169    -0.567900     16.00000 ; qtot 1.000
  1170    N    73   LEU     N 1170    -0.415700     14.01000 ; qtot 0.584
  1171    H    73   LEU     H 1171     0.271900      1.00800 ; qtot 0.856
  1172   CX    73   LEU    CA 1172    -0.051800     12.01000 ; qtot 0.804
  1173   H1    73   LEU    HA 1173     0.092200      1.00800 ; qtot 0.897
  1174  A2C    73   LEU    CB 1174    -0.110200     12.01000 ; qtot 0.786
  1175   HC    73   LEU   HB2 1175     0.045700      1.00800 ; qtot 0.832
  1176   HC    73   LEU   HB3 1176     0.045700      1.00800 ; qtot 0.878
  1177  A3C    73   LEU    CG 1177     0.353100     12.01000 ; qtot 1.231
  1178   HC    73   LEU    HG 1178    -0.036100      1.00800 ; qtot 1.195
  1179   CT    73   LEU   CD1 1179    -0.412100     12.01000 ; qtot 0.783
  1180   HC    73   LEU  HD11 1180     0.100000      1.00800 ; qtot 0.883
  1181   HC    73   LEU  HD12 1181     0.100000      1.00800 ; qtot 0.983
  1182   HC    73   LEU  HD13 1182     0.100000      1.00800 ; qtot 1.083
  1183   CT    73   LEU   CD2 1183    -0.412100     12.01000 ; qtot 0.671
  1184   HC    73   LEU  HD21 1184     0.100000      1.00800 ; qtot 0.771
  1185   HC    73   LEU  HD22 1185     0.100000      1.00800 ; qtot 0.871
  1186   HC    73   LEU  HD23 1186     0.100000      1.00800 ; qtot 0.971
  1187    C    73   LEU     C 1187     0.597300     12.01000 ; qtot 1.568
  1188    O    73   LEU     O 1188    -0.567900     16.00000 ; qtot 1.000
  1189    N    74   THR     N 1189    -0.415700     14.01000 ; qtot 0.584
  1190    H    74   THR     H 1190     0.271900      1.00800 ; qtot 0.856
  1191   CX    74   THR    CA 1191    -0.038900     12.01000 ; qtot 0.817
  1192   H1    74   THR    HA 1192     0.100700      1.00800 ; qtot 0.918
  1193  A3C    74   THR    CB 1193     0.365400     12.01000 ; qtot 1.283
  1194   H1    74   THR    HB 1194     0.004300      1.00800 ; qtot 1.288
  1195   CT    74   THR   CG2 1195    -0.243800     12.01000 ; qtot 1.044
  1196   HC    74   THR  HG21 1196     0.064200      1.00800 ; qtot 1.108
  1197   HC    74   THR  HG22 1197     0.064200      1.00800 ; qtot 1.172
  1198   HC    74   THR  HG23 1198     0.064200      1.00800 ; qtot 1.237
  1199   OH    74   THR   OG1 1199    -0.676100     16.00000 ; qtot 0.560
  1200   HO    74   THR   HG1 1200     0.410200      1.00800 ; qtot 0.971
  1201    C    74   THR     C 1201     0.597300     12.01000 ; qtot 1.568
  1202    O    74   THR     O 1202    -0.567900     16.00000 ; qtot 1.000
  1203    N    75   PHE     N 1203    -0.415700     14.01000 ; qtot 0.584
  1204    H    75   PHE     H 1204     0.271900      1.00800 ; qtot 0.856
  1205   CX    75   PHE    CA 1205    -0.002400     12.01000 ; qtot 0.854
  1206   H1    75   PHE    HA 1206     0.097800      1.00800 ; qtot 0.952
  1207   CT    75   PHE    CB 1207    -0.034300     12.01000 ; qtot 0.917
  1208   HC    75   PHE   HB2 1208     0.029500      1.00800 ; qtot 0.947
  1209   HC    75   PHE   HB3 1209     0.029500      1.00800 ; qtot 0.976
  1210   CA    75   PHE    CG 1210     0.011800     12.01000 ; qtot 0.988
  1211   CA    75   PHE   CD1 1211    -0.125600     12.01000 ; qtot 0.863
  1212   HA    75   PHE   HD1 1212     0.133000      1.00800 ; qtot 0.996
  1213   CA    75   PHE   CE1 1213    -0.170400     12.01000 ; qtot 0.825
  1214   HA    75   PHE   HE1 1214     0.143000      1.00800 ; qtot 0.968
  1215   CA    75   PHE    CZ 1215    -0.107200     12.01000 ; qtot 0.861
  1216   HA    75   PHE    HZ 1216     0.129700      1.00800 ; qtot 0.991
  1217   CA    75   PHE   CE2 1217    -0.170400     12.01000 ; qtot 0.820
  1218   HA    75   PHE   HE2 1218     0.143000      1.00800 ; qtot 0.963
  1219   CA    75   PHE   CD2 1219    -0.125600     12.01000 ; qtot 0.838
  1220   HA    75   PHE   HD2 1220     0.133000      1.00800 ; qtot 0.971
  1221    C    75   PHE     C 1221     0.597300     12.01000 ; qtot 1.568
  1222    O    75   PHE     O 1222    -0.567900     16.00000 ; qtot 1.000
  1223    N    76   ARG     N 1223    -0.347900     14.01000 ; qtot 0.652
  1224    H    76   ARG     H 1224     0.274700      1.00800 ; qtot 0.927
  1225   CX    76   ARG    CA 1225    -0.263700     12.01000 ; qtot 0.663
  1226   H1    76   ARG    HA 1226     0.156000      1.00800 ; qtot 0.819
  1227   C8    76   ARG    CB 1227    -0.000700     12.01000 ; qtot 0.818
  1228   HC    76   ARG   HB2 1228     0.032700      1.00800 ; qtot 0.851
  1229   HC    76   ARG   HB3 1229     0.032700      1.00800 ; qtot 0.884
  1230   C8    76   ARG    CG 1230     0.039000     12.01000 ; qtot 0.923
  1231   HC    76   ARG   HG2 1231     0.028500      1.00800 ; qtot 0.951
  1232   HC    76   ARG   HG3 1232     0.028500      1.00800 ; qtot 0.980
  1233   C8    76   ARG    CD 1233     0.048600     12.01000 ; qtot 1.028
  1234   H1    76   ARG   HD2 1234     0.068700      1.00800 ; qtot 1.097
  1235   H1    76   ARG   HD3 1235     0.068700      1.00800 ; qtot 1.166
  1236   N2    76   ARG    NE 1236    -0.529500     14.01000 ; qtot 0.636
  1237    H    76   ARG    HE 1237     0.345600      1.00800 ; qtot 0.982
  1238   CA    76   ARG    CZ 1238     0.807600     12.01000 ; qtot 1.790
  1239   N2    76   ARG   NH1 1239    -0.862700     14.01000 ; qtot 0.927
  1240    H    76   ARG  HH11 1240     0.447800      1.00800 ; qtot 1.375
  1241    H    76   ARG  HH12 1241     0.447800      1.00800 ; qtot 1.822
  1242   N2    76   ARG   NH2 1242    -0.862700     14.01000 ; qtot 0.960
  1243    H    76   ARG  HH21 1243     0.447800      1.00800 ; qtot 1.408
  1244    H    76   ARG  HH22 1244     0.447800      1.00800 ; qtot 1.855
  1245    C    76   ARG     C 1245     0.734100     12.01000 ; qtot 2.589
  1246    O    76   ARG     O 1246    -0.589400     16.00000 ; qtot 2.000
  1247    N    77   LYS     N 1247    -0.347900     14.01000 ; qtot 1.652
  1248    H    77   LYS     H 1248     0.274700      1.00800 ; qtot 1.927
  1249   CX    77   LYS    CA 1249    -0.240000     12.01000 ; qtot 1.687
  1250   H1    77   LYS    HA 1250     0.142600      1.00800 ; qtot 1.829
  1251   C8    77   LYS    CB 1251    -0.009400     12.01000 ; qtot 1.820
  1252   HC    77   LYS   HB2 1252     0.036200      1.00800 ; qtot 1.856
  1253   HC    77   LYS   HB3 1253     0.036200      1.00800 ; qtot 1.892
  1254   C8    77   LYS    CG 1254     0.018700     12.01000 ; qtot 1.911
  1255   HC    77   LYS   HG2 1255     0.010300      1.00800 ; qtot 1.921
  1256   HC    77   LYS   HG3 1256     0.010300      1.00800 ; qtot 1.932
  1257   C8    77   LYS    CD 1257    -0.047900     12.01000 ; qtot 1.884
  1258   HC    77   LYS   HD2 1258     0.062100      1.00800 ; qtot 1.946
  1259   HC    77   LYS   HD3 1259     0.062100      1.00800 ; qtot 2.008
  1260   C8    77   LYS    CE 1260    -0.014300     12.01000 ; qtot 1.994
  1261   HP    77   LYS   HE2 1261     0.113500      1.00800 ; qtot 2.107
  1262   HP    77   LYS   HE3 1262     0.113500      1.00800 ; qtot 2.221
  1263   N3    77   LYS    NZ 1263    -0.385400     14.01000 ; qtot 1.835
  1264    H    77   LYS   HZ1 1264     0.340000      1.00800 ; qtot 2.175
  1265    H    77   LYS   HZ2 1265     0.340000      1.00800 ; qtot 2.515
  1266    H    77   LYS   HZ3 1266     0.340000      1.00800 ; qtot 2.855
  1267    C    77   LYS     C 1267     0.734100     12.01000 ; qtot 3.589
  1268    O    77   LYS     O 1268    -0.589400     16.00000 ; qtot 3.000
  1269    N    78   ASP     N 1269    -0.516300     14.01000 ; qtot 2.484
  1270    H    78   ASP     H 1270     0.293600      1.00800 ; qtot 2.777
  1271   CX    78   ASP    CA 1271     0.038100     12.01000 ; qtot 2.815
  1272   H1    78   ASP    HA 1272     0.088000      1.00800 ; qtot 2.903
  1273  A2C    78   ASP    CB 1273    -0.030300     12.01000 ; qtot 2.873
  1274   HC    78   ASP   HB2 1274    -0.012200      1.00800 ; qtot 2.861
  1275   HC    78   ASP   HB3 1275    -0.012200      1.00800 ; qtot 2.849
  1276   CO    78   ASP    CG 1276     0.799400     12.01000 ; qtot 3.648
  1277   O2    78   ASP   OD1 1277    -0.801400     16.00000 ; qtot 2.847
  1278   O2    78   ASP   OD2 1278    -0.801400     16.00000 ; qtot 2.045
  1279    C    78   ASP     C 1279     0.536600     12.01000 ; qtot 2.582
  1280    O    78   ASP     O 1280    -0.581900     16.00000 ; qtot 2.000
  1281    N    79   LEU     N 1281    -0.415700     14.01000 ; qtot 1.584
  1282    H    79   LEU     H 1282     0.271900      1.00800 ; qtot 1.856
  1283   CX    79   LEU    CA 1283    -0.051800     12.01000 ; qtot 1.804
  1284   H1    79   LEU    HA 1284     0.092200      1.00800 ; qtot 1.897
  1285  A2C    79   LEU    CB 1285    -0.110200     12.01000 ; qtot 1.786
  1286   HC    79   LEU   HB2 1286     0.045700      1.00800 ; qtot 1.832
  1287   HC    79   LEU   HB3 1287     0.045700      1.00800 ; qtot 1.878
  1288  A3C    79   LEU    CG 1288     0.353100     12.01000 ; qtot 2.231
  1289   HC    79   LEU    HG 1289    -0.036100      1.00800 ; qtot 2.195
  1290   CT    79   LEU   CD1 1290    -0.412100     12.01000 ; qtot 1.783
  1291   HC    79   LEU  HD11 1291     0.100000      1.00800 ; qtot 1.883
  1292   HC    79   LEU  HD12 1292     0.100000      1.00800 ; qtot 1.983
  1293   HC    79   LEU  HD13 1293     0.100000      1.00800 ; qtot 2.083
  1294   CT    79   LEU   CD2 1294    -0.412100     12.01000 ; qtot 1.671
  1295   HC    79   LEU  HD21 1295     0.100000      1.00800 ; qtot 1.771
  1296   HC    79   LEU  HD22 1296     0.100000      1.00800 ; qtot 1.871
  1297   HC    79   LEU  HD23 1297     0.100000      1.00800 ; qtot 1.971
  1298    C    79   LEU     C 1298     0.597300     12.01000 ; qtot 2.568
  1299    O    79   LEU     O 1299    -0.567900     16.00000 ; qtot 2.000
  1300    N    80   PHE     N 1300    -0.415700     14.01000 ; qtot 1.584
  1301    H    80   PHE     H 1301     0.271900      1.00800 ; qtot 1.856
  1302   CX    80   PHE    CA 1302    -0.002400     12.01000 ; qtot 1.854
  1303   H1    80   PHE    HA 1303     0.097800      1.00800 ; qtot 1.952
  1304   CT    80   PHE    CB 1304    -0.034300     12.01000 ; qtot 1.917
  1305   HC    80   PHE   HB2 1305     0.029500      1.00800 ; qtot 1.947
  1306   HC    80   PHE   HB3 1306     0.029500      1.00800 ; qtot 1.976
  1307   CA    80   PHE    CG 1307     0.011800     12.01000 ; qtot 1.988
  1308   CA    80   PHE   CD1 1308    -0.125600     12.01000 ; qtot 1.863
  1309   HA    80   PHE   HD1 1309     0.133000      1.00800 ; qtot 1.996
  1310   CA    80   PHE   CE1 1310    -0.170400     12.01000 ; qtot 1.825
  1311   HA    80   PHE   HE1 1311     0.143000      1.00800 ; qtot 1.968
  1312   CA    80   PHE    CZ 1312    -0.107200     12.01000 ; qtot 1.861
  1313   HA    80   PHE    HZ 1313     0.129700      1.00800 ; qtot 1.991
  1314   CA    80   PHE   CE2 1314    -0.170400     12.01000 ; qtot 1.820
  1315   HA    80   PHE   HE2 1315     0.143000      1.00800 ; qtot 1.963
  1316   CA    80   PHE   CD2 1316    -0.125600     12.01000 ; qtot 1.838
  1317   HA    80   PHE   HD2 1317     0.133000      1.00800 ; qtot 1.971
  1318    C    80   PHE     C 1318     0.597300     12.01000 ; qtot 2.568
  1319    O    80   PHE     O 1319    -0.567900     16.00000 ; qtot 2.000
  1320    N    81   VAL     N 1320    -0.415700     14.01000 ; qtot 1.584
  1321    H    81   VAL     H 1321     0.271900      1.00800 ; qtot 1.856
  1322   CX    81   VAL    CA 1322    -0.087500     12.01000 ; qtot 1.769
  1323   H1    81   VAL    HA 1323     0.096900      1.00800 ; qtot 1.866
  1324  A3C    81   VAL    CB 1324     0.298500     12.01000 ; qtot 2.164
  1325   HC    81   VAL    HB 1325    -0.029700      1.00800 ; qtot 2.134
  1326   CT    81   VAL   CG1 1326    -0.319200     12.01000 ; qtot 1.815
  1327   HC    81   VAL  HG11 1327     0.079100      1.00800 ; qtot 1.894
  1328   HC    81   VAL  HG12 1328     0.079100      1.00800 ; qtot 1.973
  1329   HC    81   VAL  HG13 1329     0.079100      1.00800 ; qtot 2.053
  1330   CT    81   VAL   CG2 1330    -0.319200     12.01000 ; qtot 1.733
  1331   HC    81   VAL  HG21 1331     0.079100      1.00800 ; qtot 1.812
  1332   HC    81   VAL  HG22 1332     0.079100      1.00800 ; qtot 1.892
  1333   HC    81   VAL  HG23 1333     0.079100      1.00800 ; qtot 1.971
  1334    C    81   VAL     C 1334     0.597300     12.01000 ; qtot 2.568
  1335    O    81   VAL     O 1335    -0.567900     16.00000 ; qtot 2.000
  1336    N    82   ALA     N 1336    -0.415700     14.01000 ; qtot 1.584
  1337    H    82   ALA     H 1337     0.271900      1.00800 ; qtot 1.856
  1338   CX    82   ALA    CA 1338     0.033700     12.01000 ; qtot 1.890
  1339   H1    82   ALA    HA 1339     0.082300      1.00800 ; qtot 1.972
  1340   CT    82   ALA    CB 1340    -0.182500     12.01000 ; qtot 1.790
  1341   HC    82   ALA   HB1 1341     0.060300      1.00800 ; qtot 1.850
  1342   HC    82   ALA   HB2 1342     0.060300      1.00800 ; qtot 1.910
  1343   HC    82   ALA   HB3 1343     0.060300      1.00800 ; qtot 1.971
  1344    C    82   ALA     C 1344     0.597300     12.01000 ; qtot 2.568
  1345    O    82   ALA     O 1345    -0.567900     16.00000 ; qtot 2.000
  1346    N    83   ASN     N 1346    -0.415700     14.01000 ; qtot 1.584
  1347    H    83   ASN     H 1347     0.271900      1.00800 ; qtot 1.856
  1348   CX    83   ASN    CA 1348     0.014300     12.01000 ; qtot 1.871
  1349   H1    83   ASN    HA 1349     0.104800      1.00800 ; qtot 1.975
  1350  A2C    83   ASN    CB 1350    -0.204100     12.01000 ; qtot 1.771
  1351   HC    83   ASN   HB2 1351     0.079700      1.00800 ; qtot 1.851
  1352   HC    83   ASN   HB3 1352     0.079700      1.00800 ; qtot 1.931
  1353    C    83   ASN    CG 1353     0.713000     12.01000 ; qtot 2.644
  1354    O    83   ASN   OD1 1354    -0.593100     16.00000 ; qtot 2.051
  1355    N    83   ASN   ND2 1355    -0.919100     14.01000 ; qtot 1.131
  1356    H    83   ASN  HD21 1356     0.419600      1.00800 ; qtot 1.551
  1357    H    83   ASN  HD22 1357     0.419600      1.00800 ; qtot 1.971
  1358    C    83   ASN     C 1358     0.597300     12.01000 ; qtot 2.568
  1359    O    83   ASN     O 1359    -0.567900     16.00000 ; qtot 2.000
  1360    N    84   VAL     N 1360    -0.415700     14.01000 ; qtot 1.584
  1361    H    84   VAL     H 1361     0.271900      1.00800 ; qtot 1.856
  1362   CX    84   VAL    CA 1362    -0.087500     12.01000 ; qtot 1.769
  1363   H1    84   VAL    HA 1363     0.096900      1.00800 ; qtot 1.866
  1364  A3C    84   VAL    CB 1364     0.298500     12.01000 ; qtot 2.164
  1365   HC    84   VAL    HB 1365    -0.029700      1.00800 ; qtot 2.134
  1366   CT    84   VAL   CG1 1366    -0.319200     12.01000 ; qtot 1.815
  1367   HC    84   VAL  HG11 1367     0.079100      1.00800 ; qtot 1.894
  1368   HC    84   VAL  HG12 1368     0.079100      1.00800 ; qtot 1.973
  1369   HC    84   VAL  HG13 1369     0.079100      1.00800 ; qtot 2.053
  1370   CT    84   VAL   CG2 1370    -0.319200     12.01000 ; qtot 1.733
  1371   HC    84   VAL  HG21 1371     0.079100      1.00800 ; qtot 1.812
  1372   HC    84   VAL  HG22 1372     0.079100      1.00800 ; qtot 1.892
  1373   HC    84   VAL  HG23 1373     0.079100      1.00800 ; qtot 1.971
  1374    C    84   VAL     C 1374     0.597300     12.01000 ; qtot 2.568
  1375    O    84   VAL     O 1375    -0.567900     16.00000 ; qtot 2.000
  1376    N    85   GLN     N 1376    -0.415700     14.01000 ; qtot 1.584
  1377    H    85   GLN     H 1377     0.271900      1.00800 ; qtot 1.856
  1378   CX    85   GLN    CA 1378    -0.003100     12.01000 ; qtot 1.853
  1379   H1    85   GLN    HA 1379     0.085000      1.00800 ; qtot 1.938
  1380  A2C    85   GLN    CB 1380    -0.003600     12.01000 ; qtot 1.935
  1381   HC    85   GLN   HB2 1381     0.017100      1.00800 ; qtot 1.952
  1382   HC    85   GLN   HB3 1382     0.017100      1.00800 ; qtot 1.969
  1383  A2C    85   GLN    CG 1383    -0.064500     12.01000 ; qtot 1.904
  1384   HC    85   GLN   HG2 1384     0.035200      1.00800 ; qtot 1.939
  1385   HC    85   GLN   HG3 1385     0.035200      1.00800 ; qtot 1.975
  1386    C    85   GLN    CD 1386     0.695100     12.01000 ; qtot 2.670
  1387    O    85   GLN   OE1 1387    -0.608600     16.00000 ; qtot 2.061
  1388    N    85   GLN   NE2 1388    -0.940700     14.01000 ; qtot 1.120
  1389    H    85   GLN  HE21 1389     0.425100      1.00800 ; qtot 1.546
  1390    H    85   GLN  HE22 1390     0.425100      1.00800 ; qtot 1.971
  1391    C    85   GLN     C 1391     0.597300     12.01000 ; qtot 2.568
  1392    O    85   GLN     O 1392    -0.567900     16.00000 ; qtot 2.000
  1393    N    86   SER     N 1393    -0.415700     14.01000 ; qtot 1.584
  1394    H    86   SER     H 1394     0.271900      1.00800 ; qtot 1.856
  1395   CX    86   SER    CA 1395    -0.024900     12.01000 ; qtot 1.831
  1396   H1    86   SER    HA 1396     0.084300      1.00800 ; qtot 1.916
  1397  A2C    86   SER    CB 1397     0.211700     12.01000 ; qtot 2.127
  1398   H1    86   SER   HB2 1398     0.035200      1.00800 ; qtot 2.163
  1399   H1    86   SER   HB3 1399     0.035200      1.00800 ; qtot 2.198
  1400   OH    86   SER    OG 1400    -0.654600     16.00000 ; qtot 1.543
  1401   HO    86   SER    HG 1401     0.427500      1.00800 ; qtot 1.971
  1402    C    86   SER     C 1402     0.597300     12.01000 ; qtot 2.568
  1403    O    86   SER     O 1403    -0.567900     16.00000 ; qtot 2.000
  1404    N    87   PHE     N 1404    -0.415700     14.01000 ; qtot 1.584
  1405    H    87   PHE     H 1405     0.271900      1.00800 ; qtot 1.856
  1406   CX    87   PHE    CA 1406    -0.002400     12.01000 ; qtot 1.854
  1407   H1    87   PHE    HA 1407     0.097800      1.00800 ; qtot 1.952
  1408   CT    87   PHE    CB 1408    -0.034300     12.01000 ; qtot 1.917
  1409   HC    87   PHE   HB2 1409     0.029500      1.00800 ; qtot 1.947
  1410   HC    87   PHE   HB3 1410     0.029500      1.00800 ; qtot 1.976
  1411   CA    87   PHE    CG 1411     0.011800     12.01000 ; qtot 1.988
  1412   CA    87   PHE   CD1 1412    -0.125600     12.01000 ; qtot 1.863
  1413   HA    87   PHE   HD1 1413     0.133000      1.00800 ; qtot 1.996
  1414   CA    87   PHE   CE1 1414    -0.170400     12.01000 ; qtot 1.825
  1415   HA    87   PHE   HE1 1415     0.143000      1.00800 ; qtot 1.968
  1416   CA    87   PHE    CZ 1416    -0.107200     12.01000 ; qtot 1.861
  1417   HA    87   PHE    HZ 1417     0.129700      1.00800 ; qtot 1.991
  1418   CA    87   PHE   CE2 1418    -0.170400     12.01000 ; qtot 1.820
  1419   HA    87   PHE   HE2 1419     0.143000      1.00800 ; qtot 1.963
  1420   CA    87   PHE   CD2 1420    -0.125600     12.01000 ; qtot 1.838
  1421   HA    87   PHE   HD2 1421     0.133000      1.00800 ; qtot 1.971
  1422    C    87   PHE     C 1422     0.597300     12.01000 ; qtot 2.568
  1423    O    87   PHE     O 1423    -0.567900     16.00000 ; qtot 2.000
  1424    N    88   PRO     N 1424    -0.254800     14.01000 ; qtot 1.745
  1425   CT    88   PRO    CD 1425     0.019200     12.01000 ; qtot 1.764
  1426   H1    88   PRO   HD2 1426     0.039100      1.00800 ; qtot 1.804
  1427   H1    88   PRO   HD3 1427     0.039100      1.00800 ; qtot 1.843
  1428   CT    88   PRO    CG 1428     0.018900     12.01000 ; qtot 1.862
  1429   HC    88   PRO   HG2 1429     0.021300      1.00800 ; qtot 1.883
  1430   HC    88   PRO   HG3 1430     0.021300      1.00800 ; qtot 1.904
  1431   CT    88   PRO    CB 1431    -0.007000     12.01000 ; qtot 1.897
  1432   HC    88   PRO   HB2 1432     0.025300      1.00800 ; qtot 1.922
  1433   HC    88   PRO   HB3 1433     0.025300      1.00800 ; qtot 1.948
  1434   CX    88   PRO    CA 1434    -0.026600     12.01000 ; qtot 1.921
  1435   H1    88   PRO    HA 1435     0.064100      1.00800 ; qtot 1.985
  1436    C    88   PRO     C 1436     0.589600     12.01000 ; qtot 2.575
  1437    O    88   PRO     O 1437    -0.574800     16.00000 ; qtot 2.000
  1438    N    89   PRO     N 1438    -0.254800     14.01000 ; qtot 1.745
  1439   CT    89   PRO    CD 1439     0.019200     12.01000 ; qtot 1.764
  1440   H1    89   PRO   HD2 1440     0.039100      1.00800 ; qtot 1.804
  1441   H1    89   PRO   HD3 1441     0.039100      1.00800 ; qtot 1.843
  1442   CT    89   PRO    CG 1442     0.018900     12.01000 ; qtot 1.862
  1443   HC    89   PRO   HG2 1443     0.021300      1.00800 ; qtot 1.883
  1444   HC    89   PRO   HG3 1444     0.021300      1.00800 ; qtot 1.904
  1445   CT    89   PRO    CB 1445    -0.007000     12.01000 ; qtot 1.897
  1446   HC    89   PRO   HB2 1446     0.025300      1.00800 ; qtot 1.922
  1447   HC    89   PRO   HB3 1447     0.025300      1.00800 ; qtot 1.948
  1448   CX    89   PRO    CA 1448    -0.026600     12.01000 ; qtot 1.921
  1449   H1    89   PRO    HA 1449     0.064100      1.00800 ; qtot 1.985
  1450    C    89   PRO     C 1450     0.589600     12.01000 ; qtot 2.575
  1451    O    89   PRO     O 1451    -0.574800     16.00000 ; qtot 2.000
  1452    N    90   ALA     N 1452    -0.415700     14.01000 ; qtot 1.584
  1453    H    90   ALA     H 1453     0.271900      1.00800 ; qtot 1.856
  1454   CX    90   ALA    CA 1454     0.033700     12.01000 ; qtot 1.890
  1455   H1    90   ALA    HA 1455     0.082300      1.00800 ; qtot 1.972
  1456   CT    90   ALA    CB 1456    -0.182500     12.01000 ; qtot 1.790
  1457   HC    90   ALA   HB1 1457     0.060300      1.00800 ; qtot 1.850
  1458   HC    90   ALA   HB2 1458     0.060300      1.00800 ; qtot 1.910
  1459   HC    90   ALA   HB3 1459     0.060300      1.00800 ; qtot 1.971
  1460    C    90   ALA     C 1460     0.597300     12.01000 ; qtot 2.568
  1461    O    90   ALA     O 1461    -0.567900     16.00000 ; qtot 2.000
  1462    N    91   PRO     N 1462    -0.254800     14.01000 ; qtot 1.745
  1463   CT    91   PRO    CD 1463     0.019200     12.01000 ; qtot 1.764
  1464   H1    91   PRO   HD2 1464     0.039100      1.00800 ; qtot 1.804
  1465   H1    91   PRO   HD3 1465     0.039100      1.00800 ; qtot 1.843
  1466   CT    91   PRO    CG 1466     0.018900     12.01000 ; qtot 1.862
  1467   HC    91   PRO   HG2 1467     0.021300      1.00800 ; qtot 1.883
  1468   HC    91   PRO   HG3 1468     0.021300      1.00800 ; qtot 1.904
  1469   CT    91   PRO    CB 1469    -0.007000     12.01000 ; qtot 1.897
  1470   HC    91   PRO   HB2 1470     0.025300      1.00800 ; qtot 1.922
  1471   HC    91   PRO   HB3 1471     0.025300      1.00800 ; qtot 1.948
  1472   CX    91   PRO    CA 1472    -0.026600     12.01000 ; qtot 1.921
  1473   H1    91   PRO    HA 1473     0.064100      1.00800 ; qtot 1.985
  1474    C    91   PRO     C 1474     0.589600     12.01000 ; qtot 2.575
  1475    O    91   PRO     O 1475    -0.574800     16.00000 ; qtot 2.000
  1476    N    92   GLU     N 1476    -0.516300     14.01000 ; qtot 1.484
  1477    H    92   GLU     H 1477     0.293600      1.00800 ; qtot 1.777
  1478   CX    92   GLU    CA 1478     0.039700     12.01000 ; qtot 1.817
  1479   H1    92   GLU    HA 1479     0.110500      1.00800 ; qtot 1.928
  1480  A2C    92   GLU    CB 1480     0.056000     12.01000 ; qtot 1.984
  1481   HC    92   GLU   HB2 1481    -0.017300      1.00800 ; qtot 1.966
  1482   HC    92   GLU   HB3 1482    -0.017300      1.00800 ; qtot 1.949
  1483  A2C    92   GLU    CG 1483     0.013600     12.01000 ; qtot 1.963
  1484   HC    92   GLU   HG2 1484    -0.042500      1.00800 ; qtot 1.920
  1485   HC    92   GLU   HG3 1485    -0.042500      1.00800 ; qtot 1.878
  1486   CO    92   GLU    CD 1486     0.805400     12.01000 ; qtot 2.683
  1487   O2    92   GLU   OE1 1487    -0.818800     16.00000 ; qtot 1.864
  1488   O2    92   GLU   OE2 1488    -0.818800     16.00000 ; qtot 1.045
  1489    C    92   GLU     C 1489     0.536600     12.01000 ; qtot 1.582
  1490    O    92   GLU     O 1490    -0.581900     16.00000 ; qtot 1.000
  1491    N    93   ASP     N 1491    -0.516300     14.01000 ; qtot 0.484
  1492    H    93   ASP     H 1492     0.293600      1.00800 ; qtot 0.777
  1493   CX    93   ASP    CA 1493     0.038100     12.01000 ; qtot 0.815
  1494   H1    93   ASP    HA 1494     0.088000      1.00800 ; qtot 0.903
  1495  A2C    93   ASP    CB 1495    -0.030300     12.01000 ; qtot 0.873
  1496   HC    93   ASP   HB2 1496    -0.012200      1.00800 ; qtot 0.861
  1497   HC    93   ASP   HB3 1497    -0.012200      1.00800 ; qtot 0.849
  1498   CO    93   ASP    CG 1498     0.799400     12.01000 ; qtot 1.648
  1499   O2    93   ASP   OD1 1499    -0.801400     16.00000 ; qtot 0.847
  1500   O2    93   ASP   OD2 1500    -0.801400     16.00000 ; qtot 0.045
  1501    C    93   ASP     C 1501     0.536600     12.01000 ; qtot 0.582
  1502    O    93   ASP     O 1502    -0.581900     16.00000 ; qtot 0.000
  1503    N    94   LYS     N 1503    -0.347900     14.01000 ; qtot -0.348
  1504    H    94   LYS     H 1504     0.274700      1.00800 ; qtot -0.073
  1505   CX    94   LYS    CA 1505    -0.240000     12.01000 ; qtot -0.313
  1506   H1    94   LYS    HA 1506     0.142600      1.00800 ; qtot -0.171
  1507   C8    94   LYS    CB 1507    -0.009400     12.01000 ; qtot -0.180
  1508   HC    94   LYS   HB2 1508     0.036200      1.00800 ; qtot -0.144
  1509   HC    94   LYS   HB3 1509     0.036200      1.00800 ; qtot -0.108
  1510   C8    94   LYS    CG 1510     0.018700     12.01000 ; qtot -0.089
  1511   HC    94   LYS   HG2 1511     0.010300      1.00800 ; qtot -0.079
  1512   HC    94   LYS   HG3 1512     0.010300      1.00800 ; qtot -0.068
  1513   C8    94   LYS    CD 1513    -0.047900     12.01000 ; qtot -0.116
  1514   HC    94   LYS   HD2 1514     0.062100      1.00800 ; qtot -0.054
  1515   HC    94   LYS   HD3 1515     0.062100      1.00800 ; qtot 0.008
  1516   C8    94   LYS    CE 1516    -0.014300     12.01000 ; qtot -0.006
  1517   HP    94   LYS   HE2 1517     0.113500      1.00800 ; qtot 0.107
  1518   HP    94   LYS   HE3 1518     0.113500      1.00800 ; qtot 0.221
  1519   N3    94   LYS    NZ 1519    -0.385400     14.01000 ; qtot -0.165
  1520    H    94   LYS   HZ1 1520     0.340000      1.00800 ; qtot 0.175
  1521    H    94   LYS   HZ2 1521     0.340000      1.00800 ; qtot 0.515
  1522    H    94   LYS   HZ3 1522     0.340000      1.00800 ; qtot 0.855
  1523    C    94   LYS     C 1523     0.734100     12.01000 ; qtot 1.589
  1524    O    94   LYS     O 1524    -0.589400     16.00000 ; qtot 1.000
  1525    N    95   LYS     N 1525    -0.347900     14.01000 ; qtot 0.652
  1526    H    95   LYS     H 1526     0.274700      1.00800 ; qtot 0.927
  1527   CX    95   LYS    CA 1527    -0.240000     12.01000 ; qtot 0.687
  1528   H1    95   LYS    HA 1528     0.142600      1.00800 ; qtot 0.829
  1529   C8    95   LYS    CB 1529    -0.009400     12.01000 ; qtot 0.820
  1530   HC    95   LYS   HB2 1530     0.036200      1.00800 ; qtot 0.856
  1531   HC    95   LYS   HB3 1531     0.036200      1.00800 ; qtot 0.892
  1532   C8    95   LYS    CG 1532     0.018700     12.01000 ; qtot 0.911
  1533   HC    95   LYS   HG2 1533     0.010300      1.00800 ; qtot 0.921
  1534   HC    95   LYS   HG3 1534     0.010300      1.00800 ; qtot 0.932
  1535   C8    95   LYS    CD 1535    -0.047900     12.01000 ; qtot 0.884
  1536   HC    95   LYS   HD2 1536     0.062100      1.00800 ; qtot 0.946
  1537   HC    95   LYS   HD3 1537     0.062100      1.00800 ; qtot 1.008
  1538   C8    95   LYS    CE 1538    -0.014300     12.01000 ; qtot 0.994
  1539   HP    95   LYS   HE2 1539     0.113500      1.00800 ; qtot 1.107
  1540   HP    95   LYS   HE3 1540     0.113500      1.00800 ; qtot 1.221
  1541   N3    95   LYS    NZ 1541    -0.385400     14.01000 ; qtot 0.835
  1542    H    95   LYS   HZ1 1542     0.340000      1.00800 ; qtot 1.175
  1543    H    95   LYS   HZ2 1543     0.340000      1.00800 ; qtot 1.515
  1544    H    95   LYS   HZ3 1544     0.340000      1.00800 ; qtot 1.855
  1545    C    95   LYS     C 1545     0.734100     12.01000 ; qtot 2.589
  1546    O    95   LYS     O 1546    -0.589400     16.00000 ; qtot 2.000
  1547    N    96   PRO     N 1547    -0.254800     14.01000 ; qtot 1.745
  1548   CT    96   PRO    CD 1548     0.019200     12.01000 ; qtot 1.764
  1549   H1    96   PRO   HD2 1549     0.039100      1.00800 ; qtot 1.804
  1550   H1    96   PRO   HD3 1550     0.039100      1.00800 ; qtot 1.843
  1551   CT    96   PRO    CG 1551     0.018900     12.01000 ; qtot 1.862
  1552   HC    96   PRO   HG2 1552     0.021300      1.00800 ; qtot 1.883
  1553   HC    96   PRO   HG3 1553     0.021300      1.00800 ; qtot 1.904
  1554   CT    96   PRO    CB 1554    -0.007000     12.01000 ; qtot 1.897
  1555   HC    96   PRO   HB2 1555     0.025300      1.00800 ; qtot 1.922
  1556   HC    96   PRO   HB3 1556     0.025300      1.00800 ; qtot 1.948
  1557   CX    96   PRO    CA 1557    -0.026600     12.01000 ; qtot 1.921
  1558   H1    96   PRO    HA 1558     0.064100      1.00800 ; qtot 1.985
  1559    C    96   PRO     C 1559     0.589600     12.01000 ; qtot 2.575
  1560    O    96   PRO     O 1560    -0.574800     16.00000 ; qtot 2.000
  1561    N    97   LEU     N 1561    -0.415700     14.01000 ; qtot 1.584
  1562    H    97   LEU     H 1562     0.271900      1.00800 ; qtot 1.856
  1563   CX    97   LEU    CA 1563    -0.051800     12.01000 ; qtot 1.804
  1564   H1    97   LEU    HA 1564     0.092200      1.00800 ; qtot 1.897
  1565  A2C    97   LEU    CB 1565    -0.110200     12.01000 ; qtot 1.786
  1566   HC    97   LEU   HB2 1566     0.045700      1.00800 ; qtot 1.832
  1567   HC    97   LEU   HB3 1567     0.045700      1.00800 ; qtot 1.878
  1568  A3C    97   LEU    CG 1568     0.353100     12.01000 ; qtot 2.231
  1569   HC    97   LEU    HG 1569    -0.036100      1.00800 ; qtot 2.195
  1570   CT    97   LEU   CD1 1570    -0.412100     12.01000 ; qtot 1.783
  1571   HC    97   LEU  HD11 1571     0.100000      1.00800 ; qtot 1.883
  1572   HC    97   LEU  HD12 1572     0.100000      1.00800 ; qtot 1.983
  1573   HC    97   LEU  HD13 1573     0.100000      1.00800 ; qtot 2.083
  1574   CT    97   LEU   CD2 1574    -0.412100     12.01000 ; qtot 1.671
  1575   HC    97   LEU  HD21 1575     0.100000      1.00800 ; qtot 1.771
  1576   HC    97   LEU  HD22 1576     0.100000      1.00800 ; qtot 1.871
  1577   HC    97   LEU  HD23 1577     0.100000      1.00800 ; qtot 1.971
  1578    C    97   LEU     C 1578     0.597300     12.01000 ; qtot 2.568
  1579    O    97   LEU     O 1579    -0.567900     16.00000 ; qtot 2.000
  1580    N    98   THR     N 1580    -0.415700     14.01000 ; qtot 1.584
  1581    H    98   THR     H 1581     0.271900      1.00800 ; qtot 1.856
  1582   CX    98   THR    CA 1582    -0.038900     12.01000 ; qtot 1.817
  1583   H1    98   THR    HA 1583     0.100700      1.00800 ; qtot 1.918
  1584  A3C    98   THR    CB 1584     0.365400     12.01000 ; qtot 2.283
  1585   H1    98   THR    HB 1585     0.004300      1.00800 ; qtot 2.288
  1586   CT    98   THR   CG2 1586    -0.243800     12.01000 ; qtot 2.044
  1587   HC    98   THR  HG21 1587     0.064200      1.00800 ; qtot 2.108
  1588   HC    98   THR  HG22 1588     0.064200      1.00800 ; qtot 2.172
  1589   HC    98   THR  HG23 1589     0.064200      1.00800 ; qtot 2.237
  1590   OH    98   THR   OG1 1590    -0.676100     16.00000 ; qtot 1.560
  1591   HO    98   THR   HG1 1591     0.410200      1.00800 ; qtot 1.971
  1592    C    98   THR     C 1592     0.597300     12.01000 ; qtot 2.568
  1593    O    98   THR     O 1593    -0.567900     16.00000 ; qtot 2.000
  1594    N    99   ARG     N 1594    -0.347900     14.01000 ; qtot 1.652
  1595    H    99   ARG     H 1595     0.274700      1.00800 ; qtot 1.927
  1596   CX    99   ARG    CA 1596    -0.263700     12.01000 ; qtot 1.663
  1597   H1    99   ARG    HA 1597     0.156000      1.00800 ; qtot 1.819
  1598   C8    99   ARG    CB 1598    -0.000700     12.01000 ; qtot 1.818
  1599   HC    99   ARG   HB2 1599     0.032700      1.00800 ; qtot 1.851
  1600   HC    99   ARG   HB3 1600     0.032700      1.00800 ; qtot 1.884
  1601   C8    99   ARG    CG 1601     0.039000     12.01000 ; qtot 1.923
  1602   HC    99   ARG   HG2 1602     0.028500      1.00800 ; qtot 1.951
  1603   HC    99   ARG   HG3 1603     0.028500      1.00800 ; qtot 1.980
  1604   C8    99   ARG    CD 1604     0.048600     12.01000 ; qtot 2.028
  1605   H1    99   ARG   HD2 1605     0.068700      1.00800 ; qtot 2.097
  1606   H1    99   ARG   HD3 1606     0.068700      1.00800 ; qtot 2.166
  1607   N2    99   ARG    NE 1607    -0.529500     14.01000 ; qtot 1.636
  1608    H    99   ARG    HE 1608     0.345600      1.00800 ; qtot 1.982
  1609   CA    99   ARG    CZ 1609     0.807600     12.01000 ; qtot 2.790
  1610   N2    99   ARG   NH1 1610    -0.862700     14.01000 ; qtot 1.927
  1611    H    99   ARG  HH11 1611     0.447800      1.00800 ; qtot 2.375
  1612    H    99   ARG  HH12 1612     0.447800      1.00800 ; qtot 2.822
  1613   N2    99   ARG   NH2 1613    -0.862700     14.01000 ; qtot 1.960
  1614    H    99   ARG  HH21 1614     0.447800      1.00800 ; qtot 2.408
  1615    H    99   ARG  HH22 1615     0.447800      1.00800 ; qtot 2.855
  1616    C    99   ARG     C 1616     0.734100     12.01000 ; qtot 3.589
  1617    O    99   ARG     O 1617    -0.589400     16.00000 ; qtot 3.000
  1618    N   100   LEU     N 1618    -0.415700     14.01000 ; qtot 2.584
  1619    H   100   LEU     H 1619     0.271900      1.00800 ; qtot 2.856
  1620   CX   100   LEU    CA 1620    -0.051800     12.01000 ; qtot 2.804
  1621   H1   100   LEU    HA 1621     0.092200      1.00800 ; qtot 2.897
  1622  A2C   100   LEU    CB 1622    -0.110200     12.01000 ; qtot 2.786
  1623   HC   100   LEU   HB2 1623     0.045700      1.00800 ; qtot 2.832
  1624   HC   100   LEU   HB3 1624     0.045700      1.00800 ; qtot 2.878
  1625  A3C   100   LEU    CG 1625     0.353100     12.01000 ; qtot 3.231
  1626   HC   100   LEU    HG 1626    -0.036100      1.00800 ; qtot 3.195
  1627   CT   100   LEU   CD1 1627    -0.412100     12.01000 ; qtot 2.783
  1628   HC   100   LEU  HD11 1628     0.100000      1.00800 ; qtot 2.883
  1629   HC   100   LEU  HD12 1629     0.100000      1.00800 ; qtot 2.983
  1630   HC   100   LEU  HD13 1630     0.100000      1.00800 ; qtot 3.083
  1631   CT   100   LEU   CD2 1631    -0.412100     12.01000 ; qtot 2.671
  1632   HC   100   LEU  HD21 1632     0.100000      1.00800 ; qtot 2.771
  1633   HC   100   LEU  HD22 1633     0.100000      1.00800 ; qtot 2.871
  1634   HC   100   LEU  HD23 1634     0.100000      1.00800 ; qtot 2.971
  1635    C   100   LEU     C 1635     0.597300     12.01000 ; qtot 3.568
  1636    O   100   LEU     O 1636    -0.567900     16.00000 ; qtot 3.000
  1637    N   101   GLN     N 1637    -0.415700     14.01000 ; qtot 2.584
  1638    H   101   GLN     H 1638     0.271900      1.00800 ; qtot 2.856
  1639   CX   101   GLN    CA 1639    -0.003100     12.01000 ; qtot 2.853
  1640   H1   101   GLN    HA 1640     0.085000      1.00800 ; qtot 2.938
  1641  A2C   101   GLN    CB 1641    -0.003600     12.01000 ; qtot 2.935
  1642   HC   101   GLN   HB2 1642     0.017100      1.00800 ; qtot 2.952
  1643   HC   101   GLN   HB3 1643     0.017100      1.00800 ; qtot 2.969
  1644  A2C   101   GLN    CG 1644    -0.064500     12.01000 ; qtot 2.904
  1645   HC   101   GLN   HG2 1645     0.035200      1.00800 ; qtot 2.939
  1646   HC   101   GLN   HG3 1646     0.035200      1.00800 ; qtot 2.975
  1647    C   101   GLN    CD 1647     0.695100     12.01000 ; qtot 3.670
  1648    O   101   GLN   OE1 1648    -0.608600     16.00000 ; qtot 3.061
  1649    N   101   GLN   NE2 1649    -0.940700     14.01000 ; qtot 2.120
  1650    H   101   GLN  HE21 1650     0.425100      1.00800 ; qtot 2.546
  1651    H   101   GLN  HE22 1651     0.425100      1.00800 ; qtot 2.971
  1652    C   101   GLN     C 1652     0.597300     12.01000 ; qtot 3.568
  1653    O   101   GLN     O 1653    -0.567900     16.00000 ; qtot 3.000
  1654    N   102   GLU     N 1654    -0.516300     14.01000 ; qtot 2.484
  1655    H   102   GLU     H 1655     0.293600      1.00800 ; qtot 2.777
  1656   CX   102   GLU    CA 1656     0.039700     12.01000 ; qtot 2.817
  1657   H1   102   GLU    HA 1657     0.110500      1.00800 ; qtot 2.928
  1658  A2C   102   GLU    CB 1658     0.056000     12.01000 ; qtot 2.984
  1659   HC   102   GLU   HB2 1659    -0.017300      1.00800 ; qtot 2.966
  1660   HC   102   GLU   HB3 1660    -0.017300      1.00800 ; qtot 2.949
  1661  A2C   102   GLU    CG 1661     0.013600     12.01000 ; qtot 2.963
  1662   HC   102   GLU   HG2 1662    -0.042500      1.00800 ; qtot 2.920
  1663   HC   102   GLU   HG3 1663    -0.042500      1.00800 ; qtot 2.878
  1664   CO   102   GLU    CD 1664     0.805400     12.01000 ; qtot 3.683
  1665   O2   102   GLU   OE1 1665    -0.818800     16.00000 ; qtot 2.864
  1666   O2   102   GLU   OE2 1666    -0.818800     16.00000 ; qtot 2.045
  1667    C   102   GLU     C 1667     0.536600     12.01000 ; qtot 2.582
  1668    O   102   GLU     O 1668    -0.581900     16.00000 ; qtot 2.000
  1669    N   103   ARG     N 1669    -0.347900     14.01000 ; qtot 1.652
  1670    H   103   ARG     H 1670     0.274700      1.00800 ; qtot 1.927
  1671   CX   103   ARG    CA 1671    -0.263700     12.01000 ; qtot 1.663
  1672   H1   103   ARG    HA 1672     0.156000      1.00800 ; qtot 1.819
  1673   C8   103   ARG    CB 1673    -0.000700     12.01000 ; qtot 1.818
  1674   HC   103   ARG   HB2 1674     0.032700      1.00800 ; qtot 1.851
  1675   HC   103   ARG   HB3 1675     0.032700      1.00800 ; qtot 1.884
  1676   C8   103   ARG    CG 1676     0.039000     12.01000 ; qtot 1.923
  1677   HC   103   ARG   HG2 1677     0.028500      1.00800 ; qtot 1.951
  1678   HC   103   ARG   HG3 1678     0.028500      1.00800 ; qtot 1.980
  1679   C8   103   ARG    CD 1679     0.048600     12.01000 ; qtot 2.028
  1680   H1   103   ARG   HD2 1680     0.068700      1.00800 ; qtot 2.097
  1681   H1   103   ARG   HD3 1681     0.068700      1.00800 ; qtot 2.166
  1682   N2   103   ARG    NE 1682    -0.529500     14.01000 ; qtot 1.636
  1683    H   103   ARG    HE 1683     0.345600      1.00800 ; qtot 1.982
  1684   CA   103   ARG    CZ 1684     0.807600     12.01000 ; qtot 2.790
  1685   N2   103   ARG   NH1 1685    -0.862700     14.01000 ; qtot 1.927
  1686    H   103   ARG  HH11 1686     0.447800      1.00800 ; qtot 2.375
  1687    H   103   ARG  HH12 1687     0.447800      1.00800 ; qtot 2.822
  1688   N2   103   ARG   NH2 1688    -0.862700     14.01000 ; qtot 1.960
  1689    H   103   ARG  HH21 1689     0.447800      1.00800 ; qtot 2.408
  1690    H   103   ARG  HH22 1690     0.447800      1.00800 ; qtot 2.855
  1691    C   103   ARG     C 1691     0.734100     12.01000 ; qtot 3.589
  1692    O   103   ARG     O 1692    -0.589400     16.00000 ; qtot 3.000
  1693    N   104   LEU     N 1693    -0.415700     14.01000 ; qtot 2.584
  1694    H   104   LEU     H 1694     0.271900      1.00800 ; qtot 2.856
  1695   CX   104   LEU    CA 1695    -0.051800     12.01000 ; qtot 2.804
  1696   H1   104   LEU    HA 1696     0.092200      1.00800 ; qtot 2.897
  1697  A2C   104   LEU    CB 1697    -0.110200     12.01000 ; qtot 2.786
  1698   HC   104   LEU   HB2 1698     0.045700      1.00800 ; qtot 2.832
  1699   HC   104   LEU   HB3 1699     0.045700      1.00800 ; qtot 2.878
  1700  A3C   104   LEU    CG 1700     0.353100     12.01000 ; qtot 3.231
  1701   HC   104   LEU    HG 1701    -0.036100      1.00800 ; qtot 3.195
  1702   CT   104   LEU   CD1 1702    -0.412100     12.01000 ; qtot 2.783
  1703   HC   104   LEU  HD11 1703     0.100000      1.00800 ; qtot 2.883
  1704   HC   104   LEU  HD12 1704     0.100000      1.00800 ; qtot 2.983
  1705   HC   104   LEU  HD13 1705     0.100000      1.00800 ; qtot 3.083
  1706   CT   104   LEU   CD2 1706    -0.412100     12.01000 ; qtot 2.671
  1707   HC   104   LEU  HD21 1707     0.100000      1.00800 ; qtot 2.771
  1708   HC   104   LEU  HD22 1708     0.100000      1.00800 ; qtot 2.871
  1709   HC   104   LEU  HD23 1709     0.100000      1.00800 ; qtot 2.971
  1710    C   104   LEU     C 1710     0.597300     12.01000 ; qtot 3.568
  1711    O   104   LEU     O 1711    -0.567900     16.00000 ; qtot 3.000
  1712    N   105   ILE     N 1712    -0.415700     14.01000 ; qtot 2.584
  1713    H   105   ILE     H 1713     0.271900      1.00800 ; qtot 2.856
  1714   CX   105   ILE    CA 1714    -0.059700     12.01000 ; qtot 2.797
  1715   H1   105   ILE    HA 1715     0.086900      1.00800 ; qtot 2.883
  1716  A3C   105   ILE    CB 1716     0.130300     12.01000 ; qtot 3.014
  1717   HC   105   ILE    HB 1717     0.018700      1.00800 ; qtot 3.032
  1718   CT   105   ILE   CG2 1718    -0.320400     12.01000 ; qtot 2.712
  1719   HC   105   ILE  HG21 1719     0.088200      1.00800 ; qtot 2.800
  1720   HC   105   ILE  HG22 1720     0.088200      1.00800 ; qtot 2.888
  1721   HC   105   ILE  HG23 1721     0.088200      1.00800 ; qtot 2.977
  1722  A2C   105   ILE   CG1 1722    -0.043000     12.01000 ; qtot 2.934
  1723   HC   105   ILE  HG12 1723     0.023600      1.00800 ; qtot 2.957
  1724   HC   105   ILE  HG13 1724     0.023600      1.00800 ; qtot 2.981
  1725   CT   105   ILE   CD1 1725    -0.066000     12.01000 ; qtot 2.915
  1726   HC   105   ILE  HD11 1726     0.018600      1.00800 ; qtot 2.933
  1727   HC   105   ILE  HD12 1727     0.018600      1.00800 ; qtot 2.952
  1728   HC   105   ILE  HD13 1728     0.018600      1.00800 ; qtot 2.971
  1729    C   105   ILE     C 1729     0.597300     12.01000 ; qtot 3.568
  1730    O   105   ILE     O 1730    -0.567900     16.00000 ; qtot 3.000
  1731    N   106   LYS     N 1731    -0.347900     14.01000 ; qtot 2.652
  1732    H   106   LYS     H 1732     0.274700      1.00800 ; qtot 2.927
  1733   CX   106   LYS    CA 1733    -0.240000     12.01000 ; qtot 2.687
  1734   H1   106   LYS    HA 1734     0.142600      1.00800 ; qtot 2.829
  1735   C8   106   LYS    CB 1735    -0.009400     12.01000 ; qtot 2.820
  1736   HC   106   LYS   HB2 1736     0.036200      1.00800 ; qtot 2.856
  1737   HC   106   LYS   HB3 1737     0.036200      1.00800 ; qtot 2.892
  1738   C8   106   LYS    CG 1738     0.018700     12.01000 ; qtot 2.911
  1739   HC   106   LYS   HG2 1739     0.010300      1.00800 ; qtot 2.921
  1740   HC   106   LYS   HG3 1740     0.010300      1.00800 ; qtot 2.932
  1741   C8   106   LYS    CD 1741    -0.047900     12.01000 ; qtot 2.884
  1742   HC   106   LYS   HD2 1742     0.062100      1.00800 ; qtot 2.946
  1743   HC   106   LYS   HD3 1743     0.062100      1.00800 ; qtot 3.008
  1744   C8   106   LYS    CE 1744    -0.014300     12.01000 ; qtot 2.994
  1745   HP   106   LYS   HE2 1745     0.113500      1.00800 ; qtot 3.107
  1746   HP   106   LYS   HE3 1746     0.113500      1.00800 ; qtot 3.221
  1747   N3   106   LYS    NZ 1747    -0.385400     14.01000 ; qtot 2.835
  1748    H   106   LYS   HZ1 1748     0.340000      1.00800 ; qtot 3.175
  1749    H   106   LYS   HZ2 1749     0.340000      1.00800 ; qtot 3.515
  1750    H   106   LYS   HZ3 1750     0.340000      1.00800 ; qtot 3.855
  1751    C   106   LYS     C 1751     0.734100     12.01000 ; qtot 4.589
  1752    O   106   LYS     O 1752    -0.589400     16.00000 ; qtot 4.000
  1753    N   107   LYS     N 1753    -0.347900     14.01000 ; qtot 3.652
  1754    H   107   LYS     H 1754     0.274700      1.00800 ; qtot 3.927
  1755   CX   107   LYS    CA 1755    -0.240000     12.01000 ; qtot 3.687
  1756   H1   107   LYS    HA 1756     0.142600      1.00800 ; qtot 3.829
  1757   C8   107   LYS    CB 1757    -0.009400     12.01000 ; qtot 3.820
  1758   HC   107   LYS   HB2 1758     0.036200      1.00800 ; qtot 3.856
  1759   HC   107   LYS   HB3 1759     0.036200      1.00800 ; qtot 3.892
  1760   C8   107   LYS    CG 1760     0.018700     12.01000 ; qtot 3.911
  1761   HC   107   LYS   HG2 1761     0.010300      1.00800 ; qtot 3.921
  1762   HC   107   LYS   HG3 1762     0.010300      1.00800 ; qtot 3.932
  1763   C8   107   LYS    CD 1763    -0.047900     12.01000 ; qtot 3.884
  1764   HC   107   LYS   HD2 1764     0.062100      1.00800 ; qtot 3.946
  1765   HC   107   LYS   HD3 1765     0.062100      1.00800 ; qtot 4.008
  1766   C8   107   LYS    CE 1766    -0.014300     12.01000 ; qtot 3.994
  1767   HP   107   LYS   HE2 1767     0.113500      1.00800 ; qtot 4.107
  1768   HP   107   LYS   HE3 1768     0.113500      1.00800 ; qtot 4.221
  1769   N3   107   LYS    NZ 1769    -0.385400     14.01000 ; qtot 3.835
  1770    H   107   LYS   HZ1 1770     0.340000      1.00800 ; qtot 4.175
  1771    H   107   LYS   HZ2 1771     0.340000      1.00800 ; qtot 4.515
  1772    H   107   LYS   HZ3 1772     0.340000      1.00800 ; qtot 4.855
  1773    C   107   LYS     C 1773     0.734100     12.01000 ; qtot 5.589
  1774    O   107   LYS     O 1774    -0.589400     16.00000 ; qtot 5.000
  1775    N   108   LEU     N 1775    -0.415700     14.01000 ; qtot 4.584
  1776    H   108   LEU     H 1776     0.271900      1.00800 ; qtot 4.856
  1777   CX   108   LEU    CA 1777    -0.051800     12.01000 ; qtot 4.804
  1778   H1   108   LEU    HA 1778     0.092200      1.00800 ; qtot 4.897
  1779  A2C   108   LEU    CB 1779    -0.110200     12.01000 ; qtot 4.786
  1780   HC   108   LEU   HB2 1780     0.045700      1.00800 ; qtot 4.832
  1781   HC   108   LEU   HB3 1781     0.045700      1.00800 ; qtot 4.878
  1782  A3C   108   LEU    CG 1782     0.353100     12.01000 ; qtot 5.231
  1783   HC   108   LEU    HG 1783    -0.036100      1.00800 ; qtot 5.195
  1784   CT   108   LEU   CD1 1784    -0.412100     12.01000 ; qtot 4.783
  1785   HC   108   LEU  HD11 1785     0.100000      1.00800 ; qtot 4.883
  1786   HC   108   LEU  HD12 1786     0.100000      1.00800 ; qtot 4.983
  1787   HC   108   LEU  HD13 1787     0.100000      1.00800 ; qtot 5.083
  1788   CT   108   LEU   CD2 1788    -0.412100     12.01000 ; qtot 4.671
  1789   HC   108   LEU  HD21 1789     0.100000      1.00800 ; qtot 4.771
  1790   HC   108   LEU  HD22 1790     0.100000      1.00800 ; qtot 4.871
  1791   HC   108   LEU  HD23 1791     0.100000      1.00800 ; qtot 4.971
  1792    C   108   LEU     C 1792     0.597300     12.01000 ; qtot 5.568
  1793    O   108   LEU     O 1793    -0.567900     16.00000 ; qtot 5.000
  1794    N   109   GLY     N 1794    -0.415700     14.01000 ; qtot 4.584
  1795    H   109   GLY     H 1795     0.271900      1.00800 ; qtot 4.856
  1796   CX   109   GLY    CA 1796    -0.025200     12.01000 ; qtot 4.831
  1797   H1   109   GLY   HA2 1797     0.069800      1.00800 ; qtot 4.901
  1798   H1   109   GLY   HA3 1798     0.069800      1.00800 ; qtot 4.971
  1799    C   109   GLY     C 1799     0.597300     12.01000 ; qtot 5.568
  1800    O   109   GLY     O 1800    -0.567900     16.00000 ; qtot 5.000
  1801    N   110   GLU     N 1801    -0.516300     14.01000 ; qtot 4.484
  1802    H   110   GLU     H 1802     0.293600      1.00800 ; qtot 4.777
  1803   CX   110   GLU    CA 1803     0.039700     12.01000 ; qtot 4.817
  1804   H1   110   GLU    HA 1804     0.110500      1.00800 ; qtot 4.928
  1805  A2C   110   GLU    CB 1805     0.056000     12.01000 ; qtot 4.984
  1806   HC   110   GLU   HB2 1806    -0.017300      1.00800 ; qtot 4.966
  1807   HC   110   GLU   HB3 1807    -0.017300      1.00800 ; qtot 4.949
  1808  A2C   110   GLU    CG 1808     0.013600     12.01000 ; qtot 4.963
  1809   HC   110   GLU   HG2 1809    -0.042500      1.00800 ; qtot 4.920
  1810   HC   110   GLU   HG3 1810    -0.042500      1.00800 ; qtot 4.878
  1811   CO   110   GLU    CD 1811     0.805400     12.01000 ; qtot 5.683
  1812   O2   110   GLU   OE1 1812    -0.818800     16.00000 ; qtot 4.864
  1813   O2   110   GLU   OE2 1813    -0.818800     16.00000 ; qtot 4.045
  1814    C   110   GLU     C 1814     0.536600     12.01000 ; qtot 4.582
  1815    O   110   GLU     O 1815    -0.581900     16.00000 ; qtot 4.000
  1816    N   111   HIE     N 1816    -0.415700     14.01000 ; qtot 3.584
  1817    H   111   HIE     H 1817     0.271900      1.00800 ; qtot 3.856
  1818   CX   111   HIE    CA 1818    -0.058100     12.01000 ; qtot 3.798
  1819   H1   111   HIE    HA 1819     0.136000      1.00800 ; qtot 3.934
  1820   CT   111   HIE    CB 1820    -0.007400     12.01000 ; qtot 3.927
  1821   HC   111   HIE   HB2 1821     0.036700      1.00800 ; qtot 3.963
  1822   HC   111   HIE   HB3 1822     0.036700      1.00800 ; qtot 4.000
  1823   CC   111   HIE    CG 1823     0.186800     12.01000 ; qtot 4.187
  1824   NB   111   HIE   ND1 1824    -0.543200     14.01000 ; qtot 3.644
  1825   CR   111   HIE   CE1 1825     0.163500     12.01000 ; qtot 3.807
  1826   H5   111   HIE   HE1 1826     0.143500      1.00800 ; qtot 3.951
  1827   NA   111   HIE   NE2 1827    -0.279500     14.01000 ; qtot 3.671
  1828    H   111   HIE   HE2 1828     0.333900      1.00800 ; qtot 4.005
  1829   CW   111   HIE   CD2 1829    -0.220700     12.01000 ; qtot 3.784
  1830   H4   111   HIE   HD2 1830     0.186200      1.00800 ; qtot 3.971
  1831    C   111   HIE     C 1831     0.597300     12.01000 ; qtot 4.568
  1832    O   111   HIE     O 1832    -0.567900     16.00000 ; qtot 4.000
  1833    N   112   ALA     N 1833    -0.415700     14.01000 ; qtot 3.584
  1834    H   112   ALA     H 1834     0.271900      1.00800 ; qtot 3.856
  1835   CX   112   ALA    CA 1835     0.033700     12.01000 ; qtot 3.890
  1836   H1   112   ALA    HA 1836     0.082300      1.00800 ; qtot 3.972
  1837   CT   112   ALA    CB 1837    -0.182500     12.01000 ; qtot 3.790
  1838   HC   112   ALA   HB1 1838     0.060300      1.00800 ; qtot 3.850
  1839   HC   112   ALA   HB2 1839     0.060300      1.00800 ; qtot 3.910
  1840   HC   112   ALA   HB3 1840     0.060300      1.00800 ; qtot 3.971
  1841    C   112   ALA     C 1841     0.597300     12.01000 ; qtot 4.568
  1842    O   112   ALA     O 1842    -0.567900     16.00000 ; qtot 4.000
  1843    N   113   TYR     N 1843    -0.415700     14.01000 ; qtot 3.584
  1844    H   113   TYR     H 1844     0.271900      1.00800 ; qtot 3.856
  1845   CX   113   TYR    CA 1845    -0.001400     12.01000 ; qtot 3.855
  1846   H1   113   TYR    HA 1846     0.087600      1.00800 ; qtot 3.942
  1847   CT   113   TYR    CB 1847    -0.015200     12.01000 ; qtot 3.927
  1848   HC   113   TYR   HB2 1848     0.029500      1.00800 ; qtot 3.957
  1849   HC   113   TYR   HB3 1849     0.029500      1.00800 ; qtot 3.986
  1850   CA   113   TYR    CG 1850    -0.001100     12.01000 ; qtot 3.985
  1851   CA   113   TYR   CD1 1851    -0.190600     12.01000 ; qtot 3.795
  1852   HA   113   TYR   HD1 1852     0.169900      1.00800 ; qtot 3.964
  1853   CA   113   TYR   CE1 1853    -0.234100     12.01000 ; qtot 3.730
  1854   HA   113   TYR   HE1 1854     0.165600      1.00800 ; qtot 3.896
  1855    C   113   TYR    CZ 1855     0.322600     12.01000 ; qtot 4.219
  1856   OH   113   TYR    OH 1856    -0.557900     16.00000 ; qtot 3.661
  1857   HO   113   TYR    HH 1857     0.399200      1.00800 ; qtot 4.060
  1858   CA   113   TYR   CE2 1858    -0.234100     12.01000 ; qtot 3.826
  1859   HA   113   TYR   HE2 1859     0.165600      1.00800 ; qtot 3.991
  1860   CA   113   TYR   CD2 1860    -0.190600     12.01000 ; qtot 3.801
  1861   HA   113   TYR   HD2 1861     0.169900      1.00800 ; qtot 3.971
  1862    C   113   TYR     C 1862     0.597300     12.01000 ; qtot 4.568
  1863    O   113   TYR     O 1863    -0.567900     16.00000 ; qtot 4.000
  1864    N   114   PRO     N 1864    -0.254800     14.01000 ; qtot 3.745
  1865   CT   114   PRO    CD 1865     0.019200     12.01000 ; qtot 3.764
  1866   H1   114   PRO   HD2 1866     0.039100      1.00800 ; qtot 3.804
  1867   H1   114   PRO   HD3 1867     0.039100      1.00800 ; qtot 3.843
  1868   CT   114   PRO    CG 1868     0.018900     12.01000 ; qtot 3.862
  1869   HC   114   PRO   HG2 1869     0.021300      1.00800 ; qtot 3.883
  1870   HC   114   PRO   HG3 1870     0.021300      1.00800 ; qtot 3.904
  1871   CT   114   PRO    CB 1871    -0.007000     12.01000 ; qtot 3.897
  1872   HC   114   PRO   HB2 1872     0.025300      1.00800 ; qtot 3.922
  1873   HC   114   PRO   HB3 1873     0.025300      1.00800 ; qtot 3.948
  1874   CX   114   PRO    CA 1874    -0.026600     12.01000 ; qtot 3.921
  1875   H1   114   PRO    HA 1875     0.064100      1.00800 ; qtot 3.985
  1876    C   114   PRO     C 1876     0.589600     12.01000 ; qtot 4.575
  1877    O   114   PRO     O 1877    -0.574800     16.00000 ; qtot 4.000
  1878    N   115   PHE     N 1878    -0.415700     14.01000 ; qtot 3.584
  1879    H   115   PHE     H 1879     0.271900      1.00800 ; qtot 3.856
  1880   CX   115   PHE    CA 1880    -0.002400     12.01000 ; qtot 3.854
  1881   H1   115   PHE    HA 1881     0.097800      1.00800 ; qtot 3.952
  1882   CT   115   PHE    CB 1882    -0.034300     12.01000 ; qtot 3.917
  1883   HC   115   PHE   HB2 1883     0.029500      1.00800 ; qtot 3.947
  1884   HC   115   PHE   HB3 1884     0.029500      1.00800 ; qtot 3.976
  1885   CA   115   PHE    CG 1885     0.011800     12.01000 ; qtot 3.988
  1886   CA   115   PHE   CD1 1886    -0.125600     12.01000 ; qtot 3.863
  1887   HA   115   PHE   HD1 1887     0.133000      1.00800 ; qtot 3.996
  1888   CA   115   PHE   CE1 1888    -0.170400     12.01000 ; qtot 3.825
  1889   HA   115   PHE   HE1 1889     0.143000      1.00800 ; qtot 3.968
  1890   CA   115   PHE    CZ 1890    -0.107200     12.01000 ; qtot 3.861
  1891   HA   115   PHE    HZ 1891     0.129700      1.00800 ; qtot 3.991
  1892   CA   115   PHE   CE2 1892    -0.170400     12.01000 ; qtot 3.820
  1893   HA   115   PHE   HE2 1893     0.143000      1.00800 ; qtot 3.963
  1894   CA   115   PHE   CD2 1894    -0.125600     12.01000 ; qtot 3.838
  1895   HA   115   PHE   HD2 1895     0.133000      1.00800 ; qtot 3.971
  1896    C   115   PHE     C 1896     0.597300     12.01000 ; qtot 4.568
  1897    O   115   PHE     O 1897    -0.567900     16.00000 ; qtot 4.000
  1898    N   116   THR     N 1898    -0.415700     14.01000 ; qtot 3.584
  1899    H   116   THR     H 1899     0.271900      1.00800 ; qtot 3.856
  1900   CX   116   THR    CA 1900    -0.038900     12.01000 ; qtot 3.817
  1901   H1   116   THR    HA 1901     0.100700      1.00800 ; qtot 3.918
  1902  A3C   116   THR    CB 1902     0.365400     12.01000 ; qtot 4.283
  1903   H1   116   THR    HB 1903     0.004300      1.00800 ; qtot 4.288
  1904   CT   116   THR   CG2 1904    -0.243800     12.01000 ; qtot 4.044
  1905   HC   116   THR  HG21 1905     0.064200      1.00800 ; qtot 4.108
  1906   HC   116   THR  HG22 1906     0.064200      1.00800 ; qtot 4.172
  1907   HC   116   THR  HG23 1907     0.064200      1.00800 ; qtot 4.237
  1908   OH   116   THR   OG1 1908    -0.676100     16.00000 ; qtot 3.560
  1909   HO   116   THR   HG1 1909     0.410200      1.00800 ; qtot 3.971
  1910    C   116   THR     C 1910     0.597300     12.01000 ; qtot 4.568
  1911    O   116   THR     O 1911    -0.567900     16.00000 ; qtot 4.000
  1912    N   117   PHE     N 1912    -0.415700     14.01000 ; qtot 3.584
  1913    H   117   PHE     H 1913     0.271900      1.00800 ; qtot 3.856
  1914   CX   117   PHE    CA 1914    -0.002400     12.01000 ; qtot 3.854
  1915   H1   117   PHE    HA 1915     0.097800      1.00800 ; qtot 3.952
  1916   CT   117   PHE    CB 1916    -0.034300     12.01000 ; qtot 3.917
  1917   HC   117   PHE   HB2 1917     0.029500      1.00800 ; qtot 3.947
  1918   HC   117   PHE   HB3 1918     0.029500      1.00800 ; qtot 3.976
  1919   CA   117   PHE    CG 1919     0.011800     12.01000 ; qtot 3.988
  1920   CA   117   PHE   CD1 1920    -0.125600     12.01000 ; qtot 3.863
  1921   HA   117   PHE   HD1 1921     0.133000      1.00800 ; qtot 3.996
  1922   CA   117   PHE   CE1 1922    -0.170400     12.01000 ; qtot 3.825
  1923   HA   117   PHE   HE1 1923     0.143000      1.00800 ; qtot 3.968
  1924   CA   117   PHE    CZ 1924    -0.107200     12.01000 ; qtot 3.861
  1925   HA   117   PHE    HZ 1925     0.129700      1.00800 ; qtot 3.991
  1926   CA   117   PHE   CE2 1926    -0.170400     12.01000 ; qtot 3.820
  1927   HA   117   PHE   HE2 1927     0.143000      1.00800 ; qtot 3.963
  1928   CA   117   PHE   CD2 1928    -0.125600     12.01000 ; qtot 3.838
  1929   HA   117   PHE   HD2 1929     0.133000      1.00800 ; qtot 3.971
  1930    C   117   PHE     C 1930     0.597300     12.01000 ; qtot 4.568
  1931    O   117   PHE     O 1931    -0.567900     16.00000 ; qtot 4.000
  1932    N   118   GLU     N 1932    -0.516300     14.01000 ; qtot 3.484
  1933    H   118   GLU     H 1933     0.293600      1.00800 ; qtot 3.777
  1934   CX   118   GLU    CA 1934     0.039700     12.01000 ; qtot 3.817
  1935   H1   118   GLU    HA 1935     0.110500      1.00800 ; qtot 3.928
  1936  A2C   118   GLU    CB 1936     0.056000     12.01000 ; qtot 3.984
  1937   HC   118   GLU   HB2 1937    -0.017300      1.00800 ; qtot 3.966
  1938   HC   118   GLU   HB3 1938    -0.017300      1.00800 ; qtot 3.949
  1939  A2C   118   GLU    CG 1939     0.013600     12.01000 ; qtot 3.963
  1940   HC   118   GLU   HG2 1940    -0.042500      1.00800 ; qtot 3.920
  1941   HC   118   GLU   HG3 1941    -0.042500      1.00800 ; qtot 3.878
  1942   CO   118   GLU    CD 1942     0.805400     12.01000 ; qtot 4.683
  1943   O2   118   GLU   OE1 1943    -0.818800     16.00000 ; qtot 3.864
  1944   O2   118   GLU   OE2 1944    -0.818800     16.00000 ; qtot 3.045
  1945    C   118   GLU     C 1945     0.536600     12.01000 ; qtot 3.582
  1946    O   118   GLU     O 1946    -0.581900     16.00000 ; qtot 3.000
  1947    N   119   ILE     N 1947    -0.415700     14.01000 ; qtot 2.584
  1948    H   119   ILE     H 1948     0.271900      1.00800 ; qtot 2.856
  1949   CX   119   ILE    CA 1949    -0.059700     12.01000 ; qtot 2.797
  1950   H1   119   ILE    HA 1950     0.086900      1.00800 ; qtot 2.883
  1951  A3C   119   ILE    CB 1951     0.130300     12.01000 ; qtot 3.014
  1952   HC   119   ILE    HB 1952     0.018700      1.00800 ; qtot 3.032
  1953   CT   119   ILE   CG2 1953    -0.320400     12.01000 ; qtot 2.712
  1954   HC   119   ILE  HG21 1954     0.088200      1.00800 ; qtot 2.800
  1955   HC   119   ILE  HG22 1955     0.088200      1.00800 ; qtot 2.888
  1956   HC   119   ILE  HG23 1956     0.088200      1.00800 ; qtot 2.977
  1957  A2C   119   ILE   CG1 1957    -0.043000     12.01000 ; qtot 2.934
  1958   HC   119   ILE  HG12 1958     0.023600      1.00800 ; qtot 2.957
  1959   HC   119   ILE  HG13 1959     0.023600      1.00800 ; qtot 2.981
  1960   CT   119   ILE   CD1 1960    -0.066000     12.01000 ; qtot 2.915
  1961   HC   119   ILE  HD11 1961     0.018600      1.00800 ; qtot 2.933
  1962   HC   119   ILE  HD12 1962     0.018600      1.00800 ; qtot 2.952
  1963   HC   119   ILE  HD13 1963     0.018600      1.00800 ; qtot 2.971
  1964    C   119   ILE     C 1964     0.597300     12.01000 ; qtot 3.568
  1965    O   119   ILE     O 1965    -0.567900     16.00000 ; qtot 3.000
  1966    N   120   PRO     N 1966    -0.254800     14.01000 ; qtot 2.745
  1967   CT   120   PRO    CD 1967     0.019200     12.01000 ; qtot 2.764
  1968   H1   120   PRO   HD2 1968     0.039100      1.00800 ; qtot 2.804
  1969   H1   120   PRO   HD3 1969     0.039100      1.00800 ; qtot 2.843
  1970   CT   120   PRO    CG 1970     0.018900     12.01000 ; qtot 2.862
  1971   HC   120   PRO   HG2 1971     0.021300      1.00800 ; qtot 2.883
  1972   HC   120   PRO   HG3 1972     0.021300      1.00800 ; qtot 2.904
  1973   CT   120   PRO    CB 1973    -0.007000     12.01000 ; qtot 2.897
  1974   HC   120   PRO   HB2 1974     0.025300      1.00800 ; qtot 2.922
  1975   HC   120   PRO   HB3 1975     0.025300      1.00800 ; qtot 2.948
  1976   CX   120   PRO    CA 1976    -0.026600     12.01000 ; qtot 2.921
  1977   H1   120   PRO    HA 1977     0.064100      1.00800 ; qtot 2.985
  1978    C   120   PRO     C 1978     0.589600     12.01000 ; qtot 3.575
  1979    O   120   PRO     O 1979    -0.574800     16.00000 ; qtot 3.000
  1980    N   121   PRO     N 1980    -0.254800     14.01000 ; qtot 2.745
  1981   CT   121   PRO    CD 1981     0.019200     12.01000 ; qtot 2.764
  1982   H1   121   PRO   HD2 1982     0.039100      1.00800 ; qtot 2.804
  1983   H1   121   PRO   HD3 1983     0.039100      1.00800 ; qtot 2.843
  1984   CT   121   PRO    CG 1984     0.018900     12.01000 ; qtot 2.862
  1985   HC   121   PRO   HG2 1985     0.021300      1.00800 ; qtot 2.883
  1986   HC   121   PRO   HG3 1986     0.021300      1.00800 ; qtot 2.904
  1987   CT   121   PRO    CB 1987    -0.007000     12.01000 ; qtot 2.897
  1988   HC   121   PRO   HB2 1988     0.025300      1.00800 ; qtot 2.922
  1989   HC   121   PRO   HB3 1989     0.025300      1.00800 ; qtot 2.948
  1990   CX   121   PRO    CA 1990    -0.026600     12.01000 ; qtot 2.921
  1991   H1   121   PRO    HA 1991     0.064100      1.00800 ; qtot 2.985
  1992    C   121   PRO     C 1992     0.589600     12.01000 ; qtot 3.575
  1993    O   121   PRO     O 1993    -0.574800     16.00000 ; qtot 3.000
  1994    N   122   ASN     N 1994    -0.415700     14.01000 ; qtot 2.584
  1995    H   122   ASN     H 1995     0.271900      1.00800 ; qtot 2.856
  1996   CX   122   ASN    CA 1996     0.014300     12.01000 ; qtot 2.871
  1997   H1   122   ASN    HA 1997     0.104800      1.00800 ; qtot 2.975
  1998  A2C   122   ASN    CB 1998    -0.204100     12.01000 ; qtot 2.771
  1999   HC   122   ASN   HB2 1999     0.079700      1.00800 ; qtot 2.851
  2000   HC   122   ASN   HB3 2000     0.079700      1.00800 ; qtot 2.931
  2001    C   122   ASN    CG 2001     0.713000     12.01000 ; qtot 3.644
  2002    O   122   ASN   OD1 2002    -0.593100     16.00000 ; qtot 3.051
  2003    N   122   ASN   ND2 2003    -0.919100     14.01000 ; qtot 2.131
  2004    H   122   ASN  HD21 2004     0.419600      1.00800 ; qtot 2.551
  2005    H   122   ASN  HD22 2005     0.419600      1.00800 ; qtot 2.971
  2006    C   122   ASN     C 2006     0.597300     12.01000 ; qtot 3.568
  2007    O   122   ASN     O 2007    -0.567900     16.00000 ; qtot 3.000
  2008    N   123   LEU     N 2008    -0.415700     14.01000 ; qtot 2.584
  2009    H   123   LEU     H 2009     0.271900      1.00800 ; qtot 2.856
  2010   CX   123   LEU    CA 2010    -0.051800     12.01000 ; qtot 2.804
  2011   H1   123   LEU    HA 2011     0.092200      1.00800 ; qtot 2.897
  2012  A2C   123   LEU    CB 2012    -0.110200     12.01000 ; qtot 2.786
  2013   HC   123   LEU   HB2 2013     0.045700      1.00800 ; qtot 2.832
  2014   HC   123   LEU   HB3 2014     0.045700      1.00800 ; qtot 2.878
  2015  A3C   123   LEU    CG 2015     0.353100     12.01000 ; qtot 3.231
  2016   HC   123   LEU    HG 2016    -0.036100      1.00800 ; qtot 3.195
  2017   CT   123   LEU   CD1 2017    -0.412100     12.01000 ; qtot 2.783
  2018   HC   123   LEU  HD11 2018     0.100000      1.00800 ; qtot 2.883
  2019   HC   123   LEU  HD12 2019     0.100000      1.00800 ; qtot 2.983
  2020   HC   123   LEU  HD13 2020     0.100000      1.00800 ; qtot 3.083
  2021   CT   123   LEU   CD2 2021    -0.412100     12.01000 ; qtot 2.671
  2022   HC   123   LEU  HD21 2022     0.100000      1.00800 ; qtot 2.771
  2023   HC   123   LEU  HD22 2023     0.100000      1.00800 ; qtot 2.871
  2024   HC   123   LEU  HD23 2024     0.100000      1.00800 ; qtot 2.971
  2025    C   123   LEU     C 2025     0.597300     12.01000 ; qtot 3.568
  2026    O   123   LEU     O 2026    -0.567900     16.00000 ; qtot 3.000
  2027    N   124   PRO     N 2027    -0.254800     14.01000 ; qtot 2.745
  2028   CT   124   PRO    CD 2028     0.019200     12.01000 ; qtot 2.764
  2029   H1   124   PRO   HD2 2029     0.039100      1.00800 ; qtot 2.804
  2030   H1   124   PRO   HD3 2030     0.039100      1.00800 ; qtot 2.843
  2031   CT   124   PRO    CG 2031     0.018900     12.01000 ; qtot 2.862
  2032   HC   124   PRO   HG2 2032     0.021300      1.00800 ; qtot 2.883
  2033   HC   124   PRO   HG3 2033     0.021300      1.00800 ; qtot 2.904
  2034   CT   124   PRO    CB 2034    -0.007000     12.01000 ; qtot 2.897
  2035   HC   124   PRO   HB2 2035     0.025300      1.00800 ; qtot 2.922
  2036   HC   124   PRO   HB3 2036     0.025300      1.00800 ; qtot 2.948
  2037   CX   124   PRO    CA 2037    -0.026600     12.01000 ; qtot 2.921
  2038   H1   124   PRO    HA 2038     0.064100      1.00800 ; qtot 2.985
  2039    C   124   PRO     C 2039     0.589600     12.01000 ; qtot 3.575
  2040    O   124   PRO     O 2040    -0.574800     16.00000 ; qtot 3.000
  2041    N   125   CYS     N 2041    -0.415700     14.01000 ; qtot 2.584
  2042    H   125   CYS     H 2042     0.271900      1.00800 ; qtot 2.856
  2043   CX   125   CYS    CA 2043     0.021300     12.01000 ; qtot 2.878
  2044   H1   125   CYS    HA 2044     0.112400      1.00800 ; qtot 2.990
  2045  A2C   125   CYS    CB 2045    -0.123100     12.01000 ; qtot 2.867
  2046   H1   125   CYS   HB2 2046     0.111200      1.00800 ; qtot 2.978
  2047   H1   125   CYS   HB3 2047     0.111200      1.00800 ; qtot 3.089
  2048   SH   125   CYS    SG 2048    -0.311900     32.06000 ; qtot 2.777
  2049   HS   125   CYS    HG 2049     0.193300      1.00800 ; qtot 2.971
  2050    C   125   CYS     C 2050     0.597300     12.01000 ; qtot 3.568
  2051    O   125   CYS     O 2051    -0.567900     16.00000 ; qtot 3.000
  2052    N   126   SER     N 2052    -0.415700     14.01000 ; qtot 2.584
  2053    H   126   SER     H 2053     0.271900      1.00800 ; qtot 2.856
  2054   CX   126   SER    CA 2054    -0.024900     12.01000 ; qtot 2.831
  2055   H1   126   SER    HA 2055     0.084300      1.00800 ; qtot 2.916
  2056  A2C   126   SER    CB 2056     0.211700     12.01000 ; qtot 3.127
  2057   H1   126   SER   HB2 2057     0.035200      1.00800 ; qtot 3.163
  2058   H1   126   SER   HB3 2058     0.035200      1.00800 ; qtot 3.198
  2059   OH   126   SER    OG 2059    -0.654600     16.00000 ; qtot 2.543
  2060   HO   126   SER    HG 2060     0.427500      1.00800 ; qtot 2.971
  2061    C   126   SER     C 2061     0.597300     12.01000 ; qtot 3.568
  2062    O   126   SER     O 2062    -0.567900     16.00000 ; qtot 3.000
  2063    N   127   VAL     N 2063    -0.415700     14.01000 ; qtot 2.584
  2064    H   127   VAL     H 2064     0.271900      1.00800 ; qtot 2.856
  2065   CX   127   VAL    CA 2065    -0.087500     12.01000 ; qtot 2.769
  2066   H1   127   VAL    HA 2066     0.096900      1.00800 ; qtot 2.866
  2067  A3C   127   VAL    CB 2067     0.298500     12.01000 ; qtot 3.164
  2068   HC   127   VAL    HB 2068    -0.029700      1.00800 ; qtot 3.134
  2069   CT   127   VAL   CG1 2069    -0.319200     12.01000 ; qtot 2.815
  2070   HC   127   VAL  HG11 2070     0.079100      1.00800 ; qtot 2.894
  2071   HC   127   VAL  HG12 2071     0.079100      1.00800 ; qtot 2.973
  2072   HC   127   VAL  HG13 2072     0.079100      1.00800 ; qtot 3.053
  2073   CT   127   VAL   CG2 2073    -0.319200     12.01000 ; qtot 2.733
  2074   HC   127   VAL  HG21 2074     0.079100      1.00800 ; qtot 2.812
  2075   HC   127   VAL  HG22 2075     0.079100      1.00800 ; qtot 2.892
  2076   HC   127   VAL  HG23 2076     0.079100      1.00800 ; qtot 2.971
  2077    C   127   VAL     C 2077     0.597300     12.01000 ; qtot 3.568
  2078    O   127   VAL     O 2078    -0.567900     16.00000 ; qtot 3.000
  2079    N   128   THR     N 2079    -0.415700     14.01000 ; qtot 2.584
  2080    H   128   THR     H 2080     0.271900      1.00800 ; qtot 2.856
  2081   CX   128   THR    CA 2081    -0.038900     12.01000 ; qtot 2.817
  2082   H1   128   THR    HA 2082     0.100700      1.00800 ; qtot 2.918
  2083  A3C   128   THR    CB 2083     0.365400     12.01000 ; qtot 3.283
  2084   H1   128   THR    HB 2084     0.004300      1.00800 ; qtot 3.288
  2085   CT   128   THR   CG2 2085    -0.243800     12.01000 ; qtot 3.044
  2086   HC   128   THR  HG21 2086     0.064200      1.00800 ; qtot 3.108
  2087   HC   128   THR  HG22 2087     0.064200      1.00800 ; qtot 3.172
  2088   HC   128   THR  HG23 2088     0.064200      1.00800 ; qtot 3.237
  2089   OH   128   THR   OG1 2089    -0.676100     16.00000 ; qtot 2.560
  2090   HO   128   THR   HG1 2090     0.410200      1.00800 ; qtot 2.971
  2091    C   128   THR     C 2091     0.597300     12.01000 ; qtot 3.568
  2092    O   128   THR     O 2092    -0.567900     16.00000 ; qtot 3.000
  2093    N   129   LEU     N 2093    -0.415700     14.01000 ; qtot 2.584
  2094    H   129   LEU     H 2094     0.271900      1.00800 ; qtot 2.856
  2095   CX   129   LEU    CA 2095    -0.051800     12.01000 ; qtot 2.804
  2096   H1   129   LEU    HA 2096     0.092200      1.00800 ; qtot 2.897
  2097  A2C   129   LEU    CB 2097    -0.110200     12.01000 ; qtot 2.786
  2098   HC   129   LEU   HB2 2098     0.045700      1.00800 ; qtot 2.832
  2099   HC   129   LEU   HB3 2099     0.045700      1.00800 ; qtot 2.878
  2100  A3C   129   LEU    CG 2100     0.353100     12.01000 ; qtot 3.231
  2101   HC   129   LEU    HG 2101    -0.036100      1.00800 ; qtot 3.195
  2102   CT   129   LEU   CD1 2102    -0.412100     12.01000 ; qtot 2.783
  2103   HC   129   LEU  HD11 2103     0.100000      1.00800 ; qtot 2.883
  2104   HC   129   LEU  HD12 2104     0.100000      1.00800 ; qtot 2.983
  2105   HC   129   LEU  HD13 2105     0.100000      1.00800 ; qtot 3.083
  2106   CT   129   LEU   CD2 2106    -0.412100     12.01000 ; qtot 2.671
  2107   HC   129   LEU  HD21 2107     0.100000      1.00800 ; qtot 2.771
  2108   HC   129   LEU  HD22 2108     0.100000      1.00800 ; qtot 2.871
  2109   HC   129   LEU  HD23 2109     0.100000      1.00800 ; qtot 2.971
  2110    C   129   LEU     C 2110     0.597300     12.01000 ; qtot 3.568
  2111    O   129   LEU     O 2111    -0.567900     16.00000 ; qtot 3.000
  2112    N   130   GLN     N 2112    -0.415700     14.01000 ; qtot 2.584
  2113    H   130   GLN     H 2113     0.271900      1.00800 ; qtot 2.856
  2114   CX   130   GLN    CA 2114    -0.003100     12.01000 ; qtot 2.853
  2115   H1   130   GLN    HA 2115     0.085000      1.00800 ; qtot 2.938
  2116  A2C   130   GLN    CB 2116    -0.003600     12.01000 ; qtot 2.935
  2117   HC   130   GLN   HB2 2117     0.017100      1.00800 ; qtot 2.952
  2118   HC   130   GLN   HB3 2118     0.017100      1.00800 ; qtot 2.969
  2119  A2C   130   GLN    CG 2119    -0.064500     12.01000 ; qtot 2.904
  2120   HC   130   GLN   HG2 2120     0.035200      1.00800 ; qtot 2.939
  2121   HC   130   GLN   HG3 2121     0.035200      1.00800 ; qtot 2.975
  2122    C   130   GLN    CD 2122     0.695100     12.01000 ; qtot 3.670
  2123    O   130   GLN   OE1 2123    -0.608600     16.00000 ; qtot 3.061
  2124    N   130   GLN   NE2 2124    -0.940700     14.01000 ; qtot 2.120
  2125    H   130   GLN  HE21 2125     0.425100      1.00800 ; qtot 2.546
  2126    H   130   GLN  HE22 2126     0.425100      1.00800 ; qtot 2.971
  2127    C   130   GLN     C 2127     0.597300     12.01000 ; qtot 3.568
  2128    O   130   GLN     O 2128    -0.567900     16.00000 ; qtot 3.000
  2129    N   131   PRO     N 2129    -0.254800     14.01000 ; qtot 2.745
  2130   CT   131   PRO    CD 2130     0.019200     12.01000 ; qtot 2.764
  2131   H1   131   PRO   HD2 2131     0.039100      1.00800 ; qtot 2.804
  2132   H1   131   PRO   HD3 2132     0.039100      1.00800 ; qtot 2.843
  2133   CT   131   PRO    CG 2133     0.018900     12.01000 ; qtot 2.862
  2134   HC   131   PRO   HG2 2134     0.021300      1.00800 ; qtot 2.883
  2135   HC   131   PRO   HG3 2135     0.021300      1.00800 ; qtot 2.904
  2136   CT   131   PRO    CB 2136    -0.007000     12.01000 ; qtot 2.897
  2137   HC   131   PRO   HB2 2137     0.025300      1.00800 ; qtot 2.922
  2138   HC   131   PRO   HB3 2138     0.025300      1.00800 ; qtot 2.948
  2139   CX   131   PRO    CA 2139    -0.026600     12.01000 ; qtot 2.921
  2140   H1   131   PRO    HA 2140     0.064100      1.00800 ; qtot 2.985
  2141    C   131   PRO     C 2141     0.589600     12.01000 ; qtot 3.575
  2142    O   131   PRO     O 2142    -0.574800     16.00000 ; qtot 3.000
  2143    N   132   GLY     N 2143    -0.415700     14.01000 ; qtot 2.584
  2144    H   132   GLY     H 2144     0.271900      1.00800 ; qtot 2.856
  2145   CX   132   GLY    CA 2145    -0.025200     12.01000 ; qtot 2.831
  2146   H1   132   GLY   HA2 2146     0.069800      1.00800 ; qtot 2.901
  2147   H1   132   GLY   HA3 2147     0.069800      1.00800 ; qtot 2.971
  2148    C   132   GLY     C 2148     0.597300     12.01000 ; qtot 3.568
  2149    O   132   GLY     O 2149    -0.567900     16.00000 ; qtot 3.000
  2150    N   133   PRO     N 2150    -0.254800     14.01000 ; qtot 2.745
  2151   CT   133   PRO    CD 2151     0.019200     12.01000 ; qtot 2.764
  2152   H1   133   PRO   HD2 2152     0.039100      1.00800 ; qtot 2.804
  2153   H1   133   PRO   HD3 2153     0.039100      1.00800 ; qtot 2.843
  2154   CT   133   PRO    CG 2154     0.018900     12.01000 ; qtot 2.862
  2155   HC   133   PRO   HG2 2155     0.021300      1.00800 ; qtot 2.883
  2156   HC   133   PRO   HG3 2156     0.021300      1.00800 ; qtot 2.904
  2157   CT   133   PRO    CB 2157    -0.007000     12.01000 ; qtot 2.897
  2158   HC   133   PRO   HB2 2158     0.025300      1.00800 ; qtot 2.922
  2159   HC   133   PRO   HB3 2159     0.025300      1.00800 ; qtot 2.948
  2160   CX   133   PRO    CA 2160    -0.026600     12.01000 ; qtot 2.921
  2161   H1   133   PRO    HA 2161     0.064100      1.00800 ; qtot 2.985
  2162    C   133   PRO     C 2162     0.589600     12.01000 ; qtot 3.575
  2163    O   133   PRO     O 2163    -0.574800     16.00000 ; qtot 3.000
  2164    N   134   GLU     N 2164    -0.516300     14.01000 ; qtot 2.484
  2165    H   134   GLU     H 2165     0.293600      1.00800 ; qtot 2.777
  2166   CX   134   GLU    CA 2166     0.039700     12.01000 ; qtot 2.817
  2167   H1   134   GLU    HA 2167     0.110500      1.00800 ; qtot 2.928
  2168  A2C   134   GLU    CB 2168     0.056000     12.01000 ; qtot 2.984
  2169   HC   134   GLU   HB2 2169    -0.017300      1.00800 ; qtot 2.966
  2170   HC   134   GLU   HB3 2170    -0.017300      1.00800 ; qtot 2.949
  2171  A2C   134   GLU    CG 2171     0.013600     12.01000 ; qtot 2.963
  2172   HC   134   GLU   HG2 2172    -0.042500      1.00800 ; qtot 2.920
  2173   HC   134   GLU   HG3 2173    -0.042500      1.00800 ; qtot 2.878
  2174   CO   134   GLU    CD 2174     0.805400     12.01000 ; qtot 3.683
  2175   O2   134   GLU   OE1 2175    -0.818800     16.00000 ; qtot 2.864
  2176   O2   134   GLU   OE2 2176    -0.818800     16.00000 ; qtot 2.045
  2177    C   134   GLU     C 2177     0.536600     12.01000 ; qtot 2.582
  2178    O   134   GLU     O 2178    -0.581900     16.00000 ; qtot 2.000
  2179    N   135   ASP     N 2179    -0.516300     14.01000 ; qtot 1.484
  2180    H   135   ASP     H 2180     0.293600      1.00800 ; qtot 1.777
  2181   CX   135   ASP    CA 2181     0.038100     12.01000 ; qtot 1.815
  2182   H1   135   ASP    HA 2182     0.088000      1.00800 ; qtot 1.903
  2183  A2C   135   ASP    CB 2183    -0.030300     12.01000 ; qtot 1.873
  2184   HC   135   ASP   HB2 2184    -0.012200      1.00800 ; qtot 1.861
  2185   HC   135   ASP   HB3 2185    -0.012200      1.00800 ; qtot 1.849
  2186   CO   135   ASP    CG 2186     0.799400     12.01000 ; qtot 2.648
  2187   O2   135   ASP   OD1 2187    -0.801400     16.00000 ; qtot 1.847
  2188   O2   135   ASP   OD2 2188    -0.801400     16.00000 ; qtot 1.045
  2189    C   135   ASP     C 2189     0.536600     12.01000 ; qtot 1.582
  2190    O   135   ASP     O 2190    -0.581900     16.00000 ; qtot 1.000
  2191    N   136   THR     N 2191    -0.415700     14.01000 ; qtot 0.584
  2192    H   136   THR     H 2192     0.271900      1.00800 ; qtot 0.856
  2193   CX   136   THR    CA 2193    -0.038900     12.01000 ; qtot 0.817
  2194   H1   136   THR    HA 2194     0.100700      1.00800 ; qtot 0.918
  2195  A3C   136   THR    CB 2195     0.365400     12.01000 ; qtot 1.283
  2196   H1   136   THR    HB 2196     0.004300      1.00800 ; qtot 1.288
  2197   CT   136   THR   CG2 2197    -0.243800     12.01000 ; qtot 1.044
  2198   HC   136   THR  HG21 2198     0.064200      1.00800 ; qtot 1.108
  2199   HC   136   THR  HG22 2199     0.064200      1.00800 ; qtot 1.172
  2200   HC   136   THR  HG23 2200     0.064200      1.00800 ; qtot 1.237
  2201   OH   136   THR   OG1 2201    -0.676100     16.00000 ; qtot 0.560
  2202   HO   136   THR   HG1 2202     0.410200      1.00800 ; qtot 0.971
  2203    C   136   THR     C 2203     0.597300     12.01000 ; qtot 1.568
  2204    O   136   THR     O 2204    -0.567900     16.00000 ; qtot 1.000
  2205    N   137   GLY     N 2205    -0.415700     14.01000 ; qtot 0.584
  2206    H   137   GLY     H 2206     0.271900      1.00800 ; qtot 0.856
  2207   CX   137   GLY    CA 2207    -0.025200     12.01000 ; qtot 0.831
  2208   H1   137   GLY   HA2 2208     0.069800      1.00800 ; qtot 0.901
  2209   H1   137   GLY   HA3 2209     0.069800      1.00800 ; qtot 0.971
  2210    C   137   GLY     C 2210     0.597300     12.01000 ; qtot 1.568
  2211    O   137   GLY     O 2211    -0.567900     16.00000 ; qtot 1.000
  2212    N   138   LYS     N 2212    -0.347900     14.01000 ; qtot 0.652
  2213    H   138   LYS     H 2213     0.274700      1.00800 ; qtot 0.927
  2214   CX   138   LYS    CA 2214    -0.240000     12.01000 ; qtot 0.687
  2215   H1   138   LYS    HA 2215     0.142600      1.00800 ; qtot 0.829
  2216   C8   138   LYS    CB 2216    -0.009400     12.01000 ; qtot 0.820
  2217   HC   138   LYS   HB2 2217     0.036200      1.00800 ; qtot 0.856
  2218   HC   138   LYS   HB3 2218     0.036200      1.00800 ; qtot 0.892
  2219   C8   138   LYS    CG 2219     0.018700     12.01000 ; qtot 0.911
  2220   HC   138   LYS   HG2 2220     0.010300      1.00800 ; qtot 0.921
  2221   HC   138   LYS   HG3 2221     0.010300      1.00800 ; qtot 0.932
  2222   C8   138   LYS    CD 2222    -0.047900     12.01000 ; qtot 0.884
  2223   HC   138   LYS   HD2 2223     0.062100      1.00800 ; qtot 0.946
  2224   HC   138   LYS   HD3 2224     0.062100      1.00800 ; qtot 1.008
  2225   C8   138   LYS    CE 2225    -0.014300     12.01000 ; qtot 0.994
  2226   HP   138   LYS   HE2 2226     0.113500      1.00800 ; qtot 1.107
  2227   HP   138   LYS   HE3 2227     0.113500      1.00800 ; qtot 1.221
  2228   N3   138   LYS    NZ 2228    -0.385400     14.01000 ; qtot 0.835
  2229    H   138   LYS   HZ1 2229     0.340000      1.00800 ; qtot 1.175
  2230    H   138   LYS   HZ2 2230     0.340000      1.00800 ; qtot 1.515
  2231    H   138   LYS   HZ3 2231     0.340000      1.00800 ; qtot 1.855
  2232    C   138   LYS     C 2232     0.734100     12.01000 ; qtot 2.589
  2233    O   138   LYS     O 2233    -0.589400     16.00000 ; qtot 2.000
  2234    N   139   ALA     N 2234    -0.415700     14.01000 ; qtot 1.584
  2235    H   139   ALA     H 2235     0.271900      1.00800 ; qtot 1.856
  2236   CX   139   ALA    CA 2236     0.033700     12.01000 ; qtot 1.890
  2237   H1   139   ALA    HA 2237     0.082300      1.00800 ; qtot 1.972
  2238   CT   139   ALA    CB 2238    -0.182500     12.01000 ; qtot 1.790
  2239   HC   139   ALA   HB1 2239     0.060300      1.00800 ; qtot 1.850
  2240   HC   139   ALA   HB2 2240     0.060300      1.00800 ; qtot 1.910
  2241   HC   139   ALA   HB3 2241     0.060300      1.00800 ; qtot 1.971
  2242    C   139   ALA     C 2242     0.597300     12.01000 ; qtot 2.568
  2243    O   139   ALA     O 2243    -0.567900     16.00000 ; qtot 2.000
  2244    N   140   CYS     N 2244    -0.415700     14.01000 ; qtot 1.584
  2245    H   140   CYS     H 2245     0.271900      1.00800 ; qtot 1.856
  2246   CX   140   CYS    CA 2246     0.021300     12.01000 ; qtot 1.878
  2247   H1   140   CYS    HA 2247     0.112400      1.00800 ; qtot 1.990
  2248  A2C   140   CYS    CB 2248    -0.123100     12.01000 ; qtot 1.867
  2249   H1   140   CYS   HB2 2249     0.111200      1.00800 ; qtot 1.978
  2250   H1   140   CYS   HB3 2250     0.111200      1.00800 ; qtot 2.089
  2251   SH   140   CYS    SG 2251    -0.311900     32.06000 ; qtot 1.777
  2252   HS   140   CYS    HG 2252     0.193300      1.00800 ; qtot 1.971
  2253    C   140   CYS     C 2253     0.597300     12.01000 ; qtot 2.568
  2254    O   140   CYS     O 2254    -0.567900     16.00000 ; qtot 2.000
  2255    N   141   GLY     N 2255    -0.415700     14.01000 ; qtot 1.584
  2256    H   141   GLY     H 2256     0.271900      1.00800 ; qtot 1.856
  2257   CX   141   GLY    CA 2257    -0.025200     12.01000 ; qtot 1.831
  2258   H1   141   GLY   HA2 2258     0.069800      1.00800 ; qtot 1.901
  2259   H1   141   GLY   HA3 2259     0.069800      1.00800 ; qtot 1.971
  2260    C   141   GLY     C 2260     0.597300     12.01000 ; qtot 2.568
  2261    O   141   GLY     O 2261    -0.567900     16.00000 ; qtot 2.000
  2262    N   142   VAL     N 2262    -0.415700     14.01000 ; qtot 1.584
  2263    H   142   VAL     H 2263     0.271900      1.00800 ; qtot 1.856
  2264   CX   142   VAL    CA 2264    -0.087500     12.01000 ; qtot 1.769
  2265   H1   142   VAL    HA 2265     0.096900      1.00800 ; qtot 1.866
  2266  A3C   142   VAL    CB 2266     0.298500     12.01000 ; qtot 2.164
  2267   HC   142   VAL    HB 2267    -0.029700      1.00800 ; qtot 2.134
  2268   CT   142   VAL   CG1 2268    -0.319200     12.01000 ; qtot 1.815
  2269   HC   142   VAL  HG11 2269     0.079100      1.00800 ; qtot 1.894
  2270   HC   142   VAL  HG12 2270     0.079100      1.00800 ; qtot 1.973
  2271   HC   142   VAL  HG13 2271     0.079100      1.00800 ; qtot 2.053
  2272   CT   142   VAL   CG2 2272    -0.319200     12.01000 ; qtot 1.733
  2273   HC   142   VAL  HG21 2273     0.079100      1.00800 ; qtot 1.812
  2274   HC   142   VAL  HG22 2274     0.079100      1.00800 ; qtot 1.892
  2275   HC   142   VAL  HG23 2275     0.079100      1.00800 ; qtot 1.971
  2276    C   142   VAL     C 2276     0.597300     12.01000 ; qtot 2.568
  2277    O   142   VAL     O 2277    -0.567900     16.00000 ; qtot 2.000
  2278    N   143   ASP     N 2278    -0.516300     14.01000 ; qtot 1.484
  2279    H   143   ASP     H 2279     0.293600      1.00800 ; qtot 1.777
  2280   CX   143   ASP    CA 2280     0.038100     12.01000 ; qtot 1.815
  2281   H1   143   ASP    HA 2281     0.088000      1.00800 ; qtot 1.903
  2282  A2C   143   ASP    CB 2282    -0.030300     12.01000 ; qtot 1.873
  2283   HC   143   ASP   HB2 2283    -0.012200      1.00800 ; qtot 1.861
  2284   HC   143   ASP   HB3 2284    -0.012200      1.00800 ; qtot 1.849
  2285   CO   143   ASP    CG 2285     0.799400     12.01000 ; qtot 2.648
  2286   O2   143   ASP   OD1 2286    -0.801400     16.00000 ; qtot 1.847
  2287   O2   143   ASP   OD2 2287    -0.801400     16.00000 ; qtot 1.045
  2288    C   143   ASP     C 2288     0.536600     12.01000 ; qtot 1.582
  2289    O   143   ASP     O 2289    -0.581900     16.00000 ; qtot 1.000
  2290    N   144   TYR     N 2290    -0.415700     14.01000 ; qtot 0.584
  2291    H   144   TYR     H 2291     0.271900      1.00800 ; qtot 0.856
  2292   CX   144   TYR    CA 2292    -0.001400     12.01000 ; qtot 0.855
  2293   H1   144   TYR    HA 2293     0.087600      1.00800 ; qtot 0.942
  2294   CT   144   TYR    CB 2294    -0.015200     12.01000 ; qtot 0.927
  2295   HC   144   TYR   HB2 2295     0.029500      1.00800 ; qtot 0.957
  2296   HC   144   TYR   HB3 2296     0.029500      1.00800 ; qtot 0.986
  2297   CA   144   TYR    CG 2297    -0.001100     12.01000 ; qtot 0.985
  2298   CA   144   TYR   CD1 2298    -0.190600     12.01000 ; qtot 0.795
  2299   HA   144   TYR   HD1 2299     0.169900      1.00800 ; qtot 0.964
  2300   CA   144   TYR   CE1 2300    -0.234100     12.01000 ; qtot 0.730
  2301   HA   144   TYR   HE1 2301     0.165600      1.00800 ; qtot 0.896
  2302    C   144   TYR    CZ 2302     0.322600     12.01000 ; qtot 1.219
  2303   OH   144   TYR    OH 2303    -0.557900     16.00000 ; qtot 0.661
  2304   HO   144   TYR    HH 2304     0.399200      1.00800 ; qtot 1.060
  2305   CA   144   TYR   CE2 2305    -0.234100     12.01000 ; qtot 0.826
  2306   HA   144   TYR   HE2 2306     0.165600      1.00800 ; qtot 0.991
  2307   CA   144   TYR   CD2 2307    -0.190600     12.01000 ; qtot 0.801
  2308   HA   144   TYR   HD2 2308     0.169900      1.00800 ; qtot 0.971
  2309    C   144   TYR     C 2309     0.597300     12.01000 ; qtot 1.568
  2310    O   144   TYR     O 2310    -0.567900     16.00000 ; qtot 1.000
  2311    N   145   GLU     N 2311    -0.516300     14.01000 ; qtot 0.484
  2312    H   145   GLU     H 2312     0.293600      1.00800 ; qtot 0.777
  2313   CX   145   GLU    CA 2313     0.039700     12.01000 ; qtot 0.817
  2314   H1   145   GLU    HA 2314     0.110500      1.00800 ; qtot 0.928
  2315  A2C   145   GLU    CB 2315     0.056000     12.01000 ; qtot 0.984
  2316   HC   145   GLU   HB2 2316    -0.017300      1.00800 ; qtot 0.966
  2317   HC   145   GLU   HB3 2317    -0.017300      1.00800 ; qtot 0.949
  2318  A2C   145   GLU    CG 2318     0.013600     12.01000 ; qtot 0.963
  2319   HC   145   GLU   HG2 2319    -0.042500      1.00800 ; qtot 0.920
  2320   HC   145   GLU   HG3 2320    -0.042500      1.00800 ; qtot 0.878
  2321   CO   145   GLU    CD 2321     0.805400     12.01000 ; qtot 1.683
  2322   O2   145   GLU   OE1 2322    -0.818800     16.00000 ; qtot 0.864
  2323   O2   145   GLU   OE2 2323    -0.818800     16.00000 ; qtot 0.045
  2324    C   145   GLU     C 2324     0.536600     12.01000 ; qtot 0.582
  2325    O   145   GLU     O 2325    -0.581900     16.00000 ; qtot 0.000
  2326    N   146   VAL     N 2326    -0.415700     14.01000 ; qtot -0.416
  2327    H   146   VAL     H 2327     0.271900      1.00800 ; qtot -0.144
  2328   CX   146   VAL    CA 2328    -0.087500     12.01000 ; qtot -0.231
  2329   H1   146   VAL    HA 2329     0.096900      1.00800 ; qtot -0.134
  2330  A3C   146   VAL    CB 2330     0.298500     12.01000 ; qtot 0.164
  2331   HC   146   VAL    HB 2331    -0.029700      1.00800 ; qtot 0.134
  2332   CT   146   VAL   CG1 2332    -0.319200     12.01000 ; qtot -0.185
  2333   HC   146   VAL  HG11 2333     0.079100      1.00800 ; qtot -0.106
  2334   HC   146   VAL  HG12 2334     0.079100      1.00800 ; qtot -0.027
  2335   HC   146   VAL  HG13 2335     0.079100      1.00800 ; qtot 0.053
  2336   CT   146   VAL   CG2 2336    -0.319200     12.01000 ; qtot -0.267
  2337   HC   146   VAL  HG21 2337     0.079100      1.00800 ; qtot -0.188
  2338   HC   146   VAL  HG22 2338     0.079100      1.00800 ; qtot -0.108
  2339   HC   146   VAL  HG23 2339     0.079100      1.00800 ; qtot -0.029
  2340    C   146   VAL     C 2340     0.597300     12.01000 ; qtot 0.568
  2341    O   146   VAL     O 2341    -0.567900     16.00000 ; qtot 0.000
  2342    N   147   LYS     N 2342    -0.347900     14.01000 ; qtot -0.348
  2343    H   147   LYS     H 2343     0.274700      1.00800 ; qtot -0.073
  2344   CX   147   LYS    CA 2344    -0.240000     12.01000 ; qtot -0.313
  2345   H1   147   LYS    HA 2345     0.142600      1.00800 ; qtot -0.171
  2346   C8   147   LYS    CB 2346    -0.009400     12.01000 ; qtot -0.180
  2347   HC   147   LYS   HB2 2347     0.036200      1.00800 ; qtot -0.144
  2348   HC   147   LYS   HB3 2348     0.036200      1.00800 ; qtot -0.108
  2349   C8   147   LYS    CG 2349     0.018700     12.01000 ; qtot -0.089
  2350   HC   147   LYS   HG2 2350     0.010300      1.00800 ; qtot -0.079
  2351   HC   147   LYS   HG3 2351     0.010300      1.00800 ; qtot -0.068
  2352   C8   147   LYS    CD 2352    -0.047900     12.01000 ; qtot -0.116
  2353   HC   147   LYS   HD2 2353     0.062100      1.00800 ; qtot -0.054
  2354   HC   147   LYS   HD3 2354     0.062100      1.00800 ; qtot 0.008
  2355   C8   147   LYS    CE 2355    -0.014300     12.01000 ; qtot -0.006
  2356   HP   147   LYS   HE2 2356     0.113500      1.00800 ; qtot 0.107
  2357   HP   147   LYS   HE3 2357     0.113500      1.00800 ; qtot 0.221
  2358   N3   147   LYS    NZ 2358    -0.385400     14.01000 ; qtot -0.165
  2359    H   147   LYS   HZ1 2359     0.340000      1.00800 ; qtot 0.175
  2360    H   147   LYS   HZ2 2360     0.340000      1.00800 ; qtot 0.515
  2361    H   147   LYS   HZ3 2361     0.340000      1.00800 ; qtot 0.855
  2362    C   147   LYS     C 2362     0.734100     12.01000 ; qtot 1.589
  2363    O   147   LYS     O 2363    -0.589400     16.00000 ; qtot 1.000
  2364    N   148   ALA     N 2364    -0.415700     14.01000 ; qtot 0.584
  2365    H   148   ALA     H 2365     0.271900      1.00800 ; qtot 0.856
  2366   CX   148   ALA    CA 2366     0.033700     12.01000 ; qtot 0.890
  2367   H1   148   ALA    HA 2367     0.082300      1.00800 ; qtot 0.972
  2368   CT   148   ALA    CB 2368    -0.182500     12.01000 ; qtot 0.790
  2369   HC   148   ALA   HB1 2369     0.060300      1.00800 ; qtot 0.850
  2370   HC   148   ALA   HB2 2370     0.060300      1.00800 ; qtot 0.910
  2371   HC   148   ALA   HB3 2371     0.060300      1.00800 ; qtot 0.971
  2372    C   148   ALA     C 2372     0.597300     12.01000 ; qtot 1.568
  2373    O   148   ALA     O 2373    -0.567900     16.00000 ; qtot 1.000
  2374    N   149   PHE     N 2374    -0.415700     14.01000 ; qtot 0.584
  2375    H   149   PHE     H 2375     0.271900      1.00800 ; qtot 0.856
  2376   CX   149   PHE    CA 2376    -0.002400     12.01000 ; qtot 0.854
  2377   H1   149   PHE    HA 2377     0.097800      1.00800 ; qtot 0.952
  2378   CT   149   PHE    CB 2378    -0.034300     12.01000 ; qtot 0.917
  2379   HC   149   PHE   HB2 2379     0.029500      1.00800 ; qtot 0.947
  2380   HC   149   PHE   HB3 2380     0.029500      1.00800 ; qtot 0.976
  2381   CA   149   PHE    CG 2381     0.011800     12.01000 ; qtot 0.988
  2382   CA   149   PHE   CD1 2382    -0.125600     12.01000 ; qtot 0.863
  2383   HA   149   PHE   HD1 2383     0.133000      1.00800 ; qtot 0.996
  2384   CA   149   PHE   CE1 2384    -0.170400     12.01000 ; qtot 0.825
  2385   HA   149   PHE   HE1 2385     0.143000      1.00800 ; qtot 0.968
  2386   CA   149   PHE    CZ 2386    -0.107200     12.01000 ; qtot 0.861
  2387   HA   149   PHE    HZ 2387     0.129700      1.00800 ; qtot 0.991
  2388   CA   149   PHE   CE2 2388    -0.170400     12.01000 ; qtot 0.820
  2389   HA   149   PHE   HE2 2389     0.143000      1.00800 ; qtot 0.963
  2390   CA   149   PHE   CD2 2390    -0.125600     12.01000 ; qtot 0.838
  2391   HA   149   PHE   HD2 2391     0.133000      1.00800 ; qtot 0.971
  2392    C   149   PHE     C 2392     0.597300     12.01000 ; qtot 1.568
  2393    O   149   PHE     O 2393    -0.567900     16.00000 ; qtot 1.000
  2394    N   150   CYS     N 2394    -0.415700     14.01000 ; qtot 0.584
  2395    H   150   CYS     H 2395     0.271900      1.00800 ; qtot 0.856
  2396   CX   150   CYS    CA 2396     0.021300     12.01000 ; qtot 0.878
  2397   H1   150   CYS    HA 2397     0.112400      1.00800 ; qtot 0.990
  2398  A2C   150   CYS    CB 2398    -0.123100     12.01000 ; qtot 0.867
  2399   H1   150   CYS   HB2 2399     0.111200      1.00800 ; qtot 0.978
  2400   H1   150   CYS   HB3 2400     0.111200      1.00800 ; qtot 1.089
  2401   SH   150   CYS    SG 2401    -0.311900     32.06000 ; qtot 0.777
  2402   HS   150   CYS    HG 2402     0.193300      1.00800 ; qtot 0.971
  2403    C   150   CYS     C 2403     0.597300     12.01000 ; qtot 1.568
  2404    O   150   CYS     O 2404    -0.567900     16.00000 ; qtot 1.000
  2405    N   151   ALA     N 2405    -0.415700     14.01000 ; qtot 0.584
  2406    H   151   ALA     H 2406     0.271900      1.00800 ; qtot 0.856
  2407   CX   151   ALA    CA 2407     0.033700     12.01000 ; qtot 0.890
  2408   H1   151   ALA    HA 2408     0.082300      1.00800 ; qtot 0.972
  2409   CT   151   ALA    CB 2409    -0.182500     12.01000 ; qtot 0.790
  2410   HC   151   ALA   HB1 2410     0.060300      1.00800 ; qtot 0.850
  2411   HC   151   ALA   HB2 2411     0.060300      1.00800 ; qtot 0.910
  2412   HC   151   ALA   HB3 2412     0.060300      1.00800 ; qtot 0.971
  2413    C   151   ALA     C 2413     0.597300     12.01000 ; qtot 1.568
  2414    O   151   ALA     O 2414    -0.567900     16.00000 ; qtot 1.000
  2415    N   152   GLU     N 2415    -0.516300     14.01000 ; qtot 0.484
  2416    H   152   GLU     H 2416     0.293600      1.00800 ; qtot 0.777
  2417   CX   152   GLU    CA 2417     0.039700     12.01000 ; qtot 0.817
  2418   H1   152   GLU    HA 2418     0.110500      1.00800 ; qtot 0.928
  2419  A2C   152   GLU    CB 2419     0.056000     12.01000 ; qtot 0.984
  2420   HC   152   GLU   HB2 2420    -0.017300      1.00800 ; qtot 0.966
  2421   HC   152   GLU   HB3 2421    -0.017300      1.00800 ; qtot 0.949
  2422  A2C   152   GLU    CG 2422     0.013600     12.01000 ; qtot 0.963
  2423   HC   152   GLU   HG2 2423    -0.042500      1.00800 ; qtot 0.920
  2424   HC   152   GLU   HG3 2424    -0.042500      1.00800 ; qtot 0.878
  2425   CO   152   GLU    CD 2425     0.805400     12.01000 ; qtot 1.683
  2426   O2   152   GLU   OE1 2426    -0.818800     16.00000 ; qtot 0.864
  2427   O2   152   GLU   OE2 2427    -0.818800     16.00000 ; qtot 0.045
  2428    C   152   GLU     C 2428     0.536600     12.01000 ; qtot 0.582
  2429    O   152   GLU     O 2429    -0.581900     16.00000 ; qtot 0.000
  2430    N   153   ASN     N 2430    -0.415700     14.01000 ; qtot -0.416
  2431    H   153   ASN     H 2431     0.271900      1.00800 ; qtot -0.144
  2432   CX   153   ASN    CA 2432     0.014300     12.01000 ; qtot -0.129
  2433   H1   153   ASN    HA 2433     0.104800      1.00800 ; qtot -0.025
  2434  A2C   153   ASN    CB 2434    -0.204100     12.01000 ; qtot -0.229
  2435   HC   153   ASN   HB2 2435     0.079700      1.00800 ; qtot -0.149
  2436   HC   153   ASN   HB3 2436     0.079700      1.00800 ; qtot -0.069
  2437    C   153   ASN    CG 2437     0.713000     12.01000 ; qtot 0.644
  2438    O   153   ASN   OD1 2438    -0.593100     16.00000 ; qtot 0.051
  2439    N   153   ASN   ND2 2439    -0.919100     14.01000 ; qtot -0.869
  2440    H   153   ASN  HD21 2440     0.419600      1.00800 ; qtot -0.449
  2441    H   153   ASN  HD22 2441     0.419600      1.00800 ; qtot -0.029
  2442    C   153   ASN     C 2442     0.597300     12.01000 ; qtot 0.568
  2443    O   153   ASN     O 2443    -0.567900     16.00000 ; qtot 0.000
  2444    N   154   LEU     N 2444    -0.415700     14.01000 ; qtot -0.416
  2445    H   154   LEU     H 2445     0.271900      1.00800 ; qtot -0.144
  2446   CX   154   LEU    CA 2446    -0.051800     12.01000 ; qtot -0.196
  2447   H1   154   LEU    HA 2447     0.092200      1.00800 ; qtot -0.103
  2448  A2C   154   LEU    CB 2448    -0.110200     12.01000 ; qtot -0.214
  2449   HC   154   LEU   HB2 2449     0.045700      1.00800 ; qtot -0.168
  2450   HC   154   LEU   HB3 2450     0.045700      1.00800 ; qtot -0.122
  2451  A3C   154   LEU    CG 2451     0.353100     12.01000 ; qtot 0.231
  2452   HC   154   LEU    HG 2452    -0.036100      1.00800 ; qtot 0.195
  2453   CT   154   LEU   CD1 2453    -0.412100     12.01000 ; qtot -0.217
  2454   HC   154   LEU  HD11 2454     0.100000      1.00800 ; qtot -0.117
  2455   HC   154   LEU  HD12 2455     0.100000      1.00800 ; qtot -0.017
  2456   HC   154   LEU  HD13 2456     0.100000      1.00800 ; qtot 0.083
  2457   CT   154   LEU   CD2 2457    -0.412100     12.01000 ; qtot -0.329
  2458   HC   154   LEU  HD21 2458     0.100000      1.00800 ; qtot -0.229
  2459   HC   154   LEU  HD22 2459     0.100000      1.00800 ; qtot -0.129
  2460   HC   154   LEU  HD23 2460     0.100000      1.00800 ; qtot -0.029
  2461    C   154   LEU     C 2461     0.597300     12.01000 ; qtot 0.568
  2462    O   154   LEU     O 2462    -0.567900     16.00000 ; qtot 0.000
  2463    N   155   GLU     N 2463    -0.516300     14.01000 ; qtot -0.516
  2464    H   155   GLU     H 2464     0.293600      1.00800 ; qtot -0.223
  2465   CX   155   GLU    CA 2465     0.039700     12.01000 ; qtot -0.183
  2466   H1   155   GLU    HA 2466     0.110500      1.00800 ; qtot -0.072
  2467  A2C   155   GLU    CB 2467     0.056000     12.01000 ; qtot -0.016
  2468   HC   155   GLU   HB2 2468    -0.017300      1.00800 ; qtot -0.034
  2469   HC   155   GLU   HB3 2469    -0.017300      1.00800 ; qtot -0.051
  2470  A2C   155   GLU    CG 2470     0.013600     12.01000 ; qtot -0.037
  2471   HC   155   GLU   HG2 2471    -0.042500      1.00800 ; qtot -0.080
  2472   HC   155   GLU   HG3 2472    -0.042500      1.00800 ; qtot -0.122
  2473   CO   155   GLU    CD 2473     0.805400     12.01000 ; qtot 0.683
  2474   O2   155   GLU   OE1 2474    -0.818800     16.00000 ; qtot -0.136
  2475   O2   155   GLU   OE2 2475    -0.818800     16.00000 ; qtot -0.955
  2476    C   155   GLU     C 2476     0.536600     12.01000 ; qtot -0.418
  2477    O   155   GLU     O 2477    -0.581900     16.00000 ; qtot -1.000
  2478    N   156   GLU     N 2478    -0.516300     14.01000 ; qtot -1.516
  2479    H   156   GLU     H 2479     0.293600      1.00800 ; qtot -1.223
  2480   CX   156   GLU    CA 2480     0.039700     12.01000 ; qtot -1.183
  2481   H1   156   GLU    HA 2481     0.110500      1.00800 ; qtot -1.072
  2482  A2C   156   GLU    CB 2482     0.056000     12.01000 ; qtot -1.016
  2483   HC   156   GLU   HB2 2483    -0.017300      1.00800 ; qtot -1.034
  2484   HC   156   GLU   HB3 2484    -0.017300      1.00800 ; qtot -1.051
  2485  A2C   156   GLU    CG 2485     0.013600     12.01000 ; qtot -1.037
  2486   HC   156   GLU   HG2 2486    -0.042500      1.00800 ; qtot -1.080
  2487   HC   156   GLU   HG3 2487    -0.042500      1.00800 ; qtot -1.122
  2488   CO   156   GLU    CD 2488     0.805400     12.01000 ; qtot -0.317
  2489   O2   156   GLU   OE1 2489    -0.818800     16.00000 ; qtot -1.136
  2490   O2   156   GLU   OE2 2490    -0.818800     16.00000 ; qtot -1.955
  2491    C   156   GLU     C 2491     0.536600     12.01000 ; qtot -1.418
  2492    O   156   GLU     O 2492    -0.581900     16.00000 ; qtot -2.000
  2493    N   157   LYS     N 2493    -0.347900     14.01000 ; qtot -2.348
  2494    H   157   LYS     H 2494     0.274700      1.00800 ; qtot -2.073
  2495   CX   157   LYS    CA 2495    -0.240000     12.01000 ; qtot -2.313
  2496   H1   157   LYS    HA 2496     0.142600      1.00800 ; qtot -2.171
  2497   C8   157   LYS    CB 2497    -0.009400     12.01000 ; qtot -2.180
  2498   HC   157   LYS   HB2 2498     0.036200      1.00800 ; qtot -2.144
  2499   HC   157   LYS   HB3 2499     0.036200      1.00800 ; qtot -2.108
  2500   C8   157   LYS    CG 2500     0.018700     12.01000 ; qtot -2.089
  2501   HC   157   LYS   HG2 2501     0.010300      1.00800 ; qtot -2.079
  2502   HC   157   LYS   HG3 2502     0.010300      1.00800 ; qtot -2.068
  2503   C8   157   LYS    CD 2503    -0.047900     12.01000 ; qtot -2.116
  2504   HC   157   LYS   HD2 2504     0.062100      1.00800 ; qtot -2.054
  2505   HC   157   LYS   HD3 2505     0.062100      1.00800 ; qtot -1.992
  2506   C8   157   LYS    CE 2506    -0.014300     12.01000 ; qtot -2.006
  2507   HP   157   LYS   HE2 2507     0.113500      1.00800 ; qtot -1.893
  2508   HP   157   LYS   HE3 2508     0.113500      1.00800 ; qtot -1.779
  2509   N3   157   LYS    NZ 2509    -0.385400     14.01000 ; qtot -2.165
  2510    H   157   LYS   HZ1 2510     0.340000      1.00800 ; qtot -1.825
  2511    H   157   LYS   HZ2 2511     0.340000      1.00800 ; qtot -1.485
  2512    H   157   LYS   HZ3 2512     0.340000      1.00800 ; qtot -1.145
  2513    C   157   LYS     C 2513     0.734100     12.01000 ; qtot -0.411
  2514    O   157   LYS     O 2514    -0.589400     16.00000 ; qtot -1.000
  2515    N   158   ILE     N 2515    -0.415700     14.01000 ; qtot -1.416
  2516    H   158   ILE     H 2516     0.271900      1.00800 ; qtot -1.144
  2517   CX   158   ILE    CA 2517    -0.059700     12.01000 ; qtot -1.203
  2518   H1   158   ILE    HA 2518     0.086900      1.00800 ; qtot -1.117
  2519  A3C   158   ILE    CB 2519     0.130300     12.01000 ; qtot -0.986
  2520   HC   158   ILE    HB 2520     0.018700      1.00800 ; qtot -0.968
  2521   CT   158   ILE   CG2 2521    -0.320400     12.01000 ; qtot -1.288
  2522   HC   158   ILE  HG21 2522     0.088200      1.00800 ; qtot -1.200
  2523   HC   158   ILE  HG22 2523     0.088200      1.00800 ; qtot -1.112
  2524   HC   158   ILE  HG23 2524     0.088200      1.00800 ; qtot -1.023
  2525  A2C   158   ILE   CG1 2525    -0.043000     12.01000 ; qtot -1.066
  2526   HC   158   ILE  HG12 2526     0.023600      1.00800 ; qtot -1.043
  2527   HC   158   ILE  HG13 2527     0.023600      1.00800 ; qtot -1.019
  2528   CT   158   ILE   CD1 2528    -0.066000     12.01000 ; qtot -1.085
  2529   HC   158   ILE  HD11 2529     0.018600      1.00800 ; qtot -1.067
  2530   HC   158   ILE  HD12 2530     0.018600      1.00800 ; qtot -1.048
  2531   HC   158   ILE  HD13 2531     0.018600      1.00800 ; qtot -1.029
  2532    C   158   ILE     C 2532     0.597300     12.01000 ; qtot -0.432
  2533    O   158   ILE     O 2533    -0.567900     16.00000 ; qtot -1.000
  2534    N   159   HIE     N 2534    -0.415700     14.01000 ; qtot -1.416
  2535    H   159   HIE     H 2535     0.271900      1.00800 ; qtot -1.144
  2536   CX   159   HIE    CA 2536    -0.058100     12.01000 ; qtot -1.202
  2537   H1   159   HIE    HA 2537     0.136000      1.00800 ; qtot -1.066
  2538   CT   159   HIE    CB 2538    -0.007400     12.01000 ; qtot -1.073
  2539   HC   159   HIE   HB2 2539     0.036700      1.00800 ; qtot -1.037
  2540   HC   159   HIE   HB3 2540     0.036700      1.00800 ; qtot -1.000
  2541   CC   159   HIE    CG 2541     0.186800     12.01000 ; qtot -0.813
  2542   NB   159   HIE   ND1 2542    -0.543200     14.01000 ; qtot -1.356
  2543   CR   159   HIE   CE1 2543     0.163500     12.01000 ; qtot -1.193
  2544   H5   159   HIE   HE1 2544     0.143500      1.00800 ; qtot -1.049
  2545   NA   159   HIE   NE2 2545    -0.279500     14.01000 ; qtot -1.329
  2546    H   159   HIE   HE2 2546     0.333900      1.00800 ; qtot -0.995
  2547   CW   159   HIE   CD2 2547    -0.220700     12.01000 ; qtot -1.216
  2548   H4   159   HIE   HD2 2548     0.186200      1.00800 ; qtot -1.029
  2549    C   159   HIE     C 2549     0.597300     12.01000 ; qtot -0.432
  2550    O   159   HIE     O 2550    -0.567900     16.00000 ; qtot -1.000
  2551    N   160   LYS     N 2551    -0.347900     14.01000 ; qtot -1.348
  2552    H   160   LYS     H 2552     0.274700      1.00800 ; qtot -1.073
  2553   CX   160   LYS    CA 2553    -0.240000     12.01000 ; qtot -1.313
  2554   H1   160   LYS    HA 2554     0.142600      1.00800 ; qtot -1.171
  2555   C8   160   LYS    CB 2555    -0.009400     12.01000 ; qtot -1.180
  2556   HC   160   LYS   HB2 2556     0.036200      1.00800 ; qtot -1.144
  2557   HC   160   LYS   HB3 2557     0.036200      1.00800 ; qtot -1.108
  2558   C8   160   LYS    CG 2558     0.018700     12.01000 ; qtot -1.089
  2559   HC   160   LYS   HG2 2559     0.010300      1.00800 ; qtot -1.079
  2560   HC   160   LYS   HG3 2560     0.010300      1.00800 ; qtot -1.068
  2561   C8   160   LYS    CD 2561    -0.047900     12.01000 ; qtot -1.116
  2562   HC   160   LYS   HD2 2562     0.062100      1.00800 ; qtot -1.054
  2563   HC   160   LYS   HD3 2563     0.062100      1.00800 ; qtot -0.992
  2564   C8   160   LYS    CE 2564    -0.014300     12.01000 ; qtot -1.006
  2565   HP   160   LYS   HE2 2565     0.113500      1.00800 ; qtot -0.893
  2566   HP   160   LYS   HE3 2566     0.113500      1.00800 ; qtot -0.779
  2567   N3   160   LYS    NZ 2567    -0.385400     14.01000 ; qtot -1.165
  2568    H   160   LYS   HZ1 2568     0.340000      1.00800 ; qtot -0.825
  2569    H   160   LYS   HZ2 2569     0.340000      1.00800 ; qtot -0.485
  2570    H   160   LYS   HZ3 2570     0.340000      1.00800 ; qtot -0.145
  2571    C   160   LYS     C 2571     0.734100     12.01000 ; qtot 0.589
  2572    O   160   LYS     O 2572    -0.589400     16.00000 ; qtot 0.000
  2573    N   161   ARG     N 2573    -0.347900     14.01000 ; qtot -0.348
  2574    H   161   ARG     H 2574     0.274700      1.00800 ; qtot -0.073
  2575   CX   161   ARG    CA 2575    -0.263700     12.01000 ; qtot -0.337
  2576   H1   161   ARG    HA 2576     0.156000      1.00800 ; qtot -0.181
  2577   C8   161   ARG    CB 2577    -0.000700     12.01000 ; qtot -0.182
  2578   HC   161   ARG   HB2 2578     0.032700      1.00800 ; qtot -0.149
  2579   HC   161   ARG   HB3 2579     0.032700      1.00800 ; qtot -0.116
  2580   C8   161   ARG    CG 2580     0.039000     12.01000 ; qtot -0.077
  2581   HC   161   ARG   HG2 2581     0.028500      1.00800 ; qtot -0.049
  2582   HC   161   ARG   HG3 2582     0.028500      1.00800 ; qtot -0.020
  2583   C8   161   ARG    CD 2583     0.048600     12.01000 ; qtot 0.028
  2584   H1   161   ARG   HD2 2584     0.068700      1.00800 ; qtot 0.097
  2585   H1   161   ARG   HD3 2585     0.068700      1.00800 ; qtot 0.166
  2586   N2   161   ARG    NE 2586    -0.529500     14.01000 ; qtot -0.364
  2587    H   161   ARG    HE 2587     0.345600      1.00800 ; qtot -0.018
  2588   CA   161   ARG    CZ 2588     0.807600     12.01000 ; qtot 0.790
  2589   N2   161   ARG   NH1 2589    -0.862700     14.01000 ; qtot -0.073
  2590    H   161   ARG  HH11 2590     0.447800      1.00800 ; qtot 0.375
  2591    H   161   ARG  HH12 2591     0.447800      1.00800 ; qtot 0.822
  2592   N2   161   ARG   NH2 2592    -0.862700     14.01000 ; qtot -0.040
  2593    H   161   ARG  HH21 2593     0.447800      1.00800 ; qtot 0.408
  2594    H   161   ARG  HH22 2594     0.447800      1.00800 ; qtot 0.855
  2595    C   161   ARG     C 2595     0.734100     12.01000 ; qtot 1.589
  2596    O   161   ARG     O 2596    -0.589400     16.00000 ; qtot 1.000
  2597    N   162   ASN     N 2597    -0.415700     14.01000 ; qtot 0.584
  2598    H   162   ASN     H 2598     0.271900      1.00800 ; qtot 0.856
  2599   CX   162   ASN    CA 2599     0.014300     12.01000 ; qtot 0.871
  2600   H1   162   ASN    HA 2600     0.104800      1.00800 ; qtot 0.975
  2601  A2C   162   ASN    CB 2601    -0.204100     12.01000 ; qtot 0.771
  2602   HC   162   ASN   HB2 2602     0.079700      1.00800 ; qtot 0.851
  2603   HC   162   ASN   HB3 2603     0.079700      1.00800 ; qtot 0.931
  2604    C   162   ASN    CG 2604     0.713000     12.01000 ; qtot 1.644
  2605    O   162   ASN   OD1 2605    -0.593100     16.00000 ; qtot 1.051
  2606    N   162   ASN   ND2 2606    -0.919100     14.01000 ; qtot 0.131
  2607    H   162   ASN  HD21 2607     0.419600      1.00800 ; qtot 0.551
  2608    H   162   ASN  HD22 2608     0.419600      1.00800 ; qtot 0.971
  2609    C   162   ASN     C 2609     0.597300     12.01000 ; qtot 1.568
  2610    O   162   ASN     O 2610    -0.567900     16.00000 ; qtot 1.000
  2611    N   163   SER     N 2611    -0.415700     14.01000 ; qtot 0.584
  2612    H   163   SER     H 2612     0.271900      1.00800 ; qtot 0.856
  2613   CX   163   SER    CA 2613    -0.024900     12.01000 ; qtot 0.831
  2614   H1   163   SER    HA 2614     0.084300      1.00800 ; qtot 0.916
  2615  A2C   163   SER    CB 2615     0.211700     12.01000 ; qtot 1.127
  2616   H1   163   SER   HB2 2616     0.035200      1.00800 ; qtot 1.163
  2617   H1   163   SER   HB3 2617     0.035200      1.00800 ; qtot 1.198
  2618   OH   163   SER    OG 2618    -0.654600     16.00000 ; qtot 0.543
  2619   HO   163   SER    HG 2619     0.427500      1.00800 ; qtot 0.971
  2620    C   163   SER     C 2620     0.597300     12.01000 ; qtot 1.568
  2621    O   163   SER     O 2621    -0.567900     16.00000 ; qtot 1.000
  2622    N   164   VAL     N 2622    -0.415700     14.01000 ; qtot 0.584
  2623    H   164   VAL     H 2623     0.271900      1.00800 ; qtot 0.856
  2624   CX   164   VAL    CA 2624    -0.087500     12.01000 ; qtot 0.769
  2625   H1   164   VAL    HA 2625     0.096900      1.00800 ; qtot 0.866
  2626  A3C   164   VAL    CB 2626     0.298500     12.01000 ; qtot 1.164
  2627   HC   164   VAL    HB 2627    -0.029700      1.00800 ; qtot 1.134
  2628   CT   164   VAL   CG1 2628    -0.319200     12.01000 ; qtot 0.815
  2629   HC   164   VAL  HG11 2629     0.079100      1.00800 ; qtot 0.894
  2630   HC   164   VAL  HG12 2630     0.079100      1.00800 ; qtot 0.973
  2631   HC   164   VAL  HG13 2631     0.079100      1.00800 ; qtot 1.053
  2632   CT   164   VAL   CG2 2632    -0.319200     12.01000 ; qtot 0.733
  2633   HC   164   VAL  HG21 2633     0.079100      1.00800 ; qtot 0.812
  2634   HC   164   VAL  HG22 2634     0.079100      1.00800 ; qtot 0.892
  2635   HC   164   VAL  HG23 2635     0.079100      1.00800 ; qtot 0.971
  2636    C   164   VAL     C 2636     0.597300     12.01000 ; qtot 1.568
  2637    O   164   VAL     O 2637    -0.567900     16.00000 ; qtot 1.000
  2638    N   165   ARG     N 2638    -0.347900     14.01000 ; qtot 0.652
  2639    H   165   ARG     H 2639     0.274700      1.00800 ; qtot 0.927
  2640   CX   165   ARG    CA 2640    -0.263700     12.01000 ; qtot 0.663
  2641   H1   165   ARG    HA 2641     0.156000      1.00800 ; qtot 0.819
  2642   C8   165   ARG    CB 2642    -0.000700     12.01000 ; qtot 0.818
  2643   HC   165   ARG   HB2 2643     0.032700      1.00800 ; qtot 0.851
  2644   HC   165   ARG   HB3 2644     0.032700      1.00800 ; qtot 0.884
  2645   C8   165   ARG    CG 2645     0.039000     12.01000 ; qtot 0.923
  2646   HC   165   ARG   HG2 2646     0.028500      1.00800 ; qtot 0.951
  2647   HC   165   ARG   HG3 2647     0.028500      1.00800 ; qtot 0.980
  2648   C8   165   ARG    CD 2648     0.048600     12.01000 ; qtot 1.028
  2649   H1   165   ARG   HD2 2649     0.068700      1.00800 ; qtot 1.097
  2650   H1   165   ARG   HD3 2650     0.068700      1.00800 ; qtot 1.166
  2651   N2   165   ARG    NE 2651    -0.529500     14.01000 ; qtot 0.636
  2652    H   165   ARG    HE 2652     0.345600      1.00800 ; qtot 0.982
  2653   CA   165   ARG    CZ 2653     0.807600     12.01000 ; qtot 1.790
  2654   N2   165   ARG   NH1 2654    -0.862700     14.01000 ; qtot 0.927
  2655    H   165   ARG  HH11 2655     0.447800      1.00800 ; qtot 1.375
  2656    H   165   ARG  HH12 2656     0.447800      1.00800 ; qtot 1.822
  2657   N2   165   ARG   NH2 2657    -0.862700     14.01000 ; qtot 0.960
  2658    H   165   ARG  HH21 2658     0.447800      1.00800 ; qtot 1.408
  2659    H   165   ARG  HH22 2659     0.447800      1.00800 ; qtot 1.855
  2660    C   165   ARG     C 2660     0.734100     12.01000 ; qtot 2.589
  2661    O   165   ARG     O 2661    -0.589400     16.00000 ; qtot 2.000
  2662    N   166   LEU     N 2662    -0.415700     14.01000 ; qtot 1.584
  2663    H   166   LEU     H 2663     0.271900      1.00800 ; qtot 1.856
  2664   CX   166   LEU    CA 2664    -0.051800     12.01000 ; qtot 1.804
  2665   H1   166   LEU    HA 2665     0.092200      1.00800 ; qtot 1.897
  2666  A2C   166   LEU    CB 2666    -0.110200     12.01000 ; qtot 1.786
  2667   HC   166   LEU   HB2 2667     0.045700      1.00800 ; qtot 1.832
  2668   HC   166   LEU   HB3 2668     0.045700      1.00800 ; qtot 1.878
  2669  A3C   166   LEU    CG 2669     0.353100     12.01000 ; qtot 2.231
  2670   HC   166   LEU    HG 2670    -0.036100      1.00800 ; qtot 2.195
  2671   CT   166   LEU   CD1 2671    -0.412100     12.01000 ; qtot 1.783
  2672   HC   166   LEU  HD11 2672     0.100000      1.00800 ; qtot 1.883
  2673   HC   166   LEU  HD12 2673     0.100000      1.00800 ; qtot 1.983
  2674   HC   166   LEU  HD13 2674     0.100000      1.00800 ; qtot 2.083
  2675   CT   166   LEU   CD2 2675    -0.412100     12.01000 ; qtot 1.671
  2676   HC   166   LEU  HD21 2676     0.100000      1.00800 ; qtot 1.771
  2677   HC   166   LEU  HD22 2677     0.100000      1.00800 ; qtot 1.871
  2678   HC   166   LEU  HD23 2678     0.100000      1.00800 ; qtot 1.971
  2679    C   166   LEU     C 2679     0.597300     12.01000 ; qtot 2.568
  2680    O   166   LEU     O 2680    -0.567900     16.00000 ; qtot 2.000
  2681    N   167   VAL     N 2681    -0.415700     14.01000 ; qtot 1.584
  2682    H   167   VAL     H 2682     0.271900      1.00800 ; qtot 1.856
  2683   CX   167   VAL    CA 2683    -0.087500     12.01000 ; qtot 1.769
  2684   H1   167   VAL    HA 2684     0.096900      1.00800 ; qtot 1.866
  2685  A3C   167   VAL    CB 2685     0.298500     12.01000 ; qtot 2.164
  2686   HC   167   VAL    HB 2686    -0.029700      1.00800 ; qtot 2.134
  2687   CT   167   VAL   CG1 2687    -0.319200     12.01000 ; qtot 1.815
  2688   HC   167   VAL  HG11 2688     0.079100      1.00800 ; qtot 1.894
  2689   HC   167   VAL  HG12 2689     0.079100      1.00800 ; qtot 1.973
  2690   HC   167   VAL  HG13 2690     0.079100      1.00800 ; qtot 2.053
  2691   CT   167   VAL   CG2 2691    -0.319200     12.01000 ; qtot 1.733
  2692   HC   167   VAL  HG21 2692     0.079100      1.00800 ; qtot 1.812
  2693   HC   167   VAL  HG22 2693     0.079100      1.00800 ; qtot 1.892
  2694   HC   167   VAL  HG23 2694     0.079100      1.00800 ; qtot 1.971
  2695    C   167   VAL     C 2695     0.597300     12.01000 ; qtot 2.568
  2696    O   167   VAL     O 2696    -0.567900     16.00000 ; qtot 2.000
  2697    N   168   ILE     N 2697    -0.415700     14.01000 ; qtot 1.584
  2698    H   168   ILE     H 2698     0.271900      1.00800 ; qtot 1.856
  2699   CX   168   ILE    CA 2699    -0.059700     12.01000 ; qtot 1.797
  2700   H1   168   ILE    HA 2700     0.086900      1.00800 ; qtot 1.883
  2701  A3C   168   ILE    CB 2701     0.130300     12.01000 ; qtot 2.014
  2702   HC   168   ILE    HB 2702     0.018700      1.00800 ; qtot 2.032
  2703   CT   168   ILE   CG2 2703    -0.320400     12.01000 ; qtot 1.712
  2704   HC   168   ILE  HG21 2704     0.088200      1.00800 ; qtot 1.800
  2705   HC   168   ILE  HG22 2705     0.088200      1.00800 ; qtot 1.888
  2706   HC   168   ILE  HG23 2706     0.088200      1.00800 ; qtot 1.977
  2707  A2C   168   ILE   CG1 2707    -0.043000     12.01000 ; qtot 1.934
  2708   HC   168   ILE  HG12 2708     0.023600      1.00800 ; qtot 1.957
  2709   HC   168   ILE  HG13 2709     0.023600      1.00800 ; qtot 1.981
  2710   CT   168   ILE   CD1 2710    -0.066000     12.01000 ; qtot 1.915
  2711   HC   168   ILE  HD11 2711     0.018600      1.00800 ; qtot 1.933
  2712   HC   168   ILE  HD12 2712     0.018600      1.00800 ; qtot 1.952
  2713   HC   168   ILE  HD13 2713     0.018600      1.00800 ; qtot 1.971
  2714    C   168   ILE     C 2714     0.597300     12.01000 ; qtot 2.568
  2715    O   168   ILE     O 2715    -0.567900     16.00000 ; qtot 2.000
  2716    N   169   ARG     N 2716    -0.347900     14.01000 ; qtot 1.652
  2717    H   169   ARG     H 2717     0.274700      1.00800 ; qtot 1.927
  2718   CX   169   ARG    CA 2718    -0.263700     12.01000 ; qtot 1.663
  2719   H1   169   ARG    HA 2719     0.156000      1.00800 ; qtot 1.819
  2720   C8   169   ARG    CB 2720    -0.000700     12.01000 ; qtot 1.818
  2721   HC   169   ARG   HB2 2721     0.032700      1.00800 ; qtot 1.851
  2722   HC   169   ARG   HB3 2722     0.032700      1.00800 ; qtot 1.884
  2723   C8   169   ARG    CG 2723     0.039000     12.01000 ; qtot 1.923
  2724   HC   169   ARG   HG2 2724     0.028500      1.00800 ; qtot 1.951
  2725   HC   169   ARG   HG3 2725     0.028500      1.00800 ; qtot 1.980
  2726   C8   169   ARG    CD 2726     0.048600     12.01000 ; qtot 2.028
  2727   H1   169   ARG   HD2 2727     0.068700      1.00800 ; qtot 2.097
  2728   H1   169   ARG   HD3 2728     0.068700      1.00800 ; qtot 2.166
  2729   N2   169   ARG    NE 2729    -0.529500     14.01000 ; qtot 1.636
  2730    H   169   ARG    HE 2730     0.345600      1.00800 ; qtot 1.982
  2731   CA   169   ARG    CZ 2731     0.807600     12.01000 ; qtot 2.790
  2732   N2   169   ARG   NH1 2732    -0.862700     14.01000 ; qtot 1.927
  2733    H   169   ARG  HH11 2733     0.447800      1.00800 ; qtot 2.375
  2734    H   169   ARG  HH12 2734     0.447800      1.00800 ; qtot 2.822
  2735   N2   169   ARG   NH2 2735    -0.862700     14.01000 ; qtot 1.960
  2736    H   169   ARG  HH21 2736     0.447800      1.00800 ; qtot 2.408
  2737    H   169   ARG  HH22 2737     0.447800      1.00800 ; qtot 2.855
  2738    C   169   ARG     C 2738     0.734100     12.01000 ; qtot 3.589
  2739    O   169   ARG     O 2739    -0.589400     16.00000 ; qtot 3.000
  2740    N   170   LYS     N 2740    -0.347900     14.01000 ; qtot 2.652
  2741    H   170   LYS     H 2741     0.274700      1.00800 ; qtot 2.927
  2742   CX   170   LYS    CA 2742    -0.240000     12.01000 ; qtot 2.687
  2743   H1   170   LYS    HA 2743     0.142600      1.00800 ; qtot 2.829
  2744   C8   170   LYS    CB 2744    -0.009400     12.01000 ; qtot 2.820
  2745   HC   170   LYS   HB2 2745     0.036200      1.00800 ; qtot 2.856
  2746   HC   170   LYS   HB3 2746     0.036200      1.00800 ; qtot 2.892
  2747   C8   170   LYS    CG 2747     0.018700     12.01000 ; qtot 2.911
  2748   HC   170   LYS   HG2 2748     0.010300      1.00800 ; qtot 2.921
  2749   HC   170   LYS   HG3 2749     0.010300      1.00800 ; qtot 2.932
  2750   C8   170   LYS    CD 2750    -0.047900     12.01000 ; qtot 2.884
  2751   HC   170   LYS   HD2 2751     0.062100      1.00800 ; qtot 2.946
  2752   HC   170   LYS   HD3 2752     0.062100      1.00800 ; qtot 3.008
  2753   C8   170   LYS    CE 2753    -0.014300     12.01000 ; qtot 2.994
  2754   HP   170   LYS   HE2 2754     0.113500      1.00800 ; qtot 3.107
  2755   HP   170   LYS   HE3 2755     0.113500      1.00800 ; qtot 3.221
  2756   N3   170   LYS    NZ 2756    -0.385400     14.01000 ; qtot 2.835
  2757    H   170   LYS   HZ1 2757     0.340000      1.00800 ; qtot 3.175
  2758    H   170   LYS   HZ2 2758     0.340000      1.00800 ; qtot 3.515
  2759    H   170   LYS   HZ3 2759     0.340000      1.00800 ; qtot 3.855
  2760    C   170   LYS     C 2760     0.734100     12.01000 ; qtot 4.589
  2761    O   170   LYS     O 2761    -0.589400     16.00000 ; qtot 4.000
  2762    N   171   VAL     N 2762    -0.415700     14.01000 ; qtot 3.584
  2763    H   171   VAL     H 2763     0.271900      1.00800 ; qtot 3.856
  2764   CX   171   VAL    CA 2764    -0.087500     12.01000 ; qtot 3.769
  2765   H1   171   VAL    HA 2765     0.096900      1.00800 ; qtot 3.866
  2766  A3C   171   VAL    CB 2766     0.298500     12.01000 ; qtot 4.164
  2767   HC   171   VAL    HB 2767    -0.029700      1.00800 ; qtot 4.134
  2768   CT   171   VAL   CG1 2768    -0.319200     12.01000 ; qtot 3.815
  2769   HC   171   VAL  HG11 2769     0.079100      1.00800 ; qtot 3.894
  2770   HC   171   VAL  HG12 2770     0.079100      1.00800 ; qtot 3.973
  2771   HC   171   VAL  HG13 2771     0.079100      1.00800 ; qtot 4.053
  2772   CT   171   VAL   CG2 2772    -0.319200     12.01000 ; qtot 3.733
  2773   HC   171   VAL  HG21 2773     0.079100      1.00800 ; qtot 3.812
  2774   HC   171   VAL  HG22 2774     0.079100      1.00800 ; qtot 3.892
  2775   HC   171   VAL  HG23 2775     0.079100      1.00800 ; qtot 3.971
  2776    C   171   VAL     C 2776     0.597300     12.01000 ; qtot 4.568
  2777    O   171   VAL     O 2777    -0.567900     16.00000 ; qtot 4.000
  2778    N   172   GLN     N 2778    -0.415700     14.01000 ; qtot 3.584
  2779    H   172   GLN     H 2779     0.271900      1.00800 ; qtot 3.856
  2780   CX   172   GLN    CA 2780    -0.003100     12.01000 ; qtot 3.853
  2781   H1   172   GLN    HA 2781     0.085000      1.00800 ; qtot 3.938
  2782  A2C   172   GLN    CB 2782    -0.003600     12.01000 ; qtot 3.935
  2783   HC   172   GLN   HB2 2783     0.017100      1.00800 ; qtot 3.952
  2784   HC   172   GLN   HB3 2784     0.017100      1.00800 ; qtot 3.969
  2785  A2C   172   GLN    CG 2785    -0.064500     12.01000 ; qtot 3.904
  2786   HC   172   GLN   HG2 2786     0.035200      1.00800 ; qtot 3.939
  2787   HC   172   GLN   HG3 2787     0.035200      1.00800 ; qtot 3.975
  2788    C   172   GLN    CD 2788     0.695100     12.01000 ; qtot 4.670
  2789    O   172   GLN   OE1 2789    -0.608600     16.00000 ; qtot 4.061
  2790    N   172   GLN   NE2 2790    -0.940700     14.01000 ; qtot 3.120
  2791    H   172   GLN  HE21 2791     0.425100      1.00800 ; qtot 3.546
  2792    H   172   GLN  HE22 2792     0.425100      1.00800 ; qtot 3.971
  2793    C   172   GLN     C 2793     0.597300     12.01000 ; qtot 4.568
  2794    O   172   GLN     O 2794    -0.567900     16.00000 ; qtot 4.000
  2795    N   173   TYR     N 2795    -0.415700     14.01000 ; qtot 3.584
  2796    H   173   TYR     H 2796     0.271900      1.00800 ; qtot 3.856
  2797   CX   173   TYR    CA 2797    -0.001400     12.01000 ; qtot 3.855
  2798   H1   173   TYR    HA 2798     0.087600      1.00800 ; qtot 3.942
  2799   CT   173   TYR    CB 2799    -0.015200     12.01000 ; qtot 3.927
  2800   HC   173   TYR   HB2 2800     0.029500      1.00800 ; qtot 3.957
  2801   HC   173   TYR   HB3 2801     0.029500      1.00800 ; qtot 3.986
  2802   CA   173   TYR    CG 2802    -0.001100     12.01000 ; qtot 3.985
  2803   CA   173   TYR   CD1 2803    -0.190600     12.01000 ; qtot 3.795
  2804   HA   173   TYR   HD1 2804     0.169900      1.00800 ; qtot 3.964
  2805   CA   173   TYR   CE1 2805    -0.234100     12.01000 ; qtot 3.730
  2806   HA   173   TYR   HE1 2806     0.165600      1.00800 ; qtot 3.896
  2807    C   173   TYR    CZ 2807     0.322600     12.01000 ; qtot 4.219
  2808   OH   173   TYR    OH 2808    -0.557900     16.00000 ; qtot 3.661
  2809   HO   173   TYR    HH 2809     0.399200      1.00800 ; qtot 4.060
  2810   CA   173   TYR   CE2 2810    -0.234100     12.01000 ; qtot 3.826
  2811   HA   173   TYR   HE2 2811     0.165600      1.00800 ; qtot 3.991
  2812   CA   173   TYR   CD2 2812    -0.190600     12.01000 ; qtot 3.801
  2813   HA   173   TYR   HD2 2813     0.169900      1.00800 ; qtot 3.971
  2814    C   173   TYR     C 2814     0.597300     12.01000 ; qtot 4.568
  2815    O   173   TYR     O 2815    -0.567900     16.00000 ; qtot 4.000
  2816    N   174   ALA     N 2816    -0.415700     14.01000 ; qtot 3.584
  2817    H   174   ALA     H 2817     0.271900      1.00800 ; qtot 3.856
  2818   CX   174   ALA    CA 2818     0.033700     12.01000 ; qtot 3.890
  2819   H1   174   ALA    HA 2819     0.082300      1.00800 ; qtot 3.972
  2820   CT   174   ALA    CB 2820    -0.182500     12.01000 ; qtot 3.790
  2821   HC   174   ALA   HB1 2821     0.060300      1.00800 ; qtot 3.850
  2822   HC   174   ALA   HB2 2822     0.060300      1.00800 ; qtot 3.910
  2823   HC   174   ALA   HB3 2823     0.060300      1.00800 ; qtot 3.971
  2824    C   174   ALA     C 2824     0.597300     12.01000 ; qtot 4.568
  2825    O   174   ALA     O 2825    -0.567900     16.00000 ; qtot 4.000
  2826    N   175   PRO     N 2826    -0.254800     14.01000 ; qtot 3.745
  2827   CT   175   PRO    CD 2827     0.019200     12.01000 ; qtot 3.764
  2828   H1   175   PRO   HD2 2828     0.039100      1.00800 ; qtot 3.804
  2829   H1   175   PRO   HD3 2829     0.039100      1.00800 ; qtot 3.843
  2830   CT   175   PRO    CG 2830     0.018900     12.01000 ; qtot 3.862
  2831   HC   175   PRO   HG2 2831     0.021300      1.00800 ; qtot 3.883
  2832   HC   175   PRO   HG3 2832     0.021300      1.00800 ; qtot 3.904
  2833   CT   175   PRO    CB 2833    -0.007000     12.01000 ; qtot 3.897
  2834   HC   175   PRO   HB2 2834     0.025300      1.00800 ; qtot 3.922
  2835   HC   175   PRO   HB3 2835     0.025300      1.00800 ; qtot 3.948
  2836   CX   175   PRO    CA 2836    -0.026600     12.01000 ; qtot 3.921
  2837   H1   175   PRO    HA 2837     0.064100      1.00800 ; qtot 3.985
  2838    C   175   PRO     C 2838     0.589600     12.01000 ; qtot 4.575
  2839    O   175   PRO     O 2839    -0.574800     16.00000 ; qtot 4.000
  2840    N   176   GLU     N 2840    -0.516300     14.01000 ; qtot 3.484
  2841    H   176   GLU     H 2841     0.293600      1.00800 ; qtot 3.777
  2842   CX   176   GLU    CA 2842     0.039700     12.01000 ; qtot 3.817
  2843   H1   176   GLU    HA 2843     0.110500      1.00800 ; qtot 3.928
  2844  A2C   176   GLU    CB 2844     0.056000     12.01000 ; qtot 3.984
  2845   HC   176   GLU   HB2 2845    -0.017300      1.00800 ; qtot 3.966
  2846   HC   176   GLU   HB3 2846    -0.017300      1.00800 ; qtot 3.949
  2847  A2C   176   GLU    CG 2847     0.013600     12.01000 ; qtot 3.963
  2848   HC   176   GLU   HG2 2848    -0.042500      1.00800 ; qtot 3.920
  2849   HC   176   GLU   HG3 2849    -0.042500      1.00800 ; qtot 3.878
  2850   CO   176   GLU    CD 2850     0.805400     12.01000 ; qtot 4.683
  2851   O2   176   GLU   OE1 2851    -0.818800     16.00000 ; qtot 3.864
  2852   O2   176   GLU   OE2 2852    -0.818800     16.00000 ; qtot 3.045
  2853    C   176   GLU     C 2853     0.536600     12.01000 ; qtot 3.582
  2854    O   176   GLU     O 2854    -0.581900     16.00000 ; qtot 3.000
  2855    N   177   ARG     N 2855    -0.347900     14.01000 ; qtot 2.652
  2856    H   177   ARG     H 2856     0.274700      1.00800 ; qtot 2.927
  2857   CX   177   ARG    CA 2857    -0.263700     12.01000 ; qtot 2.663
  2858   H1   177   ARG    HA 2858     0.156000      1.00800 ; qtot 2.819
  2859   C8   177   ARG    CB 2859    -0.000700     12.01000 ; qtot 2.818
  2860   HC   177   ARG   HB2 2860     0.032700      1.00800 ; qtot 2.851
  2861   HC   177   ARG   HB3 2861     0.032700      1.00800 ; qtot 2.884
  2862   C8   177   ARG    CG 2862     0.039000     12.01000 ; qtot 2.923
  2863   HC   177   ARG   HG2 2863     0.028500      1.00800 ; qtot 2.951
  2864   HC   177   ARG   HG3 2864     0.028500      1.00800 ; qtot 2.980
  2865   C8   177   ARG    CD 2865     0.048600     12.01000 ; qtot 3.028
  2866   H1   177   ARG   HD2 2866     0.068700      1.00800 ; qtot 3.097
  2867   H1   177   ARG   HD3 2867     0.068700      1.00800 ; qtot 3.166
  2868   N2   177   ARG    NE 2868    -0.529500     14.01000 ; qtot 2.636
  2869    H   177   ARG    HE 2869     0.345600      1.00800 ; qtot 2.982
  2870   CA   177   ARG    CZ 2870     0.807600     12.01000 ; qtot 3.790
  2871   N2   177   ARG   NH1 2871    -0.862700     14.01000 ; qtot 2.927
  2872    H   177   ARG  HH11 2872     0.447800      1.00800 ; qtot 3.375
  2873    H   177   ARG  HH12 2873     0.447800      1.00800 ; qtot 3.822
  2874   N2   177   ARG   NH2 2874    -0.862700     14.01000 ; qtot 2.960
  2875    H   177   ARG  HH21 2875     0.447800      1.00800 ; qtot 3.408
  2876    H   177   ARG  HH22 2876     0.447800      1.00800 ; qtot 3.855
  2877    C   177   ARG     C 2877     0.734100     12.01000 ; qtot 4.589
  2878    O   177   ARG     O 2878    -0.589400     16.00000 ; qtot 4.000
  2879    N   178   PRO     N 2879    -0.254800     14.01000 ; qtot 3.745
  2880   CT   178   PRO    CD 2880     0.019200     12.01000 ; qtot 3.764
  2881   H1   178   PRO   HD2 2881     0.039100      1.00800 ; qtot 3.804
  2882   H1   178   PRO   HD3 2882     0.039100      1.00800 ; qtot 3.843
  2883   CT   178   PRO    CG 2883     0.018900     12.01000 ; qtot 3.862
  2884   HC   178   PRO   HG2 2884     0.021300      1.00800 ; qtot 3.883
  2885   HC   178   PRO   HG3 2885     0.021300      1.00800 ; qtot 3.904
  2886   CT   178   PRO    CB 2886    -0.007000     12.01000 ; qtot 3.897
  2887   HC   178   PRO   HB2 2887     0.025300      1.00800 ; qtot 3.922
  2888   HC   178   PRO   HB3 2888     0.025300      1.00800 ; qtot 3.948
  2889   CX   178   PRO    CA 2889    -0.026600     12.01000 ; qtot 3.921
  2890   H1   178   PRO    HA 2890     0.064100      1.00800 ; qtot 3.985
  2891    C   178   PRO     C 2891     0.589600     12.01000 ; qtot 4.575
  2892    O   178   PRO     O 2892    -0.574800     16.00000 ; qtot 4.000
  2893    N   179   GLY     N 2893    -0.415700     14.01000 ; qtot 3.584
  2894    H   179   GLY     H 2894     0.271900      1.00800 ; qtot 3.856
  2895   CX   179   GLY    CA 2895    -0.025200     12.01000 ; qtot 3.831
  2896   H1   179   GLY   HA2 2896     0.069800      1.00800 ; qtot 3.901
  2897   H1   179   GLY   HA3 2897     0.069800      1.00800 ; qtot 3.971
  2898    C   179   GLY     C 2898     0.597300     12.01000 ; qtot 4.568
  2899    O   179   GLY     O 2899    -0.567900     16.00000 ; qtot 4.000
  2900    N   180   PRO     N 2900    -0.254800     14.01000 ; qtot 3.745
  2901   CT   180   PRO    CD 2901     0.019200     12.01000 ; qtot 3.764
  2902   H1   180   PRO   HD2 2902     0.039100      1.00800 ; qtot 3.804
  2903   H1   180   PRO   HD3 2903     0.039100      1.00800 ; qtot 3.843
  2904   CT   180   PRO    CG 2904     0.018900     12.01000 ; qtot 3.862
  2905   HC   180   PRO   HG2 2905     0.021300      1.00800 ; qtot 3.883
  2906   HC   180   PRO   HG3 2906     0.021300      1.00800 ; qtot 3.904
  2907   CT   180   PRO    CB 2907    -0.007000     12.01000 ; qtot 3.897
  2908   HC   180   PRO   HB2 2908     0.025300      1.00800 ; qtot 3.922
  2909   HC   180   PRO   HB3 2909     0.025300      1.00800 ; qtot 3.948
  2910   CX   180   PRO    CA 2910    -0.026600     12.01000 ; qtot 3.921
  2911   H1   180   PRO    HA 2911     0.064100      1.00800 ; qtot 3.985
  2912    C   180   PRO     C 2912     0.589600     12.01000 ; qtot 4.575
  2913    O   180   PRO     O 2913    -0.574800     16.00000 ; qtot 4.000
  2914    N   181   GLN     N 2914    -0.415700     14.01000 ; qtot 3.584
  2915    H   181   GLN     H 2915     0.271900      1.00800 ; qtot 3.856
  2916   CX   181   GLN    CA 2916    -0.003100     12.01000 ; qtot 3.853
  2917   H1   181   GLN    HA 2917     0.085000      1.00800 ; qtot 3.938
  2918  A2C   181   GLN    CB 2918    -0.003600     12.01000 ; qtot 3.935
  2919   HC   181   GLN   HB2 2919     0.017100      1.00800 ; qtot 3.952
  2920   HC   181   GLN   HB3 2920     0.017100      1.00800 ; qtot 3.969
  2921  A2C   181   GLN    CG 2921    -0.064500     12.01000 ; qtot 3.904
  2922   HC   181   GLN   HG2 2922     0.035200      1.00800 ; qtot 3.939
  2923   HC   181   GLN   HG3 2923     0.035200      1.00800 ; qtot 3.975
  2924    C   181   GLN    CD 2924     0.695100     12.01000 ; qtot 4.670
  2925    O   181   GLN   OE1 2925    -0.608600     16.00000 ; qtot 4.061
  2926    N   181   GLN   NE2 2926    -0.940700     14.01000 ; qtot 3.120
  2927    H   181   GLN  HE21 2927     0.425100      1.00800 ; qtot 3.546
  2928    H   181   GLN  HE22 2928     0.425100      1.00800 ; qtot 3.971
  2929    C   181   GLN     C 2929     0.597300     12.01000 ; qtot 4.568
  2930    O   181   GLN     O 2930    -0.567900     16.00000 ; qtot 4.000
  2931    N   182   PRO     N 2931    -0.254800     14.01000 ; qtot 3.745
  2932   CT   182   PRO    CD 2932     0.019200     12.01000 ; qtot 3.764
  2933   H1   182   PRO   HD2 2933     0.039100      1.00800 ; qtot 3.804
  2934   H1   182   PRO   HD3 2934     0.039100      1.00800 ; qtot 3.843
  2935   CT   182   PRO    CG 2935     0.018900     12.01000 ; qtot 3.862
  2936   HC   182   PRO   HG2 2936     0.021300      1.00800 ; qtot 3.883
  2937   HC   182   PRO   HG3 2937     0.021300      1.00800 ; qtot 3.904
  2938   CT   182   PRO    CB 2938    -0.007000     12.01000 ; qtot 3.897
  2939   HC   182   PRO   HB2 2939     0.025300      1.00800 ; qtot 3.922
  2940   HC   182   PRO   HB3 2940     0.025300      1.00800 ; qtot 3.948
  2941   CX   182   PRO    CA 2941    -0.026600     12.01000 ; qtot 3.921
  2942   H1   182   PRO    HA 2942     0.064100      1.00800 ; qtot 3.985
  2943    C   182   PRO     C 2943     0.589600     12.01000 ; qtot 4.575
  2944    O   182   PRO     O 2944    -0.574800     16.00000 ; qtot 4.000
  2945    N   183   THR     N 2945    -0.415700     14.01000 ; qtot 3.584
  2946    H   183   THR     H 2946     0.271900      1.00800 ; qtot 3.856
  2947   CX   183   THR    CA 2947    -0.038900     12.01000 ; qtot 3.817
  2948   H1   183   THR    HA 2948     0.100700      1.00800 ; qtot 3.918
  2949  A3C   183   THR    CB 2949     0.365400     12.01000 ; qtot 4.283
  2950   H1   183   THR    HB 2950     0.004300      1.00800 ; qtot 4.288
  2951   CT   183   THR   CG2 2951    -0.243800     12.01000 ; qtot 4.044
  2952   HC   183   THR  HG21 2952     0.064200      1.00800 ; qtot 4.108
  2953   HC   183   THR  HG22 2953     0.064200      1.00800 ; qtot 4.172
  2954   HC   183   THR  HG23 2954     0.064200      1.00800 ; qtot 4.237
  2955   OH   183   THR   OG1 2955    -0.676100     16.00000 ; qtot 3.560
  2956   HO   183   THR   HG1 2956     0.410200      1.00800 ; qtot 3.971
  2957    C   183   THR     C 2957     0.597300     12.01000 ; qtot 4.568
  2958    O   183   THR     O 2958    -0.567900     16.00000 ; qtot 4.000
  2959    N   184   ALA     N 2959    -0.415700     14.01000 ; qtot 3.584
  2960    H   184   ALA     H 2960     0.271900      1.00800 ; qtot 3.856
  2961   CX   184   ALA    CA 2961     0.033700     12.01000 ; qtot 3.890
  2962   H1   184   ALA    HA 2962     0.082300      1.00800 ; qtot 3.972
  2963   CT   184   ALA    CB 2963    -0.182500     12.01000 ; qtot 3.790
  2964   HC   184   ALA   HB1 2964     0.060300      1.00800 ; qtot 3.850
  2965   HC   184   ALA   HB2 2965     0.060300      1.00800 ; qtot 3.910
  2966   HC   184   ALA   HB3 2966     0.060300      1.00800 ; qtot 3.971
  2967    C   184   ALA     C 2967     0.597300     12.01000 ; qtot 4.568
  2968    O   184   ALA     O 2968    -0.567900     16.00000 ; qtot 4.000
  2969    N   185   GLU     N 2969    -0.516300     14.01000 ; qtot 3.484
  2970    H   185   GLU     H 2970     0.293600      1.00800 ; qtot 3.777
  2971   CX   185   GLU    CA 2971     0.039700     12.01000 ; qtot 3.817
  2972   H1   185   GLU    HA 2972     0.110500      1.00800 ; qtot 3.928
  2973  A2C   185   GLU    CB 2973     0.056000     12.01000 ; qtot 3.984
  2974   HC   185   GLU   HB2 2974    -0.017300      1.00800 ; qtot 3.966
  2975   HC   185   GLU   HB3 2975    -0.017300      1.00800 ; qtot 3.949
  2976  A2C   185   GLU    CG 2976     0.013600     12.01000 ; qtot 3.963
  2977   HC   185   GLU   HG2 2977    -0.042500      1.00800 ; qtot 3.920
  2978   HC   185   GLU   HG3 2978    -0.042500      1.00800 ; qtot 3.878
  2979   CO   185   GLU    CD 2979     0.805400     12.01000 ; qtot 4.683
  2980   O2   185   GLU   OE1 2980    -0.818800     16.00000 ; qtot 3.864
  2981   O2   185   GLU   OE2 2981    -0.818800     16.00000 ; qtot 3.045
  2982    C   185   GLU     C 2982     0.536600     12.01000 ; qtot 3.582
  2983    O   185   GLU     O 2983    -0.581900     16.00000 ; qtot 3.000
  2984    N   186   THR     N 2984    -0.415700     14.01000 ; qtot 2.584
  2985    H   186   THR     H 2985     0.271900      1.00800 ; qtot 2.856
  2986   CX   186   THR    CA 2986    -0.038900     12.01000 ; qtot 2.817
  2987   H1   186   THR    HA 2987     0.100700      1.00800 ; qtot 2.918
  2988  A3C   186   THR    CB 2988     0.365400     12.01000 ; qtot 3.283
  2989   H1   186   THR    HB 2989     0.004300      1.00800 ; qtot 3.288
  2990   CT   186   THR   CG2 2990    -0.243800     12.01000 ; qtot 3.044
  2991   HC   186   THR  HG21 2991     0.064200      1.00800 ; qtot 3.108
  2992   HC   186   THR  HG22 2992     0.064200      1.00800 ; qtot 3.172
  2993   HC   186   THR  HG23 2993     0.064200      1.00800 ; qtot 3.237
  2994   OH   186   THR   OG1 2994    -0.676100     16.00000 ; qtot 2.560
  2995   HO   186   THR   HG1 2995     0.410200      1.00800 ; qtot 2.971
  2996    C   186   THR     C 2996     0.597300     12.01000 ; qtot 3.568
  2997    O   186   THR     O 2997    -0.567900     16.00000 ; qtot 3.000
  2998    N   187   THR     N 2998    -0.415700     14.01000 ; qtot 2.584
  2999    H   187   THR     H 2999     0.271900      1.00800 ; qtot 2.856
  3000   CX   187   THR    CA 3000    -0.038900     12.01000 ; qtot 2.817
  3001   H1   187   THR    HA 3001     0.100700      1.00800 ; qtot 2.918
  3002  A3C   187   THR    CB 3002     0.365400     12.01000 ; qtot 3.283
  3003   H1   187   THR    HB 3003     0.004300      1.00800 ; qtot 3.288
  3004   CT   187   THR   CG2 3004    -0.243800     12.01000 ; qtot 3.044
  3005   HC   187   THR  HG21 3005     0.064200      1.00800 ; qtot 3.108
  3006   HC   187   THR  HG22 3006     0.064200      1.00800 ; qtot 3.172
  3007   HC   187   THR  HG23 3007     0.064200      1.00800 ; qtot 3.237
  3008   OH   187   THR   OG1 3008    -0.676100     16.00000 ; qtot 2.560
  3009   HO   187   THR   HG1 3009     0.410200      1.00800 ; qtot 2.971
  3010    C   187   THR     C 3010     0.597300     12.01000 ; qtot 3.568
  3011    O   187   THR     O 3011    -0.567900     16.00000 ; qtot 3.000
  3012    N   188   ARG     N 3012    -0.347900     14.01000 ; qtot 2.652
  3013    H   188   ARG     H 3013     0.274700      1.00800 ; qtot 2.927
  3014   CX   188   ARG    CA 3014    -0.263700     12.01000 ; qtot 2.663
  3015   H1   188   ARG    HA 3015     0.156000      1.00800 ; qtot 2.819
  3016   C8   188   ARG    CB 3016    -0.000700     12.01000 ; qtot 2.818
  3017   HC   188   ARG   HB2 3017     0.032700      1.00800 ; qtot 2.851
  3018   HC   188   ARG   HB3 3018     0.032700      1.00800 ; qtot 2.884
  3019   C8   188   ARG    CG 3019     0.039000     12.01000 ; qtot 2.923
  3020   HC   188   ARG   HG2 3020     0.028500      1.00800 ; qtot 2.951
  3021   HC   188   ARG   HG3 3021     0.028500      1.00800 ; qtot 2.980
  3022   C8   188   ARG    CD 3022     0.048600     12.01000 ; qtot 3.028
  3023   H1   188   ARG   HD2 3023     0.068700      1.00800 ; qtot 3.097
  3024   H1   188   ARG   HD3 3024     0.068700      1.00800 ; qtot 3.166
  3025   N2   188   ARG    NE 3025    -0.529500     14.01000 ; qtot 2.636
  3026    H   188   ARG    HE 3026     0.345600      1.00800 ; qtot 2.982
  3027   CA   188   ARG    CZ 3027     0.807600     12.01000 ; qtot 3.790
  3028   N2   188   ARG   NH1 3028    -0.862700     14.01000 ; qtot 2.927
  3029    H   188   ARG  HH11 3029     0.447800      1.00800 ; qtot 3.375
  3030    H   188   ARG  HH12 3030     0.447800      1.00800 ; qtot 3.822
  3031   N2   188   ARG   NH2 3031    -0.862700     14.01000 ; qtot 2.960
  3032    H   188   ARG  HH21 3032     0.447800      1.00800 ; qtot 3.408
  3033    H   188   ARG  HH22 3033     0.447800      1.00800 ; qtot 3.855
  3034    C   188   ARG     C 3034     0.734100     12.01000 ; qtot 4.589
  3035    O   188   ARG     O 3035    -0.589400     16.00000 ; qtot 4.000
  3036    N   189   GLN     N 3036    -0.415700     14.01000 ; qtot 3.584
  3037    H   189   GLN     H 3037     0.271900      1.00800 ; qtot 3.856
  3038   CX   189   GLN    CA 3038    -0.003100     12.01000 ; qtot 3.853
  3039   H1   189   GLN    HA 3039     0.085000      1.00800 ; qtot 3.938
  3040  A2C   189   GLN    CB 3040    -0.003600     12.01000 ; qtot 3.935
  3041   HC   189   GLN   HB2 3041     0.017100      1.00800 ; qtot 3.952
  3042   HC   189   GLN   HB3 3042     0.017100      1.00800 ; qtot 3.969
  3043  A2C   189   GLN    CG 3043    -0.064500     12.01000 ; qtot 3.904
  3044   HC   189   GLN   HG2 3044     0.035200      1.00800 ; qtot 3.939
  3045   HC   189   GLN   HG3 3045     0.035200      1.00800 ; qtot 3.975
  3046    C   189   GLN    CD 3046     0.695100     12.01000 ; qtot 4.670
  3047    O   189   GLN   OE1 3047    -0.608600     16.00000 ; qtot 4.061
  3048    N   189   GLN   NE2 3048    -0.940700     14.01000 ; qtot 3.120
  3049    H   189   GLN  HE21 3049     0.425100      1.00800 ; qtot 3.546
  3050    H   189   GLN  HE22 3050     0.425100      1.00800 ; qtot 3.971
  3051    C   189   GLN     C 3051     0.597300     12.01000 ; qtot 4.568
  3052    O   189   GLN     O 3052    -0.567900     16.00000 ; qtot 4.000
  3053    N   190   PHE     N 3053    -0.415700     14.01000 ; qtot 3.584
  3054    H   190   PHE     H 3054     0.271900      1.00800 ; qtot 3.856
  3055   CX   190   PHE    CA 3055    -0.002400     12.01000 ; qtot 3.854
  3056   H1   190   PHE    HA 3056     0.097800      1.00800 ; qtot 3.952
  3057   CT   190   PHE    CB 3057    -0.034300     12.01000 ; qtot 3.917
  3058   HC   190   PHE   HB2 3058     0.029500      1.00800 ; qtot 3.947
  3059   HC   190   PHE   HB3 3059     0.029500      1.00800 ; qtot 3.976
  3060   CA   190   PHE    CG 3060     0.011800     12.01000 ; qtot 3.988
  3061   CA   190   PHE   CD1 3061    -0.125600     12.01000 ; qtot 3.863
  3062   HA   190   PHE   HD1 3062     0.133000      1.00800 ; qtot 3.996
  3063   CA   190   PHE   CE1 3063    -0.170400     12.01000 ; qtot 3.825
  3064   HA   190   PHE   HE1 3064     0.143000      1.00800 ; qtot 3.968
  3065   CA   190   PHE    CZ 3065    -0.107200     12.01000 ; qtot 3.861
  3066   HA   190   PHE    HZ 3066     0.129700      1.00800 ; qtot 3.991
  3067   CA   190   PHE   CE2 3067    -0.170400     12.01000 ; qtot 3.820
  3068   HA   190   PHE   HE2 3068     0.143000      1.00800 ; qtot 3.963
  3069   CA   190   PHE   CD2 3069    -0.125600     12.01000 ; qtot 3.838
  3070   HA   190   PHE   HD2 3070     0.133000      1.00800 ; qtot 3.971
  3071    C   190   PHE     C 3071     0.597300     12.01000 ; qtot 4.568
  3072    O   190   PHE     O 3072    -0.567900     16.00000 ; qtot 4.000
  3073    N   191   LEU     N 3073    -0.415700     14.01000 ; qtot 3.584
  3074    H   191   LEU     H 3074     0.271900      1.00800 ; qtot 3.856
  3075   CX   191   LEU    CA 3075    -0.051800     12.01000 ; qtot 3.804
  3076   H1   191   LEU    HA 3076     0.092200      1.00800 ; qtot 3.897
  3077  A2C   191   LEU    CB 3077    -0.110200     12.01000 ; qtot 3.786
  3078   HC   191   LEU   HB2 3078     0.045700      1.00800 ; qtot 3.832
  3079   HC   191   LEU   HB3 3079     0.045700      1.00800 ; qtot 3.878
  3080  A3C   191   LEU    CG 3080     0.353100     12.01000 ; qtot 4.231
  3081   HC   191   LEU    HG 3081    -0.036100      1.00800 ; qtot 4.195
  3082   CT   191   LEU   CD1 3082    -0.412100     12.01000 ; qtot 3.783
  3083   HC   191   LEU  HD11 3083     0.100000      1.00800 ; qtot 3.883
  3084   HC   191   LEU  HD12 3084     0.100000      1.00800 ; qtot 3.983
  3085   HC   191   LEU  HD13 3085     0.100000      1.00800 ; qtot 4.083
  3086   CT   191   LEU   CD2 3086    -0.412100     12.01000 ; qtot 3.671
  3087   HC   191   LEU  HD21 3087     0.100000      1.00800 ; qtot 3.771
  3088   HC   191   LEU  HD22 3088     0.100000      1.00800 ; qtot 3.871
  3089   HC   191   LEU  HD23 3089     0.100000      1.00800 ; qtot 3.971
  3090    C   191   LEU     C 3090     0.597300     12.01000 ; qtot 4.568
  3091    O   191   LEU     O 3091    -0.567900     16.00000 ; qtot 4.000
  3092    N   192   MET     N 3092    -0.415700     14.01000 ; qtot 3.584
  3093    H   192   MET     H 3093     0.271900      1.00800 ; qtot 3.856
  3094   CX   192   MET    CA 3094    -0.023700     12.01000 ; qtot 3.833
  3095   H1   192   MET    HA 3095     0.088000      1.00800 ; qtot 3.921
  3096  A2C   192   MET    CB 3096     0.034200     12.01000 ; qtot 3.955
  3097   HC   192   MET   HB2 3097     0.024100      1.00800 ; qtot 3.979
  3098   HC   192   MET   HB3 3098     0.024100      1.00800 ; qtot 4.003
  3099  A2C   192   MET    CG 3099     0.001800     12.01000 ; qtot 4.005
  3100   H1   192   MET   HG2 3100     0.044000      1.00800 ; qtot 4.049
  3101   H1   192   MET   HG3 3101     0.044000      1.00800 ; qtot 4.093
  3102    S   192   MET    SD 3102    -0.273700     32.06000 ; qtot 3.819
  3103   CT   192   MET    CE 3103    -0.053600     12.01000 ; qtot 3.765
  3104   H1   192   MET   HE1 3104     0.068400      1.00800 ; qtot 3.834
  3105   H1   192   MET   HE2 3105     0.068400      1.00800 ; qtot 3.902
  3106   H1   192   MET   HE3 3106     0.068400      1.00800 ; qtot 3.971
  3107    C   192   MET     C 3107     0.597300     12.01000 ; qtot 4.568
  3108    O   192   MET     O 3108    -0.567900     16.00000 ; qtot 4.000
  3109    N   193   SER     N 3109    -0.415700     14.01000 ; qtot 3.584
  3110    H   193   SER     H 3110     0.271900      1.00800 ; qtot 3.856
  3111   CX   193   SER    CA 3111    -0.024900     12.01000 ; qtot 3.831
  3112   H1   193   SER    HA 3112     0.084300      1.00800 ; qtot 3.916
  3113  A2C   193   SER    CB 3113     0.211700     12.01000 ; qtot 4.127
  3114   H1   193   SER   HB2 3114     0.035200      1.00800 ; qtot 4.163
  3115   H1   193   SER   HB3 3115     0.035200      1.00800 ; qtot 4.198
  3116   OH   193   SER    OG 3116    -0.654600     16.00000 ; qtot 3.543
  3117   HO   193   SER    HG 3117     0.427500      1.00800 ; qtot 3.971
  3118    C   193   SER     C 3118     0.597300     12.01000 ; qtot 4.568
  3119    O   193   SER     O 3119    -0.567900     16.00000 ; qtot 4.000
  3120    N   194   ASP     N 3120    -0.516300     14.01000 ; qtot 3.484
  3121    H   194   ASP     H 3121     0.293600      1.00800 ; qtot 3.777
  3122   CX   194   ASP    CA 3122     0.038100     12.01000 ; qtot 3.815
  3123   H1   194   ASP    HA 3123     0.088000      1.00800 ; qtot 3.903
  3124  A2C   194   ASP    CB 3124    -0.030300     12.01000 ; qtot 3.873
  3125   HC   194   ASP   HB2 3125    -0.012200      1.00800 ; qtot 3.861
  3126   HC   194   ASP   HB3 3126    -0.012200      1.00800 ; qtot 3.849
  3127   CO   194   ASP    CG 3127     0.799400     12.01000 ; qtot 4.648
  3128   O2   194   ASP   OD1 3128    -0.801400     16.00000 ; qtot 3.847
  3129   O2   194   ASP   OD2 3129    -0.801400     16.00000 ; qtot 3.045
  3130    C   194   ASP     C 3130     0.536600     12.01000 ; qtot 3.582
  3131    O   194   ASP     O 3131    -0.581900     16.00000 ; qtot 3.000
  3132    N   195   LYS     N 3132    -0.347900     14.01000 ; qtot 2.652
  3133    H   195   LYS     H 3133     0.274700      1.00800 ; qtot 2.927
  3134   CX   195   LYS    CA 3134    -0.240000     12.01000 ; qtot 2.687
  3135   H1   195   LYS    HA 3135     0.142600      1.00800 ; qtot 2.829
  3136   C8   195   LYS    CB 3136    -0.009400     12.01000 ; qtot 2.820
  3137   HC   195   LYS   HB2 3137     0.036200      1.00800 ; qtot 2.856
  3138   HC   195   LYS   HB3 3138     0.036200      1.00800 ; qtot 2.892
  3139   C8   195   LYS    CG 3139     0.018700     12.01000 ; qtot 2.911
  3140   HC   195   LYS   HG2 3140     0.010300      1.00800 ; qtot 2.921
  3141   HC   195   LYS   HG3 3141     0.010300      1.00800 ; qtot 2.932
  3142   C8   195   LYS    CD 3142    -0.047900     12.01000 ; qtot 2.884
  3143   HC   195   LYS   HD2 3143     0.062100      1.00800 ; qtot 2.946
  3144   HC   195   LYS   HD3 3144     0.062100      1.00800 ; qtot 3.008
  3145   C8   195   LYS    CE 3145    -0.014300     12.01000 ; qtot 2.994
  3146   HP   195   LYS   HE2 3146     0.113500      1.00800 ; qtot 3.107
  3147   HP   195   LYS   HE3 3147     0.113500      1.00800 ; qtot 3.221
  3148   N3   195   LYS    NZ 3148    -0.385400     14.01000 ; qtot 2.835
  3149    H   195   LYS   HZ1 3149     0.340000      1.00800 ; qtot 3.175
  3150    H   195   LYS   HZ2 3150     0.340000      1.00800 ; qtot 3.515
  3151    H   195   LYS   HZ3 3151     0.340000      1.00800 ; qtot 3.855
  3152    C   195   LYS     C 3152     0.734100     12.01000 ; qtot 4.589
  3153    O   195   LYS     O 3153    -0.589400     16.00000 ; qtot 4.000
  3154    N   196   PRO     N 3154    -0.254800     14.01000 ; qtot 3.745
  3155   CT   196   PRO    CD 3155     0.019200     12.01000 ; qtot 3.764
  3156   H1   196   PRO   HD2 3156     0.039100      1.00800 ; qtot 3.804
  3157   H1   196   PRO   HD3 3157     0.039100      1.00800 ; qtot 3.843
  3158   CT   196   PRO    CG 3158     0.018900     12.01000 ; qtot 3.862
  3159   HC   196   PRO   HG2 3159     0.021300      1.00800 ; qtot 3.883
  3160   HC   196   PRO   HG3 3160     0.021300      1.00800 ; qtot 3.904
  3161   CT   196   PRO    CB 3161    -0.007000     12.01000 ; qtot 3.897
  3162   HC   196   PRO   HB2 3162     0.025300      1.00800 ; qtot 3.922
  3163   HC   196   PRO   HB3 3163     0.025300      1.00800 ; qtot 3.948
  3164   CX   196   PRO    CA 3164    -0.026600     12.01000 ; qtot 3.921
  3165   H1   196   PRO    HA 3165     0.064100      1.00800 ; qtot 3.985
  3166    C   196   PRO     C 3166     0.589600     12.01000 ; qtot 4.575
  3167    O   196   PRO     O 3167    -0.574800     16.00000 ; qtot 4.000
  3168    N   197   LEU     N 3168    -0.415700     14.01000 ; qtot 3.584
  3169    H   197   LEU     H 3169     0.271900      1.00800 ; qtot 3.856
  3170   CX   197   LEU    CA 3170    -0.051800     12.01000 ; qtot 3.804
  3171   H1   197   LEU    HA 3171     0.092200      1.00800 ; qtot 3.897
  3172  A2C   197   LEU    CB 3172    -0.110200     12.01000 ; qtot 3.786
  3173   HC   197   LEU   HB2 3173     0.045700      1.00800 ; qtot 3.832
  3174   HC   197   LEU   HB3 3174     0.045700      1.00800 ; qtot 3.878
  3175  A3C   197   LEU    CG 3175     0.353100     12.01000 ; qtot 4.231
  3176   HC   197   LEU    HG 3176    -0.036100      1.00800 ; qtot 4.195
  3177   CT   197   LEU   CD1 3177    -0.412100     12.01000 ; qtot 3.783
  3178   HC   197   LEU  HD11 3178     0.100000      1.00800 ; qtot 3.883
  3179   HC   197   LEU  HD12 3179     0.100000      1.00800 ; qtot 3.983
  3180   HC   197   LEU  HD13 3180     0.100000      1.00800 ; qtot 4.083
  3181   CT   197   LEU   CD2 3181    -0.412100     12.01000 ; qtot 3.671
  3182   HC   197   LEU  HD21 3182     0.100000      1.00800 ; qtot 3.771
  3183   HC   197   LEU  HD22 3183     0.100000      1.00800 ; qtot 3.871
  3184   HC   197   LEU  HD23 3184     0.100000      1.00800 ; qtot 3.971
  3185    C   197   LEU     C 3185     0.597300     12.01000 ; qtot 4.568
  3186    O   197   LEU     O 3186    -0.567900     16.00000 ; qtot 4.000
  3187    N   198   HIE     N 3187    -0.415700     14.01000 ; qtot 3.584
  3188    H   198   HIE     H 3188     0.271900      1.00800 ; qtot 3.856
  3189   CX   198   HIE    CA 3189    -0.058100     12.01000 ; qtot 3.798
  3190   H1   198   HIE    HA 3190     0.136000      1.00800 ; qtot 3.934
  3191   CT   198   HIE    CB 3191    -0.007400     12.01000 ; qtot 3.927
  3192   HC   198   HIE   HB2 3192     0.036700      1.00800 ; qtot 3.963
  3193   HC   198   HIE   HB3 3193     0.036700      1.00800 ; qtot 4.000
  3194   CC   198   HIE    CG 3194     0.186800     12.01000 ; qtot 4.187
  3195   NB   198   HIE   ND1 3195    -0.543200     14.01000 ; qtot 3.644
  3196   CR   198   HIE   CE1 3196     0.163500     12.01000 ; qtot 3.807
  3197   H5   198   HIE   HE1 3197     0.143500      1.00800 ; qtot 3.951
  3198   NA   198   HIE   NE2 3198    -0.279500     14.01000 ; qtot 3.671
  3199    H   198   HIE   HE2 3199     0.333900      1.00800 ; qtot 4.005
  3200   CW   198   HIE   CD2 3200    -0.220700     12.01000 ; qtot 3.784
  3201   H4   198   HIE   HD2 3201     0.186200      1.00800 ; qtot 3.971
  3202    C   198   HIE     C 3202     0.597300     12.01000 ; qtot 4.568
  3203    O   198   HIE     O 3203    -0.567900     16.00000 ; qtot 4.000
  3204    N   199   LEU     N 3204    -0.415700     14.01000 ; qtot 3.584
  3205    H   199   LEU     H 3205     0.271900      1.00800 ; qtot 3.856
  3206   CX   199   LEU    CA 3206    -0.051800     12.01000 ; qtot 3.804
  3207   H1   199   LEU    HA 3207     0.092200      1.00800 ; qtot 3.897
  3208  A2C   199   LEU    CB 3208    -0.110200     12.01000 ; qtot 3.786
  3209   HC   199   LEU   HB2 3209     0.045700      1.00800 ; qtot 3.832
  3210   HC   199   LEU   HB3 3210     0.045700      1.00800 ; qtot 3.878
  3211  A3C   199   LEU    CG 3211     0.353100     12.01000 ; qtot 4.231
  3212   HC   199   LEU    HG 3212    -0.036100      1.00800 ; qtot 4.195
  3213   CT   199   LEU   CD1 3213    -0.412100     12.01000 ; qtot 3.783
  3214   HC   199   LEU  HD11 3214     0.100000      1.00800 ; qtot 3.883
  3215   HC   199   LEU  HD12 3215     0.100000      1.00800 ; qtot 3.983
  3216   HC   199   LEU  HD13 3216     0.100000      1.00800 ; qtot 4.083
  3217   CT   199   LEU   CD2 3217    -0.412100     12.01000 ; qtot 3.671
  3218   HC   199   LEU  HD21 3218     0.100000      1.00800 ; qtot 3.771
  3219   HC   199   LEU  HD22 3219     0.100000      1.00800 ; qtot 3.871
  3220   HC   199   LEU  HD23 3220     0.100000      1.00800 ; qtot 3.971
  3221    C   199   LEU     C 3221     0.597300     12.01000 ; qtot 4.568
  3222    O   199   LEU     O 3222    -0.567900     16.00000 ; qtot 4.000
  3223    N   200   GLU     N 3223    -0.516300     14.01000 ; qtot 3.484
  3224    H   200   GLU     H 3224     0.293600      1.00800 ; qtot 3.777
  3225   CX   200   GLU    CA 3225     0.039700     12.01000 ; qtot 3.817
  3226   H1   200   GLU    HA 3226     0.110500      1.00800 ; qtot 3.928
  3227  A2C   200   GLU    CB 3227     0.056000     12.01000 ; qtot 3.984
  3228   HC   200   GLU   HB2 3228    -0.017300      1.00800 ; qtot 3.966
  3229   HC   200   GLU   HB3 3229    -0.017300      1.00800 ; qtot 3.949
  3230  A2C   200   GLU    CG 3230     0.013600     12.01000 ; qtot 3.963
  3231   HC   200   GLU   HG2 3231    -0.042500      1.00800 ; qtot 3.920
  3232   HC   200   GLU   HG3 3232    -0.042500      1.00800 ; qtot 3.878
  3233   CO   200   GLU    CD 3233     0.805400     12.01000 ; qtot 4.683
  3234   O2   200   GLU   OE1 3234    -0.818800     16.00000 ; qtot 3.864
  3235   O2   200   GLU   OE2 3235    -0.818800     16.00000 ; qtot 3.045
  3236    C   200   GLU     C 3236     0.536600     12.01000 ; qtot 3.582
  3237    O   200   GLU     O 3237    -0.581900     16.00000 ; qtot 3.000
  3238    N   201   ALA     N 3238    -0.415700     14.01000 ; qtot 2.584
  3239    H   201   ALA     H 3239     0.271900      1.00800 ; qtot 2.856
  3240   CX   201   ALA    CA 3240     0.033700     12.01000 ; qtot 2.890
  3241   H1   201   ALA    HA 3241     0.082300      1.00800 ; qtot 2.972
  3242   CT   201   ALA    CB 3242    -0.182500     12.01000 ; qtot 2.790
  3243   HC   201   ALA   HB1 3243     0.060300      1.00800 ; qtot 2.850
  3244   HC   201   ALA   HB2 3244     0.060300      1.00800 ; qtot 2.910
  3245   HC   201   ALA   HB3 3245     0.060300      1.00800 ; qtot 2.971
  3246    C   201   ALA     C 3246     0.597300     12.01000 ; qtot 3.568
  3247    O   201   ALA     O 3247    -0.567900     16.00000 ; qtot 3.000
  3248    N   202   SER     N 3248    -0.415700     14.01000 ; qtot 2.584
  3249    H   202   SER     H 3249     0.271900      1.00800 ; qtot 2.856
  3250   CX   202   SER    CA 3250    -0.024900     12.01000 ; qtot 2.831
  3251   H1   202   SER    HA 3251     0.084300      1.00800 ; qtot 2.916
  3252  A2C   202   SER    CB 3252     0.211700     12.01000 ; qtot 3.127
  3253   H1   202   SER   HB2 3253     0.035200      1.00800 ; qtot 3.163
  3254   H1   202   SER   HB3 3254     0.035200      1.00800 ; qtot 3.198
  3255   OH   202   SER    OG 3255    -0.654600     16.00000 ; qtot 2.543
  3256   HO   202   SER    HG 3256     0.427500      1.00800 ; qtot 2.971
  3257    C   202   SER     C 3257     0.597300     12.01000 ; qtot 3.568
  3258    O   202   SER     O 3258    -0.567900     16.00000 ; qtot 3.000
  3259    N   203   LEU     N 3259    -0.415700     14.01000 ; qtot 2.584
  3260    H   203   LEU     H 3260     0.271900      1.00800 ; qtot 2.856
  3261   CX   203   LEU    CA 3261    -0.051800     12.01000 ; qtot 2.804
  3262   H1   203   LEU    HA 3262     0.092200      1.00800 ; qtot 2.897
  3263  A2C   203   LEU    CB 3263    -0.110200     12.01000 ; qtot 2.786
  3264   HC   203   LEU   HB2 3264     0.045700      1.00800 ; qtot 2.832
  3265   HC   203   LEU   HB3 3265     0.045700      1.00800 ; qtot 2.878
  3266  A3C   203   LEU    CG 3266     0.353100     12.01000 ; qtot 3.231
  3267   HC   203   LEU    HG 3267    -0.036100      1.00800 ; qtot 3.195
  3268   CT   203   LEU   CD1 3268    -0.412100     12.01000 ; qtot 2.783
  3269   HC   203   LEU  HD11 3269     0.100000      1.00800 ; qtot 2.883
  3270   HC   203   LEU  HD12 3270     0.100000      1.00800 ; qtot 2.983
  3271   HC   203   LEU  HD13 3271     0.100000      1.00800 ; qtot 3.083
  3272   CT   203   LEU   CD2 3272    -0.412100     12.01000 ; qtot 2.671
  3273   HC   203   LEU  HD21 3273     0.100000      1.00800 ; qtot 2.771
  3274   HC   203   LEU  HD22 3274     0.100000      1.00800 ; qtot 2.871
  3275   HC   203   LEU  HD23 3275     0.100000      1.00800 ; qtot 2.971
  3276    C   203   LEU     C 3276     0.597300     12.01000 ; qtot 3.568
  3277    O   203   LEU     O 3277    -0.567900     16.00000 ; qtot 3.000
  3278    N   204   ASP     N 3278    -0.516300     14.01000 ; qtot 2.484
  3279    H   204   ASP     H 3279     0.293600      1.00800 ; qtot 2.777
  3280   CX   204   ASP    CA 3280     0.038100     12.01000 ; qtot 2.815
  3281   H1   204   ASP    HA 3281     0.088000      1.00800 ; qtot 2.903
  3282  A2C   204   ASP    CB 3282    -0.030300     12.01000 ; qtot 2.873
  3283   HC   204   ASP   HB2 3283    -0.012200      1.00800 ; qtot 2.861
  3284   HC   204   ASP   HB3 3284    -0.012200      1.00800 ; qtot 2.849
  3285   CO   204   ASP    CG 3285     0.799400     12.01000 ; qtot 3.648
  3286   O2   204   ASP   OD1 3286    -0.801400     16.00000 ; qtot 2.847
  3287   O2   204   ASP   OD2 3287    -0.801400     16.00000 ; qtot 2.045
  3288    C   204   ASP     C 3288     0.536600     12.01000 ; qtot 2.582
  3289    O   204   ASP     O 3289    -0.581900     16.00000 ; qtot 2.000
  3290    N   205   LYS     N 3290    -0.347900     14.01000 ; qtot 1.652
  3291    H   205   LYS     H 3291     0.274700      1.00800 ; qtot 1.927
  3292   CX   205   LYS    CA 3292    -0.240000     12.01000 ; qtot 1.687
  3293   H1   205   LYS    HA 3293     0.142600      1.00800 ; qtot 1.829
  3294   C8   205   LYS    CB 3294    -0.009400     12.01000 ; qtot 1.820
  3295   HC   205   LYS   HB2 3295     0.036200      1.00800 ; qtot 1.856
  3296   HC   205   LYS   HB3 3296     0.036200      1.00800 ; qtot 1.892
  3297   C8   205   LYS    CG 3297     0.018700     12.01000 ; qtot 1.911
  3298   HC   205   LYS   HG2 3298     0.010300      1.00800 ; qtot 1.921
  3299   HC   205   LYS   HG3 3299     0.010300      1.00800 ; qtot 1.932
  3300   C8   205   LYS    CD 3300    -0.047900     12.01000 ; qtot 1.884
  3301   HC   205   LYS   HD2 3301     0.062100      1.00800 ; qtot 1.946
  3302   HC   205   LYS   HD3 3302     0.062100      1.00800 ; qtot 2.008
  3303   C8   205   LYS    CE 3303    -0.014300     12.01000 ; qtot 1.994
  3304   HP   205   LYS   HE2 3304     0.113500      1.00800 ; qtot 2.107
  3305   HP   205   LYS   HE3 3305     0.113500      1.00800 ; qtot 2.221
  3306   N3   205   LYS    NZ 3306    -0.385400     14.01000 ; qtot 1.835
  3307    H   205   LYS   HZ1 3307     0.340000      1.00800 ; qtot 2.175
  3308    H   205   LYS   HZ2 3308     0.340000      1.00800 ; qtot 2.515
  3309    H   205   LYS   HZ3 3309     0.340000      1.00800 ; qtot 2.855
  3310    C   205   LYS     C 3310     0.734100     12.01000 ; qtot 3.589
  3311    O   205   LYS     O 3311    -0.589400     16.00000 ; qtot 3.000
  3312    N   206   GLU     N 3312    -0.516300     14.01000 ; qtot 2.484
  3313    H   206   GLU     H 3313     0.293600      1.00800 ; qtot 2.777
  3314   CX   206   GLU    CA 3314     0.039700     12.01000 ; qtot 2.817
  3315   H1   206   GLU    HA 3315     0.110500      1.00800 ; qtot 2.928
  3316  A2C   206   GLU    CB 3316     0.056000     12.01000 ; qtot 2.984
  3317   HC   206   GLU   HB2 3317    -0.017300      1.00800 ; qtot 2.966
  3318   HC   206   GLU   HB3 3318    -0.017300      1.00800 ; qtot 2.949
  3319  A2C   206   GLU    CG 3319     0.013600     12.01000 ; qtot 2.963
  3320   HC   206   GLU   HG2 3320    -0.042500      1.00800 ; qtot 2.920
  3321   HC   206   GLU   HG3 3321    -0.042500      1.00800 ; qtot 2.878
  3322   CO   206   GLU    CD 3322     0.805400     12.01000 ; qtot 3.683
  3323   O2   206   GLU   OE1 3323    -0.818800     16.00000 ; qtot 2.864
  3324   O2   206   GLU   OE2 3324    -0.818800     16.00000 ; qtot 2.045
  3325    C   206   GLU     C 3325     0.536600     12.01000 ; qtot 2.582
  3326    O   206   GLU     O 3326    -0.581900     16.00000 ; qtot 2.000
  3327    N   207   ILE     N 3327    -0.415700     14.01000 ; qtot 1.584
  3328    H   207   ILE     H 3328     0.271900      1.00800 ; qtot 1.856
  3329   CX   207   ILE    CA 3329    -0.059700     12.01000 ; qtot 1.797
  3330   H1   207   ILE    HA 3330     0.086900      1.00800 ; qtot 1.883
  3331  A3C   207   ILE    CB 3331     0.130300     12.01000 ; qtot 2.014
  3332   HC   207   ILE    HB 3332     0.018700      1.00800 ; qtot 2.032
  3333   CT   207   ILE   CG2 3333    -0.320400     12.01000 ; qtot 1.712
  3334   HC   207   ILE  HG21 3334     0.088200      1.00800 ; qtot 1.800
  3335   HC   207   ILE  HG22 3335     0.088200      1.00800 ; qtot 1.888
  3336   HC   207   ILE  HG23 3336     0.088200      1.00800 ; qtot 1.977
  3337  A2C   207   ILE   CG1 3337    -0.043000     12.01000 ; qtot 1.934
  3338   HC   207   ILE  HG12 3338     0.023600      1.00800 ; qtot 1.957
  3339   HC   207   ILE  HG13 3339     0.023600      1.00800 ; qtot 1.981
  3340   CT   207   ILE   CD1 3340    -0.066000     12.01000 ; qtot 1.915
  3341   HC   207   ILE  HD11 3341     0.018600      1.00800 ; qtot 1.933
  3342   HC   207   ILE  HD12 3342     0.018600      1.00800 ; qtot 1.952
  3343   HC   207   ILE  HD13 3343     0.018600      1.00800 ; qtot 1.971
  3344    C   207   ILE     C 3344     0.597300     12.01000 ; qtot 2.568
  3345    O   207   ILE     O 3345    -0.567900     16.00000 ; qtot 2.000
  3346    N   208   TYR     N 3346    -0.415700     14.01000 ; qtot 1.584
  3347    H   208   TYR     H 3347     0.271900      1.00800 ; qtot 1.856
  3348   CX   208   TYR    CA 3348    -0.001400     12.01000 ; qtot 1.855
  3349   H1   208   TYR    HA 3349     0.087600      1.00800 ; qtot 1.942
  3350   CT   208   TYR    CB 3350    -0.015200     12.01000 ; qtot 1.927
  3351   HC   208   TYR   HB2 3351     0.029500      1.00800 ; qtot 1.957
  3352   HC   208   TYR   HB3 3352     0.029500      1.00800 ; qtot 1.986
  3353   CA   208   TYR    CG 3353    -0.001100     12.01000 ; qtot 1.985
  3354   CA   208   TYR   CD1 3354    -0.190600     12.01000 ; qtot 1.795
  3355   HA   208   TYR   HD1 3355     0.169900      1.00800 ; qtot 1.964
  3356   CA   208   TYR   CE1 3356    -0.234100     12.01000 ; qtot 1.730
  3357   HA   208   TYR   HE1 3357     0.165600      1.00800 ; qtot 1.896
  3358    C   208   TYR    CZ 3358     0.322600     12.01000 ; qtot 2.219
  3359   OH   208   TYR    OH 3359    -0.557900     16.00000 ; qtot 1.661
  3360   HO   208   TYR    HH 3360     0.399200      1.00800 ; qtot 2.060
  3361   CA   208   TYR   CE2 3361    -0.234100     12.01000 ; qtot 1.826
  3362   HA   208   TYR   HE2 3362     0.165600      1.00800 ; qtot 1.991
  3363   CA   208   TYR   CD2 3363    -0.190600     12.01000 ; qtot 1.801
  3364   HA   208   TYR   HD2 3364     0.169900      1.00800 ; qtot 1.971
  3365    C   208   TYR     C 3365     0.597300     12.01000 ; qtot 2.568
  3366    O   208   TYR     O 3366    -0.567900     16.00000 ; qtot 2.000
  3367    N   209   TYR     N 3367    -0.415700     14.01000 ; qtot 1.584
  3368    H   209   TYR     H 3368     0.271900      1.00800 ; qtot 1.856
  3369   CX   209   TYR    CA 3369    -0.001400     12.01000 ; qtot 1.855
  3370   H1   209   TYR    HA 3370     0.087600      1.00800 ; qtot 1.942
  3371   CT   209   TYR    CB 3371    -0.015200     12.01000 ; qtot 1.927
  3372   HC   209   TYR   HB2 3372     0.029500      1.00800 ; qtot 1.957
  3373   HC   209   TYR   HB3 3373     0.029500      1.00800 ; qtot 1.986
  3374   CA   209   TYR    CG 3374    -0.001100     12.01000 ; qtot 1.985
  3375   CA   209   TYR   CD1 3375    -0.190600     12.01000 ; qtot 1.795
  3376   HA   209   TYR   HD1 3376     0.169900      1.00800 ; qtot 1.964
  3377   CA   209   TYR   CE1 3377    -0.234100     12.01000 ; qtot 1.730
  3378   HA   209   TYR   HE1 3378     0.165600      1.00800 ; qtot 1.896
  3379    C   209   TYR    CZ 3379     0.322600     12.01000 ; qtot 2.219
  3380   OH   209   TYR    OH 3380    -0.557900     16.00000 ; qtot 1.661
  3381   HO   209   TYR    HH 3381     0.399200      1.00800 ; qtot 2.060
  3382   CA   209   TYR   CE2 3382    -0.234100     12.01000 ; qtot 1.826
  3383   HA   209   TYR   HE2 3383     0.165600      1.00800 ; qtot 1.991
  3384   CA   209   TYR   CD2 3384    -0.190600     12.01000 ; qtot 1.801
  3385   HA   209   TYR   HD2 3385     0.169900      1.00800 ; qtot 1.971
  3386    C   209   TYR     C 3386     0.597300     12.01000 ; qtot 2.568
  3387    O   209   TYR     O 3387    -0.567900     16.00000 ; qtot 2.000
  3388    N   210   HIE     N 3388    -0.415700     14.01000 ; qtot 1.584
  3389    H   210   HIE     H 3389     0.271900      1.00800 ; qtot 1.856
  3390   CX   210   HIE    CA 3390    -0.058100     12.01000 ; qtot 1.798
  3391   H1   210   HIE    HA 3391     0.136000      1.00800 ; qtot 1.934
  3392   CT   210   HIE    CB 3392    -0.007400     12.01000 ; qtot 1.927
  3393   HC   210   HIE   HB2 3393     0.036700      1.00800 ; qtot 1.963
  3394   HC   210   HIE   HB3 3394     0.036700      1.00800 ; qtot 2.000
  3395   CC   210   HIE    CG 3395     0.186800     12.01000 ; qtot 2.187
  3396   NB   210   HIE   ND1 3396    -0.543200     14.01000 ; qtot 1.644
  3397   CR   210   HIE   CE1 3397     0.163500     12.01000 ; qtot 1.807
  3398   H5   210   HIE   HE1 3398     0.143500      1.00800 ; qtot 1.951
  3399   NA   210   HIE   NE2 3399    -0.279500     14.01000 ; qtot 1.671
  3400    H   210   HIE   HE2 3400     0.333900      1.00800 ; qtot 2.005
  3401   CW   210   HIE   CD2 3401    -0.220700     12.01000 ; qtot 1.784
  3402   H4   210   HIE   HD2 3402     0.186200      1.00800 ; qtot 1.971
  3403    C   210   HIE     C 3403     0.597300     12.01000 ; qtot 2.568
  3404    O   210   HIE     O 3404    -0.567900     16.00000 ; qtot 2.000
  3405    N   211   GLY     N 3405    -0.415700     14.01000 ; qtot 1.584
  3406    H   211   GLY     H 3406     0.271900      1.00800 ; qtot 1.856
  3407   CX   211   GLY    CA 3407    -0.025200     12.01000 ; qtot 1.831
  3408   H1   211   GLY   HA2 3408     0.069800      1.00800 ; qtot 1.901
  3409   H1   211   GLY   HA3 3409     0.069800      1.00800 ; qtot 1.971
  3410    C   211   GLY     C 3410     0.597300     12.01000 ; qtot 2.568
  3411    O   211   GLY     O 3411    -0.567900     16.00000 ; qtot 2.000
  3412    N   212   GLU     N 3412    -0.516300     14.01000 ; qtot 1.484
  3413    H   212   GLU     H 3413     0.293600      1.00800 ; qtot 1.777
  3414   CX   212   GLU    CA 3414     0.039700     12.01000 ; qtot 1.817
  3415   H1   212   GLU    HA 3415     0.110500      1.00800 ; qtot 1.928
  3416  A2C   212   GLU    CB 3416     0.056000     12.01000 ; qtot 1.984
  3417   HC   212   GLU   HB2 3417    -0.017300      1.00800 ; qtot 1.966
  3418   HC   212   GLU   HB3 3418    -0.017300      1.00800 ; qtot 1.949
  3419  A2C   212   GLU    CG 3419     0.013600     12.01000 ; qtot 1.963
  3420   HC   212   GLU   HG2 3420    -0.042500      1.00800 ; qtot 1.920
  3421   HC   212   GLU   HG3 3421    -0.042500      1.00800 ; qtot 1.878
  3422   CO   212   GLU    CD 3422     0.805400     12.01000 ; qtot 2.683
  3423   O2   212   GLU   OE1 3423    -0.818800     16.00000 ; qtot 1.864
  3424   O2   212   GLU   OE2 3424    -0.818800     16.00000 ; qtot 1.045
  3425    C   212   GLU     C 3425     0.536600     12.01000 ; qtot 1.582
  3426    O   212   GLU     O 3426    -0.581900     16.00000 ; qtot 1.000
  3427    N   213   PRO     N 3427    -0.254800     14.01000 ; qtot 0.745
  3428   CT   213   PRO    CD 3428     0.019200     12.01000 ; qtot 0.764
  3429   H1   213   PRO   HD2 3429     0.039100      1.00800 ; qtot 0.804
  3430   H1   213   PRO   HD3 3430     0.039100      1.00800 ; qtot 0.843
  3431   CT   213   PRO    CG 3431     0.018900     12.01000 ; qtot 0.862
  3432   HC   213   PRO   HG2 3432     0.021300      1.00800 ; qtot 0.883
  3433   HC   213   PRO   HG3 3433     0.021300      1.00800 ; qtot 0.904
  3434   CT   213   PRO    CB 3434    -0.007000     12.01000 ; qtot 0.897
  3435   HC   213   PRO   HB2 3435     0.025300      1.00800 ; qtot 0.922
  3436   HC   213   PRO   HB3 3436     0.025300      1.00800 ; qtot 0.948
  3437   CX   213   PRO    CA 3437    -0.026600     12.01000 ; qtot 0.921
  3438   H1   213   PRO    HA 3438     0.064100      1.00800 ; qtot 0.985
  3439    C   213   PRO     C 3439     0.589600     12.01000 ; qtot 1.575
  3440    O   213   PRO     O 3440    -0.574800     16.00000 ; qtot 1.000
  3441    N   214   ILE     N 3441    -0.415700     14.01000 ; qtot 0.584
  3442    H   214   ILE     H 3442     0.271900      1.00800 ; qtot 0.856
  3443   CX   214   ILE    CA 3443    -0.059700     12.01000 ; qtot 0.797
  3444   H1   214   ILE    HA 3444     0.086900      1.00800 ; qtot 0.883
  3445  A3C   214   ILE    CB 3445     0.130300     12.01000 ; qtot 1.014
  3446   HC   214   ILE    HB 3446     0.018700      1.00800 ; qtot 1.032
  3447   CT   214   ILE   CG2 3447    -0.320400     12.01000 ; qtot 0.712
  3448   HC   214   ILE  HG21 3448     0.088200      1.00800 ; qtot 0.800
  3449   HC   214   ILE  HG22 3449     0.088200      1.00800 ; qtot 0.888
  3450   HC   214   ILE  HG23 3450     0.088200      1.00800 ; qtot 0.977
  3451  A2C   214   ILE   CG1 3451    -0.043000     12.01000 ; qtot 0.934
  3452   HC   214   ILE  HG12 3452     0.023600      1.00800 ; qtot 0.957
  3453   HC   214   ILE  HG13 3453     0.023600      1.00800 ; qtot 0.981
  3454   CT   214   ILE   CD1 3454    -0.066000     12.01000 ; qtot 0.915
  3455   HC   214   ILE  HD11 3455     0.018600      1.00800 ; qtot 0.933
  3456   HC   214   ILE  HD12 3456     0.018600      1.00800 ; qtot 0.952
  3457   HC   214   ILE  HD13 3457     0.018600      1.00800 ; qtot 0.971
  3458    C   214   ILE     C 3458     0.597300     12.01000 ; qtot 1.568
  3459    O   214   ILE     O 3459    -0.567900     16.00000 ; qtot 1.000
  3460    N   215   SER     N 3460    -0.415700     14.01000 ; qtot 0.584
  3461    H   215   SER     H 3461     0.271900      1.00800 ; qtot 0.856
  3462   CX   215   SER    CA 3462    -0.024900     12.01000 ; qtot 0.831
  3463   H1   215   SER    HA 3463     0.084300      1.00800 ; qtot 0.916
  3464  A2C   215   SER    CB 3464     0.211700     12.01000 ; qtot 1.127
  3465   H1   215   SER   HB2 3465     0.035200      1.00800 ; qtot 1.163
  3466   H1   215   SER   HB3 3466     0.035200      1.00800 ; qtot 1.198
  3467   OH   215   SER    OG 3467    -0.654600     16.00000 ; qtot 0.543
  3468   HO   215   SER    HG 3468     0.427500      1.00800 ; qtot 0.971
  3469    C   215   SER     C 3469     0.597300     12.01000 ; qtot 1.568
  3470    O   215   SER     O 3470    -0.567900     16.00000 ; qtot 1.000
  3471    N   216   VAL     N 3471    -0.415700     14.01000 ; qtot 0.584
  3472    H   216   VAL     H 3472     0.271900      1.00800 ; qtot 0.856
  3473   CX   216   VAL    CA 3473    -0.087500     12.01000 ; qtot 0.769
  3474   H1   216   VAL    HA 3474     0.096900      1.00800 ; qtot 0.866
  3475  A3C   216   VAL    CB 3475     0.298500     12.01000 ; qtot 1.164
  3476   HC   216   VAL    HB 3476    -0.029700      1.00800 ; qtot 1.134
  3477   CT   216   VAL   CG1 3477    -0.319200     12.01000 ; qtot 0.815
  3478   HC   216   VAL  HG11 3478     0.079100      1.00800 ; qtot 0.894
  3479   HC   216   VAL  HG12 3479     0.079100      1.00800 ; qtot 0.973
  3480   HC   216   VAL  HG13 3480     0.079100      1.00800 ; qtot 1.053
  3481   CT   216   VAL   CG2 3481    -0.319200     12.01000 ; qtot 0.733
  3482   HC   216   VAL  HG21 3482     0.079100      1.00800 ; qtot 0.812
  3483   HC   216   VAL  HG22 3483     0.079100      1.00800 ; qtot 0.892
  3484   HC   216   VAL  HG23 3484     0.079100      1.00800 ; qtot 0.971
  3485    C   216   VAL     C 3485     0.597300     12.01000 ; qtot 1.568
  3486    O   216   VAL     O 3486    -0.567900     16.00000 ; qtot 1.000
  3487    N   217   ASN     N 3487    -0.415700     14.01000 ; qtot 0.584
  3488    H   217   ASN     H 3488     0.271900      1.00800 ; qtot 0.856
  3489   CX   217   ASN    CA 3489     0.014300     12.01000 ; qtot 0.871
  3490   H1   217   ASN    HA 3490     0.104800      1.00800 ; qtot 0.975
  3491  A2C   217   ASN    CB 3491    -0.204100     12.01000 ; qtot 0.771
  3492   HC   217   ASN   HB2 3492     0.079700      1.00800 ; qtot 0.851
  3493   HC   217   ASN   HB3 3493     0.079700      1.00800 ; qtot 0.931
  3494    C   217   ASN    CG 3494     0.713000     12.01000 ; qtot 1.644
  3495    O   217   ASN   OD1 3495    -0.593100     16.00000 ; qtot 1.051
  3496    N   217   ASN   ND2 3496    -0.919100     14.01000 ; qtot 0.131
  3497    H   217   ASN  HD21 3497     0.419600      1.00800 ; qtot 0.551
  3498    H   217   ASN  HD22 3498     0.419600      1.00800 ; qtot 0.971
  3499    C   217   ASN     C 3499     0.597300     12.01000 ; qtot 1.568
  3500    O   217   ASN     O 3500    -0.567900     16.00000 ; qtot 1.000
  3501    N   218   VAL     N 3501    -0.415700     14.01000 ; qtot 0.584
  3502    H   218   VAL     H 3502     0.271900      1.00800 ; qtot 0.856
  3503   CX   218   VAL    CA 3503    -0.087500     12.01000 ; qtot 0.769
  3504   H1   218   VAL    HA 3504     0.096900      1.00800 ; qtot 0.866
  3505  A3C   218   VAL    CB 3505     0.298500     12.01000 ; qtot 1.164
  3506   HC   218   VAL    HB 3506    -0.029700      1.00800 ; qtot 1.134
  3507   CT   218   VAL   CG1 3507    -0.319200     12.01000 ; qtot 0.815
  3508   HC   218   VAL  HG11 3508     0.079100      1.00800 ; qtot 0.894
  3509   HC   218   VAL  HG12 3509     0.079100      1.00800 ; qtot 0.973
  3510   HC   218   VAL  HG13 3510     0.079100      1.00800 ; qtot 1.053
  3511   CT   218   VAL   CG2 3511    -0.319200     12.01000 ; qtot 0.733
  3512   HC   218   VAL  HG21 3512     0.079100      1.00800 ; qtot 0.812
  3513   HC   218   VAL  HG22 3513     0.079100      1.00800 ; qtot 0.892
  3514   HC   218   VAL  HG23 3514     0.079100      1.00800 ; qtot 0.971
  3515    C   218   VAL     C 3515     0.597300     12.01000 ; qtot 1.568
  3516    O   218   VAL     O 3516    -0.567900     16.00000 ; qtot 1.000
  3517    N   219   HIE     N 3517    -0.415700     14.01000 ; qtot 0.584
  3518    H   219   HIE     H 3518     0.271900      1.00800 ; qtot 0.856
  3519   CX   219   HIE    CA 3519    -0.058100     12.01000 ; qtot 0.798
  3520   H1   219   HIE    HA 3520     0.136000      1.00800 ; qtot 0.934
  3521   CT   219   HIE    CB 3521    -0.007400     12.01000 ; qtot 0.927
  3522   HC   219   HIE   HB2 3522     0.036700      1.00800 ; qtot 0.963
  3523   HC   219   HIE   HB3 3523     0.036700      1.00800 ; qtot 1.000
  3524   CC   219   HIE    CG 3524     0.186800     12.01000 ; qtot 1.187
  3525   NB   219   HIE   ND1 3525    -0.543200     14.01000 ; qtot 0.644
  3526   CR   219   HIE   CE1 3526     0.163500     12.01000 ; qtot 0.807
  3527   H5   219   HIE   HE1 3527     0.143500      1.00800 ; qtot 0.951
  3528   NA   219   HIE   NE2 3528    -0.279500     14.01000 ; qtot 0.671
  3529    H   219   HIE   HE2 3529     0.333900      1.00800 ; qtot 1.005
  3530   CW   219   HIE   CD2 3530    -0.220700     12.01000 ; qtot 0.784
  3531   H4   219   HIE   HD2 3531     0.186200      1.00800 ; qtot 0.971
  3532    C   219   HIE     C 3532     0.597300     12.01000 ; qtot 1.568
  3533    O   219   HIE     O 3533    -0.567900     16.00000 ; qtot 1.000
  3534    N   220   VAL     N 3534    -0.415700     14.01000 ; qtot 0.584
  3535    H   220   VAL     H 3535     0.271900      1.00800 ; qtot 0.856
  3536   CX   220   VAL    CA 3536    -0.087500     12.01000 ; qtot 0.769
  3537   H1   220   VAL    HA 3537     0.096900      1.00800 ; qtot 0.866
  3538  A3C   220   VAL    CB 3538     0.298500     12.01000 ; qtot 1.164
  3539   HC   220   VAL    HB 3539    -0.029700      1.00800 ; qtot 1.134
  3540   CT   220   VAL   CG1 3540    -0.319200     12.01000 ; qtot 0.815
  3541   HC   220   VAL  HG11 3541     0.079100      1.00800 ; qtot 0.894
  3542   HC   220   VAL  HG12 3542     0.079100      1.00800 ; qtot 0.973
  3543   HC   220   VAL  HG13 3543     0.079100      1.00800 ; qtot 1.053
  3544   CT   220   VAL   CG2 3544    -0.319200     12.01000 ; qtot 0.733
  3545   HC   220   VAL  HG21 3545     0.079100      1.00800 ; qtot 0.812
  3546   HC   220   VAL  HG22 3546     0.079100      1.00800 ; qtot 0.892
  3547   HC   220   VAL  HG23 3547     0.079100      1.00800 ; qtot 0.971
  3548    C   220   VAL     C 3548     0.597300     12.01000 ; qtot 1.568
  3549    O   220   VAL     O 3549    -0.567900     16.00000 ; qtot 1.000
  3550    N   221   THR     N 3550    -0.415700     14.01000 ; qtot 0.584
  3551    H   221   THR     H 3551     0.271900      1.00800 ; qtot 0.856
  3552   CX   221   THR    CA 3552    -0.038900     12.01000 ; qtot 0.817
  3553   H1   221   THR    HA 3553     0.100700      1.00800 ; qtot 0.918
  3554  A3C   221   THR    CB 3554     0.365400     12.01000 ; qtot 1.283
  3555   H1   221   THR    HB 3555     0.004300      1.00800 ; qtot 1.288
  3556   CT   221   THR   CG2 3556    -0.243800     12.01000 ; qtot 1.044
  3557   HC   221   THR  HG21 3557     0.064200      1.00800 ; qtot 1.108
  3558   HC   221   THR  HG22 3558     0.064200      1.00800 ; qtot 1.172
  3559   HC   221   THR  HG23 3559     0.064200      1.00800 ; qtot 1.237
  3560   OH   221   THR   OG1 3560    -0.676100     16.00000 ; qtot 0.560
  3561   HO   221   THR   HG1 3561     0.410200      1.00800 ; qtot 0.971
  3562    C   221   THR     C 3562     0.597300     12.01000 ; qtot 1.568
  3563    O   221   THR     O 3563    -0.567900     16.00000 ; qtot 1.000
  3564    N   222   ASN     N 3564    -0.415700     14.01000 ; qtot 0.584
  3565    H   222   ASN     H 3565     0.271900      1.00800 ; qtot 0.856
  3566   CX   222   ASN    CA 3566     0.014300     12.01000 ; qtot 0.871
  3567   H1   222   ASN    HA 3567     0.104800      1.00800 ; qtot 0.975
  3568  A2C   222   ASN    CB 3568    -0.204100     12.01000 ; qtot 0.771
  3569   HC   222   ASN   HB2 3569     0.079700      1.00800 ; qtot 0.851
  3570   HC   222   ASN   HB3 3570     0.079700      1.00800 ; qtot 0.931
  3571    C   222   ASN    CG 3571     0.713000     12.01000 ; qtot 1.644
  3572    O   222   ASN   OD1 3572    -0.593100     16.00000 ; qtot 1.051
  3573    N   222   ASN   ND2 3573    -0.919100     14.01000 ; qtot 0.131
  3574    H   222   ASN  HD21 3574     0.419600      1.00800 ; qtot 0.551
  3575    H   222   ASN  HD22 3575     0.419600      1.00800 ; qtot 0.971
  3576    C   222   ASN     C 3576     0.597300     12.01000 ; qtot 1.568
  3577    O   222   ASN     O 3577    -0.567900     16.00000 ; qtot 1.000
  3578    N   223   ASN     N 3578    -0.415700     14.01000 ; qtot 0.584
  3579    H   223   ASN     H 3579     0.271900      1.00800 ; qtot 0.856
  3580   CX   223   ASN    CA 3580     0.014300     12.01000 ; qtot 0.871
  3581   H1   223   ASN    HA 3581     0.104800      1.00800 ; qtot 0.975
  3582  A2C   223   ASN    CB 3582    -0.204100     12.01000 ; qtot 0.771
  3583   HC   223   ASN   HB2 3583     0.079700      1.00800 ; qtot 0.851
  3584   HC   223   ASN   HB3 3584     0.079700      1.00800 ; qtot 0.931
  3585    C   223   ASN    CG 3585     0.713000     12.01000 ; qtot 1.644
  3586    O   223   ASN   OD1 3586    -0.593100     16.00000 ; qtot 1.051
  3587    N   223   ASN   ND2 3587    -0.919100     14.01000 ; qtot 0.131
  3588    H   223   ASN  HD21 3588     0.419600      1.00800 ; qtot 0.551
  3589    H   223   ASN  HD22 3589     0.419600      1.00800 ; qtot 0.971
  3590    C   223   ASN     C 3590     0.597300     12.01000 ; qtot 1.568
  3591    O   223   ASN     O 3591    -0.567900     16.00000 ; qtot 1.000
  3592    N   224   THR     N 3592    -0.415700     14.01000 ; qtot 0.584
  3593    H   224   THR     H 3593     0.271900      1.00800 ; qtot 0.856
  3594   CX   224   THR    CA 3594    -0.038900     12.01000 ; qtot 0.817
  3595   H1   224   THR    HA 3595     0.100700      1.00800 ; qtot 0.918
  3596  A3C   224   THR    CB 3596     0.365400     12.01000 ; qtot 1.283
  3597   H1   224   THR    HB 3597     0.004300      1.00800 ; qtot 1.288
  3598   CT   224   THR   CG2 3598    -0.243800     12.01000 ; qtot 1.044
  3599   HC   224   THR  HG21 3599     0.064200      1.00800 ; qtot 1.108
  3600   HC   224   THR  HG22 3600     0.064200      1.00800 ; qtot 1.172
  3601   HC   224   THR  HG23 3601     0.064200      1.00800 ; qtot 1.237
  3602   OH   224   THR   OG1 3602    -0.676100     16.00000 ; qtot 0.560
  3603   HO   224   THR   HG1 3603     0.410200      1.00800 ; qtot 0.971
  3604    C   224   THR     C 3604     0.597300     12.01000 ; qtot 1.568
  3605    O   224   THR     O 3605    -0.567900     16.00000 ; qtot 1.000
  3606    N   225   ASN     N 3606    -0.415700     14.01000 ; qtot 0.584
  3607    H   225   ASN     H 3607     0.271900      1.00800 ; qtot 0.856
  3608   CX   225   ASN    CA 3608     0.014300     12.01000 ; qtot 0.871
  3609   H1   225   ASN    HA 3609     0.104800      1.00800 ; qtot 0.975
  3610  A2C   225   ASN    CB 3610    -0.204100     12.01000 ; qtot 0.771
  3611   HC   225   ASN   HB2 3611     0.079700      1.00800 ; qtot 0.851
  3612   HC   225   ASN   HB3 3612     0.079700      1.00800 ; qtot 0.931
  3613    C   225   ASN    CG 3613     0.713000     12.01000 ; qtot 1.644
  3614    O   225   ASN   OD1 3614    -0.593100     16.00000 ; qtot 1.051
  3615    N   225   ASN   ND2 3615    -0.919100     14.01000 ; qtot 0.131
  3616    H   225   ASN  HD21 3616     0.419600      1.00800 ; qtot 0.551
  3617    H   225   ASN  HD22 3617     0.419600      1.00800 ; qtot 0.971
  3618    C   225   ASN     C 3618     0.597300     12.01000 ; qtot 1.568
  3619    O   225   ASN     O 3619    -0.567900     16.00000 ; qtot 1.000
  3620    N   226   LYS     N 3620    -0.347900     14.01000 ; qtot 0.652
  3621    H   226   LYS     H 3621     0.274700      1.00800 ; qtot 0.927
  3622   CX   226   LYS    CA 3622    -0.240000     12.01000 ; qtot 0.687
  3623   H1   226   LYS    HA 3623     0.142600      1.00800 ; qtot 0.829
  3624   C8   226   LYS    CB 3624    -0.009400     12.01000 ; qtot 0.820
  3625   HC   226   LYS   HB2 3625     0.036200      1.00800 ; qtot 0.856
  3626   HC   226   LYS   HB3 3626     0.036200      1.00800 ; qtot 0.892
  3627   C8   226   LYS    CG 3627     0.018700     12.01000 ; qtot 0.911
  3628   HC   226   LYS   HG2 3628     0.010300      1.00800 ; qtot 0.921
  3629   HC   226   LYS   HG3 3629     0.010300      1.00800 ; qtot 0.932
  3630   C8   226   LYS    CD 3630    -0.047900     12.01000 ; qtot 0.884
  3631   HC   226   LYS   HD2 3631     0.062100      1.00800 ; qtot 0.946
  3632   HC   226   LYS   HD3 3632     0.062100      1.00800 ; qtot 1.008
  3633   C8   226   LYS    CE 3633    -0.014300     12.01000 ; qtot 0.994
  3634   HP   226   LYS   HE2 3634     0.113500      1.00800 ; qtot 1.107
  3635   HP   226   LYS   HE3 3635     0.113500      1.00800 ; qtot 1.221
  3636   N3   226   LYS    NZ 3636    -0.385400     14.01000 ; qtot 0.835
  3637    H   226   LYS   HZ1 3637     0.340000      1.00800 ; qtot 1.175
  3638    H   226   LYS   HZ2 3638     0.340000      1.00800 ; qtot 1.515
  3639    H   226   LYS   HZ3 3639     0.340000      1.00800 ; qtot 1.855
  3640    C   226   LYS     C 3640     0.734100     12.01000 ; qtot 2.589
  3641    O   226   LYS     O 3641    -0.589400     16.00000 ; qtot 2.000
  3642    N   227   THR     N 3642    -0.415700     14.01000 ; qtot 1.584
  3643    H   227   THR     H 3643     0.271900      1.00800 ; qtot 1.856
  3644   CX   227   THR    CA 3644    -0.038900     12.01000 ; qtot 1.817
  3645   H1   227   THR    HA 3645     0.100700      1.00800 ; qtot 1.918
  3646  A3C   227   THR    CB 3646     0.365400     12.01000 ; qtot 2.283
  3647   H1   227   THR    HB 3647     0.004300      1.00800 ; qtot 2.288
  3648   CT   227   THR   CG2 3648    -0.243800     12.01000 ; qtot 2.044
  3649   HC   227   THR  HG21 3649     0.064200      1.00800 ; qtot 2.108
  3650   HC   227   THR  HG22 3650     0.064200      1.00800 ; qtot 2.172
  3651   HC   227   THR  HG23 3651     0.064200      1.00800 ; qtot 2.237
  3652   OH   227   THR   OG1 3652    -0.676100     16.00000 ; qtot 1.560
  3653   HO   227   THR   HG1 3653     0.410200      1.00800 ; qtot 1.971
  3654    C   227   THR     C 3654     0.597300     12.01000 ; qtot 2.568
  3655    O   227   THR     O 3655    -0.567900     16.00000 ; qtot 2.000
  3656    N   228   VAL     N 3656    -0.415700     14.01000 ; qtot 1.584
  3657    H   228   VAL     H 3657     0.271900      1.00800 ; qtot 1.856
  3658   CX   228   VAL    CA 3658    -0.087500     12.01000 ; qtot 1.769
  3659   H1   228   VAL    HA 3659     0.096900      1.00800 ; qtot 1.866
  3660  A3C   228   VAL    CB 3660     0.298500     12.01000 ; qtot 2.164
  3661   HC   228   VAL    HB 3661    -0.029700      1.00800 ; qtot 2.134
  3662   CT   228   VAL   CG1 3662    -0.319200     12.01000 ; qtot 1.815
  3663   HC   228   VAL  HG11 3663     0.079100      1.00800 ; qtot 1.894
  3664   HC   228   VAL  HG12 3664     0.079100      1.00800 ; qtot 1.973
  3665   HC   228   VAL  HG13 3665     0.079100      1.00800 ; qtot 2.053
  3666   CT   228   VAL   CG2 3666    -0.319200     12.01000 ; qtot 1.733
  3667   HC   228   VAL  HG21 3667     0.079100      1.00800 ; qtot 1.812
  3668   HC   228   VAL  HG22 3668     0.079100      1.00800 ; qtot 1.892
  3669   HC   228   VAL  HG23 3669     0.079100      1.00800 ; qtot 1.971
  3670    C   228   VAL     C 3670     0.597300     12.01000 ; qtot 2.568
  3671    O   228   VAL     O 3671    -0.567900     16.00000 ; qtot 2.000
  3672    N   229   LYS     N 3672    -0.347900     14.01000 ; qtot 1.652
  3673    H   229   LYS     H 3673     0.274700      1.00800 ; qtot 1.927
  3674   CX   229   LYS    CA 3674    -0.240000     12.01000 ; qtot 1.687
  3675   H1   229   LYS    HA 3675     0.142600      1.00800 ; qtot 1.829
  3676   C8   229   LYS    CB 3676    -0.009400     12.01000 ; qtot 1.820
  3677   HC   229   LYS   HB2 3677     0.036200      1.00800 ; qtot 1.856
  3678   HC   229   LYS   HB3 3678     0.036200      1.00800 ; qtot 1.892
  3679   C8   229   LYS    CG 3679     0.018700     12.01000 ; qtot 1.911
  3680   HC   229   LYS   HG2 3680     0.010300      1.00800 ; qtot 1.921
  3681   HC   229   LYS   HG3 3681     0.010300      1.00800 ; qtot 1.932
  3682   C8   229   LYS    CD 3682    -0.047900     12.01000 ; qtot 1.884
  3683   HC   229   LYS   HD2 3683     0.062100      1.00800 ; qtot 1.946
  3684   HC   229   LYS   HD3 3684     0.062100      1.00800 ; qtot 2.008
  3685   C8   229   LYS    CE 3685    -0.014300     12.01000 ; qtot 1.994
  3686   HP   229   LYS   HE2 3686     0.113500      1.00800 ; qtot 2.107
  3687   HP   229   LYS   HE3 3687     0.113500      1.00800 ; qtot 2.221
  3688   N3   229   LYS    NZ 3688    -0.385400     14.01000 ; qtot 1.835
  3689    H   229   LYS   HZ1 3689     0.340000      1.00800 ; qtot 2.175
  3690    H   229   LYS   HZ2 3690     0.340000      1.00800 ; qtot 2.515
  3691    H   229   LYS   HZ3 3691     0.340000      1.00800 ; qtot 2.855
  3692    C   229   LYS     C 3692     0.734100     12.01000 ; qtot 3.589
  3693    O   229   LYS     O 3693    -0.589400     16.00000 ; qtot 3.000
  3694    N   230   LYS     N 3694    -0.347900     14.01000 ; qtot 2.652
  3695    H   230   LYS     H 3695     0.274700      1.00800 ; qtot 2.927
  3696   CX   230   LYS    CA 3696    -0.240000     12.01000 ; qtot 2.687
  3697   H1   230   LYS    HA 3697     0.142600      1.00800 ; qtot 2.829
  3698   C8   230   LYS    CB 3698    -0.009400     12.01000 ; qtot 2.820
  3699   HC   230   LYS   HB2 3699     0.036200      1.00800 ; qtot 2.856
  3700   HC   230   LYS   HB3 3700     0.036200      1.00800 ; qtot 2.892
  3701   C8   230   LYS    CG 3701     0.018700     12.01000 ; qtot 2.911
  3702   HC   230   LYS   HG2 3702     0.010300      1.00800 ; qtot 2.921
  3703   HC   230   LYS   HG3 3703     0.010300      1.00800 ; qtot 2.932
  3704   C8   230   LYS    CD 3704    -0.047900     12.01000 ; qtot 2.884
  3705   HC   230   LYS   HD2 3705     0.062100      1.00800 ; qtot 2.946
  3706   HC   230   LYS   HD3 3706     0.062100      1.00800 ; qtot 3.008
  3707   C8   230   LYS    CE 3707    -0.014300     12.01000 ; qtot 2.994
  3708   HP   230   LYS   HE2 3708     0.113500      1.00800 ; qtot 3.107
  3709   HP   230   LYS   HE3 3709     0.113500      1.00800 ; qtot 3.221
  3710   N3   230   LYS    NZ 3710    -0.385400     14.01000 ; qtot 2.835
  3711    H   230   LYS   HZ1 3711     0.340000      1.00800 ; qtot 3.175
  3712    H   230   LYS   HZ2 3712     0.340000      1.00800 ; qtot 3.515
  3713    H   230   LYS   HZ3 3713     0.340000      1.00800 ; qtot 3.855
  3714    C   230   LYS     C 3714     0.734100     12.01000 ; qtot 4.589
  3715    O   230   LYS     O 3715    -0.589400     16.00000 ; qtot 4.000
  3716    N   231   ILE     N 3716    -0.415700     14.01000 ; qtot 3.584
  3717    H   231   ILE     H 3717     0.271900      1.00800 ; qtot 3.856
  3718   CX   231   ILE    CA 3718    -0.059700     12.01000 ; qtot 3.797
  3719   H1   231   ILE    HA 3719     0.086900      1.00800 ; qtot 3.883
  3720  A3C   231   ILE    CB 3720     0.130300     12.01000 ; qtot 4.014
  3721   HC   231   ILE    HB 3721     0.018700      1.00800 ; qtot 4.032
  3722   CT   231   ILE   CG2 3722    -0.320400     12.01000 ; qtot 3.712
  3723   HC   231   ILE  HG21 3723     0.088200      1.00800 ; qtot 3.800
  3724   HC   231   ILE  HG22 3724     0.088200      1.00800 ; qtot 3.888
  3725   HC   231   ILE  HG23 3725     0.088200      1.00800 ; qtot 3.977
  3726  A2C   231   ILE   CG1 3726    -0.043000     12.01000 ; qtot 3.934
  3727   HC   231   ILE  HG12 3727     0.023600      1.00800 ; qtot 3.957
  3728   HC   231   ILE  HG13 3728     0.023600      1.00800 ; qtot 3.981
  3729   CT   231   ILE   CD1 3729    -0.066000     12.01000 ; qtot 3.915
  3730   HC   231   ILE  HD11 3730     0.018600      1.00800 ; qtot 3.933
  3731   HC   231   ILE  HD12 3731     0.018600      1.00800 ; qtot 3.952
  3732   HC   231   ILE  HD13 3732     0.018600      1.00800 ; qtot 3.971
  3733    C   231   ILE     C 3733     0.597300     12.01000 ; qtot 4.568
  3734    O   231   ILE     O 3734    -0.567900     16.00000 ; qtot 4.000
  3735    N   232   LYS     N 3735    -0.347900     14.01000 ; qtot 3.652
  3736    H   232   LYS     H 3736     0.274700      1.00800 ; qtot 3.927
  3737   CX   232   LYS    CA 3737    -0.240000     12.01000 ; qtot 3.687
  3738   H1   232   LYS    HA 3738     0.142600      1.00800 ; qtot 3.829
  3739   C8   232   LYS    CB 3739    -0.009400     12.01000 ; qtot 3.820
  3740   HC   232   LYS   HB2 3740     0.036200      1.00800 ; qtot 3.856
  3741   HC   232   LYS   HB3 3741     0.036200      1.00800 ; qtot 3.892
  3742   C8   232   LYS    CG 3742     0.018700     12.01000 ; qtot 3.911
  3743   HC   232   LYS   HG2 3743     0.010300      1.00800 ; qtot 3.921
  3744   HC   232   LYS   HG3 3744     0.010300      1.00800 ; qtot 3.932
  3745   C8   232   LYS    CD 3745    -0.047900     12.01000 ; qtot 3.884
  3746   HC   232   LYS   HD2 3746     0.062100      1.00800 ; qtot 3.946
  3747   HC   232   LYS   HD3 3747     0.062100      1.00800 ; qtot 4.008
  3748   C8   232   LYS    CE 3748    -0.014300     12.01000 ; qtot 3.994
  3749   HP   232   LYS   HE2 3749     0.113500      1.00800 ; qtot 4.107
  3750   HP   232   LYS   HE3 3750     0.113500      1.00800 ; qtot 4.221
  3751   N3   232   LYS    NZ 3751    -0.385400     14.01000 ; qtot 3.835
  3752    H   232   LYS   HZ1 3752     0.340000      1.00800 ; qtot 4.175
  3753    H   232   LYS   HZ2 3753     0.340000      1.00800 ; qtot 4.515
  3754    H   232   LYS   HZ3 3754     0.340000      1.00800 ; qtot 4.855
  3755    C   232   LYS     C 3755     0.734100     12.01000 ; qtot 5.589
  3756    O   232   LYS     O 3756    -0.589400     16.00000 ; qtot 5.000
  3757    N   233   ILE     N 3757    -0.415700     14.01000 ; qtot 4.584
  3758    H   233   ILE     H 3758     0.271900      1.00800 ; qtot 4.856
  3759   CX   233   ILE    CA 3759    -0.059700     12.01000 ; qtot 4.797
  3760   H1   233   ILE    HA 3760     0.086900      1.00800 ; qtot 4.883
  3761  A3C   233   ILE    CB 3761     0.130300     12.01000 ; qtot 5.014
  3762   HC   233   ILE    HB 3762     0.018700      1.00800 ; qtot 5.032
  3763   CT   233   ILE   CG2 3763    -0.320400     12.01000 ; qtot 4.712
  3764   HC   233   ILE  HG21 3764     0.088200      1.00800 ; qtot 4.800
  3765   HC   233   ILE  HG22 3765     0.088200      1.00800 ; qtot 4.888
  3766   HC   233   ILE  HG23 3766     0.088200      1.00800 ; qtot 4.977
  3767  A2C   233   ILE   CG1 3767    -0.043000     12.01000 ; qtot 4.934
  3768   HC   233   ILE  HG12 3768     0.023600      1.00800 ; qtot 4.957
  3769   HC   233   ILE  HG13 3769     0.023600      1.00800 ; qtot 4.981
  3770   CT   233   ILE   CD1 3770    -0.066000     12.01000 ; qtot 4.915
  3771   HC   233   ILE  HD11 3771     0.018600      1.00800 ; qtot 4.933
  3772   HC   233   ILE  HD12 3772     0.018600      1.00800 ; qtot 4.952
  3773   HC   233   ILE  HD13 3773     0.018600      1.00800 ; qtot 4.971
  3774    C   233   ILE     C 3774     0.597300     12.01000 ; qtot 5.568
  3775    O   233   ILE     O 3775    -0.567900     16.00000 ; qtot 5.000
  3776    N   234   SER     N 3776    -0.415700     14.01000 ; qtot 4.584
  3777    H   234   SER     H 3777     0.271900      1.00800 ; qtot 4.856
  3778   CX   234   SER    CA 3778    -0.024900     12.01000 ; qtot 4.831
  3779   H1   234   SER    HA 3779     0.084300      1.00800 ; qtot 4.916
  3780  A2C   234   SER    CB 3780     0.211700     12.01000 ; qtot 5.127
  3781   H1   234   SER   HB2 3781     0.035200      1.00800 ; qtot 5.163
  3782   H1   234   SER   HB3 3782     0.035200      1.00800 ; qtot 5.198
  3783   OH   234   SER    OG 3783    -0.654600     16.00000 ; qtot 4.543
  3784   HO   234   SER    HG 3784     0.427500      1.00800 ; qtot 4.971
  3785    C   234   SER     C 3785     0.597300     12.01000 ; qtot 5.568
  3786    O   234   SER     O 3786    -0.567900     16.00000 ; qtot 5.000
  3787    N   235   VAL     N 3787    -0.415700     14.01000 ; qtot 4.584
  3788    H   235   VAL     H 3788     0.271900      1.00800 ; qtot 4.856
  3789   CX   235   VAL    CA 3789    -0.087500     12.01000 ; qtot 4.769
  3790   H1   235   VAL    HA 3790     0.096900      1.00800 ; qtot 4.866
  3791  A3C   235   VAL    CB 3791     0.298500     12.01000 ; qtot 5.164
  3792   HC   235   VAL    HB 3792    -0.029700      1.00800 ; qtot 5.134
  3793   CT   235   VAL   CG1 3793    -0.319200     12.01000 ; qtot 4.815
  3794   HC   235   VAL  HG11 3794     0.079100      1.00800 ; qtot 4.894
  3795   HC   235   VAL  HG12 3795     0.079100      1.00800 ; qtot 4.973
  3796   HC   235   VAL  HG13 3796     0.079100      1.00800 ; qtot 5.053
  3797   CT   235   VAL   CG2 3797    -0.319200     12.01000 ; qtot 4.733
  3798   HC   235   VAL  HG21 3798     0.079100      1.00800 ; qtot 4.812
  3799   HC   235   VAL  HG22 3799     0.079100      1.00800 ; qtot 4.892
  3800   HC   235   VAL  HG23 3800     0.079100      1.00800 ; qtot 4.971
  3801    C   235   VAL     C 3801     0.597300     12.01000 ; qtot 5.568
  3802    O   235   VAL     O 3802    -0.567900     16.00000 ; qtot 5.000
  3803    N   236   ARG     N 3803    -0.347900     14.01000 ; qtot 4.652
  3804    H   236   ARG     H 3804     0.274700      1.00800 ; qtot 4.927
  3805   CX   236   ARG    CA 3805    -0.263700     12.01000 ; qtot 4.663
  3806   H1   236   ARG    HA 3806     0.156000      1.00800 ; qtot 4.819
  3807   C8   236   ARG    CB 3807    -0.000700     12.01000 ; qtot 4.818
  3808   HC   236   ARG   HB2 3808     0.032700      1.00800 ; qtot 4.851
  3809   HC   236   ARG   HB3 3809     0.032700      1.00800 ; qtot 4.884
  3810   C8   236   ARG    CG 3810     0.039000     12.01000 ; qtot 4.923
  3811   HC   236   ARG   HG2 3811     0.028500      1.00800 ; qtot 4.951
  3812   HC   236   ARG   HG3 3812     0.028500      1.00800 ; qtot 4.980
  3813   C8   236   ARG    CD 3813     0.048600     12.01000 ; qtot 5.028
  3814   H1   236   ARG   HD2 3814     0.068700      1.00800 ; qtot 5.097
  3815   H1   236   ARG   HD3 3815     0.068700      1.00800 ; qtot 5.166
  3816   N2   236   ARG    NE 3816    -0.529500     14.01000 ; qtot 4.636
  3817    H   236   ARG    HE 3817     0.345600      1.00800 ; qtot 4.982
  3818   CA   236   ARG    CZ 3818     0.807600     12.01000 ; qtot 5.790
  3819   N2   236   ARG   NH1 3819    -0.862700     14.01000 ; qtot 4.927
  3820    H   236   ARG  HH11 3820     0.447800      1.00800 ; qtot 5.375
  3821    H   236   ARG  HH12 3821     0.447800      1.00800 ; qtot 5.822
  3822   N2   236   ARG   NH2 3822    -0.862700     14.01000 ; qtot 4.960
  3823    H   236   ARG  HH21 3823     0.447800      1.00800 ; qtot 5.408
  3824    H   236   ARG  HH22 3824     0.447800      1.00800 ; qtot 5.855
  3825    C   236   ARG     C 3825     0.734100     12.01000 ; qtot 6.589
  3826    O   236   ARG     O 3826    -0.589400     16.00000 ; qtot 6.000
  3827    N   237   GLN     N 3827    -0.415700     14.01000 ; qtot 5.584
  3828    H   237   GLN     H 3828     0.271900      1.00800 ; qtot 5.856
  3829   CX   237   GLN    CA 3829    -0.003100     12.01000 ; qtot 5.853
  3830   H1   237   GLN    HA 3830     0.085000      1.00800 ; qtot 5.938
  3831  A2C   237   GLN    CB 3831    -0.003600     12.01000 ; qtot 5.935
  3832   HC   237   GLN   HB2 3832     0.017100      1.00800 ; qtot 5.952
  3833   HC   237   GLN   HB3 3833     0.017100      1.00800 ; qtot 5.969
  3834  A2C   237   GLN    CG 3834    -0.064500     12.01000 ; qtot 5.904
  3835   HC   237   GLN   HG2 3835     0.035200      1.00800 ; qtot 5.939
  3836   HC   237   GLN   HG3 3836     0.035200      1.00800 ; qtot 5.975
  3837    C   237   GLN    CD 3837     0.695100     12.01000 ; qtot 6.670
  3838    O   237   GLN   OE1 3838    -0.608600     16.00000 ; qtot 6.061
  3839    N   237   GLN   NE2 3839    -0.940700     14.01000 ; qtot 5.120
  3840    H   237   GLN  HE21 3840     0.425100      1.00800 ; qtot 5.546
  3841    H   237   GLN  HE22 3841     0.425100      1.00800 ; qtot 5.971
  3842    C   237   GLN     C 3842     0.597300     12.01000 ; qtot 6.568
  3843    O   237   GLN     O 3843    -0.567900     16.00000 ; qtot 6.000
  3844    N   238   TYR     N 3844    -0.415700     14.01000 ; qtot 5.584
  3845    H   238   TYR     H 3845     0.271900      1.00800 ; qtot 5.856
  3846   CX   238   TYR    CA 3846    -0.001400     12.01000 ; qtot 5.855
  3847   H1   238   TYR    HA 3847     0.087600      1.00800 ; qtot 5.942
  3848   CT   238   TYR    CB 3848    -0.015200     12.01000 ; qtot 5.927
  3849   HC   238   TYR   HB2 3849     0.029500      1.00800 ; qtot 5.957
  3850   HC   238   TYR   HB3 3850     0.029500      1.00800 ; qtot 5.986
  3851   CA   238   TYR    CG 3851    -0.001100     12.01000 ; qtot 5.985
  3852   CA   238   TYR   CD1 3852    -0.190600     12.01000 ; qtot 5.795
  3853   HA   238   TYR   HD1 3853     0.169900      1.00800 ; qtot 5.964
  3854   CA   238   TYR   CE1 3854    -0.234100     12.01000 ; qtot 5.730
  3855   HA   238   TYR   HE1 3855     0.165600      1.00800 ; qtot 5.896
  3856    C   238   TYR    CZ 3856     0.322600     12.01000 ; qtot 6.219
  3857   OH   238   TYR    OH 3857    -0.557900     16.00000 ; qtot 5.661
  3858   HO   238   TYR    HH 3858     0.399200      1.00800 ; qtot 6.060
  3859   CA   238   TYR   CE2 3859    -0.234100     12.01000 ; qtot 5.826
  3860   HA   238   TYR   HE2 3860     0.165600      1.00800 ; qtot 5.991
  3861   CA   238   TYR   CD2 3861    -0.190600     12.01000 ; qtot 5.801
  3862   HA   238   TYR   HD2 3862     0.169900      1.00800 ; qtot 5.971
  3863    C   238   TYR     C 3863     0.597300     12.01000 ; qtot 6.568
  3864    O   238   TYR     O 3864    -0.567900     16.00000 ; qtot 6.000
  3865    N   239   ALA     N 3865    -0.415700     14.01000 ; qtot 5.584
  3866    H   239   ALA     H 3866     0.271900      1.00800 ; qtot 5.856
  3867   CX   239   ALA    CA 3867     0.033700     12.01000 ; qtot 5.890
  3868   H1   239   ALA    HA 3868     0.082300      1.00800 ; qtot 5.972
  3869   CT   239   ALA    CB 3869    -0.182500     12.01000 ; qtot 5.790
  3870   HC   239   ALA   HB1 3870     0.060300      1.00800 ; qtot 5.850
  3871   HC   239   ALA   HB2 3871     0.060300      1.00800 ; qtot 5.910
  3872   HC   239   ALA   HB3 3872     0.060300      1.00800 ; qtot 5.971
  3873    C   239   ALA     C 3873     0.597300     12.01000 ; qtot 6.568
  3874    O   239   ALA     O 3874    -0.567900     16.00000 ; qtot 6.000
  3875    N   240   ASP     N 3875    -0.516300     14.01000 ; qtot 5.484
  3876    H   240   ASP     H 3876     0.293600      1.00800 ; qtot 5.777
  3877   CX   240   ASP    CA 3877     0.038100     12.01000 ; qtot 5.815
  3878   H1   240   ASP    HA 3878     0.088000      1.00800 ; qtot 5.903
  3879  A2C   240   ASP    CB 3879    -0.030300     12.01000 ; qtot 5.873
  3880   HC   240   ASP   HB2 3880    -0.012200      1.00800 ; qtot 5.861
  3881   HC   240   ASP   HB3 3881    -0.012200      1.00800 ; qtot 5.849
  3882   CO   240   ASP    CG 3882     0.799400     12.01000 ; qtot 6.648
  3883   O2   240   ASP   OD1 3883    -0.801400     16.00000 ; qtot 5.847
  3884   O2   240   ASP   OD2 3884    -0.801400     16.00000 ; qtot 5.045
  3885    C   240   ASP     C 3885     0.536600     12.01000 ; qtot 5.582
  3886    O   240   ASP     O 3886    -0.581900     16.00000 ; qtot 5.000
  3887    N   241   ILE     N 3887    -0.415700     14.01000 ; qtot 4.584
  3888    H   241   ILE     H 3888     0.271900      1.00800 ; qtot 4.856
  3889   CX   241   ILE    CA 3889    -0.059700     12.01000 ; qtot 4.797
  3890   H1   241   ILE    HA 3890     0.086900      1.00800 ; qtot 4.883
  3891  A3C   241   ILE    CB 3891     0.130300     12.01000 ; qtot 5.014
  3892   HC   241   ILE    HB 3892     0.018700      1.00800 ; qtot 5.032
  3893   CT   241   ILE   CG2 3893    -0.320400     12.01000 ; qtot 4.712
  3894   HC   241   ILE  HG21 3894     0.088200      1.00800 ; qtot 4.800
  3895   HC   241   ILE  HG22 3895     0.088200      1.00800 ; qtot 4.888
  3896   HC   241   ILE  HG23 3896     0.088200      1.00800 ; qtot 4.977
  3897  A2C   241   ILE   CG1 3897    -0.043000     12.01000 ; qtot 4.934
  3898   HC   241   ILE  HG12 3898     0.023600      1.00800 ; qtot 4.957
  3899   HC   241   ILE  HG13 3899     0.023600      1.00800 ; qtot 4.981
  3900   CT   241   ILE   CD1 3900    -0.066000     12.01000 ; qtot 4.915
  3901   HC   241   ILE  HD11 3901     0.018600      1.00800 ; qtot 4.933
  3902   HC   241   ILE  HD12 3902     0.018600      1.00800 ; qtot 4.952
  3903   HC   241   ILE  HD13 3903     0.018600      1.00800 ; qtot 4.971
  3904    C   241   ILE     C 3904     0.597300     12.01000 ; qtot 5.568
  3905    O   241   ILE     O 3905    -0.567900     16.00000 ; qtot 5.000
  3906    N   242   CYS     N 3906    -0.415700     14.01000 ; qtot 4.584
  3907    H   242   CYS     H 3907     0.271900      1.00800 ; qtot 4.856
  3908   CX   242   CYS    CA 3908     0.021300     12.01000 ; qtot 4.878
  3909   H1   242   CYS    HA 3909     0.112400      1.00800 ; qtot 4.990
  3910  A2C   242   CYS    CB 3910    -0.123100     12.01000 ; qtot 4.867
  3911   H1   242   CYS   HB2 3911     0.111200      1.00800 ; qtot 4.978
  3912   H1   242   CYS   HB3 3912     0.111200      1.00800 ; qtot 5.089
  3913   SH   242   CYS    SG 3913    -0.311900     32.06000 ; qtot 4.777
  3914   HS   242   CYS    HG 3914     0.193300      1.00800 ; qtot 4.971
  3915    C   242   CYS     C 3915     0.597300     12.01000 ; qtot 5.568
  3916    O   242   CYS     O 3916    -0.567900     16.00000 ; qtot 5.000
  3917    N   243   LEU     N 3917    -0.415700     14.01000 ; qtot 4.584
  3918    H   243   LEU     H 3918     0.271900      1.00800 ; qtot 4.856
  3919   CX   243   LEU    CA 3919    -0.051800     12.01000 ; qtot 4.804
  3920   H1   243   LEU    HA 3920     0.092200      1.00800 ; qtot 4.897
  3921  A2C   243   LEU    CB 3921    -0.110200     12.01000 ; qtot 4.786
  3922   HC   243   LEU   HB2 3922     0.045700      1.00800 ; qtot 4.832
  3923   HC   243   LEU   HB3 3923     0.045700      1.00800 ; qtot 4.878
  3924  A3C   243   LEU    CG 3924     0.353100     12.01000 ; qtot 5.231
  3925   HC   243   LEU    HG 3925    -0.036100      1.00800 ; qtot 5.195
  3926   CT   243   LEU   CD1 3926    -0.412100     12.01000 ; qtot 4.783
  3927   HC   243   LEU  HD11 3927     0.100000      1.00800 ; qtot 4.883
  3928   HC   243   LEU  HD12 3928     0.100000      1.00800 ; qtot 4.983
  3929   HC   243   LEU  HD13 3929     0.100000      1.00800 ; qtot 5.083
  3930   CT   243   LEU   CD2 3930    -0.412100     12.01000 ; qtot 4.671
  3931   HC   243   LEU  HD21 3931     0.100000      1.00800 ; qtot 4.771
  3932   HC   243   LEU  HD22 3932     0.100000      1.00800 ; qtot 4.871
  3933   HC   243   LEU  HD23 3933     0.100000      1.00800 ; qtot 4.971
  3934    C   243   LEU     C 3934     0.597300     12.01000 ; qtot 5.568
  3935    O   243   LEU     O 3935    -0.567900     16.00000 ; qtot 5.000
  3936    N   244   PHE     N 3936    -0.415700     14.01000 ; qtot 4.584
  3937    H   244   PHE     H 3937     0.271900      1.00800 ; qtot 4.856
  3938   CX   244   PHE    CA 3938    -0.002400     12.01000 ; qtot 4.854
  3939   H1   244   PHE    HA 3939     0.097800      1.00800 ; qtot 4.952
  3940   CT   244   PHE    CB 3940    -0.034300     12.01000 ; qtot 4.917
  3941   HC   244   PHE   HB2 3941     0.029500      1.00800 ; qtot 4.947
  3942   HC   244   PHE   HB3 3942     0.029500      1.00800 ; qtot 4.976
  3943   CA   244   PHE    CG 3943     0.011800     12.01000 ; qtot 4.988
  3944   CA   244   PHE   CD1 3944    -0.125600     12.01000 ; qtot 4.863
  3945   HA   244   PHE   HD1 3945     0.133000      1.00800 ; qtot 4.996
  3946   CA   244   PHE   CE1 3946    -0.170400     12.01000 ; qtot 4.825
  3947   HA   244   PHE   HE1 3947     0.143000      1.00800 ; qtot 4.968
  3948   CA   244   PHE    CZ 3948    -0.107200     12.01000 ; qtot 4.861
  3949   HA   244   PHE    HZ 3949     0.129700      1.00800 ; qtot 4.991
  3950   CA   244   PHE   CE2 3950    -0.170400     12.01000 ; qtot 4.820
  3951   HA   244   PHE   HE2 3951     0.143000      1.00800 ; qtot 4.963
  3952   CA   244   PHE   CD2 3952    -0.125600     12.01000 ; qtot 4.838
  3953   HA   244   PHE   HD2 3953     0.133000      1.00800 ; qtot 4.971
  3954    C   244   PHE     C 3954     0.597300     12.01000 ; qtot 5.568
  3955    O   244   PHE     O 3955    -0.567900     16.00000 ; qtot 5.000
  3956    N   245   ASN     N 3956    -0.415700     14.01000 ; qtot 4.584
  3957    H   245   ASN     H 3957     0.271900      1.00800 ; qtot 4.856
  3958   CX   245   ASN    CA 3958     0.014300     12.01000 ; qtot 4.871
  3959   H1   245   ASN    HA 3959     0.104800      1.00800 ; qtot 4.975
  3960  A2C   245   ASN    CB 3960    -0.204100     12.01000 ; qtot 4.771
  3961   HC   245   ASN   HB2 3961     0.079700      1.00800 ; qtot 4.851
  3962   HC   245   ASN   HB3 3962     0.079700      1.00800 ; qtot 4.931
  3963    C   245   ASN    CG 3963     0.713000     12.01000 ; qtot 5.644
  3964    O   245   ASN   OD1 3964    -0.593100     16.00000 ; qtot 5.051
  3965    N   245   ASN   ND2 3965    -0.919100     14.01000 ; qtot 4.131
  3966    H   245   ASN  HD21 3966     0.419600      1.00800 ; qtot 4.551
  3967    H   245   ASN  HD22 3967     0.419600      1.00800 ; qtot 4.971
  3968    C   245   ASN     C 3968     0.597300     12.01000 ; qtot 5.568
  3969    O   245   ASN     O 3969    -0.567900     16.00000 ; qtot 5.000
  3970    N   246   THR     N 3970    -0.415700     14.01000 ; qtot 4.584
  3971    H   246   THR     H 3971     0.271900      1.00800 ; qtot 4.856
  3972   CX   246   THR    CA 3972    -0.038900     12.01000 ; qtot 4.817
  3973   H1   246   THR    HA 3973     0.100700      1.00800 ; qtot 4.918
  3974  A3C   246   THR    CB 3974     0.365400     12.01000 ; qtot 5.283
  3975   H1   246   THR    HB 3975     0.004300      1.00800 ; qtot 5.288
  3976   CT   246   THR   CG2 3976    -0.243800     12.01000 ; qtot 5.044
  3977   HC   246   THR  HG21 3977     0.064200      1.00800 ; qtot 5.108
  3978   HC   246   THR  HG22 3978     0.064200      1.00800 ; qtot 5.172
  3979   HC   246   THR  HG23 3979     0.064200      1.00800 ; qtot 5.237
  3980   OH   246   THR   OG1 3980    -0.676100     16.00000 ; qtot 4.560
  3981   HO   246   THR   HG1 3981     0.410200      1.00800 ; qtot 4.971
  3982    C   246   THR     C 3982     0.597300     12.01000 ; qtot 5.568
  3983    O   246   THR     O 3983    -0.567900     16.00000 ; qtot 5.000
  3984    N   247   ALA     N 3984    -0.415700     14.01000 ; qtot 4.584
  3985    H   247   ALA     H 3985     0.271900      1.00800 ; qtot 4.856
  3986   CX   247   ALA    CA 3986     0.033700     12.01000 ; qtot 4.890
  3987   H1   247   ALA    HA 3987     0.082300      1.00800 ; qtot 4.972
  3988   CT   247   ALA    CB 3988    -0.182500     12.01000 ; qtot 4.790
  3989   HC   247   ALA   HB1 3989     0.060300      1.00800 ; qtot 4.850
  3990   HC   247   ALA   HB2 3990     0.060300      1.00800 ; qtot 4.910
  3991   HC   247   ALA   HB3 3991     0.060300      1.00800 ; qtot 4.971
  3992    C   247   ALA     C 3992     0.597300     12.01000 ; qtot 5.568
  3993    O   247   ALA     O 3993    -0.567900     16.00000 ; qtot 5.000
  3994    N   248   GLN     N 3994    -0.415700     14.01000 ; qtot 4.584
  3995    H   248   GLN     H 3995     0.271900      1.00800 ; qtot 4.856
  3996   CX   248   GLN    CA 3996    -0.003100     12.01000 ; qtot 4.853
  3997   H1   248   GLN    HA 3997     0.085000      1.00800 ; qtot 4.938
  3998  A2C   248   GLN    CB 3998    -0.003600     12.01000 ; qtot 4.935
  3999   HC   248   GLN   HB2 3999     0.017100      1.00800 ; qtot 4.952
  4000   HC   248   GLN   HB3 4000     0.017100      1.00800 ; qtot 4.969
  4001  A2C   248   GLN    CG 4001    -0.064500     12.01000 ; qtot 4.904
  4002   HC   248   GLN   HG2 4002     0.035200      1.00800 ; qtot 4.939
  4003   HC   248   GLN   HG3 4003     0.035200      1.00800 ; qtot 4.975
  4004    C   248   GLN    CD 4004     0.695100     12.01000 ; qtot 5.670
  4005    O   248   GLN   OE1 4005    -0.608600     16.00000 ; qtot 5.061
  4006    N   248   GLN   NE2 4006    -0.940700     14.01000 ; qtot 4.120
  4007    H   248   GLN  HE21 4007     0.425100      1.00800 ; qtot 4.546
  4008    H   248   GLN  HE22 4008     0.425100      1.00800 ; qtot 4.971
  4009    C   248   GLN     C 4009     0.597300     12.01000 ; qtot 5.568
  4010    O   248   GLN     O 4010    -0.567900     16.00000 ; qtot 5.000
  4011    N   249   TYR     N 4011    -0.415700     14.01000 ; qtot 4.584
  4012    H   249   TYR     H 4012     0.271900      1.00800 ; qtot 4.856
  4013   CX   249   TYR    CA 4013    -0.001400     12.01000 ; qtot 4.855
  4014   H1   249   TYR    HA 4014     0.087600      1.00800 ; qtot 4.942
  4015   CT   249   TYR    CB 4015    -0.015200     12.01000 ; qtot 4.927
  4016   HC   249   TYR   HB2 4016     0.029500      1.00800 ; qtot 4.957
  4017   HC   249   TYR   HB3 4017     0.029500      1.00800 ; qtot 4.986
  4018   CA   249   TYR    CG 4018    -0.001100     12.01000 ; qtot 4.985
  4019   CA   249   TYR   CD1 4019    -0.190600     12.01000 ; qtot 4.795
  4020   HA   249   TYR   HD1 4020     0.169900      1.00800 ; qtot 4.964
  4021   CA   249   TYR   CE1 4021    -0.234100     12.01000 ; qtot 4.730
  4022   HA   249   TYR   HE1 4022     0.165600      1.00800 ; qtot 4.896
  4023    C   249   TYR    CZ 4023     0.322600     12.01000 ; qtot 5.219
  4024   OH   249   TYR    OH 4024    -0.557900     16.00000 ; qtot 4.661
  4025   HO   249   TYR    HH 4025     0.399200      1.00800 ; qtot 5.060
  4026   CA   249   TYR   CE2 4026    -0.234100     12.01000 ; qtot 4.826
  4027   HA   249   TYR   HE2 4027     0.165600      1.00800 ; qtot 4.991
  4028   CA   249   TYR   CD2 4028    -0.190600     12.01000 ; qtot 4.801
  4029   HA   249   TYR   HD2 4029     0.169900      1.00800 ; qtot 4.971
  4030    C   249   TYR     C 4030     0.597300     12.01000 ; qtot 5.568
  4031    O   249   TYR     O 4031    -0.567900     16.00000 ; qtot 5.000
  4032    N   250   LYS     N 4032    -0.347900     14.01000 ; qtot 4.652
  4033    H   250   LYS     H 4033     0.274700      1.00800 ; qtot 4.927
  4034   CX   250   LYS    CA 4034    -0.240000     12.01000 ; qtot 4.687
  4035   H1   250   LYS    HA 4035     0.142600      1.00800 ; qtot 4.829
  4036   C8   250   LYS    CB 4036    -0.009400     12.01000 ; qtot 4.820
  4037   HC   250   LYS   HB2 4037     0.036200      1.00800 ; qtot 4.856
  4038   HC   250   LYS   HB3 4038     0.036200      1.00800 ; qtot 4.892
  4039   C8   250   LYS    CG 4039     0.018700     12.01000 ; qtot 4.911
  4040   HC   250   LYS   HG2 4040     0.010300      1.00800 ; qtot 4.921
  4041   HC   250   LYS   HG3 4041     0.010300      1.00800 ; qtot 4.932
  4042   C8   250   LYS    CD 4042    -0.047900     12.01000 ; qtot 4.884
  4043   HC   250   LYS   HD2 4043     0.062100      1.00800 ; qtot 4.946
  4044   HC   250   LYS   HD3 4044     0.062100      1.00800 ; qtot 5.008
  4045   C8   250   LYS    CE 4045    -0.014300     12.01000 ; qtot 4.994
  4046   HP   250   LYS   HE2 4046     0.113500      1.00800 ; qtot 5.107
  4047   HP   250   LYS   HE3 4047     0.113500      1.00800 ; qtot 5.221
  4048   N3   250   LYS    NZ 4048    -0.385400     14.01000 ; qtot 4.835
  4049    H   250   LYS   HZ1 4049     0.340000      1.00800 ; qtot 5.175
  4050    H   250   LYS   HZ2 4050     0.340000      1.00800 ; qtot 5.515
  4051    H   250   LYS   HZ3 4051     0.340000      1.00800 ; qtot 5.855
  4052    C   250   LYS     C 4052     0.734100     12.01000 ; qtot 6.589
  4053    O   250   LYS     O 4053    -0.589400     16.00000 ; qtot 6.000
  4054    N   251   CYS     N 4054    -0.415700     14.01000 ; qtot 5.584
  4055    H   251   CYS     H 4055     0.271900      1.00800 ; qtot 5.856
  4056   CX   251   CYS    CA 4056     0.021300     12.01000 ; qtot 5.878
  4057   H1   251   CYS    HA 4057     0.112400      1.00800 ; qtot 5.990
  4058  A2C   251   CYS    CB 4058    -0.123100     12.01000 ; qtot 5.867
  4059   H1   251   CYS   HB2 4059     0.111200      1.00800 ; qtot 5.978
  4060   H1   251   CYS   HB3 4060     0.111200      1.00800 ; qtot 6.089
  4061   SH   251   CYS    SG 4061    -0.311900     32.06000 ; qtot 5.777
  4062   HS   251   CYS    HG 4062     0.193300      1.00800 ; qtot 5.971
  4063    C   251   CYS     C 4063     0.597300     12.01000 ; qtot 6.568
  4064    O   251   CYS     O 4064    -0.567900     16.00000 ; qtot 6.000
  4065    N   252   PRO     N 4065    -0.254800     14.01000 ; qtot 5.745
  4066   CT   252   PRO    CD 4066     0.019200     12.01000 ; qtot 5.764
  4067   H1   252   PRO   HD2 4067     0.039100      1.00800 ; qtot 5.804
  4068   H1   252   PRO   HD3 4068     0.039100      1.00800 ; qtot 5.843
  4069   CT   252   PRO    CG 4069     0.018900     12.01000 ; qtot 5.862
  4070   HC   252   PRO   HG2 4070     0.021300      1.00800 ; qtot 5.883
  4071   HC   252   PRO   HG3 4071     0.021300      1.00800 ; qtot 5.904
  4072   CT   252   PRO    CB 4072    -0.007000     12.01000 ; qtot 5.897
  4073   HC   252   PRO   HB2 4073     0.025300      1.00800 ; qtot 5.922
  4074   HC   252   PRO   HB3 4074     0.025300      1.00800 ; qtot 5.948
  4075   CX   252   PRO    CA 4075    -0.026600     12.01000 ; qtot 5.921
  4076   H1   252   PRO    HA 4076     0.064100      1.00800 ; qtot 5.985
  4077    C   252   PRO     C 4077     0.589600     12.01000 ; qtot 6.575
  4078    O   252   PRO     O 4078    -0.574800     16.00000 ; qtot 6.000
  4079    N   253   VAL     N 4079    -0.415700     14.01000 ; qtot 5.584
  4080    H   253   VAL     H 4080     0.271900      1.00800 ; qtot 5.856
  4081   CX   253   VAL    CA 4081    -0.087500     12.01000 ; qtot 5.769
  4082   H1   253   VAL    HA 4082     0.096900      1.00800 ; qtot 5.866
  4083  A3C   253   VAL    CB 4083     0.298500     12.01000 ; qtot 6.164
  4084   HC   253   VAL    HB 4084    -0.029700      1.00800 ; qtot 6.134
  4085   CT   253   VAL   CG1 4085    -0.319200     12.01000 ; qtot 5.815
  4086   HC   253   VAL  HG11 4086     0.079100      1.00800 ; qtot 5.894
  4087   HC   253   VAL  HG12 4087     0.079100      1.00800 ; qtot 5.973
  4088   HC   253   VAL  HG13 4088     0.079100      1.00800 ; qtot 6.053
  4089   CT   253   VAL   CG2 4089    -0.319200     12.01000 ; qtot 5.733
  4090   HC   253   VAL  HG21 4090     0.079100      1.00800 ; qtot 5.812
  4091   HC   253   VAL  HG22 4091     0.079100      1.00800 ; qtot 5.892
  4092   HC   253   VAL  HG23 4092     0.079100      1.00800 ; qtot 5.971
  4093    C   253   VAL     C 4093     0.597300     12.01000 ; qtot 6.568
  4094    O   253   VAL     O 4094    -0.567900     16.00000 ; qtot 6.000
  4095    N   254   ALA     N 4095    -0.415700     14.01000 ; qtot 5.584
  4096    H   254   ALA     H 4096     0.271900      1.00800 ; qtot 5.856
  4097   CX   254   ALA    CA 4097     0.033700     12.01000 ; qtot 5.890
  4098   H1   254   ALA    HA 4098     0.082300      1.00800 ; qtot 5.972
  4099   CT   254   ALA    CB 4099    -0.182500     12.01000 ; qtot 5.790
  4100   HC   254   ALA   HB1 4100     0.060300      1.00800 ; qtot 5.850
  4101   HC   254   ALA   HB2 4101     0.060300      1.00800 ; qtot 5.910
  4102   HC   254   ALA   HB3 4102     0.060300      1.00800 ; qtot 5.971
  4103    C   254   ALA     C 4103     0.597300     12.01000 ; qtot 6.568
  4104    O   254   ALA     O 4104    -0.567900     16.00000 ; qtot 6.000
  4105    N   255   MET     N 4105    -0.415700     14.01000 ; qtot 5.584
  4106    H   255   MET     H 4106     0.271900      1.00800 ; qtot 5.856
  4107   CX   255   MET    CA 4107    -0.023700     12.01000 ; qtot 5.833
  4108   H1   255   MET    HA 4108     0.088000      1.00800 ; qtot 5.921
  4109  A2C   255   MET    CB 4109     0.034200     12.01000 ; qtot 5.955
  4110   HC   255   MET   HB2 4110     0.024100      1.00800 ; qtot 5.979
  4111   HC   255   MET   HB3 4111     0.024100      1.00800 ; qtot 6.003
  4112  A2C   255   MET    CG 4112     0.001800     12.01000 ; qtot 6.005
  4113   H1   255   MET   HG2 4113     0.044000      1.00800 ; qtot 6.049
  4114   H1   255   MET   HG3 4114     0.044000      1.00800 ; qtot 6.093
  4115    S   255   MET    SD 4115    -0.273700     32.06000 ; qtot 5.819
  4116   CT   255   MET    CE 4116    -0.053600     12.01000 ; qtot 5.765
  4117   H1   255   MET   HE1 4117     0.068400      1.00800 ; qtot 5.834
  4118   H1   255   MET   HE2 4118     0.068400      1.00800 ; qtot 5.902
  4119   H1   255   MET   HE3 4119     0.068400      1.00800 ; qtot 5.971
  4120    C   255   MET     C 4120     0.597300     12.01000 ; qtot 6.568
  4121    O   255   MET     O 4121    -0.567900     16.00000 ; qtot 6.000
  4122    N   256   GLU     N 4122    -0.516300     14.01000 ; qtot 5.484
  4123    H   256   GLU     H 4123     0.293600      1.00800 ; qtot 5.777
  4124   CX   256   GLU    CA 4124     0.039700     12.01000 ; qtot 5.817
  4125   H1   256   GLU    HA 4125     0.110500      1.00800 ; qtot 5.928
  4126  A2C   256   GLU    CB 4126     0.056000     12.01000 ; qtot 5.984
  4127   HC   256   GLU   HB2 4127    -0.017300      1.00800 ; qtot 5.966
  4128   HC   256   GLU   HB3 4128    -0.017300      1.00800 ; qtot 5.949
  4129  A2C   256   GLU    CG 4129     0.013600     12.01000 ; qtot 5.963
  4130   HC   256   GLU   HG2 4130    -0.042500      1.00800 ; qtot 5.920
  4131   HC   256   GLU   HG3 4131    -0.042500      1.00800 ; qtot 5.878
  4132   CO   256   GLU    CD 4132     0.805400     12.01000 ; qtot 6.683
  4133   O2   256   GLU   OE1 4133    -0.818800     16.00000 ; qtot 5.864
  4134   O2   256   GLU   OE2 4134    -0.818800     16.00000 ; qtot 5.045
  4135    C   256   GLU     C 4135     0.536600     12.01000 ; qtot 5.582
  4136    O   256   GLU     O 4136    -0.581900     16.00000 ; qtot 5.000
  4137    N   257   GLU     N 4137    -0.516300     14.01000 ; qtot 4.484
  4138    H   257   GLU     H 4138     0.293600      1.00800 ; qtot 4.777
  4139   CX   257   GLU    CA 4139     0.039700     12.01000 ; qtot 4.817
  4140   H1   257   GLU    HA 4140     0.110500      1.00800 ; qtot 4.928
  4141  A2C   257   GLU    CB 4141     0.056000     12.01000 ; qtot 4.984
  4142   HC   257   GLU   HB2 4142    -0.017300      1.00800 ; qtot 4.966
  4143   HC   257   GLU   HB3 4143    -0.017300      1.00800 ; qtot 4.949
  4144  A2C   257   GLU    CG 4144     0.013600     12.01000 ; qtot 4.963
  4145   HC   257   GLU   HG2 4145    -0.042500      1.00800 ; qtot 4.920
  4146   HC   257   GLU   HG3 4146    -0.042500      1.00800 ; qtot 4.878
  4147   CO   257   GLU    CD 4147     0.805400     12.01000 ; qtot 5.683
  4148   O2   257   GLU   OE1 4148    -0.818800     16.00000 ; qtot 4.864
  4149   O2   257   GLU   OE2 4149    -0.818800     16.00000 ; qtot 4.045
  4150    C   257   GLU     C 4150     0.536600     12.01000 ; qtot 4.582
  4151    O   257   GLU     O 4151    -0.581900     16.00000 ; qtot 4.000
  4152    N   258   ALA     N 4152    -0.415700     14.01000 ; qtot 3.584
  4153    H   258   ALA     H 4153     0.271900      1.00800 ; qtot 3.856
  4154   CX   258   ALA    CA 4154     0.033700     12.01000 ; qtot 3.890
  4155   H1   258   ALA    HA 4155     0.082300      1.00800 ; qtot 3.972
  4156   CT   258   ALA    CB 4156    -0.182500     12.01000 ; qtot 3.790
  4157   HC   258   ALA   HB1 4157     0.060300      1.00800 ; qtot 3.850
  4158   HC   258   ALA   HB2 4158     0.060300      1.00800 ; qtot 3.910
  4159   HC   258   ALA   HB3 4159     0.060300      1.00800 ; qtot 3.971
  4160    C   258   ALA     C 4160     0.597300     12.01000 ; qtot 4.568
  4161    O   258   ALA     O 4161    -0.567900     16.00000 ; qtot 4.000
  4162    N   259   ASP     N 4162    -0.516300     14.01000 ; qtot 3.484
  4163    H   259   ASP     H 4163     0.293600      1.00800 ; qtot 3.777
  4164   CX   259   ASP    CA 4164     0.038100     12.01000 ; qtot 3.815
  4165   H1   259   ASP    HA 4165     0.088000      1.00800 ; qtot 3.903
  4166  A2C   259   ASP    CB 4166    -0.030300     12.01000 ; qtot 3.873
  4167   HC   259   ASP   HB2 4167    -0.012200      1.00800 ; qtot 3.861
  4168   HC   259   ASP   HB3 4168    -0.012200      1.00800 ; qtot 3.849
  4169   CO   259   ASP    CG 4169     0.799400     12.01000 ; qtot 4.648
  4170   O2   259   ASP   OD1 4170    -0.801400     16.00000 ; qtot 3.847
  4171   O2   259   ASP   OD2 4171    -0.801400     16.00000 ; qtot 3.045
  4172    C   259   ASP     C 4172     0.536600     12.01000 ; qtot 3.582
  4173    O   259   ASP     O 4173    -0.581900     16.00000 ; qtot 3.000
  4174    N   260   ASP     N 4174    -0.516300     14.01000 ; qtot 2.484
  4175    H   260   ASP     H 4175     0.293600      1.00800 ; qtot 2.777
  4176   CX   260   ASP    CA 4176     0.038100     12.01000 ; qtot 2.815
  4177   H1   260   ASP    HA 4177     0.088000      1.00800 ; qtot 2.903
  4178  A2C   260   ASP    CB 4178    -0.030300     12.01000 ; qtot 2.873
  4179   HC   260   ASP   HB2 4179    -0.012200      1.00800 ; qtot 2.861
  4180   HC   260   ASP   HB3 4180    -0.012200      1.00800 ; qtot 2.849
  4181   CO   260   ASP    CG 4181     0.799400     12.01000 ; qtot 3.648
  4182   O2   260   ASP   OD1 4182    -0.801400     16.00000 ; qtot 2.847
  4183   O2   260   ASP   OD2 4183    -0.801400     16.00000 ; qtot 2.045
  4184    C   260   ASP     C 4184     0.536600     12.01000 ; qtot 2.582
  4185    O   260   ASP     O 4185    -0.581900     16.00000 ; qtot 2.000
  4186    N   261   THR     N 4186    -0.415700     14.01000 ; qtot 1.584
  4187    H   261   THR     H 4187     0.271900      1.00800 ; qtot 1.856
  4188   CX   261   THR    CA 4188    -0.038900     12.01000 ; qtot 1.817
  4189   H1   261   THR    HA 4189     0.100700      1.00800 ; qtot 1.918
  4190  A3C   261   THR    CB 4190     0.365400     12.01000 ; qtot 2.283
  4191   H1   261   THR    HB 4191     0.004300      1.00800 ; qtot 2.288
  4192   CT   261   THR   CG2 4192    -0.243800     12.01000 ; qtot 2.044
  4193   HC   261   THR  HG21 4193     0.064200      1.00800 ; qtot 2.108
  4194   HC   261   THR  HG22 4194     0.064200      1.00800 ; qtot 2.172
  4195   HC   261   THR  HG23 4195     0.064200      1.00800 ; qtot 2.237
  4196   OH   261   THR   OG1 4196    -0.676100     16.00000 ; qtot 1.560
  4197   HO   261   THR   HG1 4197     0.410200      1.00800 ; qtot 1.971
  4198    C   261   THR     C 4198     0.597300     12.01000 ; qtot 2.568
  4199    O   261   THR     O 4199    -0.567900     16.00000 ; qtot 2.000
  4200    N   262   VAL     N 4200    -0.415700     14.01000 ; qtot 1.584
  4201    H   262   VAL     H 4201     0.271900      1.00800 ; qtot 1.856
  4202   CX   262   VAL    CA 4202    -0.087500     12.01000 ; qtot 1.769
  4203   H1   262   VAL    HA 4203     0.096900      1.00800 ; qtot 1.866
  4204  A3C   262   VAL    CB 4204     0.298500     12.01000 ; qtot 2.164
  4205   HC   262   VAL    HB 4205    -0.029700      1.00800 ; qtot 2.134
  4206   CT   262   VAL   CG1 4206    -0.319200     12.01000 ; qtot 1.815
  4207   HC   262   VAL  HG11 4207     0.079100      1.00800 ; qtot 1.894
  4208   HC   262   VAL  HG12 4208     0.079100      1.00800 ; qtot 1.973
  4209   HC   262   VAL  HG13 4209     0.079100      1.00800 ; qtot 2.053
  4210   CT   262   VAL   CG2 4210    -0.319200     12.01000 ; qtot 1.733
  4211   HC   262   VAL  HG21 4211     0.079100      1.00800 ; qtot 1.812
  4212   HC   262   VAL  HG22 4212     0.079100      1.00800 ; qtot 1.892
  4213   HC   262   VAL  HG23 4213     0.079100      1.00800 ; qtot 1.971
  4214    C   262   VAL     C 4214     0.597300     12.01000 ; qtot 2.568
  4215    O   262   VAL     O 4215    -0.567900     16.00000 ; qtot 2.000
  4216    N   263   ALA     N 4216    -0.415700     14.01000 ; qtot 1.584
  4217    H   263   ALA     H 4217     0.271900      1.00800 ; qtot 1.856
  4218   CX   263   ALA    CA 4218     0.033700     12.01000 ; qtot 1.890
  4219   H1   263   ALA    HA 4219     0.082300      1.00800 ; qtot 1.972
  4220   CT   263   ALA    CB 4220    -0.182500     12.01000 ; qtot 1.790
  4221   HC   263   ALA   HB1 4221     0.060300      1.00800 ; qtot 1.850
  4222   HC   263   ALA   HB2 4222     0.060300      1.00800 ; qtot 1.910
  4223   HC   263   ALA   HB3 4223     0.060300      1.00800 ; qtot 1.971
  4224    C   263   ALA     C 4224     0.597300     12.01000 ; qtot 2.568
  4225    O   263   ALA     O 4225    -0.567900     16.00000 ; qtot 2.000
  4226    N   264   PRO     N 4226    -0.254800     14.01000 ; qtot 1.745
  4227   CT   264   PRO    CD 4227     0.019200     12.01000 ; qtot 1.764
  4228   H1   264   PRO   HD2 4228     0.039100      1.00800 ; qtot 1.804
  4229   H1   264   PRO   HD3 4229     0.039100      1.00800 ; qtot 1.843
  4230   CT   264   PRO    CG 4230     0.018900     12.01000 ; qtot 1.862
  4231   HC   264   PRO   HG2 4231     0.021300      1.00800 ; qtot 1.883
  4232   HC   264   PRO   HG3 4232     0.021300      1.00800 ; qtot 1.904
  4233   CT   264   PRO    CB 4233    -0.007000     12.01000 ; qtot 1.897
  4234   HC   264   PRO   HB2 4234     0.025300      1.00800 ; qtot 1.922
  4235   HC   264   PRO   HB3 4235     0.025300      1.00800 ; qtot 1.948
  4236   CX   264   PRO    CA 4236    -0.026600     12.01000 ; qtot 1.921
  4237   H1   264   PRO    HA 4237     0.064100      1.00800 ; qtot 1.985
  4238    C   264   PRO     C 4238     0.589600     12.01000 ; qtot 2.575
  4239    O   264   PRO     O 4239    -0.574800     16.00000 ; qtot 2.000
  4240    N   265   SER     N 4240    -0.415700     14.01000 ; qtot 1.584
  4241    H   265   SER     H 4241     0.271900      1.00800 ; qtot 1.856
  4242   CX   265   SER    CA 4242    -0.024900     12.01000 ; qtot 1.831
  4243   H1   265   SER    HA 4243     0.084300      1.00800 ; qtot 1.916
  4244  A2C   265   SER    CB 4244     0.211700     12.01000 ; qtot 2.127
  4245   H1   265   SER   HB2 4245     0.035200      1.00800 ; qtot 2.163
  4246   H1   265   SER   HB3 4246     0.035200      1.00800 ; qtot 2.198
  4247   OH   265   SER    OG 4247    -0.654600     16.00000 ; qtot 1.543
  4248   HO   265   SER    HG 4248     0.427500      1.00800 ; qtot 1.971
  4249    C   265   SER     C 4249     0.597300     12.01000 ; qtot 2.568
  4250    O   265   SER     O 4250    -0.567900     16.00000 ; qtot 2.000
  4251    N   266   SER     N 4251    -0.415700     14.01000 ; qtot 1.584
  4252    H   266   SER     H 4252     0.271900      1.00800 ; qtot 1.856
  4253   CX   266   SER    CA 4253    -0.024900     12.01000 ; qtot 1.831
  4254   H1   266   SER    HA 4254     0.084300      1.00800 ; qtot 1.916
  4255  A2C   266   SER    CB 4255     0.211700     12.01000 ; qtot 2.127
  4256   H1   266   SER   HB2 4256     0.035200      1.00800 ; qtot 2.163
  4257   H1   266   SER   HB3 4257     0.035200      1.00800 ; qtot 2.198
  4258   OH   266   SER    OG 4258    -0.654600     16.00000 ; qtot 1.543
  4259   HO   266   SER    HG 4259     0.427500      1.00800 ; qtot 1.971
  4260    C   266   SER     C 4260     0.597300     12.01000 ; qtot 2.568
  4261    O   266   SER     O 4261    -0.567900     16.00000 ; qtot 2.000
  4262    N   267   THR     N 4262    -0.415700     14.01000 ; qtot 1.584
  4263    H   267   THR     H 4263     0.271900      1.00800 ; qtot 1.856
  4264   CX   267   THR    CA 4264    -0.038900     12.01000 ; qtot 1.817
  4265   H1   267   THR    HA 4265     0.100700      1.00800 ; qtot 1.918
  4266  A3C   267   THR    CB 4266     0.365400     12.01000 ; qtot 2.283
  4267   H1   267   THR    HB 4267     0.004300      1.00800 ; qtot 2.288
  4268   CT   267   THR   CG2 4268    -0.243800     12.01000 ; qtot 2.044
  4269   HC   267   THR  HG21 4269     0.064200      1.00800 ; qtot 2.108
  4270   HC   267   THR  HG22 4270     0.064200      1.00800 ; qtot 2.172
  4271   HC   267   THR  HG23 4271     0.064200      1.00800 ; qtot 2.237
  4272   OH   267   THR   OG1 4272    -0.676100     16.00000 ; qtot 1.560
  4273   HO   267   THR   HG1 4273     0.410200      1.00800 ; qtot 1.971
  4274    C   267   THR     C 4274     0.597300     12.01000 ; qtot 2.568
  4275    O   267   THR     O 4275    -0.567900     16.00000 ; qtot 2.000
  4276    N   268   PHE     N 4276    -0.415700     14.01000 ; qtot 1.584
  4277    H   268   PHE     H 4277     0.271900      1.00800 ; qtot 1.856
  4278   CX   268   PHE    CA 4278    -0.002400     12.01000 ; qtot 1.854
  4279   H1   268   PHE    HA 4279     0.097800      1.00800 ; qtot 1.952
  4280   CT   268   PHE    CB 4280    -0.034300     12.01000 ; qtot 1.917
  4281   HC   268   PHE   HB2 4281     0.029500      1.00800 ; qtot 1.947
  4282   HC   268   PHE   HB3 4282     0.029500      1.00800 ; qtot 1.976
  4283   CA   268   PHE    CG 4283     0.011800     12.01000 ; qtot 1.988
  4284   CA   268   PHE   CD1 4284    -0.125600     12.01000 ; qtot 1.863
  4285   HA   268   PHE   HD1 4285     0.133000      1.00800 ; qtot 1.996
  4286   CA   268   PHE   CE1 4286    -0.170400     12.01000 ; qtot 1.825
  4287   HA   268   PHE   HE1 4287     0.143000      1.00800 ; qtot 1.968
  4288   CA   268   PHE    CZ 4288    -0.107200     12.01000 ; qtot 1.861
  4289   HA   268   PHE    HZ 4289     0.129700      1.00800 ; qtot 1.991
  4290   CA   268   PHE   CE2 4290    -0.170400     12.01000 ; qtot 1.820
  4291   HA   268   PHE   HE2 4291     0.143000      1.00800 ; qtot 1.963
  4292   CA   268   PHE   CD2 4292    -0.125600     12.01000 ; qtot 1.838
  4293   HA   268   PHE   HD2 4293     0.133000      1.00800 ; qtot 1.971
  4294    C   268   PHE     C 4294     0.597300     12.01000 ; qtot 2.568
  4295    O   268   PHE     O 4295    -0.567900     16.00000 ; qtot 2.000
  4296    N   269   CYS     N 4296    -0.415700     14.01000 ; qtot 1.584
  4297    H   269   CYS     H 4297     0.271900      1.00800 ; qtot 1.856
  4298   CX   269   CYS    CA 4298     0.021300     12.01000 ; qtot 1.878
  4299   H1   269   CYS    HA 4299     0.112400      1.00800 ; qtot 1.990
  4300  A2C   269   CYS    CB 4300    -0.123100     12.01000 ; qtot 1.867
  4301   H1   269   CYS   HB2 4301     0.111200      1.00800 ; qtot 1.978
  4302   H1   269   CYS   HB3 4302     0.111200      1.00800 ; qtot 2.089
  4303   SH   269   CYS    SG 4303    -0.311900     32.06000 ; qtot 1.777
  4304   HS   269   CYS    HG 4304     0.193300      1.00800 ; qtot 1.971
  4305    C   269   CYS     C 4305     0.597300     12.01000 ; qtot 2.568
  4306    O   269   CYS     O 4306    -0.567900     16.00000 ; qtot 2.000
  4307    N   270   LYS     N 4307    -0.347900     14.01000 ; qtot 1.652
  4308    H   270   LYS     H 4308     0.274700      1.00800 ; qtot 1.927
  4309   CX   270   LYS    CA 4309    -0.240000     12.01000 ; qtot 1.687
  4310   H1   270   LYS    HA 4310     0.142600      1.00800 ; qtot 1.829
  4311   C8   270   LYS    CB 4311    -0.009400     12.01000 ; qtot 1.820
  4312   HC   270   LYS   HB2 4312     0.036200      1.00800 ; qtot 1.856
  4313   HC   270   LYS   HB3 4313     0.036200      1.00800 ; qtot 1.892
  4314   C8   270   LYS    CG 4314     0.018700     12.01000 ; qtot 1.911
  4315   HC   270   LYS   HG2 4315     0.010300      1.00800 ; qtot 1.921
  4316   HC   270   LYS   HG3 4316     0.010300      1.00800 ; qtot 1.932
  4317   C8   270   LYS    CD 4317    -0.047900     12.01000 ; qtot 1.884
  4318   HC   270   LYS   HD2 4318     0.062100      1.00800 ; qtot 1.946
  4319   HC   270   LYS   HD3 4319     0.062100      1.00800 ; qtot 2.008
  4320   C8   270   LYS    CE 4320    -0.014300     12.01000 ; qtot 1.994
  4321   HP   270   LYS   HE2 4321     0.113500      1.00800 ; qtot 2.107
  4322   HP   270   LYS   HE3 4322     0.113500      1.00800 ; qtot 2.221
  4323   N3   270   LYS    NZ 4323    -0.385400     14.01000 ; qtot 1.835
  4324    H   270   LYS   HZ1 4324     0.340000      1.00800 ; qtot 2.175
  4325    H   270   LYS   HZ2 4325     0.340000      1.00800 ; qtot 2.515
  4326    H   270   LYS   HZ3 4326     0.340000      1.00800 ; qtot 2.855
  4327    C   270   LYS     C 4327     0.734100     12.01000 ; qtot 3.589
  4328    O   270   LYS     O 4328    -0.589400     16.00000 ; qtot 3.000
  4329    N   271   VAL     N 4329    -0.415700     14.01000 ; qtot 2.584
  4330    H   271   VAL     H 4330     0.271900      1.00800 ; qtot 2.856
  4331   CX   271   VAL    CA 4331    -0.087500     12.01000 ; qtot 2.769
  4332   H1   271   VAL    HA 4332     0.096900      1.00800 ; qtot 2.866
  4333  A3C   271   VAL    CB 4333     0.298500     12.01000 ; qtot 3.164
  4334   HC   271   VAL    HB 4334    -0.029700      1.00800 ; qtot 3.134
  4335   CT   271   VAL   CG1 4335    -0.319200     12.01000 ; qtot 2.815
  4336   HC   271   VAL  HG11 4336     0.079100      1.00800 ; qtot 2.894
  4337   HC   271   VAL  HG12 4337     0.079100      1.00800 ; qtot 2.973
  4338   HC   271   VAL  HG13 4338     0.079100      1.00800 ; qtot 3.053
  4339   CT   271   VAL   CG2 4339    -0.319200     12.01000 ; qtot 2.733
  4340   HC   271   VAL  HG21 4340     0.079100      1.00800 ; qtot 2.812
  4341   HC   271   VAL  HG22 4341     0.079100      1.00800 ; qtot 2.892
  4342   HC   271   VAL  HG23 4342     0.079100      1.00800 ; qtot 2.971
  4343    C   271   VAL     C 4343     0.597300     12.01000 ; qtot 3.568
  4344    O   271   VAL     O 4344    -0.567900     16.00000 ; qtot 3.000
  4345    N   272   TYR     N 4345    -0.415700     14.01000 ; qtot 2.584
  4346    H   272   TYR     H 4346     0.271900      1.00800 ; qtot 2.856
  4347   CX   272   TYR    CA 4347    -0.001400     12.01000 ; qtot 2.855
  4348   H1   272   TYR    HA 4348     0.087600      1.00800 ; qtot 2.942
  4349   CT   272   TYR    CB 4349    -0.015200     12.01000 ; qtot 2.927
  4350   HC   272   TYR   HB2 4350     0.029500      1.00800 ; qtot 2.957
  4351   HC   272   TYR   HB3 4351     0.029500      1.00800 ; qtot 2.986
  4352   CA   272   TYR    CG 4352    -0.001100     12.01000 ; qtot 2.985
  4353   CA   272   TYR   CD1 4353    -0.190600     12.01000 ; qtot 2.795
  4354   HA   272   TYR   HD1 4354     0.169900      1.00800 ; qtot 2.964
  4355   CA   272   TYR   CE1 4355    -0.234100     12.01000 ; qtot 2.730
  4356   HA   272   TYR   HE1 4356     0.165600      1.00800 ; qtot 2.896
  4357    C   272   TYR    CZ 4357     0.322600     12.01000 ; qtot 3.219
  4358   OH   272   TYR    OH 4358    -0.557900     16.00000 ; qtot 2.661
  4359   HO   272   TYR    HH 4359     0.399200      1.00800 ; qtot 3.060
  4360   CA   272   TYR   CE2 4360    -0.234100     12.01000 ; qtot 2.826
  4361   HA   272   TYR   HE2 4361     0.165600      1.00800 ; qtot 2.991
  4362   CA   272   TYR   CD2 4362    -0.190600     12.01000 ; qtot 2.801
  4363   HA   272   TYR   HD2 4363     0.169900      1.00800 ; qtot 2.971
  4364    C   272   TYR     C 4364     0.597300     12.01000 ; qtot 3.568
  4365    O   272   TYR     O 4365    -0.567900     16.00000 ; qtot 3.000
  4366    N   273   THR     N 4366    -0.415700     14.01000 ; qtot 2.584
  4367    H   273   THR     H 4367     0.271900      1.00800 ; qtot 2.856
  4368   CX   273   THR    CA 4368    -0.038900     12.01000 ; qtot 2.817
  4369   H1   273   THR    HA 4369     0.100700      1.00800 ; qtot 2.918
  4370  A3C   273   THR    CB 4370     0.365400     12.01000 ; qtot 3.283
  4371   H1   273   THR    HB 4371     0.004300      1.00800 ; qtot 3.288
  4372   CT   273   THR   CG2 4372    -0.243800     12.01000 ; qtot 3.044
  4373   HC   273   THR  HG21 4373     0.064200      1.00800 ; qtot 3.108
  4374   HC   273   THR  HG22 4374     0.064200      1.00800 ; qtot 3.172
  4375   HC   273   THR  HG23 4375     0.064200      1.00800 ; qtot 3.237
  4376   OH   273   THR   OG1 4376    -0.676100     16.00000 ; qtot 2.560
  4377   HO   273   THR   HG1 4377     0.410200      1.00800 ; qtot 2.971
  4378    C   273   THR     C 4378     0.597300     12.01000 ; qtot 3.568
  4379    O   273   THR     O 4379    -0.567900     16.00000 ; qtot 3.000
  4380    N   274   LEU     N 4380    -0.415700     14.01000 ; qtot 2.584
  4381    H   274   LEU     H 4381     0.271900      1.00800 ; qtot 2.856
  4382   CX   274   LEU    CA 4382    -0.051800     12.01000 ; qtot 2.804
  4383   H1   274   LEU    HA 4383     0.092200      1.00800 ; qtot 2.897
  4384  A2C   274   LEU    CB 4384    -0.110200     12.01000 ; qtot 2.786
  4385   HC   274   LEU   HB2 4385     0.045700      1.00800 ; qtot 2.832
  4386   HC   274   LEU   HB3 4386     0.045700      1.00800 ; qtot 2.878
  4387  A3C   274   LEU    CG 4387     0.353100     12.01000 ; qtot 3.231
  4388   HC   274   LEU    HG 4388    -0.036100      1.00800 ; qtot 3.195
  4389   CT   274   LEU   CD1 4389    -0.412100     12.01000 ; qtot 2.783
  4390   HC   274   LEU  HD11 4390     0.100000      1.00800 ; qtot 2.883
  4391   HC   274   LEU  HD12 4391     0.100000      1.00800 ; qtot 2.983
  4392   HC   274   LEU  HD13 4392     0.100000      1.00800 ; qtot 3.083
  4393   CT   274   LEU   CD2 4393    -0.412100     12.01000 ; qtot 2.671
  4394   HC   274   LEU  HD21 4394     0.100000      1.00800 ; qtot 2.771
  4395   HC   274   LEU  HD22 4395     0.100000      1.00800 ; qtot 2.871
  4396   HC   274   LEU  HD23 4396     0.100000      1.00800 ; qtot 2.971
  4397    C   274   LEU     C 4397     0.597300     12.01000 ; qtot 3.568
  4398    O   274   LEU     O 4398    -0.567900     16.00000 ; qtot 3.000
  4399    N   275   THR     N 4399    -0.415700     14.01000 ; qtot 2.584
  4400    H   275   THR     H 4400     0.271900      1.00800 ; qtot 2.856
  4401   CX   275   THR    CA 4401    -0.038900     12.01000 ; qtot 2.817
  4402   H1   275   THR    HA 4402     0.100700      1.00800 ; qtot 2.918
  4403  A3C   275   THR    CB 4403     0.365400     12.01000 ; qtot 3.283
  4404   H1   275   THR    HB 4404     0.004300      1.00800 ; qtot 3.288
  4405   CT   275   THR   CG2 4405    -0.243800     12.01000 ; qtot 3.044
  4406   HC   275   THR  HG21 4406     0.064200      1.00800 ; qtot 3.108
  4407   HC   275   THR  HG22 4407     0.064200      1.00800 ; qtot 3.172
  4408   HC   275   THR  HG23 4408     0.064200      1.00800 ; qtot 3.237
  4409   OH   275   THR   OG1 4409    -0.676100     16.00000 ; qtot 2.560
  4410   HO   275   THR   HG1 4410     0.410200      1.00800 ; qtot 2.971
  4411    C   275   THR     C 4411     0.597300     12.01000 ; qtot 3.568
  4412    O   275   THR     O 4412    -0.567900     16.00000 ; qtot 3.000
  4413    N   276   PRO     N 4413    -0.254800     14.01000 ; qtot 2.745
  4414   CT   276   PRO    CD 4414     0.019200     12.01000 ; qtot 2.764
  4415   H1   276   PRO   HD2 4415     0.039100      1.00800 ; qtot 2.804
  4416   H1   276   PRO   HD3 4416     0.039100      1.00800 ; qtot 2.843
  4417   CT   276   PRO    CG 4417     0.018900     12.01000 ; qtot 2.862
  4418   HC   276   PRO   HG2 4418     0.021300      1.00800 ; qtot 2.883
  4419   HC   276   PRO   HG3 4419     0.021300      1.00800 ; qtot 2.904
  4420   CT   276   PRO    CB 4420    -0.007000     12.01000 ; qtot 2.897
  4421   HC   276   PRO   HB2 4421     0.025300      1.00800 ; qtot 2.922
  4422   HC   276   PRO   HB3 4422     0.025300      1.00800 ; qtot 2.948
  4423   CX   276   PRO    CA 4423    -0.026600     12.01000 ; qtot 2.921
  4424   H1   276   PRO    HA 4424     0.064100      1.00800 ; qtot 2.985
  4425    C   276   PRO     C 4425     0.589600     12.01000 ; qtot 3.575
  4426    O   276   PRO     O 4426    -0.574800     16.00000 ; qtot 3.000
  4427    N   277   PHE     N 4427    -0.415700     14.01000 ; qtot 2.584
  4428    H   277   PHE     H 4428     0.271900      1.00800 ; qtot 2.856
  4429   CX   277   PHE    CA 4429    -0.002400     12.01000 ; qtot 2.854
  4430   H1   277   PHE    HA 4430     0.097800      1.00800 ; qtot 2.952
  4431   CT   277   PHE    CB 4431    -0.034300     12.01000 ; qtot 2.917
  4432   HC   277   PHE   HB2 4432     0.029500      1.00800 ; qtot 2.947
  4433   HC   277   PHE   HB3 4433     0.029500      1.00800 ; qtot 2.976
  4434   CA   277   PHE    CG 4434     0.011800     12.01000 ; qtot 2.988
  4435   CA   277   PHE   CD1 4435    -0.125600     12.01000 ; qtot 2.863
  4436   HA   277   PHE   HD1 4436     0.133000      1.00800 ; qtot 2.996
  4437   CA   277   PHE   CE1 4437    -0.170400     12.01000 ; qtot 2.825
  4438   HA   277   PHE   HE1 4438     0.143000      1.00800 ; qtot 2.968
  4439   CA   277   PHE    CZ 4439    -0.107200     12.01000 ; qtot 2.861
  4440   HA   277   PHE    HZ 4440     0.129700      1.00800 ; qtot 2.991
  4441   CA   277   PHE   CE2 4441    -0.170400     12.01000 ; qtot 2.820
  4442   HA   277   PHE   HE2 4442     0.143000      1.00800 ; qtot 2.963
  4443   CA   277   PHE   CD2 4443    -0.125600     12.01000 ; qtot 2.838
  4444   HA   277   PHE   HD2 4444     0.133000      1.00800 ; qtot 2.971
  4445    C   277   PHE     C 4445     0.597300     12.01000 ; qtot 3.568
  4446    O   277   PHE     O 4446    -0.567900     16.00000 ; qtot 3.000
  4447    N   278   LEU     N 4447    -0.415700     14.01000 ; qtot 2.584
  4448    H   278   LEU     H 4448     0.271900      1.00800 ; qtot 2.856
  4449   CX   278   LEU    CA 4449    -0.051800     12.01000 ; qtot 2.804
  4450   H1   278   LEU    HA 4450     0.092200      1.00800 ; qtot 2.897
  4451  A2C   278   LEU    CB 4451    -0.110200     12.01000 ; qtot 2.786
  4452   HC   278   LEU   HB2 4452     0.045700      1.00800 ; qtot 2.832
  4453   HC   278   LEU   HB3 4453     0.045700      1.00800 ; qtot 2.878
  4454  A3C   278   LEU    CG 4454     0.353100     12.01000 ; qtot 3.231
  4455   HC   278   LEU    HG 4455    -0.036100      1.00800 ; qtot 3.195
  4456   CT   278   LEU   CD1 4456    -0.412100     12.01000 ; qtot 2.783
  4457   HC   278   LEU  HD11 4457     0.100000      1.00800 ; qtot 2.883
  4458   HC   278   LEU  HD12 4458     0.100000      1.00800 ; qtot 2.983
  4459   HC   278   LEU  HD13 4459     0.100000      1.00800 ; qtot 3.083
  4460   CT   278   LEU   CD2 4460    -0.412100     12.01000 ; qtot 2.671
  4461   HC   278   LEU  HD21 4461     0.100000      1.00800 ; qtot 2.771
  4462   HC   278   LEU  HD22 4462     0.100000      1.00800 ; qtot 2.871
  4463   HC   278   LEU  HD23 4463     0.100000      1.00800 ; qtot 2.971
  4464    C   278   LEU     C 4464     0.597300     12.01000 ; qtot 3.568
  4465    O   278   LEU     O 4465    -0.567900     16.00000 ; qtot 3.000
  4466    N   279   ALA     N 4466    -0.415700     14.01000 ; qtot 2.584
  4467    H   279   ALA     H 4467     0.271900      1.00800 ; qtot 2.856
  4468   CX   279   ALA    CA 4468     0.033700     12.01000 ; qtot 2.890
  4469   H1   279   ALA    HA 4469     0.082300      1.00800 ; qtot 2.972
  4470   CT   279   ALA    CB 4470    -0.182500     12.01000 ; qtot 2.790
  4471   HC   279   ALA   HB1 4471     0.060300      1.00800 ; qtot 2.850
  4472   HC   279   ALA   HB2 4472     0.060300      1.00800 ; qtot 2.910
  4473   HC   279   ALA   HB3 4473     0.060300      1.00800 ; qtot 2.971
  4474    C   279   ALA     C 4474     0.597300     12.01000 ; qtot 3.568
  4475    O   279   ALA     O 4475    -0.567900     16.00000 ; qtot 3.000
  4476    N   280   ASN     N 4476    -0.415700     14.01000 ; qtot 2.584
  4477    H   280   ASN     H 4477     0.271900      1.00800 ; qtot 2.856
  4478   CX   280   ASN    CA 4478     0.014300     12.01000 ; qtot 2.871
  4479   H1   280   ASN    HA 4479     0.104800      1.00800 ; qtot 2.975
  4480  A2C   280   ASN    CB 4480    -0.204100     12.01000 ; qtot 2.771
  4481   HC   280   ASN   HB2 4481     0.079700      1.00800 ; qtot 2.851
  4482   HC   280   ASN   HB3 4482     0.079700      1.00800 ; qtot 2.931
  4483    C   280   ASN    CG 4483     0.713000     12.01000 ; qtot 3.644
  4484    O   280   ASN   OD1 4484    -0.593100     16.00000 ; qtot 3.051
  4485    N   280   ASN   ND2 4485    -0.919100     14.01000 ; qtot 2.131
  4486    H   280   ASN  HD21 4486     0.419600      1.00800 ; qtot 2.551
  4487    H   280   ASN  HD22 4487     0.419600      1.00800 ; qtot 2.971
  4488    C   280   ASN     C 4488     0.597300     12.01000 ; qtot 3.568
  4489    O   280   ASN     O 4489    -0.567900     16.00000 ; qtot 3.000
  4490    N   281   ASN     N 4490    -0.415700     14.01000 ; qtot 2.584
  4491    H   281   ASN     H 4491     0.271900      1.00800 ; qtot 2.856
  4492   CX   281   ASN    CA 4492     0.014300     12.01000 ; qtot 2.871
  4493   H1   281   ASN    HA 4493     0.104800      1.00800 ; qtot 2.975
  4494  A2C   281   ASN    CB 4494    -0.204100     12.01000 ; qtot 2.771
  4495   HC   281   ASN   HB2 4495     0.079700      1.00800 ; qtot 2.851
  4496   HC   281   ASN   HB3 4496     0.079700      1.00800 ; qtot 2.931
  4497    C   281   ASN    CG 4497     0.713000     12.01000 ; qtot 3.644
  4498    O   281   ASN   OD1 4498    -0.593100     16.00000 ; qtot 3.051
  4499    N   281   ASN   ND2 4499    -0.919100     14.01000 ; qtot 2.131
  4500    H   281   ASN  HD21 4500     0.419600      1.00800 ; qtot 2.551
  4501    H   281   ASN  HD22 4501     0.419600      1.00800 ; qtot 2.971
  4502    C   281   ASN     C 4502     0.597300     12.01000 ; qtot 3.568
  4503    O   281   ASN     O 4503    -0.567900     16.00000 ; qtot 3.000
  4504    N   282   ARG     N 4504    -0.347900     14.01000 ; qtot 2.652
  4505    H   282   ARG     H 4505     0.274700      1.00800 ; qtot 2.927
  4506   CX   282   ARG    CA 4506    -0.263700     12.01000 ; qtot 2.663
  4507   H1   282   ARG    HA 4507     0.156000      1.00800 ; qtot 2.819
  4508   C8   282   ARG    CB 4508    -0.000700     12.01000 ; qtot 2.818
  4509   HC   282   ARG   HB2 4509     0.032700      1.00800 ; qtot 2.851
  4510   HC   282   ARG   HB3 4510     0.032700      1.00800 ; qtot 2.884
  4511   C8   282   ARG    CG 4511     0.039000     12.01000 ; qtot 2.923
  4512   HC   282   ARG   HG2 4512     0.028500      1.00800 ; qtot 2.951
  4513   HC   282   ARG   HG3 4513     0.028500      1.00800 ; qtot 2.980
  4514   C8   282   ARG    CD 4514     0.048600     12.01000 ; qtot 3.028
  4515   H1   282   ARG   HD2 4515     0.068700      1.00800 ; qtot 3.097
  4516   H1   282   ARG   HD3 4516     0.068700      1.00800 ; qtot 3.166
  4517   N2   282   ARG    NE 4517    -0.529500     14.01000 ; qtot 2.636
  4518    H   282   ARG    HE 4518     0.345600      1.00800 ; qtot 2.982
  4519   CA   282   ARG    CZ 4519     0.807600     12.01000 ; qtot 3.790
  4520   N2   282   ARG   NH1 4520    -0.862700     14.01000 ; qtot 2.927
  4521    H   282   ARG  HH11 4521     0.447800      1.00800 ; qtot 3.375
  4522    H   282   ARG  HH12 4522     0.447800      1.00800 ; qtot 3.822
  4523   N2   282   ARG   NH2 4523    -0.862700     14.01000 ; qtot 2.960
  4524    H   282   ARG  HH21 4524     0.447800      1.00800 ; qtot 3.408
  4525    H   282   ARG  HH22 4525     0.447800      1.00800 ; qtot 3.855
  4526    C   282   ARG     C 4526     0.734100     12.01000 ; qtot 4.589
  4527    O   282   ARG     O 4527    -0.589400     16.00000 ; qtot 4.000
  4528    N   283   GLU     N 4528    -0.516300     14.01000 ; qtot 3.484
  4529    H   283   GLU     H 4529     0.293600      1.00800 ; qtot 3.777
  4530   CX   283   GLU    CA 4530     0.039700     12.01000 ; qtot 3.817
  4531   H1   283   GLU    HA 4531     0.110500      1.00800 ; qtot 3.928
  4532  A2C   283   GLU    CB 4532     0.056000     12.01000 ; qtot 3.984
  4533   HC   283   GLU   HB2 4533    -0.017300      1.00800 ; qtot 3.966
  4534   HC   283   GLU   HB3 4534    -0.017300      1.00800 ; qtot 3.949
  4535  A2C   283   GLU    CG 4535     0.013600     12.01000 ; qtot 3.963
  4536   HC   283   GLU   HG2 4536    -0.042500      1.00800 ; qtot 3.920
  4537   HC   283   GLU   HG3 4537    -0.042500      1.00800 ; qtot 3.878
  4538   CO   283   GLU    CD 4538     0.805400     12.01000 ; qtot 4.683
  4539   O2   283   GLU   OE1 4539    -0.818800     16.00000 ; qtot 3.864
  4540   O2   283   GLU   OE2 4540    -0.818800     16.00000 ; qtot 3.045
  4541    C   283   GLU     C 4541     0.536600     12.01000 ; qtot 3.582
  4542    O   283   GLU     O 4542    -0.581900     16.00000 ; qtot 3.000
  4543    N   284   LYS     N 4543    -0.347900     14.01000 ; qtot 2.652
  4544    H   284   LYS     H 4544     0.274700      1.00800 ; qtot 2.927
  4545   CX   284   LYS    CA 4545    -0.240000     12.01000 ; qtot 2.687
  4546   H1   284   LYS    HA 4546     0.142600      1.00800 ; qtot 2.829
  4547   C8   284   LYS    CB 4547    -0.009400     12.01000 ; qtot 2.820
  4548   HC   284   LYS   HB2 4548     0.036200      1.00800 ; qtot 2.856
  4549   HC   284   LYS   HB3 4549     0.036200      1.00800 ; qtot 2.892
  4550   C8   284   LYS    CG 4550     0.018700     12.01000 ; qtot 2.911
  4551   HC   284   LYS   HG2 4551     0.010300      1.00800 ; qtot 2.921
  4552   HC   284   LYS   HG3 4552     0.010300      1.00800 ; qtot 2.932
  4553   C8   284   LYS    CD 4553    -0.047900     12.01000 ; qtot 2.884
  4554   HC   284   LYS   HD2 4554     0.062100      1.00800 ; qtot 2.946
  4555   HC   284   LYS   HD3 4555     0.062100      1.00800 ; qtot 3.008
  4556   C8   284   LYS    CE 4556    -0.014300     12.01000 ; qtot 2.994
  4557   HP   284   LYS   HE2 4557     0.113500      1.00800 ; qtot 3.107
  4558   HP   284   LYS   HE3 4558     0.113500      1.00800 ; qtot 3.221
  4559   N3   284   LYS    NZ 4559    -0.385400     14.01000 ; qtot 2.835
  4560    H   284   LYS   HZ1 4560     0.340000      1.00800 ; qtot 3.175
  4561    H   284   LYS   HZ2 4561     0.340000      1.00800 ; qtot 3.515
  4562    H   284   LYS   HZ3 4562     0.340000      1.00800 ; qtot 3.855
  4563    C   284   LYS     C 4563     0.734100     12.01000 ; qtot 4.589
  4564    O   284   LYS     O 4564    -0.589400     16.00000 ; qtot 4.000
  4565    N   285   ARG     N 4565    -0.347900     14.01000 ; qtot 3.652
  4566    H   285   ARG     H 4566     0.274700      1.00800 ; qtot 3.927
  4567   CX   285   ARG    CA 4567    -0.263700     12.01000 ; qtot 3.663
  4568   H1   285   ARG    HA 4568     0.156000      1.00800 ; qtot 3.819
  4569   C8   285   ARG    CB 4569    -0.000700     12.01000 ; qtot 3.818
  4570   HC   285   ARG   HB2 4570     0.032700      1.00800 ; qtot 3.851
  4571   HC   285   ARG   HB3 4571     0.032700      1.00800 ; qtot 3.884
  4572   C8   285   ARG    CG 4572     0.039000     12.01000 ; qtot 3.923
  4573   HC   285   ARG   HG2 4573     0.028500      1.00800 ; qtot 3.951
  4574   HC   285   ARG   HG3 4574     0.028500      1.00800 ; qtot 3.980
  4575   C8   285   ARG    CD 4575     0.048600     12.01000 ; qtot 4.028
  4576   H1   285   ARG   HD2 4576     0.068700      1.00800 ; qtot 4.097
  4577   H1   285   ARG   HD3 4577     0.068700      1.00800 ; qtot 4.166
  4578   N2   285   ARG    NE 4578    -0.529500     14.01000 ; qtot 3.636
  4579    H   285   ARG    HE 4579     0.345600      1.00800 ; qtot 3.982
  4580   CA   285   ARG    CZ 4580     0.807600     12.01000 ; qtot 4.790
  4581   N2   285   ARG   NH1 4581    -0.862700     14.01000 ; qtot 3.927
  4582    H   285   ARG  HH11 4582     0.447800      1.00800 ; qtot 4.375
  4583    H   285   ARG  HH12 4583     0.447800      1.00800 ; qtot 4.822
  4584   N2   285   ARG   NH2 4584    -0.862700     14.01000 ; qtot 3.960
  4585    H   285   ARG  HH21 4585     0.447800      1.00800 ; qtot 4.408
  4586    H   285   ARG  HH22 4586     0.447800      1.00800 ; qtot 4.855
  4587    C   285   ARG     C 4587     0.734100     12.01000 ; qtot 5.589
  4588    O   285   ARG     O 4588    -0.589400     16.00000 ; qtot 5.000
  4589    N   286   GLY     N 4589    -0.415700     14.01000 ; qtot 4.584
  4590    H   286   GLY     H 4590     0.271900      1.00800 ; qtot 4.856
  4591   CX   286   GLY    CA 4591    -0.025200     12.01000 ; qtot 4.831
  4592   H1   286   GLY   HA2 4592     0.069800      1.00800 ; qtot 4.901
  4593   H1   286   GLY   HA3 4593     0.069800      1.00800 ; qtot 4.971
  4594    C   286   GLY     C 4594     0.597300     12.01000 ; qtot 5.568
  4595    O   286   GLY     O 4595    -0.567900     16.00000 ; qtot 5.000
  4596    N   287   LEU     N 4596    -0.415700     14.01000 ; qtot 4.584
  4597    H   287   LEU     H 4597     0.271900      1.00800 ; qtot 4.856
  4598   CX   287   LEU    CA 4598    -0.051800     12.01000 ; qtot 4.804
  4599   H1   287   LEU    HA 4599     0.092200      1.00800 ; qtot 4.897
  4600  A2C   287   LEU    CB 4600    -0.110200     12.01000 ; qtot 4.786
  4601   HC   287   LEU   HB2 4601     0.045700      1.00800 ; qtot 4.832
  4602   HC   287   LEU   HB3 4602     0.045700      1.00800 ; qtot 4.878
  4603  A3C   287   LEU    CG 4603     0.353100     12.01000 ; qtot 5.231
  4604   HC   287   LEU    HG 4604    -0.036100      1.00800 ; qtot 5.195
  4605   CT   287   LEU   CD1 4605    -0.412100     12.01000 ; qtot 4.783
  4606   HC   287   LEU  HD11 4606     0.100000      1.00800 ; qtot 4.883
  4607   HC   287   LEU  HD12 4607     0.100000      1.00800 ; qtot 4.983
  4608   HC   287   LEU  HD13 4608     0.100000      1.00800 ; qtot 5.083
  4609   CT   287   LEU   CD2 4609    -0.412100     12.01000 ; qtot 4.671
  4610   HC   287   LEU  HD21 4610     0.100000      1.00800 ; qtot 4.771
  4611   HC   287   LEU  HD22 4611     0.100000      1.00800 ; qtot 4.871
  4612   HC   287   LEU  HD23 4612     0.100000      1.00800 ; qtot 4.971
  4613    C   287   LEU     C 4613     0.597300     12.01000 ; qtot 5.568
  4614    O   287   LEU     O 4614    -0.567900     16.00000 ; qtot 5.000
  4615    N   288   ALA     N 4615    -0.415700     14.01000 ; qtot 4.584
  4616    H   288   ALA     H 4616     0.271900      1.00800 ; qtot 4.856
  4617   CX   288   ALA    CA 4617     0.033700     12.01000 ; qtot 4.890
  4618   H1   288   ALA    HA 4618     0.082300      1.00800 ; qtot 4.972
  4619   CT   288   ALA    CB 4619    -0.182500     12.01000 ; qtot 4.790
  4620   HC   288   ALA   HB1 4620     0.060300      1.00800 ; qtot 4.850
  4621   HC   288   ALA   HB2 4621     0.060300      1.00800 ; qtot 4.910
  4622   HC   288   ALA   HB3 4622     0.060300      1.00800 ; qtot 4.971
  4623    C   288   ALA     C 4623     0.597300     12.01000 ; qtot 5.568
  4624    O   288   ALA     O 4624    -0.567900     16.00000 ; qtot 5.000
  4625    N   289   LEU     N 4625    -0.415700     14.01000 ; qtot 4.584
  4626    H   289   LEU     H 4626     0.271900      1.00800 ; qtot 4.856
  4627   CX   289   LEU    CA 4627    -0.051800     12.01000 ; qtot 4.804
  4628   H1   289   LEU    HA 4628     0.092200      1.00800 ; qtot 4.897
  4629  A2C   289   LEU    CB 4629    -0.110200     12.01000 ; qtot 4.786
  4630   HC   289   LEU   HB2 4630     0.045700      1.00800 ; qtot 4.832
  4631   HC   289   LEU   HB3 4631     0.045700      1.00800 ; qtot 4.878
  4632  A3C   289   LEU    CG 4632     0.353100     12.01000 ; qtot 5.231
  4633   HC   289   LEU    HG 4633    -0.036100      1.00800 ; qtot 5.195
  4634   CT   289   LEU   CD1 4634    -0.412100     12.01000 ; qtot 4.783
  4635   HC   289   LEU  HD11 4635     0.100000      1.00800 ; qtot 4.883
  4636   HC   289   LEU  HD12 4636     0.100000      1.00800 ; qtot 4.983
  4637   HC   289   LEU  HD13 4637     0.100000      1.00800 ; qtot 5.083
  4638   CT   289   LEU   CD2 4638    -0.412100     12.01000 ; qtot 4.671
  4639   HC   289   LEU  HD21 4639     0.100000      1.00800 ; qtot 4.771
  4640   HC   289   LEU  HD22 4640     0.100000      1.00800 ; qtot 4.871
  4641   HC   289   LEU  HD23 4641     0.100000      1.00800 ; qtot 4.971
  4642    C   289   LEU     C 4642     0.597300     12.01000 ; qtot 5.568
  4643    O   289   LEU     O 4643    -0.567900     16.00000 ; qtot 5.000
  4644    N   290   ASP     N 4644    -0.516300     14.01000 ; qtot 4.484
  4645    H   290   ASP     H 4645     0.293600      1.00800 ; qtot 4.777
  4646   CX   290   ASP    CA 4646     0.038100     12.01000 ; qtot 4.815
  4647   H1   290   ASP    HA 4647     0.088000      1.00800 ; qtot 4.903
  4648  A2C   290   ASP    CB 4648    -0.030300     12.01000 ; qtot 4.873
  4649   HC   290   ASP   HB2 4649    -0.012200      1.00800 ; qtot 4.861
  4650   HC   290   ASP   HB3 4650    -0.012200      1.00800 ; qtot 4.849
  4651   CO   290   ASP    CG 4651     0.799400     12.01000 ; qtot 5.648
  4652   O2   290   ASP   OD1 4652    -0.801400     16.00000 ; qtot 4.847
  4653   O2   290   ASP   OD2 4653    -0.801400     16.00000 ; qtot 4.045
  4654    C   290   ASP     C 4654     0.536600     12.01000 ; qtot 4.582
  4655    O   290   ASP     O 4655    -0.581900     16.00000 ; qtot 4.000
  4656    N   291   GLY     N 4656    -0.415700     14.01000 ; qtot 3.584
  4657    H   291   GLY     H 4657     0.271900      1.00800 ; qtot 3.856
  4658   CX   291   GLY    CA 4658    -0.025200     12.01000 ; qtot 3.831
  4659   H1   291   GLY   HA2 4659     0.069800      1.00800 ; qtot 3.901
  4660   H1   291   GLY   HA3 4660     0.069800      1.00800 ; qtot 3.971
  4661    C   291   GLY     C 4661     0.597300     12.01000 ; qtot 4.568
  4662    O   291   GLY     O 4662    -0.567900     16.00000 ; qtot 4.000
  4663    N   292   LYS     N 4663    -0.347900     14.01000 ; qtot 3.652
  4664    H   292   LYS     H 4664     0.274700      1.00800 ; qtot 3.927
  4665   CX   292   LYS    CA 4665    -0.240000     12.01000 ; qtot 3.687
  4666   H1   292   LYS    HA 4666     0.142600      1.00800 ; qtot 3.829
  4667   C8   292   LYS    CB 4667    -0.009400     12.01000 ; qtot 3.820
  4668   HC   292   LYS   HB2 4668     0.036200      1.00800 ; qtot 3.856
  4669   HC   292   LYS   HB3 4669     0.036200      1.00800 ; qtot 3.892
  4670   C8   292   LYS    CG 4670     0.018700     12.01000 ; qtot 3.911
  4671   HC   292   LYS   HG2 4671     0.010300      1.00800 ; qtot 3.921
  4672   HC   292   LYS   HG3 4672     0.010300      1.00800 ; qtot 3.932
  4673   C8   292   LYS    CD 4673    -0.047900     12.01000 ; qtot 3.884
  4674   HC   292   LYS   HD2 4674     0.062100      1.00800 ; qtot 3.946
  4675   HC   292   LYS   HD3 4675     0.062100      1.00800 ; qtot 4.008
  4676   C8   292   LYS    CE 4676    -0.014300     12.01000 ; qtot 3.994
  4677   HP   292   LYS   HE2 4677     0.113500      1.00800 ; qtot 4.107
  4678   HP   292   LYS   HE3 4678     0.113500      1.00800 ; qtot 4.221
  4679   N3   292   LYS    NZ 4679    -0.385400     14.01000 ; qtot 3.835
  4680    H   292   LYS   HZ1 4680     0.340000      1.00800 ; qtot 4.175
  4681    H   292   LYS   HZ2 4681     0.340000      1.00800 ; qtot 4.515
  4682    H   292   LYS   HZ3 4682     0.340000      1.00800 ; qtot 4.855
  4683    C   292   LYS     C 4683     0.734100     12.01000 ; qtot 5.589
  4684    O   292   LYS     O 4684    -0.589400     16.00000 ; qtot 5.000
  4685    N   293   LEU     N 4685    -0.415700     14.01000 ; qtot 4.584
  4686    H   293   LEU     H 4686     0.271900      1.00800 ; qtot 4.856
  4687   CX   293   LEU    CA 4687    -0.051800     12.01000 ; qtot 4.804
  4688   H1   293   LEU    HA 4688     0.092200      1.00800 ; qtot 4.897
  4689  A2C   293   LEU    CB 4689    -0.110200     12.01000 ; qtot 4.786
  4690   HC   293   LEU   HB2 4690     0.045700      1.00800 ; qtot 4.832
  4691   HC   293   LEU   HB3 4691     0.045700      1.00800 ; qtot 4.878
  4692  A3C   293   LEU    CG 4692     0.353100     12.01000 ; qtot 5.231
  4693   HC   293   LEU    HG 4693    -0.036100      1.00800 ; qtot 5.195
  4694   CT   293   LEU   CD1 4694    -0.412100     12.01000 ; qtot 4.783
  4695   HC   293   LEU  HD11 4695     0.100000      1.00800 ; qtot 4.883
  4696   HC   293   LEU  HD12 4696     0.100000      1.00800 ; qtot 4.983
  4697   HC   293   LEU  HD13 4697     0.100000      1.00800 ; qtot 5.083
  4698   CT   293   LEU   CD2 4698    -0.412100     12.01000 ; qtot 4.671
  4699   HC   293   LEU  HD21 4699     0.100000      1.00800 ; qtot 4.771
  4700   HC   293   LEU  HD22 4700     0.100000      1.00800 ; qtot 4.871
  4701   HC   293   LEU  HD23 4701     0.100000      1.00800 ; qtot 4.971
  4702    C   293   LEU     C 4702     0.597300     12.01000 ; qtot 5.568
  4703    O   293   LEU     O 4703    -0.567900     16.00000 ; qtot 5.000
  4704    N   294   LYS     N 4704    -0.347900     14.01000 ; qtot 4.652
  4705    H   294   LYS     H 4705     0.274700      1.00800 ; qtot 4.927
  4706   CX   294   LYS    CA 4706    -0.240000     12.01000 ; qtot 4.687
  4707   H1   294   LYS    HA 4707     0.142600      1.00800 ; qtot 4.829
  4708   C8   294   LYS    CB 4708    -0.009400     12.01000 ; qtot 4.820
  4709   HC   294   LYS   HB2 4709     0.036200      1.00800 ; qtot 4.856
  4710   HC   294   LYS   HB3 4710     0.036200      1.00800 ; qtot 4.892
  4711   C8   294   LYS    CG 4711     0.018700     12.01000 ; qtot 4.911
  4712   HC   294   LYS   HG2 4712     0.010300      1.00800 ; qtot 4.921
  4713   HC   294   LYS   HG3 4713     0.010300      1.00800 ; qtot 4.932
  4714   C8   294   LYS    CD 4714    -0.047900     12.01000 ; qtot 4.884
  4715   HC   294   LYS   HD2 4715     0.062100      1.00800 ; qtot 4.946
  4716   HC   294   LYS   HD3 4716     0.062100      1.00800 ; qtot 5.008
  4717   C8   294   LYS    CE 4717    -0.014300     12.01000 ; qtot 4.994
  4718   HP   294   LYS   HE2 4718     0.113500      1.00800 ; qtot 5.107
  4719   HP   294   LYS   HE3 4719     0.113500      1.00800 ; qtot 5.221
  4720   N3   294   LYS    NZ 4720    -0.385400     14.01000 ; qtot 4.835
  4721    H   294   LYS   HZ1 4721     0.340000      1.00800 ; qtot 5.175
  4722    H   294   LYS   HZ2 4722     0.340000      1.00800 ; qtot 5.515
  4723    H   294   LYS   HZ3 4723     0.340000      1.00800 ; qtot 5.855
  4724    C   294   LYS     C 4724     0.734100     12.01000 ; qtot 6.589
  4725    O   294   LYS     O 4725    -0.589400     16.00000 ; qtot 6.000
  4726    N   295   HIE     N 4726    -0.415700     14.01000 ; qtot 5.584
  4727    H   295   HIE     H 4727     0.271900      1.00800 ; qtot 5.856
  4728   CX   295   HIE    CA 4728    -0.058100     12.01000 ; qtot 5.798
  4729   H1   295   HIE    HA 4729     0.136000      1.00800 ; qtot 5.934
  4730   CT   295   HIE    CB 4730    -0.007400     12.01000 ; qtot 5.927
  4731   HC   295   HIE   HB2 4731     0.036700      1.00800 ; qtot 5.963
  4732   HC   295   HIE   HB3 4732     0.036700      1.00800 ; qtot 6.000
  4733   CC   295   HIE    CG 4733     0.186800     12.01000 ; qtot 6.187
  4734   NB   295   HIE   ND1 4734    -0.543200     14.01000 ; qtot 5.644
  4735   CR   295   HIE   CE1 4735     0.163500     12.01000 ; qtot 5.807
  4736   H5   295   HIE   HE1 4736     0.143500      1.00800 ; qtot 5.951
  4737   NA   295   HIE   NE2 4737    -0.279500     14.01000 ; qtot 5.671
  4738    H   295   HIE   HE2 4738     0.333900      1.00800 ; qtot 6.005
  4739   CW   295   HIE   CD2 4739    -0.220700     12.01000 ; qtot 5.784
  4740   H4   295   HIE   HD2 4740     0.186200      1.00800 ; qtot 5.971
  4741    C   295   HIE     C 4741     0.597300     12.01000 ; qtot 6.568
  4742    O   295   HIE     O 4742    -0.567900     16.00000 ; qtot 6.000
  4743    N   296   GLU     N 4743    -0.516300     14.01000 ; qtot 5.484
  4744    H   296   GLU     H 4744     0.293600      1.00800 ; qtot 5.777
  4745   CX   296   GLU    CA 4745     0.039700     12.01000 ; qtot 5.817
  4746   H1   296   GLU    HA 4746     0.110500      1.00800 ; qtot 5.928
  4747  A2C   296   GLU    CB 4747     0.056000     12.01000 ; qtot 5.984
  4748   HC   296   GLU   HB2 4748    -0.017300      1.00800 ; qtot 5.966
  4749   HC   296   GLU   HB3 4749    -0.017300      1.00800 ; qtot 5.949
  4750  A2C   296   GLU    CG 4750     0.013600     12.01000 ; qtot 5.963
  4751   HC   296   GLU   HG2 4751    -0.042500      1.00800 ; qtot 5.920
  4752   HC   296   GLU   HG3 4752    -0.042500      1.00800 ; qtot 5.878
  4753   CO   296   GLU    CD 4753     0.805400     12.01000 ; qtot 6.683
  4754   O2   296   GLU   OE1 4754    -0.818800     16.00000 ; qtot 5.864
  4755   O2   296   GLU   OE2 4755    -0.818800     16.00000 ; qtot 5.045
  4756    C   296   GLU     C 4756     0.536600     12.01000 ; qtot 5.582
  4757    O   296   GLU     O 4757    -0.581900     16.00000 ; qtot 5.000
  4758    N   297   ASP     N 4758    -0.516300     14.01000 ; qtot 4.484
  4759    H   297   ASP     H 4759     0.293600      1.00800 ; qtot 4.777
  4760   CX   297   ASP    CA 4760     0.038100     12.01000 ; qtot 4.815
  4761   H1   297   ASP    HA 4761     0.088000      1.00800 ; qtot 4.903
  4762  A2C   297   ASP    CB 4762    -0.030300     12.01000 ; qtot 4.873
  4763   HC   297   ASP   HB2 4763    -0.012200      1.00800 ; qtot 4.861
  4764   HC   297   ASP   HB3 4764    -0.012200      1.00800 ; qtot 4.849
  4765   CO   297   ASP    CG 4765     0.799400     12.01000 ; qtot 5.648
  4766   O2   297   ASP   OD1 4766    -0.801400     16.00000 ; qtot 4.847
  4767   O2   297   ASP   OD2 4767    -0.801400     16.00000 ; qtot 4.045
  4768    C   297   ASP     C 4768     0.536600     12.01000 ; qtot 4.582
  4769    O   297   ASP     O 4769    -0.581900     16.00000 ; qtot 4.000
  4770    N   298   THR     N 4770    -0.415700     14.01000 ; qtot 3.584
  4771    H   298   THR     H 4771     0.271900      1.00800 ; qtot 3.856
  4772   CX   298   THR    CA 4772    -0.038900     12.01000 ; qtot 3.817
  4773   H1   298   THR    HA 4773     0.100700      1.00800 ; qtot 3.918
  4774  A3C   298   THR    CB 4774     0.365400     12.01000 ; qtot 4.283
  4775   H1   298   THR    HB 4775     0.004300      1.00800 ; qtot 4.288
  4776   CT   298   THR   CG2 4776    -0.243800     12.01000 ; qtot 4.044
  4777   HC   298   THR  HG21 4777     0.064200      1.00800 ; qtot 4.108
  4778   HC   298   THR  HG22 4778     0.064200      1.00800 ; qtot 4.172
  4779   HC   298   THR  HG23 4779     0.064200      1.00800 ; qtot 4.237
  4780   OH   298   THR   OG1 4780    -0.676100     16.00000 ; qtot 3.560
  4781   HO   298   THR   HG1 4781     0.410200      1.00800 ; qtot 3.971
  4782    C   298   THR     C 4782     0.597300     12.01000 ; qtot 4.568
  4783    O   298   THR     O 4783    -0.567900     16.00000 ; qtot 4.000
  4784    N   299   ASN     N 4784    -0.415700     14.01000 ; qtot 3.584
  4785    H   299   ASN     H 4785     0.271900      1.00800 ; qtot 3.856
  4786   CX   299   ASN    CA 4786     0.014300     12.01000 ; qtot 3.871
  4787   H1   299   ASN    HA 4787     0.104800      1.00800 ; qtot 3.975
  4788  A2C   299   ASN    CB 4788    -0.204100     12.01000 ; qtot 3.771
  4789   HC   299   ASN   HB2 4789     0.079700      1.00800 ; qtot 3.851
  4790   HC   299   ASN   HB3 4790     0.079700      1.00800 ; qtot 3.931
  4791    C   299   ASN    CG 4791     0.713000     12.01000 ; qtot 4.644
  4792    O   299   ASN   OD1 4792    -0.593100     16.00000 ; qtot 4.051
  4793    N   299   ASN   ND2 4793    -0.919100     14.01000 ; qtot 3.131
  4794    H   299   ASN  HD21 4794     0.419600      1.00800 ; qtot 3.551
  4795    H   299   ASN  HD22 4795     0.419600      1.00800 ; qtot 3.971
  4796    C   299   ASN     C 4796     0.597300     12.01000 ; qtot 4.568
  4797    O   299   ASN     O 4797    -0.567900     16.00000 ; qtot 4.000
  4798    N   300   LEU     N 4798    -0.415700     14.01000 ; qtot 3.584
  4799    H   300   LEU     H 4799     0.271900      1.00800 ; qtot 3.856
  4800   CX   300   LEU    CA 4800    -0.051800     12.01000 ; qtot 3.804
  4801   H1   300   LEU    HA 4801     0.092200      1.00800 ; qtot 3.897
  4802  A2C   300   LEU    CB 4802    -0.110200     12.01000 ; qtot 3.786
  4803   HC   300   LEU   HB2 4803     0.045700      1.00800 ; qtot 3.832
  4804   HC   300   LEU   HB3 4804     0.045700      1.00800 ; qtot 3.878
  4805  A3C   300   LEU    CG 4805     0.353100     12.01000 ; qtot 4.231
  4806   HC   300   LEU    HG 4806    -0.036100      1.00800 ; qtot 4.195
  4807   CT   300   LEU   CD1 4807    -0.412100     12.01000 ; qtot 3.783
  4808   HC   300   LEU  HD11 4808     0.100000      1.00800 ; qtot 3.883
  4809   HC   300   LEU  HD12 4809     0.100000      1.00800 ; qtot 3.983
  4810   HC   300   LEU  HD13 4810     0.100000      1.00800 ; qtot 4.083
  4811   CT   300   LEU   CD2 4811    -0.412100     12.01000 ; qtot 3.671
  4812   HC   300   LEU  HD21 4812     0.100000      1.00800 ; qtot 3.771
  4813   HC   300   LEU  HD22 4813     0.100000      1.00800 ; qtot 3.871
  4814   HC   300   LEU  HD23 4814     0.100000      1.00800 ; qtot 3.971
  4815    C   300   LEU     C 4815     0.597300     12.01000 ; qtot 4.568
  4816    O   300   LEU     O 4816    -0.567900     16.00000 ; qtot 4.000
  4817    N   301   ALA     N 4817    -0.415700     14.01000 ; qtot 3.584
  4818    H   301   ALA     H 4818     0.271900      1.00800 ; qtot 3.856
  4819   CX   301   ALA    CA 4819     0.033700     12.01000 ; qtot 3.890
  4820   H1   301   ALA    HA 4820     0.082300      1.00800 ; qtot 3.972
  4821   CT   301   ALA    CB 4821    -0.182500     12.01000 ; qtot 3.790
  4822   HC   301   ALA   HB1 4822     0.060300      1.00800 ; qtot 3.850
  4823   HC   301   ALA   HB2 4823     0.060300      1.00800 ; qtot 3.910
  4824   HC   301   ALA   HB3 4824     0.060300      1.00800 ; qtot 3.971
  4825    C   301   ALA     C 4825     0.597300     12.01000 ; qtot 4.568
  4826    O   301   ALA     O 4826    -0.567900     16.00000 ; qtot 4.000
  4827    N   302   SER     N 4827    -0.415700     14.01000 ; qtot 3.584
  4828    H   302   SER     H 4828     0.271900      1.00800 ; qtot 3.856
  4829   CX   302   SER    CA 4829    -0.024900     12.01000 ; qtot 3.831
  4830   H1   302   SER    HA 4830     0.084300      1.00800 ; qtot 3.916
  4831  A2C   302   SER    CB 4831     0.211700     12.01000 ; qtot 4.127
  4832   H1   302   SER   HB2 4832     0.035200      1.00800 ; qtot 4.163
  4833   H1   302   SER   HB3 4833     0.035200      1.00800 ; qtot 4.198
  4834   OH   302   SER    OG 4834    -0.654600     16.00000 ; qtot 3.543
  4835   HO   302   SER    HG 4835     0.427500      1.00800 ; qtot 3.971
  4836    C   302   SER     C 4836     0.597300     12.01000 ; qtot 4.568
  4837    O   302   SER     O 4837    -0.567900     16.00000 ; qtot 4.000
  4838    N   303   SER     N 4838    -0.415700     14.01000 ; qtot 3.584
  4839    H   303   SER     H 4839     0.271900      1.00800 ; qtot 3.856
  4840   CX   303   SER    CA 4840    -0.024900     12.01000 ; qtot 3.831
  4841   H1   303   SER    HA 4841     0.084300      1.00800 ; qtot 3.916
  4842  A2C   303   SER    CB 4842     0.211700     12.01000 ; qtot 4.127
  4843   H1   303   SER   HB2 4843     0.035200      1.00800 ; qtot 4.163
  4844   H1   303   SER   HB3 4844     0.035200      1.00800 ; qtot 4.198
  4845   OH   303   SER    OG 4845    -0.654600     16.00000 ; qtot 3.543
  4846   HO   303   SER    HG 4846     0.427500      1.00800 ; qtot 3.971
  4847    C   303   SER     C 4847     0.597300     12.01000 ; qtot 4.568
  4848    O   303   SER     O 4848    -0.567900     16.00000 ; qtot 4.000
  4849    N   304   THR     N 4849    -0.415700     14.01000 ; qtot 3.584
  4850    H   304   THR     H 4850     0.271900      1.00800 ; qtot 3.856
  4851   CX   304   THR    CA 4851    -0.038900     12.01000 ; qtot 3.817
  4852   H1   304   THR    HA 4852     0.100700      1.00800 ; qtot 3.918
  4853  A3C   304   THR    CB 4853     0.365400     12.01000 ; qtot 4.283
  4854   H1   304   THR    HB 4854     0.004300      1.00800 ; qtot 4.288
  4855   CT   304   THR   CG2 4855    -0.243800     12.01000 ; qtot 4.044
  4856   HC   304   THR  HG21 4856     0.064200      1.00800 ; qtot 4.108
  4857   HC   304   THR  HG22 4857     0.064200      1.00800 ; qtot 4.172
  4858   HC   304   THR  HG23 4858     0.064200      1.00800 ; qtot 4.237
  4859   OH   304   THR   OG1 4859    -0.676100     16.00000 ; qtot 3.560
  4860   HO   304   THR   HG1 4860     0.410200      1.00800 ; qtot 3.971
  4861    C   304   THR     C 4861     0.597300     12.01000 ; qtot 4.568
  4862    O   304   THR     O 4862    -0.567900     16.00000 ; qtot 4.000
  4863    N   305   LEU     N 4863    -0.415700     14.01000 ; qtot 3.584
  4864    H   305   LEU     H 4864     0.271900      1.00800 ; qtot 3.856
  4865   CX   305   LEU    CA 4865    -0.051800     12.01000 ; qtot 3.804
  4866   H1   305   LEU    HA 4866     0.092200      1.00800 ; qtot 3.897
  4867  A2C   305   LEU    CB 4867    -0.110200     12.01000 ; qtot 3.786
  4868   HC   305   LEU   HB2 4868     0.045700      1.00800 ; qtot 3.832
  4869   HC   305   LEU   HB3 4869     0.045700      1.00800 ; qtot 3.878
  4870  A3C   305   LEU    CG 4870     0.353100     12.01000 ; qtot 4.231
  4871   HC   305   LEU    HG 4871    -0.036100      1.00800 ; qtot 4.195
  4872   CT   305   LEU   CD1 4872    -0.412100     12.01000 ; qtot 3.783
  4873   HC   305   LEU  HD11 4873     0.100000      1.00800 ; qtot 3.883
  4874   HC   305   LEU  HD12 4874     0.100000      1.00800 ; qtot 3.983
  4875   HC   305   LEU  HD13 4875     0.100000      1.00800 ; qtot 4.083
  4876   CT   305   LEU   CD2 4876    -0.412100     12.01000 ; qtot 3.671
  4877   HC   305   LEU  HD21 4877     0.100000      1.00800 ; qtot 3.771
  4878   HC   305   LEU  HD22 4878     0.100000      1.00800 ; qtot 3.871
  4879   HC   305   LEU  HD23 4879     0.100000      1.00800 ; qtot 3.971
  4880    C   305   LEU     C 4880     0.597300     12.01000 ; qtot 4.568
  4881    O   305   LEU     O 4881    -0.567900     16.00000 ; qtot 4.000
  4882    N   306   LEU     N 4882    -0.415700     14.01000 ; qtot 3.584
  4883    H   306   LEU     H 4883     0.271900      1.00800 ; qtot 3.856
  4884   CX   306   LEU    CA 4884    -0.051800     12.01000 ; qtot 3.804
  4885   H1   306   LEU    HA 4885     0.092200      1.00800 ; qtot 3.897
  4886  A2C   306   LEU    CB 4886    -0.110200     12.01000 ; qtot 3.786
  4887   HC   306   LEU   HB2 4887     0.045700      1.00800 ; qtot 3.832
  4888   HC   306   LEU   HB3 4888     0.045700      1.00800 ; qtot 3.878
  4889  A3C   306   LEU    CG 4889     0.353100     12.01000 ; qtot 4.231
  4890   HC   306   LEU    HG 4890    -0.036100      1.00800 ; qtot 4.195
  4891   CT   306   LEU   CD1 4891    -0.412100     12.01000 ; qtot 3.783
  4892   HC   306   LEU  HD11 4892     0.100000      1.00800 ; qtot 3.883
  4893   HC   306   LEU  HD12 4893     0.100000      1.00800 ; qtot 3.983
  4894   HC   306   LEU  HD13 4894     0.100000      1.00800 ; qtot 4.083
  4895   CT   306   LEU   CD2 4895    -0.412100     12.01000 ; qtot 3.671
  4896   HC   306   LEU  HD21 4896     0.100000      1.00800 ; qtot 3.771
  4897   HC   306   LEU  HD22 4897     0.100000      1.00800 ; qtot 3.871
  4898   HC   306   LEU  HD23 4898     0.100000      1.00800 ; qtot 3.971
  4899    C   306   LEU     C 4899     0.597300     12.01000 ; qtot 4.568
  4900    O   306   LEU     O 4900    -0.567900     16.00000 ; qtot 4.000
  4901    N   307   ARG     N 4901    -0.347900     14.01000 ; qtot 3.652
  4902    H   307   ARG     H 4902     0.274700      1.00800 ; qtot 3.927
  4903   CX   307   ARG    CA 4903    -0.263700     12.01000 ; qtot 3.663
  4904   H1   307   ARG    HA 4904     0.156000      1.00800 ; qtot 3.819
  4905   C8   307   ARG    CB 4905    -0.000700     12.01000 ; qtot 3.818
  4906   HC   307   ARG   HB2 4906     0.032700      1.00800 ; qtot 3.851
  4907   HC   307   ARG   HB3 4907     0.032700      1.00800 ; qtot 3.884
  4908   C8   307   ARG    CG 4908     0.039000     12.01000 ; qtot 3.923
  4909   HC   307   ARG   HG2 4909     0.028500      1.00800 ; qtot 3.951
  4910   HC   307   ARG   HG3 4910     0.028500      1.00800 ; qtot 3.980
  4911   C8   307   ARG    CD 4911     0.048600     12.01000 ; qtot 4.028
  4912   H1   307   ARG   HD2 4912     0.068700      1.00800 ; qtot 4.097
  4913   H1   307   ARG   HD3 4913     0.068700      1.00800 ; qtot 4.166
  4914   N2   307   ARG    NE 4914    -0.529500     14.01000 ; qtot 3.636
  4915    H   307   ARG    HE 4915     0.345600      1.00800 ; qtot 3.982
  4916   CA   307   ARG    CZ 4916     0.807600     12.01000 ; qtot 4.790
  4917   N2   307   ARG   NH1 4917    -0.862700     14.01000 ; qtot 3.927
  4918    H   307   ARG  HH11 4918     0.447800      1.00800 ; qtot 4.375
  4919    H   307   ARG  HH12 4919     0.447800      1.00800 ; qtot 4.822
  4920   N2   307   ARG   NH2 4920    -0.862700     14.01000 ; qtot 3.960
  4921    H   307   ARG  HH21 4921     0.447800      1.00800 ; qtot 4.408
  4922    H   307   ARG  HH22 4922     0.447800      1.00800 ; qtot 4.855
  4923    C   307   ARG     C 4923     0.734100     12.01000 ; qtot 5.589
  4924    O   307   ARG     O 4924    -0.589400     16.00000 ; qtot 5.000
  4925    N   308   GLU     N 4925    -0.516300     14.01000 ; qtot 4.484
  4926    H   308   GLU     H 4926     0.293600      1.00800 ; qtot 4.777
  4927   CX   308   GLU    CA 4927     0.039700     12.01000 ; qtot 4.817
  4928   H1   308   GLU    HA 4928     0.110500      1.00800 ; qtot 4.928
  4929  A2C   308   GLU    CB 4929     0.056000     12.01000 ; qtot 4.984
  4930   HC   308   GLU   HB2 4930    -0.017300      1.00800 ; qtot 4.966
  4931   HC   308   GLU   HB3 4931    -0.017300      1.00800 ; qtot 4.949
  4932  A2C   308   GLU    CG 4932     0.013600     12.01000 ; qtot 4.963
  4933   HC   308   GLU   HG2 4933    -0.042500      1.00800 ; qtot 4.920
  4934   HC   308   GLU   HG3 4934    -0.042500      1.00800 ; qtot 4.878
  4935   CO   308   GLU    CD 4935     0.805400     12.01000 ; qtot 5.683
  4936   O2   308   GLU   OE1 4936    -0.818800     16.00000 ; qtot 4.864
  4937   O2   308   GLU   OE2 4937    -0.818800     16.00000 ; qtot 4.045
  4938    C   308   GLU     C 4938     0.536600     12.01000 ; qtot 4.582
  4939    O   308   GLU     O 4939    -0.581900     16.00000 ; qtot 4.000
  4940    N   309   GLY     N 4940    -0.415700     14.01000 ; qtot 3.584
  4941    H   309   GLY     H 4941     0.271900      1.00800 ; qtot 3.856
  4942   CX   309   GLY    CA 4942    -0.025200     12.01000 ; qtot 3.831
  4943   H1   309   GLY   HA2 4943     0.069800      1.00800 ; qtot 3.901
  4944   H1   309   GLY   HA3 4944     0.069800      1.00800 ; qtot 3.971
  4945    C   309   GLY     C 4945     0.597300     12.01000 ; qtot 4.568
  4946    O   309   GLY     O 4946    -0.567900     16.00000 ; qtot 4.000
  4947    N   310   ALA     N 4947    -0.415700     14.01000 ; qtot 3.584
  4948    H   310   ALA     H 4948     0.271900      1.00800 ; qtot 3.856
  4949   CX   310   ALA    CA 4949     0.033700     12.01000 ; qtot 3.890
  4950   H1   310   ALA    HA 4950     0.082300      1.00800 ; qtot 3.972
  4951   CT   310   ALA    CB 4951    -0.182500     12.01000 ; qtot 3.790
  4952   HC   310   ALA   HB1 4952     0.060300      1.00800 ; qtot 3.850
  4953   HC   310   ALA   HB2 4953     0.060300      1.00800 ; qtot 3.910
  4954   HC   310   ALA   HB3 4954     0.060300      1.00800 ; qtot 3.971
  4955    C   310   ALA     C 4955     0.597300     12.01000 ; qtot 4.568
  4956    O   310   ALA     O 4956    -0.567900     16.00000 ; qtot 4.000
  4957    N   311   ASN     N 4957    -0.415700     14.01000 ; qtot 3.584
  4958    H   311   ASN     H 4958     0.271900      1.00800 ; qtot 3.856
  4959   CX   311   ASN    CA 4959     0.014300     12.01000 ; qtot 3.871
  4960   H1   311   ASN    HA 4960     0.104800      1.00800 ; qtot 3.975
  4961  A2C   311   ASN    CB 4961    -0.204100     12.01000 ; qtot 3.771
  4962   HC   311   ASN   HB2 4962     0.079700      1.00800 ; qtot 3.851
  4963   HC   311   ASN   HB3 4963     0.079700      1.00800 ; qtot 3.931
  4964    C   311   ASN    CG 4964     0.713000     12.01000 ; qtot 4.644
  4965    O   311   ASN   OD1 4965    -0.593100     16.00000 ; qtot 4.051
  4966    N   311   ASN   ND2 4966    -0.919100     14.01000 ; qtot 3.131
  4967    H   311   ASN  HD21 4967     0.419600      1.00800 ; qtot 3.551
  4968    H   311   ASN  HD22 4968     0.419600      1.00800 ; qtot 3.971
  4969    C   311   ASN     C 4969     0.597300     12.01000 ; qtot 4.568
  4970    O   311   ASN     O 4970    -0.567900     16.00000 ; qtot 4.000
  4971    N   312   ARG     N 4971    -0.347900     14.01000 ; qtot 3.652
  4972    H   312   ARG     H 4972     0.274700      1.00800 ; qtot 3.927
  4973   CX   312   ARG    CA 4973    -0.263700     12.01000 ; qtot 3.663
  4974   H1   312   ARG    HA 4974     0.156000      1.00800 ; qtot 3.819
  4975   C8   312   ARG    CB 4975    -0.000700     12.01000 ; qtot 3.818
  4976   HC   312   ARG   HB2 4976     0.032700      1.00800 ; qtot 3.851
  4977   HC   312   ARG   HB3 4977     0.032700      1.00800 ; qtot 3.884
  4978   C8   312   ARG    CG 4978     0.039000     12.01000 ; qtot 3.923
  4979   HC   312   ARG   HG2 4979     0.028500      1.00800 ; qtot 3.951
  4980   HC   312   ARG   HG3 4980     0.028500      1.00800 ; qtot 3.980
  4981   C8   312   ARG    CD 4981     0.048600     12.01000 ; qtot 4.028
  4982   H1   312   ARG   HD2 4982     0.068700      1.00800 ; qtot 4.097
  4983   H1   312   ARG   HD3 4983     0.068700      1.00800 ; qtot 4.166
  4984   N2   312   ARG    NE 4984    -0.529500     14.01000 ; qtot 3.636
  4985    H   312   ARG    HE 4985     0.345600      1.00800 ; qtot 3.982
  4986   CA   312   ARG    CZ 4986     0.807600     12.01000 ; qtot 4.790
  4987   N2   312   ARG   NH1 4987    -0.862700     14.01000 ; qtot 3.927
  4988    H   312   ARG  HH11 4988     0.447800      1.00800 ; qtot 4.375
  4989    H   312   ARG  HH12 4989     0.447800      1.00800 ; qtot 4.822
  4990   N2   312   ARG   NH2 4990    -0.862700     14.01000 ; qtot 3.960
  4991    H   312   ARG  HH21 4991     0.447800      1.00800 ; qtot 4.408
  4992    H   312   ARG  HH22 4992     0.447800      1.00800 ; qtot 4.855
  4993    C   312   ARG     C 4993     0.734100     12.01000 ; qtot 5.589
  4994    O   312   ARG     O 4994    -0.589400     16.00000 ; qtot 5.000
  4995    N   313   GLU     N 4995    -0.516300     14.01000 ; qtot 4.484
  4996    H   313   GLU     H 4996     0.293600      1.00800 ; qtot 4.777
  4997   CX   313   GLU    CA 4997     0.039700     12.01000 ; qtot 4.817
  4998   H1   313   GLU    HA 4998     0.110500      1.00800 ; qtot 4.928
  4999  A2C   313   GLU    CB 4999     0.056000     12.01000 ; qtot 4.984
  5000   HC   313   GLU   HB2 5000    -0.017300      1.00800 ; qtot 4.966
  5001   HC   313   GLU   HB3 5001    -0.017300      1.00800 ; qtot 4.949
  5002  A2C   313   GLU    CG 5002     0.013600     12.01000 ; qtot 4.963
  5003   HC   313   GLU   HG2 5003    -0.042500      1.00800 ; qtot 4.920
  5004   HC   313   GLU   HG3 5004    -0.042500      1.00800 ; qtot 4.878
  5005   CO   313   GLU    CD 5005     0.805400     12.01000 ; qtot 5.683
  5006   O2   313   GLU   OE1 5006    -0.818800     16.00000 ; qtot 4.864
  5007   O2   313   GLU   OE2 5007    -0.818800     16.00000 ; qtot 4.045
  5008    C   313   GLU     C 5008     0.536600     12.01000 ; qtot 4.582
  5009    O   313   GLU     O 5009    -0.581900     16.00000 ; qtot 4.000
  5010    N   314   ILE     N 5010    -0.415700     14.01000 ; qtot 3.584
  5011    H   314   ILE     H 5011     0.271900      1.00800 ; qtot 3.856
  5012   CX   314   ILE    CA 5012    -0.059700     12.01000 ; qtot 3.797
  5013   H1   314   ILE    HA 5013     0.086900      1.00800 ; qtot 3.883
  5014  A3C   314   ILE    CB 5014     0.130300     12.01000 ; qtot 4.014
  5015   HC   314   ILE    HB 5015     0.018700      1.00800 ; qtot 4.032
  5016   CT   314   ILE   CG2 5016    -0.320400     12.01000 ; qtot 3.712
  5017   HC   314   ILE  HG21 5017     0.088200      1.00800 ; qtot 3.800
  5018   HC   314   ILE  HG22 5018     0.088200      1.00800 ; qtot 3.888
  5019   HC   314   ILE  HG23 5019     0.088200      1.00800 ; qtot 3.977
  5020  A2C   314   ILE   CG1 5020    -0.043000     12.01000 ; qtot 3.934
  5021   HC   314   ILE  HG12 5021     0.023600      1.00800 ; qtot 3.957
  5022   HC   314   ILE  HG13 5022     0.023600      1.00800 ; qtot 3.981
  5023   CT   314   ILE   CD1 5023    -0.066000     12.01000 ; qtot 3.915
  5024   HC   314   ILE  HD11 5024     0.018600      1.00800 ; qtot 3.933
  5025   HC   314   ILE  HD12 5025     0.018600      1.00800 ; qtot 3.952
  5026   HC   314   ILE  HD13 5026     0.018600      1.00800 ; qtot 3.971
  5027    C   314   ILE     C 5027     0.597300     12.01000 ; qtot 4.568
  5028    O   314   ILE     O 5028    -0.567900     16.00000 ; qtot 4.000
  5029    N   315   LEU     N 5029    -0.415700     14.01000 ; qtot 3.584
  5030    H   315   LEU     H 5030     0.271900      1.00800 ; qtot 3.856
  5031   CX   315   LEU    CA 5031    -0.051800     12.01000 ; qtot 3.804
  5032   H1   315   LEU    HA 5032     0.092200      1.00800 ; qtot 3.897
  5033  A2C   315   LEU    CB 5033    -0.110200     12.01000 ; qtot 3.786
  5034   HC   315   LEU   HB2 5034     0.045700      1.00800 ; qtot 3.832
  5035   HC   315   LEU   HB3 5035     0.045700      1.00800 ; qtot 3.878
  5036  A3C   315   LEU    CG 5036     0.353100     12.01000 ; qtot 4.231
  5037   HC   315   LEU    HG 5037    -0.036100      1.00800 ; qtot 4.195
  5038   CT   315   LEU   CD1 5038    -0.412100     12.01000 ; qtot 3.783
  5039   HC   315   LEU  HD11 5039     0.100000      1.00800 ; qtot 3.883
  5040   HC   315   LEU  HD12 5040     0.100000      1.00800 ; qtot 3.983
  5041   HC   315   LEU  HD13 5041     0.100000      1.00800 ; qtot 4.083
  5042   CT   315   LEU   CD2 5042    -0.412100     12.01000 ; qtot 3.671
  5043   HC   315   LEU  HD21 5043     0.100000      1.00800 ; qtot 3.771
  5044   HC   315   LEU  HD22 5044     0.100000      1.00800 ; qtot 3.871
  5045   HC   315   LEU  HD23 5045     0.100000      1.00800 ; qtot 3.971
  5046    C   315   LEU     C 5046     0.597300     12.01000 ; qtot 4.568
  5047    O   315   LEU     O 5047    -0.567900     16.00000 ; qtot 4.000
  5048    N   316   GLY     N 5048    -0.415700     14.01000 ; qtot 3.584
  5049    H   316   GLY     H 5049     0.271900      1.00800 ; qtot 3.856
  5050   CX   316   GLY    CA 5050    -0.025200     12.01000 ; qtot 3.831
  5051   H1   316   GLY   HA2 5051     0.069800      1.00800 ; qtot 3.901
  5052   H1   316   GLY   HA3 5052     0.069800      1.00800 ; qtot 3.971
  5053    C   316   GLY     C 5053     0.597300     12.01000 ; qtot 4.568
  5054    O   316   GLY     O 5054    -0.567900     16.00000 ; qtot 4.000
  5055    N   317   ILE     N 5055    -0.415700     14.01000 ; qtot 3.584
  5056    H   317   ILE     H 5056     0.271900      1.00800 ; qtot 3.856
  5057   CX   317   ILE    CA 5057    -0.059700     12.01000 ; qtot 3.797
  5058   H1   317   ILE    HA 5058     0.086900      1.00800 ; qtot 3.883
  5059  A3C   317   ILE    CB 5059     0.130300     12.01000 ; qtot 4.014
  5060   HC   317   ILE    HB 5060     0.018700      1.00800 ; qtot 4.032
  5061   CT   317   ILE   CG2 5061    -0.320400     12.01000 ; qtot 3.712
  5062   HC   317   ILE  HG21 5062     0.088200      1.00800 ; qtot 3.800
  5063   HC   317   ILE  HG22 5063     0.088200      1.00800 ; qtot 3.888
  5064   HC   317   ILE  HG23 5064     0.088200      1.00800 ; qtot 3.977
  5065  A2C   317   ILE   CG1 5065    -0.043000     12.01000 ; qtot 3.934
  5066   HC   317   ILE  HG12 5066     0.023600      1.00800 ; qtot 3.957
  5067   HC   317   ILE  HG13 5067     0.023600      1.00800 ; qtot 3.981
  5068   CT   317   ILE   CD1 5068    -0.066000     12.01000 ; qtot 3.915
  5069   HC   317   ILE  HD11 5069     0.018600      1.00800 ; qtot 3.933
  5070   HC   317   ILE  HD12 5070     0.018600      1.00800 ; qtot 3.952
  5071   HC   317   ILE  HD13 5071     0.018600      1.00800 ; qtot 3.971
  5072    C   317   ILE     C 5072     0.597300     12.01000 ; qtot 4.568
  5073    O   317   ILE     O 5073    -0.567900     16.00000 ; qtot 4.000
  5074    N   318   ILE     N 5074    -0.415700     14.01000 ; qtot 3.584
  5075    H   318   ILE     H 5075     0.271900      1.00800 ; qtot 3.856
  5076   CX   318   ILE    CA 5076    -0.059700     12.01000 ; qtot 3.797
  5077   H1   318   ILE    HA 5077     0.086900      1.00800 ; qtot 3.883
  5078  A3C   318   ILE    CB 5078     0.130300     12.01000 ; qtot 4.014
  5079   HC   318   ILE    HB 5079     0.018700      1.00800 ; qtot 4.032
  5080   CT   318   ILE   CG2 5080    -0.320400     12.01000 ; qtot 3.712
  5081   HC   318   ILE  HG21 5081     0.088200      1.00800 ; qtot 3.800
  5082   HC   318   ILE  HG22 5082     0.088200      1.00800 ; qtot 3.888
  5083   HC   318   ILE  HG23 5083     0.088200      1.00800 ; qtot 3.977
  5084  A2C   318   ILE   CG1 5084    -0.043000     12.01000 ; qtot 3.934
  5085   HC   318   ILE  HG12 5085     0.023600      1.00800 ; qtot 3.957
  5086   HC   318   ILE  HG13 5086     0.023600      1.00800 ; qtot 3.981
  5087   CT   318   ILE   CD1 5087    -0.066000     12.01000 ; qtot 3.915
  5088   HC   318   ILE  HD11 5088     0.018600      1.00800 ; qtot 3.933
  5089   HC   318   ILE  HD12 5089     0.018600      1.00800 ; qtot 3.952
  5090   HC   318   ILE  HD13 5090     0.018600      1.00800 ; qtot 3.971
  5091    C   318   ILE     C 5091     0.597300     12.01000 ; qtot 4.568
  5092    O   318   ILE     O 5092    -0.567900     16.00000 ; qtot 4.000
  5093    N   319   VAL     N 5093    -0.415700     14.01000 ; qtot 3.584
  5094    H   319   VAL     H 5094     0.271900      1.00800 ; qtot 3.856
  5095   CX   319   VAL    CA 5095    -0.087500     12.01000 ; qtot 3.769
  5096   H1   319   VAL    HA 5096     0.096900      1.00800 ; qtot 3.866
  5097  A3C   319   VAL    CB 5097     0.298500     12.01000 ; qtot 4.164
  5098   HC   319   VAL    HB 5098    -0.029700      1.00800 ; qtot 4.134
  5099   CT   319   VAL   CG1 5099    -0.319200     12.01000 ; qtot 3.815
  5100   HC   319   VAL  HG11 5100     0.079100      1.00800 ; qtot 3.894
  5101   HC   319   VAL  HG12 5101     0.079100      1.00800 ; qtot 3.973
  5102   HC   319   VAL  HG13 5102     0.079100      1.00800 ; qtot 4.053
  5103   CT   319   VAL   CG2 5103    -0.319200     12.01000 ; qtot 3.733
  5104   HC   319   VAL  HG21 5104     0.079100      1.00800 ; qtot 3.812
  5105   HC   319   VAL  HG22 5105     0.079100      1.00800 ; qtot 3.892
  5106   HC   319   VAL  HG23 5106     0.079100      1.00800 ; qtot 3.971
  5107    C   319   VAL     C 5107     0.597300     12.01000 ; qtot 4.568
  5108    O   319   VAL     O 5108    -0.567900     16.00000 ; qtot 4.000
  5109    N   320   SER     N 5109    -0.415700     14.01000 ; qtot 3.584
  5110    H   320   SER     H 5110     0.271900      1.00800 ; qtot 3.856
  5111   CX   320   SER    CA 5111    -0.024900     12.01000 ; qtot 3.831
  5112   H1   320   SER    HA 5112     0.084300      1.00800 ; qtot 3.916
  5113  A2C   320   SER    CB 5113     0.211700     12.01000 ; qtot 4.127
  5114   H1   320   SER   HB2 5114     0.035200      1.00800 ; qtot 4.163
  5115   H1   320   SER   HB3 5115     0.035200      1.00800 ; qtot 4.198
  5116   OH   320   SER    OG 5116    -0.654600     16.00000 ; qtot 3.543
  5117   HO   320   SER    HG 5117     0.427500      1.00800 ; qtot 3.971
  5118    C   320   SER     C 5118     0.597300     12.01000 ; qtot 4.568
  5119    O   320   SER     O 5119    -0.567900     16.00000 ; qtot 4.000
  5120    N   321   TYR     N 5120    -0.415700     14.01000 ; qtot 3.584
  5121    H   321   TYR     H 5121     0.271900      1.00800 ; qtot 3.856
  5122   CX   321   TYR    CA 5122    -0.001400     12.01000 ; qtot 3.855
  5123   H1   321   TYR    HA 5123     0.087600      1.00800 ; qtot 3.942
  5124   CT   321   TYR    CB 5124    -0.015200     12.01000 ; qtot 3.927
  5125   HC   321   TYR   HB2 5125     0.029500      1.00800 ; qtot 3.957
  5126   HC   321   TYR   HB3 5126     0.029500      1.00800 ; qtot 3.986
  5127   CA   321   TYR    CG 5127    -0.001100     12.01000 ; qtot 3.985
  5128   CA   321   TYR   CD1 5128    -0.190600     12.01000 ; qtot 3.795
  5129   HA   321   TYR   HD1 5129     0.169900      1.00800 ; qtot 3.964
  5130   CA   321   TYR   CE1 5130    -0.234100     12.01000 ; qtot 3.730
  5131   HA   321   TYR   HE1 5131     0.165600      1.00800 ; qtot 3.896
  5132    C   321   TYR    CZ 5132     0.322600     12.01000 ; qtot 4.219
  5133   OH   321   TYR    OH 5133    -0.557900     16.00000 ; qtot 3.661
  5134   HO   321   TYR    HH 5134     0.399200      1.00800 ; qtot 4.060
  5135   CA   321   TYR   CE2 5135    -0.234100     12.01000 ; qtot 3.826
  5136   HA   321   TYR   HE2 5136     0.165600      1.00800 ; qtot 3.991
  5137   CA   321   TYR   CD2 5137    -0.190600     12.01000 ; qtot 3.801
  5138   HA   321   TYR   HD2 5138     0.169900      1.00800 ; qtot 3.971
  5139    C   321   TYR     C 5139     0.597300     12.01000 ; qtot 4.568
  5140    O   321   TYR     O 5140    -0.567900     16.00000 ; qtot 4.000
  5141    N   322   LYS     N 5141    -0.347900     14.01000 ; qtot 3.652
  5142    H   322   LYS     H 5142     0.274700      1.00800 ; qtot 3.927
  5143   CX   322   LYS    CA 5143    -0.240000     12.01000 ; qtot 3.687
  5144   H1   322   LYS    HA 5144     0.142600      1.00800 ; qtot 3.829
  5145   C8   322   LYS    CB 5145    -0.009400     12.01000 ; qtot 3.820
  5146   HC   322   LYS   HB2 5146     0.036200      1.00800 ; qtot 3.856
  5147   HC   322   LYS   HB3 5147     0.036200      1.00800 ; qtot 3.892
  5148   C8   322   LYS    CG 5148     0.018700     12.01000 ; qtot 3.911
  5149   HC   322   LYS   HG2 5149     0.010300      1.00800 ; qtot 3.921
  5150   HC   322   LYS   HG3 5150     0.010300      1.00800 ; qtot 3.932
  5151   C8   322   LYS    CD 5151    -0.047900     12.01000 ; qtot 3.884
  5152   HC   322   LYS   HD2 5152     0.062100      1.00800 ; qtot 3.946
  5153   HC   322   LYS   HD3 5153     0.062100      1.00800 ; qtot 4.008
  5154   C8   322   LYS    CE 5154    -0.014300     12.01000 ; qtot 3.994
  5155   HP   322   LYS   HE2 5155     0.113500      1.00800 ; qtot 4.107
  5156   HP   322   LYS   HE3 5156     0.113500      1.00800 ; qtot 4.221
  5157   N3   322   LYS    NZ 5157    -0.385400     14.01000 ; qtot 3.835
  5158    H   322   LYS   HZ1 5158     0.340000      1.00800 ; qtot 4.175
  5159    H   322   LYS   HZ2 5159     0.340000      1.00800 ; qtot 4.515
  5160    H   322   LYS   HZ3 5160     0.340000      1.00800 ; qtot 4.855
  5161    C   322   LYS     C 5161     0.734100     12.01000 ; qtot 5.589
  5162    O   322   LYS     O 5162    -0.589400     16.00000 ; qtot 5.000
  5163    N   323   VAL     N 5163    -0.415700     14.01000 ; qtot 4.584
  5164    H   323   VAL     H 5164     0.271900      1.00800 ; qtot 4.856
  5165   CX   323   VAL    CA 5165    -0.087500     12.01000 ; qtot 4.769
  5166   H1   323   VAL    HA 5166     0.096900      1.00800 ; qtot 4.866
  5167  A3C   323   VAL    CB 5167     0.298500     12.01000 ; qtot 5.164
  5168   HC   323   VAL    HB 5168    -0.029700      1.00800 ; qtot 5.134
  5169   CT   323   VAL   CG1 5169    -0.319200     12.01000 ; qtot 4.815
  5170   HC   323   VAL  HG11 5170     0.079100      1.00800 ; qtot 4.894
  5171   HC   323   VAL  HG12 5171     0.079100      1.00800 ; qtot 4.973
  5172   HC   323   VAL  HG13 5172     0.079100      1.00800 ; qtot 5.053
  5173   CT   323   VAL   CG2 5173    -0.319200     12.01000 ; qtot 4.733
  5174   HC   323   VAL  HG21 5174     0.079100      1.00800 ; qtot 4.812
  5175   HC   323   VAL  HG22 5175     0.079100      1.00800 ; qtot 4.892
  5176   HC   323   VAL  HG23 5176     0.079100      1.00800 ; qtot 4.971
  5177    C   323   VAL     C 5177     0.597300     12.01000 ; qtot 5.568
  5178    O   323   VAL     O 5178    -0.567900     16.00000 ; qtot 5.000
  5179    N   324   LYS     N 5179    -0.347900     14.01000 ; qtot 4.652
  5180    H   324   LYS     H 5180     0.274700      1.00800 ; qtot 4.927
  5181   CX   324   LYS    CA 5181    -0.240000     12.01000 ; qtot 4.687
  5182   H1   324   LYS    HA 5182     0.142600      1.00800 ; qtot 4.829
  5183   C8   324   LYS    CB 5183    -0.009400     12.01000 ; qtot 4.820
  5184   HC   324   LYS   HB2 5184     0.036200      1.00800 ; qtot 4.856
  5185   HC   324   LYS   HB3 5185     0.036200      1.00800 ; qtot 4.892
  5186   C8   324   LYS    CG 5186     0.018700     12.01000 ; qtot 4.911
  5187   HC   324   LYS   HG2 5187     0.010300      1.00800 ; qtot 4.921
  5188   HC   324   LYS   HG3 5188     0.010300      1.00800 ; qtot 4.932
  5189   C8   324   LYS    CD 5189    -0.047900     12.01000 ; qtot 4.884
  5190   HC   324   LYS   HD2 5190     0.062100      1.00800 ; qtot 4.946
  5191   HC   324   LYS   HD3 5191     0.062100      1.00800 ; qtot 5.008
  5192   C8   324   LYS    CE 5192    -0.014300     12.01000 ; qtot 4.994
  5193   HP   324   LYS   HE2 5193     0.113500      1.00800 ; qtot 5.107
  5194   HP   324   LYS   HE3 5194     0.113500      1.00800 ; qtot 5.221
  5195   N3   324   LYS    NZ 5195    -0.385400     14.01000 ; qtot 4.835
  5196    H   324   LYS   HZ1 5196     0.340000      1.00800 ; qtot 5.175
  5197    H   324   LYS   HZ2 5197     0.340000      1.00800 ; qtot 5.515
  5198    H   324   LYS   HZ3 5198     0.340000      1.00800 ; qtot 5.855
  5199    C   324   LYS     C 5199     0.734100     12.01000 ; qtot 6.589
  5200    O   324   LYS     O 5200    -0.589400     16.00000 ; qtot 6.000
  5201    N   325   VAL     N 5201    -0.415700     14.01000 ; qtot 5.584
  5202    H   325   VAL     H 5202     0.271900      1.00800 ; qtot 5.856
  5203   CX   325   VAL    CA 5203    -0.087500     12.01000 ; qtot 5.769
  5204   H1   325   VAL    HA 5204     0.096900      1.00800 ; qtot 5.866
  5205  A3C   325   VAL    CB 5205     0.298500     12.01000 ; qtot 6.164
  5206   HC   325   VAL    HB 5206    -0.029700      1.00800 ; qtot 6.134
  5207   CT   325   VAL   CG1 5207    -0.319200     12.01000 ; qtot 5.815
  5208   HC   325   VAL  HG11 5208     0.079100      1.00800 ; qtot 5.894
  5209   HC   325   VAL  HG12 5209     0.079100      1.00800 ; qtot 5.973
  5210   HC   325   VAL  HG13 5210     0.079100      1.00800 ; qtot 6.053
  5211   CT   325   VAL   CG2 5211    -0.319200     12.01000 ; qtot 5.733
  5212   HC   325   VAL  HG21 5212     0.079100      1.00800 ; qtot 5.812
  5213   HC   325   VAL  HG22 5213     0.079100      1.00800 ; qtot 5.892
  5214   HC   325   VAL  HG23 5214     0.079100      1.00800 ; qtot 5.971
  5215    C   325   VAL     C 5215     0.597300     12.01000 ; qtot 6.568
  5216    O   325   VAL     O 5216    -0.567900     16.00000 ; qtot 6.000
  5217    N   326   LYS     N 5217    -0.347900     14.01000 ; qtot 5.652
  5218    H   326   LYS     H 5218     0.274700      1.00800 ; qtot 5.927
  5219   CX   326   LYS    CA 5219    -0.240000     12.01000 ; qtot 5.687
  5220   H1   326   LYS    HA 5220     0.142600      1.00800 ; qtot 5.829
  5221   C8   326   LYS    CB 5221    -0.009400     12.01000 ; qtot 5.820
  5222   HC   326   LYS   HB2 5222     0.036200      1.00800 ; qtot 5.856
  5223   HC   326   LYS   HB3 5223     0.036200      1.00800 ; qtot 5.892
  5224   C8   326   LYS    CG 5224     0.018700     12.01000 ; qtot 5.911
  5225   HC   326   LYS   HG2 5225     0.010300      1.00800 ; qtot 5.921
  5226   HC   326   LYS   HG3 5226     0.010300      1.00800 ; qtot 5.932
  5227   C8   326   LYS    CD 5227    -0.047900     12.01000 ; qtot 5.884
  5228   HC   326   LYS   HD2 5228     0.062100      1.00800 ; qtot 5.946
  5229   HC   326   LYS   HD3 5229     0.062100      1.00800 ; qtot 6.008
  5230   C8   326   LYS    CE 5230    -0.014300     12.01000 ; qtot 5.994
  5231   HP   326   LYS   HE2 5231     0.113500      1.00800 ; qtot 6.107
  5232   HP   326   LYS   HE3 5232     0.113500      1.00800 ; qtot 6.221
  5233   N3   326   LYS    NZ 5233    -0.385400     14.01000 ; qtot 5.835
  5234    H   326   LYS   HZ1 5234     0.340000      1.00800 ; qtot 6.175
  5235    H   326   LYS   HZ2 5235     0.340000      1.00800 ; qtot 6.515
  5236    H   326   LYS   HZ3 5236     0.340000      1.00800 ; qtot 6.855
  5237    C   326   LYS     C 5237     0.734100     12.01000 ; qtot 7.589
  5238    O   326   LYS     O 5238    -0.589400     16.00000 ; qtot 7.000
  5239    N   327   LEU     N 5239    -0.415700     14.01000 ; qtot 6.584
  5240    H   327   LEU     H 5240     0.271900      1.00800 ; qtot 6.856
  5241   CX   327   LEU    CA 5241    -0.051800     12.01000 ; qtot 6.804
  5242   H1   327   LEU    HA 5242     0.092200      1.00800 ; qtot 6.897
  5243  A2C   327   LEU    CB 5243    -0.110200     12.01000 ; qtot 6.786
  5244   HC   327   LEU   HB2 5244     0.045700      1.00800 ; qtot 6.832
  5245   HC   327   LEU   HB3 5245     0.045700      1.00800 ; qtot 6.878
  5246  A3C   327   LEU    CG 5246     0.353100     12.01000 ; qtot 7.231
  5247   HC   327   LEU    HG 5247    -0.036100      1.00800 ; qtot 7.195
  5248   CT   327   LEU   CD1 5248    -0.412100     12.01000 ; qtot 6.783
  5249   HC   327   LEU  HD11 5249     0.100000      1.00800 ; qtot 6.883
  5250   HC   327   LEU  HD12 5250     0.100000      1.00800 ; qtot 6.983
  5251   HC   327   LEU  HD13 5251     0.100000      1.00800 ; qtot 7.083
  5252   CT   327   LEU   CD2 5252    -0.412100     12.01000 ; qtot 6.671
  5253   HC   327   LEU  HD21 5253     0.100000      1.00800 ; qtot 6.771
  5254   HC   327   LEU  HD22 5254     0.100000      1.00800 ; qtot 6.871
  5255   HC   327   LEU  HD23 5255     0.100000      1.00800 ; qtot 6.971
  5256    C   327   LEU     C 5256     0.597300     12.01000 ; qtot 7.568
  5257    O   327   LEU     O 5257    -0.567900     16.00000 ; qtot 7.000
  5258    N   328   VAL     N 5258    -0.415700     14.01000 ; qtot 6.584
  5259    H   328   VAL     H 5259     0.271900      1.00800 ; qtot 6.856
  5260   CX   328   VAL    CA 5260    -0.087500     12.01000 ; qtot 6.769
  5261   H1   328   VAL    HA 5261     0.096900      1.00800 ; qtot 6.866
  5262  A3C   328   VAL    CB 5262     0.298500     12.01000 ; qtot 7.164
  5263   HC   328   VAL    HB 5263    -0.029700      1.00800 ; qtot 7.134
  5264   CT   328   VAL   CG1 5264    -0.319200     12.01000 ; qtot 6.815
  5265   HC   328   VAL  HG11 5265     0.079100      1.00800 ; qtot 6.894
  5266   HC   328   VAL  HG12 5266     0.079100      1.00800 ; qtot 6.973
  5267   HC   328   VAL  HG13 5267     0.079100      1.00800 ; qtot 7.052
  5268   CT   328   VAL   CG2 5268    -0.319200     12.01000 ; qtot 6.733
  5269   HC   328   VAL  HG21 5269     0.079100      1.00800 ; qtot 6.812
  5270   HC   328   VAL  HG22 5270     0.079100      1.00800 ; qtot 6.891
  5271   HC   328   VAL  HG23 5271     0.079100      1.00800 ; qtot 6.971
  5272    C   328   VAL     C 5272     0.597300     12.01000 ; qtot 7.568
  5273    O   328   VAL     O 5273    -0.567900     16.00000 ; qtot 7.000
  5274    N   329   VAL     N 5274    -0.415700     14.01000 ; qtot 6.584
  5275    H   329   VAL     H 5275     0.271900      1.00800 ; qtot 6.856
  5276   CX   329   VAL    CA 5276    -0.087500     12.01000 ; qtot 6.769
  5277   H1   329   VAL    HA 5277     0.096900      1.00800 ; qtot 6.866
  5278  A3C   329   VAL    CB 5278     0.298500     12.01000 ; qtot 7.164
  5279   HC   329   VAL    HB 5279    -0.029700      1.00800 ; qtot 7.134
  5280   CT   329   VAL   CG1 5280    -0.319200     12.01000 ; qtot 6.815
  5281   HC   329   VAL  HG11 5281     0.079100      1.00800 ; qtot 6.894
  5282   HC   329   VAL  HG12 5282     0.079100      1.00800 ; qtot 6.973
  5283   HC   329   VAL  HG13 5283     0.079100      1.00800 ; qtot 7.052
  5284   CT   329   VAL   CG2 5284    -0.319200     12.01000 ; qtot 6.733
  5285   HC   329   VAL  HG21 5285     0.079100      1.00800 ; qtot 6.812
  5286   HC   329   VAL  HG22 5286     0.079100      1.00800 ; qtot 6.891
  5287   HC   329   VAL  HG23 5287     0.079100      1.00800 ; qtot 6.971
  5288    C   329   VAL     C 5288     0.597300     12.01000 ; qtot 7.568
  5289    O   329   VAL     O 5289    -0.567900     16.00000 ; qtot 7.000
  5290    N   330   SER     N 5290    -0.415700     14.01000 ; qtot 6.584
  5291    H   330   SER     H 5291     0.271900      1.00800 ; qtot 6.856
  5292   CX   330   SER    CA 5292    -0.024900     12.01000 ; qtot 6.831
  5293   H1   330   SER    HA 5293     0.084300      1.00800 ; qtot 6.916
  5294  A2C   330   SER    CB 5294     0.211700     12.01000 ; qtot 7.127
  5295   H1   330   SER   HB2 5295     0.035200      1.00800 ; qtot 7.162
  5296   H1   330   SER   HB3 5296     0.035200      1.00800 ; qtot 7.198
  5297   OH   330   SER    OG 5297    -0.654600     16.00000 ; qtot 6.543
  5298   HO   330   SER    HG 5298     0.427500      1.00800 ; qtot 6.971
  5299    C   330   SER     C 5299     0.597300     12.01000 ; qtot 7.568
  5300    O   330   SER     O 5300    -0.567900     16.00000 ; qtot 7.000
  5301    N   331   ARG     N 5301    -0.347900     14.01000 ; qtot 6.652
  5302    H   331   ARG     H 5302     0.274700      1.00800 ; qtot 6.927
  5303   CX   331   ARG    CA 5303    -0.263700     12.01000 ; qtot 6.663
  5304   H1   331   ARG    HA 5304     0.156000      1.00800 ; qtot 6.819
  5305   C8   331   ARG    CB 5305    -0.000700     12.01000 ; qtot 6.818
  5306   HC   331   ARG   HB2 5306     0.032700      1.00800 ; qtot 6.851
  5307   HC   331   ARG   HB3 5307     0.032700      1.00800 ; qtot 6.884
  5308   C8   331   ARG    CG 5308     0.039000     12.01000 ; qtot 6.923
  5309   HC   331   ARG   HG2 5309     0.028500      1.00800 ; qtot 6.951
  5310   HC   331   ARG   HG3 5310     0.028500      1.00800 ; qtot 6.980
  5311   C8   331   ARG    CD 5311     0.048600     12.01000 ; qtot 7.028
  5312   H1   331   ARG   HD2 5312     0.068700      1.00800 ; qtot 7.097
  5313   H1   331   ARG   HD3 5313     0.068700      1.00800 ; qtot 7.166
  5314   N2   331   ARG    NE 5314    -0.529500     14.01000 ; qtot 6.636
  5315    H   331   ARG    HE 5315     0.345600      1.00800 ; qtot 6.982
  5316   CA   331   ARG    CZ 5316     0.807600     12.01000 ; qtot 7.789
  5317   N2   331   ARG   NH1 5317    -0.862700     14.01000 ; qtot 6.927
  5318    H   331   ARG  HH11 5318     0.447800      1.00800 ; qtot 7.375
  5319    H   331   ARG  HH12 5319     0.447800      1.00800 ; qtot 7.822
  5320   N2   331   ARG   NH2 5320    -0.862700     14.01000 ; qtot 6.960
  5321    H   331   ARG  HH21 5321     0.447800      1.00800 ; qtot 7.407
  5322    H   331   ARG  HH22 5322     0.447800      1.00800 ; qtot 7.855
  5323    C   331   ARG     C 5323     0.734100     12.01000 ; qtot 8.589
  5324    O   331   ARG     O 5324    -0.589400     16.00000 ; qtot 8.000
  5325    N   332   GLY     N 5325    -0.415700     14.01000 ; qtot 7.584
  5326    H   332   GLY     H 5326     0.271900      1.00800 ; qtot 7.856
  5327   CX   332   GLY    CA 5327    -0.025200     12.01000 ; qtot 7.831
  5328   H1   332   GLY   HA2 5328     0.069800      1.00800 ; qtot 7.901
  5329   H1   332   GLY   HA3 5329     0.069800      1.00800 ; qtot 7.971
  5330    C   332   GLY     C 5330     0.597300     12.01000 ; qtot 8.568
  5331    O   332   GLY     O 5331    -0.567900     16.00000 ; qtot 8.000
  5332    N   333   GLY     N 5332    -0.415700     14.01000 ; qtot 7.584
  5333    H   333   GLY     H 5333     0.271900      1.00800 ; qtot 7.856
  5334   CX   333   GLY    CA 5334    -0.025200     12.01000 ; qtot 7.831
  5335   H1   333   GLY   HA2 5335     0.069800      1.00800 ; qtot 7.901
  5336   H1   333   GLY   HA3 5336     0.069800      1.00800 ; qtot 7.971
  5337    C   333   GLY     C 5337     0.597300     12.01000 ; qtot 8.568
  5338    O   333   GLY     O 5338    -0.567900     16.00000 ; qtot 8.000
  5339    N   334   LEU     N 5339    -0.415700     14.01000 ; qtot 7.584
  5340    H   334   LEU     H 5340     0.271900      1.00800 ; qtot 7.856
  5341   CX   334   LEU    CA 5341    -0.051800     12.01000 ; qtot 7.804
  5342   H1   334   LEU    HA 5342     0.092200      1.00800 ; qtot 7.897
  5343  A2C   334   LEU    CB 5343    -0.110200     12.01000 ; qtot 7.786
  5344   HC   334   LEU   HB2 5344     0.045700      1.00800 ; qtot 7.832
  5345   HC   334   LEU   HB3 5345     0.045700      1.00800 ; qtot 7.878
  5346  A3C   334   LEU    CG 5346     0.353100     12.01000 ; qtot 8.231
  5347   HC   334   LEU    HG 5347    -0.036100      1.00800 ; qtot 8.195
  5348   CT   334   LEU   CD1 5348    -0.412100     12.01000 ; qtot 7.783
  5349   HC   334   LEU  HD11 5349     0.100000      1.00800 ; qtot 7.883
  5350   HC   334   LEU  HD12 5350     0.100000      1.00800 ; qtot 7.983
  5351   HC   334   LEU  HD13 5351     0.100000      1.00800 ; qtot 8.083
  5352   CT   334   LEU   CD2 5352    -0.412100     12.01000 ; qtot 7.671
  5353   HC   334   LEU  HD21 5353     0.100000      1.00800 ; qtot 7.771
[truncated: 4,862,018 more chars]
