# Supplementary material for: Distinct activation mechanisms of β-arrestin-1 revealed by 19F NMR spectroscopy
Source: Nat Commun. 2023 Nov 29;14:7865. doi: 10.1038/s41467-023-43694-1 (PMC10686989; doi:10.1038/s41467-023-43694-1)
Supplement: Supplementary file 3 — Supplementary Data 1 [file 41467_2023_43694_MOESM3_ESM.zip › Supplementary-Data-1/Input-output-files/T6CF_output.pdb]

REMARK    GENERATED BY TRJCONV
TITLE     a
REMARK    THIS IS A SIMULATION BOX
CRYST1   81.654  118.653   97.598  90.00  90.00  90.00 P 1           1
MODEL        1
ATOM      1  N   MET     1      64.970  42.880  58.420  1.00  0.00            
ATOM      2  H1  MET     1      64.000  42.590  58.400  1.00  0.00            
ATOM      3  H2  MET     1      65.100  43.870  58.540  1.00  0.00            
ATOM      4  H3  MET     1      65.300  42.430  59.260  1.00  0.00            
ATOM      5  CA  MET     1      65.750  42.360  57.300  1.00  0.00            
ATOM      6  HA  MET     1      65.840  41.280  57.390  1.00  0.00            
ATOM      7  CB  MET     1      65.040  42.760  55.940  1.00  0.00            
ATOM      8  HB2 MET     1      64.160  42.140  55.770  1.00  0.00            
ATOM      9  HB3 MET     1      64.800  43.820  55.970  1.00  0.00            
ATOM     10  CG  MET     1      65.930  42.490  54.680  1.00  0.00            
ATOM     11  HG2 MET     1      66.760  43.200  54.730  1.00  0.00            
ATOM     12  HG3 MET     1      66.440  41.530  54.620  1.00  0.00            
ATOM     13  SD  MET     1      65.140  42.910  53.100  1.00  0.00            
ATOM     14  CE  MET     1      64.900  44.720  53.250  1.00  0.00            
ATOM     15  HE1 MET     1      65.920  45.110  53.190  1.00  0.00            
ATOM     16  HE2 MET     1      64.360  45.050  52.370  1.00  0.00            
ATOM     17  HE3 MET     1      64.350  45.020  54.150  1.00  0.00            
ATOM     18  C   MET     1      67.130  42.860  57.340  1.00  0.00            
ATOM     19  O   MET     1      67.320  44.010  56.900  1.00  0.00            
ATOM     20  N   GLY     2      68.060  42.200  57.960  1.00  0.00            
ATOM     21  H   GLY     2      67.800  41.250  58.180  1.00  0.00            
ATOM     22  CA  GLY     2      69.440  42.700  58.210  1.00  0.00            
ATOM     23  HA2 GLY     2      69.790  42.950  57.210  1.00  0.00            
ATOM     24  HA3 GLY     2      69.530  43.620  58.780  1.00  0.00            
ATOM     25  C   GLY     2      70.370  41.690  58.840  1.00  0.00            
ATOM     26  O   GLY     2      69.940  40.730  59.480  1.00  0.00            
ATOM     27  N   ASP     3      71.680  41.910  58.680  1.00  0.00            
ATOM     28  H   ASP     3      71.920  42.720  58.140  1.00  0.00            
ATOM     29  CA  ASP     3      72.790  41.210  59.340  1.00  0.00            
ATOM     30  HA  ASP     3      72.390  40.740  60.230  1.00  0.00            
ATOM     31  CB  ASP     3      73.250  40.080  58.420  1.00  0.00            
ATOM     32  HB2 ASP     3      72.270  39.680  58.140  1.00  0.00            
ATOM     33  HB3 ASP     3      73.820  40.440  57.570  1.00  0.00            
ATOM     34  CG  ASP     3      74.210  39.110  59.160  1.00  0.00            
ATOM     35  OD1 ASP     3      74.870  38.390  58.370  1.00  0.00            
ATOM     36  OD2 ASP     3      74.390  39.190  60.390  1.00  0.00            
ATOM     37  C   ASP     3      74.040  42.100  59.650  1.00  0.00            
ATOM     38  O   ASP     3      74.610  42.760  58.740  1.00  0.00            
ATOM     39  N   LYS     4      74.530  41.990  60.850  1.00  0.00            
ATOM     40  H   LYS     4      74.010  41.390  61.480  1.00  0.00            
ATOM     41  CA  LYS     4      75.800  42.570  61.320  1.00  0.00            
ATOM     42  HA  LYS     4      75.820  43.580  60.900  1.00  0.00            
ATOM     43  CB  LYS     4      75.720  42.610  62.880  1.00  0.00            
ATOM     44  HB2 LYS     4      76.440  43.310  63.290  1.00  0.00            
ATOM     45  HB3 LYS     4      74.720  43.010  63.080  1.00  0.00            
ATOM     46  CG  LYS     4      75.850  41.280  63.570  1.00  0.00            
ATOM     47  HG2 LYS     4      75.290  40.450  63.150  1.00  0.00            
ATOM     48  HG3 LYS     4      76.880  40.980  63.360  1.00  0.00            
ATOM     49  CD  LYS     4      75.450  41.350  65.070  1.00  0.00            
ATOM     50  HD2 LYS     4      75.840  42.260  65.510  1.00  0.00            
ATOM     51  HD3 LYS     4      74.360  41.290  65.030  1.00  0.00            
ATOM     52  CE  LYS     4      76.030  40.290  66.020  1.00  0.00            
ATOM     53  HE2 LYS     4      77.110  40.310  66.130  1.00  0.00            
ATOM     54  HE3 LYS     4      75.700  40.600  67.020  1.00  0.00            
ATOM     55  NZ  LYS     4      75.610  38.860  65.770  1.00  0.00            
ATOM     56  HZ1 LYS     4      75.950  38.370  64.950  1.00  0.00            
ATOM     57  HZ2 LYS     4      75.710  38.280  66.590  1.00  0.00            
ATOM     58  HZ3 LYS     4      74.600  38.820  65.700  1.00  0.00            
ATOM     59  C   LYS     4      77.100  41.880  60.770  1.00  0.00            
ATOM     60  O   LYS     4      78.190  42.420  60.890  1.00  0.00            
ATOM     61  N   GLY     5      76.940  40.720  60.210  1.00  0.00            
ATOM     62  H   GLY     5      75.970  40.450  60.220  1.00  0.00            
ATOM     63  CA  GLY     5      77.940  39.830  59.510  1.00  0.00            
ATOM     64  HA2 GLY     5      78.940  40.130  59.840  1.00  0.00            
ATOM     65  HA3 GLY     5      77.810  38.770  59.730  1.00  0.00            
ATOM     66  C   GLY     5      78.040  40.130  57.940  1.00  0.00            
ATOM     67  O   GLY     5      79.030  40.670  57.550  1.00  0.00            
ATOM     68  N2  6FC     6      77.010  39.700  57.190  1.00  0.00            
ATOM     69  H6  6FC     6      76.200  39.290  57.630  1.00  0.00            
ATOM     70  C1  6FC     6      76.790  40.020  55.750  1.00  0.00            
ATOM     71  C2  6FC     6      75.660  39.200  55.330  1.00  0.00            
ATOM     72  S1  6FC     6      75.330  38.580  53.560  1.00  0.00            
ATOM     73  C3  6FC     6      73.540  38.320  53.570  1.00  0.00            
ATOM     74  C4  6FC     6      72.940  37.260  52.930  1.00  0.00            
ATOM     75  C6  6FC     6      71.500  37.090  53.000  1.00  0.00            
ATOM     76  N1  6FC     6      70.720  37.970  53.540  1.00  0.00            
ATOM     77  C7  6FC     6      71.300  39.100  54.070  1.00  0.00            
ATOM     78  C5  6FC     6      72.680  39.260  54.110  1.00  0.00            
ATOM     79  H5  6FC     6      73.060  40.190  54.510  1.00  0.00            
ATOM     80  C8  6FC     6      70.320  40.100  54.670  1.00  0.00            
ATOM     81  F1  6FC     6      70.410  40.180  56.030  1.00  0.00            
ATOM     82  F2  6FC     6      68.980  39.970  54.250  1.00  0.00            
ATOM     83  F3  6FC     6      70.790  41.320  54.220  1.00  0.00            
ATOM     84  C9  6FC     6      70.790  36.010  52.290  1.00  0.00            
ATOM     85  F4  6FC     6      71.670  35.550  51.290  1.00  0.00            
ATOM     86  F5  6FC     6      70.460  34.950  53.130  1.00  0.00            
ATOM     87  F6  6FC     6      69.660  36.430  51.610  1.00  0.00            
ATOM     88  H4  6FC     6      73.540  36.470  52.510  1.00  0.00            
ATOM     89  H2  6FC     6      75.610  38.310  55.960  1.00  0.00            
ATOM     90  H3  6FC     6      74.720  39.580  55.740  1.00  0.00            
ATOM     91  H1  6FC     6      77.720  39.720  55.280  1.00  0.00            
ATOM     92  C10 6FC     6      76.630  41.570  55.460  1.00  0.00            
ATOM     93  O1  6FC     6      75.610  41.880  54.830  1.00  0.00            
ATOM     94  N   ARG     7      77.610  42.390  55.700  1.00  0.00            
ATOM     95  H   ARG     7      78.410  41.940  56.130  1.00  0.00            
ATOM     96  CA  ARG     7      77.620  43.830  55.390  1.00  0.00            
ATOM     97  HA  ARG     7      76.720  44.280  55.800  1.00  0.00            
ATOM     98  CB  ARG     7      78.720  44.650  56.090  1.00  0.00            
ATOM     99  HB2 ARG     7      79.710  44.410  55.690  1.00  0.00            
ATOM    100  HB3 ARG     7      78.560  45.700  55.870  1.00  0.00            
ATOM    101  CG  ARG     7      78.590  44.410  57.650  1.00  0.00            
ATOM    102  HG2 ARG     7      77.580  44.760  57.870  1.00  0.00            
ATOM    103  HG3 ARG     7      78.810  43.360  57.870  1.00  0.00            
ATOM    104  CD  ARG     7      79.610  45.260  58.520  1.00  0.00            
ATOM    105  HD2 ARG     7      79.450  46.340  58.470  1.00  0.00            
ATOM    106  HD3 ARG     7      79.430  44.950  59.550  1.00  0.00            
ATOM    107  NE  ARG     7      81.000  44.840  58.200  1.00  0.00            
ATOM    108  HE  ARG     7      81.580  45.320  57.520  1.00  0.00            
ATOM    109  CZ  ARG     7      81.630  43.740  58.670  1.00  0.00            
ATOM    110  NH1 ARG     7      82.870  43.650  58.430  1.00  0.00            
ATOM    111 1HH1 ARG     7      83.450  44.280  57.880  1.00  0.00            
ATOM    112 2HH1 ARG     7      83.380  42.950  58.950  1.00  0.00            
ATOM    113  NH2 ARG     7      81.040  42.830  59.370  1.00  0.00            
ATOM    114 1HH2 ARG     7      80.040  42.860  59.520  1.00  0.00            
ATOM    115 2HH2 ARG     7      81.450  41.920  59.510  1.00  0.00            
ATOM    116  C   ARG     7      77.580  44.100  53.900  1.00  0.00            
ATOM    117  O   ARG     7      78.290  43.360  53.160  1.00  0.00            
ATOM    118  N   VAL     8      76.850  45.140  53.400  1.00  0.00            
ATOM    119  H   VAL     8      76.290  45.700  54.020  1.00  0.00            
ATOM    120  CA  VAL     8      76.880  45.680  51.960  1.00  0.00            
ATOM    121  HA  VAL     8      77.380  44.880  51.410  1.00  0.00            
ATOM    122  CB  VAL     8      75.470  45.880  51.360  1.00  0.00            
ATOM    123  HB  VAL     8      74.890  46.600  51.930  1.00  0.00            
ATOM    124  CG1 VAL     8      75.490  46.460  49.990  1.00  0.00            
ATOM    125 1HG1 VAL     8      75.940  45.810  49.250  1.00  0.00            
ATOM    126 2HG1 VAL     8      74.450  46.700  49.750  1.00  0.00            
ATOM    127 3HG1 VAL     8      76.040  47.400  50.030  1.00  0.00            
ATOM    128  CG2 VAL     8      74.550  44.640  51.350  1.00  0.00            
ATOM    129 1HG2 VAL     8      73.510  44.980  51.240  1.00  0.00            
ATOM    130 2HG2 VAL     8      74.870  43.950  50.570  1.00  0.00            
ATOM    131 3HG2 VAL     8      74.650  44.130  52.300  1.00  0.00            
ATOM    132  C   VAL     8      77.760  46.920  51.930  1.00  0.00            
ATOM    133  O   VAL     8      77.520  48.000  52.510  1.00  0.00            
ATOM    134  N   PHE     9      78.860  46.790  51.210  1.00  0.00            
ATOM    135  H   PHE     9      79.000  45.870  50.810  1.00  0.00            
ATOM    136  CA  PHE     9      79.770  47.970  51.020  1.00  0.00            
ATOM    137  HA  PHE     9      79.820  48.440  52.000  1.00  0.00            
ATOM    138  CB  PHE     9      81.150  47.390  50.660  1.00  0.00            
ATOM    139  HB2 PHE     9      81.140  47.010  49.630  1.00  0.00            
ATOM    140  HB3 PHE     9      81.860  48.220  50.690  1.00  0.00            
ATOM    141  CG  PHE     9      81.680  46.320  51.610  1.00  0.00            
ATOM    142  CD1 PHE     9      81.300  44.950  51.380  1.00  0.00            
ATOM    143  HD1 PHE     9      80.720  44.670  50.510  1.00  0.00            
ATOM    144  CE1 PHE     9      81.700  43.930  52.280  1.00  0.00            
ATOM    145  HE1 PHE     9      81.370  42.900  52.270  1.00  0.00            
ATOM    146  CZ  PHE     9      82.540  44.240  53.340  1.00  0.00            
ATOM    147  HZ  PHE     9      82.820  43.420  53.990  1.00  0.00            
ATOM    148  CE2 PHE     9      83.010  45.540  53.540  1.00  0.00            
ATOM    149  HE2 PHE     9      83.590  45.780  54.410  1.00  0.00            
ATOM    150  CD2 PHE     9      82.600  46.550  52.670  1.00  0.00            
ATOM    151  HD2 PHE     9      82.960  47.540  52.910  1.00  0.00            
ATOM    152  C   PHE     9      79.230  49.020  50.040  1.00  0.00            
ATOM    153  O   PHE     9      78.520  48.620  49.100  1.00  0.00            
ATOM    154  N   LYS    10      79.590  50.270  50.280  1.00  0.00            
ATOM    155  H   LYS    10      80.200  50.560  51.020  1.00  0.00            
ATOM    156  CA  LYS    10      79.090  51.380  49.440  1.00  0.00            
ATOM    157  HA  LYS    10      78.640  51.000  48.520  1.00  0.00            
ATOM    158  CB  LYS    10      78.010  52.160  50.220  1.00  0.00            
ATOM    159  HB2 LYS    10      77.430  52.890  49.660  1.00  0.00            
ATOM    160  HB3 LYS    10      77.380  51.370  50.640  1.00  0.00            
ATOM    161  CG  LYS    10      78.370  53.000  51.440  1.00  0.00            
ATOM    162  HG2 LYS    10      79.010  52.450  52.130  1.00  0.00            
ATOM    163  HG3 LYS    10      79.020  53.840  51.220  1.00  0.00            
ATOM    164  CD  LYS    10      77.130  53.500  52.290  1.00  0.00            
ATOM    165  HD2 LYS    10      76.520  54.130  51.630  1.00  0.00            
ATOM    166  HD3 LYS    10      76.570  52.630  52.610  1.00  0.00            
ATOM    167  CE  LYS    10      77.480  54.130  53.590  1.00  0.00            
ATOM    168  HE2 LYS    10      77.740  53.320  54.260  1.00  0.00            
ATOM    169  HE3 LYS    10      78.430  54.660  53.450  1.00  0.00            
ATOM    170  NZ  LYS    10      76.360  54.960  54.180  1.00  0.00            
ATOM    171  HZ1 LYS    10      76.770  55.560  54.870  1.00  0.00            
ATOM    172  HZ2 LYS    10      75.950  55.600  53.500  1.00  0.00            
ATOM    173  HZ3 LYS    10      75.620  54.470  54.660  1.00  0.00            
ATOM    174  C   LYS    10      80.200  52.390  49.110  1.00  0.00            
ATOM    175  O   LYS    10      81.000  52.580  49.990  1.00  0.00            
ATOM    176  N   LYS    11      80.120  53.070  47.980  1.00  0.00            
ATOM    177  H   LYS    11      79.350  52.770  47.400  1.00  0.00            
ATOM    178  CA  LYS    11      80.830  54.300  47.680  1.00  0.00            
ATOM    179  HA  LYS    11      80.980  54.750  48.670  1.00  0.00            
ATOM    180  CB  LYS    11      82.100  53.940  46.970  1.00  0.00            
ATOM    181  HB2 LYS    11      82.570  53.110  47.480  1.00  0.00            
ATOM    182  HB3 LYS    11      81.870  53.570  45.980  1.00  0.00            
ATOM    183  CG  LYS    11      83.180  54.980  46.770  1.00  0.00            
ATOM    184  HG2 LYS    11      82.840  55.900  46.300  1.00  0.00            
ATOM    185  HG3 LYS    11      83.520  55.310  47.750  1.00  0.00            
ATOM    186  CD  LYS    11      84.390  54.290  46.130  1.00  0.00            
ATOM    187  HD2 LYS    11      84.520  53.330  46.630  1.00  0.00            
ATOM    188  HD3 LYS    11      84.000  54.080  45.130  1.00  0.00            
ATOM    189  CE  LYS    11      85.590  55.190  46.090  1.00  0.00            
ATOM    190  HE2 LYS    11      85.470  56.210  45.710  1.00  0.00            
ATOM    191  HE3 LYS    11      85.820  55.470  47.120  1.00  0.00            
ATOM    192  NZ  LYS    11      86.720  54.570  45.340  1.00  0.00            
ATOM    193  HZ1 LYS    11      87.080  53.740  45.790  1.00  0.00            
ATOM    194  HZ2 LYS    11      86.340  54.430  44.420  1.00  0.00            
ATOM    195  HZ3 LYS    11      87.500  55.170  45.120  1.00  0.00            
ATOM    196  C   LYS    11      79.970  55.270  46.870  1.00  0.00            
ATOM    197  O   LYS    11      79.270  54.980  45.880  1.00  0.00            
ATOM    198  N   ALA    12      80.040  56.500  47.300  1.00  0.00            
ATOM    199  H   ALA    12      80.680  56.720  48.060  1.00  0.00            
ATOM    200  CA  ALA    12      79.410  57.620  46.520  1.00  0.00            
ATOM    201  HA  ALA    12      78.470  57.310  46.070  1.00  0.00            
ATOM    202  CB  ALA    12      79.020  58.780  47.430  1.00  0.00            
ATOM    203  HB1 ALA    12      79.900  59.330  47.790  1.00  0.00            
ATOM    204  HB2 ALA    12      78.230  59.300  46.890  1.00  0.00            
ATOM    205  HB3 ALA    12      78.630  58.410  48.380  1.00  0.00            
ATOM    206  C   ALA    12      80.380  58.060  45.360  1.00  0.00            
ATOM    207  O   ALA    12      81.620  57.890  45.360  1.00  0.00            
ATOM    208  N   SER    13      79.790  58.820  44.460  1.00  0.00            
ATOM    209  H   SER    13      78.800  58.950  44.640  1.00  0.00            
ATOM    210  CA  SER    13      80.570  59.790  43.630  1.00  0.00            
ATOM    211  HA  SER    13      81.530  59.350  43.360  1.00  0.00            
ATOM    212  CB  SER    13      79.840  60.200  42.360  1.00  0.00            
ATOM    213  HB2 SER    13      78.820  60.560  42.470  1.00  0.00            
ATOM    214  HB3 SER    13      80.380  60.980  41.830  1.00  0.00            
ATOM    215  OG  SER    13      79.750  59.050  41.520  1.00  0.00            
ATOM    216  HG  SER    13      80.610  59.010  41.110  1.00  0.00            
ATOM    217  C   SER    13      80.890  61.020  44.490  1.00  0.00            
ATOM    218  O   SER    13      80.100  61.370  45.380  1.00  0.00            
ATOM    219  N   PRO    14      81.930  61.830  44.190  1.00  0.00            
ATOM    220  CD  PRO    14      83.210  61.400  43.570  1.00  0.00            
ATOM    221  HD2 PRO    14      83.340  61.790  42.560  1.00  0.00            
ATOM    222  HD3 PRO    14      83.420  60.340  43.690  1.00  0.00            
ATOM    223  CG  PRO    14      84.320  62.130  44.420  1.00  0.00            
ATOM    224  HG2 PRO    14      85.250  62.200  43.860  1.00  0.00            
ATOM    225  HG3 PRO    14      84.570  61.590  45.340  1.00  0.00            
ATOM    226  CB  PRO    14      83.660  63.450  44.750  1.00  0.00            
ATOM    227  HB2 PRO    14      83.650  64.070  43.860  1.00  0.00            
ATOM    228  HB3 PRO    14      83.940  63.930  45.690  1.00  0.00            
ATOM    229  CA  PRO    14      82.190  63.080  44.940  1.00  0.00            
ATOM    230  HA  PRO    14      81.950  62.860  45.980  1.00  0.00            
ATOM    231  C   PRO    14      81.270  64.290  44.630  1.00  0.00            
ATOM    232  O   PRO    14      81.100  65.140  45.510  1.00  0.00            
ATOM    233  N   ASN    15      80.610  64.440  43.490  1.00  0.00            
ATOM    234  H   ASN    15      80.740  63.700  42.810  1.00  0.00            
ATOM    235  CA  ASN    15      79.400  65.220  43.430  1.00  0.00            
ATOM    236  HA  ASN    15      79.730  66.180  43.810  1.00  0.00            
ATOM    237  CB  ASN    15      78.990  65.460  41.970  1.00  0.00            
ATOM    238  HB2 ASN    15      78.270  66.280  41.960  1.00  0.00            
ATOM    239  HB3 ASN    15      79.860  65.850  41.430  1.00  0.00            
ATOM    240  CG  ASN    15      78.350  64.230  41.280  1.00  0.00            
ATOM    241  OD1 ASN    15      78.310  63.260  41.990  1.00  0.00            
ATOM    242  ND2 ASN    15      77.890  64.250  40.110  1.00  0.00            
ATOM    243 1HD2 ASN    15      77.600  63.340  39.780  1.00  0.00            
ATOM    244 2HD2 ASN    15      78.060  65.000  39.470  1.00  0.00            
ATOM    245  C   ASN    15      78.270  64.740  44.350  1.00  0.00            
ATOM    246  O   ASN    15      77.310  65.500  44.660  1.00  0.00            
ATOM    247  N   GLY    16      78.330  63.500  44.900  1.00  0.00            
ATOM    248  H   GLY    16      79.060  62.840  44.680  1.00  0.00            
ATOM    249  CA  GLY    16      77.330  62.990  45.890  1.00  0.00            
ATOM    250  HA2 GLY    16      77.850  62.340  46.590  1.00  0.00            
ATOM    251  HA3 GLY    16      77.040  63.840  46.520  1.00  0.00            
ATOM    252  C   GLY    16      76.080  62.380  45.370  1.00  0.00            
ATOM    253  O   GLY    16      75.470  61.580  46.020  1.00  0.00            
ATOM    254  N   LYS    17      75.830  62.730  44.070  1.00  0.00            
ATOM    255  H   LYS    17      76.430  63.380  43.600  1.00  0.00            
ATOM    256  CA  LYS    17      74.500  62.420  43.510  1.00  0.00            
ATOM    257  HA  LYS    17      73.750  62.520  44.300  1.00  0.00            
ATOM    258  CB  LYS    17      74.230  63.360  42.360  1.00  0.00            
ATOM    259  HB2 LYS    17      74.780  63.230  41.430  1.00  0.00            
ATOM    260  HB3 LYS    17      73.160  63.410  42.120  1.00  0.00            
ATOM    261  CG  LYS    17      74.590  64.830  42.590  1.00  0.00            
ATOM    262  HG2 LYS    17      75.650  65.030  42.710  1.00  0.00            
ATOM    263  HG3 LYS    17      74.220  65.380  41.730  1.00  0.00            
ATOM    264  CD  LYS    17      73.870  65.490  43.840  1.00  0.00            
ATOM    265  HD2 LYS    17      74.180  64.970  44.750  1.00  0.00            
ATOM    266  HD3 LYS    17      74.280  66.500  43.910  1.00  0.00            
ATOM    267  CE  LYS    17      72.400  65.530  43.620  1.00  0.00            
ATOM    268  HE2 LYS    17      72.150  66.430  43.060  1.00  0.00            
ATOM    269  HE3 LYS    17      72.030  64.630  43.130  1.00  0.00            
ATOM    270  NZ  LYS    17      71.670  65.690  44.920  1.00  0.00            
ATOM    271  HZ1 LYS    17      70.680  65.850  44.810  1.00  0.00            
ATOM    272  HZ2 LYS    17      71.700  64.800  45.410  1.00  0.00            
ATOM    273  HZ3 LYS    17      72.060  66.470  45.430  1.00  0.00            
ATOM    274  C   LYS    17      74.240  61.030  43.050  1.00  0.00            
ATOM    275  O   LYS    17      73.070  60.710  42.840  1.00  0.00            
ATOM    276  N   LEU    18      75.350  60.250  42.870  1.00  0.00            
ATOM    277  H   LEU    18      76.180  60.670  43.270  1.00  0.00            
ATOM    278  CA  LEU    18      75.290  58.810  42.620  1.00  0.00            
ATOM    279  HA  LEU    18      74.280  58.400  42.590  1.00  0.00            
ATOM    280  CB  LEU    18      76.020  58.610  41.270  1.00  0.00            
ATOM    281  HB2 LEU    18      75.520  59.060  40.420  1.00  0.00            
ATOM    282  HB3 LEU    18      76.960  59.160  41.320  1.00  0.00            
ATOM    283  CG  LEU    18      76.220  57.110  40.850  1.00  0.00            
ATOM    284  HG  LEU    18      75.610  56.420  41.430  1.00  0.00            
ATOM    285  CD1 LEU    18      75.760  56.950  39.350  1.00  0.00            
ATOM    286 1HD1 LEU    18      76.190  56.020  38.970  1.00  0.00            
ATOM    287 2HD1 LEU    18      74.680  56.880  39.270  1.00  0.00            
ATOM    288 3HD1 LEU    18      76.190  57.800  38.810  1.00  0.00            
ATOM    289  CD2 LEU    18      77.580  56.520  41.010  1.00  0.00            
ATOM    290 1HD2 LEU    18      78.250  56.870  40.230  1.00  0.00            
ATOM    291 2HD2 LEU    18      78.100  56.900  41.890  1.00  0.00            
ATOM    292 3HD2 LEU    18      77.640  55.430  40.980  1.00  0.00            
ATOM    293  C   LEU    18      75.930  58.100  43.840  1.00  0.00            
ATOM    294  O   LEU    18      76.820  58.690  44.500  1.00  0.00            
ATOM    295  N   THR    19      75.500  56.860  44.060  1.00  0.00            
ATOM    296  H   THR    19      74.650  56.660  43.550  1.00  0.00            
ATOM    297  CA  THR    19      76.090  55.790  44.890  1.00  0.00            
ATOM    298  HA  THR    19      77.140  56.020  45.070  1.00  0.00            
ATOM    299  CB  THR    19      75.310  55.810  46.240  1.00  0.00            
ATOM    300  HB  THR    19      74.240  55.790  46.050  1.00  0.00            
ATOM    301  CG2 THR    19      75.570  54.520  47.070  1.00  0.00            
ATOM    302 1HG2 THR    19      76.650  54.410  47.140  1.00  0.00            
ATOM    303 2HG2 THR    19      75.160  54.750  48.060  1.00  0.00            
ATOM    304 3HG2 THR    19      75.060  53.670  46.620  1.00  0.00            
ATOM    305  OG1 THR    19      75.620  56.960  47.010  1.00  0.00            
ATOM    306  HG1 THR    19      75.620  57.720  46.430  1.00  0.00            
ATOM    307  C   THR    19      75.950  54.380  44.230  1.00  0.00            
ATOM    308  O   THR    19      74.860  53.980  43.800  1.00  0.00            
ATOM    309  N   VAL    20      77.000  53.630  44.420  1.00  0.00            
ATOM    310  H   VAL    20      77.850  54.040  44.790  1.00  0.00            
ATOM    311  CA  VAL    20      76.930  52.150  44.130  1.00  0.00            
ATOM    312  HA  VAL    20      75.920  51.920  43.810  1.00  0.00            
ATOM    313  CB  VAL    20      77.920  51.700  43.010  1.00  0.00            
ATOM    314  HB  VAL    20      78.880  52.190  43.170  1.00  0.00            
ATOM    315  CG1 VAL    20      78.190  50.200  42.930  1.00  0.00            
ATOM    316 1HG1 VAL    20      77.220  49.710  42.950  1.00  0.00            
ATOM    317 2HG1 VAL    20      78.780  50.050  42.020  1.00  0.00            
ATOM    318 3HG1 VAL    20      78.850  49.990  43.770  1.00  0.00            
ATOM    319  CG2 VAL    20      77.470  52.130  41.600  1.00  0.00            
ATOM    320 1HG2 VAL    20      78.310  52.020  40.920  1.00  0.00            
ATOM    321 2HG2 VAL    20      76.670  51.420  41.410  1.00  0.00            
ATOM    322 3HG2 VAL    20      77.110  53.160  41.590  1.00  0.00            
ATOM    323  C   VAL    20      77.160  51.430  45.440  1.00  0.00            
ATOM    324  O   VAL    20      77.930  51.830  46.340  1.00  0.00            
ATOM    325  N   TYR    21      76.510  50.290  45.490  1.00  0.00            
ATOM    326  H   TYR    21      75.870  50.080  44.740  1.00  0.00            
ATOM    327  CA  TYR    21      76.550  49.270  46.580  1.00  0.00            
ATOM    328  HA  TYR    21      77.250  49.490  47.390  1.00  0.00            
ATOM    329  CB  TYR    21      75.140  49.060  47.150  1.00  0.00            
ATOM    330  HB2 TYR    21      74.530  48.600  46.370  1.00  0.00            
ATOM    331  HB3 TYR    21      75.270  48.320  47.940  1.00  0.00            
ATOM    332  CG  TYR    21      74.410  50.290  47.670  1.00  0.00            
ATOM    333  CD1 TYR    21      73.400  50.850  46.920  1.00  0.00            
ATOM    334  HD1 TYR    21      73.210  50.360  45.970  1.00  0.00            
ATOM    335  CE1 TYR    21      72.780  52.060  47.290  1.00  0.00            
ATOM    336  HE1 TYR    21      71.950  52.500  46.770  1.00  0.00            
ATOM    337  CZ  TYR    21      73.090  52.560  48.590  1.00  0.00            
ATOM    338  OH  TYR    21      72.450  53.630  49.000  1.00  0.00            
ATOM    339  HH  TYR    21      72.620  53.820  49.920  1.00  0.00            
ATOM    340  CE2 TYR    21      74.110  52.080  49.360  1.00  0.00            
ATOM    341  HE2 TYR    21      74.350  52.580  50.280  1.00  0.00            
ATOM    342  CD2 TYR    21      74.840  50.960  48.850  1.00  0.00            
ATOM    343  HD2 TYR    21      75.550  50.550  49.560  1.00  0.00            
ATOM    344  C   TYR    21      76.990  47.930  46.010  1.00  0.00            
ATOM    345  O   TYR    21      76.530  47.500  44.920  1.00  0.00            
ATOM    346  N   LEU    22      77.770  47.170  46.700  1.00  0.00            
ATOM    347  H   LEU    22      78.070  47.610  47.560  1.00  0.00            
ATOM    348  CA  LEU    22      78.370  45.850  46.390  1.00  0.00            
ATOM    349  HA  LEU    22      77.650  45.340  45.750  1.00  0.00            
ATOM    350  CB  LEU    22      79.840  46.030  45.770  1.00  0.00            
ATOM    351  HB2 LEU    22      80.430  46.480  46.580  1.00  0.00            
ATOM    352  HB3 LEU    22      80.330  45.060  45.640  1.00  0.00            
ATOM    353  CG  LEU    22      79.920  46.790  44.430  1.00  0.00            
ATOM    354  HG  LEU    22      79.430  47.760  44.490  1.00  0.00            
ATOM    355  CD1 LEU    22      81.420  46.860  44.140  1.00  0.00            
ATOM    356 1HD1 LEU    22      81.710  47.210  43.150  1.00  0.00            
ATOM    357 2HD1 LEU    22      81.920  47.500  44.870  1.00  0.00            
ATOM    358 3HD1 LEU    22      81.810  45.850  44.280  1.00  0.00            
ATOM    359  CD2 LEU    22      79.200  46.050  43.270  1.00  0.00            
ATOM    360 1HD2 LEU    22      78.130  46.170  43.430  1.00  0.00            
ATOM    361 2HD2 LEU    22      79.510  46.500  42.330  1.00  0.00            
ATOM    362 3HD2 LEU    22      79.610  45.040  43.170  1.00  0.00            
ATOM    363  C   LEU    22      78.420  44.970  47.620  1.00  0.00            
ATOM    364  O   LEU    22      78.560  45.470  48.740  1.00  0.00            
ATOM    365  N   GLY    23      78.170  43.650  47.560  1.00  0.00            
ATOM    366  H   GLY    23      78.130  43.180  46.670  1.00  0.00            
ATOM    367  CA  GLY    23      78.100  42.690  48.610  1.00  0.00            
ATOM    368  HA2 GLY    23      77.860  43.150  49.570  1.00  0.00            
ATOM    369  HA3 GLY    23      77.230  42.090  48.360  1.00  0.00            
ATOM    370  C   GLY    23      79.420  41.900  48.820  1.00  0.00            
ATOM    371  O   GLY    23      79.380  41.000  49.660  1.00  0.00            
ATOM    372  N   LYS    24      80.550  42.110  48.110  1.00  0.00            
ATOM    373  H   LYS    24      80.560  42.900  47.480  1.00  0.00            
ATOM    374  CA  LYS    24      81.820  41.310  48.160  1.00  0.00            
ATOM    375  HA  LYS    24      81.950  40.900  49.160  1.00  0.00            
ATOM    376  CB  LYS    24      81.720  40.280  47.050  1.00  0.00            
ATOM    377  HB2 LYS    24      81.210  40.680  46.180  1.00  0.00            
ATOM    378  HB3 LYS    24      82.780  40.070  46.880  1.00  0.00            
ATOM    379  CG  LYS    24      81.060  38.990  47.490  1.00  0.00            
ATOM    380  HG2 LYS    24      81.660  38.540  48.280  1.00  0.00            
ATOM    381  HG3 LYS    24      80.120  39.250  47.990  1.00  0.00            
ATOM    382  CD  LYS    24      80.830  38.010  46.320  1.00  0.00            
ATOM    383  HD2 LYS    24      80.440  38.570  45.480  1.00  0.00            
ATOM    384  HD3 LYS    24      81.800  37.540  46.140  1.00  0.00            
ATOM    385  CE  LYS    24      79.670  37.050  46.560  1.00  0.00            
ATOM    386  HE2 LYS    24      79.940  36.350  47.360  1.00  0.00            
ATOM    387  HE3 LYS    24      78.790  37.650  46.780  1.00  0.00            
ATOM    388  NZ  LYS    24      79.350  36.350  45.280  1.00  0.00            
ATOM    389  HZ1 LYS    24      78.340  36.280  45.270  1.00  0.00            
ATOM    390  HZ2 LYS    24      79.480  36.910  44.450  1.00  0.00            
ATOM    391  HZ3 LYS    24      79.830  35.490  45.070  1.00  0.00            
ATOM    392  C   LYS    24      82.930  42.250  47.850  1.00  0.00            
ATOM    393  O   LYS    24      82.720  43.250  47.190  1.00  0.00            
ATOM    394  N   ARG    25      84.200  41.970  48.290  1.00  0.00            
ATOM    395  H   ARG    25      84.260  41.100  48.800  1.00  0.00            
ATOM    396  CA  ARG    25      85.460  42.670  47.820  1.00  0.00            
ATOM    397  HA  ARG    25      85.250  43.330  46.980  1.00  0.00            
ATOM    398  CB  ARG    25      86.130  43.420  49.000  1.00  0.00            
ATOM    399  HB2 ARG    25      86.180  42.740  49.860  1.00  0.00            
ATOM    400  HB3 ARG    25      87.090  43.820  48.680  1.00  0.00            
ATOM    401  CG  ARG    25      85.260  44.600  49.450  1.00  0.00            
ATOM    402  HG2 ARG    25      84.940  45.160  48.580  1.00  0.00            
ATOM    403  HG3 ARG    25      84.370  44.230  49.970  1.00  0.00            
ATOM    404  CD  ARG    25      86.080  45.510  50.340  1.00  0.00            
ATOM    405  HD2 ARG    25      87.110  45.560  50.000  1.00  0.00            
ATOM    406  HD3 ARG    25      85.560  46.470  50.340  1.00  0.00            
ATOM    407  NE  ARG    25      86.150  44.960  51.780  1.00  0.00            
ATOM    408  HE  ARG    25      85.940  43.990  51.950  1.00  0.00            
ATOM    409  CZ  ARG    25      86.230  45.630  52.910  1.00  0.00            
ATOM    410  NH1 ARG    25      86.350  46.870  52.970  1.00  0.00            
ATOM    411 1HH1 ARG    25      86.230  47.330  52.070  1.00  0.00            
ATOM    412 2HH1 ARG    25      86.490  47.420  53.800  1.00  0.00            
ATOM    413  NH2 ARG    25      86.260  45.000  54.030  1.00  0.00            
ATOM    414 1HH2 ARG    25      86.270  44.000  54.090  1.00  0.00            
ATOM    415 2HH2 ARG    25      86.530  45.540  54.840  1.00  0.00            
ATOM    416  C   ARG    25      86.540  41.760  47.190  1.00  0.00            
ATOM    417  O   ARG    25      87.360  42.330  46.510  1.00  0.00            
ATOM    418  N   ASP    26      86.540  40.490  47.490  1.00  0.00            
ATOM    419  H   ASP    26      85.970  40.080  48.210  1.00  0.00            
ATOM    420  CA  ASP    26      87.370  39.490  46.810  1.00  0.00            
ATOM    421  HA  ASP    26      88.220  39.960  46.330  1.00  0.00            
ATOM    422  CB  ASP    26      87.790  38.480  47.920  1.00  0.00            
ATOM    423  HB2 ASP    26      86.910  38.080  48.420  1.00  0.00            
ATOM    424  HB3 ASP    26      88.320  37.650  47.440  1.00  0.00            
ATOM    425  CG  ASP    26      88.760  39.080  48.950  1.00  0.00            
ATOM    426  OD1 ASP    26      89.300  40.200  48.730  1.00  0.00            
ATOM    427  OD2 ASP    26      89.050  38.570  50.040  1.00  0.00            
ATOM    428  C   ASP    26      86.450  38.710  45.840  1.00  0.00            
ATOM    429  O   ASP    26      85.210  38.720  46.070  1.00  0.00            
ATOM    430  N   PHE    27      86.970  38.020  44.820  1.00  0.00            
ATOM    431  H   PHE    27      87.960  38.120  44.680  1.00  0.00            
ATOM    432  CA  PHE    27      86.210  37.260  43.790  1.00  0.00            
ATOM    433  HA  PHE    27      85.320  36.810  44.240  1.00  0.00            
ATOM    434  CB  PHE    27      85.860  38.230  42.710  1.00  0.00            
ATOM    435  HB2 PHE    27      86.700  38.800  42.290  1.00  0.00            
ATOM    436  HB3 PHE    27      85.480  37.620  41.890  1.00  0.00            
ATOM    437  CG  PHE    27      84.830  39.300  43.050  1.00  0.00            
ATOM    438  CD1 PHE    27      85.260  40.510  43.650  1.00  0.00            
ATOM    439  HD1 PHE    27      86.320  40.660  43.730  1.00  0.00            
ATOM    440  CE1 PHE    27      84.380  41.480  44.170  1.00  0.00            
ATOM    441  HE1 PHE    27      84.750  42.380  44.620  1.00  0.00            
ATOM    442  CZ  PHE    27      83.000  41.150  44.200  1.00  0.00            
ATOM    443  HZ  PHE    27      82.300  41.810  44.680  1.00  0.00            
ATOM    444  CE2 PHE    27      82.570  39.940  43.640  1.00  0.00            
ATOM    445  HE2 PHE    27      81.530  39.660  43.590  1.00  0.00            
ATOM    446  CD2 PHE    27      83.480  38.990  43.060  1.00  0.00            
ATOM    447  HD2 PHE    27      83.180  37.980  42.850  1.00  0.00            
ATOM    448  C   PHE    27      87.010  36.090  43.230  1.00  0.00            
ATOM    449  O   PHE    27      88.230  36.240  43.110  1.00  0.00            
ATOM    450  N   VAL    28      86.350  34.970  43.010  1.00  0.00            
ATOM    451  H   VAL    28      85.350  34.890  43.020  1.00  0.00            
ATOM    452  CA  VAL    28      87.080  33.730  42.740  1.00  0.00            
ATOM    453  HA  VAL    28      88.060  33.890  43.180  1.00  0.00            
ATOM    454  CB  VAL    28      86.580  32.510  43.490  1.00  0.00            
ATOM    455  HB  VAL    28      85.690  32.200  42.930  1.00  0.00            
ATOM    456  CG1 VAL    28      87.640  31.430  43.580  1.00  0.00            
ATOM    457 1HG1 VAL    28      87.980  31.200  42.570  1.00  0.00            
ATOM    458 2HG1 VAL    28      88.510  31.800  44.130  1.00  0.00            
ATOM    459 3HG1 VAL    28      87.090  30.600  44.030  1.00  0.00            
ATOM    460  CG2 VAL    28      85.990  32.700  44.890  1.00  0.00            
ATOM    461 1HG2 VAL    28      86.820  32.710  45.590  1.00  0.00            
ATOM    462 2HG2 VAL    28      85.350  33.580  44.940  1.00  0.00            
ATOM    463 3HG2 VAL    28      85.310  31.890  45.160  1.00  0.00            
ATOM    464  C   VAL    28      87.320  33.430  41.290  1.00  0.00            
ATOM    465  O   VAL    28      86.390  33.380  40.540  1.00  0.00            
ATOM    466  N   ASP    29      88.610  33.240  40.960  1.00  0.00            
ATOM    467  H   ASP    29      89.410  33.200  41.580  1.00  0.00            
ATOM    468  CA  ASP    29      88.940  32.590  39.660  1.00  0.00            
ATOM    469  HA  ASP    29      88.060  32.740  39.050  1.00  0.00            
ATOM    470  CB  ASP    29      90.180  33.380  39.170  1.00  0.00            
ATOM    471  HB2 ASP    29      89.930  34.440  39.180  1.00  0.00            
ATOM    472  HB3 ASP    29      90.990  33.190  39.870  1.00  0.00            
ATOM    473  CG  ASP    29      90.670  32.900  37.750  1.00  0.00            
ATOM    474  OD1 ASP    29      90.220  31.950  37.140  1.00  0.00            
ATOM    475  OD2 ASP    29      91.520  33.600  37.200  1.00  0.00            
ATOM    476  C   ASP    29      89.290  31.080  39.940  1.00  0.00            
ATOM    477  O   ASP    29      89.980  30.850  40.940  1.00  0.00            
ATOM    478  N   HIE    30      89.020  30.150  39.040  1.00  0.00            
ATOM    479  H   HIE    30      88.860  30.460  38.090  1.00  0.00            
ATOM    480  CA  HIE    30      89.140  28.720  39.220  1.00  0.00            
ATOM    481  HA  HIE    30      90.110  28.450  39.630  1.00  0.00            
ATOM    482  CB  HIE    30      88.060  28.310  40.240  1.00  0.00            
ATOM    483  HB2 HIE    30      88.380  28.710  41.200  1.00  0.00            
ATOM    484  HB3 HIE    30      87.120  28.790  39.960  1.00  0.00            
ATOM    485  CG  HIE    30      87.780  26.830  40.330  1.00  0.00            
ATOM    486  ND1 HIE    30      87.130  26.100  39.380  1.00  0.00            
ATOM    487  CE1 HIE    30      87.310  24.860  39.760  1.00  0.00            
ATOM    488  HE1 HIE    30      87.040  23.940  39.260  1.00  0.00            
ATOM    489  NE2 HIE    30      88.070  24.800  40.930  1.00  0.00            
ATOM    490  HE2 HIE    30      88.320  23.940  41.390  1.00  0.00            
ATOM    491  CD2 HIE    30      88.340  26.080  41.290  1.00  0.00            
ATOM    492  HD2 HIE    30      88.910  26.490  42.110  1.00  0.00            
ATOM    493  C   HIE    30      88.980  28.050  37.870  1.00  0.00            
ATOM    494  O   HIE    30      88.180  28.510  37.000  1.00  0.00            
ATOM    495  N   ILE    31      89.840  27.030  37.580  1.00  0.00            
ATOM    496  H   ILE    31      90.480  26.810  38.330  1.00  0.00            
ATOM    497  CA  ILE    31      89.860  26.220  36.410  1.00  0.00            
ATOM    498  HA  ILE    31      90.290  26.940  35.700  1.00  0.00            
ATOM    499  CB  ILE    31      90.880  25.040  36.660  1.00  0.00            
ATOM    500  HB  ILE    31      91.700  25.470  37.250  1.00  0.00            
ATOM    501  CG2 ILE    31      90.330  23.900  37.520  1.00  0.00            
ATOM    502 1HG2 ILE    31      90.080  23.130  36.800  1.00  0.00            
ATOM    503 2HG2 ILE    31      91.140  23.610  38.190  1.00  0.00            
ATOM    504 3HG2 ILE    31      89.440  24.210  38.070  1.00  0.00            
ATOM    505  CG1 ILE    31      91.460  24.590  35.290  1.00  0.00            
ATOM    506 2HG1 ILE    31      90.870  23.830  34.790  1.00  0.00            
ATOM    507 3HG1 ILE    31      91.300  25.390  34.570  1.00  0.00            
ATOM    508  CD1 ILE    31      92.910  24.070  35.290  1.00  0.00            
ATOM    509 1HD1 ILE    31      93.650  24.840  35.540  1.00  0.00            
ATOM    510 2HD1 ILE    31      92.980  23.210  35.950  1.00  0.00            
ATOM    511 3HD1 ILE    31      93.210  23.770  34.280  1.00  0.00            
ATOM    512  C   ILE    31      88.550  25.860  35.690  1.00  0.00            
ATOM    513  O   ILE    31      88.580  25.600  34.490  1.00  0.00            
ATOM    514  N   ASP    32      87.340  25.970  36.330  1.00  0.00            
ATOM    515  H   ASP    32      87.400  26.210  37.300  1.00  0.00            
ATOM    516  CA  ASP    32      86.030  25.730  35.660  1.00  0.00            
ATOM    517  HA  ASP    32      86.140  25.430  34.620  1.00  0.00            
ATOM    518  CB  ASP    32      85.320  24.650  36.460  1.00  0.00            
ATOM    519  HB2 ASP    32      85.430  24.770  37.540  1.00  0.00            
ATOM    520  HB3 ASP    32      84.250  24.650  36.240  1.00  0.00            
ATOM    521  CG  ASP    32      85.880  23.250  36.240  1.00  0.00            
ATOM    522  OD1 ASP    32      86.150  22.910  35.040  1.00  0.00            
ATOM    523  OD2 ASP    32      86.130  22.500  37.200  1.00  0.00            
ATOM    524  C   ASP    32      85.220  27.020  35.580  1.00  0.00            
ATOM    525  O   ASP    32      84.190  27.110  34.920  1.00  0.00            
ATOM    526  N   LEU    33      85.440  27.950  36.520  1.00  0.00            
ATOM    527  H   LEU    33      86.360  27.870  36.940  1.00  0.00            
ATOM    528  CA  LEU    33      84.450  28.940  36.910  1.00  0.00            
ATOM    529  HA  LEU    33      83.910  29.240  36.010  1.00  0.00            
ATOM    530  CB  LEU    33      83.480  28.180  37.870  1.00  0.00            
ATOM    531  HB2 LEU    33      83.240  27.230  37.410  1.00  0.00            
ATOM    532  HB3 LEU    33      84.010  27.960  38.790  1.00  0.00            
ATOM    533  CG  LEU    33      82.120  28.830  38.120  1.00  0.00            
ATOM    534  HG  LEU    33      82.140  29.900  38.340  1.00  0.00            
ATOM    535  CD1 LEU    33      81.320  28.830  36.820  1.00  0.00            
ATOM    536 1HD1 LEU    33      80.300  29.160  36.980  1.00  0.00            
ATOM    537 2HD1 LEU    33      81.760  29.550  36.120  1.00  0.00            
ATOM    538 3HD1 LEU    33      81.370  27.850  36.340  1.00  0.00            
ATOM    539  CD2 LEU    33      81.390  28.040  39.230  1.00  0.00            
ATOM    540 1HD2 LEU    33      80.320  28.270  39.150  1.00  0.00            
ATOM    541 2HD2 LEU    33      81.480  26.990  38.950  1.00  0.00            
ATOM    542 3HD2 LEU    33      81.800  28.210  40.220  1.00  0.00            
ATOM    543  C   LEU    33      85.100  30.210  37.530  1.00  0.00            
ATOM    544  O   LEU    33      85.850  30.130  38.450  1.00  0.00            
ATOM    545  N   VAL    34      84.530  31.350  37.110  1.00  0.00            
ATOM    546  H   VAL    34      83.790  31.210  36.430  1.00  0.00            
ATOM    547  CA  VAL    34      84.760  32.700  37.750  1.00  0.00            
ATOM    548  HA  VAL    34      85.340  32.500  38.650  1.00  0.00            
ATOM    549  CB  VAL    34      85.550  33.730  36.820  1.00  0.00            
ATOM    550  HB  VAL    34      84.940  33.960  35.950  1.00  0.00            
ATOM    551  CG1 VAL    34      85.880  35.070  37.510  1.00  0.00            
ATOM    552 1HG1 VAL    34      86.560  35.670  36.900  1.00  0.00            
ATOM    553 2HG1 VAL    34      84.970  35.640  37.710  1.00  0.00            
ATOM    554 3HG1 VAL    34      86.410  34.810  38.420  1.00  0.00            
ATOM    555  CG2 VAL    34      86.900  33.150  36.320  1.00  0.00            
ATOM    556 1HG2 VAL    34      87.500  32.880  37.190  1.00  0.00            
ATOM    557 2HG2 VAL    34      86.670  32.290  35.690  1.00  0.00            
ATOM    558 3HG2 VAL    34      87.460  33.880  35.720  1.00  0.00            
ATOM    559  C   VAL    34      83.410  33.240  38.260  1.00  0.00            
ATOM    560  O   VAL    34      82.310  32.980  37.690  1.00  0.00            
ATOM    561  N   GLU    35      83.530  34.030  39.350  1.00  0.00            
ATOM    562  H   GLU    35      84.470  34.140  39.700  1.00  0.00            
ATOM    563  CA  GLU    35      82.380  34.590  40.080  1.00  0.00            
ATOM    564  HA  GLU    35      81.680  33.750  40.100  1.00  0.00            
ATOM    565  CB  GLU    35      82.860  34.860  41.500  1.00  0.00            
ATOM    566  HB2 GLU    35      83.460  34.010  41.820  1.00  0.00            
ATOM    567  HB3 GLU    35      83.470  35.750  41.550  1.00  0.00            
ATOM    568  CG  GLU    35      81.830  35.040  42.590  1.00  0.00            
ATOM    569  HG2 GLU    35      81.470  36.020  42.280  1.00  0.00            
ATOM    570  HG3 GLU    35      80.950  34.400  42.520  1.00  0.00            
ATOM    571  CD  GLU    35      82.300  34.940  44.050  1.00  0.00            
ATOM    572  OE1 GLU    35      81.400  34.530  44.900  1.00  0.00            
ATOM    573  OE2 GLU    35      83.480  35.210  44.500  1.00  0.00            
ATOM    574  C   GLU    35      81.730  35.790  39.390  1.00  0.00            
ATOM    575  O   GLU    35      82.420  36.700  38.940  1.00  0.00            
ATOM    576  N   PRO    36      80.410  35.900  39.300  1.00  0.00            
ATOM    577  CD  PRO    36      79.560  34.770  39.570  1.00  0.00            
ATOM    578  HD2 PRO    36      79.630  34.230  40.520  1.00  0.00            
ATOM    579  HD3 PRO    36      79.750  33.990  38.840  1.00  0.00            
ATOM    580  CG  PRO    36      78.170  35.210  39.200  1.00  0.00            
ATOM    581  HG2 PRO    36      77.660  35.520  40.110  1.00  0.00            
ATOM    582  HG3 PRO    36      77.630  34.390  38.720  1.00  0.00            
ATOM    583  CB  PRO    36      78.310  36.440  38.290  1.00  0.00            
ATOM    584  HB2 PRO    36      77.430  37.080  38.330  1.00  0.00            
ATOM    585  HB3 PRO    36      78.420  36.090  37.260  1.00  0.00            
ATOM    586  CA  PRO    36      79.590  37.030  38.700  1.00  0.00            
ATOM    587  HA  PRO    36      80.060  37.330  37.760  1.00  0.00            
ATOM    588  C   PRO    36      79.580  38.190  39.740  1.00  0.00            
ATOM    589  O   PRO    36      78.900  38.150  40.770  1.00  0.00            
ATOM    590  N   VAL    37      80.160  39.310  39.330  1.00  0.00            
ATOM    591  H   VAL    37      80.410  39.320  38.350  1.00  0.00            
ATOM    592  CA  VAL    37      80.210  40.580  40.140  1.00  0.00            
ATOM    593  HA  VAL    37      80.450  40.350  41.180  1.00  0.00            
ATOM    594  CB  VAL    37      81.280  41.430  39.470  1.00  0.00            
ATOM    595  HB  VAL    37      81.130  41.370  38.390  1.00  0.00            
ATOM    596  CG1 VAL    37      81.370  42.870  39.960  1.00  0.00            
ATOM    597 1HG1 VAL    37      82.040  43.480  39.340  1.00  0.00            
ATOM    598 2HG1 VAL    37      80.400  43.330  39.770  1.00  0.00            
ATOM    599 3HG1 VAL    37      81.530  42.940  41.030  1.00  0.00            
ATOM    600  CG2 VAL    37      82.650  40.770  39.800  1.00  0.00            
ATOM    601 1HG2 VAL    37      83.450  41.230  39.220  1.00  0.00            
ATOM    602 2HG2 VAL    37      83.070  40.870  40.800  1.00  0.00            
ATOM    603 3HG2 VAL    37      82.780  39.770  39.380  1.00  0.00            
ATOM    604  C   VAL    37      78.850  41.250  40.030  1.00  0.00            
ATOM    605  O   VAL    37      78.310  41.350  38.940  1.00  0.00            
ATOM    606  N   ASP    38      78.330  41.750  41.120  1.00  0.00            
ATOM    607  H   ASP    38      78.750  41.610  42.030  1.00  0.00            
ATOM    608  CA  ASP    38      76.910  42.200  41.280  1.00  0.00            
ATOM    609  HA  ASP    38      76.500  42.650  40.370  1.00  0.00            
ATOM    610  CB  ASP    38      76.010  40.910  41.630  1.00  0.00            
ATOM    611  HB2 ASP    38      74.940  41.020  41.440  1.00  0.00            
ATOM    612  HB3 ASP    38      76.330  40.240  40.830  1.00  0.00            
ATOM    613  CG  ASP    38      76.440  40.270  43.000  1.00  0.00            
ATOM    614  OD1 ASP    38      77.670  40.300  43.350  1.00  0.00            
ATOM    615  OD2 ASP    38      75.780  39.370  43.590  1.00  0.00            
ATOM    616  C   ASP    38      76.740  43.210  42.340  1.00  0.00            
ATOM    617  O   ASP    38      77.470  43.310  43.370  1.00  0.00            
ATOM    618  N   GLY    39      75.670  44.100  42.160  1.00  0.00            
ATOM    619  H   GLY    39      75.030  43.970  41.390  1.00  0.00            
ATOM    620  CA  GLY    39      75.360  45.170  43.030  1.00  0.00            
ATOM    621  HA2 GLY    39      74.980  44.920  44.020  1.00  0.00            
ATOM    622  HA3 GLY    39      76.260  45.760  43.200  1.00  0.00            
ATOM    623  C   GLY    39      74.210  46.000  42.460  1.00  0.00            
ATOM    624  O   GLY    39      73.400  45.540  41.610  1.00  0.00            
ATOM    625  N   VAL    40      74.100  47.190  42.990  1.00  0.00            
ATOM    626  H   VAL    40      74.880  47.470  43.570  1.00  0.00            
ATOM    627  CA  VAL    40      73.090  48.210  42.680  1.00  0.00            
ATOM    628  HA  VAL    40      72.650  47.890  41.740  1.00  0.00            
ATOM    629  CB  VAL    40      71.990  48.240  43.760  1.00  0.00            
ATOM    630  HB  VAL    40      72.530  48.320  44.700  1.00  0.00            
ATOM    631  CG1 VAL    40      70.950  49.310  43.570  1.00  0.00            
ATOM    632 1HG1 VAL    40      70.190  49.140  44.340  1.00  0.00            
ATOM    633 2HG1 VAL    40      71.430  50.260  43.810  1.00  0.00            
ATOM    634 3HG1 VAL    40      70.460  49.260  42.600  1.00  0.00            
ATOM    635  CG2 VAL    40      71.330  46.870  43.940  1.00  0.00            
ATOM    636 1HG2 VAL    40      70.820  46.590  43.010  1.00  0.00            
ATOM    637 2HG2 VAL    40      72.030  46.090  44.240  1.00  0.00            
ATOM    638 3HG2 VAL    40      70.630  46.830  44.770  1.00  0.00            
ATOM    639  C   VAL    40      73.690  49.520  42.460  1.00  0.00            
ATOM    640  O   VAL    40      74.540  49.960  43.250  1.00  0.00            
ATOM    641  N   VAL    41      73.180  50.260  41.480  1.00  0.00            
ATOM    642  H   VAL    41      72.460  49.750  40.980  1.00  0.00            
ATOM    643  CA  VAL    41      73.470  51.680  41.260  1.00  0.00            
ATOM    644  HA  VAL    41      74.260  51.930  41.970  1.00  0.00            
ATOM    645  CB  VAL    41      74.070  52.060  39.860  1.00  0.00            
ATOM    646  HB  VAL    41      75.070  51.640  39.720  1.00  0.00            
ATOM    647  CG1 VAL    41      73.050  51.670  38.810  1.00  0.00            
ATOM    648 1HG1 VAL    41      73.370  51.970  37.810  1.00  0.00            
ATOM    649 2HG1 VAL    41      72.930  50.590  38.770  1.00  0.00            
ATOM    650 3HG1 VAL    41      72.140  52.190  39.100  1.00  0.00            
ATOM    651  CG2 VAL    41      74.250  53.530  39.670  1.00  0.00            
ATOM    652 1HG2 VAL    41      74.470  53.660  38.610  1.00  0.00            
ATOM    653 2HG2 VAL    41      73.310  54.070  39.800  1.00  0.00            
ATOM    654 3HG2 VAL    41      75.020  53.910  40.350  1.00  0.00            
ATOM    655  C   VAL    41      72.240  52.530  41.730  1.00  0.00            
ATOM    656  O   VAL    41      71.070  52.330  41.270  1.00  0.00            
ATOM    657  N   LEU    42      72.540  53.570  42.420  1.00  0.00            
ATOM    658  H   LEU    42      73.520  53.790  42.540  1.00  0.00            
ATOM    659  CA  LEU    42      71.630  54.570  42.910  1.00  0.00            
ATOM    660  HA  LEU    42      70.680  54.460  42.390  1.00  0.00            
ATOM    661  CB  LEU    42      71.450  54.340  44.450  1.00  0.00            
ATOM    662  HB2 LEU    42      71.160  53.290  44.580  1.00  0.00            
ATOM    663  HB3 LEU    42      72.340  54.610  45.020  1.00  0.00            
ATOM    664  CG  LEU    42      70.320  55.180  45.010  1.00  0.00            
ATOM    665  HG  LEU    42      69.540  55.120  44.250  1.00  0.00            
ATOM    666  CD1 LEU    42      69.760  54.600  46.290  1.00  0.00            
ATOM    667 1HD1 LEU    42      69.190  53.690  46.100  1.00  0.00            
ATOM    668 2HD1 LEU    42      70.530  54.550  47.060  1.00  0.00            
ATOM    669 3HD1 LEU    42      69.020  55.240  46.770  1.00  0.00            
ATOM    670  CD2 LEU    42      70.750  56.640  45.310  1.00  0.00            
ATOM    671 1HD2 LEU    42      69.860  57.180  45.660  1.00  0.00            
ATOM    672 2HD2 LEU    42      71.430  56.630  46.160  1.00  0.00            
ATOM    673 3HD2 LEU    42      71.080  57.240  44.470  1.00  0.00            
ATOM    674  C   LEU    42      72.060  56.010  42.530  1.00  0.00            
ATOM    675  O   LEU    42      73.270  56.300  42.660  1.00  0.00            
ATOM    676  N   VAL    43      71.130  56.760  41.950  1.00  0.00            
ATOM    677  H   VAL    43      70.160  56.490  41.980  1.00  0.00            
ATOM    678  CA  VAL    43      71.290  58.150  41.500  1.00  0.00            
ATOM    679  HA  VAL    43      72.160  58.520  42.050  1.00  0.00            
ATOM    680  CB  VAL    43      71.690  58.220  40.070  1.00  0.00            
ATOM    681  HB  VAL    43      72.520  57.540  39.870  1.00  0.00            
ATOM    682  CG1 VAL    43      70.540  57.860  39.130  1.00  0.00            
ATOM    683 1HG1 VAL    43      69.660  58.450  39.390  1.00  0.00            
ATOM    684 2HG1 VAL    43      70.850  57.950  38.080  1.00  0.00            
ATOM    685 3HG1 VAL    43      70.330  56.800  39.270  1.00  0.00            
ATOM    686  CG2 VAL    43      71.990  59.660  39.730  1.00  0.00            
ATOM    687 1HG2 VAL    43      71.050  60.210  39.710  1.00  0.00            
ATOM    688 2HG2 VAL    43      72.580  60.090  40.540  1.00  0.00            
ATOM    689 3HG2 VAL    43      72.400  59.700  38.720  1.00  0.00            
ATOM    690  C   VAL    43      70.120  59.120  41.870  1.00  0.00            
ATOM    691  O   VAL    43      68.990  58.660  41.780  1.00  0.00            
ATOM    692  N   ASP    44      70.410  60.310  42.320  1.00  0.00            
ATOM    693  H   ASP    44      71.380  60.550  42.450  1.00  0.00            
ATOM    694  CA  ASP    44      69.400  61.330  42.590  1.00  0.00            
ATOM    695  HA  ASP    44      68.800  61.050  43.460  1.00  0.00            
ATOM    696  CB  ASP    44      70.140  62.630  43.000  1.00  0.00            
ATOM    697  HB2 ASP    44      70.470  62.450  44.020  1.00  0.00            
ATOM    698  HB3 ASP    44      70.960  62.870  42.320  1.00  0.00            
ATOM    699  CG  ASP    44      69.200  63.850  43.040  1.00  0.00            
ATOM    700  OD1 ASP    44      69.680  64.970  42.980  1.00  0.00            
ATOM    701  OD2 ASP    44      67.970  63.740  43.220  1.00  0.00            
ATOM    702  C   ASP    44      68.450  61.520  41.370  1.00  0.00            
ATOM    703  O   ASP    44      68.810  61.850  40.210  1.00  0.00            
ATOM    704  N   PRO    45      67.170  61.310  41.620  1.00  0.00            
ATOM    705  CD  PRO    45      66.510  60.820  42.770  1.00  0.00            
ATOM    706  HD2 PRO    45      66.590  61.370  43.710  1.00  0.00            
ATOM    707  HD3 PRO    45      66.980  59.860  42.980  1.00  0.00            
ATOM    708  CG  PRO    45      65.020  60.520  42.480  1.00  0.00            
ATOM    709  HG2 PRO    45      64.440  61.410  42.710  1.00  0.00            
ATOM    710  HG3 PRO    45      64.580  59.610  42.890  1.00  0.00            
ATOM    711  CB  PRO    45      65.060  60.400  40.900  1.00  0.00            
ATOM    712  HB2 PRO    45      64.110  60.710  40.450  1.00  0.00            
ATOM    713  HB3 PRO    45      65.190  59.330  40.730  1.00  0.00            
ATOM    714  CA  PRO    45      66.290  61.240  40.520  1.00  0.00            
ATOM    715  HA  PRO    45      66.790  60.650  39.750  1.00  0.00            
ATOM    716  C   PRO    45      65.960  62.660  39.970  1.00  0.00            
ATOM    717  O   PRO    45      65.430  62.730  38.900  1.00  0.00            
ATOM    718  N   GLU    46      66.300  63.760  40.640  1.00  0.00            
ATOM    719  H   GLU    46      66.660  63.680  41.580  1.00  0.00            
ATOM    720  CA  GLU    46      66.320  65.060  39.980  1.00  0.00            
ATOM    721  HA  GLU    46      65.420  65.160  39.360  1.00  0.00            
ATOM    722  CB  GLU    46      66.240  66.200  41.060  1.00  0.00            
ATOM    723  HB2 GLU    46      66.890  66.040  41.920  1.00  0.00            
ATOM    724  HB3 GLU    46      66.650  67.100  40.600  1.00  0.00            
ATOM    725  CG  GLU    46      64.870  66.740  41.510  1.00  0.00            
ATOM    726  HG2 GLU    46      64.980  67.370  42.390  1.00  0.00            
ATOM    727  HG3 GLU    46      64.340  67.150  40.650  1.00  0.00            
ATOM    728  CD  GLU    46      63.920  65.620  42.000  1.00  0.00            
ATOM    729  OE1 GLU    46      64.150  65.130  43.130  1.00  0.00            
ATOM    730  OE2 GLU    46      62.800  65.390  41.520  1.00  0.00            
ATOM    731  C   GLU    46      67.490  65.380  39.080  1.00  0.00            
ATOM    732  O   GLU    46      67.340  65.930  38.010  1.00  0.00            
ATOM    733  N   TYR    47      68.670  64.770  39.380  1.00  0.00            
ATOM    734  H   TYR    47      68.640  64.170  40.190  1.00  0.00            
ATOM    735  CA  TYR    47      69.880  64.700  38.530  1.00  0.00            
ATOM    736  HA  TYR    47      70.010  65.720  38.180  1.00  0.00            
ATOM    737  CB  TYR    47      71.030  64.150  39.400  1.00  0.00            
ATOM    738  HB2 TYR    47      71.020  64.750  40.320  1.00  0.00            
ATOM    739  HB3 TYR    47      70.880  63.090  39.610  1.00  0.00            
ATOM    740  CG  TYR    47      72.380  64.370  38.800  1.00  0.00            
ATOM    741  CD1 TYR    47      73.070  63.400  38.030  1.00  0.00            
ATOM    742  HD1 TYR    47      72.510  62.490  37.840  1.00  0.00            
ATOM    743  CE1 TYR    47      74.340  63.610  37.430  1.00  0.00            
ATOM    744  HE1 TYR    47      74.820  62.880  36.790  1.00  0.00            
ATOM    745  CZ  TYR    47      75.050  64.770  37.930  1.00  0.00            
ATOM    746  OH  TYR    47      76.250  64.970  37.320  1.00  0.00            
ATOM    747  HH  TYR    47      76.600  65.840  37.550  1.00  0.00            
ATOM    748  CE2 TYR    47      74.460  65.740  38.820  1.00  0.00            
ATOM    749  HE2 TYR    47      74.960  66.680  38.990  1.00  0.00            
ATOM    750  CD2 TYR    47      73.120  65.540  39.190  1.00  0.00            
ATOM    751  HD2 TYR    47      72.540  66.210  39.810  1.00  0.00            
ATOM    752  C   TYR    47      69.630  63.860  37.310  1.00  0.00            
ATOM    753  O   TYR    47      70.090  64.240  36.170  1.00  0.00            
ATOM    754  N   LEU    48      68.930  62.750  37.420  1.00  0.00            
ATOM    755  H   LEU    48      68.470  62.480  38.270  1.00  0.00            
ATOM    756  CA  LEU    48      68.550  61.840  36.350  1.00  0.00            
ATOM    757  HA  LEU    48      69.410  61.680  35.700  1.00  0.00            
ATOM    758  CB  LEU    48      68.170  60.500  36.960  1.00  0.00            
ATOM    759  HB2 LEU    48      68.900  60.210  37.710  1.00  0.00            
ATOM    760  HB3 LEU    48      67.230  60.560  37.510  1.00  0.00            
ATOM    761  CG  LEU    48      68.120  59.290  35.950  1.00  0.00            
ATOM    762  HG  LEU    48      67.470  59.540  35.110  1.00  0.00            
ATOM    763  CD1 LEU    48      69.420  58.980  35.190  1.00  0.00            
ATOM    764 1HD1 LEU    48      69.560  59.570  34.290  1.00  0.00            
ATOM    765 2HD1 LEU    48      70.330  59.000  35.790  1.00  0.00            
ATOM    766 3HD1 LEU    48      69.340  57.950  34.830  1.00  0.00            
ATOM    767  CD2 LEU    48      67.610  57.950  36.560  1.00  0.00            
ATOM    768 1HD2 LEU    48      67.430  57.280  35.720  1.00  0.00            
ATOM    769 2HD2 LEU    48      68.270  57.430  37.260  1.00  0.00            
ATOM    770 3HD2 LEU    48      66.590  58.070  36.930  1.00  0.00            
ATOM    771  C   LEU    48      67.440  62.310  35.400  1.00  0.00            
ATOM    772  O   LEU    48      67.420  61.890  34.240  1.00  0.00            
ATOM    773  N   LYS    49      66.680  63.350  35.850  1.00  0.00            
ATOM    774  H   LYS    49      66.710  63.540  36.840  1.00  0.00            
ATOM    775  CA  LYS    49      65.590  63.930  35.050  1.00  0.00            
ATOM    776  HA  LYS    49      64.880  63.210  34.640  1.00  0.00            
ATOM    777  CB  LYS    49      64.720  65.030  35.800  1.00  0.00            
ATOM    778  HB2 LYS    49      64.390  64.830  36.820  1.00  0.00            
ATOM    779  HB3 LYS    49      65.430  65.860  35.770  1.00  0.00            
ATOM    780  CG  LYS    49      63.430  65.440  35.050  1.00  0.00            
ATOM    781  HG2 LYS    49      63.690  66.030  34.170  1.00  0.00            
ATOM    782  HG3 LYS    49      62.920  64.520  34.770  1.00  0.00            
ATOM    783  CD  LYS    49      62.430  66.390  35.700  1.00  0.00            
ATOM    784  HD2 LYS    49      61.680  66.610  34.950  1.00  0.00            
ATOM    785  HD3 LYS    49      61.840  65.790  36.400  1.00  0.00            
ATOM    786  CE  LYS    49      63.000  67.700  36.220  1.00  0.00            
ATOM    787  HE2 LYS    49      63.570  67.400  37.100  1.00  0.00            
ATOM    788  HE3 LYS    49      63.600  68.160  35.440  1.00  0.00            
ATOM    789  NZ  LYS    49      61.960  68.720  36.590  1.00  0.00            
ATOM    790  HZ1 LYS    49      62.370  69.530  37.050  1.00  0.00            
ATOM    791  HZ2 LYS    49      61.490  69.030  35.760  1.00  0.00            
ATOM    792  HZ3 LYS    49      61.180  68.360  37.130  1.00  0.00            
ATOM    793  C   LYS    49      66.160  64.570  33.710  1.00  0.00            
ATOM    794  O   LYS    49      65.460  64.670  32.660  1.00  0.00            
ATOM    795  N   GLU    50      67.480  64.800  33.690  1.00  0.00            
ATOM    796  H   GLU    50      68.000  64.640  34.540  1.00  0.00            
ATOM    797  CA  GLU    50      68.060  65.370  32.470  1.00  0.00            
ATOM    798  HA  GLU    50      67.350  65.260  31.640  1.00  0.00            
ATOM    799  CB  GLU    50      68.270  66.880  32.640  1.00  0.00            
ATOM    800  HB2 GLU    50      68.460  67.300  31.650  1.00  0.00            
ATOM    801  HB3 GLU    50      67.380  67.450  32.900  1.00  0.00            
ATOM    802  CG  GLU    50      69.400  67.200  33.640  1.00  0.00            
ATOM    803  HG2 GLU    50      69.200  66.720  34.600  1.00  0.00            
ATOM    804  HG3 GLU    50      70.170  66.490  33.320  1.00  0.00            
ATOM    805  CD  GLU    50      69.810  68.660  33.790  1.00  0.00            
ATOM    806  OE1 GLU    50      70.210  69.230  32.710  1.00  0.00            
ATOM    807  OE2 GLU    50      69.800  69.240  34.910  1.00  0.00            
ATOM    808  C   GLU    50      69.310  64.590  31.990  1.00  0.00            
ATOM    809  O   GLU    50      70.090  65.140  31.230  1.00  0.00            
ATOM    810  N   ARG    51      69.440  63.350  32.460  1.00  0.00            
ATOM    811  H   ARG    51      68.680  63.080  33.070  1.00  0.00            
ATOM    812  CA  ARG    51      70.600  62.500  32.230  1.00  0.00            
ATOM    813  HA  ARG    51      71.060  62.700  31.260  1.00  0.00            
ATOM    814  CB  ARG    51      71.530  62.640  33.350  1.00  0.00            
ATOM    815  HB2 ARG    51      71.040  62.270  34.250  1.00  0.00            
ATOM    816  HB3 ARG    51      72.410  61.990  33.240  1.00  0.00            
ATOM    817  CG  ARG    51      72.060  64.040  33.480  1.00  0.00            
ATOM    818  HG2 ARG    51      72.540  64.200  32.520  1.00  0.00            
ATOM    819  HG3 ARG    51      71.250  64.750  33.640  1.00  0.00            
ATOM    820  CD  ARG    51      73.060  64.140  34.600  1.00  0.00            
ATOM    821  HD2 ARG    51      72.530  63.910  35.530  1.00  0.00            
ATOM    822  HD3 ARG    51      73.850  63.390  34.590  1.00  0.00            
ATOM    823  NE  ARG    51      73.610  65.430  34.790  1.00  0.00            
ATOM    824  HE  ARG    51      74.490  65.660  34.340  1.00  0.00            
ATOM    825  CZ  ARG    51      73.080  66.450  35.430  1.00  0.00            
ATOM    826  NH1 ARG    51      71.880  66.300  36.060  1.00  0.00            
ATOM    827 1HH1 ARG    51      71.390  65.420  36.090  1.00  0.00            
ATOM    828 2HH1 ARG    51      71.320  67.120  36.250  1.00  0.00            
ATOM    829  NH2 ARG    51      73.670  67.600  35.510  1.00  0.00            
ATOM    830 1HH2 ARG    51      74.540  67.800  35.050  1.00  0.00            
ATOM    831 2HH2 ARG    51      73.480  68.230  36.270  1.00  0.00            
ATOM    832  C   ARG    51      70.220  61.020  32.030  1.00  0.00            
ATOM    833  O   ARG    51      69.080  60.660  31.830  1.00  0.00            
ATOM    834  N   ARG    52      71.230  60.190  31.890  1.00  0.00            
ATOM    835  H   ARG    52      72.160  60.590  31.870  1.00  0.00            
ATOM    836  CA  ARG    52      71.210  58.710  31.770  1.00  0.00            
ATOM    837  HA  ARG    52      70.350  58.240  32.260  1.00  0.00            
ATOM    838  CB  ARG    52      71.030  58.260  30.300  1.00  0.00            
ATOM    839  HB2 ARG    52      71.280  57.220  30.130  1.00  0.00            
ATOM    840  HB3 ARG    52      69.990  58.370  30.010  1.00  0.00            
ATOM    841  CG  ARG    52      71.740  59.180  29.250  1.00  0.00            
ATOM    842  HG2 ARG    52      71.430  60.210  29.470  1.00  0.00            
ATOM    843  HG3 ARG    52      72.800  59.020  29.440  1.00  0.00            
ATOM    844  CD  ARG    52      71.240  58.770  27.860  1.00  0.00            
ATOM    845  HD2 ARG    52      71.620  57.790  27.580  1.00  0.00            
ATOM    846  HD3 ARG    52      70.170  58.580  27.860  1.00  0.00            
ATOM    847  NE  ARG    52      71.460  59.890  26.850  1.00  0.00            
ATOM    848  HE  ARG    52      70.900  60.720  26.970  1.00  0.00            
ATOM    849  CZ  ARG    52      72.350  59.880  25.900  1.00  0.00            
ATOM    850  NH1 ARG    52      73.270  58.970  25.800  1.00  0.00            
ATOM    851 1HH1 ARG    52      73.390  58.350  26.590  1.00  0.00            
ATOM    852 2HH1 ARG    52      73.850  59.070  24.980  1.00  0.00            
ATOM    853  NH2 ARG    52      72.400  60.830  25.050  1.00  0.00            
ATOM    854 1HH2 ARG    52      71.970  61.740  25.120  1.00  0.00            
ATOM    855 2HH2 ARG    52      73.030  60.640  24.290  1.00  0.00            
ATOM    856  C   ARG    52      72.410  58.050  32.510  1.00  0.00            
ATOM    857  O   ARG    52      73.470  58.640  32.380  1.00  0.00            
ATOM    858  N   VAL    53      72.180  56.980  33.220  1.00  0.00            
ATOM    859  H   VAL    53      71.310  56.530  32.980  1.00  0.00            
ATOM    860  CA  VAL    53      73.130  56.380  34.160  1.00  0.00            
ATOM    861  HA  VAL    53      73.840  57.180  34.330  1.00  0.00            
ATOM    862  CB  VAL    53      72.440  56.070  35.470  1.00  0.00            
ATOM    863  HB  VAL    53      72.050  57.050  35.750  1.00  0.00            
ATOM    864  CG1 VAL    53      71.180  55.140  35.300  1.00  0.00            
ATOM    865 1HG1 VAL    53      71.400  54.270  34.680  1.00  0.00            
ATOM    866 2HG1 VAL    53      70.940  54.820  36.310  1.00  0.00            
ATOM    867 3HG1 VAL    53      70.360  55.710  34.870  1.00  0.00            
ATOM    868  CG2 VAL    53      73.320  55.580  36.630  1.00  0.00            
ATOM    869 1HG2 VAL    53      73.380  54.490  36.620  1.00  0.00            
ATOM    870 2HG2 VAL    53      74.350  55.940  36.630  1.00  0.00            
ATOM    871 3HG2 VAL    53      72.750  55.870  37.510  1.00  0.00            
ATOM    872  C   VAL    53      73.700  55.100  33.510  1.00  0.00            
ATOM    873  O   VAL    53      73.020  54.380  32.790  1.00  0.00            
ATOM    874  N   TYR    54      74.940  54.750  33.910  1.00  0.00            
ATOM    875  H   TYR    54      75.440  55.390  34.520  1.00  0.00            
ATOM    876  CA  TYR    54      75.780  53.670  33.270  1.00  0.00            
ATOM    877  HA  TYR    54      75.100  53.020  32.720  1.00  0.00            
ATOM    878  CB  TYR    54      76.650  54.260  32.210  1.00  0.00            
ATOM    879  HB2 TYR    54      77.400  54.880  32.700  1.00  0.00            
ATOM    880  HB3 TYR    54      77.240  53.460  31.760  1.00  0.00            
ATOM    881  CG  TYR    54      75.970  55.020  31.030  1.00  0.00            
ATOM    882  CD1 TYR    54      75.670  54.370  29.880  1.00  0.00            
ATOM    883  HD1 TYR    54      75.990  53.340  29.820  1.00  0.00            
ATOM    884  CE1 TYR    54      75.180  55.130  28.780  1.00  0.00            
ATOM    885  HE1 TYR    54      75.080  54.590  27.850  1.00  0.00            
ATOM    886  CZ  TYR    54      74.780  56.430  29.000  1.00  0.00            
ATOM    887  OH  TYR    54      74.140  57.070  27.970  1.00  0.00            
ATOM    888  HH  TYR    54      74.210  56.740  27.070  1.00  0.00            
ATOM    889  CE2 TYR    54      75.080  57.080  30.190  1.00  0.00            
ATOM    890  HE2 TYR    54      74.910  58.150  30.280  1.00  0.00            
ATOM    891  CD2 TYR    54      75.700  56.380  31.260  1.00  0.00            
ATOM    892  HD2 TYR    54      75.920  56.860  32.200  1.00  0.00            
ATOM    893  C   TYR    54      76.660  52.960  34.290  1.00  0.00            
ATOM    894  O   TYR    54      77.180  53.550  35.240  1.00  0.00            
ATOM    895  N   VAL    55      76.920  51.700  34.080  1.00  0.00            
ATOM    896  H   VAL    55      76.540  51.330  33.220  1.00  0.00            
ATOM    897  CA  VAL    55      77.730  50.830  34.830  1.00  0.00            
ATOM    898  HA  VAL    55      78.440  51.430  35.390  1.00  0.00            
ATOM    899  CB  VAL    55      76.980  50.020  35.900  1.00  0.00            
ATOM    900  HB  VAL    55      76.390  49.220  35.450  1.00  0.00            
ATOM    901  CG1 VAL    55      77.900  49.240  36.900  1.00  0.00            
ATOM    902 1HG1 VAL    55      78.410  48.390  36.440  1.00  0.00            
ATOM    903 2HG1 VAL    55      78.660  49.940  37.250  1.00  0.00            
ATOM    904 3HG1 VAL    55      77.370  48.730  37.700  1.00  0.00            
ATOM    905  CG2 VAL    55      75.960  50.900  36.640  1.00  0.00            
ATOM    906 1HG2 VAL    55      76.410  51.660  37.280  1.00  0.00            
ATOM    907 2HG2 VAL    55      75.280  51.370  35.930  1.00  0.00            
ATOM    908 3HG2 VAL    55      75.360  50.360  37.370  1.00  0.00            
ATOM    909  C   VAL    55      78.580  49.910  33.930  1.00  0.00            
ATOM    910  O   VAL    55      78.080  49.560  32.870  1.00  0.00            
ATOM    911  N   THR    56      79.810  49.700  34.410  1.00  0.00            
ATOM    912  H   THR    56      80.090  50.100  35.290  1.00  0.00            
ATOM    913  CA  THR    56      80.860  49.110  33.600  1.00  0.00            
ATOM    914  HA  THR    56      80.390  48.250  33.130  1.00  0.00            
ATOM    915  CB  THR    56      81.410  50.060  32.590  1.00  0.00            
ATOM    916  HB  THR    56      80.620  50.380  31.920  1.00  0.00            
ATOM    917  CG2 THR    56      81.830  51.340  33.280  1.00  0.00            
ATOM    918 1HG2 THR    56      82.210  51.040  34.260  1.00  0.00            
ATOM    919 2HG2 THR    56      82.670  51.810  32.760  1.00  0.00            
ATOM    920 3HG2 THR    56      81.030  52.080  33.330  1.00  0.00            
ATOM    921  OG1 THR    56      82.500  49.600  31.820  1.00  0.00            
ATOM    922  HG1 THR    56      82.100  49.440  30.960  1.00  0.00            
ATOM    923  C   THR    56      81.950  48.420  34.460  1.00  0.00            
ATOM    924  O   THR    56      81.970  48.660  35.660  1.00  0.00            
ATOM    925  N   LEU    57      82.680  47.470  33.940  1.00  0.00            
ATOM    926  H   LEU    57      82.530  47.340  32.950  1.00  0.00            
ATOM    927  CA  LEU    57      83.600  46.650  34.690  1.00  0.00            
ATOM    928  HA  LEU    57      83.940  47.180  35.570  1.00  0.00            
ATOM    929  CB  LEU    57      82.790  45.430  35.160  1.00  0.00            
ATOM    930  HB2 LEU    57      82.200  45.650  36.050  1.00  0.00            
ATOM    931  HB3 LEU    57      82.170  45.060  34.340  1.00  0.00            
ATOM    932  CG  LEU    57      83.760  44.280  35.600  1.00  0.00            
ATOM    933  HG  LEU    57      84.390  43.980  34.770  1.00  0.00            
ATOM    934  CD1 LEU    57      84.490  44.560  36.850  1.00  0.00            
ATOM    935 1HD1 LEU    57      83.870  44.510  37.740  1.00  0.00            
ATOM    936 2HD1 LEU    57      85.190  43.730  36.950  1.00  0.00            
ATOM    937 3HD1 LEU    57      85.070  45.490  36.800  1.00  0.00            
ATOM    938  CD2 LEU    57      82.890  43.030  36.040  1.00  0.00            
ATOM    939 1HD2 LEU    57      82.090  43.340  36.700  1.00  0.00            
ATOM    940 2HD2 LEU    57      82.290  42.580  35.250  1.00  0.00            
ATOM    941 3HD2 LEU    57      83.470  42.190  36.440  1.00  0.00            
ATOM    942  C   LEU    57      84.770  46.330  33.770  1.00  0.00            
ATOM    943  O   LEU    57      84.550  46.020  32.610  1.00  0.00            
ATOM    944  N   THR    58      85.970  46.310  34.310  1.00  0.00            
ATOM    945  H   THR    58      86.030  46.590  35.280  1.00  0.00            
ATOM    946  CA  THR    58      87.210  46.170  33.590  1.00  0.00            
ATOM    947  HA  THR    58      86.880  45.600  32.720  1.00  0.00            
ATOM    948  CB  THR    58      87.760  47.590  33.220  1.00  0.00            
ATOM    949  HB  THR    58      86.970  48.270  32.910  1.00  0.00            
ATOM    950  CG2 THR    58      88.460  48.260  34.390  1.00  0.00            
ATOM    951 1HG2 THR    58      89.500  47.920  34.400  1.00  0.00            
ATOM    952 2HG2 THR    58      88.380  49.310  34.110  1.00  0.00            
ATOM    953 3HG2 THR    58      87.970  48.050  35.340  1.00  0.00            
ATOM    954  OG1 THR    58      88.780  47.540  32.230  1.00  0.00            
ATOM    955  HG1 THR    58      88.770  46.670  31.820  1.00  0.00            
ATOM    956  C   THR    58      88.270  45.260  34.310  1.00  0.00            
ATOM    957  O   THR    58      88.220  45.000  35.520  1.00  0.00            
ATOM    958  N   CYS    59      89.190  44.740  33.530  1.00  0.00            
ATOM    959  H   CYS    59      89.040  44.810  32.540  1.00  0.00            
ATOM    960  CA  CYS    59      90.590  44.470  33.870  1.00  0.00            
ATOM    961  HA  CYS    59      90.820  44.720  34.910  1.00  0.00            
ATOM    962  CB  CYS    59      90.740  42.900  33.810  1.00  0.00            
ATOM    963  HB2 CYS    59      90.040  42.550  34.570  1.00  0.00            
ATOM    964  HB3 CYS    59      90.250  42.560  32.900  1.00  0.00            
ATOM    965  SG  CYS    59      92.480  42.430  34.050  1.00  0.00            
ATOM    966  HG  CYS    59      92.660  42.900  35.290  1.00  0.00            
ATOM    967  C   CYS    59      91.670  45.210  33.080  1.00  0.00            
ATOM    968  O   CYS    59      91.550  45.350  31.900  1.00  0.00            
ATOM    969  N   ALA    60      92.710  45.500  33.720  1.00  0.00            
ATOM    970  H   ALA    60      92.630  45.470  34.730  1.00  0.00            
ATOM    971  CA  ALA    60      93.930  46.210  33.160  1.00  0.00            
ATOM    972  HA  ALA    60      94.010  46.000  32.090  1.00  0.00            
ATOM    973  CB  ALA    60      93.600  47.680  33.270  1.00  0.00            
ATOM    974  HB1 ALA    60      92.680  47.890  32.740  1.00  0.00            
ATOM    975  HB2 ALA    60      93.510  48.090  34.280  1.00  0.00            
ATOM    976  HB3 ALA    60      94.420  48.250  32.840  1.00  0.00            
ATOM    977  C   ALA    60      95.300  45.900  33.800  1.00  0.00            
ATOM    978  O   ALA    60      95.410  45.750  35.000  1.00  0.00            
ATOM    979  N   PHE    61      96.380  45.850  33.020  1.00  0.00            
ATOM    980  H   PHE    61      96.130  45.950  32.050  1.00  0.00            
ATOM    981  CA  PHE    61      97.750  45.880  33.490  1.00  0.00            
ATOM    982  HA  PHE    61      97.820  45.310  34.420  1.00  0.00            
ATOM    983  CB  PHE    61      98.680  45.210  32.450  1.00  0.00            
ATOM    984  HB2 PHE    61      98.560  44.130  32.490  1.00  0.00            
ATOM    985  HB3 PHE    61      98.270  45.540  31.500  1.00  0.00            
ATOM    986  CG  PHE    61     100.170  45.520  32.500  1.00  0.00            
ATOM    987  CD1 PHE    61     101.070  44.550  32.990  1.00  0.00            
ATOM    988  HD1 PHE    61     100.680  43.640  33.420  1.00  0.00            
ATOM    989  CE1 PHE    61     102.410  44.790  33.120  1.00  0.00            
ATOM    990  HE1 PHE    61     103.110  44.020  33.390  1.00  0.00            
ATOM    991  CZ  PHE    61     102.980  46.010  32.710  1.00  0.00            
ATOM    992  HZ  PHE    61     104.040  46.180  32.690  1.00  0.00            
ATOM    993  CE2 PHE    61     102.080  46.970  32.130  1.00  0.00            
ATOM    994  HE2 PHE    61     102.460  47.900  31.740  1.00  0.00            
ATOM    995  CD2 PHE    61     100.720  46.670  31.950  1.00  0.00            
ATOM    996  HD2 PHE    61     100.140  47.500  31.570  1.00  0.00            
ATOM    997  C   PHE    61      98.190  47.310  33.820  1.00  0.00            
ATOM    998  O   PHE    61      97.640  48.330  33.270  1.00  0.00            
ATOM    999  N   ARG    62      99.190  47.540  34.650  1.00  0.00            
ATOM   1000  H   ARG    62      99.690  46.760  35.050  1.00  0.00            
ATOM   1001  CA  ARG    62      99.740  48.870  35.000  1.00  0.00            
ATOM   1002  HA  ARG    62      99.540  49.560  34.180  1.00  0.00            
ATOM   1003  CB  ARG    62      98.980  49.540  36.150  1.00  0.00            
ATOM   1004  HB2 ARG    62      99.460  50.450  36.500  1.00  0.00            
ATOM   1005  HB3 ARG    62      98.060  49.870  35.670  1.00  0.00            
ATOM   1006  CG  ARG    62      98.620  48.610  37.300  1.00  0.00            
ATOM   1007  HG2 ARG    62      97.780  47.920  37.150  1.00  0.00            
ATOM   1008  HG3 ARG    62      99.460  48.020  37.660  1.00  0.00            
ATOM   1009  CD  ARG    62      98.040  49.450  38.510  1.00  0.00            
ATOM   1010  HD2 ARG    62      98.760  50.180  38.880  1.00  0.00            
ATOM   1011  HD3 ARG    62      97.170  50.010  38.160  1.00  0.00            
ATOM   1012  NE  ARG    62      97.640  48.660  39.640  1.00  0.00            
ATOM   1013  HE  ARG    62      96.660  48.490  39.790  1.00  0.00            
ATOM   1014  CZ  ARG    62      98.410  48.280  40.640  1.00  0.00            
ATOM   1015  NH1 ARG    62      99.700  48.470  40.690  1.00  0.00            
ATOM   1016 1HH1 ARG    62     100.170  49.020  39.990  1.00  0.00            
ATOM   1017 2HH1 ARG    62     100.250  48.130  41.470  1.00  0.00            
ATOM   1018  NH2 ARG    62      97.890  47.640  41.620  1.00  0.00            
ATOM   1019 1HH2 ARG    62      96.920  47.360  41.670  1.00  0.00            
ATOM   1020 2HH2 ARG    62      98.440  47.210  42.340  1.00  0.00            
ATOM   1021  C   ARG    62     101.290  48.940  35.210  1.00  0.00            
ATOM   1022  O   ARG    62     101.920  48.040  35.620  1.00  0.00            
ATOM   1023  N   TYR    63     101.740  50.180  34.950  1.00  0.00            
ATOM   1024  H   TYR    63     101.070  50.920  34.800  1.00  0.00            
ATOM   1025  CA  TYR    63     103.090  50.610  35.290  1.00  0.00            
ATOM   1026  HA  TYR    63     103.330  50.090  36.220  1.00  0.00            
ATOM   1027  CB  TYR    63     104.090  50.110  34.250  1.00  0.00            
ATOM   1028  HB2 TYR    63     104.020  49.030  34.420  1.00  0.00            
ATOM   1029  HB3 TYR    63     103.810  50.420  33.240  1.00  0.00            
ATOM   1030  CG  TYR    63     105.520  50.510  34.440  1.00  0.00            
ATOM   1031  CD1 TYR    63     106.460  49.590  34.910  1.00  0.00            
ATOM   1032  HD1 TYR    63     106.140  48.580  35.080  1.00  0.00            
ATOM   1033  CE1 TYR    63     107.820  50.070  34.990  1.00  0.00            
ATOM   1034  HE1 TYR    63     108.610  49.450  35.410  1.00  0.00            
ATOM   1035  CZ  TYR    63     108.170  51.390  34.680  1.00  0.00            
ATOM   1036  OH  TYR    63     109.440  51.770  34.990  1.00  0.00            
ATOM   1037  HH  TYR    63     109.760  52.600  34.630  1.00  0.00            
ATOM   1038  CE2 TYR    63     107.210  52.280  34.250  1.00  0.00            
ATOM   1039  HE2 TYR    63     107.570  53.300  34.120  1.00  0.00            
ATOM   1040  CD2 TYR    63     105.940  51.790  34.110  1.00  0.00            
ATOM   1041  HD2 TYR    63     105.220  52.470  33.680  1.00  0.00            
ATOM   1042  C   TYR    63     103.190  52.140  35.710  1.00  0.00            
ATOM   1043  O   TYR    63     102.790  53.000  34.930  1.00  0.00            
ATOM   1044  N   GLY    64     103.620  52.420  36.950  1.00  0.00            
ATOM   1045  H   GLY    64     103.950  51.620  37.460  1.00  0.00            
ATOM   1046  CA  GLY    64     104.160  53.750  37.270  1.00  0.00            
ATOM   1047  HA2 GLY    64     105.230  53.610  37.380  1.00  0.00            
ATOM   1048  HA3 GLY    64     103.940  54.440  36.450  1.00  0.00            
ATOM   1049  C   GLY    64     103.630  54.470  38.520  1.00  0.00            
ATOM   1050  O   GLY    64     104.270  55.300  39.170  1.00  0.00            
ATOM   1051  N   ARG    65     102.590  53.930  39.150  1.00  0.00            
ATOM   1052  H   ARG    65     102.240  53.130  38.660  1.00  0.00            
ATOM   1053  CA  ARG    65     102.130  54.130  40.520  1.00  0.00            
ATOM   1054  HA  ARG    65     102.950  54.360  41.190  1.00  0.00            
ATOM   1055  CB  ARG    65     101.180  55.370  40.550  1.00  0.00            
ATOM   1056  HB2 ARG    65     100.550  55.290  39.660  1.00  0.00            
ATOM   1057  HB3 ARG    65     100.470  55.290  41.370  1.00  0.00            
ATOM   1058  CG  ARG    65     101.720  56.790  40.510  1.00  0.00            
ATOM   1059  HG2 ARG    65     101.940  56.970  39.460  1.00  0.00            
ATOM   1060  HG3 ARG    65     100.810  57.380  40.650  1.00  0.00            
ATOM   1061  CD  ARG    65     102.760  57.260  41.530  1.00  0.00            
ATOM   1062  HD2 ARG    65     102.410  58.140  42.060  1.00  0.00            
ATOM   1063  HD3 ARG    65     102.740  56.440  42.250  1.00  0.00            
ATOM   1064  NE  ARG    65     104.100  57.440  40.970  1.00  0.00            
ATOM   1065  HE  ARG    65     104.210  57.440  39.960  1.00  0.00            
ATOM   1066  CZ  ARG    65     105.290  57.200  41.610  1.00  0.00            
ATOM   1067  NH1 ARG    65     105.240  56.860  42.920  1.00  0.00            
ATOM   1068 1HH1 ARG    65     104.360  56.840  43.420  1.00  0.00            
ATOM   1069 2HH1 ARG    65     106.140  57.020  43.340  1.00  0.00            
ATOM   1070  NH2 ARG    65     106.390  57.320  41.040  1.00  0.00            
ATOM   1071 1HH2 ARG    65     106.330  57.560  40.060  1.00  0.00            
ATOM   1072 2HH2 ARG    65     107.270  57.320  41.530  1.00  0.00            
ATOM   1073  C   ARG    65     101.420  52.910  41.150  1.00  0.00            
ATOM   1074  O   ARG    65     101.460  51.830  40.560  1.00  0.00            
ATOM   1075  N   GLU    66     100.880  53.040  42.370  1.00  0.00            
ATOM   1076  H   GLU    66     100.980  53.910  42.870  1.00  0.00            
ATOM   1077  CA  GLU    66     100.320  51.910  43.150  1.00  0.00            
ATOM   1078  HA  GLU    66     100.970  51.050  43.230  1.00  0.00            
ATOM   1079  CB  GLU    66     100.340  52.290  44.580  1.00  0.00            
ATOM   1080  HB2 GLU    66     100.310  51.360  45.140  1.00  0.00            
ATOM   1081  HB3 GLU    66     101.310  52.720  44.850  1.00  0.00            
ATOM   1082  CG  GLU    66      99.150  53.180  44.990  1.00  0.00            
ATOM   1083  HG2 GLU    66      99.190  54.170  44.520  1.00  0.00            
ATOM   1084  HG3 GLU    66      98.210  52.710  44.700  1.00  0.00            
ATOM   1085  CD  GLU    66      99.020  53.360  46.540  1.00  0.00            
ATOM   1086  OE1 GLU    66      99.980  53.470  47.330  1.00  0.00            
ATOM   1087  OE2 GLU    66      97.850  53.430  46.980  1.00  0.00            
ATOM   1088  C   GLU    66      99.010  51.380  42.740  1.00  0.00            
ATOM   1089  O   GLU    66      98.570  50.320  43.160  1.00  0.00            
ATOM   1090  N   ASP    67      98.300  52.120  41.890  1.00  0.00            
ATOM   1091  H   ASP    67      98.720  52.990  41.570  1.00  0.00            
ATOM   1092  CA  ASP    67      96.920  51.990  41.470  1.00  0.00            
ATOM   1093  HA  ASP    67      96.660  50.950  41.650  1.00  0.00            
ATOM   1094  CB  ASP    67      96.080  52.900  42.360  1.00  0.00            
ATOM   1095  HB2 ASP    67      96.240  52.590  43.390  1.00  0.00            
ATOM   1096  HB3 ASP    67      96.540  53.890  42.270  1.00  0.00            
ATOM   1097  CG  ASP    67      94.610  52.960  41.950  1.00  0.00            
ATOM   1098  OD1 ASP    67      93.720  52.190  42.450  1.00  0.00            
ATOM   1099  OD2 ASP    67      94.330  53.680  40.980  1.00  0.00            
ATOM   1100  C   ASP    67      96.630  52.230  39.950  1.00  0.00            
ATOM   1101  O   ASP    67      97.470  52.790  39.250  1.00  0.00            
ATOM   1102  N   LEU    68      95.570  51.750  39.360  1.00  0.00            
ATOM   1103  H   LEU    68      94.970  51.260  40.010  1.00  0.00            
ATOM   1104  CA  LEU    68      95.150  51.840  37.950  1.00  0.00            
ATOM   1105  HA  LEU    68      96.030  51.680  37.330  1.00  0.00            
ATOM   1106  CB  LEU    68      94.110  50.730  37.520  1.00  0.00            
ATOM   1107  HB2 LEU    68      94.520  49.770  37.840  1.00  0.00            
ATOM   1108  HB3 LEU    68      93.260  50.870  38.190  1.00  0.00            
ATOM   1109  CG  LEU    68      93.510  50.760  36.060  1.00  0.00            
ATOM   1110  HG  LEU    68      92.940  51.630  35.740  1.00  0.00            
ATOM   1111  CD1 LEU    68      94.560  50.310  34.960  1.00  0.00            
ATOM   1112 1HD1 LEU    68      95.010  49.340  35.190  1.00  0.00            
ATOM   1113 2HD1 LEU    68      94.210  50.400  33.930  1.00  0.00            
ATOM   1114 3HD1 LEU    68      95.400  51.010  34.990  1.00  0.00            
ATOM   1115  CD2 LEU    68      92.390  49.700  36.030  1.00  0.00            
ATOM   1116 1HD2 LEU    68      91.570  49.900  36.720  1.00  0.00            
ATOM   1117 2HD2 LEU    68      92.100  49.690  34.980  1.00  0.00            
ATOM   1118 3HD2 LEU    68      92.890  48.760  36.260  1.00  0.00            
ATOM   1119  C   LEU    68      94.760  53.240  37.510  1.00  0.00            
ATOM   1120  O   LEU    68      94.800  53.290  36.290  1.00  0.00            
ATOM   1121  N   ASP    69      94.380  54.220  38.380  1.00  0.00            
ATOM   1122  H   ASP    69      94.490  54.070  39.370  1.00  0.00            
ATOM   1123  CA  ASP    69      93.740  55.460  37.980  1.00  0.00            
ATOM   1124  HA  ASP    69      94.000  55.580  36.930  1.00  0.00            
ATOM   1125  CB  ASP    69      92.200  55.370  38.210  1.00  0.00            
ATOM   1126  HB2 ASP    69      91.970  54.380  37.820  1.00  0.00            
ATOM   1127  HB3 ASP    69      91.940  55.470  39.260  1.00  0.00            
ATOM   1128  CG  ASP    69      91.440  56.350  37.260  1.00  0.00            
ATOM   1129  OD1 ASP    69      91.720  56.370  36.000  1.00  0.00            
ATOM   1130  OD2 ASP    69      90.530  57.040  37.790  1.00  0.00            
ATOM   1131  C   ASP    69      94.260  56.710  38.630  1.00  0.00            
ATOM   1132  O   ASP    69      93.780  57.880  38.470  1.00  0.00            
ATOM   1133  N   VAL    70      95.290  56.590  39.530  1.00  0.00            
ATOM   1134  H   VAL    70      95.610  55.640  39.700  1.00  0.00            
ATOM   1135  CA  VAL    70      95.940  57.660  40.330  1.00  0.00            
ATOM   1136  HA  VAL    70      95.150  58.240  40.830  1.00  0.00            
ATOM   1137  CB  VAL    70      96.760  57.020  41.460  1.00  0.00            
ATOM   1138  HB  VAL    70      97.330  57.810  41.960  1.00  0.00            
ATOM   1139  CG1 VAL    70      95.780  56.470  42.560  1.00  0.00            
ATOM   1140 1HG1 VAL    70      96.330  55.960  43.350  1.00  0.00            
ATOM   1141 2HG1 VAL    70      95.200  57.270  43.020  1.00  0.00            
ATOM   1142 3HG1 VAL    70      95.050  55.760  42.150  1.00  0.00            
ATOM   1143  CG2 VAL    70      97.800  55.940  41.030  1.00  0.00            
ATOM   1144 1HG2 VAL    70      98.330  55.630  41.930  1.00  0.00            
ATOM   1145 2HG2 VAL    70      97.230  55.150  40.550  1.00  0.00            
ATOM   1146 3HG2 VAL    70      98.540  56.380  40.370  1.00  0.00            
ATOM   1147  C   VAL    70      96.720  58.610  39.430  1.00  0.00            
ATOM   1148  O   VAL    70      97.270  58.160  38.420  1.00  0.00            
ATOM   1149  N   LEU    71      96.810  59.860  39.830  1.00  0.00            
ATOM   1150  H   LEU    71      96.310  60.230  40.630  1.00  0.00            
ATOM   1151  CA  LEU    71      97.720  60.820  39.150  1.00  0.00            
ATOM   1152  HA  LEU    71      97.370  60.900  38.120  1.00  0.00            
ATOM   1153  CB  LEU    71      97.500  62.140  39.980  1.00  0.00            
ATOM   1154  HB2 LEU    71      96.480  62.430  40.240  1.00  0.00            
ATOM   1155  HB3 LEU    71      98.120  62.060  40.870  1.00  0.00            
ATOM   1156  CG  LEU    71      98.160  63.400  39.320  1.00  0.00            
ATOM   1157  HG  LEU    71      99.180  63.120  39.100  1.00  0.00            
ATOM   1158  CD1 LEU    71      97.480  63.980  38.060  1.00  0.00            
ATOM   1159 1HD1 LEU    71      98.170  64.630  37.530  1.00  0.00            
ATOM   1160 2HD1 LEU    71      97.310  63.160  37.370  1.00  0.00            
ATOM   1161 3HD1 LEU    71      96.580  64.560  38.290  1.00  0.00            
ATOM   1162  CD2 LEU    71      98.230  64.560  40.260  1.00  0.00            
ATOM   1163 1HD2 LEU    71      98.530  65.470  39.730  1.00  0.00            
ATOM   1164 2HD2 LEU    71      97.270  64.680  40.760  1.00  0.00            
ATOM   1165 3HD2 LEU    71      98.950  64.240  41.020  1.00  0.00            
ATOM   1166  C   LEU    71      99.190  60.370  39.170  1.00  0.00            
ATOM   1167  O   LEU    71      99.630  59.680  40.060  1.00  0.00            
ATOM   1168  N   GLY    72      99.900  60.690  38.090  1.00  0.00            
ATOM   1169  H   GLY    72      99.460  61.240  37.370  1.00  0.00            
ATOM   1170  CA  GLY    72     101.330  60.450  37.850  1.00  0.00            
ATOM   1171  HA2 GLY    72     101.620  61.190  37.110  1.00  0.00            
ATOM   1172  HA3 GLY    72     101.920  60.640  38.750  1.00  0.00            
ATOM   1173  C   GLY    72     101.730  59.090  37.230  1.00  0.00            
ATOM   1174  O   GLY    72     102.800  58.990  36.640  1.00  0.00            
ATOM   1175  N   LEU    73     100.820  58.090  37.260  1.00  0.00            
ATOM   1176  H   LEU    73     100.050  58.180  37.910  1.00  0.00            
ATOM   1177  CA  LEU    73     100.930  56.800  36.500  1.00  0.00            
ATOM   1178  HA  LEU    73     101.620  56.190  37.090  1.00  0.00            
ATOM   1179  CB  LEU    73      99.500  56.140  36.590  1.00  0.00            
ATOM   1180  HB2 LEU    73      99.250  56.020  37.650  1.00  0.00            
ATOM   1181  HB3 LEU    73      98.730  56.750  36.120  1.00  0.00            
ATOM   1182  CG  LEU    73      99.350  54.790  35.940  1.00  0.00            
ATOM   1183  HG  LEU    73      99.740  54.790  34.920  1.00  0.00            
ATOM   1184  CD1 LEU    73     100.130  53.750  36.660  1.00  0.00            
ATOM   1185 1HD1 LEU    73     101.210  53.830  36.550  1.00  0.00            
ATOM   1186 2HD1 LEU    73      99.830  53.710  37.710  1.00  0.00            
ATOM   1187 3HD1 LEU    73      99.940  52.770  36.210  1.00  0.00            
ATOM   1188  CD2 LEU    73      97.860  54.440  35.840  1.00  0.00            
ATOM   1189 1HD2 LEU    73      97.780  53.440  35.400  1.00  0.00            
ATOM   1190 2HD2 LEU    73      97.480  54.410  36.860  1.00  0.00            
ATOM   1191 3HD2 LEU    73      97.270  55.120  35.240  1.00  0.00            
ATOM   1192  C   LEU    73     101.460  56.810  35.100  1.00  0.00            
ATOM   1193  O   LEU    73     100.710  57.420  34.290  1.00  0.00            
ATOM   1194  N   THR    74     102.530  56.190  34.750  1.00  0.00            
ATOM   1195  H   THR    74     103.100  55.660  35.390  1.00  0.00            
ATOM   1196  CA  THR    74     103.040  56.290  33.420  1.00  0.00            
ATOM   1197  HA  THR    74     103.150  57.320  33.090  1.00  0.00            
ATOM   1198  CB  THR    74     104.500  55.770  33.360  1.00  0.00            
ATOM   1199  HB  THR    74     104.700  54.790  33.790  1.00  0.00            
ATOM   1200  CG2 THR    74     104.990  55.630  31.920  1.00  0.00            
ATOM   1201 1HG2 THR    74     106.060  55.390  32.000  1.00  0.00            
ATOM   1202 2HG2 THR    74     104.540  54.760  31.430  1.00  0.00            
ATOM   1203 3HG2 THR    74     104.860  56.600  31.460  1.00  0.00            
ATOM   1204  OG1 THR    74     105.300  56.700  34.020  1.00  0.00            
ATOM   1205  HG1 THR    74     105.060  56.640  34.950  1.00  0.00            
ATOM   1206  C   THR    74     102.240  55.550  32.310  1.00  0.00            
ATOM   1207  O   THR    74     101.980  56.050  31.220  1.00  0.00            
ATOM   1208  N   PHE    75     101.670  54.360  32.660  1.00  0.00            
ATOM   1209  H   PHE    75     101.770  53.910  33.560  1.00  0.00            
ATOM   1210  CA  PHE    75     101.010  53.560  31.630  1.00  0.00            
ATOM   1211  HA  PHE    75     100.510  54.120  30.850  1.00  0.00            
ATOM   1212  CB  PHE    75     102.080  52.740  30.780  1.00  0.00            
ATOM   1213  HB2 PHE    75     102.780  53.440  30.320  1.00  0.00            
ATOM   1214  HB3 PHE    75     102.660  52.210  31.530  1.00  0.00            
ATOM   1215  CG  PHE    75     101.540  51.740  29.720  1.00  0.00            
ATOM   1216  CD1 PHE    75     101.180  52.100  28.420  1.00  0.00            
ATOM   1217  HD1 PHE    75     101.100  53.140  28.150  1.00  0.00            
ATOM   1218  CE1 PHE    75     100.860  51.110  27.430  1.00  0.00            
ATOM   1219  HE1 PHE    75     100.740  51.440  26.410  1.00  0.00            
ATOM   1220  CZ  PHE    75     100.790  49.760  27.860  1.00  0.00            
ATOM   1221  HZ  PHE    75     100.580  48.970  27.140  1.00  0.00            
ATOM   1222  CE2 PHE    75     101.170  49.400  29.180  1.00  0.00            
ATOM   1223  HE2 PHE    75     101.320  48.350  29.400  1.00  0.00            
ATOM   1224  CD2 PHE    75     101.520  50.410  30.110  1.00  0.00            
ATOM   1225  HD2 PHE    75     101.970  50.110  31.050  1.00  0.00            
ATOM   1226  C   PHE    75      99.950  52.660  32.360  1.00  0.00            
ATOM   1227  O   PHE    75     100.210  52.180  33.460  1.00  0.00            
ATOM   1228  N   ARG    76      98.940  52.220  31.590  1.00  0.00            
ATOM   1229  H   ARG    76      98.840  52.710  30.710  1.00  0.00            
ATOM   1230  CA  ARG    76      97.970  51.200  31.750  1.00  0.00            
ATOM   1231  HA  ARG    76      98.430  50.430  32.360  1.00  0.00            
ATOM   1232  CB  ARG    76      96.790  51.820  32.520  1.00  0.00            
ATOM   1233  HB2 ARG    76      95.980  51.100  32.450  1.00  0.00            
ATOM   1234  HB3 ARG    76      96.960  51.920  33.600  1.00  0.00            
ATOM   1235  CG  ARG    76      96.320  53.220  31.950  1.00  0.00            
ATOM   1236  HG2 ARG    76      97.120  53.960  31.820  1.00  0.00            
ATOM   1237  HG3 ARG    76      95.850  52.990  30.990  1.00  0.00            
ATOM   1238  CD  ARG    76      95.310  53.870  32.890  1.00  0.00            
ATOM   1239  HD2 ARG    76      95.760  54.000  33.870  1.00  0.00            
ATOM   1240  HD3 ARG    76      95.110  54.880  32.530  1.00  0.00            
ATOM   1241  NE  ARG    76      94.100  53.010  32.940  1.00  0.00            
ATOM   1242  HE  ARG    76      94.070  52.220  32.310  1.00  0.00            
ATOM   1243  CZ  ARG    76      92.990  53.220  33.590  1.00  0.00            
ATOM   1244  NH1 ARG    76      92.810  54.260  34.350  1.00  0.00            
ATOM   1245 1HH1 ARG    76      93.600  54.860  34.510  1.00  0.00            
ATOM   1246 2HH1 ARG    76      91.940  54.520  34.780  1.00  0.00            
ATOM   1247  NH2 ARG    76      92.010  52.350  33.490  1.00  0.00            
ATOM   1248 1HH2 ARG    76      92.100  51.530  32.910  1.00  0.00            
ATOM   1249 2HH2 ARG    76      91.170  52.410  34.050  1.00  0.00            
ATOM   1250  C   ARG    76      97.530  50.530  30.480  1.00  0.00            
ATOM   1251  O   ARG    76      97.610  51.240  29.490  1.00  0.00            
ATOM   1252  N   LYS    77      96.970  49.290  30.390  1.00  0.00            
ATOM   1253  H   LYS    77      96.760  48.780  31.240  1.00  0.00            
ATOM   1254  CA  LYS    77      96.360  48.740  29.160  1.00  0.00            
ATOM   1255  HA  LYS    77      95.750  49.540  28.750  1.00  0.00            
ATOM   1256  CB  LYS    77      97.420  48.220  28.070  1.00  0.00            
ATOM   1257  HB2 LYS    77      98.220  48.960  27.980  1.00  0.00            
ATOM   1258  HB3 LYS    77      97.850  47.270  28.380  1.00  0.00            
ATOM   1259  CG  LYS    77      96.890  48.050  26.650  1.00  0.00            
ATOM   1260  HG2 LYS    77      96.000  48.650  26.480  1.00  0.00            
ATOM   1261  HG3 LYS    77      97.670  48.350  25.950  1.00  0.00            
ATOM   1262  CD  LYS    77      96.460  46.580  26.340  1.00  0.00            
ATOM   1263  HD2 LYS    77      97.310  46.020  25.950  1.00  0.00            
ATOM   1264  HD3 LYS    77      96.030  46.090  27.220  1.00  0.00            
ATOM   1265  CE  LYS    77      95.380  46.680  25.220  1.00  0.00            
ATOM   1266  HE2 LYS    77      94.610  47.430  25.410  1.00  0.00            
ATOM   1267  HE3 LYS    77      95.920  46.950  24.320  1.00  0.00            
ATOM   1268  NZ  LYS    77      94.760  45.320  24.920  1.00  0.00            
ATOM   1269  HZ1 LYS    77      94.200  45.250  24.080  1.00  0.00            
ATOM   1270  HZ2 LYS    77      95.430  44.590  24.730  1.00  0.00            
ATOM   1271  HZ3 LYS    77      94.220  45.040  25.720  1.00  0.00            
ATOM   1272  C   LYS    77      95.340  47.670  29.510  1.00  0.00            
ATOM   1273  O   LYS    77      95.540  46.770  30.340  1.00  0.00            
ATOM   1274  N   ASP    78      94.210  47.750  28.790  1.00  0.00            
ATOM   1275  H   ASP    78      94.020  48.510  28.140  1.00  0.00            
ATOM   1276  CA  ASP    78      93.010  46.940  29.060  1.00  0.00            
ATOM   1277  HA  ASP    78      92.760  46.960  30.120  1.00  0.00            
ATOM   1278  CB  ASP    78      91.840  47.420  28.300  1.00  0.00            
ATOM   1279  HB2 ASP    78      92.150  47.550  27.260  1.00  0.00            
ATOM   1280  HB3 ASP    78      91.050  46.660  28.320  1.00  0.00            
ATOM   1281  CG  ASP    78      91.220  48.760  28.720  1.00  0.00            
ATOM   1282  OD1 ASP    78      90.130  49.160  28.130  1.00  0.00            
ATOM   1283  OD2 ASP    78      91.780  49.530  29.570  1.00  0.00            
ATOM   1284  C   ASP    78      93.210  45.470  28.680  1.00  0.00            
ATOM   1285  O   ASP    78      93.680  45.130  27.630  1.00  0.00            
ATOM   1286  N   LEU    79      92.720  44.550  29.540  1.00  0.00            
ATOM   1287  H   LEU    79      92.120  44.910  30.270  1.00  0.00            
ATOM   1288  CA  LEU    79      92.440  43.170  29.180  1.00  0.00            
ATOM   1289  HA  LEU    79      93.110  42.840  28.380  1.00  0.00            
ATOM   1290  CB  LEU    79      92.630  42.270  30.450  1.00  0.00            
ATOM   1291  HB2 LEU    79      92.180  42.880  31.230  1.00  0.00            
ATOM   1292  HB3 LEU    79      92.060  41.360  30.280  1.00  0.00            
ATOM   1293  CG  LEU    79      94.050  41.920  30.910  1.00  0.00            
ATOM   1294  HG  LEU    79      93.890  41.370  31.840  1.00  0.00            
ATOM   1295  CD1 LEU    79      94.870  41.100  29.950  1.00  0.00            
ATOM   1296 1HD1 LEU    79      95.400  41.670  29.190  1.00  0.00            
ATOM   1297 2HD1 LEU    79      95.700  40.580  30.430  1.00  0.00            
ATOM   1298 3HD1 LEU    79      94.240  40.350  29.470  1.00  0.00            
ATOM   1299  CD2 LEU    79      94.940  43.120  31.310  1.00  0.00            
ATOM   1300 1HD2 LEU    79      94.450  43.790  32.020  1.00  0.00            
ATOM   1301 2HD2 LEU    79      95.920  42.860  31.710  1.00  0.00            
ATOM   1302 3HD2 LEU    79      95.140  43.650  30.380  1.00  0.00            
ATOM   1303  C   LEU    79      91.010  42.940  28.670  1.00  0.00            
ATOM   1304  O   LEU    79      90.690  42.130  27.860  1.00  0.00            
ATOM   1305  N   PHE    80      90.070  43.660  29.300  1.00  0.00            
ATOM   1306  H   PHE    80      90.430  44.290  30.000  1.00  0.00            
ATOM   1307  CA  PHE    80      88.640  43.330  29.220  1.00  0.00            
ATOM   1308  HA  PHE    80      88.390  43.190  28.170  1.00  0.00            
ATOM   1309  CB  PHE    80      88.410  42.090  30.140  1.00  0.00            
ATOM   1310  HB2 PHE    80      88.850  41.280  29.570  1.00  0.00            
ATOM   1311  HB3 PHE    80      88.940  42.270  31.070  1.00  0.00            
ATOM   1312  CG  PHE    80      86.970  41.750  30.540  1.00  0.00            
ATOM   1313  CD1 PHE    80      86.070  41.370  29.540  1.00  0.00            
ATOM   1314  HD1 PHE    80      86.430  41.240  28.530  1.00  0.00            
ATOM   1315  CE1 PHE    80      84.710  41.180  29.950  1.00  0.00            
ATOM   1316  HE1 PHE    80      84.040  40.770  29.210  1.00  0.00            
ATOM   1317  CZ  PHE    80      84.290  41.380  31.260  1.00  0.00            
ATOM   1318  HZ  PHE    80      83.320  41.110  31.640  1.00  0.00            
ATOM   1319  CE2 PHE    80      85.200  41.810  32.240  1.00  0.00            
ATOM   1320  HE2 PHE    80      84.820  41.940  33.250  1.00  0.00            
ATOM   1321  CD2 PHE    80      86.550  42.010  31.860  1.00  0.00            
ATOM   1322  HD2 PHE    80      87.300  42.370  32.540  1.00  0.00            
ATOM   1323  C   PHE    80      87.920  44.570  29.750  1.00  0.00            
ATOM   1324  O   PHE    80      88.350  45.160  30.740  1.00  0.00            
ATOM   1325  N   VAL    81      86.820  44.910  29.050  1.00  0.00            
ATOM   1326  H   VAL    81      86.570  44.400  28.220  1.00  0.00            
ATOM   1327  CA  VAL    81      85.700  45.660  29.660  1.00  0.00            
ATOM   1328  HA  VAL    81      85.840  45.600  30.740  1.00  0.00            
ATOM   1329  CB  VAL    81      85.810  47.170  29.270  1.00  0.00            
ATOM   1330  HB  VAL    81      86.820  47.510  29.510  1.00  0.00            
ATOM   1331  CG1 VAL    81      85.530  47.380  27.800  1.00  0.00            
ATOM   1332 1HG1 VAL    81      85.980  46.610  27.180  1.00  0.00            
ATOM   1333 2HG1 VAL    81      84.460  47.260  27.610  1.00  0.00            
ATOM   1334 3HG1 VAL    81      85.950  48.320  27.430  1.00  0.00            
ATOM   1335  CG2 VAL    81      84.930  48.180  30.030  1.00  0.00            
ATOM   1336 1HG2 VAL    81      85.100  48.170  31.110  1.00  0.00            
ATOM   1337 2HG2 VAL    81      85.260  49.160  29.690  1.00  0.00            
ATOM   1338 3HG2 VAL    81      83.870  47.980  29.860  1.00  0.00            
ATOM   1339  C   VAL    81      84.260  45.130  29.290  1.00  0.00            
ATOM   1340  O   VAL    81      84.000  44.720  28.180  1.00  0.00            
ATOM   1341  N   ALA    82      83.350  45.270  30.220  1.00  0.00            
ATOM   1342  H   ALA    82      83.570  45.550  31.160  1.00  0.00            
ATOM   1343  CA  ALA    82      81.900  45.130  29.920  1.00  0.00            
ATOM   1344  HA  ALA    82      81.760  45.070  28.840  1.00  0.00            
ATOM   1345  CB  ALA    82      81.350  43.930  30.660  1.00  0.00            
ATOM   1346  HB1 ALA    82      81.890  43.050  30.320  1.00  0.00            
ATOM   1347  HB2 ALA    82      81.430  44.150  31.720  1.00  0.00            
ATOM   1348  HB3 ALA    82      80.310  43.810  30.360  1.00  0.00            
ATOM   1349  C   ALA    82      81.080  46.360  30.340  1.00  0.00            
ATOM   1350  O   ALA    82      81.380  47.020  31.340  1.00  0.00            
ATOM   1351  N   ASN    83      80.000  46.610  29.540  1.00  0.00            
ATOM   1352  H   ASN    83      79.940  46.090  28.680  1.00  0.00            
ATOM   1353  CA  ASN    83      79.210  47.830  29.750  1.00  0.00            
ATOM   1354  HA  ASN    83      79.390  48.230  30.750  1.00  0.00            
ATOM   1355  CB  ASN    83      79.390  48.800  28.590  1.00  0.00            
ATOM   1356  HB2 ASN    83      79.030  48.170  27.780  1.00  0.00            
ATOM   1357  HB3 ASN    83      78.770  49.680  28.740  1.00  0.00            
ATOM   1358  CG  ASN    83      80.860  49.230  28.390  1.00  0.00            
ATOM   1359  OD1 ASN    83      81.500  49.830  29.240  1.00  0.00            
ATOM   1360  ND2 ASN    83      81.440  48.910  27.250  1.00  0.00            
ATOM   1361 1HD2 ASN    83      82.440  49.050  27.240  1.00  0.00            
ATOM   1362 2HD2 ASN    83      80.950  48.510  26.460  1.00  0.00            
ATOM   1363  C   ASN    83      77.720  47.530  29.790  1.00  0.00            
ATOM   1364  O   ASN    83      77.200  46.570  29.200  1.00  0.00            
ATOM   1365  N   VAL    84      76.970  48.360  30.480  1.00  0.00            
ATOM   1366  H   VAL    84      77.500  49.090  30.940  1.00  0.00            
ATOM   1367  CA  VAL    84      75.630  48.240  30.950  1.00  0.00            
ATOM   1368  HA  VAL    84      75.200  47.590  30.190  1.00  0.00            
ATOM   1369  CB  VAL    84      75.460  47.610  32.320  1.00  0.00            
ATOM   1370  HB  VAL    84      75.650  48.380  33.070  1.00  0.00            
ATOM   1371  CG1 VAL    84      74.010  47.100  32.520  1.00  0.00            
ATOM   1372 1HG1 VAL    84      73.890  46.620  33.500  1.00  0.00            
ATOM   1373 2HG1 VAL    84      73.270  47.890  32.450  1.00  0.00            
ATOM   1374 3HG1 VAL    84      73.790  46.270  31.850  1.00  0.00            
ATOM   1375  CG2 VAL    84      76.360  46.390  32.660  1.00  0.00            
ATOM   1376 1HG2 VAL    84      76.180  46.240  33.730  1.00  0.00            
ATOM   1377 2HG2 VAL    84      76.290  45.530  32.000  1.00  0.00            
ATOM   1378 3HG2 VAL    84      77.350  46.840  32.620  1.00  0.00            
ATOM   1379  C   VAL    84      74.850  49.560  30.840  1.00  0.00            
ATOM   1380  O   VAL    84      75.300  50.490  31.520  1.00  0.00            
ATOM   1381  N   GLN    85      73.700  49.590  30.060  1.00  0.00            
ATOM   1382  H   GLN    85      73.490  48.720  29.590  1.00  0.00            
ATOM   1383  CA  GLN    85      72.750  50.700  29.870  1.00  0.00            
ATOM   1384  HA  GLN    85      73.010  51.290  30.750  1.00  0.00            
ATOM   1385  CB  GLN    85      73.070  51.540  28.600  1.00  0.00            
ATOM   1386  HB2 GLN    85      72.810  52.600  28.710  1.00  0.00            
ATOM   1387  HB3 GLN    85      74.130  51.460  28.400  1.00  0.00            
ATOM   1388  CG  GLN    85      72.410  51.110  27.270  1.00  0.00            
ATOM   1389  HG2 GLN    85      72.020  50.100  27.250  1.00  0.00            
ATOM   1390  HG3 GLN    85      71.560  51.780  27.150  1.00  0.00            
ATOM   1391  CD  GLN    85      73.300  51.370  26.000  1.00  0.00            
ATOM   1392  OE1 GLN    85      74.100  52.310  25.970  1.00  0.00            
ATOM   1393  NE2 GLN    85      73.130  50.560  24.980  1.00  0.00            
ATOM   1394 1HE2 GLN    85      73.740  50.780  24.210  1.00  0.00            
ATOM   1395 2HE2 GLN    85      72.410  49.850  24.930  1.00  0.00            
ATOM   1396  C   GLN    85      71.280  50.370  30.030  1.00  0.00            
ATOM   1397  O   GLN    85      70.430  51.300  29.930  1.00  0.00            
ATOM   1398  N   SER    86      70.970  49.050  30.240  1.00  0.00            
ATOM   1399  H   SER    86      71.730  48.390  30.340  1.00  0.00            
ATOM   1400  CA  SER    86      69.620  48.640  30.570  1.00  0.00            
ATOM   1401  HA  SER    86      68.880  49.440  30.670  1.00  0.00            
ATOM   1402  CB  SER    86      69.180  47.710  29.430  1.00  0.00            
ATOM   1403  HB2 SER    86      69.460  48.200  28.500  1.00  0.00            
ATOM   1404  HB3 SER    86      69.650  46.730  29.520  1.00  0.00            
ATOM   1405  OG  SER    86      67.760  47.580  29.570  1.00  0.00            
ATOM   1406  HG  SER    86      67.390  48.310  29.060  1.00  0.00            
ATOM   1407  C   SER    86      69.710  47.780  31.820  1.00  0.00            
ATOM   1408  O   SER    86      70.590  46.910  31.880  1.00  0.00            
ATOM   1409  N   PHE    87      68.820  47.970  32.800  1.00  0.00            
ATOM   1410  H   PHE    87      67.960  48.470  32.580  1.00  0.00            
ATOM   1411  CA  PHE    87      68.940  47.390  34.110  1.00  0.00            
ATOM   1412  HA  PHE    87      69.690  46.600  34.030  1.00  0.00            
ATOM   1413  CB  PHE    87      69.470  48.470  35.100  1.00  0.00            
ATOM   1414  HB2 PHE    87      68.650  49.150  35.340  1.00  0.00            
ATOM   1415  HB3 PHE    87      69.690  47.940  36.020  1.00  0.00            
ATOM   1416  CG  PHE    87      70.630  49.260  34.490  1.00  0.00            
ATOM   1417  CD1 PHE    87      71.940  48.850  34.950  1.00  0.00            
ATOM   1418  HD1 PHE    87      72.110  48.010  35.620  1.00  0.00            
ATOM   1419  CE1 PHE    87      73.050  49.640  34.740  1.00  0.00            
ATOM   1420  HE1 PHE    87      74.000  49.240  35.050  1.00  0.00            
ATOM   1421  CZ  PHE    87      72.920  50.810  33.960  1.00  0.00            
ATOM   1422  HZ  PHE    87      73.810  51.410  33.820  1.00  0.00            
ATOM   1423  CE2 PHE    87      71.660  51.230  33.520  1.00  0.00            
ATOM   1424  HE2 PHE    87      71.520  52.170  33.010  1.00  0.00            
ATOM   1425  CD2 PHE    87      70.520  50.490  33.810  1.00  0.00            
ATOM   1426  HD2 PHE    87      69.530  50.830  33.540  1.00  0.00            
ATOM   1427  C   PHE    87      67.690  46.690  34.620  1.00  0.00            
ATOM   1428  O   PHE    87      67.560  46.680  35.840  1.00  0.00            
ATOM   1429  N   PRO    88      66.930  45.950  33.710  1.00  0.00            
ATOM   1430  CD  PRO    88      67.240  45.600  32.310  1.00  0.00            
ATOM   1431  HD2 PRO    88      68.270  45.320  32.090  1.00  0.00            
ATOM   1432  HD3 PRO    88      66.800  46.330  31.630  1.00  0.00            
ATOM   1433  CG  PRO    88      66.490  44.320  31.950  1.00  0.00            
ATOM   1434  HG2 PRO    88      67.140  43.480  32.190  1.00  0.00            
ATOM   1435  HG3 PRO    88      66.340  44.270  30.870  1.00  0.00            
ATOM   1436  CB  PRO    88      65.250  44.380  32.860  1.00  0.00            
ATOM   1437  HB2 PRO    88      64.890  43.380  33.100  1.00  0.00            
ATOM   1438  HB3 PRO    88      64.540  45.040  32.350  1.00  0.00            
ATOM   1439  CA  PRO    88      65.810  45.070  34.120  1.00  0.00            
ATOM   1440  HA  PRO    88      65.000  45.660  34.550  1.00  0.00            
ATOM   1441  C   PRO    88      66.290  43.970  35.120  1.00  0.00            
ATOM   1442  O   PRO    88      67.450  43.600  35.090  1.00  0.00            
ATOM   1443  N   PRO    89      65.410  43.370  35.920  1.00  0.00            
ATOM   1444  CD  PRO    89      64.110  43.870  36.260  1.00  0.00            
ATOM   1445  HD2 PRO    89      63.460  43.760  35.400  1.00  0.00            
ATOM   1446  HD3 PRO    89      64.320  44.890  36.590  1.00  0.00            
ATOM   1447  CG  PRO    89      63.640  43.050  37.480  1.00  0.00            
ATOM   1448  HG2 PRO    89      62.590  42.750  37.390  1.00  0.00            
ATOM   1449  HG3 PRO    89      63.850  43.600  38.400  1.00  0.00            
ATOM   1450  CB  PRO    89      64.560  41.820  37.550  1.00  0.00            
ATOM   1451  HB2 PRO    89      63.970  40.950  37.300  1.00  0.00            
ATOM   1452  HB3 PRO    89      64.910  41.650  38.570  1.00  0.00            
ATOM   1453  CA  PRO    89      65.730  42.070  36.570  1.00  0.00            
ATOM   1454  HA  PRO    89      66.650  42.050  37.150  1.00  0.00            
ATOM   1455  C   PRO    89      65.800  40.830  35.650  1.00  0.00            
ATOM   1456  O   PRO    89      66.380  39.820  36.100  1.00  0.00            
ATOM   1457  N   ALA    90      65.300  40.880  34.460  1.00  0.00            
ATOM   1458  H   ALA    90      64.920  41.760  34.140  1.00  0.00            
ATOM   1459  CA  ALA    90      65.300  39.860  33.450  1.00  0.00            
ATOM   1460  HA  ALA    90      64.450  39.200  33.620  1.00  0.00            
ATOM   1461  CB  ALA    90      65.010  40.580  32.200  1.00  0.00            
ATOM   1462  HB1 ALA    90      65.770  41.340  32.050  1.00  0.00            
ATOM   1463  HB2 ALA    90      64.990  39.890  31.360  1.00  0.00            
ATOM   1464  HB3 ALA    90      64.040  41.070  32.270  1.00  0.00            
ATOM   1465  C   ALA    90      66.540  39.080  33.190  1.00  0.00            
ATOM   1466  O   ALA    90      67.580  39.730  32.960  1.00  0.00            
ATOM   1467  N   PRO    91      66.530  37.730  33.350  1.00  0.00            
ATOM   1468  CD  PRO    91      65.320  36.880  33.270  1.00  0.00            
ATOM   1469  HD2 PRO    91      64.830  37.030  32.310  1.00  0.00            
ATOM   1470  HD3 PRO    91      64.610  37.040  34.090  1.00  0.00            
ATOM   1471  CG  PRO    91      65.850  35.450  33.420  1.00  0.00            
ATOM   1472  HG2 PRO    91      65.950  35.030  32.420  1.00  0.00            
ATOM   1473  HG3 PRO    91      65.190  34.720  33.890  1.00  0.00            
ATOM   1474  CB  PRO    91      67.200  35.710  34.180  1.00  0.00            
ATOM   1475  HB2 PRO    91      67.870  34.860  34.000  1.00  0.00            
ATOM   1476  HB3 PRO    91      67.070  36.000  35.220  1.00  0.00            
ATOM   1477  CA  PRO    91      67.750  36.920  33.490  1.00  0.00            
ATOM   1478  HA  PRO    91      68.450  37.340  34.210  1.00  0.00            
ATOM   1479  C   PRO    91      68.480  36.630  32.140  1.00  0.00            
ATOM   1480  O   PRO    91      69.200  35.590  32.060  1.00  0.00            
ATOM   1481  N   GLU    92      68.340  37.400  31.060  1.00  0.00            
ATOM   1482  H   GLU    92      67.870  38.280  31.230  1.00  0.00            
ATOM   1483  CA  GLU    92      68.910  37.160  29.710  1.00  0.00            
ATOM   1484  HA  GLU    92      68.520  36.210  29.330  1.00  0.00            
ATOM   1485  CB  GLU    92      68.270  38.230  28.720  1.00  0.00            
ATOM   1486  HB2 GLU    92      68.840  39.160  28.780  1.00  0.00            
ATOM   1487  HB3 GLU    92      68.460  37.930  27.690  1.00  0.00            
ATOM   1488  CG  GLU    92      66.770  38.510  29.020  1.00  0.00            
ATOM   1489  HG2 GLU    92      66.550  39.040  29.950  1.00  0.00            
ATOM   1490  HG3 GLU    92      66.510  39.270  28.290  1.00  0.00            
ATOM   1491  CD  GLU    92      65.830  37.330  28.950  1.00  0.00            
ATOM   1492  OE1 GLU    92      66.010  36.470  28.010  1.00  0.00            
ATOM   1493  OE2 GLU    92      64.950  37.250  29.830  1.00  0.00            
ATOM   1494  C   GLU    92      70.440  37.240  29.640  1.00  0.00            
ATOM   1495  O   GLU    92      71.080  38.260  29.660  1.00  0.00            
ATOM   1496  N   ASP    93      71.130  36.090  29.640  1.00  0.00            
ATOM   1497  H   ASP    93      70.560  35.260  29.640  1.00  0.00            
ATOM   1498  CA  ASP    93      72.610  35.940  29.780  1.00  0.00            
ATOM   1499  HA  ASP    93      72.830  34.870  29.820  1.00  0.00            
ATOM   1500  CB  ASP    93      73.350  36.490  28.530  1.00  0.00            
ATOM   1501  HB2 ASP    93      73.420  37.580  28.470  1.00  0.00            
ATOM   1502  HB3 ASP    93      74.380  36.140  28.540  1.00  0.00            
ATOM   1503  CG  ASP    93      72.800  35.850  27.300  1.00  0.00            
ATOM   1504  OD1 ASP    93      72.410  34.650  27.350  1.00  0.00            
ATOM   1505  OD2 ASP    93      72.910  36.510  26.200  1.00  0.00            
ATOM   1506  C   ASP    93      73.260  36.470  31.080  1.00  0.00            
ATOM   1507  O   ASP    93      74.490  36.360  31.290  1.00  0.00            
ATOM   1508  N   LYS    94      72.450  37.040  31.980  1.00  0.00            
ATOM   1509  H   LYS    94      71.490  37.200  31.700  1.00  0.00            
ATOM   1510  CA  LYS    94      72.830  37.510  33.320  1.00  0.00            
ATOM   1511  HA  LYS    94      73.900  37.700  33.370  1.00  0.00            
ATOM   1512  CB  LYS    94      72.130  38.910  33.510  1.00  0.00            
ATOM   1513  HB2 LYS    94      71.080  38.780  33.270  1.00  0.00            
ATOM   1514  HB3 LYS    94      72.190  39.310  34.530  1.00  0.00            
ATOM   1515  CG  LYS    94      72.740  39.900  32.460  1.00  0.00            
ATOM   1516  HG2 LYS    94      72.960  39.420  31.510  1.00  0.00            
ATOM   1517  HG3 LYS    94      71.940  40.560  32.110  1.00  0.00            
ATOM   1518  CD  LYS    94      73.970  40.650  32.870  1.00  0.00            
ATOM   1519  HD2 LYS    94      73.880  41.050  33.880  1.00  0.00            
ATOM   1520  HD3 LYS    94      74.770  39.920  32.740  1.00  0.00            
ATOM   1521  CE  LYS    94      74.030  41.810  31.890  1.00  0.00            
ATOM   1522  HE2 LYS    94      74.080  41.500  30.850  1.00  0.00            
ATOM   1523  HE3 LYS    94      73.060  42.310  31.900  1.00  0.00            
ATOM   1524  NZ  LYS    94      75.070  42.730  32.350  1.00  0.00            
ATOM   1525  HZ1 LYS    94      74.960  43.560  31.800  1.00  0.00            
ATOM   1526  HZ2 LYS    94      74.860  43.040  33.290  1.00  0.00            
ATOM   1527  HZ3 LYS    94      76.000  42.340  32.350  1.00  0.00            
ATOM   1528  C   LYS    94      72.470  36.540  34.470  1.00  0.00            
ATOM   1529  O   LYS    94      71.610  35.670  34.430  1.00  0.00            
ATOM   1530  N   LYS    95      73.050  36.720  35.670  1.00  0.00            
ATOM   1531  H   LYS    95      73.750  37.440  35.710  1.00  0.00            
ATOM   1532  CA  LYS    95      72.560  36.100  36.860  1.00  0.00            
ATOM   1533  HA  LYS    95      72.580  35.010  36.800  1.00  0.00            
ATOM   1534  CB  LYS    95      73.660  36.210  37.930  1.00  0.00            
ATOM   1535  HB2 LYS    95      74.530  35.770  37.450  1.00  0.00            
ATOM   1536  HB3 LYS    95      74.010  37.240  38.080  1.00  0.00            
ATOM   1537  CG  LYS    95      73.310  35.580  39.240  1.00  0.00            
ATOM   1538  HG2 LYS    95      72.740  36.260  39.880  1.00  0.00            
ATOM   1539  HG3 LYS    95      72.770  34.640  39.140  1.00  0.00            
ATOM   1540  CD  LYS    95      74.670  35.330  39.990  1.00  0.00            
ATOM   1541  HD2 LYS    95      75.390  34.780  39.380  1.00  0.00            
ATOM   1542  HD3 LYS    95      75.140  36.290  40.200  1.00  0.00            
ATOM   1543  CE  LYS    95      74.370  34.640  41.340  1.00  0.00            
ATOM   1544  HE2 LYS    95      73.550  35.140  41.850  1.00  0.00            
ATOM   1545  HE3 LYS    95      74.090  33.620  41.090  1.00  0.00            
ATOM   1546  NZ  LYS    95      75.510  34.680  42.260  1.00  0.00            
ATOM   1547  HZ1 LYS    95      75.930  35.590  42.340  1.00  0.00            
ATOM   1548  HZ2 LYS    95      75.170  34.360  43.150  1.00  0.00            
ATOM   1549  HZ3 LYS    95      76.240  34.050  41.950  1.00  0.00            
ATOM   1550  C   LYS    95      71.250  36.780  37.370  1.00  0.00            
ATOM   1551  O   LYS    95      71.180  38.000  37.350  1.00  0.00            
ATOM   1552  N   PRO    96      70.260  36.000  37.890  1.00  0.00            
ATOM   1553  CD  PRO    96      70.170  34.560  37.800  1.00  0.00            
ATOM   1554  HD2 PRO    96      70.580  34.080  38.690  1.00  0.00            
ATOM   1555  HD3 PRO    96      70.730  34.320  36.890  1.00  0.00            
ATOM   1556  CG  PRO    96      68.650  34.230  37.780  1.00  0.00            
ATOM   1557  HG2 PRO    96      68.370  33.260  38.190  1.00  0.00            
ATOM   1558  HG3 PRO    96      68.320  34.330  36.740  1.00  0.00            
ATOM   1559  CB  PRO    96      68.110  35.350  38.600  1.00  0.00            
ATOM   1560  HB2 PRO    96      68.160  35.030  39.640  1.00  0.00            
ATOM   1561  HB3 PRO    96      67.060  35.550  38.380  1.00  0.00            
ATOM   1562  CA  PRO    96      69.010  36.590  38.330  1.00  0.00            
ATOM   1563  HA  PRO    96      68.630  37.200  37.510  1.00  0.00            
ATOM   1564  C   PRO    96      69.010  37.450  39.610  1.00  0.00            
ATOM   1565  O   PRO    96      69.940  37.480  40.390  1.00  0.00            
ATOM   1566  N   LEU    97      67.930  38.180  39.790  1.00  0.00            
ATOM   1567  H   LEU    97      67.100  37.960  39.260  1.00  0.00            
ATOM   1568  CA  LEU    97      67.760  39.050  40.990  1.00  0.00            
ATOM   1569  HA  LEU    97      68.770  39.450  41.080  1.00  0.00            
ATOM   1570  CB  LEU    97      66.790  40.200  40.560  1.00  0.00            
ATOM   1571  HB2 LEU    97      66.930  40.700  39.600  1.00  0.00            
ATOM   1572  HB3 LEU    97      65.810  39.790  40.300  1.00  0.00            
ATOM   1573  CG  LEU    97      66.580  41.220  41.740  1.00  0.00            
ATOM   1574  HG  LEU    97      66.270  40.690  42.640  1.00  0.00            
ATOM   1575  CD1 LEU    97      67.920  41.940  42.000  1.00  0.00            
ATOM   1576 1HD1 LEU    97      68.420  42.050  41.030  1.00  0.00            
ATOM   1577 2HD1 LEU    97      67.700  42.900  42.480  1.00  0.00            
ATOM   1578 3HD1 LEU    97      68.470  41.390  42.760  1.00  0.00            
ATOM   1579  CD2 LEU    97      65.650  42.290  41.220  1.00  0.00            
ATOM   1580 1HD2 LEU    97      64.760  41.820  40.800  1.00  0.00            
ATOM   1581 2HD2 LEU    97      65.340  42.990  41.990  1.00  0.00            
ATOM   1582 3HD2 LEU    97      66.120  42.900  40.450  1.00  0.00            
ATOM   1583  C   LEU    97      67.250  38.150  42.110  1.00  0.00            
ATOM   1584  O   LEU    97      66.040  37.970  42.260  1.00  0.00            
ATOM   1585  N   THR    98      68.120  37.630  42.920  1.00  0.00            
ATOM   1586  H   THR    98      69.080  37.700  42.620  1.00  0.00            
ATOM   1587  CA  THR    98      67.960  36.630  43.990  1.00  0.00            
ATOM   1588  HA  THR    98      66.900  36.510  44.220  1.00  0.00            
ATOM   1589  CB  THR    98      68.260  35.310  43.320  1.00  0.00            
ATOM   1590  HB  THR    98      67.850  35.380  42.310  1.00  0.00            
ATOM   1591  CG2 THR    98      69.720  35.060  43.200  1.00  0.00            
ATOM   1592 1HG2 THR    98      69.830  34.250  42.470  1.00  0.00            
ATOM   1593 2HG2 THR    98      70.260  35.830  42.660  1.00  0.00            
ATOM   1594 3HG2 THR    98      70.120  34.800  44.180  1.00  0.00            
ATOM   1595  OG1 THR    98      67.640  34.250  43.990  1.00  0.00            
ATOM   1596  HG1 THR    98      66.690  34.390  43.900  1.00  0.00            
ATOM   1597  C   THR    98      68.800  36.910  45.210  1.00  0.00            
ATOM   1598  O   THR    98      69.880  37.530  45.090  1.00  0.00            
ATOM   1599  N   ARG    99      68.310  36.480  46.370  1.00  0.00            
ATOM   1600  H   ARG    99      67.490  35.900  46.370  1.00  0.00            
ATOM   1601  CA  ARG    99      68.900  36.770  47.680  1.00  0.00            
ATOM   1602  HA  ARG    99      68.200  36.500  48.470  1.00  0.00            
ATOM   1603  CB  ARG    99      70.120  35.820  47.960  1.00  0.00            
ATOM   1604  HB2 ARG    99      70.950  35.970  47.270  1.00  0.00            
ATOM   1605  HB3 ARG    99      70.420  36.050  48.980  1.00  0.00            
ATOM   1606  CG  ARG    99      69.810  34.350  47.830  1.00  0.00            
ATOM   1607  HG2 ARG    99      68.870  34.140  48.340  1.00  0.00            
ATOM   1608  HG3 ARG    99      69.670  34.030  46.800  1.00  0.00            
ATOM   1609  CD  ARG    99      70.870  33.400  48.410  1.00  0.00            
ATOM   1610  HD2 ARG    99      71.780  33.510  47.810  1.00  0.00            
ATOM   1611  HD3 ARG    99      71.140  33.700  49.430  1.00  0.00            
ATOM   1612  NE  ARG    99      70.260  32.020  48.320  1.00  0.00            
ATOM   1613  HE  ARG    99      69.720  31.780  49.140  1.00  0.00            
ATOM   1614  CZ  ARG    99      70.140  31.170  47.270  1.00  0.00            
ATOM   1615  NH1 ARG    99      70.690  31.420  46.140  1.00  0.00            
ATOM   1616 1HH1 ARG    99      71.410  32.130  46.100  1.00  0.00            
ATOM   1617 2HH1 ARG    99      70.570  30.760  45.390  1.00  0.00            
ATOM   1618  NH2 ARG    99      69.500  30.080  47.330  1.00  0.00            
ATOM   1619 1HH2 ARG    99      69.040  29.840  48.200  1.00  0.00            
ATOM   1620 2HH2 ARG    99      69.340  29.550  46.490  1.00  0.00            
ATOM   1621  C   ARG    99      69.240  38.300  47.920  1.00  0.00            
ATOM   1622  O   ARG    99      68.290  39.080  47.760  1.00  0.00            
ATOM   1623  N   LEU   100      70.410  38.610  48.480  1.00  0.00            
ATOM   1624  H   LEU   100      71.150  37.930  48.540  1.00  0.00            
ATOM   1625  CA  LEU   100      70.740  39.950  49.040  1.00  0.00            
ATOM   1626  HA  LEU   100      70.100  40.100  49.910  1.00  0.00            
ATOM   1627  CB  LEU   100      72.160  39.790  49.630  1.00  0.00            
ATOM   1628  HB2 LEU   100      72.130  39.160  50.520  1.00  0.00            
ATOM   1629  HB3 LEU   100      72.780  39.320  48.870  1.00  0.00            
ATOM   1630  CG  LEU   100      72.810  41.140  49.990  1.00  0.00            
ATOM   1631  HG  LEU   100      72.940  41.840  49.160  1.00  0.00            
ATOM   1632  CD1 LEU   100      72.060  41.880  51.050  1.00  0.00            
ATOM   1633 1HD1 LEU   100      72.160  41.430  52.030  1.00  0.00            
ATOM   1634 2HD1 LEU   100      72.450  42.890  51.160  1.00  0.00            
ATOM   1635 3HD1 LEU   100      70.990  41.950  50.850  1.00  0.00            
ATOM   1636  CD2 LEU   100      74.180  40.820  50.540  1.00  0.00            
ATOM   1637 1HD2 LEU   100      74.150  40.350  51.520  1.00  0.00            
ATOM   1638 2HD2 LEU   100      74.770  40.160  49.900  1.00  0.00            
ATOM   1639 3HD2 LEU   100      74.690  41.770  50.700  1.00  0.00            
ATOM   1640  C   LEU   100      70.510  41.130  48.010  1.00  0.00            
ATOM   1641  O   LEU   100      70.210  42.240  48.330  1.00  0.00            
ATOM   1642  N   GLN   101      70.700  40.740  46.760  1.00  0.00            
ATOM   1643  H   GLN   101      71.310  39.960  46.560  1.00  0.00            
ATOM   1644  CA  GLN   101      70.560  41.880  45.760  1.00  0.00            
ATOM   1645  HA  GLN   101      70.990  42.850  46.020  1.00  0.00            
ATOM   1646  CB  GLN   101      71.180  41.480  44.410  1.00  0.00            
ATOM   1647  HB2 GLN   101      72.160  41.080  44.660  1.00  0.00            
ATOM   1648  HB3 GLN   101      70.600  40.650  44.000  1.00  0.00            
ATOM   1649  CG  GLN   101      71.310  42.610  43.420  1.00  0.00            
ATOM   1650  HG2 GLN   101      70.360  43.150  43.350  1.00  0.00            
ATOM   1651  HG3 GLN   101      72.050  43.330  43.760  1.00  0.00            
ATOM   1652  CD  GLN   101      71.730  42.050  42.050  1.00  0.00            
ATOM   1653  OE1 GLN   101      71.490  40.850  41.710  1.00  0.00            
ATOM   1654  NE2 GLN   101      72.520  42.740  41.220  1.00  0.00            
ATOM   1655 1HE2 GLN   101      73.010  42.330  40.430  1.00  0.00            
ATOM   1656 2HE2 GLN   101      72.740  43.700  41.460  1.00  0.00            
ATOM   1657  C   GLN   101      69.080  42.250  45.590  1.00  0.00            
ATOM   1658  O   GLN   101      68.720  43.320  45.230  1.00  0.00            
ATOM   1659  N   GLU   102      68.210  41.280  45.770  1.00  0.00            
ATOM   1660  H   GLU   102      68.680  40.410  45.970  1.00  0.00            
ATOM   1661  CA  GLU   102      66.770  41.490  45.870  1.00  0.00            
ATOM   1662  HA  GLU   102      66.430  42.170  45.090  1.00  0.00            
ATOM   1663  CB  GLU   102      66.030  40.120  45.780  1.00  0.00            
ATOM   1664  HB2 GLU   102      66.440  39.790  44.830  1.00  0.00            
ATOM   1665  HB3 GLU   102      66.400  39.380  46.490  1.00  0.00            
ATOM   1666  CG  GLU   102      64.600  40.160  45.690  1.00  0.00            
ATOM   1667  HG2 GLU   102      64.250  41.110  45.300  1.00  0.00            
ATOM   1668  HG3 GLU   102      64.340  39.530  44.840  1.00  0.00            
ATOM   1669  CD  GLU   102      63.800  39.690  46.930  1.00  0.00            
ATOM   1670  OE1 GLU   102      62.800  38.980  46.770  1.00  0.00            
ATOM   1671  OE2 GLU   102      64.320  39.890  48.040  1.00  0.00            
ATOM   1672  C   GLU   102      66.380  42.180  47.200  1.00  0.00            
ATOM   1673  O   GLU   102      65.450  42.950  47.230  1.00  0.00            
ATOM   1674  N   ARG   103      67.090  41.900  48.350  1.00  0.00            
ATOM   1675  H   ARG   103      67.870  41.270  48.230  1.00  0.00            
ATOM   1676  CA  ARG   103      66.920  42.620  49.680  1.00  0.00            
ATOM   1677  HA  ARG   103      65.870  42.570  49.960  1.00  0.00            
ATOM   1678  CB  ARG   103      67.810  41.900  50.700  1.00  0.00            
ATOM   1679  HB2 ARG   103      68.870  41.980  50.440  1.00  0.00            
ATOM   1680  HB3 ARG   103      67.630  42.480  51.610  1.00  0.00            
ATOM   1681  CG  ARG   103      67.560  40.390  50.900  1.00  0.00            
ATOM   1682  HG2 ARG   103      68.000  39.790  50.100  1.00  0.00            
ATOM   1683  HG3 ARG   103      67.890  40.060  51.880  1.00  0.00            
ATOM   1684  CD  ARG   103      66.090  39.980  50.810  1.00  0.00            
ATOM   1685  HD2 ARG   103      65.530  40.520  51.570  1.00  0.00            
ATOM   1686  HD3 ARG   103      65.600  40.310  49.890  1.00  0.00            
ATOM   1687  NE  ARG   103      65.890  38.520  51.080  1.00  0.00            
ATOM   1688  HE  ARG   103      65.910  38.260  52.050  1.00  0.00            
ATOM   1689  CZ  ARG   103      65.850  37.530  50.190  1.00  0.00            
ATOM   1690  NH1 ARG   103      65.830  37.750  48.940  1.00  0.00            
ATOM   1691 1HH1 ARG   103      65.430  38.630  48.640  1.00  0.00            
ATOM   1692 2HH1 ARG   103      65.660  36.900  48.430  1.00  0.00            
ATOM   1693  NH2 ARG   103      65.820  36.260  50.510  1.00  0.00            
ATOM   1694 1HH2 ARG   103      65.860  35.950  51.470  1.00  0.00            
ATOM   1695 2HH2 ARG   103      65.730  35.510  49.840  1.00  0.00            
ATOM   1696  C   ARG   103      67.380  44.100  49.550  1.00  0.00            
ATOM   1697  O   ARG   103      66.930  44.970  50.290  1.00  0.00            
ATOM   1698  N   LEU   104      68.170  44.490  48.580  1.00  0.00            
ATOM   1699  H   LEU   104      68.230  43.770  47.870  1.00  0.00            
ATOM   1700  CA  LEU   104      68.650  45.870  48.270  1.00  0.00            
ATOM   1701  HA  LEU   104      68.640  46.340  49.250  1.00  0.00            
ATOM   1702  CB  LEU   104      70.010  46.000  47.670  1.00  0.00            
ATOM   1703  HB2 LEU   104      69.940  45.300  46.830  1.00  0.00            
ATOM   1704  HB3 LEU   104      70.240  47.000  47.310  1.00  0.00            
ATOM   1705  CG  LEU   104      71.110  45.540  48.630  1.00  0.00            
ATOM   1706  HG  LEU   104      70.750  44.740  49.280  1.00  0.00            
ATOM   1707  CD1 LEU   104      72.430  45.160  47.980  1.00  0.00            
ATOM   1708 1HD1 LEU   104      72.220  44.400  47.220  1.00  0.00            
ATOM   1709 2HD1 LEU   104      72.980  45.960  47.480  1.00  0.00            
ATOM   1710 3HD1 LEU   104      73.050  44.710  48.750  1.00  0.00            
ATOM   1711  CD2 LEU   104      71.300  46.780  49.500  1.00  0.00            
ATOM   1712 1HD2 LEU   104      71.670  47.610  48.900  1.00  0.00            
ATOM   1713 2HD2 LEU   104      70.330  46.980  49.960  1.00  0.00            
ATOM   1714 3HD2 LEU   104      71.880  46.460  50.370  1.00  0.00            
ATOM   1715  C   LEU   104      67.610  46.670  47.570  1.00  0.00            
ATOM   1716  O   LEU   104      67.190  47.740  47.980  1.00  0.00            
ATOM   1717  N   ILE   105      66.960  46.030  46.580  1.00  0.00            
ATOM   1718  H   ILE   105      67.250  45.110  46.280  1.00  0.00            
ATOM   1719  CA  ILE   105      65.760  46.620  45.940  1.00  0.00            
ATOM   1720  HA  ILE   105      66.000  47.660  45.730  1.00  0.00            
ATOM   1721  CB  ILE   105      65.430  45.890  44.580  1.00  0.00            
ATOM   1722  HB  ILE   105      65.130  44.870  44.800  1.00  0.00            
ATOM   1723  CG2 ILE   105      64.260  46.690  43.970  1.00  0.00            
ATOM   1724 1HG2 ILE   105      63.360  46.400  44.520  1.00  0.00            
ATOM   1725 2HG2 ILE   105      64.390  47.770  43.980  1.00  0.00            
ATOM   1726 3HG2 ILE   105      64.160  46.450  42.910  1.00  0.00            
ATOM   1727  CG1 ILE   105      66.670  45.830  43.650  1.00  0.00            
ATOM   1728 2HG1 ILE   105      67.420  45.280  44.220  1.00  0.00            
ATOM   1729 3HG1 ILE   105      66.520  45.160  42.800  1.00  0.00            
ATOM   1730  CD1 ILE   105      67.280  47.140  43.150  1.00  0.00            
ATOM   1731 1HD1 ILE   105      68.130  46.890  42.520  1.00  0.00            
ATOM   1732 2HD1 ILE   105      66.510  47.470  42.460  1.00  0.00            
ATOM   1733 3HD1 ILE   105      67.450  47.820  43.990  1.00  0.00            
ATOM   1734  C   ILE   105      64.570  46.690  46.940  1.00  0.00            
ATOM   1735  O   ILE   105      63.960  47.720  46.920  1.00  0.00            
ATOM   1736  N   LYS   106      64.390  45.670  47.830  1.00  0.00            
ATOM   1737  H   LYS   106      65.020  44.880  47.800  1.00  0.00            
ATOM   1738  CA  LYS   106      63.330  45.690  48.860  1.00  0.00            
ATOM   1739  HA  LYS   106      62.340  45.840  48.440  1.00  0.00            
ATOM   1740  CB  LYS   106      63.280  44.340  49.680  1.00  0.00            
ATOM   1741  HB2 LYS   106      64.280  43.910  49.740  1.00  0.00            
ATOM   1742  HB3 LYS   106      62.890  44.520  50.680  1.00  0.00            
ATOM   1743  CG  LYS   106      62.280  43.380  49.120  1.00  0.00            
ATOM   1744  HG2 LYS   106      61.250  43.750  49.180  1.00  0.00            
ATOM   1745  HG3 LYS   106      62.540  43.220  48.070  1.00  0.00            
ATOM   1746  CD  LYS   106      62.540  42.020  49.820  1.00  0.00            
ATOM   1747  HD2 LYS   106      63.460  41.740  49.330  1.00  0.00            
ATOM   1748  HD3 LYS   106      62.790  42.080  50.880  1.00  0.00            
ATOM   1749  CE  LYS   106      61.350  41.060  49.640  1.00  0.00            
ATOM   1750  HE2 LYS   106      60.730  41.130  50.540  1.00  0.00            
ATOM   1751  HE3 LYS   106      60.860  41.280  48.690  1.00  0.00            
ATOM   1752  NZ  LYS   106      61.870  39.700  49.710  1.00  0.00            
ATOM   1753  HZ1 LYS   106      62.380  39.620  48.830  1.00  0.00            
ATOM   1754  HZ2 LYS   106      62.390  39.440  50.530  1.00  0.00            
ATOM   1755  HZ3 LYS   106      61.180  38.980  49.590  1.00  0.00            
ATOM   1756  C   LYS   106      63.500  46.910  49.870  1.00  0.00            
ATOM   1757  O   LYS   106      62.460  47.470  50.270  1.00  0.00            
ATOM   1758  N   LYS   107      64.760  47.250  50.160  1.00  0.00            
ATOM   1759  H   LYS   107      65.510  46.680  49.800  1.00  0.00            
ATOM   1760  CA  LYS   107      65.110  48.470  50.920  1.00  0.00            
ATOM   1761  HA  LYS   107      64.320  48.480  51.680  1.00  0.00            
ATOM   1762  CB  LYS   107      66.440  48.190  51.550  1.00  0.00            
ATOM   1763  HB2 LYS   107      66.490  47.230  52.060  1.00  0.00            
ATOM   1764  HB3 LYS   107      67.250  48.060  50.830  1.00  0.00            
ATOM   1765  CG  LYS   107      66.910  49.240  52.620  1.00  0.00            
ATOM   1766  HG2 LYS   107      67.870  48.820  52.920  1.00  0.00            
ATOM   1767  HG3 LYS   107      67.110  50.220  52.180  1.00  0.00            
ATOM   1768  CD  LYS   107      66.100  49.480  53.900  1.00  0.00            
ATOM   1769  HD2 LYS   107      65.070  49.770  53.680  1.00  0.00            
ATOM   1770  HD3 LYS   107      66.110  48.590  54.530  1.00  0.00            
ATOM   1771  CE  LYS   107      66.760  50.550  54.780  1.00  0.00            
ATOM   1772  HE2 LYS   107      67.780  50.170  54.880  1.00  0.00            
ATOM   1773  HE3 LYS   107      66.920  51.490  54.260  1.00  0.00            
ATOM   1774  NZ  LYS   107      66.170  50.680  56.080  1.00  0.00            
ATOM   1775  HZ1 LYS   107      65.170  50.770  56.100  1.00  0.00            
ATOM   1776  HZ2 LYS   107      66.480  49.930  56.670  1.00  0.00            
ATOM   1777  HZ3 LYS   107      66.550  51.500  56.530  1.00  0.00            
ATOM   1778  C   LYS   107      65.150  49.780  50.120  1.00  0.00            
ATOM   1779  O   LYS   107      64.680  50.830  50.610  1.00  0.00            
ATOM   1780  N   LEU   108      65.820  49.830  48.990  1.00  0.00            
ATOM   1781  H   LEU   108      65.970  48.950  48.520  1.00  0.00            
ATOM   1782  CA  LEU   108      66.150  51.060  48.170  1.00  0.00            
ATOM   1783  HA  LEU   108      66.360  51.890  48.840  1.00  0.00            
ATOM   1784  CB  LEU   108      67.470  50.840  47.330  1.00  0.00            
ATOM   1785  HB2 LEU   108      67.230  50.020  46.660  1.00  0.00            
ATOM   1786  HB3 LEU   108      67.600  51.800  46.830  1.00  0.00            
ATOM   1787  CG  LEU   108      68.690  50.570  48.260  1.00  0.00            
ATOM   1788  HG  LEU   108      68.440  49.900  49.090  1.00  0.00            
ATOM   1789  CD1 LEU   108      69.840  49.880  47.500  1.00  0.00            
ATOM   1790 1HD1 LEU   108      70.300  50.700  46.950  1.00  0.00            
ATOM   1791 2HD1 LEU   108      70.550  49.490  48.230  1.00  0.00            
ATOM   1792 3HD1 LEU   108      69.460  49.170  46.760  1.00  0.00            
ATOM   1793  CD2 LEU   108      69.260  51.850  48.950  1.00  0.00            
ATOM   1794 1HD2 LEU   108      70.010  51.370  49.580  1.00  0.00            
ATOM   1795 2HD2 LEU   108      69.640  52.560  48.220  1.00  0.00            
ATOM   1796 3HD2 LEU   108      68.500  52.230  49.630  1.00  0.00            
ATOM   1797  C   LEU   108      65.010  51.530  47.200  1.00  0.00            
ATOM   1798  O   LEU   108      64.150  50.680  46.950  1.00  0.00            
ATOM   1799  N   GLY   109      64.990  52.770  46.740  1.00  0.00            
ATOM   1800  H   GLY   109      65.780  53.300  47.080  1.00  0.00            
ATOM   1801  CA  GLY   109      63.900  53.410  46.060  1.00  0.00            
ATOM   1802  HA2 GLY   109      62.980  53.180  46.590  1.00  0.00            
ATOM   1803  HA3 GLY   109      64.020  54.490  46.010  1.00  0.00            
ATOM   1804  C   GLY   109      63.730  52.900  44.610  1.00  0.00            
ATOM   1805  O   GLY   109      64.520  52.010  44.120  1.00  0.00            
ATOM   1806  N   GLU   110      62.830  53.480  43.880  1.00  0.00            
ATOM   1807  H   GLU   110      62.390  54.280  44.330  1.00  0.00            
ATOM   1808  CA  GLU   110      62.650  53.430  42.470  1.00  0.00            
ATOM   1809  HA  GLU   110      62.380  52.390  42.290  1.00  0.00            
ATOM   1810  CB  GLU   110      61.380  54.200  42.100  1.00  0.00            
ATOM   1811  HB2 GLU   110      60.470  53.890  42.610  1.00  0.00            
ATOM   1812  HB3 GLU   110      61.540  55.240  42.400  1.00  0.00            
ATOM   1813  CG  GLU   110      60.960  54.190  40.610  1.00  0.00            
ATOM   1814  HG2 GLU   110      60.000  54.700  40.650  1.00  0.00            
ATOM   1815  HG3 GLU   110      61.640  54.750  39.970  1.00  0.00            
ATOM   1816  CD  GLU   110      60.700  52.750  40.100  1.00  0.00            
ATOM   1817  OE1 GLU   110      60.360  51.880  40.880  1.00  0.00            
ATOM   1818  OE2 GLU   110      60.780  52.450  38.870  1.00  0.00            
ATOM   1819  C   GLU   110      63.840  53.820  41.670  1.00  0.00            
ATOM   1820  O   GLU   110      64.090  53.230  40.600  1.00  0.00            
ATOM   1821  N   HIE   111      64.710  54.650  42.190  1.00  0.00            
ATOM   1822  H   HIE   111      64.540  54.930  43.140  1.00  0.00            
ATOM   1823  CA  HIE   111      65.970  54.950  41.550  1.00  0.00            
ATOM   1824  HA  HIE   111      65.860  54.820  40.480  1.00  0.00            
ATOM   1825  CB  HIE   111      66.350  56.450  41.850  1.00  0.00            
ATOM   1826  HB2 HIE   111      67.340  56.710  41.490  1.00  0.00            
ATOM   1827  HB3 HIE   111      65.700  57.110  41.270  1.00  0.00            
ATOM   1828  CG  HIE   111      66.270  56.680  43.370  1.00  0.00            
ATOM   1829  ND1 HIE   111      65.130  56.730  44.150  1.00  0.00            
ATOM   1830  CE1 HIE   111      65.420  57.210  45.350  1.00  0.00            
ATOM   1831  HE1 HIE   111      64.710  57.420  46.140  1.00  0.00            
ATOM   1832  NE2 HIE   111      66.740  57.520  45.390  1.00  0.00            
ATOM   1833  HE2 HIE   111      67.180  57.890  46.220  1.00  0.00            
ATOM   1834  CD2 HIE   111      67.280  57.180  44.120  1.00  0.00            
ATOM   1835  HD2 HIE   111      68.310  57.430  43.890  1.00  0.00            
ATOM   1836  C   HIE   111      67.150  54.000  41.860  1.00  0.00            
ATOM   1837  O   HIE   111      68.280  54.490  41.700  1.00  0.00            
ATOM   1838  N   ALA   112      66.980  52.800  42.410  1.00  0.00            
ATOM   1839  H   ALA   112      66.050  52.550  42.710  1.00  0.00            
ATOM   1840  CA  ALA   112      68.060  51.860  42.640  1.00  0.00            
ATOM   1841  HA  ALA   112      69.040  52.330  42.550  1.00  0.00            
ATOM   1842  CB  ALA   112      67.870  51.390  44.090  1.00  0.00            
ATOM   1843  HB1 ALA   112      68.750  50.840  44.420  1.00  0.00            
ATOM   1844  HB2 ALA   112      67.510  52.170  44.760  1.00  0.00            
ATOM   1845  HB3 ALA   112      67.010  50.710  44.110  1.00  0.00            
ATOM   1846  C   ALA   112      67.900  50.800  41.560  1.00  0.00            
ATOM   1847  O   ALA   112      66.850  50.080  41.510  1.00  0.00            
ATOM   1848  N   TYR   113      68.850  50.660  40.710  1.00  0.00            
ATOM   1849  H   TYR   113      69.590  51.350  40.760  1.00  0.00            
ATOM   1850  CA  TYR   113      68.940  49.820  39.530  1.00  0.00            
ATOM   1851  HA  TYR   113      68.000  49.350  39.240  1.00  0.00            
ATOM   1852  CB  TYR   113      69.350  50.670  38.300  1.00  0.00            
ATOM   1853  HB2 TYR   113      70.360  51.060  38.250  1.00  0.00            
ATOM   1854  HB3 TYR   113      69.220  49.980  37.460  1.00  0.00            
ATOM   1855  CG  TYR   113      68.480  51.900  37.960  1.00  0.00            
ATOM   1856  CD1 TYR   113      67.670  51.870  36.810  1.00  0.00            
ATOM   1857  HD1 TYR   113      67.640  50.950  36.250  1.00  0.00            
ATOM   1858  CE1 TYR   113      66.970  53.030  36.420  1.00  0.00            
ATOM   1859  HE1 TYR   113      66.450  53.110  35.480  1.00  0.00            
ATOM   1860  CZ  TYR   113      67.020  54.200  37.190  1.00  0.00            
ATOM   1861  OH  TYR   113      66.310  55.290  36.930  1.00  0.00            
ATOM   1862  HH  TYR   113      65.880  55.400  36.080  1.00  0.00            
ATOM   1863  CE2 TYR   113      67.800  54.160  38.350  1.00  0.00            
ATOM   1864  HE2 TYR   113      67.720  55.070  38.930  1.00  0.00            
ATOM   1865  CD2 TYR   113      68.530  53.060  38.810  1.00  0.00            
ATOM   1866  HD2 TYR   113      69.250  53.240  39.600  1.00  0.00            
ATOM   1867  C   TYR   113      69.920  48.630  39.800  1.00  0.00            
ATOM   1868  O   TYR   113      71.140  48.800  40.110  1.00  0.00            
ATOM   1869  N   PRO   114      69.490  47.310  39.710  1.00  0.00            
ATOM   1870  CD  PRO   114      68.150  46.780  39.300  1.00  0.00            
ATOM   1871  HD2 PRO   114      67.910  47.300  38.370  1.00  0.00            
ATOM   1872  HD3 PRO   114      67.480  46.950  40.150  1.00  0.00            
ATOM   1873  CG  PRO   114      68.370  45.290  39.080  1.00  0.00            
ATOM   1874  HG2 PRO   114      68.560  45.120  38.020  1.00  0.00            
ATOM   1875  HG3 PRO   114      67.490  44.720  39.360  1.00  0.00            
ATOM   1876  CB  PRO   114      69.560  44.920  40.000  1.00  0.00            
ATOM   1877  HB2 PRO   114      70.070  44.030  39.630  1.00  0.00            
ATOM   1878  HB3 PRO   114      69.230  44.780  41.030  1.00  0.00            
ATOM   1879  CA  PRO   114      70.390  46.200  39.920  1.00  0.00            
ATOM   1880  HA  PRO   114      71.010  46.350  40.800  1.00  0.00            
ATOM   1881  C   PRO   114      71.320  45.950  38.700  1.00  0.00            
ATOM   1882  O   PRO   114      70.840  46.140  37.520  1.00  0.00            
ATOM   1883  N   PHE   115      72.620  45.600  38.900  1.00  0.00            
ATOM   1884  H   PHE   115      72.980  45.630  39.850  1.00  0.00            
ATOM   1885  CA  PHE   115      73.530  45.230  37.780  1.00  0.00            
ATOM   1886  HA  PHE   115      72.860  45.200  36.930  1.00  0.00            
ATOM   1887  CB  PHE   115      74.600  46.410  37.560  1.00  0.00            
ATOM   1888  HB2 PHE   115      75.190  46.050  36.720  1.00  0.00            
ATOM   1889  HB3 PHE   115      74.080  47.310  37.230  1.00  0.00            
ATOM   1890  CG  PHE   115      75.550  46.740  38.660  1.00  0.00            
ATOM   1891  CD1 PHE   115      76.780  46.040  38.800  1.00  0.00            
ATOM   1892  HD1 PHE   115      76.950  45.240  38.090  1.00  0.00            
ATOM   1893  CE1 PHE   115      77.740  46.440  39.740  1.00  0.00            
ATOM   1894  HE1 PHE   115      78.660  45.900  39.880  1.00  0.00            
ATOM   1895  CZ  PHE   115      77.410  47.470  40.630  1.00  0.00            
ATOM   1896  HZ  PHE   115      78.130  47.820  41.360  1.00  0.00            
ATOM   1897  CE2 PHE   115      76.160  48.150  40.560  1.00  0.00            
ATOM   1898  HE2 PHE   115      76.050  49.000  41.210  1.00  0.00            
ATOM   1899  CD2 PHE   115      75.230  47.810  39.520  1.00  0.00            
ATOM   1900  HD2 PHE   115      74.430  48.500  39.290  1.00  0.00            
ATOM   1901  C   PHE   115      74.240  43.930  38.070  1.00  0.00            
ATOM   1902  O   PHE   115      74.470  43.650  39.230  1.00  0.00            
ATOM   1903  N   THR   116      74.580  43.120  37.050  1.00  0.00            
ATOM   1904  H   THR   116      74.290  43.400  36.130  1.00  0.00            
ATOM   1905  CA  THR   116      75.450  41.960  37.230  1.00  0.00            
ATOM   1906  HA  THR   116      76.150  42.010  38.070  1.00  0.00            
ATOM   1907  CB  THR   116      74.680  40.590  37.380  1.00  0.00            
ATOM   1908  HB  THR   116      75.490  39.850  37.360  1.00  0.00            
ATOM   1909  CG2 THR   116      73.870  40.270  38.610  1.00  0.00            
ATOM   1910 1HG2 THR   116      73.580  39.220  38.610  1.00  0.00            
ATOM   1911 2HG2 THR   116      74.430  40.410  39.540  1.00  0.00            
ATOM   1912 3HG2 THR   116      73.010  40.930  38.620  1.00  0.00            
ATOM   1913  OG1 THR   116      73.700  40.400  36.320  1.00  0.00            
ATOM   1914  HG1 THR   116      72.940  40.970  36.460  1.00  0.00            
ATOM   1915  C   THR   116      76.370  41.860  35.990  1.00  0.00            
ATOM   1916  O   THR   116      75.930  42.340  34.970  1.00  0.00            
ATOM   1917  N   PHE   117      77.550  41.240  36.120  1.00  0.00            
ATOM   1918  H   PHE   117      77.650  40.840  37.040  1.00  0.00            
ATOM   1919  CA  PHE   117      78.420  40.830  34.960  1.00  0.00            
ATOM   1920  HA  PHE   117      77.840  41.030  34.060  1.00  0.00            
ATOM   1921  CB  PHE   117      79.650  41.780  34.900  1.00  0.00            
ATOM   1922  HB2 PHE   117      80.270  41.540  35.760  1.00  0.00            
ATOM   1923  HB3 PHE   117      80.320  41.530  34.080  1.00  0.00            
ATOM   1924  CG  PHE   117      79.470  43.240  34.960  1.00  0.00            
ATOM   1925  CD1 PHE   117      79.470  43.850  36.250  1.00  0.00            
ATOM   1926  HD1 PHE   117      79.500  43.270  37.160  1.00  0.00            
ATOM   1927  CE1 PHE   117      79.620  45.230  36.290  1.00  0.00            
ATOM   1928  HE1 PHE   117      79.760  45.740  37.230  1.00  0.00            
ATOM   1929  CZ  PHE   117      79.510  45.940  35.080  1.00  0.00            
ATOM   1930  HZ  PHE   117      79.620  47.020  35.140  1.00  0.00            
ATOM   1931  CE2 PHE   117      79.390  45.350  33.800  1.00  0.00            
ATOM   1932  HE2 PHE   117      79.460  45.920  32.890  1.00  0.00            
ATOM   1933  CD2 PHE   117      79.390  43.960  33.790  1.00  0.00            
ATOM   1934  HD2 PHE   117      79.400  43.460  32.830  1.00  0.00            
ATOM   1935  C   PHE   117      78.810  39.340  35.030  1.00  0.00            
ATOM   1936  O   PHE   117      78.740  38.790  36.110  1.00  0.00            
ATOM   1937  N   GLU   118      79.400  38.820  33.920  1.00  0.00            
ATOM   1938  H   GLU   118      79.430  39.360  33.070  1.00  0.00            
ATOM   1939  CA  GLU   118      80.420  37.760  33.940  1.00  0.00            
ATOM   1940  HA  GLU   118      80.350  37.300  34.930  1.00  0.00            
ATOM   1941  CB  GLU   118      80.080  36.680  32.800  1.00  0.00            
ATOM   1942  HB2 GLU   118      80.190  37.070  31.790  1.00  0.00            
ATOM   1943  HB3 GLU   118      80.750  35.830  32.890  1.00  0.00            
ATOM   1944  CG  GLU   118      78.640  36.080  33.040  1.00  0.00            
ATOM   1945  HG2 GLU   118      77.850  36.790  32.800  1.00  0.00            
ATOM   1946  HG3 GLU   118      78.570  35.160  32.450  1.00  0.00            
ATOM   1947  CD  GLU   118      78.300  35.420  34.440  1.00  0.00            
ATOM   1948  OE1 GLU   118      79.210  35.000  35.200  1.00  0.00            
ATOM   1949  OE2 GLU   118      77.150  35.350  34.800  1.00  0.00            
ATOM   1950  C   GLU   118      81.750  38.300  33.630  1.00  0.00            
ATOM   1951  O   GLU   118      81.910  39.190  32.850  1.00  0.00            
ATOM   1952  N   ILE   119      82.780  37.740  34.240  1.00  0.00            
ATOM   1953  H   ILE   119      82.610  36.980  34.880  1.00  0.00            
ATOM   1954  CA  ILE   119      84.200  37.940  33.810  1.00  0.00            
ATOM   1955  HA  ILE   119      84.230  38.870  33.240  1.00  0.00            
ATOM   1956  CB  ILE   119      85.050  38.190  35.130  1.00  0.00            
ATOM   1957  HB  ILE   119      84.940  37.300  35.750  1.00  0.00            
ATOM   1958  CG2 ILE   119      86.450  38.300  34.730  1.00  0.00            
ATOM   1959 1HG2 ILE   119      86.750  37.390  34.210  1.00  0.00            
ATOM   1960 2HG2 ILE   119      86.650  39.100  34.020  1.00  0.00            
ATOM   1961 3HG2 ILE   119      87.160  38.370  35.550  1.00  0.00            
ATOM   1962  CG1 ILE   119      84.580  39.410  35.900  1.00  0.00            
ATOM   1963 2HG1 ILE   119      84.460  40.330  35.320  1.00  0.00            
ATOM   1964 3HG1 ILE   119      83.620  39.140  36.330  1.00  0.00            
ATOM   1965  CD1 ILE   119      85.430  39.720  37.180  1.00  0.00            
ATOM   1966 1HD1 ILE   119      86.400  40.120  36.860  1.00  0.00            
ATOM   1967 2HD1 ILE   119      84.890  40.510  37.700  1.00  0.00            
ATOM   1968 3HD1 ILE   119      85.490  38.850  37.830  1.00  0.00            
ATOM   1969  C   ILE   119      84.660  36.700  33.030  1.00  0.00            
ATOM   1970  O   ILE   119      84.590  35.560  33.520  1.00  0.00            
ATOM   1971  N   PRO   120      85.130  36.890  31.770  1.00  0.00            
ATOM   1972  CD  PRO   120      85.140  38.100  31.030  1.00  0.00            
ATOM   1973  HD2 PRO   120      85.870  38.800  31.420  1.00  0.00            
ATOM   1974  HD3 PRO   120      84.150  38.560  31.080  1.00  0.00            
ATOM   1975  CG  PRO   120      85.370  37.770  29.530  1.00  0.00            
ATOM   1976  HG2 PRO   120      85.850  38.580  28.980  1.00  0.00            
ATOM   1977  HG3 PRO   120      84.520  37.360  28.990  1.00  0.00            
ATOM   1978  CB  PRO   120      86.330  36.570  29.690  1.00  0.00            
ATOM   1979  HB2 PRO   120      87.340  36.960  29.820  1.00  0.00            
ATOM   1980  HB3 PRO   120      86.390  35.870  28.860  1.00  0.00            
ATOM   1981  CA  PRO   120      85.590  35.850  30.890  1.00  0.00            
ATOM   1982  HA  PRO   120      84.800  35.200  30.520  1.00  0.00            
ATOM   1983  C   PRO   120      86.710  34.990  31.550  1.00  0.00            
ATOM   1984  O   PRO   120      87.480  35.520  32.400  1.00  0.00            
ATOM   1985  N   PRO   121      86.840  33.710  31.180  1.00  0.00            
ATOM   1986  CD  PRO   121      86.040  32.990  30.170  1.00  0.00            
ATOM   1987  HD2 PRO   121      86.020  33.570  29.250  1.00  0.00            
ATOM   1988  HD3 PRO   121      85.010  32.830  30.500  1.00  0.00            
ATOM   1989  CG  PRO   121      86.800  31.640  30.000  1.00  0.00            
ATOM   1990  HG2 PRO   121      87.620  31.690  29.280  1.00  0.00            
ATOM   1991  HG3 PRO   121      86.160  30.780  29.810  1.00  0.00            
ATOM   1992  CB  PRO   121      87.380  31.420  31.370  1.00  0.00            
ATOM   1993  HB2 PRO   121      88.170  30.660  31.390  1.00  0.00            
ATOM   1994  HB3 PRO   121      86.650  31.040  32.080  1.00  0.00            
ATOM   1995  CA  PRO   121      87.840  32.830  31.770  1.00  0.00            
ATOM   1996  HA  PRO   121      87.820  32.960  32.850  1.00  0.00            
ATOM   1997  C   PRO   121      89.260  33.190  31.270  1.00  0.00            
ATOM   1998  O   PRO   121      89.430  33.930  30.300  1.00  0.00            
ATOM   1999  N   ASN   122      90.280  32.750  32.040  1.00  0.00            
ATOM   2000  H   ASN   122      90.170  32.120  32.820  1.00  0.00            
ATOM   2001  CA  ASN   122      91.700  32.840  31.700  1.00  0.00            
ATOM   2002  HA  ASN   122      92.250  32.380  32.510  1.00  0.00            
ATOM   2003  CB  ASN   122      91.930  31.940  30.500  1.00  0.00            
ATOM   2004  HB2 ASN   122      91.420  32.310  29.610  1.00  0.00            
ATOM   2005  HB3 ASN   122      93.010  31.970  30.340  1.00  0.00            
ATOM   2006  CG  ASN   122      91.640  30.420  30.620  1.00  0.00            
ATOM   2007  OD1 ASN   122      90.970  29.920  31.500  1.00  0.00            
ATOM   2008  ND2 ASN   122      92.220  29.620  29.770  1.00  0.00            
ATOM   2009 1HD2 ASN   122      91.830  28.700  29.880  1.00  0.00            
ATOM   2010 2HD2 ASN   122      92.720  29.930  28.940  1.00  0.00            
ATOM   2011  C   ASN   122      92.260  34.200  31.580  1.00  0.00            
ATOM   2012  O   ASN   122      93.450  34.400  31.280  1.00  0.00            
ATOM   2013  N   LEU   123      91.490  35.240  31.760  1.00  0.00            
ATOM   2014  H   LEU   123      90.500  35.120  31.630  1.00  0.00            
ATOM   2015  CA  LEU   123      91.970  36.520  32.190  1.00  0.00            
ATOM   2016  HA  LEU   123      92.480  37.000  31.360  1.00  0.00            
ATOM   2017  CB  LEU   123      90.790  37.450  32.510  1.00  0.00            
ATOM   2018  HB2 LEU   123      90.160  37.050  33.300  1.00  0.00            
ATOM   2019  HB3 LEU   123      91.160  38.430  32.830  1.00  0.00            
ATOM   2020  CG  LEU   123      89.920  37.800  31.290  1.00  0.00            
ATOM   2021  HG  LEU   123      89.470  36.910  30.850  1.00  0.00            
ATOM   2022  CD1 LEU   123      88.910  38.780  31.810  1.00  0.00            
ATOM   2023 1HD1 LEU   123      88.180  39.040  31.050  1.00  0.00            
ATOM   2024 2HD1 LEU   123      88.360  38.210  32.560  1.00  0.00            
ATOM   2025 3HD1 LEU   123      89.380  39.700  32.150  1.00  0.00            
ATOM   2026  CD2 LEU   123      90.710  38.520  30.150  1.00  0.00            
ATOM   2027 1HD2 LEU   123      91.300  39.380  30.460  1.00  0.00            
ATOM   2028 2HD2 LEU   123      91.380  37.810  29.670  1.00  0.00            
ATOM   2029 3HD2 LEU   123      89.990  38.800  29.370  1.00  0.00            
ATOM   2030  C   LEU   123      92.810  36.410  33.540  1.00  0.00            
ATOM   2031  O   LEU   123      92.560  35.550  34.400  1.00  0.00            
ATOM   2032  N   PRO   124      93.880  37.280  33.700  1.00  0.00            
ATOM   2033  CD  PRO   124      94.260  38.400  32.850  1.00  0.00            
ATOM   2034  HD2 PRO   124      93.370  38.830  32.410  1.00  0.00            
ATOM   2035  HD3 PRO   124      94.780  38.000  31.970  1.00  0.00            
ATOM   2036  CG  PRO   124      95.030  39.410  33.690  1.00  0.00            
ATOM   2037  HG2 PRO   124      94.290  40.040  34.180  1.00  0.00            
ATOM   2038  HG3 PRO   124      95.720  40.000  33.090  1.00  0.00            
ATOM   2039  CB  PRO   124      95.800  38.550  34.660  1.00  0.00            
ATOM   2040  HB2 PRO   124      96.270  39.060  35.490  1.00  0.00            
ATOM   2041  HB3 PRO   124      96.650  38.060  34.180  1.00  0.00            
ATOM   2042  CA  PRO   124      94.770  37.380  34.840  1.00  0.00            
ATOM   2043  HA  PRO   124      95.320  36.440  34.920  1.00  0.00            
ATOM   2044  C   PRO   124      94.030  37.650  36.170  1.00  0.00            
ATOM   2045  O   PRO   124      92.860  38.100  36.130  1.00  0.00            
ATOM   2046  N   CYS   125      94.700  37.460  37.300  1.00  0.00            
ATOM   2047  H   CYS   125      95.660  37.150  37.210  1.00  0.00            
ATOM   2048  CA  CYS   125      94.290  37.920  38.650  1.00  0.00            
ATOM   2049  HA  CYS   125      93.230  38.110  38.770  1.00  0.00            
ATOM   2050  CB  CYS   125      94.510  36.750  39.560  1.00  0.00            
ATOM   2051  HB2 CYS   125      95.550  36.430  39.470  1.00  0.00            
ATOM   2052  HB3 CYS   125      94.280  37.130  40.560  1.00  0.00            
ATOM   2053  SG  CYS   125      93.420  35.410  39.180  1.00  0.00            
ATOM   2054  HG  CYS   125      93.870  35.000  37.990  1.00  0.00            
ATOM   2055  C   CYS   125      94.920  39.200  39.090  1.00  0.00            
ATOM   2056  O   CYS   125      95.790  39.640  38.400  1.00  0.00            
ATOM   2057  N   SER   126      94.470  39.790  40.210  1.00  0.00            
ATOM   2058  H   SER   126      93.860  39.310  40.860  1.00  0.00            
ATOM   2059  CA  SER   126      95.140  40.990  40.760  1.00  0.00            
ATOM   2060  HA  SER   126      95.140  41.790  40.020  1.00  0.00            
ATOM   2061  CB  SER   126      94.350  41.520  42.000  1.00  0.00            
ATOM   2062  HB2 SER   126      94.300  40.850  42.860  1.00  0.00            
ATOM   2063  HB3 SER   126      94.730  42.520  42.230  1.00  0.00            
ATOM   2064  OG  SER   126      93.070  41.740  41.550  1.00  0.00            
ATOM   2065  HG  SER   126      92.960  42.690  41.550  1.00  0.00            
ATOM   2066  C   SER   126      96.530  40.700  41.270  1.00  0.00            
ATOM   2067  O   SER   126      96.740  39.770  42.060  1.00  0.00            
ATOM   2068  N   VAL   127      97.490  41.620  41.000  1.00  0.00            
ATOM   2069  H   VAL   127      97.230  42.510  40.580  1.00  0.00            
ATOM   2070  CA  VAL   127      98.950  41.690  41.480  1.00  0.00            
ATOM   2071  HA  VAL   127      99.010  41.240  42.470  1.00  0.00            
ATOM   2072  CB  VAL   127      99.950  40.950  40.630  1.00  0.00            
ATOM   2073  HB  VAL   127      99.700  39.910  40.880  1.00  0.00            
ATOM   2074  CG1 VAL   127      99.960  41.230  39.150  1.00  0.00            
ATOM   2075 1HG1 VAL   127     100.660  42.020  38.880  1.00  0.00            
ATOM   2076 2HG1 VAL   127     100.300  40.330  38.630  1.00  0.00            
ATOM   2077 3HG1 VAL   127      98.970  41.490  38.770  1.00  0.00            
ATOM   2078  CG2 VAL   127     101.430  41.020  41.070  1.00  0.00            
ATOM   2079 1HG2 VAL   127     101.620  40.860  42.130  1.00  0.00            
ATOM   2080 2HG2 VAL   127     102.040  40.350  40.470  1.00  0.00            
ATOM   2081 3HG2 VAL   127     101.770  42.050  40.930  1.00  0.00            
ATOM   2082  C   VAL   127      99.470  43.120  41.570  1.00  0.00            
ATOM   2083  O   VAL   127      99.050  44.000  40.840  1.00  0.00            
ATOM   2084  N   THR   128     100.180  43.310  42.660  1.00  0.00            
ATOM   2085  H   THR   128     100.320  42.510  43.250  1.00  0.00            
ATOM   2086  CA  THR   128     100.760  44.610  42.990  1.00  0.00            
ATOM   2087  HA  THR   128     100.660  45.400  42.250  1.00  0.00            
ATOM   2088  CB  THR   128     100.070  45.230  44.290  1.00  0.00            
ATOM   2089  HB  THR   128      99.750  44.390  44.910  1.00  0.00            
ATOM   2090  CG2 THR   128     100.830  46.210  45.130  1.00  0.00            
ATOM   2091 1HG2 THR   128     101.080  47.090  44.550  1.00  0.00            
ATOM   2092 2HG2 THR   128     100.140  46.400  45.960  1.00  0.00            
ATOM   2093 3HG2 THR   128     101.710  45.740  45.560  1.00  0.00            
ATOM   2094  OG1 THR   128      99.010  46.010  43.810  1.00  0.00            
ATOM   2095  HG1 THR   128      98.450  45.330  43.440  1.00  0.00            
ATOM   2096  C   THR   128     102.250  44.360  43.320  1.00  0.00            
ATOM   2097  O   THR   128     102.550  43.410  43.980  1.00  0.00            
ATOM   2098  N   LEU   129     103.220  45.200  42.870  1.00  0.00            
ATOM   2099  H   LEU   129     102.970  45.970  42.260  1.00  0.00            
ATOM   2100  CA  LEU   129     104.720  44.960  42.880  1.00  0.00            
ATOM   2101  HA  LEU   129     105.000  44.650  43.880  1.00  0.00            
ATOM   2102  CB  LEU   129     105.050  43.930  41.820  1.00  0.00            
ATOM   2103  HB2 LEU   129     104.640  42.970  42.110  1.00  0.00            
ATOM   2104  HB3 LEU   129     104.720  44.240  40.830  1.00  0.00            
ATOM   2105  CG  LEU   129     106.600  43.790  41.550  1.00  0.00            
ATOM   2106  HG  LEU   129     107.030  44.770  41.360  1.00  0.00            
ATOM   2107  CD1 LEU   129     107.320  43.240  42.800  1.00  0.00            
ATOM   2108 1HD1 LEU   129     107.570  43.970  43.570  1.00  0.00            
ATOM   2109 2HD1 LEU   129     106.680  42.460  43.210  1.00  0.00            
ATOM   2110 3HD1 LEU   129     108.270  42.790  42.520  1.00  0.00            
ATOM   2111  CD2 LEU   129     106.770  42.790  40.410  1.00  0.00            
ATOM   2112 1HD2 LEU   129     106.450  41.790  40.690  1.00  0.00            
ATOM   2113 2HD2 LEU   129     106.120  43.060  39.580  1.00  0.00            
ATOM   2114 3HD2 LEU   129     107.820  42.730  40.130  1.00  0.00            
ATOM   2115  C   LEU   129     105.360  46.370  42.790  1.00  0.00            
ATOM   2116  O   LEU   129     104.760  47.220  42.120  1.00  0.00            
ATOM   2117  N   GLN   130     106.450  46.570  43.590  1.00  0.00            
ATOM   2118  H   GLN   130     106.850  45.780  44.090  1.00  0.00            
ATOM   2119  CA  GLN   130     106.840  47.920  44.110  1.00  0.00            
ATOM   2120  HA  GLN   130     106.420  48.630  43.390  1.00  0.00            
ATOM   2121  CB  GLN   130     106.140  48.130  45.420  1.00  0.00            
ATOM   2122  HB2 GLN   130     105.920  49.180  45.600  1.00  0.00            
ATOM   2123  HB3 GLN   130     105.210  47.550  45.460  1.00  0.00            
ATOM   2124  CG  GLN   130     106.900  47.790  46.680  1.00  0.00            
ATOM   2125  HG2 GLN   130     107.900  48.210  46.590  1.00  0.00            
ATOM   2126  HG3 GLN   130     106.370  48.260  47.510  1.00  0.00            
ATOM   2127  CD  GLN   130     106.950  46.260  46.910  1.00  0.00            
ATOM   2128  OE1 GLN   130     107.680  45.550  46.310  1.00  0.00            
ATOM   2129  NE2 GLN   130     106.020  45.770  47.700  1.00  0.00            
ATOM   2130 1HE2 GLN   130     105.830  44.780  47.790  1.00  0.00            
ATOM   2131 2HE2 GLN   130     105.230  46.330  47.980  1.00  0.00            
ATOM   2132  C   GLN   130     108.380  48.110  44.110  1.00  0.00            
ATOM   2133  O   GLN   130     109.170  47.150  44.310  1.00  0.00            
ATOM   2134  N   PRO   131     108.820  49.340  43.800  1.00  0.00            
ATOM   2135  CD  PRO   131     107.960  50.520  43.700  1.00  0.00            
ATOM   2136  HD2 PRO   131     107.360  50.710  44.590  1.00  0.00            
ATOM   2137  HD3 PRO   131     107.250  50.530  42.870  1.00  0.00            
ATOM   2138  CG  PRO   131     108.930  51.720  43.540  1.00  0.00            
ATOM   2139  HG2 PRO   131     108.960  52.360  44.420  1.00  0.00            
ATOM   2140  HG3 PRO   131     108.560  52.310  42.700  1.00  0.00            
ATOM   2141  CB  PRO   131     110.320  51.180  43.270  1.00  0.00            
ATOM   2142  HB2 PRO   131     110.940  51.780  43.940  1.00  0.00            
ATOM   2143  HB3 PRO   131     110.510  51.200  42.200  1.00  0.00            
ATOM   2144  CA  PRO   131     110.320  49.700  43.730  1.00  0.00            
ATOM   2145  HA  PRO   131     110.810  49.050  43.010  1.00  0.00            
ATOM   2146  C   PRO   131     111.000  49.580  45.100  1.00  0.00            
ATOM   2147  O   PRO   131     110.380  49.840  46.130  1.00  0.00            
ATOM   2148  N   GLY   132     112.300  49.290  45.110  1.00  0.00            
ATOM   2149  H   GLY   132     112.640  49.160  44.170  1.00  0.00            
ATOM   2150  CA  GLY   132     113.260  49.850  46.080  1.00  0.00            
ATOM   2151  HA2 GLY   132     112.580  50.090  46.900  1.00  0.00            
ATOM   2152  HA3 GLY   132     114.110  49.220  46.350  1.00  0.00            
ATOM   2153  C   GLY   132     113.940  51.020  45.480  1.00  0.00            
ATOM   2154  O   GLY   132     113.690  51.220  44.290  1.00  0.00            
ATOM   2155  N   PRO   133     114.750  51.720  46.260  1.00  0.00            
ATOM   2156  CD  PRO   133     114.710  51.700  47.720  1.00  0.00            
ATOM   2157  HD2 PRO   133     115.300  50.850  48.050  1.00  0.00            
ATOM   2158  HD3 PRO   133     113.670  51.650  48.060  1.00  0.00            
ATOM   2159  CG  PRO   133     115.390  52.980  48.250  1.00  0.00            
ATOM   2160  HG2 PRO   133     115.860  52.750  49.210  1.00  0.00            
ATOM   2161  HG3 PRO   133     114.550  53.650  48.440  1.00  0.00            
ATOM   2162  CB  PRO   133     116.280  53.410  47.060  1.00  0.00            
ATOM   2163  HB2 PRO   133     117.260  52.940  47.080  1.00  0.00            
ATOM   2164  HB3 PRO   133     116.430  54.490  47.000  1.00  0.00            
ATOM   2165  CA  PRO   133     115.520  52.880  45.830  1.00  0.00            
ATOM   2166  HA  PRO   133     114.790  53.630  45.540  1.00  0.00            
ATOM   2167  C   PRO   133     116.470  52.520  44.670  1.00  0.00            
ATOM   2168  O   PRO   133     116.740  53.370  43.830  1.00  0.00            
ATOM   2169  N   GLU   134     117.130  51.340  44.640  1.00  0.00            
ATOM   2170  H   GLU   134     117.140  50.850  45.520  1.00  0.00            
ATOM   2171  CA  GLU   134     118.160  50.880  43.670  1.00  0.00            
ATOM   2172  HA  GLU   134     118.710  51.760  43.330  1.00  0.00            
ATOM   2173  CB  GLU   134     119.120  49.800  44.230  1.00  0.00            
ATOM   2174  HB2 GLU   134     119.850  49.660  43.430  1.00  0.00            
ATOM   2175  HB3 GLU   134     119.700  50.130  45.090  1.00  0.00            
ATOM   2176  CG  GLU   134     118.600  48.390  44.510  1.00  0.00            
ATOM   2177  HG2 GLU   134     117.750  48.200  43.860  1.00  0.00            
ATOM   2178  HG3 GLU   134     119.360  47.670  44.200  1.00  0.00            
ATOM   2179  CD  GLU   134     118.090  48.260  45.880  1.00  0.00            
ATOM   2180  OE1 GLU   134     118.310  47.260  46.610  1.00  0.00            
ATOM   2181  OE2 GLU   134     117.460  49.240  46.430  1.00  0.00            
ATOM   2182  C   GLU   134     117.430  50.360  42.480  1.00  0.00            
ATOM   2183  O   GLU   134     118.120  49.880  41.600  1.00  0.00            
ATOM   2184  N   ASP   135     116.080  50.420  42.300  1.00  0.00            
ATOM   2185  H   ASP   135     115.550  50.830  43.050  1.00  0.00            
ATOM   2186  CA  ASP   135     115.430  49.830  41.190  1.00  0.00            
ATOM   2187  HA  ASP   135     116.040  49.000  40.830  1.00  0.00            
ATOM   2188  CB  ASP   135     114.030  49.390  41.630  1.00  0.00            
ATOM   2189  HB2 ASP   135     114.110  48.830  42.570  1.00  0.00            
ATOM   2190  HB3 ASP   135     113.430  50.290  41.770  1.00  0.00            
ATOM   2191  CG  ASP   135     113.390  48.430  40.700  1.00  0.00            
ATOM   2192  OD1 ASP   135     113.860  48.310  39.530  1.00  0.00            
ATOM   2193  OD2 ASP   135     112.420  47.770  41.120  1.00  0.00            
ATOM   2194  C   ASP   135     115.400  50.840  40.000  1.00  0.00            
ATOM   2195  O   ASP   135     114.930  51.970  40.000  1.00  0.00            
ATOM   2196  N   THR   136     115.740  50.290  38.810  1.00  0.00            
ATOM   2197  H   THR   136     116.170  49.380  38.740  1.00  0.00            
ATOM   2198  CA  THR   136     115.580  50.880  37.440  1.00  0.00            
ATOM   2199  HA  THR   136     116.020  51.870  37.470  1.00  0.00            
ATOM   2200  CB  THR   136     116.560  50.340  36.430  1.00  0.00            
ATOM   2201  HB  THR   136     116.350  50.840  35.490  1.00  0.00            
ATOM   2202  CG2 THR   136     117.940  50.450  36.900  1.00  0.00            
ATOM   2203 1HG2 THR   136     118.140  49.990  37.870  1.00  0.00            
ATOM   2204 2HG2 THR   136     118.620  50.060  36.150  1.00  0.00            
ATOM   2205 3HG2 THR   136     118.230  51.480  37.110  1.00  0.00            
ATOM   2206  OG1 THR   136     116.390  48.970  36.130  1.00  0.00            
ATOM   2207  HG1 THR   136     115.560  48.970  35.640  1.00  0.00            
ATOM   2208  C   THR   136     114.100  51.060  37.000  1.00  0.00            
ATOM   2209  O   THR   136     113.890  51.950  36.090  1.00  0.00            
ATOM   2210  N   GLY   137     113.210  50.330  37.640  1.00  0.00            
ATOM   2211  H   GLY   137     113.620  49.790  38.390  1.00  0.00            
ATOM   2212  CA  GLY   137     111.740  50.210  37.250  1.00  0.00            
ATOM   2213  HA2 GLY   137     111.620  50.750  36.310  1.00  0.00            
ATOM   2214  HA3 GLY   137     111.570  49.150  37.100  1.00  0.00            
ATOM   2215  C   GLY   137     110.790  50.800  38.290  1.00  0.00            
ATOM   2216  O   GLY   137     110.980  50.690  39.510  1.00  0.00            
ATOM   2217  N   LYS   138     109.640  51.330  37.830  1.00  0.00            
ATOM   2218  H   LYS   138     109.580  51.640  36.870  1.00  0.00            
ATOM   2219  CA  LYS   138     108.620  51.850  38.710  1.00  0.00            
ATOM   2220  HA  LYS   138     109.030  52.290  39.620  1.00  0.00            
ATOM   2221  CB  LYS   138     107.860  53.000  38.010  1.00  0.00            
ATOM   2222  HB2 LYS   138     107.400  52.730  37.060  1.00  0.00            
ATOM   2223  HB3 LYS   138     107.000  53.260  38.620  1.00  0.00            
ATOM   2224  CG  LYS   138     108.760  54.280  37.840  1.00  0.00            
ATOM   2225  HG2 LYS   138     109.320  54.500  38.750  1.00  0.00            
ATOM   2226  HG3 LYS   138     109.580  54.070  37.150  1.00  0.00            
ATOM   2227  CD  LYS   138     108.060  55.580  37.480  1.00  0.00            
ATOM   2228  HD2 LYS   138     107.610  55.470  36.490  1.00  0.00            
ATOM   2229  HD3 LYS   138     107.340  55.980  38.190  1.00  0.00            
ATOM   2230  CE  LYS   138     109.110  56.650  37.180  1.00  0.00            
ATOM   2231  HE2 LYS   138     109.470  57.060  38.120  1.00  0.00            
ATOM   2232  HE3 LYS   138     109.960  56.260  36.620  1.00  0.00            
ATOM   2233  NZ  LYS   138     108.600  57.800  36.390  1.00  0.00            
ATOM   2234  HZ1 LYS   138     108.360  57.460  35.470  1.00  0.00            
ATOM   2235  HZ2 LYS   138     107.800  58.170  36.870  1.00  0.00            
ATOM   2236  HZ3 LYS   138     109.260  58.560  36.330  1.00  0.00            
ATOM   2237  C   LYS   138     107.610  50.730  39.120  1.00  0.00            
ATOM   2238  O   LYS   138     107.720  49.540  38.720  1.00  0.00            
ATOM   2239  N   ALA   139     106.780  51.050  40.130  1.00  0.00            
ATOM   2240  H   ALA   139     106.740  51.960  40.570  1.00  0.00            
ATOM   2241  CA  ALA   139     105.740  50.110  40.600  1.00  0.00            
ATOM   2242  HA  ALA   139     106.220  49.220  41.000  1.00  0.00            
ATOM   2243  CB  ALA   139     104.900  50.830  41.670  1.00  0.00            
ATOM   2244  HB1 ALA   139     104.400  50.050  42.240  1.00  0.00            
ATOM   2245  HB2 ALA   139     105.420  51.450  42.400  1.00  0.00            
ATOM   2246  HB3 ALA   139     104.180  51.510  41.200  1.00  0.00            
ATOM   2247  C   ALA   139     104.870  49.620  39.430  1.00  0.00            
ATOM   2248  O   ALA   139     104.700  50.270  38.370  1.00  0.00            
ATOM   2249  N   CYS   140     104.350  48.390  39.540  1.00  0.00            
ATOM   2250  H   CYS   140     104.460  47.960  40.440  1.00  0.00            
ATOM   2251  CA  CYS   140     103.710  47.570  38.450  1.00  0.00            
ATOM   2252  HA  CYS   140     103.330  48.280  37.720  1.00  0.00            
ATOM   2253  CB  CYS   140     104.840  46.810  37.720  1.00  0.00            
ATOM   2254  HB2 CYS   140     105.490  47.630  37.420  1.00  0.00            
ATOM   2255  HB3 CYS   140     105.270  46.180  38.500  1.00  0.00            
ATOM   2256  SG  CYS   140     104.450  45.980  36.110  1.00  0.00            
ATOM   2257  HG  CYS   140     103.700  47.010  35.700  1.00  0.00            
ATOM   2258  C   CYS   140     102.620  46.650  38.990  1.00  0.00            
ATOM   2259  O   CYS   140     102.680  46.140  40.110  1.00  0.00            
ATOM   2260  N   GLY   141     101.530  46.400  38.170  1.00  0.00            
ATOM   2261  H   GLY   141     101.330  46.780  37.260  1.00  0.00            
ATOM   2262  CA  GLY   141     100.620  45.370  38.640  1.00  0.00            
ATOM   2263  HA2 GLY   141     101.240  44.520  38.910  1.00  0.00            
ATOM   2264  HA3 GLY   141     100.050  45.740  39.490  1.00  0.00            
ATOM   2265  C   GLY   141      99.530  45.080  37.630  1.00  0.00            
ATOM   2266  O   GLY   141      99.510  45.590  36.490  1.00  0.00            
ATOM   2267  N   VAL   142      98.540  44.260  37.980  1.00  0.00            
ATOM   2268  H   VAL   142      98.630  43.920  38.930  1.00  0.00            
ATOM   2269  CA  VAL   142      97.210  44.190  37.440  1.00  0.00            
ATOM   2270  HA  VAL   142      97.100  44.850  36.570  1.00  0.00            
ATOM   2271  CB  VAL   142      96.980  42.820  36.780  1.00  0.00            
ATOM   2272  HB  VAL   142      97.340  42.110  37.520  1.00  0.00            
ATOM   2273  CG1 VAL   142      95.540  42.430  36.520  1.00  0.00            
ATOM   2274 1HG1 VAL   142      95.120  42.310  37.520  1.00  0.00            
ATOM   2275 2HG1 VAL   142      95.020  43.180  35.920  1.00  0.00            
ATOM   2276 3HG1 VAL   142      95.470  41.420  36.100  1.00  0.00            
ATOM   2277  CG2 VAL   142      97.860  42.640  35.490  1.00  0.00            
ATOM   2278 1HG2 VAL   142      98.910  42.910  35.590  1.00  0.00            
ATOM   2279 2HG2 VAL   142      97.840  41.570  35.280  1.00  0.00            
ATOM   2280 3HG2 VAL   142      97.390  43.130  34.640  1.00  0.00            
ATOM   2281  C   VAL   142      96.090  44.590  38.450  1.00  0.00            
ATOM   2282  O   VAL   142      96.270  44.090  39.560  1.00  0.00            
ATOM   2283  N   ASP   143      95.010  45.270  38.110  1.00  0.00            
ATOM   2284  H   ASP   143      94.860  45.500  37.130  1.00  0.00            
ATOM   2285  CA  ASP   143      93.850  45.440  38.980  1.00  0.00            
ATOM   2286  HA  ASP   143      93.970  44.730  39.800  1.00  0.00            
ATOM   2287  CB  ASP   143      93.640  46.870  39.600  1.00  0.00            
ATOM   2288  HB2 ASP   143      93.580  47.590  38.780  1.00  0.00            
ATOM   2289  HB3 ASP   143      92.680  46.930  40.100  1.00  0.00            
ATOM   2290  CG  ASP   143      94.740  47.280  40.590  1.00  0.00            
ATOM   2291  OD1 ASP   143      95.260  46.560  41.420  1.00  0.00            
ATOM   2292  OD2 ASP   143      95.130  48.500  40.530  1.00  0.00            
ATOM   2293  C   ASP   143      92.640  44.970  38.220  1.00  0.00            
ATOM   2294  O   ASP   143      92.660  44.690  36.990  1.00  0.00            
ATOM   2295  N   TYR   144      91.460  44.950  38.890  1.00  0.00            
ATOM   2296  H   TYR   144      91.490  45.280  39.840  1.00  0.00            
ATOM   2297  CA  TYR   144      90.100  44.870  38.280  1.00  0.00            
ATOM   2298  HA  TYR   144      89.930  45.080  37.230  1.00  0.00            
ATOM   2299  CB  TYR   144      89.510  43.500  38.610  1.00  0.00            
ATOM   2300  HB2 TYR   144      89.820  43.260  39.620  1.00  0.00            
ATOM   2301  HB3 TYR   144      88.420  43.560  38.650  1.00  0.00            
ATOM   2302  CG  TYR   144      89.790  42.290  37.690  1.00  0.00            
ATOM   2303  CD1 TYR   144      91.140  41.810  37.580  1.00  0.00            
ATOM   2304  HD1 TYR   144      91.910  42.400  38.040  1.00  0.00            
ATOM   2305  CE1 TYR   144      91.440  40.720  36.740  1.00  0.00            
ATOM   2306  HE1 TYR   144      92.460  40.520  36.440  1.00  0.00            
ATOM   2307  CZ  TYR   144      90.380  40.070  36.120  1.00  0.00            
ATOM   2308  OH  TYR   144      90.690  39.030  35.260  1.00  0.00            
ATOM   2309  HH  TYR   144      91.630  38.820  35.290  1.00  0.00            
ATOM   2310  CE2 TYR   144      89.020  40.500  36.270  1.00  0.00            
ATOM   2311  HE2 TYR   144      88.280  40.000  35.650  1.00  0.00            
ATOM   2312  CD2 TYR   144      88.680  41.650  37.090  1.00  0.00            
ATOM   2313  HD2 TYR   144      87.640  41.920  37.240  1.00  0.00            
ATOM   2314  C   TYR   144      89.190  45.920  39.020  1.00  0.00            
ATOM   2315  O   TYR   144      89.370  46.140  40.200  1.00  0.00            
ATOM   2316  N   GLU   145      88.270  46.470  38.280  1.00  0.00            
ATOM   2317  H   GLU   145      88.320  46.250  37.300  1.00  0.00            
ATOM   2318  CA  GLU   145      87.560  47.680  38.740  1.00  0.00            
ATOM   2319  HA  GLU   145      87.520  47.680  39.830  1.00  0.00            
ATOM   2320  CB  GLU   145      88.430  48.860  38.290  1.00  0.00            
ATOM   2321  HB2 GLU   145      89.330  48.810  38.900  1.00  0.00            
ATOM   2322  HB3 GLU   145      88.660  48.760  37.230  1.00  0.00            
ATOM   2323  CG  GLU   145      87.820  50.220  38.390  1.00  0.00            
ATOM   2324  HG2 GLU   145      86.730  50.210  38.370  1.00  0.00            
ATOM   2325  HG3 GLU   145      88.210  50.600  39.340  1.00  0.00            
ATOM   2326  CD  GLU   145      88.380  51.140  37.320  1.00  0.00            
ATOM   2327  OE1 GLU   145      89.300  51.900  37.690  1.00  0.00            
ATOM   2328  OE2 GLU   145      87.950  51.030  36.150  1.00  0.00            
ATOM   2329  C   GLU   145      86.160  47.740  38.240  1.00  0.00            
ATOM   2330  O   GLU   145      86.020  47.700  37.040  1.00  0.00            
ATOM   2331  N   VAL   146      85.150  47.900  39.090  1.00  0.00            
ATOM   2332  H   VAL   146      85.350  47.950  40.080  1.00  0.00            
ATOM   2333  CA  VAL   146      83.830  48.260  38.680  1.00  0.00            
ATOM   2334  HA  VAL   146      83.510  47.830  37.730  1.00  0.00            
ATOM   2335  CB  VAL   146      82.940  47.930  39.870  1.00  0.00            
ATOM   2336  HB  VAL   146      83.360  48.260  40.810  1.00  0.00            
ATOM   2337  CG1 VAL   146      81.570  48.500  39.780  1.00  0.00            
ATOM   2338 1HG1 VAL   146      81.600  49.590  39.650  1.00  0.00            
ATOM   2339 2HG1 VAL   146      80.980  48.070  38.970  1.00  0.00            
ATOM   2340 3HG1 VAL   146      81.040  48.330  40.720  1.00  0.00            
ATOM   2341  CG2 VAL   146      82.710  46.440  40.050  1.00  0.00            
ATOM   2342 1HG2 VAL   146      82.220  45.990  39.190  1.00  0.00            
ATOM   2343 2HG2 VAL   146      83.630  45.900  40.290  1.00  0.00            
ATOM   2344 3HG2 VAL   146      82.030  46.290  40.890  1.00  0.00            
ATOM   2345  C   VAL   146      83.870  49.790  38.550  1.00  0.00            
ATOM   2346  O   VAL   146      84.540  50.470  39.360  1.00  0.00            
ATOM   2347  N   LYS   147      83.140  50.340  37.600  1.00  0.00            
ATOM   2348  H   LYS   147      82.570  49.710  37.060  1.00  0.00            
ATOM   2349  CA  LYS   147      82.950  51.810  37.430  1.00  0.00            
ATOM   2350  HA  LYS   147      83.290  52.280  38.350  1.00  0.00            
ATOM   2351  CB  LYS   147      84.020  52.280  36.340  1.00  0.00            
ATOM   2352  HB2 LYS   147      84.980  51.920  36.710  1.00  0.00            
ATOM   2353  HB3 LYS   147      83.820  51.800  35.380  1.00  0.00            
ATOM   2354  CG  LYS   147      84.170  53.800  36.110  1.00  0.00            
ATOM   2355  HG2 LYS   147      83.170  54.080  35.770  1.00  0.00            
ATOM   2356  HG3 LYS   147      84.490  54.310  37.020  1.00  0.00            
ATOM   2357  CD  LYS   147      85.220  54.160  35.010  1.00  0.00            
ATOM   2358  HD2 LYS   147      84.970  53.610  34.100  1.00  0.00            
ATOM   2359  HD3 LYS   147      85.270  55.230  34.810  1.00  0.00            
ATOM   2360  CE  LYS   147      86.580  53.690  35.380  1.00  0.00            
ATOM   2361  HE2 LYS   147      86.750  53.950  36.430  1.00  0.00            
ATOM   2362  HE3 LYS   147      86.600  52.600  35.320  1.00  0.00            
ATOM   2363  NZ  LYS   147      87.620  54.210  34.510  1.00  0.00            
ATOM   2364  HZ1 LYS   147      87.330  54.230  33.540  1.00  0.00            
ATOM   2365  HZ2 LYS   147      87.950  55.120  34.770  1.00  0.00            
ATOM   2366  HZ3 LYS   147      88.470  53.680  34.560  1.00  0.00            
ATOM   2367  C   LYS   147      81.490  52.220  37.050  1.00  0.00            
ATOM   2368  O   LYS   147      80.810  51.480  36.360  1.00  0.00            
ATOM   2369  N   ALA   148      81.070  53.430  37.490  1.00  0.00            
ATOM   2370  H   ALA   148      81.680  53.970  38.090  1.00  0.00            
ATOM   2371  CA  ALA   148      79.710  53.900  37.130  1.00  0.00            
ATOM   2372  HA  ALA   148      79.470  53.470  36.160  1.00  0.00            
ATOM   2373  CB  ALA   148      78.670  53.320  38.150  1.00  0.00            
ATOM   2374  HB1 ALA   148      78.710  52.230  38.160  1.00  0.00            
ATOM   2375  HB2 ALA   148      78.920  53.730  39.120  1.00  0.00            
ATOM   2376  HB3 ALA   148      77.690  53.710  37.870  1.00  0.00            
ATOM   2377  C   ALA   148      79.710  55.410  36.970  1.00  0.00            
ATOM   2378  O   ALA   148      80.420  56.140  37.620  1.00  0.00            
ATOM   2379  N   PHE   149      78.810  55.890  36.250  1.00  0.00            
ATOM   2380  H   PHE   149      78.280  55.210  35.710  1.00  0.00            
ATOM   2381  CA  PHE   149      78.650  57.320  35.990  1.00  0.00            
ATOM   2382  HA  PHE   149      78.950  57.850  36.900  1.00  0.00            
ATOM   2383  CB  PHE   149      79.650  57.840  34.900  1.00  0.00            
ATOM   2384  HB2 PHE   149      79.430  58.880  34.650  1.00  0.00            
ATOM   2385  HB3 PHE   149      80.640  57.870  35.350  1.00  0.00            
ATOM   2386  CG  PHE   149      79.690  57.010  33.600  1.00  0.00            
ATOM   2387  CD1 PHE   149      80.330  55.770  33.620  1.00  0.00            
ATOM   2388  HD1 PHE   149      80.800  55.340  34.490  1.00  0.00            
ATOM   2389  CE1 PHE   149      80.400  55.000  32.410  1.00  0.00            
ATOM   2390  HE1 PHE   149      81.070  54.160  32.370  1.00  0.00            
ATOM   2391  CZ  PHE   149      79.650  55.440  31.320  1.00  0.00            
ATOM   2392  HZ  PHE   149      79.660  54.860  30.410  1.00  0.00            
ATOM   2393  CE2 PHE   149      78.960  56.650  31.310  1.00  0.00            
ATOM   2394  HE2 PHE   149      78.460  56.960  30.400  1.00  0.00            
ATOM   2395  CD2 PHE   149      78.940  57.450  32.480  1.00  0.00            
ATOM   2396  HD2 PHE   149      78.400  58.390  32.480  1.00  0.00            
ATOM   2397  C   PHE   149      77.170  57.650  35.720  1.00  0.00            
ATOM   2398  O   PHE   149      76.450  56.770  35.300  1.00  0.00            
ATOM   2399  N   CYS   150      76.750  58.930  35.830  1.00  0.00            
ATOM   2400  H   CYS   150      77.370  59.650  36.160  1.00  0.00            
ATOM   2401  CA  CYS   150      75.540  59.460  35.220  1.00  0.00            
ATOM   2402  HA  CYS   150      75.210  58.770  34.440  1.00  0.00            
ATOM   2403  CB  CYS   150      74.420  59.550  36.220  1.00  0.00            
ATOM   2404  HB2 CYS   150      74.230  58.510  36.510  1.00  0.00            
ATOM   2405  HB3 CYS   150      74.640  60.220  37.060  1.00  0.00            
ATOM   2406  SG  CYS   150      72.890  60.100  35.360  1.00  0.00            
ATOM   2407  HG  CYS   150      72.520  58.960  34.780  1.00  0.00            
ATOM   2408  C   CYS   150      75.870  60.820  34.470  1.00  0.00            
ATOM   2409  O   CYS   150      76.640  61.670  34.960  1.00  0.00            
ATOM   2410  N   ALA   151      75.450  60.950  33.240  1.00  0.00            
ATOM   2411  H   ALA   151      75.020  60.160  32.780  1.00  0.00            
ATOM   2412  CA  ALA   151      75.720  62.010  32.270  1.00  0.00            
ATOM   2413  HA  ALA   151      75.750  63.010  32.710  1.00  0.00            
ATOM   2414  CB  ALA   151      77.180  61.770  31.760  1.00  0.00            
ATOM   2415  HB1 ALA   151      77.320  60.770  31.360  1.00  0.00            
ATOM   2416  HB2 ALA   151      77.310  62.440  30.910  1.00  0.00            
ATOM   2417  HB3 ALA   151      77.780  61.970  32.650  1.00  0.00            
ATOM   2418  C   ALA   151      74.690  62.010  31.090  1.00  0.00            
ATOM   2419  O   ALA   151      74.020  61.040  30.810  1.00  0.00            
ATOM   2420  N   GLU   152      74.640  63.130  30.330  1.00  0.00            
ATOM   2421  H   GLU   152      75.190  63.860  30.730  1.00  0.00            
ATOM   2422  CA  GLU   152      74.040  63.260  29.020  1.00  0.00            
ATOM   2423  HA  GLU   152      73.540  62.310  28.820  1.00  0.00            
ATOM   2424  CB  GLU   152      72.950  64.280  29.200  1.00  0.00            
ATOM   2425  HB2 GLU   152      72.290  63.940  30.000  1.00  0.00            
ATOM   2426  HB3 GLU   152      73.310  65.240  29.560  1.00  0.00            
ATOM   2427  CG  GLU   152      72.020  64.670  27.960  1.00  0.00            
ATOM   2428  HG2 GLU   152      71.250  65.360  28.300  1.00  0.00            
ATOM   2429  HG3 GLU   152      72.670  65.160  27.240  1.00  0.00            
ATOM   2430  CD  GLU   152      71.420  63.390  27.380  1.00  0.00            
ATOM   2431  OE1 GLU   152      70.890  62.580  28.150  1.00  0.00            
ATOM   2432  OE2 GLU   152      71.490  63.130  26.170  1.00  0.00            
ATOM   2433  C   GLU   152      75.110  63.650  27.930  1.00  0.00            
ATOM   2434  O   GLU   152      75.070  63.200  26.800  1.00  0.00            
ATOM   2435  N   ASN   153      76.100  64.410  28.310  1.00  0.00            
ATOM   2436  H   ASN   153      76.080  64.810  29.240  1.00  0.00            
ATOM   2437  CA  ASN   153      77.110  64.860  27.310  1.00  0.00            
ATOM   2438  HA  ASN   153      76.610  65.080  26.370  1.00  0.00            
ATOM   2439  CB  ASN   153      77.830  66.110  27.700  1.00  0.00            
ATOM   2440  HB2 ASN   153      78.370  65.910  28.620  1.00  0.00            
ATOM   2441  HB3 ASN   153      78.660  66.340  27.030  1.00  0.00            
ATOM   2442  CG  ASN   153      76.910  67.340  27.860  1.00  0.00            
ATOM   2443  OD1 ASN   153      76.500  67.670  28.960  1.00  0.00            
ATOM   2444  ND2 ASN   153      76.640  68.040  26.770  1.00  0.00            
ATOM   2445 1HD2 ASN   153      76.080  68.870  26.810  1.00  0.00            
ATOM   2446 2HD2 ASN   153      76.980  67.750  25.860  1.00  0.00            
ATOM   2447  C   ASN   153      78.130  63.710  27.030  1.00  0.00            
ATOM   2448  O   ASN   153      79.390  63.910  27.150  1.00  0.00            
ATOM   2449  N   LEU   154      77.740  62.520  26.730  1.00  0.00            
ATOM   2450  H   LEU   154      76.760  62.330  26.880  1.00  0.00            
ATOM   2451  CA  LEU   154      78.530  61.300  26.240  1.00  0.00            
ATOM   2452  HA  LEU   154      79.130  61.000  27.100  1.00  0.00            
ATOM   2453  CB  LEU   154      77.450  60.280  25.880  1.00  0.00            
ATOM   2454  HB2 LEU   154      76.670  60.770  25.300  1.00  0.00            
ATOM   2455  HB3 LEU   154      77.950  59.600  25.190  1.00  0.00            
ATOM   2456  CG  LEU   154      76.790  59.330  26.950  1.00  0.00            
ATOM   2457  HG  LEU   154      76.120  58.660  26.410  1.00  0.00            
ATOM   2458  CD1 LEU   154      77.830  58.490  27.710  1.00  0.00            
ATOM   2459 1HD1 LEU   154      78.370  57.860  27.000  1.00  0.00            
ATOM   2460 2HD1 LEU   154      78.590  59.140  28.130  1.00  0.00            
ATOM   2461 3HD1 LEU   154      77.400  57.960  28.560  1.00  0.00            
ATOM   2462  CD2 LEU   154      75.920  60.140  27.900  1.00  0.00            
ATOM   2463 1HD2 LEU   154      75.570  59.440  28.650  1.00  0.00            
ATOM   2464 2HD2 LEU   154      76.590  60.780  28.470  1.00  0.00            
ATOM   2465 3HD2 LEU   154      75.110  60.590  27.330  1.00  0.00            
ATOM   2466  C   LEU   154      79.380  61.650  25.010  1.00  0.00            
ATOM   2467  O   LEU   154      80.210  60.810  24.690  1.00  0.00            
ATOM   2468  N   GLU   155      79.240  62.820  24.380  1.00  0.00            
ATOM   2469  H   GLU   155      78.460  63.370  24.700  1.00  0.00            
ATOM   2470  CA  GLU   155      80.100  63.290  23.320  1.00  0.00            
ATOM   2471  HA  GLU   155      80.390  62.420  22.720  1.00  0.00            
ATOM   2472  CB  GLU   155      79.390  64.280  22.470  1.00  0.00            
ATOM   2473  HB2 GLU   155      80.070  64.440  21.630  1.00  0.00            
ATOM   2474  HB3 GLU   155      78.470  63.770  22.180  1.00  0.00            
ATOM   2475  CG  GLU   155      79.090  65.710  23.020  1.00  0.00            
ATOM   2476  HG2 GLU   155      79.970  66.070  23.560  1.00  0.00            
ATOM   2477  HG3 GLU   155      79.030  66.430  22.200  1.00  0.00            
ATOM   2478  CD  GLU   155      77.940  65.830  23.900  1.00  0.00            
ATOM   2479  OE1 GLU   155      77.250  64.860  24.210  1.00  0.00            
ATOM   2480  OE2 GLU   155      77.650  66.940  24.420  1.00  0.00            
ATOM   2481  C   GLU   155      81.450  63.840  23.860  1.00  0.00            
ATOM   2482  O   GLU   155      82.410  63.990  23.090  1.00  0.00            
ATOM   2483  N   GLU   156      81.540  64.200  25.160  1.00  0.00            
ATOM   2484  H   GLU   156      80.720  64.050  25.740  1.00  0.00            
ATOM   2485  CA  GLU   156      82.800  64.560  25.880  1.00  0.00            
ATOM   2486  HA  GLU   156      83.570  64.850  25.170  1.00  0.00            
ATOM   2487  CB  GLU   156      82.440  65.810  26.760  1.00  0.00            
ATOM   2488  HB2 GLU   156      81.510  65.530  27.250  1.00  0.00            
ATOM   2489  HB3 GLU   156      83.220  65.990  27.500  1.00  0.00            
ATOM   2490  CG  GLU   156      82.220  67.100  25.990  1.00  0.00            
ATOM   2491  HG2 GLU   156      83.140  67.240  25.420  1.00  0.00            
ATOM   2492  HG3 GLU   156      81.380  67.020  25.310  1.00  0.00            
ATOM   2493  CD  GLU   156      82.190  68.390  26.890  1.00  0.00            
ATOM   2494  OE1 GLU   156      83.130  68.830  27.610  1.00  0.00            
ATOM   2495  OE2 GLU   156      81.070  69.010  26.960  1.00  0.00            
ATOM   2496  C   GLU   156      83.240  63.440  26.870  1.00  0.00            
ATOM   2497  O   GLU   156      82.430  62.610  27.260  1.00  0.00            
ATOM   2498  N   LYS   157      84.480  63.550  27.400  1.00  0.00            
ATOM   2499  H   LYS   157      84.850  64.470  27.220  1.00  0.00            
ATOM   2500  CA  LYS   157      85.130  62.720  28.410  1.00  0.00            
ATOM   2501  HA  LYS   157      85.060  61.740  27.930  1.00  0.00            
ATOM   2502  CB  LYS   157      86.630  63.180  28.680  1.00  0.00            
ATOM   2503  HB2 LYS   157      87.090  63.400  27.720  1.00  0.00            
ATOM   2504  HB3 LYS   157      86.630  64.140  29.190  1.00  0.00            
ATOM   2505  CG  LYS   157      87.570  62.300  29.440  1.00  0.00            
ATOM   2506  HG2 LYS   157      87.110  61.860  30.320  1.00  0.00            
ATOM   2507  HG3 LYS   157      87.810  61.550  28.690  1.00  0.00            
ATOM   2508  CD  LYS   157      88.900  62.970  29.870  1.00  0.00            
ATOM   2509  HD2 LYS   157      89.400  63.370  28.990  1.00  0.00            
ATOM   2510  HD3 LYS   157      88.570  63.770  30.520  1.00  0.00            
ATOM   2511  CE  LYS   157      89.810  62.090  30.780  1.00  0.00            
ATOM   2512  HE2 LYS   157      90.490  62.720  31.350  1.00  0.00            
ATOM   2513  HE3 LYS   157      89.260  61.620  31.600  1.00  0.00            
ATOM   2514  NZ  LYS   157      90.570  61.010  30.120  1.00  0.00            
ATOM   2515  HZ1 LYS   157      91.240  61.250  29.410  1.00  0.00            
ATOM   2516  HZ2 LYS   157      91.190  60.570  30.780  1.00  0.00            
ATOM   2517  HZ3 LYS   157      89.990  60.200  29.930  1.00  0.00            
ATOM   2518  C   LYS   157      84.360  62.840  29.730  1.00  0.00            
ATOM   2519  O   LYS   157      84.010  63.930  30.150  1.00  0.00            
ATOM   2520  N   ILE   158      84.030  61.700  30.370  1.00  0.00            
ATOM   2521  H   ILE   158      84.420  60.870  29.960  1.00  0.00            
ATOM   2522  CA  ILE   158      83.300  61.490  31.660  1.00  0.00            
ATOM   2523  HA  ILE   158      82.370  62.040  31.540  1.00  0.00            
ATOM   2524  CB  ILE   158      83.080  59.910  31.890  1.00  0.00            
ATOM   2525  HB  ILE   158      84.040  59.400  31.920  1.00  0.00            
ATOM   2526  CG2 ILE   158      82.300  59.650  33.180  1.00  0.00            
ATOM   2527 1HG2 ILE   158      82.160  58.580  33.300  1.00  0.00            
ATOM   2528 2HG2 ILE   158      82.790  60.080  34.060  1.00  0.00            
ATOM   2529 3HG2 ILE   158      81.300  60.070  33.160  1.00  0.00            
ATOM   2530  CG1 ILE   158      82.220  59.350  30.720  1.00  0.00            
ATOM   2531 2HG1 ILE   158      82.790  59.210  29.800  1.00  0.00            
ATOM   2532 3HG1 ILE   158      81.750  58.430  31.060  1.00  0.00            
ATOM   2533  CD1 ILE   158      81.050  60.260  30.280  1.00  0.00            
ATOM   2534 1HD1 ILE   158      81.410  61.250  30.000  1.00  0.00            
ATOM   2535 2HD1 ILE   158      80.490  59.810  29.460  1.00  0.00            
ATOM   2536 3HD1 ILE   158      80.360  60.430  31.110  1.00  0.00            
ATOM   2537  C   ILE   158      84.110  62.160  32.800  1.00  0.00            
ATOM   2538  O   ILE   158      85.200  61.780  33.110  1.00  0.00            
ATOM   2539  N   HIE   159      83.450  63.100  33.510  1.00  0.00            
ATOM   2540  H   HIE   159      82.550  63.400  33.170  1.00  0.00            
ATOM   2541  CA  HIE   159      84.170  63.790  34.630  1.00  0.00            
ATOM   2542  HA  HIE   159      85.190  64.020  34.320  1.00  0.00            
ATOM   2543  CB  HIE   159      83.420  65.120  34.970  1.00  0.00            
ATOM   2544  HB2 HIE   159      83.270  65.650  34.030  1.00  0.00            
ATOM   2545  HB3 HIE   159      82.490  64.930  35.490  1.00  0.00            
ATOM   2546  CG  HIE   159      84.330  65.970  35.900  1.00  0.00            
ATOM   2547  ND1 HIE   159      84.940  65.540  37.030  1.00  0.00            
ATOM   2548  CE1 HIE   159      85.610  66.570  37.450  1.00  0.00            
ATOM   2549  HE1 HIE   159      86.080  66.560  38.420  1.00  0.00            
ATOM   2550  NE2 HIE   159      85.660  67.470  36.520  1.00  0.00            
ATOM   2551  HE2 HIE   159      86.190  68.330  36.590  1.00  0.00            
ATOM   2552  CD2 HIE   159      84.760  67.230  35.590  1.00  0.00            
ATOM   2553  HD2 HIE   159      84.400  67.880  34.810  1.00  0.00            
ATOM   2554  C   HIE   159      84.240  62.870  35.850  1.00  0.00            
ATOM   2555  O   HIE   159      83.270  62.250  36.360  1.00  0.00            
ATOM   2556  N   LYS   160      85.450  62.580  36.410  1.00  0.00            
ATOM   2557  H   LYS   160      86.330  62.920  36.040  1.00  0.00            
ATOM   2558  CA  LYS   160      85.770  61.680  37.580  1.00  0.00            
ATOM   2559  HA  LYS   160      85.460  60.680  37.280  1.00  0.00            
ATOM   2560  CB  LYS   160      87.310  61.730  37.970  1.00  0.00            
ATOM   2561  HB2 LYS   160      87.890  61.900  37.060  1.00  0.00            
ATOM   2562  HB3 LYS   160      87.500  62.560  38.650  1.00  0.00            
ATOM   2563  CG  LYS   160      87.750  60.450  38.650  1.00  0.00            
ATOM   2564  HG2 LYS   160      87.070  60.250  39.470  1.00  0.00            
ATOM   2565  HG3 LYS   160      87.660  59.630  37.940  1.00  0.00            
ATOM   2566  CD  LYS   160      89.180  60.350  39.180  1.00  0.00            
ATOM   2567  HD2 LYS   160      89.300  61.100  39.970  1.00  0.00            
ATOM   2568  HD3 LYS   160      89.210  59.340  39.590  1.00  0.00            
ATOM   2569  CE  LYS   160      90.250  60.490  38.190  1.00  0.00            
ATOM   2570  HE2 LYS   160      90.310  61.470  37.720  1.00  0.00            
ATOM   2571  HE3 LYS   160      91.150  60.290  38.770  1.00  0.00            
ATOM   2572  NZ  LYS   160      90.280  59.610  37.000  1.00  0.00            
ATOM   2573  HZ1 LYS   160      90.130  58.670  37.340  1.00  0.00            
ATOM   2574  HZ2 LYS   160      89.600  59.830  36.290  1.00  0.00            
ATOM   2575  HZ3 LYS   160      91.190  59.570  36.550  1.00  0.00            
ATOM   2576  C   LYS   160      84.970  61.970  38.870  1.00  0.00            
ATOM   2577  O   LYS   160      84.510  60.960  39.480  1.00  0.00            
ATOM   2578  N   ARG   161      84.690  63.280  39.100  1.00  0.00            
ATOM   2579  H   ARG   161      85.310  63.980  38.720  1.00  0.00            
ATOM   2580  CA  ARG   161      83.710  63.630  40.160  1.00  0.00            
ATOM   2581  HA  ARG   161      84.120  63.280  41.110  1.00  0.00            
ATOM   2582  CB  ARG   161      83.670  65.180  40.300  1.00  0.00            
ATOM   2583  HB2 ARG   161      83.660  65.630  39.310  1.00  0.00            
ATOM   2584  HB3 ARG   161      82.740  65.480  40.770  1.00  0.00            
ATOM   2585  CG  ARG   161      84.890  65.670  41.120  1.00  0.00            
ATOM   2586  HG2 ARG   161      85.110  65.130  42.040  1.00  0.00            
ATOM   2587  HG3 ARG   161      85.770  65.640  40.490  1.00  0.00            
ATOM   2588  CD  ARG   161      84.700  67.140  41.600  1.00  0.00            
ATOM   2589  HD2 ARG   161      85.590  67.410  42.180  1.00  0.00            
ATOM   2590  HD3 ARG   161      84.750  67.910  40.840  1.00  0.00            
ATOM   2591  NE  ARG   161      83.500  67.280  42.390  1.00  0.00            
ATOM   2592  HE  ARG   161      82.570  67.350  42.000  1.00  0.00            
ATOM   2593  CZ  ARG   161      83.430  67.450  43.680  1.00  0.00            
ATOM   2594  NH1 ARG   161      84.320  66.910  44.510  1.00  0.00            
ATOM   2595 1HH1 ARG   161      85.140  66.460  44.140  1.00  0.00            
ATOM   2596 2HH1 ARG   161      84.270  67.010  45.520  1.00  0.00            
ATOM   2597  NH2 ARG   161      82.400  68.130  44.170  1.00  0.00            
ATOM   2598 1HH2 ARG   161      81.730  68.630  43.600  1.00  0.00            
ATOM   2599 2HH2 ARG   161      82.380  68.370  45.160  1.00  0.00            
ATOM   2600  C   ARG   161      82.280  63.100  39.990  1.00  0.00            
ATOM   2601  O   ARG   161      81.600  62.710  40.950  1.00  0.00            
ATOM   2602  N   ASN   162      81.920  63.000  38.720  1.00  0.00            
ATOM   2603  H   ASN   162      82.540  63.440  38.060  1.00  0.00            
ATOM   2604  CA  ASN   162      80.660  62.410  38.320  1.00  0.00            
ATOM   2605  HA  ASN   162      79.910  62.570  39.090  1.00  0.00            
ATOM   2606  CB  ASN   162      80.230  63.040  36.880  1.00  0.00            
ATOM   2607  HB2 ASN   162      80.920  62.850  36.060  1.00  0.00            
ATOM   2608  HB3 ASN   162      79.250  62.620  36.650  1.00  0.00            
ATOM   2609  CG  ASN   162      79.930  64.560  36.910  1.00  0.00            
ATOM   2610  OD1 ASN   162      79.970  65.200  37.980  1.00  0.00            
ATOM   2611  ND2 ASN   162      79.590  65.160  35.790  1.00  0.00            
ATOM   2612 1HD2 ASN   162      79.270  66.120  35.840  1.00  0.00            
ATOM   2613 2HD2 ASN   162      79.510  64.640  34.930  1.00  0.00            
ATOM   2614  C   ASN   162      80.630  60.850  38.250  1.00  0.00            
ATOM   2615  O   ASN   162      79.690  60.210  37.960  1.00  0.00            
ATOM   2616  N   SER   163      81.760  60.240  38.690  1.00  0.00            
ATOM   2617  H   SER   163      82.500  60.780  39.110  1.00  0.00            
ATOM   2618  CA  SER   163      81.940  58.800  38.480  1.00  0.00            
ATOM   2619  HA  SER   163      81.050  58.370  38.010  1.00  0.00            
ATOM   2620  CB  SER   163      83.140  58.600  37.520  1.00  0.00            
ATOM   2621  HB2 SER   163      82.870  58.990  36.530  1.00  0.00            
ATOM   2622  HB3 SER   163      84.040  59.150  37.820  1.00  0.00            
ATOM   2623  OG  SER   163      83.460  57.240  37.230  1.00  0.00            
ATOM   2624  HG  SER   163      83.650  57.130  36.290  1.00  0.00            
ATOM   2625  C   SER   163      82.230  58.140  39.840  1.00  0.00            
ATOM   2626  O   SER   163      82.420  58.830  40.830  1.00  0.00            
ATOM   2627  N   VAL   164      82.120  56.860  39.870  1.00  0.00            
ATOM   2628  H   VAL   164      81.920  56.370  39.010  1.00  0.00            
ATOM   2629  CA  VAL   164      82.590  56.040  41.020  1.00  0.00            
ATOM   2630  HA  VAL   164      83.210  56.640  41.690  1.00  0.00            
ATOM   2631  CB  VAL   164      81.430  55.540  41.960  1.00  0.00            
ATOM   2632  HB  VAL   164      80.910  56.460  42.230  1.00  0.00            
ATOM   2633  CG1 VAL   164      80.480  54.680  41.250  1.00  0.00            
ATOM   2634 1HG1 VAL   164      80.900  53.710  40.980  1.00  0.00            
ATOM   2635 2HG1 VAL   164      79.580  54.530  41.840  1.00  0.00            
ATOM   2636 3HG1 VAL   164      80.120  55.140  40.330  1.00  0.00            
ATOM   2637  CG2 VAL   164      81.930  54.790  43.250  1.00  0.00            
ATOM   2638 1HG2 VAL   164      81.160  54.620  44.010  1.00  0.00            
ATOM   2639 2HG2 VAL   164      82.520  53.900  43.030  1.00  0.00            
ATOM   2640 3HG2 VAL   164      82.630  55.460  43.750  1.00  0.00            
ATOM   2641  C   VAL   164      83.460  54.940  40.450  1.00  0.00            
ATOM   2642  O   VAL   164      83.170  54.490  39.320  1.00  0.00            
ATOM   2643  N   ARG   165      84.540  54.530  41.130  1.00  0.00            
ATOM   2644  H   ARG   165      84.760  55.010  42.000  1.00  0.00            
ATOM   2645  CA  ARG   165      85.350  53.280  40.860  1.00  0.00            
ATOM   2646  HA  ARG   165      84.700  52.740  40.170  1.00  0.00            
ATOM   2647  CB  ARG   165      86.720  53.560  40.140  1.00  0.00            
ATOM   2648  HB2 ARG   165      87.110  52.600  39.790  1.00  0.00            
ATOM   2649  HB3 ARG   165      86.500  54.180  39.270  1.00  0.00            
ATOM   2650  CG  ARG   165      87.670  54.440  41.100  1.00  0.00            
ATOM   2651  HG2 ARG   165      87.150  55.360  41.380  1.00  0.00            
ATOM   2652  HG3 ARG   165      87.770  53.910  42.040  1.00  0.00            
ATOM   2653  CD  ARG   165      89.030  54.790  40.520  1.00  0.00            
ATOM   2654  HD2 ARG   165      88.770  55.470  39.700  1.00  0.00            
ATOM   2655  HD3 ARG   165      89.610  55.440  41.170  1.00  0.00            
ATOM   2656  NE  ARG   165      89.730  53.640  39.940  1.00  0.00            
ATOM   2657  HE  ARG   165      89.430  53.240  39.060  1.00  0.00            
ATOM   2658  CZ  ARG   165      90.910  53.150  40.330  1.00  0.00            
ATOM   2659  NH1 ARG   165      91.520  53.640  41.340  1.00  0.00            
ATOM   2660 1HH1 ARG   165      91.150  54.430  41.830  1.00  0.00            
ATOM   2661 2HH1 ARG   165      92.480  53.350  41.460  1.00  0.00            
ATOM   2662  NH2 ARG   165      91.440  52.210  39.630  1.00  0.00            
ATOM   2663 1HH2 ARG   165      90.930  51.760  38.880  1.00  0.00            
ATOM   2664 2HH2 ARG   165      92.380  51.850  39.740  1.00  0.00            
ATOM   2665  C   ARG   165      85.430  52.520  42.180  1.00  0.00            
ATOM   2666  O   ARG   165      85.700  53.130  43.180  1.00  0.00            
ATOM   2667  N   LEU   166      85.220  51.190  42.150  1.00  0.00            
ATOM   2668  H   LEU   166      85.010  50.720  41.280  1.00  0.00            
ATOM   2669  CA  LEU   166      85.500  50.340  43.300  1.00  0.00            
ATOM   2670  HA  LEU   166      86.030  50.930  44.040  1.00  0.00            
ATOM   2671  CB  LEU   166      84.210  49.730  43.900  1.00  0.00            
ATOM   2672  HB2 LEU   166      83.860  48.910  43.260  1.00  0.00            
ATOM   2673  HB3 LEU   166      84.550  49.250  44.810  1.00  0.00            
ATOM   2674  CG  LEU   166      83.040  50.740  44.110  1.00  0.00            
ATOM   2675  HG  LEU   166      83.350  51.780  44.150  1.00  0.00            
ATOM   2676  CD1 LEU   166      82.030  50.650  42.940  1.00  0.00            
ATOM   2677 1HD1 LEU   166      81.560  49.680  42.860  1.00  0.00            
ATOM   2678 2HD1 LEU   166      81.290  51.440  43.090  1.00  0.00            
ATOM   2679 3HD1 LEU   166      82.600  50.930  42.060  1.00  0.00            
ATOM   2680  CD2 LEU   166      82.360  50.530  45.480  1.00  0.00            
ATOM   2681 1HD2 LEU   166      83.160  50.670  46.190  1.00  0.00            
ATOM   2682 2HD2 LEU   166      81.600  51.290  45.640  1.00  0.00            
ATOM   2683 3HD2 LEU   166      81.880  49.550  45.430  1.00  0.00            
ATOM   2684  C   LEU   166      86.440  49.170  42.800  1.00  0.00            
ATOM   2685  O   LEU   166      86.050  48.450  41.930  1.00  0.00            
ATOM   2686  N   VAL   167      87.610  49.000  43.390  1.00  0.00            
ATOM   2687  H   VAL   167      87.760  49.430  44.290  1.00  0.00            
ATOM   2688  CA  VAL   167      88.720  48.140  42.930  1.00  0.00            
ATOM   2689  HA  VAL   167      88.630  47.970  41.860  1.00  0.00            
ATOM   2690  CB  VAL   167      90.080  48.840  43.260  1.00  0.00            
ATOM   2691  HB  VAL   167      90.250  48.950  44.330  1.00  0.00            
ATOM   2692  CG1 VAL   167      91.360  48.050  42.830  1.00  0.00            
ATOM   2693 1HG1 VAL   167      91.390  47.940  41.740  1.00  0.00            
ATOM   2694 2HG1 VAL   167      92.210  48.650  43.130  1.00  0.00            
ATOM   2695 3HG1 VAL   167      91.470  47.080  43.310  1.00  0.00            
ATOM   2696  CG2 VAL   167      90.130  50.180  42.620  1.00  0.00            
ATOM   2697 1HG2 VAL   167      89.340  50.760  43.100  1.00  0.00            
ATOM   2698 2HG2 VAL   167      91.130  50.590  42.660  1.00  0.00            
ATOM   2699 3HG2 VAL   167      89.810  50.170  41.580  1.00  0.00            
ATOM   2700  C   VAL   167      88.720  46.820  43.690  1.00  0.00            
ATOM   2701  O   VAL   167      88.820  46.770  44.970  1.00  0.00            
ATOM   2702  N   ILE   168      88.740  45.660  43.040  1.00  0.00            
ATOM   2703  H   ILE   168      88.890  45.640  42.040  1.00  0.00            
ATOM   2704  CA  ILE   168      88.380  44.440  43.660  1.00  0.00            
ATOM   2705  HA  ILE   168      88.200  44.530  44.730  1.00  0.00            
ATOM   2706  CB  ILE   168      87.090  43.870  43.060  1.00  0.00            
ATOM   2707  HB  ILE   168      86.840  43.130  43.810  1.00  0.00            
ATOM   2708  CG2 ILE   168      85.940  44.910  43.020  1.00  0.00            
ATOM   2709 1HG2 ILE   168      85.000  44.370  42.910  1.00  0.00            
ATOM   2710 2HG2 ILE   168      85.950  45.560  43.900  1.00  0.00            
ATOM   2711 3HG2 ILE   168      86.120  45.500  42.120  1.00  0.00            
ATOM   2712  CG1 ILE   168      87.350  42.990  41.750  1.00  0.00            
ATOM   2713 2HG1 ILE   168      88.080  43.580  41.190  1.00  0.00            
ATOM   2714 3HG1 ILE   168      87.760  42.020  42.020  1.00  0.00            
ATOM   2715  CD1 ILE   168      86.150  42.620  40.820  1.00  0.00            
ATOM   2716 1HD1 ILE   168      85.780  43.450  40.220  1.00  0.00            
ATOM   2717 2HD1 ILE   168      86.420  41.900  40.050  1.00  0.00            
ATOM   2718 3HD1 ILE   168      85.310  42.250  41.400  1.00  0.00            
ATOM   2719  C   ILE   168      89.480  43.420  43.640  1.00  0.00            
ATOM   2720  O   ILE   168      90.230  43.440  42.660  1.00  0.00            
ATOM   2721  N   ARG   169      89.620  42.520  44.650  1.00  0.00            
ATOM   2722  H   ARG   169      88.860  42.540  45.320  1.00  0.00            
ATOM   2723  CA  ARG   169      90.630  41.390  44.600  1.00  0.00            
ATOM   2724  HA  ARG   169      91.440  41.770  43.990  1.00  0.00            
ATOM   2725  CB  ARG   169      91.090  41.120  46.060  1.00  0.00            
ATOM   2726  HB2 ARG   169      91.340  42.050  46.570  1.00  0.00            
ATOM   2727  HB3 ARG   169      90.270  40.570  46.510  1.00  0.00            
ATOM   2728  CG  ARG   169      92.280  40.170  46.040  1.00  0.00            
ATOM   2729  HG2 ARG   169      91.900  39.170  45.790  1.00  0.00            
ATOM   2730  HG3 ARG   169      92.970  40.610  45.330  1.00  0.00            
ATOM   2731  CD  ARG   169      92.900  40.140  47.400  1.00  0.00            
ATOM   2732  HD2 ARG   169      93.580  39.290  47.510  1.00  0.00            
ATOM   2733  HD3 ARG   169      93.420  41.090  47.550  1.00  0.00            
ATOM   2734  NE  ARG   169      91.980  39.960  48.520  1.00  0.00            
ATOM   2735  HE  ARG   169      90.990  39.960  48.310  1.00  0.00            
ATOM   2736  CZ  ARG   169      92.340  39.870  49.800  1.00  0.00            
ATOM   2737  NH1 ARG   169      93.550  40.070  50.220  1.00  0.00            
ATOM   2738 1HH1 ARG   169      94.350  39.880  49.640  1.00  0.00            
ATOM   2739 2HH1 ARG   169      93.670  40.280  51.200  1.00  0.00            
ATOM   2740  NH2 ARG   169      91.440  39.790  50.750  1.00  0.00            
ATOM   2741 1HH2 ARG   169      90.500  39.520  50.510  1.00  0.00            
ATOM   2742 2HH2 ARG   169      91.740  39.580  51.690  1.00  0.00            
ATOM   2743  C   ARG   169      90.240  40.090  43.800  1.00  0.00            
ATOM   2744  O   ARG   169      89.910  39.090  44.460  1.00  0.00            
ATOM   2745  N   LYS   170      89.990  40.250  42.460  1.00  0.00            
ATOM   2746  H   LYS   170      90.000  41.130  41.950  1.00  0.00            
ATOM   2747  CA  LYS   170      89.740  39.060  41.630  1.00  0.00            
ATOM   2748  HA  LYS   170      88.920  38.530  42.120  1.00  0.00            
ATOM   2749  CB  LYS   170      89.400  39.550  40.150  1.00  0.00            
ATOM   2750  HB2 LYS   170      88.660  40.340  40.210  1.00  0.00            
ATOM   2751  HB3 LYS   170      90.270  40.020  39.680  1.00  0.00            
ATOM   2752  CG  LYS   170      88.760  38.350  39.350  1.00  0.00            
ATOM   2753  HG2 LYS   170      88.220  37.700  40.040  1.00  0.00            
ATOM   2754  HG3 LYS   170      88.090  38.730  38.580  1.00  0.00            
ATOM   2755  CD  LYS   170      89.970  37.650  38.620  1.00  0.00            
ATOM   2756  HD2 LYS   170      90.770  38.240  38.170  1.00  0.00            
ATOM   2757  HD3 LYS   170      90.460  36.940  39.280  1.00  0.00            
ATOM   2758  CE  LYS   170      89.490  36.760  37.400  1.00  0.00            
ATOM   2759  HE2 LYS   170      88.910  35.950  37.840  1.00  0.00            
ATOM   2760  HE3 LYS   170      88.860  37.330  36.710  1.00  0.00            
ATOM   2761  NZ  LYS   170      90.640  36.160  36.660  1.00  0.00            
ATOM   2762  HZ1 LYS   170      90.370  35.870  35.730  1.00  0.00            
ATOM   2763  HZ2 LYS   170      91.370  36.860  36.560  1.00  0.00            
ATOM   2764  HZ3 LYS   170      91.010  35.430  37.250  1.00  0.00            
ATOM   2765  C   LYS   170      91.000  38.200  41.740  1.00  0.00            
ATOM   2766  O   LYS   170      92.010  38.530  41.160  1.00  0.00            
ATOM   2767  N   VAL   171      90.970  37.120  42.520  1.00  0.00            
ATOM   2768  H   VAL   171      90.110  36.800  42.950  1.00  0.00            
ATOM   2769  CA  VAL   171      92.110  36.260  42.850  1.00  0.00            
ATOM   2770  HA  VAL   171      92.940  36.570  42.210  1.00  0.00            
ATOM   2771  CB  VAL   171      92.610  36.720  44.190  1.00  0.00            
ATOM   2772  HB  VAL   171      92.770  37.800  44.130  1.00  0.00            
ATOM   2773  CG1 VAL   171      91.760  36.270  45.410  1.00  0.00            
ATOM   2774 1HG1 VAL   171      92.160  35.360  45.870  1.00  0.00            
ATOM   2775 2HG1 VAL   171      91.870  37.060  46.160  1.00  0.00            
ATOM   2776 3HG1 VAL   171      90.700  36.180  45.180  1.00  0.00            
ATOM   2777  CG2 VAL   171      94.040  36.240  44.530  1.00  0.00            
ATOM   2778 1HG2 VAL   171      94.250  36.780  45.450  1.00  0.00            
ATOM   2779 2HG2 VAL   171      93.990  35.160  44.720  1.00  0.00            
ATOM   2780 3HG2 VAL   171      94.770  36.590  43.810  1.00  0.00            
ATOM   2781  C   VAL   171      91.840  34.700  42.760  1.00  0.00            
ATOM   2782  O   VAL   171      90.710  34.240  42.850  1.00  0.00            
ATOM   2783  N   GLN   172      92.900  33.930  42.480  1.00  0.00            
ATOM   2784  H   GLN   172      93.820  34.330  42.480  1.00  0.00            
ATOM   2785  CA  GLN   172      92.820  32.520  42.190  1.00  0.00            
ATOM   2786  HA  GLN   172      91.920  32.320  41.600  1.00  0.00            
ATOM   2787  CB  GLN   172      93.990  32.050  41.380  1.00  0.00            
ATOM   2788  HB2 GLN   172      93.880  30.970  41.340  1.00  0.00            
ATOM   2789  HB3 GLN   172      93.900  32.370  40.350  1.00  0.00            
ATOM   2790  CG  GLN   172      95.360  32.430  41.950  1.00  0.00            
ATOM   2791  HG2 GLN   172      95.340  32.370  43.030  1.00  0.00            
ATOM   2792  HG3 GLN   172      96.010  31.600  41.660  1.00  0.00            
ATOM   2793  CD  GLN   172      95.950  33.790  41.460  1.00  0.00            
ATOM   2794  OE1 GLN   172      95.590  34.890  41.810  1.00  0.00            
ATOM   2795  NE2 GLN   172      96.910  33.810  40.620  1.00  0.00            
ATOM   2796 1HE2 GLN   172      97.320  34.660  40.260  1.00  0.00            
ATOM   2797 2HE2 GLN   172      97.070  32.930  40.140  1.00  0.00            
ATOM   2798  C   GLN   172      92.670  31.720  43.450  1.00  0.00            
ATOM   2799  O   GLN   172      93.170  31.990  44.580  1.00  0.00            
ATOM   2800  N   TYR   173      92.090  30.570  43.290  1.00  0.00            
ATOM   2801  H   TYR   173      91.710  30.430  42.360  1.00  0.00            
ATOM   2802  CA  TYR   173      91.830  29.530  44.340  1.00  0.00            
ATOM   2803  HA  TYR   173      92.650  29.520  45.050  1.00  0.00            
ATOM   2804  CB  TYR   173      90.490  29.780  44.990  1.00  0.00            
ATOM   2805  HB2 TYR   173      90.480  30.690  45.590  1.00  0.00            
ATOM   2806  HB3 TYR   173      89.850  29.960  44.120  1.00  0.00            
ATOM   2807  CG  TYR   173      89.890  28.590  45.750  1.00  0.00            
ATOM   2808  CD1 TYR   173      90.040  28.480  47.130  1.00  0.00            
ATOM   2809  HD1 TYR   173      90.560  29.270  47.660  1.00  0.00            
ATOM   2810  CE1 TYR   173      89.530  27.390  47.850  1.00  0.00            
ATOM   2811  HE1 TYR   173      89.690  27.280  48.910  1.00  0.00            
ATOM   2812  CZ  TYR   173      88.760  26.380  47.150  1.00  0.00            
ATOM   2813  OH  TYR   173      88.310  25.280  47.830  1.00  0.00            
ATOM   2814  HH  TYR   173      87.420  25.090  47.520  1.00  0.00            
ATOM   2815  CE2 TYR   173      88.560  26.490  45.760  1.00  0.00            
ATOM   2816  HE2 TYR   173      88.010  25.770  45.190  1.00  0.00            
ATOM   2817  CD2 TYR   173      89.010  27.650  45.130  1.00  0.00            
ATOM   2818  HD2 TYR   173      88.880  27.810  44.070  1.00  0.00            
ATOM   2819  C   TYR   173      91.880  28.090  43.720  1.00  0.00            
ATOM   2820  O   TYR   173      91.620  27.760  42.530  1.00  0.00            
ATOM   2821  N   ALA   174      92.080  27.060  44.580  1.00  0.00            
ATOM   2822  H   ALA   174      92.010  27.270  45.560  1.00  0.00            
ATOM   2823  CA  ALA   174      92.220  25.670  44.270  1.00  0.00            
ATOM   2824  HA  ALA   174      91.580  25.450  43.410  1.00  0.00            
ATOM   2825  CB  ALA   174      93.610  25.260  43.860  1.00  0.00            
ATOM   2826  HB1 ALA   174      94.310  25.480  44.670  1.00  0.00            
ATOM   2827  HB2 ALA   174      93.640  24.200  43.610  1.00  0.00            
ATOM   2828  HB3 ALA   174      93.840  25.920  43.020  1.00  0.00            
ATOM   2829  C   ALA   174      91.670  24.920  45.510  1.00  0.00            
ATOM   2830  O   ALA   174      92.060  25.220  46.640  1.00  0.00            
ATOM   2831  N   PRO   175      90.740  23.920  45.360  1.00  0.00            
ATOM   2832  CD  PRO   175      90.020  23.580  44.130  1.00  0.00            
ATOM   2833  HD2 PRO   175      90.610  23.600  43.210  1.00  0.00            
ATOM   2834  HD3 PRO   175      89.280  24.370  43.960  1.00  0.00            
ATOM   2835  CG  PRO   175      89.380  22.160  44.360  1.00  0.00            
ATOM   2836  HG2 PRO   175      90.100  21.360  44.170  1.00  0.00            
ATOM   2837  HG3 PRO   175      88.500  21.940  43.770  1.00  0.00            
ATOM   2838  CB  PRO   175      89.090  22.290  45.870  1.00  0.00            
ATOM   2839  HB2 PRO   175      88.840  21.310  46.270  1.00  0.00            
ATOM   2840  HB3 PRO   175      88.300  23.040  45.960  1.00  0.00            
ATOM   2841  CA  PRO   175      90.360  22.960  46.390  1.00  0.00            
ATOM   2842  HA  PRO   175      90.050  23.520  47.270  1.00  0.00            
ATOM   2843  C   PRO   175      91.410  21.870  46.800  1.00  0.00            
ATOM   2844  O   PRO   175      92.240  21.440  45.940  1.00  0.00            
ATOM   2845  N   GLU   176      91.270  21.330  48.040  1.00  0.00            
ATOM   2846  H   GLU   176      90.540  21.720  48.620  1.00  0.00            
ATOM   2847  CA  GLU   176      92.150  20.320  48.510  1.00  0.00            
ATOM   2848  HA  GLU   176      93.170  20.630  48.280  1.00  0.00            
ATOM   2849  CB  GLU   176      92.030  20.030  50.040  1.00  0.00            
ATOM   2850  HB2 GLU   176      92.690  20.770  50.500  1.00  0.00            
ATOM   2851  HB3 GLU   176      90.990  20.200  50.330  1.00  0.00            
ATOM   2852  CG  GLU   176      92.470  18.680  50.640  1.00  0.00            
ATOM   2853  HG2 GLU   176      92.440  18.860  51.710  1.00  0.00            
ATOM   2854  HG3 GLU   176      91.670  17.960  50.460  1.00  0.00            
ATOM   2855  CD  GLU   176      93.820  18.180  50.180  1.00  0.00            
ATOM   2856  OE1 GLU   176      93.900  16.980  49.880  1.00  0.00            
ATOM   2857  OE2 GLU   176      94.760  18.960  50.120  1.00  0.00            
ATOM   2858  C   GLU   176      91.840  18.960  47.790  1.00  0.00            
ATOM   2859  O   GLU   176      90.760  18.400  47.820  1.00  0.00            
ATOM   2860  N   ARG   177      92.870  18.540  47.070  1.00  0.00            
ATOM   2861  H   ARG   177      93.620  19.210  46.990  1.00  0.00            
ATOM   2862  CA  ARG   177      92.820  17.390  46.100  1.00  0.00            
ATOM   2863  HA  ARG   177      92.140  16.570  46.360  1.00  0.00            
ATOM   2864  CB  ARG   177      92.340  18.000  44.750  1.00  0.00            
ATOM   2865  HB2 ARG   177      92.960  18.870  44.550  1.00  0.00            
ATOM   2866  HB3 ARG   177      92.450  17.230  43.980  1.00  0.00            
ATOM   2867  CG  ARG   177      90.870  18.490  44.680  1.00  0.00            
ATOM   2868  HG2 ARG   177      90.620  19.230  45.440  1.00  0.00            
ATOM   2869  HG3 ARG   177      90.590  18.930  43.720  1.00  0.00            
ATOM   2870  CD  ARG   177      89.960  17.260  44.980  1.00  0.00            
ATOM   2871  HD2 ARG   177      90.210  16.540  44.200  1.00  0.00            
ATOM   2872  HD3 ARG   177      90.030  16.820  45.970  1.00  0.00            
ATOM   2873  NE  ARG   177      88.590  17.720  44.760  1.00  0.00            
ATOM   2874  HE  ARG   177      88.120  17.560  43.880  1.00  0.00            
ATOM   2875  CZ  ARG   177      87.740  17.930  45.760  1.00  0.00            
ATOM   2876  NH1 ARG   177      88.020  18.150  46.980  1.00  0.00            
ATOM   2877 1HH1 ARG   177      89.000  18.200  47.240  1.00  0.00            
ATOM   2878 2HH1 ARG   177      87.270  18.370  47.620  1.00  0.00            
ATOM   2879  NH2 ARG   177      86.460  17.870  45.400  1.00  0.00            
ATOM   2880 1HH2 ARG   177      86.280  17.700  44.430  1.00  0.00            
ATOM   2881 2HH2 ARG   177      85.750  17.800  46.110  1.00  0.00            
ATOM   2882  C   ARG   177      94.190  16.670  46.000  1.00  0.00            
ATOM   2883  O   ARG   177      95.180  17.280  46.280  1.00  0.00            
ATOM   2884  N   PRO   178      94.240  15.430  45.560  1.00  0.00            
ATOM   2885  CD  PRO   178      93.200  14.690  44.950  1.00  0.00            
ATOM   2886  HD2 PRO   178      93.040  14.950  43.910  1.00  0.00            
ATOM   2887  HD3 PRO   178      92.380  14.850  45.660  1.00  0.00            
ATOM   2888  CG  PRO   178      93.690  13.240  45.110  1.00  0.00            
ATOM   2889  HG2 PRO   178      93.790  12.690  44.180  1.00  0.00            
ATOM   2890  HG3 PRO   178      92.970  12.690  45.720  1.00  0.00            
ATOM   2891  CB  PRO   178      95.050  13.220  45.740  1.00  0.00            
ATOM   2892  HB2 PRO   178      95.850  12.580  45.380  1.00  0.00            
ATOM   2893  HB3 PRO   178      94.950  13.000  46.800  1.00  0.00            
ATOM   2894  CA  PRO   178      95.480  14.680  45.640  1.00  0.00            
ATOM   2895  HA  PRO   178      95.950  14.920  46.590  1.00  0.00            
ATOM   2896  C   PRO   178      96.440  14.970  44.470  1.00  0.00            
ATOM   2897  O   PRO   178      96.220  15.660  43.520  1.00  0.00            
ATOM   2898  N   GLY   179      97.600  14.350  44.520  1.00  0.00            
ATOM   2899  H   GLY   179      97.770  13.670  45.250  1.00  0.00            
ATOM   2900  CA  GLY   179      98.600  14.430  43.420  1.00  0.00            
ATOM   2901  HA2 GLY   179      98.270  13.640  42.740  1.00  0.00            
ATOM   2902  HA3 GLY   179      98.550  15.430  43.000  1.00  0.00            
ATOM   2903  C   GLY   179     100.040  14.160  43.860  1.00  0.00            
ATOM   2904  O   GLY   179     100.460  14.580  44.940  1.00  0.00            
ATOM   2905  N   PRO   180     100.940  13.540  43.060  1.00  0.00            
ATOM   2906  CD  PRO   180     100.920  13.110  41.640  1.00  0.00            
ATOM   2907  HD2 PRO   180     100.580  13.940  41.030  1.00  0.00            
ATOM   2908  HD3 PRO   180     100.510  12.100  41.700  1.00  0.00            
ATOM   2909  CG  PRO   180     102.420  12.930  41.320  1.00  0.00            
ATOM   2910  HG2 PRO   180     102.840  13.890  41.030  1.00  0.00            
ATOM   2911  HG3 PRO   180     102.530  12.140  40.570  1.00  0.00            
ATOM   2912  CB  PRO   180     102.990  12.430  42.670  1.00  0.00            
ATOM   2913  HB2 PRO   180     104.070  12.460  42.840  1.00  0.00            
ATOM   2914  HB3 PRO   180     102.610  11.410  42.760  1.00  0.00            
ATOM   2915  CA  PRO   180     102.280  13.280  43.650  1.00  0.00            
ATOM   2916  HA  PRO   180     102.210  12.730  44.590  1.00  0.00            
ATOM   2917  C   PRO   180     103.150  14.500  43.950  1.00  0.00            
ATOM   2918  O   PRO   180     103.370  15.380  43.140  1.00  0.00            
ATOM   2919  N   GLN   181     103.740  14.500  45.130  1.00  0.00            
ATOM   2920  H   GLN   181     103.840  13.620  45.620  1.00  0.00            
ATOM   2921  CA  GLN   181     104.490  15.620  45.660  1.00  0.00            
ATOM   2922  HA  GLN   181     103.780  16.450  45.630  1.00  0.00            
ATOM   2923  CB  GLN   181     104.820  15.350  47.120  1.00  0.00            
ATOM   2924  HB2 GLN   181     105.470  14.470  47.170  1.00  0.00            
ATOM   2925  HB3 GLN   181     105.450  16.130  47.540  1.00  0.00            
ATOM   2926  CG  GLN   181     103.610  15.350  48.130  1.00  0.00            
ATOM   2927  HG2 GLN   181     103.950  15.410  49.170  1.00  0.00            
ATOM   2928  HG3 GLN   181     102.980  16.200  47.900  1.00  0.00            
ATOM   2929  CD  GLN   181     102.840  13.980  48.090  1.00  0.00            
ATOM   2930  OE1 GLN   181     103.200  12.920  47.560  1.00  0.00            
ATOM   2931  NE2 GLN   181     101.750  13.880  48.820  1.00  0.00            
ATOM   2932 1HE2 GLN   181     101.180  13.070  48.620  1.00  0.00            
ATOM   2933 2HE2 GLN   181     101.320  14.710  49.210  1.00  0.00            
ATOM   2934  C   GLN   181     105.760  16.170  44.860  1.00  0.00            
ATOM   2935  O   GLN   181     106.540  15.400  44.240  1.00  0.00            
ATOM   2936  N   PRO   182     106.170  17.450  45.020  1.00  0.00            
ATOM   2937  CD  PRO   182     105.320  18.520  45.240  1.00  0.00            
ATOM   2938  HD2 PRO   182     105.450  18.840  46.270  1.00  0.00            
ATOM   2939  HD3 PRO   182     104.290  18.340  44.920  1.00  0.00            
ATOM   2940  CG  PRO   182     105.820  19.630  44.320  1.00  0.00            
ATOM   2941  HG2 PRO   182     105.420  20.610  44.570  1.00  0.00            
ATOM   2942  HG3 PRO   182     105.680  19.370  43.270  1.00  0.00            
ATOM   2943  CB  PRO   182     107.380  19.470  44.440  1.00  0.00            
ATOM   2944  HB2 PRO   182     107.740  19.860  45.400  1.00  0.00            
ATOM   2945  HB3 PRO   182     107.940  19.910  43.620  1.00  0.00            
ATOM   2946  CA  PRO   182     107.460  17.970  44.440  1.00  0.00            
ATOM   2947  HA  PRO   182     107.520  17.620  43.410  1.00  0.00            
ATOM   2948  C   PRO   182     108.750  17.430  45.110  1.00  0.00            
ATOM   2949  O   PRO   182     108.810  17.400  46.350  1.00  0.00            
ATOM   2950  N   THR   183     109.750  17.030  44.330  1.00  0.00            
ATOM   2951  H   THR   183     109.710  17.250  43.340  1.00  0.00            
ATOM   2952  CA  THR   183     110.960  16.250  44.770  1.00  0.00            
ATOM   2953  HA  THR   183     111.180  16.610  45.770  1.00  0.00            
ATOM   2954  CB  THR   183     110.720  14.730  44.990  1.00  0.00            
ATOM   2955  HB  THR   183     109.920  14.550  45.710  1.00  0.00            
ATOM   2956  CG2 THR   183     110.370  13.960  43.740  1.00  0.00            
ATOM   2957 1HG2 THR   183     109.380  14.350  43.520  1.00  0.00            
ATOM   2958 2HG2 THR   183     111.110  14.040  42.940  1.00  0.00            
ATOM   2959 3HG2 THR   183     110.340  12.900  43.990  1.00  0.00            
ATOM   2960  OG1 THR   183     111.790  14.090  45.590  1.00  0.00            
ATOM   2961  HG1 THR   183     111.830  14.430  46.490  1.00  0.00            
ATOM   2962  C   THR   183     112.140  16.500  43.850  1.00  0.00            
ATOM   2963  O   THR   183     111.880  16.730  42.650  1.00  0.00            
ATOM   2964  N   ALA   184     113.380  16.480  44.290  1.00  0.00            
ATOM   2965  H   ALA   184     113.290  16.170  45.250  1.00  0.00            
ATOM   2966  CA  ALA   184     114.630  16.580  43.640  1.00  0.00            
ATOM   2967  HA  ALA   184     114.650  16.050  42.690  1.00  0.00            
ATOM   2968  CB  ALA   184     114.810  18.020  43.240  1.00  0.00            
ATOM   2969  HB1 ALA   184     114.000  18.360  42.590  1.00  0.00            
ATOM   2970  HB2 ALA   184     114.860  18.630  44.130  1.00  0.00            
ATOM   2971  HB3 ALA   184     115.800  18.160  42.800  1.00  0.00            
ATOM   2972  C   ALA   184     115.830  15.920  44.440  1.00  0.00            
ATOM   2973  O   ALA   184     115.700  15.650  45.580  1.00  0.00            
ATOM   2974  N   GLU   185     116.990  15.690  43.750  1.00  0.00            
ATOM   2975  H   GLU   185     117.110  16.030  42.800  1.00  0.00            
ATOM   2976  CA  GLU   185     118.250  15.150  44.330  1.00  0.00            
ATOM   2977  HA  GLU   185     118.330  15.470  45.360  1.00  0.00            
ATOM   2978  CB  GLU   185     118.200  13.550  44.300  1.00  0.00            
ATOM   2979  HB2 GLU   185     119.030  13.220  44.930  1.00  0.00            
ATOM   2980  HB3 GLU   185     117.180  13.320  44.620  1.00  0.00            
ATOM   2981  CG  GLU   185     118.210  12.830  42.970  1.00  0.00            
ATOM   2982  HG2 GLU   185     117.830  11.820  43.140  1.00  0.00            
ATOM   2983  HG3 GLU   185     117.510  13.240  42.250  1.00  0.00            
ATOM   2984  CD  GLU   185     119.590  12.800  42.250  1.00  0.00            
ATOM   2985  OE1 GLU   185     119.590  12.830  41.010  1.00  0.00            
ATOM   2986  OE2 GLU   185     120.650  12.780  42.940  1.00  0.00            
ATOM   2987  C   GLU   185     119.500  15.670  43.610  1.00  0.00            
ATOM   2988  O   GLU   185     119.440  16.230  42.470  1.00  0.00            
ATOM   2989  N   THR   186     120.670  15.750  44.270  1.00  0.00            
ATOM   2990  H   THR   186     120.640  15.330  45.180  1.00  0.00            
ATOM   2991  CA  THR   186     121.920  16.370  43.920  1.00  0.00            
ATOM   2992  HA  THR   186     122.090  16.190  42.860  1.00  0.00            
ATOM   2993  CB  THR   186     121.970  17.960  44.080  1.00  0.00            
ATOM   2994  HB  THR   186     120.960  18.360  43.970  1.00  0.00            
ATOM   2995  CG2 THR   186     122.470  18.350  45.480  1.00  0.00            
ATOM   2996 1HG2 THR   186     122.310  19.420  45.650  1.00  0.00            
ATOM   2997 2HG2 THR   186     121.950  17.770  46.230  1.00  0.00            
ATOM   2998 3HG2 THR   186     123.550  18.200  45.470  1.00  0.00            
ATOM   2999  OG1 THR   186     122.760  18.600  43.160  1.00  0.00            
ATOM   3000  HG1 THR   186     122.070  18.630  42.490  1.00  0.00            
ATOM   3001  C   THR   186     123.080  15.610  44.680  1.00  0.00            
ATOM   3002  O   THR   186     122.950  15.070  45.800  1.00  0.00            
ATOM   3003  N   THR   187     124.340  15.660  44.120  1.00  0.00            
ATOM   3004  H   THR   187     124.400  16.240  43.290  1.00  0.00            
ATOM   3005  CA  THR   187     125.650  15.210  44.610  1.00  0.00            
ATOM   3006  HA  THR   187     125.500  15.000  45.670  1.00  0.00            
ATOM   3007  CB  THR   187     126.210  14.000  43.860  1.00  0.00            
ATOM   3008  HB  THR   187     126.470  14.360  42.870  1.00  0.00            
ATOM   3009  CG2 THR   187     127.230  13.260  44.680  1.00  0.00            
ATOM   3010 1HG2 THR   187     128.100  13.910  44.610  1.00  0.00            
ATOM   3011 2HG2 THR   187     126.900  13.070  45.700  1.00  0.00            
ATOM   3012 3HG2 THR   187     127.510  12.290  44.260  1.00  0.00            
ATOM   3013  OG1 THR   187     125.170  13.010  43.640  1.00  0.00            
ATOM   3014  HG1 THR   187     124.470  13.450  43.140  1.00  0.00            
ATOM   3015  C   THR   187     126.720  16.350  44.570  1.00  0.00            
ATOM   3016  O   THR   187     126.780  17.090  43.630  1.00  0.00            
ATOM   3017  N   ARG   188     127.560  16.500  45.610  1.00  0.00            
ATOM   3018  H   ARG   188     127.380  15.920  46.420  1.00  0.00            
ATOM   3019  CA  ARG   188     128.830  17.190  45.580  1.00  0.00            
ATOM   3020  HA  ARG   188     128.990  17.760  44.660  1.00  0.00            
ATOM   3021  CB  ARG   188     128.940  18.230  46.700  1.00  0.00            
ATOM   3022  HB2 ARG   188     128.200  19.010  46.480  1.00  0.00            
ATOM   3023  HB3 ARG   188     128.740  17.740  47.650  1.00  0.00            
ATOM   3024  CG  ARG   188     130.310  18.850  46.810  1.00  0.00            
ATOM   3025  HG2 ARG   188     130.470  19.250  47.810  1.00  0.00            
ATOM   3026  HG3 ARG   188     131.010  18.020  46.900  1.00  0.00            
ATOM   3027  CD  ARG   188     130.870  19.720  45.560  1.00  0.00            
ATOM   3028  HD2 ARG   188     131.760  20.260  45.880  1.00  0.00            
ATOM   3029  HD3 ARG   188     131.070  18.990  44.770  1.00  0.00            
ATOM   3030  NE  ARG   188     129.820  20.690  45.140  1.00  0.00            
ATOM   3031  HE  ARG   188     129.350  20.500  44.270  1.00  0.00            
ATOM   3032  CZ  ARG   188     129.300  21.720  45.870  1.00  0.00            
ATOM   3033  NH1 ARG   188     129.700  21.960  47.070  1.00  0.00            
ATOM   3034 1HH1 ARG   188     130.480  21.490  47.500  1.00  0.00            
ATOM   3035 2HH1 ARG   188     129.350  22.810  47.490  1.00  0.00            
ATOM   3036  NH2 ARG   188     128.250  22.360  45.490  1.00  0.00            
ATOM   3037 1HH2 ARG   188     127.980  22.260  44.520  1.00  0.00            
ATOM   3038 2HH2 ARG   188     127.930  23.190  45.970  1.00  0.00            
ATOM   3039  C   ARG   188     129.980  16.080  45.640  1.00  0.00            
ATOM   3040  O   ARG   188     130.000  15.310  46.540  1.00  0.00            
ATOM   3041  N   GLN   189     130.920  16.070  44.690  1.00  0.00            
ATOM   3042  H   GLN   189     130.740  16.480  43.780  1.00  0.00            
ATOM   3043  CA  GLN   189     132.040  15.160  44.670  1.00  0.00            
ATOM   3044  HA  GLN   189     132.010  14.360  45.410  1.00  0.00            
ATOM   3045  CB  GLN   189     132.070  14.460  43.300  1.00  0.00            
ATOM   3046  HB2 GLN   189     131.040  14.220  43.050  1.00  0.00            
ATOM   3047  HB3 GLN   189     132.400  15.160  42.540  1.00  0.00            
ATOM   3048  CG  GLN   189     132.890  13.250  43.250  1.00  0.00            
ATOM   3049  HG2 GLN   189     133.680  13.490  42.550  1.00  0.00            
ATOM   3050  HG3 GLN   189     133.230  13.000  44.260  1.00  0.00            
ATOM   3051  CD  GLN   189     132.080  12.070  42.700  1.00  0.00            
ATOM   3052  OE1 GLN   189     131.260  12.260  41.760  1.00  0.00            
ATOM   3053  NE2 GLN   189     132.390  10.880  43.000  1.00  0.00            
ATOM   3054 1HE2 GLN   189     131.910  10.080  42.600  1.00  0.00            
ATOM   3055 2HE2 GLN   189     133.090  10.630  43.680  1.00  0.00            
ATOM   3056  C   GLN   189     133.360  15.950  45.080  1.00  0.00            
ATOM   3057  O   GLN   189     133.630  17.040  44.570  1.00  0.00            
ATOM   3058  N   PHE   190     134.060  15.380  46.010  1.00  0.00            
ATOM   3059  H   PHE   190     133.900  14.420  46.280  1.00  0.00            
ATOM   3060  CA  PHE   190     135.190  15.970  46.700  1.00  0.00            
ATOM   3061  HA  PHE   190     134.920  17.020  46.790  1.00  0.00            
ATOM   3062  CB  PHE   190     135.340  15.440  48.100  1.00  0.00            
ATOM   3063  HB2 PHE   190     135.250  14.360  48.130  1.00  0.00            
ATOM   3064  HB3 PHE   190     136.300  15.730  48.540  1.00  0.00            
ATOM   3065  CG  PHE   190     134.390  15.960  49.110  1.00  0.00            
ATOM   3066  CD1 PHE   190     134.860  16.450  50.350  1.00  0.00            
ATOM   3067  HD1 PHE   190     135.920  16.430  50.550  1.00  0.00            
ATOM   3068  CE1 PHE   190     133.930  16.810  51.360  1.00  0.00            
ATOM   3069  HE1 PHE   190     134.350  17.080  52.310  1.00  0.00            
ATOM   3070  CZ  PHE   190     132.560  16.750  51.070  1.00  0.00            
ATOM   3071  HZ  PHE   190     131.780  16.970  51.780  1.00  0.00            
ATOM   3072  CE2 PHE   190     132.090  16.290  49.830  1.00  0.00            
ATOM   3073  HE2 PHE   190     131.040  16.160  49.630  1.00  0.00            
ATOM   3074  CD2 PHE   190     133.020  15.860  48.920  1.00  0.00            
ATOM   3075  HD2 PHE   190     132.700  15.490  47.960  1.00  0.00            
ATOM   3076  C   PHE   190     136.420  15.820  45.880  1.00  0.00            
ATOM   3077  O   PHE   190     136.700  14.840  45.180  1.00  0.00            
ATOM   3078  N   LEU   191     137.290  16.810  45.930  1.00  0.00            
ATOM   3079  H   LEU   191     137.040  17.640  46.440  1.00  0.00            
ATOM   3080  CA  LEU   191     138.660  16.890  45.310  1.00  0.00            
ATOM   3081  HA  LEU   191     138.540  16.520  44.290  1.00  0.00            
ATOM   3082  CB  LEU   191     139.050  18.390  45.180  1.00  0.00            
ATOM   3083  HB2 LEU   191     139.070  18.920  46.130  1.00  0.00            
ATOM   3084  HB3 LEU   191     140.110  18.390  44.900  1.00  0.00            
ATOM   3085  CG  LEU   191     138.240  19.180  44.190  1.00  0.00            
ATOM   3086  HG  LEU   191     137.200  18.980  44.470  1.00  0.00            
ATOM   3087  CD1 LEU   191     138.610  20.640  44.270  1.00  0.00            
ATOM   3088 1HD1 LEU   191     137.890  21.140  43.630  1.00  0.00            
ATOM   3089 2HD1 LEU   191     138.790  20.980  45.290  1.00  0.00            
ATOM   3090 3HD1 LEU   191     139.570  20.800  43.760  1.00  0.00            
ATOM   3091  CD2 LEU   191     138.540  18.700  42.730  1.00  0.00            
ATOM   3092 1HD2 LEU   191     138.220  17.660  42.660  1.00  0.00            
ATOM   3093 2HD2 LEU   191     138.150  19.330  41.930  1.00  0.00            
ATOM   3094 3HD2 LEU   191     139.610  18.640  42.560  1.00  0.00            
ATOM   3095  C   LEU   191     139.800  16.190  46.010  1.00  0.00            
ATOM   3096  O   LEU   191     139.610  15.860  47.160  1.00  0.00            
ATOM   3097  N   MET   192     140.890  15.840  45.210  1.00  0.00            
ATOM   3098  H   MET   192     140.920  16.120  44.240  1.00  0.00            
ATOM   3099  CA  MET   192     142.020  15.050  45.640  1.00  0.00            
ATOM   3100  HA  MET   192     142.490  14.840  44.680  1.00  0.00            
ATOM   3101  CB  MET   192     143.080  15.920  46.320  1.00  0.00            
ATOM   3102  HB2 MET   192     142.930  16.170  47.370  1.00  0.00            
ATOM   3103  HB3 MET   192     144.000  15.340  46.360  1.00  0.00            
ATOM   3104  CG  MET   192     143.530  17.160  45.460  1.00  0.00            
ATOM   3105  HG2 MET   192     143.760  16.880  44.440  1.00  0.00            
ATOM   3106  HG3 MET   192     142.780  17.950  45.490  1.00  0.00            
ATOM   3107  SD  MET   192     144.930  17.980  46.170  1.00  0.00            
ATOM   3108  CE  MET   192     144.130  18.960  47.560  1.00  0.00            
ATOM   3109  HE1 MET   192     144.850  19.400  48.250  1.00  0.00            
ATOM   3110  HE2 MET   192     143.660  19.830  47.110  1.00  0.00            
ATOM   3111  HE3 MET   192     143.350  18.460  48.130  1.00  0.00            
ATOM   3112  C   MET   192     141.680  13.770  46.410  1.00  0.00            
ATOM   3113  O   MET   192     142.470  13.320  47.240  1.00  0.00            
ATOM   3114  N   SER   193     140.510  13.200  46.200  1.00  0.00            
ATOM   3115  H   SER   193     139.990  13.450  45.370  1.00  0.00            
ATOM   3116  CA  SER   193     139.880  12.140  47.010  1.00  0.00            
ATOM   3117  HA  SER   193     140.680  11.440  47.270  1.00  0.00            
ATOM   3118  CB  SER   193     139.350  12.710  48.340  1.00  0.00            
ATOM   3119  HB2 SER   193     138.970  11.920  48.990  1.00  0.00            
ATOM   3120  HB3 SER   193     140.150  13.270  48.810  1.00  0.00            
ATOM   3121  OG  SER   193     138.220  13.600  48.160  1.00  0.00            
ATOM   3122  HG  SER   193     138.500  14.420  47.750  1.00  0.00            
ATOM   3123  C   SER   193     138.700  11.350  46.360  1.00  0.00            
ATOM   3124  O   SER   193     138.390  10.210  46.780  1.00  0.00            
ATOM   3125  N   ASP   194     138.080  11.880  45.260  1.00  0.00            
ATOM   3126  H   ASP   194     138.240  12.870  45.130  1.00  0.00            
ATOM   3127  CA  ASP   194     136.990  11.290  44.350  1.00  0.00            
ATOM   3128  HA  ASP   194     136.740  12.080  43.650  1.00  0.00            
ATOM   3129  CB  ASP   194     137.510  10.030  43.580  1.00  0.00            
ATOM   3130  HB2 ASP   194     137.580   9.200  44.300  1.00  0.00            
ATOM   3131  HB3 ASP   194     136.730   9.760  42.870  1.00  0.00            
ATOM   3132  CG  ASP   194     138.750  10.130  42.700  1.00  0.00            
ATOM   3133  OD1 ASP   194     139.030  11.230  42.180  1.00  0.00            
ATOM   3134  OD2 ASP   194     139.490   9.160  42.700  1.00  0.00            
ATOM   3135  C   ASP   194     135.690  10.890  45.160  1.00  0.00            
ATOM   3136  O   ASP   194     134.740  10.350  44.550  1.00  0.00            
ATOM   3137  N   LYS   195     135.580  11.010  46.510  1.00  0.00            
ATOM   3138  H   LYS   195     136.430  11.450  46.820  1.00  0.00            
ATOM   3139  CA  LYS   195     134.350  10.750  47.360  1.00  0.00            
ATOM   3140  HA  LYS   195     134.120   9.690  47.270  1.00  0.00            
ATOM   3141  CB  LYS   195     134.670  10.980  48.860  1.00  0.00            
ATOM   3142  HB2 LYS   195     134.850  12.040  49.050  1.00  0.00            
ATOM   3143  HB3 LYS   195     133.830  10.660  49.480  1.00  0.00            
ATOM   3144  CG  LYS   195     135.960  10.330  49.350  1.00  0.00            
ATOM   3145  HG2 LYS   195     136.740  10.870  48.790  1.00  0.00            
ATOM   3146  HG3 LYS   195     136.090  10.600  50.390  1.00  0.00            
ATOM   3147  CD  LYS   195     135.950   8.790  49.180  1.00  0.00            
ATOM   3148  HD2 LYS   195     135.130   8.320  49.720  1.00  0.00            
ATOM   3149  HD3 LYS   195     135.960   8.550  48.120  1.00  0.00            
ATOM   3150  CE  LYS   195     137.230   8.220  49.760  1.00  0.00            
ATOM   3151  HE2 LYS   195     138.080   8.670  49.240  1.00  0.00            
ATOM   3152  HE3 LYS   195     137.280   8.460  50.820  1.00  0.00            
ATOM   3153  NZ  LYS   195     137.090   6.740  49.800  1.00  0.00            
ATOM   3154  HZ1 LYS   195     137.970   6.320  50.050  1.00  0.00            
ATOM   3155  HZ2 LYS   195     136.360   6.360  50.390  1.00  0.00            
ATOM   3156  HZ3 LYS   195     136.880   6.280  48.930  1.00  0.00            
ATOM   3157  C   LYS   195     133.010  11.550  47.040  1.00  0.00            
ATOM   3158  O   LYS   195     133.040  12.710  46.740  1.00  0.00            
ATOM   3159  N   PRO   196     131.760  11.050  47.170  1.00  0.00            
ATOM   3160  CD  PRO   196     131.580   9.680  46.920  1.00  0.00            
ATOM   3161  HD2 PRO   196     131.570   8.990  47.770  1.00  0.00            
ATOM   3162  HD3 PRO   196     132.390   9.370  46.260  1.00  0.00            
ATOM   3163  CG  PRO   196     130.380   9.520  46.010  1.00  0.00            
ATOM   3164  HG2 PRO   196     129.680   8.820  46.460  1.00  0.00            
ATOM   3165  HG3 PRO   196     130.590   9.250  44.970  1.00  0.00            
ATOM   3166  CB  PRO   196     129.750  10.920  45.950  1.00  0.00            
ATOM   3167  HB2 PRO   196     128.690  10.770  46.160  1.00  0.00            
ATOM   3168  HB3 PRO   196     129.860  11.320  44.940  1.00  0.00            
ATOM   3169  CA  PRO   196     130.530  11.760  46.950  1.00  0.00            
ATOM   3170  HA  PRO   196     130.690  12.700  46.430  1.00  0.00            
ATOM   3171  C   PRO   196     129.740  11.960  48.250  1.00  0.00            
ATOM   3172  O   PRO   196     129.770  11.200  49.180  1.00  0.00            
ATOM   3173  N   LEU   197     129.050  13.090  48.270  1.00  0.00            
ATOM   3174  H   LEU   197     129.270  13.740  47.520  1.00  0.00            
ATOM   3175  CA  LEU   197     128.110  13.470  49.330  1.00  0.00            
ATOM   3176  HA  LEU   197     127.990  12.730  50.120  1.00  0.00            
ATOM   3177  CB  LEU   197     128.750  14.670  50.020  1.00  0.00            
ATOM   3178  HB2 LEU   197     129.700  14.370  50.480  1.00  0.00            
ATOM   3179  HB3 LEU   197     129.080  15.400  49.290  1.00  0.00            
ATOM   3180  CG  LEU   197     127.870  15.440  51.000  1.00  0.00            
ATOM   3181  HG  LEU   197     126.980  15.790  50.470  1.00  0.00            
ATOM   3182  CD1 LEU   197     127.370  14.600  52.150  1.00  0.00            
ATOM   3183 1HD1 LEU   197     126.500  14.000  51.870  1.00  0.00            
ATOM   3184 2HD1 LEU   197     128.220  14.020  52.490  1.00  0.00            
ATOM   3185 3HD1 LEU   197     127.040  15.290  52.920  1.00  0.00            
ATOM   3186  CD2 LEU   197     128.560  16.730  51.450  1.00  0.00            
ATOM   3187 1HD2 LEU   197     128.680  17.450  50.640  1.00  0.00            
ATOM   3188 2HD2 LEU   197     128.050  17.160  52.310  1.00  0.00            
ATOM   3189 3HD2 LEU   197     129.580  16.420  51.690  1.00  0.00            
ATOM   3190  C   LEU   197     126.750  13.750  48.580  1.00  0.00            
ATOM   3191  O   LEU   197     126.680  14.610  47.690  1.00  0.00            
ATOM   3192  N   HIE   198     125.640  13.150  49.080  1.00  0.00            
ATOM   3193  H   HIE   198     125.790  12.570  49.900  1.00  0.00            
ATOM   3194  CA  HIE   198     124.320  13.150  48.450  1.00  0.00            
ATOM   3195  HA  HIE   198     124.340  13.720  47.520  1.00  0.00            
ATOM   3196  CB  HIE   198     123.870  11.690  48.040  1.00  0.00            
ATOM   3197  HB2 HIE   198     124.710  11.260  47.500  1.00  0.00            
ATOM   3198  HB3 HIE   198     123.740  11.220  49.010  1.00  0.00            
ATOM   3199  CG  HIE   198     122.630  11.670  47.190  1.00  0.00            
ATOM   3200  ND1 HIE   198     121.360  11.420  47.610  1.00  0.00            
ATOM   3201  CE1 HIE   198     120.600  11.720  46.540  1.00  0.00            
ATOM   3202  HE1 HIE   198     119.530  11.780  46.460  1.00  0.00            
ATOM   3203  NE2 HIE   198     121.390  12.110  45.520  1.00  0.00            
ATOM   3204  HE2 HIE   198     121.000  12.400  44.630  1.00  0.00            
ATOM   3205  CD2 HIE   198     122.680  12.100  45.920  1.00  0.00            
ATOM   3206  HD2 HIE   198     123.500  12.580  45.420  1.00  0.00            
ATOM   3207  C   HIE   198     123.190  13.870  49.200  1.00  0.00            
ATOM   3208  O   HIE   198     123.260  13.890  50.370  1.00  0.00            
ATOM   3209  N   LEU   199     122.210  14.370  48.460  1.00  0.00            
ATOM   3210  H   LEU   199     122.300  14.410  47.460  1.00  0.00            
ATOM   3211  CA  LEU   199     121.120  15.130  49.040  1.00  0.00            
ATOM   3212  HA  LEU   199     120.960  14.720  50.040  1.00  0.00            
ATOM   3213  CB  LEU   199     121.530  16.590  49.180  1.00  0.00            
ATOM   3214  HB2 LEU   199     122.270  16.670  49.980  1.00  0.00            
ATOM   3215  HB3 LEU   199     122.030  16.920  48.270  1.00  0.00            
ATOM   3216  CG  LEU   199     120.400  17.620  49.300  1.00  0.00            
ATOM   3217  HG  LEU   199     119.640  17.460  48.540  1.00  0.00            
ATOM   3218  CD1 LEU   199     119.640  17.590  50.650  1.00  0.00            
ATOM   3219 1HD1 LEU   199     120.400  17.400  51.410  1.00  0.00            
ATOM   3220 2HD1 LEU   199     119.060  18.510  50.710  1.00  0.00            
ATOM   3221 3HD1 LEU   199     118.960  16.740  50.610  1.00  0.00            
ATOM   3222  CD2 LEU   199     120.880  19.080  49.210  1.00  0.00            
ATOM   3223 1HD2 LEU   199     121.230  19.380  50.190  1.00  0.00            
ATOM   3224 2HD2 LEU   199     121.660  19.180  48.450  1.00  0.00            
ATOM   3225 3HD2 LEU   199     119.980  19.670  49.030  1.00  0.00            
ATOM   3226  C   LEU   199     119.890  14.930  48.190  1.00  0.00            
ATOM   3227  O   LEU   199     119.980  15.140  46.970  1.00  0.00            
ATOM   3228  N   GLU   200     118.750  14.620  48.780  1.00  0.00            
ATOM   3229  H   GLU   200     118.760  14.420  49.760  1.00  0.00            
ATOM   3230  CA  GLU   200     117.390  14.510  48.200  1.00  0.00            
ATOM   3231  HA  GLU   200     117.330  14.920  47.190  1.00  0.00            
ATOM   3232  CB  GLU   200     117.060  12.970  48.150  1.00  0.00            
ATOM   3233  HB2 GLU   200     117.600  12.490  47.340  1.00  0.00            
ATOM   3234  HB3 GLU   200     117.420  12.610  49.110  1.00  0.00            
ATOM   3235  CG  GLU   200     115.550  12.860  47.830  1.00  0.00            
ATOM   3236  HG2 GLU   200     115.060  13.230  48.740  1.00  0.00            
ATOM   3237  HG3 GLU   200     115.320  13.420  46.930  1.00  0.00            
ATOM   3238  CD  GLU   200     115.000  11.420  47.700  1.00  0.00            
ATOM   3239  OE1 GLU   200     113.980  11.150  48.380  1.00  0.00            
ATOM   3240  OE2 GLU   200     115.620  10.550  47.090  1.00  0.00            
ATOM   3241  C   GLU   200     116.410  15.290  49.110  1.00  0.00            
ATOM   3242  O   GLU   200     116.530  15.160  50.300  1.00  0.00            
ATOM   3243  N   ALA   201     115.310  15.900  48.500  1.00  0.00            
ATOM   3244  H   ALA   201     115.280  16.030  47.500  1.00  0.00            
ATOM   3245  CA  ALA   201     114.230  16.550  49.250  1.00  0.00            
ATOM   3246  HA  ALA   201     114.200  16.010  50.190  1.00  0.00            
ATOM   3247  CB  ALA   201     114.500  18.070  49.390  1.00  0.00            
ATOM   3248  HB1 ALA   201     115.550  18.110  49.660  1.00  0.00            
ATOM   3249  HB2 ALA   201     114.370  18.530  48.410  1.00  0.00            
ATOM   3250  HB3 ALA   201     113.780  18.450  50.110  1.00  0.00            
ATOM   3251  C   ALA   201     112.850  16.220  48.670  1.00  0.00            
ATOM   3252  O   ALA   201     112.780  16.040  47.490  1.00  0.00            
ATOM   3253  N   SER   202     111.820  16.090  49.540  1.00  0.00            
ATOM   3254  H   SER   202     112.040  16.190  50.520  1.00  0.00            
ATOM   3255  CA  SER   202     110.410  15.930  49.140  1.00  0.00            
ATOM   3256  HA  SER   202     110.360  16.250  48.100  1.00  0.00            
ATOM   3257  CB  SER   202     109.980  14.450  49.190  1.00  0.00            
ATOM   3258  HB2 SER   202     109.890  13.960  50.160  1.00  0.00            
ATOM   3259  HB3 SER   202     108.990  14.380  48.750  1.00  0.00            
ATOM   3260  OG  SER   202     110.830  13.670  48.380  1.00  0.00            
ATOM   3261  HG  SER   202     111.570  13.610  48.980  1.00  0.00            
ATOM   3262  C   SER   202     109.450  16.700  49.940  1.00  0.00            
ATOM   3263  O   SER   202     109.410  16.560  51.140  1.00  0.00            
ATOM   3264  N   LEU   203     108.580  17.490  49.290  1.00  0.00            
ATOM   3265  H   LEU   203     108.550  17.460  48.290  1.00  0.00            
ATOM   3266  CA  LEU   203     107.530  18.250  50.090  1.00  0.00            
ATOM   3267  HA  LEU   203     107.990  18.830  50.880  1.00  0.00            
ATOM   3268  CB  LEU   203     106.880  19.330  49.100  1.00  0.00            
ATOM   3269  HB2 LEU   203     106.620  18.800  48.190  1.00  0.00            
ATOM   3270  HB3 LEU   203     105.970  19.630  49.620  1.00  0.00            
ATOM   3271  CG  LEU   203     107.740  20.520  48.690  1.00  0.00            
ATOM   3272  HG  LEU   203     108.590  20.100  48.150  1.00  0.00            
ATOM   3273  CD1 LEU   203     107.020  21.530  47.720  1.00  0.00            
ATOM   3274 1HD1 LEU   203     106.230  20.900  47.310  1.00  0.00            
ATOM   3275 2HD1 LEU   203     106.600  22.360  48.290  1.00  0.00            
ATOM   3276 3HD1 LEU   203     107.680  21.850  46.910  1.00  0.00            
ATOM   3277  CD2 LEU   203     108.320  21.200  49.840  1.00  0.00            
ATOM   3278 1HD2 LEU   203     109.030  20.560  50.350  1.00  0.00            
ATOM   3279 2HD2 LEU   203     108.810  22.120  49.520  1.00  0.00            
ATOM   3280 3HD2 LEU   203     107.560  21.400  50.600  1.00  0.00            
ATOM   3281  C   LEU   203     106.380  17.350  50.650  1.00  0.00            
ATOM   3282  O   LEU   203     106.190  16.230  50.190  1.00  0.00            
ATOM   3283  N   ASP   204     105.530  17.810  51.560  1.00  0.00            
ATOM   3284  H   ASP   204     105.790  18.650  52.060  1.00  0.00            
ATOM   3285  CA  ASP   204     104.280  17.150  52.060  1.00  0.00            
ATOM   3286  HA  ASP   204     104.390  16.070  52.070  1.00  0.00            
ATOM   3287  CB  ASP   204     103.900  17.710  53.440  1.00  0.00            
ATOM   3288  HB2 ASP   204     103.850  18.800  53.320  1.00  0.00            
ATOM   3289  HB3 ASP   204     102.920  17.290  53.650  1.00  0.00            
ATOM   3290  CG  ASP   204     104.810  17.480  54.560  1.00  0.00            
ATOM   3291  OD1 ASP   204     106.030  17.200  54.460  1.00  0.00            
ATOM   3292  OD2 ASP   204     104.240  17.640  55.660  1.00  0.00            
ATOM   3293  C   ASP   204     103.110  17.390  51.030  1.00  0.00            
ATOM   3294  O   ASP   204     102.200  16.600  50.860  1.00  0.00            
ATOM   3295  N   LYS   205     103.160  18.590  50.390  1.00  0.00            
ATOM   3296  H   LYS   205     103.980  19.150  50.580  1.00  0.00            
ATOM   3297  CA  LYS   205     102.100  19.220  49.520  1.00  0.00            
ATOM   3298  HA  LYS   205     101.500  18.430  49.060  1.00  0.00            
ATOM   3299  CB  LYS   205     101.120  20.070  50.350  1.00  0.00            
ATOM   3300  HB2 LYS   205     101.680  20.640  51.090  1.00  0.00            
ATOM   3301  HB3 LYS   205     100.630  20.820  49.730  1.00  0.00            
ATOM   3302  CG  LYS   205     100.160  19.150  51.070  1.00  0.00            
ATOM   3303  HG2 LYS   205      99.630  18.500  50.370  1.00  0.00            
ATOM   3304  HG3 LYS   205     100.690  18.600  51.850  1.00  0.00            
ATOM   3305  CD  LYS   205      99.170  19.940  51.940  1.00  0.00            
ATOM   3306  HD2 LYS   205      99.710  20.290  52.820  1.00  0.00            
ATOM   3307  HD3 LYS   205      98.750  20.720  51.310  1.00  0.00            
ATOM   3308  CE  LYS   205      97.920  18.990  52.330  1.00  0.00            
ATOM   3309  HE2 LYS   205      97.420  18.530  51.470  1.00  0.00            
ATOM   3310  HE3 LYS   205      98.320  18.190  52.950  1.00  0.00            
ATOM   3311  NZ  LYS   205      96.830  19.690  53.050  1.00  0.00            
ATOM   3312  HZ1 LYS   205      96.460  20.410  52.450  1.00  0.00            
ATOM   3313  HZ2 LYS   205      96.110  19.020  53.280  1.00  0.00            
ATOM   3314  HZ3 LYS   205      97.160  20.190  53.870  1.00  0.00            
ATOM   3315  C   LYS   205     102.690  20.060  48.310  1.00  0.00            
ATOM   3316  O   LYS   205     103.800  20.550  48.440  1.00  0.00            
ATOM   3317  N   GLU   206     101.820  20.270  47.270  1.00  0.00            
ATOM   3318  H   GLU   206     101.070  19.630  47.080  1.00  0.00            
ATOM   3319  CA  GLU   206     102.080  21.130  46.130  1.00  0.00            
ATOM   3320  HA  GLU   206     103.120  21.430  46.000  1.00  0.00            
ATOM   3321  CB  GLU   206     101.730  20.340  44.880  1.00  0.00            
ATOM   3322  HB2 GLU   206     102.280  19.400  44.960  1.00  0.00            
ATOM   3323  HB3 GLU   206     100.670  20.100  44.910  1.00  0.00            
ATOM   3324  CG  GLU   206     102.240  20.960  43.580  1.00  0.00            
ATOM   3325  HG2 GLU   206     103.250  21.370  43.640  1.00  0.00            
ATOM   3326  HG3 GLU   206     102.160  20.250  42.760  1.00  0.00            
ATOM   3327  CD  GLU   206     101.360  22.040  42.980  1.00  0.00            
ATOM   3328  OE1 GLU   206     101.860  23.110  42.530  1.00  0.00            
ATOM   3329  OE2 GLU   206     100.150  21.800  42.860  1.00  0.00            
ATOM   3330  C   GLU   206     101.260  22.430  46.240  1.00  0.00            
ATOM   3331  O   GLU   206     101.760  23.480  45.860  1.00  0.00            
ATOM   3332  N   ILE   207     100.090  22.390  46.880  1.00  0.00            
ATOM   3333  H   ILE   207      99.820  21.460  47.160  1.00  0.00            
ATOM   3334  CA  ILE   207      99.190  23.550  47.090  1.00  0.00            
ATOM   3335  HA  ILE   207      99.690  24.330  46.520  1.00  0.00            
ATOM   3336  CB  ILE   207      97.800  23.370  46.490  1.00  0.00            
ATOM   3337  HB  ILE   207      97.300  22.610  47.090  1.00  0.00            
ATOM   3338  CG2 ILE   207      96.920  24.590  46.480  1.00  0.00            
ATOM   3339 1HG2 ILE   207      97.480  25.450  46.090  1.00  0.00            
ATOM   3340 2HG2 ILE   207      96.010  24.520  45.900  1.00  0.00            
ATOM   3341 3HG2 ILE   207      96.760  24.850  47.520  1.00  0.00            
ATOM   3342  CG1 ILE   207      97.830  22.820  44.990  1.00  0.00            
ATOM   3343 2HG1 ILE   207      97.960  23.670  44.320  1.00  0.00            
ATOM   3344 3HG1 ILE   207      98.700  22.180  44.880  1.00  0.00            
ATOM   3345  CD1 ILE   207      96.480  22.100  44.670  1.00  0.00            
ATOM   3346 1HD1 ILE   207      95.660  22.800  44.550  1.00  0.00            
ATOM   3347 2HD1 ILE   207      96.560  21.790  43.630  1.00  0.00            
ATOM   3348 3HD1 ILE   207      96.220  21.300  45.360  1.00  0.00            
ATOM   3349  C   ILE   207      99.080  24.000  48.560  1.00  0.00            
ATOM   3350  O   ILE   207      98.790  23.220  49.460  1.00  0.00            
ATOM   3351  N   TYR   208      99.520  25.240  48.770  1.00  0.00            
ATOM   3352  H   TYR   208      99.740  25.810  47.960  1.00  0.00            
ATOM   3353  CA  TYR   208      99.560  25.910  50.090  1.00  0.00            
ATOM   3354  HA  TYR   208      99.200  25.190  50.830  1.00  0.00            
ATOM   3355  CB  TYR   208     101.020  26.300  50.480  1.00  0.00            
ATOM   3356  HB2 TYR   208     101.380  26.970  49.700  1.00  0.00            
ATOM   3357  HB3 TYR   208     101.010  26.830  51.440  1.00  0.00            
ATOM   3358  CG  TYR   208     101.910  25.020  50.600  1.00  0.00            
ATOM   3359  CD1 TYR   208     102.710  24.660  49.500  1.00  0.00            
ATOM   3360  HD1 TYR   208     102.630  25.250  48.600  1.00  0.00            
ATOM   3361  CE1 TYR   208     103.530  23.570  49.600  1.00  0.00            
ATOM   3362  HE1 TYR   208     104.080  23.270  48.720  1.00  0.00            
ATOM   3363  CZ  TYR   208     103.610  22.770  50.760  1.00  0.00            
ATOM   3364  OH  TYR   208     104.400  21.640  50.780  1.00  0.00            
ATOM   3365  HH  TYR   208     104.510  21.480  49.840  1.00  0.00            
ATOM   3366  CE2 TYR   208     102.810  23.140  51.900  1.00  0.00            
ATOM   3367  HE2 TYR   208     102.830  22.550  52.800  1.00  0.00            
ATOM   3368  CD2 TYR   208     101.920  24.290  51.800  1.00  0.00            
ATOM   3369  HD2 TYR   208     101.370  24.620  52.670  1.00  0.00            
ATOM   3370  C   TYR   208      98.660  27.160  49.960  1.00  0.00            
ATOM   3371  O   TYR   208      98.530  27.840  48.920  1.00  0.00            
ATOM   3372  N   TYR   209      97.990  27.420  51.060  1.00  0.00            
ATOM   3373  H   TYR   209      98.170  26.850  51.880  1.00  0.00            
ATOM   3374  CA  TYR   209      97.120  28.570  51.280  1.00  0.00            
ATOM   3375  HA  TYR   209      96.910  29.100  50.350  1.00  0.00            
ATOM   3376  CB  TYR   209      95.790  28.160  51.840  1.00  0.00            
ATOM   3377  HB2 TYR   209      95.950  27.880  52.890  1.00  0.00            
ATOM   3378  HB3 TYR   209      95.110  29.000  51.760  1.00  0.00            
ATOM   3379  CG  TYR   209      95.040  27.040  51.110  1.00  0.00            
ATOM   3380  CD1 TYR   209      94.420  27.350  49.900  1.00  0.00            
ATOM   3381  HD1 TYR   209      94.430  28.350  49.480  1.00  0.00            
ATOM   3382  CE1 TYR   209      93.710  26.330  49.240  1.00  0.00            
ATOM   3383  HE1 TYR   209      93.230  26.490  48.280  1.00  0.00            
ATOM   3384  CZ  TYR   209      93.790  24.990  49.650  1.00  0.00            
ATOM   3385  OH  TYR   209      93.260  23.930  48.940  1.00  0.00            
ATOM   3386  HH  TYR   209      92.530  24.160  48.360  1.00  0.00            
ATOM   3387  CE2 TYR   209      94.440  24.690  50.870  1.00  0.00            
ATOM   3388  HE2 TYR   209      94.460  23.660  51.190  1.00  0.00            
ATOM   3389  CD2 TYR   209      94.990  25.740  51.630  1.00  0.00            
ATOM   3390  HD2 TYR   209      95.630  25.550  52.480  1.00  0.00            
ATOM   3391  C   TYR   209      97.790  29.670  52.120  1.00  0.00            
ATOM   3392  O   TYR   209      98.750  29.340  52.820  1.00  0.00            
ATOM   3393  N   HIE   210      97.350  30.930  52.010  1.00  0.00            
ATOM   3394  H   HIE   210      96.620  31.140  51.350  1.00  0.00            
ATOM   3395  CA  HIE   210      97.970  31.990  52.800  1.00  0.00            
ATOM   3396  HA  HIE   210      98.980  32.070  52.400  1.00  0.00            
ATOM   3397  CB  HIE   210      97.300  33.440  52.630  1.00  0.00            
ATOM   3398  HB2 HIE   210      96.280  33.410  53.000  1.00  0.00            
ATOM   3399  HB3 HIE   210      97.820  34.190  53.240  1.00  0.00            
ATOM   3400  CG  HIE   210      97.280  33.820  51.160  1.00  0.00            
ATOM   3401  ND1 HIE   210      98.330  33.700  50.290  1.00  0.00            
ATOM   3402  CE1 HIE   210      97.880  34.200  49.160  1.00  0.00            
ATOM   3403  HE1 HIE   210      98.480  34.430  48.290  1.00  0.00            
ATOM   3404  NE2 HIE   210      96.640  34.630  49.230  1.00  0.00            
ATOM   3405  HE2 HIE   210      96.200  35.280  48.590  1.00  0.00            
ATOM   3406  CD2 HIE   210      96.270  34.500  50.570  1.00  0.00            
ATOM   3407  HD2 HIE   210      95.360  34.920  50.980  1.00  0.00            
ATOM   3408  C   HIE   210      97.990  31.730  54.300  1.00  0.00            
ATOM   3409  O   HIE   210      96.930  31.680  54.890  1.00  0.00            
ATOM   3410  N   GLY   211      99.180  31.640  54.950  1.00  0.00            
ATOM   3411  H   GLY   211     100.020  31.840  54.420  1.00  0.00            
ATOM   3412  CA  GLY   211      99.340  31.330  56.380  1.00  0.00            
ATOM   3413  HA2 GLY   211     100.300  31.750  56.680  1.00  0.00            
ATOM   3414  HA3 GLY   211      98.610  31.830  57.020  1.00  0.00            
ATOM   3415  C   GLY   211      99.340  29.800  56.620  1.00  0.00            
ATOM   3416  O   GLY   211      99.470  29.370  57.770  1.00  0.00            
ATOM   3417  N   GLU   212      99.300  28.960  55.620  1.00  0.00            
ATOM   3418  H   GLU   212      99.260  29.330  54.680  1.00  0.00            
ATOM   3419  CA  GLU   212      99.500  27.480  55.880  1.00  0.00            
ATOM   3420  HA  GLU   212      99.100  27.240  56.870  1.00  0.00            
ATOM   3421  CB  GLU   212      98.740  26.620  54.840  1.00  0.00            
ATOM   3422  HB2 GLU   212      99.040  26.970  53.850  1.00  0.00            
ATOM   3423  HB3 GLU   212      99.050  25.580  54.960  1.00  0.00            
ATOM   3424  CG  GLU   212      97.270  26.720  54.820  1.00  0.00            
ATOM   3425  HG2 GLU   212      96.980  27.750  54.640  1.00  0.00            
ATOM   3426  HG3 GLU   212      96.950  26.140  53.950  1.00  0.00            
ATOM   3427  CD  GLU   212      96.770  26.260  56.180  1.00  0.00            
ATOM   3428  OE1 GLU   212      96.850  25.060  56.540  1.00  0.00            
ATOM   3429  OE2 GLU   212      96.230  27.180  56.850  1.00  0.00            
ATOM   3430  C   GLU   212     100.970  27.170  55.830  1.00  0.00            
ATOM   3431  O   GLU   212     101.750  27.770  55.070  1.00  0.00            
ATOM   3432  N   PRO   213     101.510  26.120  56.530  1.00  0.00            
ATOM   3433  CD  PRO   213     100.770  25.410  57.580  1.00  0.00            
ATOM   3434  HD2 PRO   213     100.190  24.550  57.230  1.00  0.00            
ATOM   3435  HD3 PRO   213     100.080  26.020  58.170  1.00  0.00            
ATOM   3436  CG  PRO   213     101.850  24.850  58.580  1.00  0.00            
ATOM   3437  HG2 PRO   213     101.480  23.930  59.030  1.00  0.00            
ATOM   3438  HG3 PRO   213     101.970  25.680  59.270  1.00  0.00            
ATOM   3439  CB  PRO   213     103.010  24.700  57.640  1.00  0.00            
ATOM   3440  HB2 PRO   213     102.860  23.710  57.200  1.00  0.00            
ATOM   3441  HB3 PRO   213     103.990  24.690  58.130  1.00  0.00            
ATOM   3442  CA  PRO   213     102.960  25.780  56.570  1.00  0.00            
ATOM   3443  HA  PRO   213     103.530  26.670  56.830  1.00  0.00            
ATOM   3444  C   PRO   213     103.430  25.180  55.240  1.00  0.00            
ATOM   3445  O   PRO   213     102.810  24.290  54.650  1.00  0.00            
ATOM   3446  N   ILE   214     104.610  25.520  54.780  1.00  0.00            
ATOM   3447  H   ILE   214     104.870  26.400  55.210  1.00  0.00            
ATOM   3448  CA  ILE   214     105.510  24.680  53.980  1.00  0.00            
ATOM   3449  HA  ILE   214     104.930  24.350  53.120  1.00  0.00            
ATOM   3450  CB  ILE   214     106.650  25.630  53.480  1.00  0.00            
ATOM   3451  HB  ILE   214     107.170  25.960  54.380  1.00  0.00            
ATOM   3452  CG2 ILE   214     107.520  24.800  52.630  1.00  0.00            
ATOM   3453 1HG2 ILE   214     107.810  23.890  53.160  1.00  0.00            
ATOM   3454 2HG2 ILE   214     107.070  24.660  51.640  1.00  0.00            
ATOM   3455 3HG2 ILE   214     108.360  25.420  52.320  1.00  0.00            
ATOM   3456  CG1 ILE   214     106.200  26.910  52.780  1.00  0.00            
ATOM   3457 2HG1 ILE   214     105.810  27.510  53.610  1.00  0.00            
ATOM   3458 3HG1 ILE   214     107.080  27.370  52.340  1.00  0.00            
ATOM   3459  CD1 ILE   214     105.070  26.870  51.780  1.00  0.00            
ATOM   3460 1HD1 ILE   214     104.290  26.330  52.310  1.00  0.00            
ATOM   3461 2HD1 ILE   214     104.770  27.900  51.590  1.00  0.00            
ATOM   3462 3HD1 ILE   214     105.290  26.270  50.900  1.00  0.00            
ATOM   3463  C   ILE   214     106.040  23.470  54.850  1.00  0.00            
ATOM   3464  O   ILE   214     106.240  23.540  56.070  1.00  0.00            
ATOM   3465  N   SER   215     106.220  22.310  54.200  1.00  0.00            
ATOM   3466  H   SER   215     105.840  22.210  53.270  1.00  0.00            
ATOM   3467  CA  SER   215     106.890  21.180  54.900  1.00  0.00            
ATOM   3468  HA  SER   215     107.670  21.600  55.530  1.00  0.00            
ATOM   3469  CB  SER   215     105.950  20.390  55.810  1.00  0.00            
ATOM   3470  HB2 SER   215     105.550  21.080  56.560  1.00  0.00            
ATOM   3471  HB3 SER   215     105.150  20.010  55.170  1.00  0.00            
ATOM   3472  OG  SER   215     106.550  19.250  56.290  1.00  0.00            
ATOM   3473  HG  SER   215     106.460  18.580  55.610  1.00  0.00            
ATOM   3474  C   SER   215     107.530  20.290  53.890  1.00  0.00            
ATOM   3475  O   SER   215     107.040  20.120  52.770  1.00  0.00            
ATOM   3476  N   VAL   216     108.730  19.800  54.260  1.00  0.00            
ATOM   3477  H   VAL   216     109.040  19.940  55.210  1.00  0.00            
ATOM   3478  CA  VAL   216     109.670  19.120  53.400  1.00  0.00            
ATOM   3479  HA  VAL   216     109.010  18.750  52.610  1.00  0.00            
ATOM   3480  CB  VAL   216     110.620  20.150  52.800  1.00  0.00            
ATOM   3481  HB  VAL   216     110.080  20.950  52.300  1.00  0.00            
ATOM   3482  CG1 VAL   216     111.400  20.910  53.890  1.00  0.00            
ATOM   3483 1HG1 VAL   216     112.070  21.640  53.440  1.00  0.00            
ATOM   3484 2HG1 VAL   216     110.660  21.390  54.530  1.00  0.00            
ATOM   3485 3HG1 VAL   216     112.030  20.230  54.460  1.00  0.00            
ATOM   3486  CG2 VAL   216     111.640  19.800  51.750  1.00  0.00            
ATOM   3487 1HG2 VAL   216     112.470  19.220  52.170  1.00  0.00            
ATOM   3488 2HG2 VAL   216     111.140  19.200  51.000  1.00  0.00            
ATOM   3489 3HG2 VAL   216     112.040  20.730  51.350  1.00  0.00            
ATOM   3490  C   VAL   216     110.460  18.030  54.180  1.00  0.00            
ATOM   3491  O   VAL   216     110.840  18.240  55.350  1.00  0.00            
ATOM   3492  N   ASN   217     110.630  16.870  53.600  1.00  0.00            
ATOM   3493  H   ASN   217     110.090  16.710  52.760  1.00  0.00            
ATOM   3494  CA  ASN   217     111.570  15.850  53.990  1.00  0.00            
ATOM   3495  HA  ASN   217     111.630  15.720  55.070  1.00  0.00            
ATOM   3496  CB  ASN   217     110.970  14.520  53.490  1.00  0.00            
ATOM   3497  HB2 ASN   217     109.930  14.470  53.790  1.00  0.00            
ATOM   3498  HB3 ASN   217     110.900  14.420  52.410  1.00  0.00            
ATOM   3499  CG  ASN   217     111.610  13.260  54.070  1.00  0.00            
ATOM   3500  OD1 ASN   217     111.450  12.950  55.230  1.00  0.00            
ATOM   3501  ND2 ASN   217     112.330  12.420  53.350  1.00  0.00            
ATOM   3502 1HD2 ASN   217     112.590  11.630  53.910  1.00  0.00            
ATOM   3503 2HD2 ASN   217     112.660  12.490  52.400  1.00  0.00            
ATOM   3504  C   ASN   217     112.980  16.100  53.340  1.00  0.00            
ATOM   3505  O   ASN   217     112.950  16.390  52.130  1.00  0.00            
ATOM   3506  N   VAL   218     114.060  15.900  54.060  1.00  0.00            
ATOM   3507  H   VAL   218     113.800  15.760  55.030  1.00  0.00            
ATOM   3508  CA  VAL   218     115.450  16.080  53.620  1.00  0.00            
ATOM   3509  HA  VAL   218     115.390  16.250  52.550  1.00  0.00            
ATOM   3510  CB  VAL   218     116.210  17.210  54.310  1.00  0.00            
ATOM   3511  HB  VAL   218     116.320  16.950  55.360  1.00  0.00            
ATOM   3512  CG1 VAL   218     117.560  17.480  53.750  1.00  0.00            
ATOM   3513 1HG1 VAL   218     118.090  18.090  54.480  1.00  0.00            
ATOM   3514 2HG1 VAL   218     118.130  16.570  53.560  1.00  0.00            
ATOM   3515 3HG1 VAL   218     117.520  17.930  52.760  1.00  0.00            
ATOM   3516  CG2 VAL   218     115.450  18.520  53.950  1.00  0.00            
ATOM   3517 1HG2 VAL   218     115.200  18.700  52.900  1.00  0.00            
ATOM   3518 2HG2 VAL   218     114.490  18.450  54.450  1.00  0.00            
ATOM   3519 3HG2 VAL   218     115.990  19.400  54.320  1.00  0.00            
ATOM   3520  C   VAL   218     116.150  14.750  53.950  1.00  0.00            
ATOM   3521  O   VAL   218     116.140  14.280  55.080  1.00  0.00            
ATOM   3522  N   HIE   219     116.790  14.160  52.940  1.00  0.00            
ATOM   3523  H   HIE   219     116.660  14.580  52.040  1.00  0.00            
ATOM   3524  CA  HIE   219     117.470  12.880  53.070  1.00  0.00            
ATOM   3525  HA  HIE   219     117.440  12.540  54.110  1.00  0.00            
ATOM   3526  CB  HIE   219     116.650  11.960  52.180  1.00  0.00            
ATOM   3527  HB2 HIE   219     115.570  12.100  52.230  1.00  0.00            
ATOM   3528  HB3 HIE   219     116.820  12.270  51.150  1.00  0.00            
ATOM   3529  CG  HIE   219     117.050  10.540  52.300  1.00  0.00            
ATOM   3530  ND1 HIE   219     118.300  10.090  52.020  1.00  0.00            
ATOM   3531  CE1 HIE   219     118.200   8.790  52.390  1.00  0.00            
ATOM   3532  HE1 HIE   219     118.940   8.010  52.290  1.00  0.00            
ATOM   3533  NE2 HIE   219     116.930   8.460  52.820  1.00  0.00            
ATOM   3534  HE2 HIE   219     116.560   7.540  53.030  1.00  0.00            
ATOM   3535  CD2 HIE   219     116.190   9.570  52.800  1.00  0.00            
ATOM   3536  HD2 HIE   219     115.160   9.620  53.120  1.00  0.00            
ATOM   3537  C   HIE   219     118.920  13.080  52.620  1.00  0.00            
ATOM   3538  O   HIE   219     119.090  13.490  51.440  1.00  0.00            
ATOM   3539  N   VAL   220     119.880  12.870  53.540  1.00  0.00            
ATOM   3540  H   VAL   220     119.680  12.210  54.280  1.00  0.00            
ATOM   3541  CA  VAL   220     121.310  13.280  53.370  1.00  0.00            
ATOM   3542  HA  VAL   220     121.430  13.710  52.370  1.00  0.00            
ATOM   3543  CB  VAL   220     121.640  14.360  54.410  1.00  0.00            
ATOM   3544  HB  VAL   220     121.660  13.920  55.410  1.00  0.00            
ATOM   3545  CG1 VAL   220     123.070  14.890  54.230  1.00  0.00            
ATOM   3546 1HG1 VAL   220     123.260  15.500  55.110  1.00  0.00            
ATOM   3547 2HG1 VAL   220     123.820  14.120  54.080  1.00  0.00            
ATOM   3548 3HG1 VAL   220     123.100  15.660  53.450  1.00  0.00            
ATOM   3549  CG2 VAL   220     120.700  15.600  54.390  1.00  0.00            
ATOM   3550 1HG2 VAL   220     119.810  15.430  54.990  1.00  0.00            
ATOM   3551 2HG2 VAL   220     121.160  16.480  54.840  1.00  0.00            
ATOM   3552 3HG2 VAL   220     120.520  15.840  53.340  1.00  0.00            
ATOM   3553  C   VAL   220     122.250  12.050  53.490  1.00  0.00            
ATOM   3554  O   VAL   220     122.260  11.350  54.510  1.00  0.00            
ATOM   3555  N   THR   221     123.180  11.750  52.580  1.00  0.00            
ATOM   3556  H   THR   221     123.390  12.380  51.830  1.00  0.00            
ATOM   3557  CA  THR   221     124.110  10.610  52.740  1.00  0.00            
ATOM   3558  HA  THR   221     124.080  10.170  53.730  1.00  0.00            
ATOM   3559  CB  THR   221     123.720   9.510  51.760  1.00  0.00            
ATOM   3560  HB  THR   221     123.570   9.880  50.740  1.00  0.00            
ATOM   3561  CG2 THR   221     124.620   8.310  51.370  1.00  0.00            
ATOM   3562 1HG2 THR   221     124.030   7.430  51.120  1.00  0.00            
ATOM   3563 2HG2 THR   221     125.240   8.550  50.510  1.00  0.00            
ATOM   3564 3HG2 THR   221     125.340   8.050  52.150  1.00  0.00            
ATOM   3565  OG1 THR   221     122.450   9.090  52.060  1.00  0.00            
ATOM   3566  HG1 THR   221     121.910   9.830  51.750  1.00  0.00            
ATOM   3567  C   THR   221     125.560  10.910  52.450  1.00  0.00            
ATOM   3568  O   THR   221     125.910  11.340  51.380  1.00  0.00            
ATOM   3569  N   ASN   222     126.390  10.920  53.520  1.00  0.00            
ATOM   3570  H   ASN   222     125.880  10.670  54.360  1.00  0.00            
ATOM   3571  CA  ASN   222     127.830  11.110  53.610  1.00  0.00            
ATOM   3572  HA  ASN   222     128.120  11.820  52.840  1.00  0.00            
ATOM   3573  CB  ASN   222     128.120  11.770  55.000  1.00  0.00            
ATOM   3574  HB2 ASN   222     127.460  12.630  55.100  1.00  0.00            
ATOM   3575  HB3 ASN   222     127.910  11.010  55.750  1.00  0.00            
ATOM   3576  CG  ASN   222     129.570  12.160  55.150  1.00  0.00            
ATOM   3577  OD1 ASN   222     130.180  12.250  54.120  1.00  0.00            
ATOM   3578  ND2 ASN   222     130.170  12.590  56.250  1.00  0.00            
ATOM   3579 1HD2 ASN   222     131.150  12.810  56.150  1.00  0.00            
ATOM   3580 2HD2 ASN   222     129.730  12.570  57.160  1.00  0.00            
ATOM   3581  C   ASN   222     128.600   9.770  53.310  1.00  0.00            
ATOM   3582  O   ASN   222     128.350   8.720  53.980  1.00  0.00            
ATOM   3583  N   ASN   223     129.500   9.870  52.300  1.00  0.00            
ATOM   3584  H   ASN   223     129.530  10.740  51.810  1.00  0.00            
ATOM   3585  CA  ASN   223     130.520   8.840  51.880  1.00  0.00            
ATOM   3586  HA  ASN   223     130.600   8.040  52.620  1.00  0.00            
ATOM   3587  CB  ASN   223     130.210   8.110  50.590  1.00  0.00            
ATOM   3588  HB2 ASN   223     130.400   8.820  49.780  1.00  0.00            
ATOM   3589  HB3 ASN   223     130.940   7.310  50.440  1.00  0.00            
ATOM   3590  CG  ASN   223     128.770   7.560  50.440  1.00  0.00            
ATOM   3591  OD1 ASN   223     128.200   7.470  49.360  1.00  0.00            
ATOM   3592  ND2 ASN   223     128.240   6.940  51.500  1.00  0.00            
ATOM   3593 1HD2 ASN   223     127.390   6.430  51.330  1.00  0.00            
ATOM   3594 2HD2 ASN   223     128.700   6.710  52.370  1.00  0.00            
ATOM   3595  C   ASN   223     131.950   9.400  51.930  1.00  0.00            
ATOM   3596  O   ASN   223     132.910   8.840  51.390  1.00  0.00            
ATOM   3597  N   THR   224     132.200  10.480  52.690  1.00  0.00            
ATOM   3598  H   THR   224     131.440  10.910  53.210  1.00  0.00            
ATOM   3599  CA  THR   224     133.560  10.760  53.070  1.00  0.00            
ATOM   3600  HA  THR   224     134.220   9.950  52.750  1.00  0.00            
ATOM   3601  CB  THR   224     134.020  12.120  52.420  1.00  0.00            
ATOM   3602  HB  THR   224     134.140  11.930  51.350  1.00  0.00            
ATOM   3603  CG2 THR   224     132.950  13.210  52.410  1.00  0.00            
ATOM   3604 1HG2 THR   224     133.420  14.150  52.100  1.00  0.00            
ATOM   3605 2HG2 THR   224     132.220  12.880  51.670  1.00  0.00            
ATOM   3606 3HG2 THR   224     132.460  13.290  53.370  1.00  0.00            
ATOM   3607  OG1 THR   224     135.230  12.570  52.920  1.00  0.00            
ATOM   3608  HG1 THR   224     135.700  12.940  52.160  1.00  0.00            
ATOM   3609  C   THR   224     133.690  10.770  54.550  1.00  0.00            
ATOM   3610  O   THR   224     132.740  10.910  55.260  1.00  0.00            
ATOM   3611  N   ASN   225     134.890  10.690  55.020  1.00  0.00            
ATOM   3612  H   ASN   225     135.610  10.600  54.320  1.00  0.00            
ATOM   3613  CA  ASN   225     135.320  10.700  56.420  1.00  0.00            
ATOM   3614  HA  ASN   225     134.510  10.210  56.960  1.00  0.00            
ATOM   3615  CB  ASN   225     136.710  10.100  56.680  1.00  0.00            
ATOM   3616  HB2 ASN   225     136.890   9.780  57.700  1.00  0.00            
ATOM   3617  HB3 ASN   225     136.790   9.170  56.120  1.00  0.00            
ATOM   3618  CG  ASN   225     137.900  10.920  56.310  1.00  0.00            
ATOM   3619  OD1 ASN   225     138.230  11.270  55.170  1.00  0.00            
ATOM   3620  ND2 ASN   225     138.720  11.340  57.190  1.00  0.00            
ATOM   3621 1HD2 ASN   225     139.470  11.940  56.890  1.00  0.00            
ATOM   3622 2HD2 ASN   225     138.610  11.180  58.180  1.00  0.00            
ATOM   3623  C   ASN   225     135.210  12.100  57.030  1.00  0.00            
ATOM   3624  O   ASN   225     135.530  12.320  58.170  1.00  0.00            
ATOM   3625  N   LYS   226     134.900  13.070  56.150  1.00  0.00            
ATOM   3626  H   LYS   226     134.800  12.810  55.180  1.00  0.00            
ATOM   3627  CA  LYS   226     134.640  14.440  56.480  1.00  0.00            
ATOM   3628  HA  LYS   226     135.220  14.580  57.390  1.00  0.00            
ATOM   3629  CB  LYS   226     135.150  15.410  55.450  1.00  0.00            
ATOM   3630  HB2 LYS   226     135.040  15.020  54.440  1.00  0.00            
ATOM   3631  HB3 LYS   226     134.580  16.320  55.560  1.00  0.00            
ATOM   3632  CG  LYS   226     136.690  15.800  55.570  1.00  0.00            
ATOM   3633  HG2 LYS   226     136.870  16.560  54.820  1.00  0.00            
ATOM   3634  HG3 LYS   226     136.960  16.260  56.530  1.00  0.00            
ATOM   3635  CD  LYS   226     137.740  14.690  55.180  1.00  0.00            
ATOM   3636  HD2 LYS   226     137.720  14.010  56.040  1.00  0.00            
ATOM   3637  HD3 LYS   226     137.400  14.180  54.280  1.00  0.00            
ATOM   3638  CE  LYS   226     139.150  15.210  54.850  1.00  0.00            
ATOM   3639  HE2 LYS   226     139.780  14.430  54.410  1.00  0.00            
ATOM   3640  HE3 LYS   226     139.040  16.030  54.140  1.00  0.00            
ATOM   3641  NZ  LYS   226     139.880  15.650  56.030  1.00  0.00            
ATOM   3642  HZ1 LYS   226     139.300  16.280  56.570  1.00  0.00            
ATOM   3643  HZ2 LYS   226     140.190  14.810  56.490  1.00  0.00            
ATOM   3644  HZ3 LYS   226     140.730  16.130  55.750  1.00  0.00            
ATOM   3645  C   LYS   226     133.210  14.800  56.880  1.00  0.00            
ATOM   3646  O   LYS   226     132.290  14.110  56.390  1.00  0.00            
ATOM   3647  N   THR   227     133.040  15.700  57.850  1.00  0.00            
ATOM   3648  H   THR   227     133.830  16.300  58.020  1.00  0.00            
ATOM   3649  CA  THR   227     131.730  15.970  58.460  1.00  0.00            
ATOM   3650  HA  THR   227     131.040  15.120  58.470  1.00  0.00            
ATOM   3651  CB  THR   227     131.990  16.190  59.950  1.00  0.00            
ATOM   3652  HB  THR   227     132.730  16.990  60.090  1.00  0.00            
ATOM   3653  CG2 THR   227     130.690  16.580  60.690  1.00  0.00            
ATOM   3654 1HG2 THR   227     130.400  17.600  60.430  1.00  0.00            
ATOM   3655 2HG2 THR   227     129.810  15.940  60.600  1.00  0.00            
ATOM   3656 3HG2 THR   227     130.950  16.610  61.750  1.00  0.00            
ATOM   3657  OG1 THR   227     132.560  15.030  60.550  1.00  0.00            
ATOM   3658  HG1 THR   227     133.500  15.140  60.350  1.00  0.00            
ATOM   3659  C   THR   227     130.850  17.100  57.870  1.00  0.00            
ATOM   3660  O   THR   227     131.430  18.120  57.430  1.00  0.00            
ATOM   3661  N   VAL   228     129.550  16.890  57.800  1.00  0.00            
ATOM   3662  H   VAL   228     129.270  15.960  58.060  1.00  0.00            
ATOM   3663  CA  VAL   228     128.600  17.960  57.410  1.00  0.00            
ATOM   3664  HA  VAL   228     129.160  18.640  56.760  1.00  0.00            
ATOM   3665  CB  VAL   228     127.360  17.300  56.760  1.00  0.00            
ATOM   3666  HB  VAL   228     126.770  16.780  57.510  1.00  0.00            
ATOM   3667  CG1 VAL   228     126.310  18.310  56.350  1.00  0.00            
ATOM   3668 1HG1 VAL   228     125.550  17.850  55.710  1.00  0.00            
ATOM   3669 2HG1 VAL   228     125.680  18.790  57.100  1.00  0.00            
ATOM   3670 3HG1 VAL   228     126.790  19.090  55.770  1.00  0.00            
ATOM   3671  CG2 VAL   228     127.640  16.240  55.720  1.00  0.00            
ATOM   3672 1HG2 VAL   228     128.300  15.490  56.160  1.00  0.00            
ATOM   3673 2HG2 VAL   228     126.730  15.700  55.450  1.00  0.00            
ATOM   3674 3HG2 VAL   228     128.060  16.740  54.840  1.00  0.00            
ATOM   3675  C   VAL   228     128.090  18.810  58.620  1.00  0.00            
ATOM   3676  O   VAL   228     128.010  18.320  59.740  1.00  0.00            
ATOM   3677  N   LYS   229     127.720  20.070  58.380  1.00  0.00            
ATOM   3678  H   LYS   229     127.680  20.410  57.430  1.00  0.00            
ATOM   3679  CA  LYS   229     127.090  20.900  59.360  1.00  0.00            
ATOM   3680  HA  LYS   229     126.530  20.380  60.140  1.00  0.00            
ATOM   3681  CB  LYS   229     128.170  21.760  60.110  1.00  0.00            
ATOM   3682  HB2 LYS   229     128.510  22.620  59.550  1.00  0.00            
ATOM   3683  HB3 LYS   229     127.600  22.170  60.950  1.00  0.00            
ATOM   3684  CG  LYS   229     129.330  20.950  60.640  1.00  0.00            
ATOM   3685  HG2 LYS   229     129.020  20.130  61.290  1.00  0.00            
ATOM   3686  HG3 LYS   229     129.870  20.640  59.740  1.00  0.00            
ATOM   3687  CD  LYS   229     130.270  21.880  61.460  1.00  0.00            
ATOM   3688  HD2 LYS   229     129.670  22.430  62.190  1.00  0.00            
ATOM   3689  HD3 LYS   229     130.860  21.150  62.010  1.00  0.00            
ATOM   3690  CE  LYS   229     130.980  23.010  60.720  1.00  0.00            
ATOM   3691  HE2 LYS   229     131.280  22.580  59.770  1.00  0.00            
ATOM   3692  HE3 LYS   229     130.340  23.880  60.580  1.00  0.00            
ATOM   3693  NZ  LYS   229     132.140  23.480  61.510  1.00  0.00            
ATOM   3694  HZ1 LYS   229     132.640  24.120  60.910  1.00  0.00            
ATOM   3695  HZ2 LYS   229     131.770  23.970  62.320  1.00  0.00            
ATOM   3696  HZ3 LYS   229     132.810  22.800  61.850  1.00  0.00            
ATOM   3697  C   LYS   229     125.930  21.690  58.780  1.00  0.00            
ATOM   3698  O   LYS   229     125.730  21.860  57.540  1.00  0.00            
ATOM   3699  N   LYS   230     125.180  22.220  59.720  1.00  0.00            
ATOM   3700  H   LYS   230     125.220  21.870  60.670  1.00  0.00            
ATOM   3701  CA  LYS   230     124.050  23.110  59.510  1.00  0.00            
ATOM   3702  HA  LYS   230     123.350  22.920  60.320  1.00  0.00            
ATOM   3703  CB  LYS   230     124.540  24.630  59.780  1.00  0.00            
ATOM   3704  HB2 LYS   230     125.310  24.960  59.070  1.00  0.00            
ATOM   3705  HB3 LYS   230     123.680  25.300  59.740  1.00  0.00            
ATOM   3706  CG  LYS   230     125.160  24.700  61.150  1.00  0.00            
ATOM   3707  HG2 LYS   230     124.640  24.080  61.880  1.00  0.00            
ATOM   3708  HG3 LYS   230     126.150  24.270  61.000  1.00  0.00            
ATOM   3709  CD  LYS   230     125.220  26.130  61.640  1.00  0.00            
ATOM   3710  HD2 LYS   230     125.710  26.700  60.850  1.00  0.00            
ATOM   3711  HD3 LYS   230     124.290  26.690  61.800  1.00  0.00            
ATOM   3712  CE  LYS   230     126.130  26.330  62.900  1.00  0.00            
ATOM   3713  HE2 LYS   230     127.100  25.960  62.560  1.00  0.00            
ATOM   3714  HE3 LYS   230     126.400  27.330  63.260  1.00  0.00            
ATOM   3715  NZ  LYS   230     125.510  25.650  64.080  1.00  0.00            
ATOM   3716  HZ1 LYS   230     124.580  26.000  64.290  1.00  0.00            
ATOM   3717  HZ2 LYS   230     125.540  24.650  63.930  1.00  0.00            
ATOM   3718  HZ3 LYS   230     126.050  25.890  64.900  1.00  0.00            
ATOM   3719  C   LYS   230     123.270  22.940  58.230  1.00  0.00            
ATOM   3720  O   LYS   230     123.320  23.700  57.280  1.00  0.00            
ATOM   3721  N   ILE   231     122.300  21.980  58.290  1.00  0.00            
ATOM   3722  H   ILE   231     122.250  21.660  59.250  1.00  0.00            
ATOM   3723  CA  ILE   231     121.210  21.920  57.330  1.00  0.00            
ATOM   3724  HA  ILE   231     121.660  22.120  56.360  1.00  0.00            
ATOM   3725  CB  ILE   231     120.560  20.480  57.390  1.00  0.00            
ATOM   3726  HB  ILE   231     119.930  20.510  58.280  1.00  0.00            
ATOM   3727  CG2 ILE   231     119.550  20.320  56.230  1.00  0.00            
ATOM   3728 1HG2 ILE   231     118.910  21.190  56.110  1.00  0.00            
ATOM   3729 2HG2 ILE   231     120.150  20.190  55.330  1.00  0.00            
ATOM   3730 3HG2 ILE   231     118.860  19.490  56.330  1.00  0.00            
ATOM   3731  CG1 ILE   231     121.660  19.340  57.490  1.00  0.00            
ATOM   3732 2HG1 ILE   231     122.160  19.280  56.520  1.00  0.00            
ATOM   3733 3HG1 ILE   231     122.410  19.540  58.250  1.00  0.00            
ATOM   3734  CD1 ILE   231     121.140  17.950  57.960  1.00  0.00            
ATOM   3735 1HD1 ILE   231     121.990  17.290  58.120  1.00  0.00            
ATOM   3736 2HD1 ILE   231     120.670  18.020  58.940  1.00  0.00            
ATOM   3737 3HD1 ILE   231     120.500  17.450  57.230  1.00  0.00            
ATOM   3738  C   ILE   231     120.210  23.140  57.560  1.00  0.00            
ATOM   3739  O   ILE   231     120.040  23.510  58.710  1.00  0.00            
ATOM   3740  N   LYS   232     119.710  23.750  56.450  1.00  0.00            
ATOM   3741  H   LYS   232     120.200  23.520  55.600  1.00  0.00            
ATOM   3742  CA  LYS   232     119.010  25.030  56.410  1.00  0.00            
ATOM   3743  HA  LYS   232     118.360  25.310  57.240  1.00  0.00            
ATOM   3744  CB  LYS   232     120.200  26.130  56.410  1.00  0.00            
ATOM   3745  HB2 LYS   232     120.850  25.960  57.270  1.00  0.00            
ATOM   3746  HB3 LYS   232     120.810  25.990  55.520  1.00  0.00            
ATOM   3747  CG  LYS   232     119.850  27.580  56.480  1.00  0.00            
ATOM   3748  HG2 LYS   232     119.080  27.930  55.780  1.00  0.00            
ATOM   3749  HG3 LYS   232     119.320  27.750  57.420  1.00  0.00            
ATOM   3750  CD  LYS   232     121.070  28.460  56.300  1.00  0.00            
ATOM   3751  HD2 LYS   232     121.940  28.060  56.830  1.00  0.00            
ATOM   3752  HD3 LYS   232     121.380  28.550  55.260  1.00  0.00            
ATOM   3753  CE  LYS   232     120.760  29.860  56.860  1.00  0.00            
ATOM   3754  HE2 LYS   232     120.040  30.380  56.230  1.00  0.00            
ATOM   3755  HE3 LYS   232     120.240  29.860  57.810  1.00  0.00            
ATOM   3756  NZ  LYS   232     121.970  30.710  56.980  1.00  0.00            
ATOM   3757  HZ1 LYS   232     121.700  31.640  57.270  1.00  0.00            
ATOM   3758  HZ2 LYS   232     122.460  30.300  57.750  1.00  0.00            
ATOM   3759  HZ3 LYS   232     122.540  30.890  56.160  1.00  0.00            
ATOM   3760  C   LYS   232     118.080  25.190  55.170  1.00  0.00            
ATOM   3761  O   LYS   232     118.490  24.870  54.050  1.00  0.00            
ATOM   3762  N   ILE   233     116.950  25.830  55.440  1.00  0.00            
ATOM   3763  H   ILE   233     116.820  26.230  56.360  1.00  0.00            
ATOM   3764  CA  ILE   233     115.820  26.000  54.470  1.00  0.00            
ATOM   3765  HA  ILE   233     116.050  25.520  53.520  1.00  0.00            
ATOM   3766  CB  ILE   233     114.540  25.340  55.140  1.00  0.00            
ATOM   3767  HB  ILE   233     114.240  25.930  56.010  1.00  0.00            
ATOM   3768  CG2 ILE   233     113.410  25.300  54.110  1.00  0.00            
ATOM   3769 1HG2 ILE   233     113.770  24.770  53.230  1.00  0.00            
ATOM   3770 2HG2 ILE   233     112.610  24.810  54.660  1.00  0.00            
ATOM   3771 3HG2 ILE   233     113.110  26.320  53.860  1.00  0.00            
ATOM   3772  CG1 ILE   233     114.880  23.840  55.530  1.00  0.00            
ATOM   3773 2HG1 ILE   233     113.910  23.340  55.450  1.00  0.00            
ATOM   3774 3HG1 ILE   233     115.570  23.390  54.820  1.00  0.00            
ATOM   3775  CD1 ILE   233     115.210  23.610  57.010  1.00  0.00            
ATOM   3776 1HD1 ILE   233     114.640  24.280  57.650  1.00  0.00            
ATOM   3777 2HD1 ILE   233     114.840  22.630  57.310  1.00  0.00            
ATOM   3778 3HD1 ILE   233     116.280  23.680  57.220  1.00  0.00            
ATOM   3779  C   ILE   233     115.590  27.510  54.300  1.00  0.00            
ATOM   3780  O   ILE   233     115.700  28.310  55.200  1.00  0.00            
ATOM   3781  N   SER   234     115.110  27.870  53.110  1.00  0.00            
ATOM   3782  H   SER   234     114.900  27.140  52.440  1.00  0.00            
ATOM   3783  CA  SER   234     114.750  29.220  52.550  1.00  0.00            
ATOM   3784  HA  SER   234     114.390  29.860  53.360  1.00  0.00            
ATOM   3785  CB  SER   234     115.970  30.020  52.090  1.00  0.00            
ATOM   3786  HB2 SER   234     115.680  31.010  51.720  1.00  0.00            
ATOM   3787  HB3 SER   234     116.640  30.100  52.950  1.00  0.00            
ATOM   3788  OG  SER   234     116.760  29.430  51.070  1.00  0.00            
ATOM   3789  HG  SER   234     117.670  29.550  51.340  1.00  0.00            
ATOM   3790  C   SER   234     113.730  29.230  51.420  1.00  0.00            
ATOM   3791  O   SER   234     113.660  28.310  50.630  1.00  0.00            
ATOM   3792  N   VAL   235     112.900  30.210  51.330  1.00  0.00            
ATOM   3793  H   VAL   235     112.780  30.770  52.170  1.00  0.00            
ATOM   3794  CA  VAL   235     111.760  30.290  50.450  1.00  0.00            
ATOM   3795  HA  VAL   235     111.780  29.440  49.770  1.00  0.00            
ATOM   3796  CB  VAL   235     110.470  30.210  51.300  1.00  0.00            
ATOM   3797  HB  VAL   235     110.310  31.150  51.830  1.00  0.00            
ATOM   3798  CG1 VAL   235     109.230  30.070  50.320  1.00  0.00            
ATOM   3799 1HG1 VAL   235     109.330  29.080  49.870  1.00  0.00            
ATOM   3800 2HG1 VAL   235     108.320  30.180  50.910  1.00  0.00            
ATOM   3801 3HG1 VAL   235     109.080  30.880  49.620  1.00  0.00            
ATOM   3802  CG2 VAL   235     110.430  29.040  52.310  1.00  0.00            
ATOM   3803 1HG2 VAL   235     111.040  29.320  53.180  1.00  0.00            
ATOM   3804 2HG2 VAL   235     109.420  28.810  52.640  1.00  0.00            
ATOM   3805 3HG2 VAL   235     110.780  28.090  51.910  1.00  0.00            
ATOM   3806  C   VAL   235     111.860  31.630  49.710  1.00  0.00            
ATOM   3807  O   VAL   235     112.270  32.630  50.260  1.00  0.00            
ATOM   3808  N   ARG   236     111.480  31.650  48.380  1.00  0.00            
ATOM   3809  H   ARG   236     111.280  30.730  48.030  1.00  0.00            
ATOM   3810  CA  ARG   236     111.310  32.840  47.550  1.00  0.00            
ATOM   3811  HA  ARG   236     111.070  33.650  48.240  1.00  0.00            
ATOM   3812  CB  ARG   236     112.530  33.250  46.700  1.00  0.00            
ATOM   3813  HB2 ARG   236     112.250  34.080  46.050  1.00  0.00            
ATOM   3814  HB3 ARG   236     113.390  33.470  47.330  1.00  0.00            
ATOM   3815  CG  ARG   236     113.070  32.140  45.790  1.00  0.00            
ATOM   3816  HG2 ARG   236     113.270  31.180  46.250  1.00  0.00            
ATOM   3817  HG3 ARG   236     112.500  32.080  44.870  1.00  0.00            
ATOM   3818  CD  ARG   236     114.500  32.460  45.310  1.00  0.00            
ATOM   3819  HD2 ARG   236     114.580  33.180  44.490  1.00  0.00            
ATOM   3820  HD3 ARG   236     115.040  32.850  46.180  1.00  0.00            
ATOM   3821  NE  ARG   236     115.200  31.190  44.870  1.00  0.00            
ATOM   3822  HE  ARG   236     114.840  30.270  45.090  1.00  0.00            
ATOM   3823  CZ  ARG   236     116.330  31.160  44.150  1.00  0.00            
ATOM   3824  NH1 ARG   236     117.050  32.210  43.790  1.00  0.00            
ATOM   3825 1HH1 ARG   236     117.020  32.830  44.590  1.00  0.00            
ATOM   3826 2HH1 ARG   236     117.870  32.010  43.230  1.00  0.00            
ATOM   3827  NH2 ARG   236     116.920  30.020  43.760  1.00  0.00            
ATOM   3828 1HH2 ARG   236     116.420  29.170  43.990  1.00  0.00            
ATOM   3829 2HH2 ARG   236     117.580  30.100  43.000  1.00  0.00            
ATOM   3830  C   ARG   236     110.100  32.600  46.670  1.00  0.00            
ATOM   3831  O   ARG   236     109.760  31.550  46.160  1.00  0.00            
ATOM   3832  N   GLN   237     109.500  33.760  46.400  1.00  0.00            
ATOM   3833  H   GLN   237     110.040  34.520  46.800  1.00  0.00            
ATOM   3834  CA  GLN   237     108.780  34.030  45.210  1.00  0.00            
ATOM   3835  HA  GLN   237     108.110  33.200  44.980  1.00  0.00            
ATOM   3836  CB  GLN   237     107.830  35.220  45.600  1.00  0.00            
ATOM   3837  HB2 GLN   237     107.390  35.120  46.590  1.00  0.00            
ATOM   3838  HB3 GLN   237     108.550  36.020  45.760  1.00  0.00            
ATOM   3839  CG  GLN   237     106.680  35.590  44.610  1.00  0.00            
ATOM   3840  HG2 GLN   237     107.100  35.730  43.610  1.00  0.00            
ATOM   3841  HG3 GLN   237     106.020  34.720  44.660  1.00  0.00            
ATOM   3842  CD  GLN   237     106.170  36.950  44.960  1.00  0.00            
ATOM   3843  OE1 GLN   237     106.710  38.000  44.560  1.00  0.00            
ATOM   3844  NE2 GLN   237     105.130  37.050  45.740  1.00  0.00            
ATOM   3845 1HE2 GLN   237     104.880  37.970  46.080  1.00  0.00            
ATOM   3846 2HE2 GLN   237     104.520  36.250  45.750  1.00  0.00            
ATOM   3847  C   GLN   237     109.620  34.310  44.000  1.00  0.00            
ATOM   3848  O   GLN   237     110.760  34.660  44.120  1.00  0.00            
ATOM   3849  N   TYR   238     109.110  34.100  42.750  1.00  0.00            
ATOM   3850  H   TYR   238     108.280  33.540  42.680  1.00  0.00            
ATOM   3851  CA  TYR   238     109.580  34.650  41.520  1.00  0.00            
ATOM   3852  HA  TYR   238     110.370  35.380  41.700  1.00  0.00            
ATOM   3853  CB  TYR   238     110.170  33.610  40.610  1.00  0.00            
ATOM   3854  HB2 TYR   238     109.520  32.730  40.550  1.00  0.00            
ATOM   3855  HB3 TYR   238     110.140  34.020  39.600  1.00  0.00            
ATOM   3856  CG  TYR   238     111.620  33.100  40.880  1.00  0.00            
ATOM   3857  CD1 TYR   238     112.630  33.470  40.020  1.00  0.00            
ATOM   3858  HD1 TYR   238     112.510  34.100  39.150  1.00  0.00            
ATOM   3859  CE1 TYR   238     113.960  33.010  40.120  1.00  0.00            
ATOM   3860  HE1 TYR   238     114.730  33.340  39.440  1.00  0.00            
ATOM   3861  CZ  TYR   238     114.290  32.050  41.060  1.00  0.00            
ATOM   3862  OH  TYR   238     115.500  31.550  41.010  1.00  0.00            
ATOM   3863  HH  TYR   238     116.040  32.100  40.430  1.00  0.00            
ATOM   3864  CE2 TYR   238     113.280  31.660  42.030  1.00  0.00            
ATOM   3865  HE2 TYR   238     113.480  30.890  42.760  1.00  0.00            
ATOM   3866  CD2 TYR   238     111.960  32.100  41.900  1.00  0.00            
ATOM   3867  HD2 TYR   238     111.230  31.680  42.590  1.00  0.00            
ATOM   3868  C   TYR   238     108.470  35.490  40.810  1.00  0.00            
ATOM   3869  O   TYR   238     107.290  35.190  41.030  1.00  0.00            
ATOM   3870  N   ALA   239     108.820  36.520  39.980  1.00  0.00            
ATOM   3871  H   ALA   239     109.820  36.570  39.820  1.00  0.00            
ATOM   3872  CA  ALA   239     107.980  37.350  39.070  1.00  0.00            
ATOM   3873  HA  ALA   239     107.120  36.730  38.840  1.00  0.00            
ATOM   3874  CB  ALA   239     107.560  38.620  39.890  1.00  0.00            
ATOM   3875  HB1 ALA   239     106.890  38.320  40.700  1.00  0.00            
ATOM   3876  HB2 ALA   239     108.420  39.090  40.350  1.00  0.00            
ATOM   3877  HB3 ALA   239     106.980  39.250  39.220  1.00  0.00            
ATOM   3878  C   ALA   239     108.620  37.640  37.650  1.00  0.00            
ATOM   3879  O   ALA   239     109.780  38.060  37.570  1.00  0.00            
ATOM   3880  N   ASP   240     107.900  37.460  36.520  1.00  0.00            
ATOM   3881  H   ASP   240     106.910  37.280  36.610  1.00  0.00            
ATOM   3882  CA  ASP   240     108.410  37.820  35.150  1.00  0.00            
ATOM   3883  HA  ASP   240     109.400  38.260  35.090  1.00  0.00            
ATOM   3884  CB  ASP   240     108.530  36.550  34.280  1.00  0.00            
ATOM   3885  HB2 ASP   240     109.370  35.980  34.690  1.00  0.00            
ATOM   3886  HB3 ASP   240     107.640  35.940  34.480  1.00  0.00            
ATOM   3887  CG  ASP   240     108.790  36.590  32.780  1.00  0.00            
ATOM   3888  OD1 ASP   240     109.010  35.570  32.170  1.00  0.00            
ATOM   3889  OD2 ASP   240     108.840  37.710  32.200  1.00  0.00            
ATOM   3890  C   ASP   240     107.330  38.790  34.580  1.00  0.00            
ATOM   3891  O   ASP   240     106.200  38.420  34.610  1.00  0.00            
ATOM   3892  N   ILE   241     107.700  39.960  34.130  1.00  0.00            
ATOM   3893  H   ILE   241     108.670  40.210  34.240  1.00  0.00            
ATOM   3894  CA  ILE   241     106.780  41.040  33.700  1.00  0.00            
ATOM   3895  HA  ILE   241     105.770  40.910  34.080  1.00  0.00            
ATOM   3896  CB  ILE   241     107.300  42.460  34.160  1.00  0.00            
ATOM   3897  HB  ILE   241     108.260  42.680  33.690  1.00  0.00            
ATOM   3898  CG2 ILE   241     106.260  43.480  33.660  1.00  0.00            
ATOM   3899 1HG2 ILE   241     105.960  43.310  32.620  1.00  0.00            
ATOM   3900 2HG2 ILE   241     105.320  43.340  34.190  1.00  0.00            
ATOM   3901 3HG2 ILE   241     106.500  44.520  33.860  1.00  0.00            
ATOM   3902  CG1 ILE   241     107.630  42.490  35.660  1.00  0.00            
ATOM   3903 2HG1 ILE   241     106.790  41.980  36.140  1.00  0.00            
ATOM   3904 3HG1 ILE   241     108.430  41.800  35.910  1.00  0.00            
ATOM   3905  CD1 ILE   241     108.040  43.830  36.280  1.00  0.00            
ATOM   3906 1HD1 ILE   241     107.270  44.580  36.120  1.00  0.00            
ATOM   3907 2HD1 ILE   241     108.150  43.770  37.370  1.00  0.00            
ATOM   3908 3HD1 ILE   241     108.940  44.260  35.840  1.00  0.00            
ATOM   3909  C   ILE   241     106.570  40.940  32.240  1.00  0.00            
ATOM   3910  O   ILE   241     107.380  41.470  31.490  1.00  0.00            
ATOM   3911  N   CYS   242     105.490  40.410  31.660  1.00  0.00            
ATOM   3912  H   CYS   242     104.800  39.960  32.240  1.00  0.00            
ATOM   3913  CA  CYS   242     105.340  40.290  30.230  1.00  0.00            
ATOM   3914  HA  CYS   242     106.320  40.020  29.810  1.00  0.00            
ATOM   3915  CB  CYS   242     104.430  39.170  29.840  1.00  0.00            
ATOM   3916  HB2 CYS   242     103.400  39.510  29.750  1.00  0.00            
ATOM   3917  HB3 CYS   242     104.580  38.880  28.800  1.00  0.00            
ATOM   3918  SG  CYS   242     104.450  37.650  30.820  1.00  0.00            
ATOM   3919  HG  CYS   242     105.570  37.080  30.360  1.00  0.00            
ATOM   3920  C   CYS   242     105.020  41.580  29.400  1.00  0.00            
ATOM   3921  O   CYS   242     104.890  41.450  28.200  1.00  0.00            
ATOM   3922  N   LEU   243     104.970  42.730  29.950  1.00  0.00            
ATOM   3923  H   LEU   243     105.030  42.800  30.950  1.00  0.00            
ATOM   3924  CA  LEU   243     104.460  44.000  29.300  1.00  0.00            
ATOM   3925  HA  LEU   243     104.460  43.760  28.240  1.00  0.00            
ATOM   3926  CB  LEU   243     103.010  44.210  29.790  1.00  0.00            
ATOM   3927  HB2 LEU   243     103.040  44.110  30.870  1.00  0.00            
ATOM   3928  HB3 LEU   243     102.570  45.170  29.510  1.00  0.00            
ATOM   3929  CG  LEU   243     101.990  43.080  29.320  1.00  0.00            
ATOM   3930  HG  LEU   243     102.220  42.050  29.610  1.00  0.00            
ATOM   3931  CD1 LEU   243     100.740  43.400  29.910  1.00  0.00            
ATOM   3932 1HD1 LEU   243     100.540  44.460  29.780  1.00  0.00            
ATOM   3933 2HD1 LEU   243      99.940  42.840  29.410  1.00  0.00            
ATOM   3934 3HD1 LEU   243     100.750  43.110  30.960  1.00  0.00            
ATOM   3935  CD2 LEU   243     101.840  43.300  27.790  1.00  0.00            
ATOM   3936 1HD2 LEU   243     101.630  44.330  27.520  1.00  0.00            
ATOM   3937 2HD2 LEU   243     102.810  43.220  27.310  1.00  0.00            
ATOM   3938 3HD2 LEU   243     101.060  42.660  27.370  1.00  0.00            
ATOM   3939  C   LEU   243     105.330  45.310  29.550  1.00  0.00            
ATOM   3940  O   LEU   243     105.940  45.430  30.600  1.00  0.00            
ATOM   3941  N   PHE   244     105.220  46.310  28.690  1.00  0.00            
ATOM   3942  H   PHE   244     104.750  46.180  27.800  1.00  0.00            
ATOM   3943  CA  PHE   244     105.750  47.670  28.900  1.00  0.00            
ATOM   3944  HA  PHE   244     105.730  48.070  27.880  1.00  0.00            
ATOM   3945  CB  PHE   244     104.750  48.540  29.730  1.00  0.00            
ATOM   3946  HB2 PHE   244     103.760  48.410  29.280  1.00  0.00            
ATOM   3947  HB3 PHE   244     104.760  48.180  30.760  1.00  0.00            
ATOM   3948  CG  PHE   244     105.030  50.040  29.640  1.00  0.00            
ATOM   3949  CD1 PHE   244     104.790  50.790  28.480  1.00  0.00            
ATOM   3950  HD1 PHE   244     104.380  50.250  27.640  1.00  0.00            
ATOM   3951  CE1 PHE   244     105.230  52.140  28.440  1.00  0.00            
ATOM   3952  HE1 PHE   244     104.990  52.670  27.530  1.00  0.00            
ATOM   3953  CZ  PHE   244     105.790  52.790  29.540  1.00  0.00            
ATOM   3954  HZ  PHE   244     106.020  53.840  29.420  1.00  0.00            
ATOM   3955  CE2 PHE   244     106.070  51.990  30.630  1.00  0.00            
ATOM   3956  HE2 PHE   244     106.840  52.320  31.300  1.00  0.00            
ATOM   3957  CD2 PHE   244     105.620  50.660  30.770  1.00  0.00            
ATOM   3958  HD2 PHE   244     105.820  50.090  31.660  1.00  0.00            
ATOM   3959  C   PHE   244     107.220  47.660  29.320  1.00  0.00            
ATOM   3960  O   PHE   244     107.630  48.260  30.290  1.00  0.00            
ATOM   3961  N   ASN   245     108.000  46.990  28.470  1.00  0.00            
ATOM   3962  H   ASN   245     107.480  46.510  27.760  1.00  0.00            
ATOM   3963  CA  ASN   245     109.360  46.580  28.620  1.00  0.00            
ATOM   3964  HA  ASN   245     109.600  46.050  27.700  1.00  0.00            
ATOM   3965  CB  ASN   245     110.360  47.800  28.670  1.00  0.00            
ATOM   3966  HB2 ASN   245     110.120  48.440  29.510  1.00  0.00            
ATOM   3967  HB3 ASN   245     111.320  47.300  28.780  1.00  0.00            
ATOM   3968  CG  ASN   245     110.410  48.520  27.310  1.00  0.00            
ATOM   3969  OD1 ASN   245     109.520  48.270  26.480  1.00  0.00            
ATOM   3970  ND2 ASN   245     111.510  49.170  26.990  1.00  0.00            
ATOM   3971 1HD2 ASN   245     111.630  49.510  26.040  1.00  0.00            
ATOM   3972 2HD2 ASN   245     112.250  49.240  27.670  1.00  0.00            
ATOM   3973  C   ASN   245     109.550  45.700  29.860  1.00  0.00            
ATOM   3974  O   ASN   245     109.440  46.160  30.990  1.00  0.00            
ATOM   3975  N   THR   246     109.860  44.430  29.480  1.00  0.00            
ATOM   3976  H   THR   246     110.010  44.240  28.500  1.00  0.00            
ATOM   3977  CA  THR   246     110.030  43.380  30.530  1.00  0.00            
ATOM   3978  HA  THR   246     109.100  43.260  31.080  1.00  0.00            
ATOM   3979  CB  THR   246     110.260  42.030  29.800  1.00  0.00            
ATOM   3980  HB  THR   246     109.490  42.000  29.020  1.00  0.00            
ATOM   3981  CG2 THR   246     111.590  41.790  29.170  1.00  0.00            
ATOM   3982 1HG2 THR   246     112.250  41.610  30.020  1.00  0.00            
ATOM   3983 2HG2 THR   246     111.550  40.860  28.600  1.00  0.00            
ATOM   3984 3HG2 THR   246     111.890  42.650  28.580  1.00  0.00            
ATOM   3985  OG1 THR   246     109.880  40.950  30.730  1.00  0.00            
ATOM   3986  HG1 THR   246     108.960  41.050  30.970  1.00  0.00            
ATOM   3987  C   THR   246     111.250  43.600  31.520  1.00  0.00            
ATOM   3988  O   THR   246     112.370  43.910  31.010  1.00  0.00            
ATOM   3989  N   ALA   247     111.030  43.150  32.790  1.00  0.00            
ATOM   3990  H   ALA   247     110.060  43.060  33.080  1.00  0.00            
ATOM   3991  CA  ALA   247     112.020  42.730  33.800  1.00  0.00            
ATOM   3992  HA  ALA   247     112.860  42.230  33.320  1.00  0.00            
ATOM   3993  CB  ALA   247     112.560  44.050  34.520  1.00  0.00            
ATOM   3994  HB1 ALA   247     113.260  43.920  35.350  1.00  0.00            
ATOM   3995  HB2 ALA   247     113.140  44.620  33.800  1.00  0.00            
ATOM   3996  HB3 ALA   247     111.710  44.580  34.950  1.00  0.00            
ATOM   3997  C   ALA   247     111.510  41.700  34.720  1.00  0.00            
ATOM   3998  O   ALA   247     110.390  41.160  34.620  1.00  0.00            
ATOM   3999  N   GLN   248     112.370  41.200  35.610  1.00  0.00            
ATOM   4000  H   GLN   248     113.220  41.710  35.800  1.00  0.00            
ATOM   4001  CA  GLN   248     112.060  40.100  36.600  1.00  0.00            
ATOM   4002  HA  GLN   248     110.980  39.970  36.650  1.00  0.00            
ATOM   4003  CB  GLN   248     112.710  38.790  36.090  1.00  0.00            
ATOM   4004  HB2 GLN   248     113.720  38.550  36.400  1.00  0.00            
ATOM   4005  HB3 GLN   248     112.010  38.070  36.530  1.00  0.00            
ATOM   4006  CG  GLN   248     112.610  38.570  34.550  1.00  0.00            
ATOM   4007  HG2 GLN   248     111.590  38.860  34.310  1.00  0.00            
ATOM   4008  HG3 GLN   248     113.310  39.240  34.050  1.00  0.00            
ATOM   4009  CD  GLN   248     112.740  37.160  34.060  1.00  0.00            
ATOM   4010  OE1 GLN   248     112.750  36.170  34.780  1.00  0.00            
ATOM   4011  NE2 GLN   248     112.890  36.970  32.780  1.00  0.00            
ATOM   4012 1HE2 GLN   248     113.070  36.030  32.460  1.00  0.00            
ATOM   4013 2HE2 GLN   248     112.520  37.660  32.140  1.00  0.00            
ATOM   4014  C   GLN   248     112.490  40.390  38.090  1.00  0.00            
ATOM   4015  O   GLN   248     113.360  41.220  38.340  1.00  0.00            
ATOM   4016  N   TYR   249     111.840  39.690  39.010  1.00  0.00            
ATOM   4017  H   TYR   249     111.190  38.940  38.820  1.00  0.00            
ATOM   4018  CA  TYR   249     112.050  39.840  40.470  1.00  0.00            
ATOM   4019  HA  TYR   249     113.040  40.260  40.600  1.00  0.00            
ATOM   4020  CB  TYR   249     110.960  40.800  41.160  1.00  0.00            
ATOM   4021  HB2 TYR   249     109.980  40.330  41.130  1.00  0.00            
ATOM   4022  HB3 TYR   249     111.310  40.860  42.200  1.00  0.00            
ATOM   4023  CG  TYR   249     111.110  42.200  40.630  1.00  0.00            
ATOM   4024  CD1 TYR   249     112.040  43.040  41.240  1.00  0.00            
ATOM   4025  HD1 TYR   249     112.580  42.710  42.120  1.00  0.00            
ATOM   4026  CE1 TYR   249     112.240  44.330  40.790  1.00  0.00            
ATOM   4027  HE1 TYR   249     112.960  44.970  41.290  1.00  0.00            
ATOM   4028  CZ  TYR   249     111.660  44.780  39.590  1.00  0.00            
ATOM   4029  OH  TYR   249     111.990  45.960  39.080  1.00  0.00            
ATOM   4030  HH  TYR   249     112.240  46.550  39.790  1.00  0.00            
ATOM   4031  CE2 TYR   249     110.840  43.870  38.900  1.00  0.00            
ATOM   4032  HE2 TYR   249     110.400  44.210  37.970  1.00  0.00            
ATOM   4033  CD2 TYR   249     110.530  42.550  39.400  1.00  0.00            
ATOM   4034  HD2 TYR   249     109.850  41.850  38.950  1.00  0.00            
ATOM   4035  C   TYR   249     112.080  38.440  41.100  1.00  0.00            
ATOM   4036  O   TYR   249     111.690  37.460  40.470  1.00  0.00            
ATOM   4037  N   LYS   250     112.570  38.340  42.370  1.00  0.00            
ATOM   4038  H   LYS   250     112.740  39.190  42.890  1.00  0.00            
ATOM   4039  CA  LYS   250     112.540  37.060  43.100  1.00  0.00            
ATOM   4040  HA  LYS   250     111.570  36.570  43.070  1.00  0.00            
ATOM   4041  CB  LYS   250     113.560  36.080  42.490  1.00  0.00            
ATOM   4042  HB2 LYS   250     113.540  35.010  42.740  1.00  0.00            
ATOM   4043  HB3 LYS   250     113.410  35.920  41.420  1.00  0.00            
ATOM   4044  CG  LYS   250     115.050  36.490  42.500  1.00  0.00            
ATOM   4045  HG2 LYS   250     115.170  37.430  41.950  1.00  0.00            
ATOM   4046  HG3 LYS   250     115.320  36.690  43.540  1.00  0.00            
ATOM   4047  CD  LYS   250     115.940  35.350  42.030  1.00  0.00            
ATOM   4048  HD2 LYS   250     115.850  34.580  42.800  1.00  0.00            
ATOM   4049  HD3 LYS   250     115.570  34.900  41.100  1.00  0.00            
ATOM   4050  CE  LYS   250     117.430  35.810  42.070  1.00  0.00            
ATOM   4051  HE2 LYS   250     117.550  36.430  42.960  1.00  0.00            
ATOM   4052  HE3 LYS   250     118.000  34.880  42.100  1.00  0.00            
ATOM   4053  NZ  LYS   250     117.840  36.550  40.840  1.00  0.00            
ATOM   4054  HZ1 LYS   250     117.560  36.170  39.950  1.00  0.00            
ATOM   4055  HZ2 LYS   250     117.570  37.520  40.780  1.00  0.00            
ATOM   4056  HZ3 LYS   250     118.830  36.630  40.660  1.00  0.00            
ATOM   4057  C   LYS   250     112.700  37.320  44.610  1.00  0.00            
ATOM   4058  O   LYS   250     113.640  36.820  45.190  1.00  0.00            
ATOM   4059  N   CYS   251     111.790  37.940  45.270  1.00  0.00            
ATOM   4060  H   CYS   251     110.990  38.190  44.710  1.00  0.00            
ATOM   4061  CA  CYS   251     112.000  38.420  46.700  1.00  0.00            
ATOM   4062  HA  CYS   251     112.840  39.110  46.780  1.00  0.00            
ATOM   4063  CB  CYS   251     110.860  39.280  47.130  1.00  0.00            
ATOM   4064  HB2 CYS   251     110.750  40.040  46.360  1.00  0.00            
ATOM   4065  HB3 CYS   251     109.980  38.660  47.310  1.00  0.00            
ATOM   4066  SG  CYS   251     111.270  39.980  48.700  1.00  0.00            
ATOM   4067  HG  CYS   251     111.290  38.850  49.420  1.00  0.00            
ATOM   4068  C   CYS   251     112.170  37.200  47.730  1.00  0.00            
ATOM   4069  O   CYS   251     111.410  36.240  47.620  1.00  0.00            
ATOM   4070  N   PRO   252     113.110  37.170  48.670  1.00  0.00            
ATOM   4071  CD  PRO   252     114.280  37.940  48.780  1.00  0.00            
ATOM   4072  HD2 PRO   252     114.010  38.990  48.830  1.00  0.00            
ATOM   4073  HD3 PRO   252     114.910  37.750  47.910  1.00  0.00            
ATOM   4074  CG  PRO   252     114.970  37.490  50.020  1.00  0.00            
ATOM   4075  HG2 PRO   252     114.550  37.990  50.890  1.00  0.00            
ATOM   4076  HG3 PRO   252     116.050  37.630  50.000  1.00  0.00            
ATOM   4077  CB  PRO   252     114.530  36.000  50.060  1.00  0.00            
ATOM   4078  HB2 PRO   252     114.580  35.660  51.090  1.00  0.00            
ATOM   4079  HB3 PRO   252     115.320  35.510  49.480  1.00  0.00            
ATOM   4080  CA  PRO   252     113.120  36.000  49.590  1.00  0.00            
ATOM   4081  HA  PRO   252     113.000  35.030  49.110  1.00  0.00            
ATOM   4082  C   PRO   252     112.110  36.210  50.670  1.00  0.00            
ATOM   4083  O   PRO   252     111.750  37.370  51.010  1.00  0.00            
ATOM   4084  N   VAL   253     111.520  35.160  51.210  1.00  0.00            
ATOM   4085  H   VAL   253     111.870  34.250  50.950  1.00  0.00            
ATOM   4086  CA  VAL   253     110.200  35.250  51.950  1.00  0.00            
ATOM   4087  HA  VAL   253     110.000  36.310  52.110  1.00  0.00            
ATOM   4088  CB  VAL   253     109.090  34.640  50.980  1.00  0.00            
ATOM   4089  HB  VAL   253     109.520  33.830  50.380  1.00  0.00            
ATOM   4090  CG1 VAL   253     107.890  34.110  51.790  1.00  0.00            
ATOM   4091 1HG1 VAL   253     107.100  33.830  51.090  1.00  0.00            
ATOM   4092 2HG1 VAL   253     108.160  33.210  52.340  1.00  0.00            
ATOM   4093 3HG1 VAL   253     107.480  34.870  52.450  1.00  0.00            
ATOM   4094  CG2 VAL   253     108.630  35.810  50.090  1.00  0.00            
ATOM   4095 1HG2 VAL   253     108.210  36.620  50.690  1.00  0.00            
ATOM   4096 2HG2 VAL   253     109.480  36.060  49.470  1.00  0.00            
ATOM   4097 3HG2 VAL   253     107.910  35.410  49.370  1.00  0.00            
ATOM   4098  C   VAL   253     110.310  34.580  53.330  1.00  0.00            
ATOM   4099  O   VAL   253     109.770  35.160  54.300  1.00  0.00            
ATOM   4100  N   ALA   254     110.910  33.410  53.540  1.00  0.00            
ATOM   4101  H   ALA   254     111.440  33.000  52.780  1.00  0.00            
ATOM   4102  CA  ALA   254     110.930  32.750  54.850  1.00  0.00            
ATOM   4103  HA  ALA   254     111.030  33.480  55.650  1.00  0.00            
ATOM   4104  CB  ALA   254     109.640  32.020  55.070  1.00  0.00            
ATOM   4105  HB1 ALA   254     109.390  31.330  54.270  1.00  0.00            
ATOM   4106  HB2 ALA   254     109.680  31.560  56.060  1.00  0.00            
ATOM   4107  HB3 ALA   254     108.830  32.750  55.050  1.00  0.00            
ATOM   4108  C   ALA   254     112.170  31.790  54.900  1.00  0.00            
ATOM   4109  O   ALA   254     112.680  31.450  53.810  1.00  0.00            
ATOM   4110  N   MET   255     112.560  31.330  56.080  1.00  0.00            
ATOM   4111  H   MET   255     112.320  31.860  56.910  1.00  0.00            
ATOM   4112  CA  MET   255     113.740  30.570  56.290  1.00  0.00            
ATOM   4113  HA  MET   255     113.770  29.750  55.580  1.00  0.00            
ATOM   4114  CB  MET   255     115.070  31.350  55.960  1.00  0.00            
ATOM   4115  HB2 MET   255     115.940  30.750  56.230  1.00  0.00            
ATOM   4116  HB3 MET   255     115.230  31.350  54.880  1.00  0.00            
ATOM   4117  CG  MET   255     115.210  32.720  56.530  1.00  0.00            
ATOM   4118  HG2 MET   255     114.290  33.260  56.290  1.00  0.00            
ATOM   4119  HG3 MET   255     115.350  32.550  57.600  1.00  0.00            
ATOM   4120  SD  MET   255     116.490  33.780  55.930  1.00  0.00            
ATOM   4121  CE  MET   255     117.660  33.370  57.220  1.00  0.00            
ATOM   4122  HE1 MET   255     117.280  33.820  58.140  1.00  0.00            
ATOM   4123  HE2 MET   255     117.800  32.290  57.280  1.00  0.00            
ATOM   4124  HE3 MET   255     118.590  33.880  56.960  1.00  0.00            
ATOM   4125  C   MET   255     113.840  30.020  57.720  1.00  0.00            
ATOM   4126  O   MET   255     113.270  30.530  58.680  1.00  0.00            
ATOM   4127  N   GLU   256     114.600  28.950  57.860  1.00  0.00            
ATOM   4128  H   GLU   256     115.190  28.630  57.110  1.00  0.00            
ATOM   4129  CA  GLU   256     114.920  28.290  59.110  1.00  0.00            
ATOM   4130  HA  GLU   256     114.930  29.040  59.900  1.00  0.00            
ATOM   4131  CB  GLU   256     113.850  27.260  59.320  1.00  0.00            
ATOM   4132  HB2 GLU   256     112.950  27.860  59.340  1.00  0.00            
ATOM   4133  HB3 GLU   256     113.850  26.610  58.450  1.00  0.00            
ATOM   4134  CG  GLU   256     113.810  26.440  60.610  1.00  0.00            
ATOM   4135  HG2 GLU   256     112.910  25.810  60.570  1.00  0.00            
ATOM   4136  HG3 GLU   256     114.710  25.840  60.680  1.00  0.00            
ATOM   4137  CD  GLU   256     113.730  27.270  61.930  1.00  0.00            
ATOM   4138  OE1 GLU   256     113.200  28.390  62.000  1.00  0.00            
ATOM   4139  OE2 GLU   256     114.210  26.760  62.970  1.00  0.00            
ATOM   4140  C   GLU   256     116.310  27.570  59.080  1.00  0.00            
ATOM   4141  O   GLU   256     116.740  27.080  58.050  1.00  0.00            
ATOM   4142  N   GLU   257     117.050  27.520  60.210  1.00  0.00            
ATOM   4143  H   GLU   257     116.620  27.820  61.070  1.00  0.00            
ATOM   4144  CA  GLU   257     118.490  27.010  60.350  1.00  0.00            
ATOM   4145  HA  GLU   257     118.680  26.340  59.520  1.00  0.00            
ATOM   4146  CB  GLU   257     119.350  28.270  60.360  1.00  0.00            
ATOM   4147  HB2 GLU   257     119.030  29.000  59.610  1.00  0.00            
ATOM   4148  HB3 GLU   257     119.190  28.850  61.270  1.00  0.00            
ATOM   4149  CG  GLU   257     120.820  27.870  60.180  1.00  0.00            
ATOM   4150  HG2 GLU   257     120.950  27.070  60.900  1.00  0.00            
ATOM   4151  HG3 GLU   257     121.020  27.370  59.240  1.00  0.00            
ATOM   4152  CD  GLU   257     121.890  28.920  60.410  1.00  0.00            
ATOM   4153  OE1 GLU   257     122.450  29.410  59.390  1.00  0.00            
ATOM   4154  OE2 GLU   257     122.110  29.370  61.560  1.00  0.00            
ATOM   4155  C   GLU   257     118.670  26.190  61.640  1.00  0.00            
ATOM   4156  O   GLU   257     118.310  26.570  62.730  1.00  0.00            
ATOM   4157  N   ALA   258     119.330  25.010  61.530  1.00  0.00            
ATOM   4158  H   ALA   258     119.670  24.720  60.620  1.00  0.00            
ATOM   4159  CA  ALA   258     119.630  24.110  62.580  1.00  0.00            
ATOM   4160  HA  ALA   258     119.150  24.400  63.510  1.00  0.00            
ATOM   4161  CB  ALA   258     119.050  22.840  62.130  1.00  0.00            
ATOM   4162  HB1 ALA   258     118.070  22.990  61.700  1.00  0.00            
ATOM   4163  HB2 ALA   258     119.730  22.470  61.360  1.00  0.00            
ATOM   4164  HB3 ALA   258     118.920  22.150  62.970  1.00  0.00            
ATOM   4165  C   ALA   258     121.130  23.910  62.840  1.00  0.00            
ATOM   4166  O   ALA   258     121.930  24.100  61.990  1.00  0.00            
ATOM   4167  N   ASP   259     121.440  23.390  64.030  1.00  0.00            
ATOM   4168  H   ASP   259     120.700  23.290  64.700  1.00  0.00            
ATOM   4169  CA  ASP   259     122.730  22.920  64.290  1.00  0.00            
ATOM   4170  HA  ASP   259     123.500  23.420  63.700  1.00  0.00            
ATOM   4171  CB  ASP   259     123.170  23.160  65.750  1.00  0.00            
ATOM   4172  HB2 ASP   259     122.750  24.120  66.020  1.00  0.00            
ATOM   4173  HB3 ASP   259     122.630  22.530  66.460  1.00  0.00            
ATOM   4174  CG  ASP   259     124.670  23.120  66.100  1.00  0.00            
ATOM   4175  OD1 ASP   259     125.020  22.940  67.340  1.00  0.00            
ATOM   4176  OD2 ASP   259     125.490  23.260  65.140  1.00  0.00            
ATOM   4177  C   ASP   259     123.000  21.440  63.830  1.00  0.00            
ATOM   4178  O   ASP   259     123.800  20.690  64.450  1.00  0.00            
ATOM   4179  N   ASP   260     122.170  20.940  62.850  1.00  0.00            
ATOM   4180  H   ASP   260     121.640  21.620  62.330  1.00  0.00            
ATOM   4181  CA  ASP   260     122.330  19.580  62.340  1.00  0.00            
ATOM   4182  HA  ASP   260     122.050  18.890  63.140  1.00  0.00            
ATOM   4183  CB  ASP   260     121.260  19.280  61.300  1.00  0.00            
ATOM   4184  HB2 ASP   260     121.310  20.100  60.580  1.00  0.00            
ATOM   4185  HB3 ASP   260     121.650  18.450  60.710  1.00  0.00            
ATOM   4186  CG  ASP   260     119.820  19.170  61.790  1.00  0.00            
ATOM   4187  OD1 ASP   260     118.890  19.570  61.100  1.00  0.00            
ATOM   4188  OD2 ASP   260     119.610  18.690  62.910  1.00  0.00            
ATOM   4189  C   ASP   260     123.740  19.220  61.950  1.00  0.00            
ATOM   4190  O   ASP   260     124.580  20.080  61.560  1.00  0.00            
ATOM   4191  N   THR   261     124.040  17.940  61.990  1.00  0.00            
ATOM   4192  H   THR   261     123.450  17.300  62.500  1.00  0.00            
ATOM   4193  CA  THR   261     125.280  17.350  61.450  1.00  0.00            
ATOM   4194  HA  THR   261     125.540  17.910  60.560  1.00  0.00            
ATOM   4195  CB  THR   261     126.430  17.390  62.460  1.00  0.00            
ATOM   4196  HB  THR   261     126.570  18.450  62.650  1.00  0.00            
ATOM   4197  CG2 THR   261     126.190  16.700  63.810  1.00  0.00            
ATOM   4198 1HG2 THR   261     126.790  17.250  64.540  1.00  0.00            
ATOM   4199 2HG2 THR   261     125.120  16.640  63.990  1.00  0.00            
ATOM   4200 3HG2 THR   261     126.590  15.700  63.670  1.00  0.00            
ATOM   4201  OG1 THR   261     127.660  16.900  61.990  1.00  0.00            
ATOM   4202  HG1 THR   261     127.970  17.500  61.300  1.00  0.00            
ATOM   4203  C   THR   261     125.080  15.950  61.080  1.00  0.00            
ATOM   4204  O   THR   261     124.220  15.210  61.570  1.00  0.00            
ATOM   4205  N   VAL   262     125.770  15.450  59.990  1.00  0.00            
ATOM   4206  H   VAL   262     126.500  16.060  59.660  1.00  0.00            
ATOM   4207  CA  VAL   262     125.650  14.060  59.540  1.00  0.00            
ATOM   4208  HA  VAL   262     125.080  13.450  60.240  1.00  0.00            
ATOM   4209  CB  VAL   262     125.060  13.960  58.210  1.00  0.00            
ATOM   4210  HB  VAL   262     125.640  14.540  57.480  1.00  0.00            
ATOM   4211  CG1 VAL   262     124.870  12.510  57.670  1.00  0.00            
ATOM   4212 1HG1 VAL   262     124.470  11.940  58.510  1.00  0.00            
ATOM   4213 2HG1 VAL   262     124.110  12.600  56.890  1.00  0.00            
ATOM   4214 3HG1 VAL   262     125.780  12.010  57.360  1.00  0.00            
ATOM   4215  CG2 VAL   262     123.670  14.660  58.270  1.00  0.00            
ATOM   4216 1HG2 VAL   262     123.120  14.250  59.120  1.00  0.00            
ATOM   4217 2HG2 VAL   262     123.780  15.720  58.520  1.00  0.00            
ATOM   4218 3HG2 VAL   262     123.180  14.460  57.320  1.00  0.00            
ATOM   4219  C   VAL   262     127.030  13.490  59.500  1.00  0.00            
ATOM   4220  O   VAL   262     127.910  14.100  58.910  1.00  0.00            
ATOM   4221  N   ALA   263     127.220  12.350  60.120  1.00  0.00            
ATOM   4222  H   ALA   263     126.440  11.830  60.480  1.00  0.00            
ATOM   4223  CA  ALA   263     128.500  11.880  60.610  1.00  0.00            
ATOM   4224  HA  ALA   263     129.030  12.700  61.080  1.00  0.00            
ATOM   4225  CB  ALA   263     128.230  10.930  61.770  1.00  0.00            
ATOM   4226  HB1 ALA   263     127.560  10.170  61.380  1.00  0.00            
ATOM   4227  HB2 ALA   263     129.190  10.490  62.050  1.00  0.00            
ATOM   4228  HB3 ALA   263     127.760  11.500  62.570  1.00  0.00            
ATOM   4229  C   ALA   263     129.400  11.260  59.500  1.00  0.00            
ATOM   4230  O   ALA   263     128.890  10.900  58.400  1.00  0.00            
ATOM   4231  N   PRO   264     130.760  11.200  59.720  1.00  0.00            
ATOM   4232  CD  PRO   264     131.360  11.890  60.820  1.00  0.00            
ATOM   4233  HD2 PRO   264     131.160  11.390  61.760  1.00  0.00            
ATOM   4234  HD3 PRO   264     131.080  12.950  60.760  1.00  0.00            
ATOM   4235  CG  PRO   264     132.840  11.760  60.490  1.00  0.00            
ATOM   4236  HG2 PRO   264     133.530  11.850  61.330  1.00  0.00            
ATOM   4237  HG3 PRO   264     133.160  12.480  59.730  1.00  0.00            
ATOM   4238  CB  PRO   264     132.940  10.350  59.810  1.00  0.00            
ATOM   4239  HB2 PRO   264     132.690   9.580  60.540  1.00  0.00            
ATOM   4240  HB3 PRO   264     133.890  10.110  59.340  1.00  0.00            
ATOM   4241  CA  PRO   264     131.730  10.430  58.950  1.00  0.00            
ATOM   4242  HA  PRO   264     131.920  10.960  58.010  1.00  0.00            
ATOM   4243  C   PRO   264     131.110   9.070  58.510  1.00  0.00            
ATOM   4244  O   PRO   264     130.700   8.140  59.280  1.00  0.00            
ATOM   4245  N   SER   265     131.050   8.930  57.200  1.00  0.00            
ATOM   4246  H   SER   265     131.370   9.680  56.600  1.00  0.00            
ATOM   4247  CA  SER   265     130.510   7.750  56.460  1.00  0.00            
ATOM   4248  HA  SER   265     130.330   8.000  55.420  1.00  0.00            
ATOM   4249  CB  SER   265     131.510   6.580  56.480  1.00  0.00            
ATOM   4250  HB2 SER   265     131.890   6.490  57.500  1.00  0.00            
ATOM   4251  HB3 SER   265     130.950   5.660  56.300  1.00  0.00            
ATOM   4252  OG  SER   265     132.660   6.830  55.730  1.00  0.00            
ATOM   4253  HG  SER   265     133.220   7.360  56.290  1.00  0.00            
ATOM   4254  C   SER   265     129.120   7.290  57.020  1.00  0.00            
ATOM   4255  O   SER   265     128.930   6.330  57.760  1.00  0.00            
ATOM   4256  N   SER   266     128.070   8.110  56.760  1.00  0.00            
ATOM   4257  H   SER   266     128.330   8.890  56.180  1.00  0.00            
ATOM   4258  CA  SER   266     126.750   7.990  57.340  1.00  0.00            
ATOM   4259  HA  SER   266     126.680   6.950  57.660  1.00  0.00            
ATOM   4260  CB  SER   266     126.750   8.790  58.650  1.00  0.00            
ATOM   4261  HB2 SER   266     127.610   8.610  59.290  1.00  0.00            
ATOM   4262  HB3 SER   266     126.620   9.840  58.390  1.00  0.00            
ATOM   4263  OG  SER   266     125.720   8.290  59.560  1.00  0.00            
ATOM   4264  HG  SER   266     125.980   7.370  59.700  1.00  0.00            
ATOM   4265  C   SER   266     125.540   8.420  56.540  1.00  0.00            
ATOM   4266  O   SER   266     125.710   9.180  55.560  1.00  0.00            
ATOM   4267  N   THR   267     124.300   8.070  57.020  1.00  0.00            
ATOM   4268  H   THR   267     124.290   7.400  57.780  1.00  0.00            
ATOM   4269  CA  THR   267     123.080   8.430  56.410  1.00  0.00            
ATOM   4270  HA  THR   267     123.240   9.330  55.810  1.00  0.00            
ATOM   4271  CB  THR   267     122.570   7.180  55.620  1.00  0.00            
ATOM   4272  HB  THR   267     121.800   7.500  54.920  1.00  0.00            
ATOM   4273  CG2 THR   267     123.660   6.590  54.710  1.00  0.00            
ATOM   4274 1HG2 THR   267     124.090   7.390  54.100  1.00  0.00            
ATOM   4275 2HG2 THR   267     124.390   6.050  55.310  1.00  0.00            
ATOM   4276 3HG2 THR   267     123.180   5.820  54.100  1.00  0.00            
ATOM   4277  OG1 THR   267     122.160   6.130  56.470  1.00  0.00            
ATOM   4278  HG1 THR   267     121.310   6.320  56.870  1.00  0.00            
ATOM   4279  C   THR   267     121.930   8.860  57.320  1.00  0.00            
ATOM   4280  O   THR   267     121.740   8.350  58.430  1.00  0.00            
ATOM   4281  N   PHE   268     121.140   9.730  56.770  1.00  0.00            
ATOM   4282  H   PHE   268     121.240  10.020  55.800  1.00  0.00            
ATOM   4283  CA  PHE   268     120.320  10.530  57.640  1.00  0.00            
ATOM   4284  HA  PHE   268     120.070  10.020  58.580  1.00  0.00            
ATOM   4285  CB  PHE   268     121.220  11.700  58.060  1.00  0.00            
ATOM   4286  HB2 PHE   268     122.110  11.360  58.580  1.00  0.00            
ATOM   4287  HB3 PHE   268     121.540  12.220  57.160  1.00  0.00            
ATOM   4288  CG  PHE   268     120.540  12.850  58.820  1.00  0.00            
ATOM   4289  CD1 PHE   268     120.660  13.000  60.190  1.00  0.00            
ATOM   4290  HD1 PHE   268     121.260  12.310  60.770  1.00  0.00            
ATOM   4291  CE1 PHE   268     120.300  14.230  60.750  1.00  0.00            
ATOM   4292  HE1 PHE   268     120.360  14.440  61.800  1.00  0.00            
ATOM   4293  CZ  PHE   268     119.600  15.250  60.020  1.00  0.00            
ATOM   4294  HZ  PHE   268     119.340  16.170  60.520  1.00  0.00            
ATOM   4295  CE2 PHE   268     119.360  15.040  58.650  1.00  0.00            
ATOM   4296  HE2 PHE   268     118.830  15.780  58.080  1.00  0.00            
ATOM   4297  CD2 PHE   268     119.870  13.850  58.080  1.00  0.00            
ATOM   4298  HD2 PHE   268     119.800  13.780  57.000  1.00  0.00            
ATOM   4299  C   PHE   268     119.040  11.020  56.940  1.00  0.00            
ATOM   4300  O   PHE   268     119.030  11.180  55.740  1.00  0.00            
ATOM   4301  N   CYS   269     117.960  11.180  57.740  1.00  0.00            
ATOM   4302  H   CYS   269     118.020  10.860  58.700  1.00  0.00            
ATOM   4303  CA  CYS   269     116.700  11.810  57.260  1.00  0.00            
ATOM   4304  HA  CYS   269     117.000  12.510  56.480  1.00  0.00            
ATOM   4305  CB  CYS   269     115.830  10.740  56.650  1.00  0.00            
ATOM   4306  HB2 CYS   269     116.410   9.980  56.140  1.00  0.00            
ATOM   4307  HB3 CYS   269     115.300  10.190  57.430  1.00  0.00            
ATOM   4308  SG  CYS   269     114.550  11.460  55.490  1.00  0.00            
ATOM   4309  HG  CYS   269     115.160  12.600  55.150  1.00  0.00            
ATOM   4310  C   CYS   269     116.010  12.580  58.440  1.00  0.00            
ATOM   4311  O   CYS   269     116.220  12.210  59.590  1.00  0.00            
ATOM   4312  N   LYS   270     115.290  13.560  58.040  1.00  0.00            
ATOM   4313  H   LYS   270     115.270  13.790  57.050  1.00  0.00            
ATOM   4314  CA  LYS   270     114.550  14.420  58.910  1.00  0.00            
ATOM   4315  HA  LYS   270     114.060  13.800  59.670  1.00  0.00            
ATOM   4316  CB  LYS   270     115.500  15.420  59.640  1.00  0.00            
ATOM   4317  HB2 LYS   270     116.170  14.710  60.130  1.00  0.00            
ATOM   4318  HB3 LYS   270     116.200  16.030  59.070  1.00  0.00            
ATOM   4319  CG  LYS   270     114.810  16.250  60.680  1.00  0.00            
ATOM   4320  HG2 LYS   270     114.200  16.940  60.090  1.00  0.00            
ATOM   4321  HG3 LYS   270     114.250  15.600  61.360  1.00  0.00            
ATOM   4322  CD  LYS   270     115.910  17.010  61.470  1.00  0.00            
ATOM   4323  HD2 LYS   270     116.300  16.410  62.280  1.00  0.00            
ATOM   4324  HD3 LYS   270     116.780  17.150  60.830  1.00  0.00            
ATOM   4325  CE  LYS   270     115.490  18.450  61.990  1.00  0.00            
ATOM   4326  HE2 LYS   270     114.990  18.860  61.110  1.00  0.00            
ATOM   4327  HE3 LYS   270     114.720  18.330  62.750  1.00  0.00            
ATOM   4328  NZ  LYS   270     116.640  19.150  62.610  1.00  0.00            
ATOM   4329  HZ1 LYS   270     117.450  19.150  62.010  1.00  0.00            
ATOM   4330  HZ2 LYS   270     116.390  20.090  62.870  1.00  0.00            
ATOM   4331  HZ3 LYS   270     116.960  18.610  63.400  1.00  0.00            
ATOM   4332  C   LYS   270     113.390  15.140  58.060  1.00  0.00            
ATOM   4333  O   LYS   270     113.510  15.450  56.820  1.00  0.00            
ATOM   4334  N   VAL   271     112.410  15.640  58.820  1.00  0.00            
ATOM   4335  H   VAL   271     112.360  15.430  59.800  1.00  0.00            
ATOM   4336  CA  VAL   271     111.400  16.540  58.320  1.00  0.00            
ATOM   4337  HA  VAL   271     111.400  16.590  57.230  1.00  0.00            
ATOM   4338  CB  VAL   271     110.000  16.030  58.650  1.00  0.00            
ATOM   4339  HB  VAL   271     109.230  16.630  58.170  1.00  0.00            
ATOM   4340  CG1 VAL   271     109.700  14.640  58.040  1.00  0.00            
ATOM   4341 1HG1 VAL   271     108.660  14.450  58.320  1.00  0.00            
ATOM   4342 2HG1 VAL   271     109.830  14.720  56.960  1.00  0.00            
ATOM   4343 3HG1 VAL   271     110.400  13.880  58.390  1.00  0.00            
ATOM   4344  CG2 VAL   271     109.640  16.070  60.110  1.00  0.00            
ATOM   4345 1HG2 VAL   271     109.780  17.120  60.380  1.00  0.00            
ATOM   4346 2HG2 VAL   271     108.610  15.720  60.160  1.00  0.00            
ATOM   4347 3HG2 VAL   271     110.330  15.530  60.760  1.00  0.00            
ATOM   4348  C   VAL   271     111.560  18.020  58.810  1.00  0.00            
ATOM   4349  O   VAL   271     112.190  18.190  59.880  1.00  0.00            
ATOM   4350  N   TYR   272     111.120  19.030  58.060  1.00  0.00            
ATOM   4351  H   TYR   272     110.840  18.840  57.100  1.00  0.00            
ATOM   4352  CA  TYR   272     111.170  20.420  58.520  1.00  0.00            
ATOM   4353  HA  TYR   272     111.190  20.340  59.610  1.00  0.00            
ATOM   4354  CB  TYR   272     112.500  21.050  57.970  1.00  0.00            
ATOM   4355  HB2 TYR   272     112.510  21.030  56.880  1.00  0.00            
ATOM   4356  HB3 TYR   272     112.430  22.100  58.270  1.00  0.00            
ATOM   4357  CG  TYR   272     113.850  20.460  58.380  1.00  0.00            
ATOM   4358  CD1 TYR   272     114.350  19.430  57.560  1.00  0.00            
ATOM   4359  HD1 TYR   272     113.640  18.970  56.890  1.00  0.00            
ATOM   4360  CE1 TYR   272     115.650  18.940  57.750  1.00  0.00            
ATOM   4361  HE1 TYR   272     116.110  18.180  57.150  1.00  0.00            
ATOM   4362  CZ  TYR   272     116.520  19.580  58.660  1.00  0.00            
ATOM   4363  OH  TYR   272     117.790  19.140  58.840  1.00  0.00            
ATOM   4364  HH  TYR   272     118.230  19.520  59.610  1.00  0.00            
ATOM   4365  CE2 TYR   272     115.990  20.580  59.550  1.00  0.00            
ATOM   4366  HE2 TYR   272     116.640  21.060  60.270  1.00  0.00            
ATOM   4367  CD2 TYR   272     114.600  20.980  59.450  1.00  0.00            
ATOM   4368  HD2 TYR   272     114.170  21.640  60.200  1.00  0.00            
ATOM   4369  C   TYR   272     109.990  21.260  58.070  1.00  0.00            
ATOM   4370  O   TYR   272     109.300  20.990  57.080  1.00  0.00            
ATOM   4371  N   THR   273     109.670  22.370  58.780  1.00  0.00            
ATOM   4372  H   THR   273     110.150  22.530  59.660  1.00  0.00            
ATOM   4373  CA  THR   273     108.430  23.160  58.470  1.00  0.00            
ATOM   4374  HA  THR   273     108.310  23.100  57.390  1.00  0.00            
ATOM   4375  CB  THR   273     107.210  22.500  59.090  1.00  0.00            
ATOM   4376  HB  THR   273     107.170  21.530  58.600  1.00  0.00            
ATOM   4377  CG2 THR   273     107.220  22.350  60.550  1.00  0.00            
ATOM   4378 1HG2 THR   273     106.540  21.550  60.840  1.00  0.00            
ATOM   4379 2HG2 THR   273     108.210  22.180  60.980  1.00  0.00            
ATOM   4380 3HG2 THR   273     106.830  23.240  61.020  1.00  0.00            
ATOM   4381  OG1 THR   273     106.060  23.200  58.600  1.00  0.00            
ATOM   4382  HG1 THR   273     106.160  23.260  57.650  1.00  0.00            
ATOM   4383  C   THR   273     108.460  24.690  58.820  1.00  0.00            
ATOM   4384  O   THR   273     109.090  25.030  59.780  1.00  0.00            
ATOM   4385  N   LEU   274     107.830  25.570  58.030  1.00  0.00            
ATOM   4386  H   LEU   274     107.270  25.150  57.300  1.00  0.00            
ATOM   4387  CA  LEU   274     107.880  27.030  58.250  1.00  0.00            
ATOM   4388  HA  LEU   274     107.890  27.190  59.330  1.00  0.00            
ATOM   4389  CB  LEU   274     109.260  27.640  57.840  1.00  0.00            
ATOM   4390  HB2 LEU   274     109.190  28.580  58.380  1.00  0.00            
ATOM   4391  HB3 LEU   274     110.010  27.040  58.350  1.00  0.00            
ATOM   4392  CG  LEU   274     109.640  27.700  56.370  1.00  0.00            
ATOM   4393  HG  LEU   274     108.970  28.380  55.860  1.00  0.00            
ATOM   4394  CD1 LEU   274     111.150  28.160  56.260  1.00  0.00            
ATOM   4395 1HD1 LEU   274     111.250  29.170  56.660  1.00  0.00            
ATOM   4396 2HD1 LEU   274     111.830  27.530  56.820  1.00  0.00            
ATOM   4397 3HD1 LEU   274     111.480  28.240  55.220  1.00  0.00            
ATOM   4398  CD2 LEU   274     109.610  26.260  55.840  1.00  0.00            
ATOM   4399 1HD2 LEU   274     110.270  25.570  56.360  1.00  0.00            
ATOM   4400 2HD2 LEU   274     108.590  25.880  55.820  1.00  0.00            
ATOM   4401 3HD2 LEU   274     109.970  26.360  54.820  1.00  0.00            
ATOM   4402  C   LEU   274     106.690  27.700  57.590  1.00  0.00            
ATOM   4403  O   LEU   274     106.110  27.110  56.620  1.00  0.00            
ATOM   4404  N   THR   275     106.310  28.940  57.990  1.00  0.00            
ATOM   4405  H   THR   275     106.900  29.450  58.620  1.00  0.00            
ATOM   4406  CA  THR   275     105.130  29.630  57.380  1.00  0.00            
ATOM   4407  HA  THR   275     104.740  28.960  56.610  1.00  0.00            
ATOM   4408  CB  THR   275     103.960  29.780  58.320  1.00  0.00            
ATOM   4409  HB  THR   275     104.240  30.460  59.130  1.00  0.00            
ATOM   4410  CG2 THR   275     102.660  30.280  57.680  1.00  0.00            
ATOM   4411 1HG2 THR   275     102.880  31.320  57.470  1.00  0.00            
ATOM   4412 2HG2 THR   275     102.340  29.800  56.760  1.00  0.00            
ATOM   4413 3HG2 THR   275     101.820  30.240  58.380  1.00  0.00            
ATOM   4414  OG1 THR   275     103.710  28.490  58.790  1.00  0.00            
ATOM   4415  HG1 THR   275     104.250  28.220  59.540  1.00  0.00            
ATOM   4416  C   THR   275     105.510  31.030  56.800  1.00  0.00            
ATOM   4417  O   THR   275     105.770  31.860  57.670  1.00  0.00            
ATOM   4418  N   PRO   276     105.390  31.270  55.520  1.00  0.00            
ATOM   4419  CD  PRO   276     105.070  30.260  54.490  1.00  0.00            
ATOM   4420  HD2 PRO   276     104.130  29.750  54.700  1.00  0.00            
ATOM   4421  HD3 PRO   276     105.950  29.630  54.430  1.00  0.00            
ATOM   4422  CG  PRO   276     104.960  30.950  53.100  1.00  0.00            
ATOM   4423  HG2 PRO   276     103.900  31.100  52.890  1.00  0.00            
ATOM   4424  HG3 PRO   276     105.360  30.370  52.270  1.00  0.00            
ATOM   4425  CB  PRO   276     105.670  32.280  53.340  1.00  0.00            
ATOM   4426  HB2 PRO   276     105.280  33.130  52.780  1.00  0.00            
ATOM   4427  HB3 PRO   276     106.710  32.140  53.060  1.00  0.00            
ATOM   4428  CA  PRO   276     105.550  32.590  54.880  1.00  0.00            
ATOM   4429  HA  PRO   276     106.460  33.130  55.160  1.00  0.00            
ATOM   4430  C   PRO   276     104.330  33.480  55.170  1.00  0.00            
ATOM   4431  O   PRO   276     103.230  33.090  54.780  1.00  0.00            
ATOM   4432  N   PHE   277     104.600  34.650  55.720  1.00  0.00            
ATOM   4433  H   PHE   277     105.560  34.850  55.950  1.00  0.00            
ATOM   4434  CA  PHE   277     103.570  35.700  55.970  1.00  0.00            
ATOM   4435  HA  PHE   277     102.650  35.450  55.440  1.00  0.00            
ATOM   4436  CB  PHE   277     103.110  35.940  57.440  1.00  0.00            
ATOM   4437  HB2 PHE   277     104.020  35.950  58.050  1.00  0.00            
ATOM   4438  HB3 PHE   277     102.710  36.940  57.610  1.00  0.00            
ATOM   4439  CG  PHE   277     102.150  34.920  58.100  1.00  0.00            
ATOM   4440  CD1 PHE   277     102.610  33.920  59.020  1.00  0.00            
ATOM   4441  HD1 PHE   277     103.630  33.800  59.350  1.00  0.00            
ATOM   4442  CE1 PHE   277     101.720  33.010  59.640  1.00  0.00            
ATOM   4443  HE1 PHE   277     102.190  32.220  60.220  1.00  0.00            
ATOM   4444  CZ  PHE   277     100.340  33.090  59.420  1.00  0.00            
ATOM   4445  HZ  PHE   277      99.650  32.400  59.880  1.00  0.00            
ATOM   4446  CE2 PHE   277      99.870  34.100  58.570  1.00  0.00            
ATOM   4447  HE2 PHE   277      98.790  34.100  58.460  1.00  0.00            
ATOM   4448  CD2 PHE   277     100.760  35.010  57.940  1.00  0.00            
ATOM   4449  HD2 PHE   277     100.470  35.800  57.260  1.00  0.00            
ATOM   4450  C   PHE   277     103.970  37.110  55.470  1.00  0.00            
ATOM   4451  O   PHE   277     105.160  37.500  55.520  1.00  0.00            
ATOM   4452  N   LEU   278     103.000  37.940  54.980  1.00  0.00            
ATOM   4453  H   LEU   278     102.000  37.760  55.000  1.00  0.00            
ATOM   4454  CA  LEU   278     103.330  39.320  54.730  1.00  0.00            
ATOM   4455  HA  LEU   278     104.210  39.390  54.080  1.00  0.00            
ATOM   4456  CB  LEU   278     102.170  39.970  53.930  1.00  0.00            
ATOM   4457  HB2 LEU   278     102.090  39.420  52.990  1.00  0.00            
ATOM   4458  HB3 LEU   278     101.240  39.860  54.480  1.00  0.00            
ATOM   4459  CG  LEU   278     102.300  41.410  53.500  1.00  0.00            
ATOM   4460  HG  LEU   278     102.590  42.100  54.300  1.00  0.00            
ATOM   4461  CD1 LEU   278     103.370  41.500  52.410  1.00  0.00            
ATOM   4462 1HD1 LEU   278     103.410  42.520  52.030  1.00  0.00            
ATOM   4463 2HD1 LEU   278     104.330  41.200  52.820  1.00  0.00            
ATOM   4464 3HD1 LEU   278     103.140  40.840  51.570  1.00  0.00            
ATOM   4465  CD2 LEU   278     101.050  41.920  53.010  1.00  0.00            
ATOM   4466 1HD2 LEU   278     100.720  41.400  52.110  1.00  0.00            
ATOM   4467 2HD2 LEU   278     100.280  41.900  53.790  1.00  0.00            
ATOM   4468 3HD2 LEU   278     101.260  42.930  52.660  1.00  0.00            
ATOM   4469  C   LEU   278     103.550  40.030  56.040  1.00  0.00            
ATOM   4470  O   LEU   278     104.360  40.950  56.160  1.00  0.00            
ATOM   4471  N   ALA   279     102.900  39.660  57.140  1.00  0.00            
ATOM   4472  H   ALA   279     102.280  38.870  57.160  1.00  0.00            
ATOM   4473  CA  ALA   279     103.080  40.410  58.410  1.00  0.00            
ATOM   4474  HA  ALA   279     102.630  41.390  58.260  1.00  0.00            
ATOM   4475  CB  ALA   279     102.200  39.710  59.530  1.00  0.00            
ATOM   4476  HB1 ALA   279     101.150  39.890  59.290  1.00  0.00            
ATOM   4477  HB2 ALA   279     102.450  38.650  59.590  1.00  0.00            
ATOM   4478  HB3 ALA   279     102.440  40.210  60.480  1.00  0.00            
ATOM   4479  C   ALA   279     104.560  40.490  58.940  1.00  0.00            
ATOM   4480  O   ALA   279     104.950  41.300  59.770  1.00  0.00            
ATOM   4481  N   ASN   280     105.380  39.590  58.410  1.00  0.00            
ATOM   4482  H   ASN   280     105.020  38.970  57.690  1.00  0.00            
ATOM   4483  CA  ASN   280     106.840  39.480  58.650  1.00  0.00            
ATOM   4484  HA  ASN   280     107.120  40.180  59.440  1.00  0.00            
ATOM   4485  CB  ASN   280     107.160  37.970  58.860  1.00  0.00            
ATOM   4486  HB2 ASN   280     106.600  37.500  58.050  1.00  0.00            
ATOM   4487  HB3 ASN   280     108.210  37.720  58.670  1.00  0.00            
ATOM   4488  CG  ASN   280     106.720  37.360  60.170  1.00  0.00            
ATOM   4489  OD1 ASN   280     106.030  36.400  60.150  1.00  0.00            
ATOM   4490  ND2 ASN   280     107.160  37.890  61.290  1.00  0.00            
ATOM   4491 1HD2 ASN   280     106.860  37.460  62.160  1.00  0.00            
ATOM   4492 2HD2 ASN   280     107.830  38.640  61.300  1.00  0.00            
ATOM   4493  C   ASN   280     107.720  40.020  57.410  1.00  0.00            
ATOM   4494  O   ASN   280     108.950  40.000  57.490  1.00  0.00            
ATOM   4495  N   ASN   281     107.060  40.510  56.330  1.00  0.00            
ATOM   4496  H   ASN   281     106.060  40.610  56.490  1.00  0.00            
ATOM   4497  CA  ASN   281     107.680  40.920  54.990  1.00  0.00            
ATOM   4498  HA  ASN   281     108.760  41.070  54.980  1.00  0.00            
ATOM   4499  CB  ASN   281     107.420  39.760  53.990  1.00  0.00            
ATOM   4500  HB2 ASN   281     106.380  39.440  54.020  1.00  0.00            
ATOM   4501  HB3 ASN   281     107.640  40.180  53.010  1.00  0.00            
ATOM   4502  CG  ASN   281     108.370  38.530  54.130  1.00  0.00            
ATOM   4503  OD1 ASN   281     109.500  38.530  53.710  1.00  0.00            
ATOM   4504  ND2 ASN   281     107.950  37.420  54.750  1.00  0.00            
ATOM   4505 1HD2 ASN   281     108.620  36.690  54.880  1.00  0.00            
ATOM   4506 2HD2 ASN   281     107.010  37.320  55.100  1.00  0.00            
ATOM   4507  C   ASN   281     107.120  42.240  54.590  1.00  0.00            
ATOM   4508  O   ASN   281     107.260  42.590  53.440  1.00  0.00            
ATOM   4509  N   ARG   282     106.480  43.020  55.480  1.00  0.00            
ATOM   4510  H   ARG   282     106.130  42.660  56.350  1.00  0.00            
ATOM   4511  CA  ARG   282     106.110  44.420  55.110  1.00  0.00            
ATOM   4512  HA  ARG   282     105.480  44.350  54.230  1.00  0.00            
ATOM   4513  CB  ARG   282     105.330  45.120  56.190  1.00  0.00            
ATOM   4514  HB2 ARG   282     105.900  45.030  57.110  1.00  0.00            
ATOM   4515  HB3 ARG   282     105.260  46.210  56.090  1.00  0.00            
ATOM   4516  CG  ARG   282     103.910  44.610  56.560  1.00  0.00            
ATOM   4517  HG2 ARG   282     103.250  44.850  55.730  1.00  0.00            
ATOM   4518  HG3 ARG   282     103.810  43.530  56.630  1.00  0.00            
ATOM   4519  CD  ARG   282     103.270  45.130  57.890  1.00  0.00            
ATOM   4520  HD2 ARG   282     103.960  44.800  58.660  1.00  0.00            
ATOM   4521  HD3 ARG   282     102.990  46.180  57.860  1.00  0.00            
ATOM   4522  NE  ARG   282     102.080  44.350  58.260  1.00  0.00            
ATOM   4523  HE  ARG   282     101.620  43.770  57.570  1.00  0.00            
ATOM   4524  CZ  ARG   282     101.660  44.250  59.510  1.00  0.00            
ATOM   4525  NH1 ARG   282     102.340  44.730  60.460  1.00  0.00            
ATOM   4526 1HH1 ARG   282     103.100  45.390  60.390  1.00  0.00            
ATOM   4527 2HH1 ARG   282     101.970  44.650  61.400  1.00  0.00            
ATOM   4528  NH2 ARG   282     100.580  43.620  59.870  1.00  0.00            
ATOM   4529 1HH2 ARG   282      99.940  43.160  59.240  1.00  0.00            
ATOM   4530 2HH2 ARG   282     100.270  43.470  60.820  1.00  0.00            
ATOM   4531  C   ARG   282     107.230  45.310  54.610  1.00  0.00            
ATOM   4532  O   ARG   282     106.920  46.260  53.900  1.00  0.00            
ATOM   4533  N   GLU   283     108.520  45.120  54.980  1.00  0.00            
ATOM   4534  H   GLU   283     108.620  44.320  55.590  1.00  0.00            
ATOM   4535  CA  GLU   283     109.570  46.080  54.550  1.00  0.00            
ATOM   4536  HA  GLU   283     109.070  46.940  54.090  1.00  0.00            
ATOM   4537  CB  GLU   283     110.330  46.680  55.760  1.00  0.00            
ATOM   4538  HB2 GLU   283     110.720  45.880  56.380  1.00  0.00            
ATOM   4539  HB3 GLU   283     111.190  47.180  55.340  1.00  0.00            
ATOM   4540  CG  GLU   283     109.530  47.520  56.710  1.00  0.00            
ATOM   4541  HG2 GLU   283     108.620  46.980  56.970  1.00  0.00            
ATOM   4542  HG3 GLU   283     110.070  47.720  57.640  1.00  0.00            
ATOM   4543  CD  GLU   283     109.240  48.920  56.170  1.00  0.00            
ATOM   4544  OE1 GLU   283     108.100  49.310  56.300  1.00  0.00            
ATOM   4545  OE2 GLU   283     110.120  49.440  55.510  1.00  0.00            
ATOM   4546  C   GLU   283     110.440  45.550  53.380  1.00  0.00            
ATOM   4547  O   GLU   283     111.370  46.200  52.940  1.00  0.00            
ATOM   4548  N   LYS   284     110.050  44.330  52.820  1.00  0.00            
ATOM   4549  H   LYS   284     109.280  43.790  53.190  1.00  0.00            
ATOM   4550  CA  LYS   284     110.510  43.800  51.560  1.00  0.00            
ATOM   4551  HA  LYS   284     111.600  43.800  51.560  1.00  0.00            
ATOM   4552  CB  LYS   284     110.040  42.310  51.540  1.00  0.00            
ATOM   4553  HB2 LYS   284     108.980  42.360  51.780  1.00  0.00            
ATOM   4554  HB3 LYS   284     110.200  41.930  50.530  1.00  0.00            
ATOM   4555  CG  LYS   284     110.760  41.390  52.520  1.00  0.00            
ATOM   4556  HG2 LYS   284     110.400  41.780  53.470  1.00  0.00            
ATOM   4557  HG3 LYS   284     110.330  40.390  52.440  1.00  0.00            
ATOM   4558  CD  LYS   284     112.300  41.350  52.480  1.00  0.00            
ATOM   4559  HD2 LYS   284     112.690  41.170  51.480  1.00  0.00            
ATOM   4560  HD3 LYS   284     112.580  42.350  52.810  1.00  0.00            
ATOM   4561  CE  LYS   284     112.870  40.310  53.360  1.00  0.00            
ATOM   4562  HE2 LYS   284     113.950  40.360  53.180  1.00  0.00            
ATOM   4563  HE3 LYS   284     112.700  40.800  54.320  1.00  0.00            
ATOM   4564  NZ  LYS   284     112.220  38.960  53.290  1.00  0.00            
ATOM   4565  HZ1 LYS   284     112.360  38.310  54.040  1.00  0.00            
ATOM   4566  HZ2 LYS   284     111.220  39.030  53.380  1.00  0.00            
ATOM   4567  HZ3 LYS   284     112.370  38.510  52.400  1.00  0.00            
ATOM   4568  C   LYS   284     110.040  44.640  50.400  1.00  0.00            
ATOM   4569  O   LYS   284     108.940  45.200  50.380  1.00  0.00            
ATOM   4570  N   ARG   285     110.980  44.760  49.470  1.00  0.00            
ATOM   4571  H   ARG   285     111.830  44.270  49.690  1.00  0.00            
ATOM   4572  CA  ARG   285     110.780  45.420  48.180  1.00  0.00            
ATOM   4573  HA  ARG   285     109.730  45.670  48.000  1.00  0.00            
ATOM   4574  CB  ARG   285     111.660  46.720  48.070  1.00  0.00            
ATOM   4575  HB2 ARG   285     112.750  46.660  48.130  1.00  0.00            
ATOM   4576  HB3 ARG   285     111.440  47.250  47.140  1.00  0.00            
ATOM   4577  CG  ARG   285     111.250  47.740  49.210  1.00  0.00            
ATOM   4578  HG2 ARG   285     111.470  47.310  50.180  1.00  0.00            
ATOM   4579  HG3 ARG   285     111.780  48.690  49.140  1.00  0.00            
ATOM   4580  CD  ARG   285     109.780  48.110  49.170  1.00  0.00            
ATOM   4581  HD2 ARG   285     109.660  48.740  48.290  1.00  0.00            
ATOM   4582  HD3 ARG   285     109.230  47.170  49.130  1.00  0.00            
ATOM   4583  NE  ARG   285     109.290  48.920  50.330  1.00  0.00            
ATOM   4584  HE  ARG   285     109.450  49.910  50.200  1.00  0.00            
ATOM   4585  CZ  ARG   285     108.490  48.630  51.330  1.00  0.00            
ATOM   4586  NH1 ARG   285     108.110  47.420  51.660  1.00  0.00            
ATOM   4587 1HH1 ARG   285     108.390  46.660  51.050  1.00  0.00            
ATOM   4588 2HH1 ARG   285     107.780  47.220  52.590  1.00  0.00            
ATOM   4589  NH2 ARG   285     108.160  49.630  52.140  1.00  0.00            
ATOM   4590 1HH2 ARG   285     108.540  50.560  51.990  1.00  0.00            
ATOM   4591 2HH2 ARG   285     107.540  49.490  52.920  1.00  0.00            
ATOM   4592  C   ARG   285     111.060  44.510  47.020  1.00  0.00            
ATOM   4593  O   ARG   285     111.950  43.650  47.130  1.00  0.00            
ATOM   4594  N   GLY   286     110.310  44.630  46.000  1.00  0.00            
ATOM   4595  H   GLY   286     109.760  45.470  45.940  1.00  0.00            
ATOM   4596  CA  GLY   286     110.190  43.690  44.840  1.00  0.00            
ATOM   4597  HA2 GLY   286     109.610  44.250  44.110  1.00  0.00            
ATOM   4598  HA3 GLY   286     111.190  43.420  44.490  1.00  0.00            
ATOM   4599  C   GLY   286     109.290  42.470  45.250  1.00  0.00            
ATOM   4600  O   GLY   286     109.490  41.380  44.700  1.00  0.00            
ATOM   4601  N   LEU   287     108.480  42.590  46.250  1.00  0.00            
ATOM   4602  H   LEU   287     108.210  43.510  46.570  1.00  0.00            
ATOM   4603  CA  LEU   287     107.570  41.510  46.740  1.00  0.00            
ATOM   4604  HA  LEU   287     107.990  40.580  46.380  1.00  0.00            
ATOM   4605  CB  LEU   287     107.650  41.390  48.260  1.00  0.00            
ATOM   4606  HB2 LEU   287     108.650  41.360  48.680  1.00  0.00            
ATOM   4607  HB3 LEU   287     107.280  42.310  48.730  1.00  0.00            
ATOM   4608  CG  LEU   287     106.750  40.250  48.750  1.00  0.00            
ATOM   4609  HG  LEU   287     105.730  40.330  48.390  1.00  0.00            
ATOM   4610  CD1 LEU   287     107.320  38.890  48.510  1.00  0.00            
ATOM   4611 1HD1 LEU   287     107.290  38.630  47.450  1.00  0.00            
ATOM   4612 2HD1 LEU   287     108.340  38.750  48.880  1.00  0.00            
ATOM   4613 3HD1 LEU   287     106.620  38.250  49.040  1.00  0.00            
ATOM   4614  CD2 LEU   287     106.660  40.220  50.250  1.00  0.00            
ATOM   4615 1HD2 LEU   287     106.390  41.240  50.530  1.00  0.00            
ATOM   4616 2HD2 LEU   287     105.860  39.560  50.560  1.00  0.00            
ATOM   4617 3HD2 LEU   287     107.610  39.880  50.670  1.00  0.00            
ATOM   4618  C   LEU   287     106.090  41.650  46.290  1.00  0.00            
ATOM   4619  O   LEU   287     105.400  42.650  46.550  1.00  0.00            
ATOM   4620  N   ALA   288     105.630  40.670  45.440  1.00  0.00            
ATOM   4621  H   ALA   288     106.250  39.890  45.280  1.00  0.00            
ATOM   4622  CA  ALA   288     104.340  40.700  44.770  1.00  0.00            
ATOM   4623  HA  ALA   288     104.120  41.720  44.480  1.00  0.00            
ATOM   4624  CB  ALA   288     104.410  39.900  43.490  1.00  0.00            
ATOM   4625  HB1 ALA   288     104.690  38.870  43.680  1.00  0.00            
ATOM   4626  HB2 ALA   288     103.470  39.890  42.940  1.00  0.00            
ATOM   4627  HB3 ALA   288     105.120  40.470  42.900  1.00  0.00            
ATOM   4628  C   ALA   288     103.220  40.320  45.750  1.00  0.00            
ATOM   4629  O   ALA   288     103.290  39.280  46.470  1.00  0.00            
ATOM   4630  N   LEU   289     102.220  41.140  45.770  1.00  0.00            
ATOM   4631  H   LEU   289     102.240  41.780  44.990  1.00  0.00            
ATOM   4632  CA  LEU   289     101.060  41.240  46.720  1.00  0.00            
ATOM   4633  HA  LEU   289     101.100  40.450  47.470  1.00  0.00            
ATOM   4634  CB  LEU   289     101.060  42.570  47.450  1.00  0.00            
ATOM   4635  HB2 LEU   289     100.750  43.350  46.760  1.00  0.00            
ATOM   4636  HB3 LEU   289     100.280  42.510  48.200  1.00  0.00            
ATOM   4637  CG  LEU   289     102.420  43.030  48.030  1.00  0.00            
ATOM   4638  HG  LEU   289     103.100  43.260  47.210  1.00  0.00            
ATOM   4639  CD1 LEU   289     102.300  44.260  48.860  1.00  0.00            
ATOM   4640 1HD1 LEU   289     103.300  44.450  49.250  1.00  0.00            
ATOM   4641 2HD1 LEU   289     102.010  45.160  48.320  1.00  0.00            
ATOM   4642 3HD1 LEU   289     101.650  44.070  49.720  1.00  0.00            
ATOM   4643  CD2 LEU   289     102.910  41.910  48.980  1.00  0.00            
ATOM   4644 1HD2 LEU   289     102.180  41.640  49.740  1.00  0.00            
ATOM   4645 2HD2 LEU   289     103.180  41.050  48.370  1.00  0.00            
ATOM   4646 3HD2 LEU   289     103.890  42.220  49.350  1.00  0.00            
ATOM   4647  C   LEU   289      99.790  41.100  45.940  1.00  0.00            
ATOM   4648  O   LEU   289      99.840  41.380  44.690  1.00  0.00            
ATOM   4649  N   ASP   290      98.700  40.810  46.610  1.00  0.00            
ATOM   4650  H   ASP   290      98.770  40.590  47.600  1.00  0.00            
ATOM   4651  CA  ASP   290      97.350  40.740  46.130  1.00  0.00            
ATOM   4652  HA  ASP   290      97.360  40.470  45.070  1.00  0.00            
ATOM   4653  CB  ASP   290      96.530  39.590  46.780  1.00  0.00            
ATOM   4654  HB2 ASP   290      95.610  39.490  46.210  1.00  0.00            
ATOM   4655  HB3 ASP   290      97.110  38.670  46.760  1.00  0.00            
ATOM   4656  CG  ASP   290      96.110  39.770  48.250  1.00  0.00            
ATOM   4657  OD1 ASP   290      95.580  38.780  48.740  1.00  0.00            
ATOM   4658  OD2 ASP   290      96.340  40.910  48.820  1.00  0.00            
ATOM   4659  C   ASP   290      96.650  42.100  46.290  1.00  0.00            
ATOM   4660  O   ASP   290      95.460  42.150  45.920  1.00  0.00            
ATOM   4661  N   GLY   291      97.260  43.150  46.900  1.00  0.00            
ATOM   4662  H   GLY   291      98.150  42.890  47.300  1.00  0.00            
ATOM   4663  CA  GLY   291      96.650  44.490  47.150  1.00  0.00            
ATOM   4664  HA2 GLY   291      96.430  44.900  46.170  1.00  0.00            
ATOM   4665  HA3 GLY   291      95.770  44.370  47.780  1.00  0.00            
ATOM   4666  C   GLY   291      97.630  45.400  47.860  1.00  0.00            
ATOM   4667  O   GLY   291      98.780  45.040  48.130  1.00  0.00            
ATOM   4668  N   LYS   292      97.080  46.550  48.280  1.00  0.00            
ATOM   4669  H   LYS   292      96.080  46.590  48.240  1.00  0.00            
ATOM   4670  CA  LYS   292      97.920  47.640  48.840  1.00  0.00            
ATOM   4671  HA  LYS   292      98.700  47.900  48.120  1.00  0.00            
ATOM   4672  CB  LYS   292      97.110  48.960  48.910  1.00  0.00            
ATOM   4673  HB2 LYS   292      96.350  49.020  49.690  1.00  0.00            
ATOM   4674  HB3 LYS   292      97.810  49.760  49.130  1.00  0.00            
ATOM   4675  CG  LYS   292      96.470  49.250  47.520  1.00  0.00            
ATOM   4676  HG2 LYS   292      97.320  49.190  46.830  1.00  0.00            
ATOM   4677  HG3 LYS   292      95.620  48.610  47.280  1.00  0.00            
ATOM   4678  CD  LYS   292      96.040  50.750  47.560  1.00  0.00            
ATOM   4679  HD2 LYS   292      95.270  50.740  48.330  1.00  0.00            
ATOM   4680  HD3 LYS   292      96.900  51.320  47.890  1.00  0.00            
ATOM   4681  CE  LYS   292      95.480  51.270  46.260  1.00  0.00            
ATOM   4682  HE2 LYS   292      96.340  51.150  45.600  1.00  0.00            
ATOM   4683  HE3 LYS   292      94.690  50.650  45.840  1.00  0.00            
ATOM   4684  NZ  LYS   292      95.010  52.690  46.280  1.00  0.00            
ATOM   4685  HZ1 LYS   292      95.740  53.360  46.420  1.00  0.00            
ATOM   4686  HZ2 LYS   292      94.550  52.980  45.430  1.00  0.00            
ATOM   4687  HZ3 LYS   292      94.370  52.730  47.060  1.00  0.00            
ATOM   4688  C   LYS   292      98.760  47.250  50.100  1.00  0.00            
ATOM   4689  O   LYS   292      98.170  46.730  51.060  1.00  0.00            
ATOM   4690  N   LEU   293     100.100  47.470  50.120  1.00  0.00            
ATOM   4691  H   LEU   293     100.550  47.770  49.260  1.00  0.00            
ATOM   4692  CA  LEU   293     100.960  47.170  51.270  1.00  0.00            
ATOM   4693  HA  LEU   293     100.860  46.120  51.530  1.00  0.00            
ATOM   4694  CB  LEU   293     102.360  47.460  50.720  1.00  0.00            
ATOM   4695  HB2 LEU   293     102.450  46.890  49.800  1.00  0.00            
ATOM   4696  HB3 LEU   293     102.260  48.520  50.480  1.00  0.00            
ATOM   4697  CG  LEU   293     103.570  47.270  51.640  1.00  0.00            
ATOM   4698  HG  LEU   293     103.350  47.870  52.520  1.00  0.00            
ATOM   4699  CD1 LEU   293     103.730  45.870  52.120  1.00  0.00            
ATOM   4700 1HD1 LEU   293     102.910  45.670  52.810  1.00  0.00            
ATOM   4701 2HD1 LEU   293     103.760  45.200  51.250  1.00  0.00            
ATOM   4702 3HD1 LEU   293     104.690  45.740  52.630  1.00  0.00            
ATOM   4703  CD2 LEU   293     104.840  47.840  51.080  1.00  0.00            
ATOM   4704 1HD2 LEU   293     104.850  48.920  51.150  1.00  0.00            
ATOM   4705 2HD2 LEU   293     105.620  47.660  51.830  1.00  0.00            
ATOM   4706 3HD2 LEU   293     105.240  47.470  50.140  1.00  0.00            
ATOM   4707  C   LEU   293     100.480  48.000  52.550  1.00  0.00            
ATOM   4708  O   LEU   293     100.720  47.590  53.700  1.00  0.00            
ATOM   4709  N   LYS   294      99.910  49.150  52.300  1.00  0.00            
ATOM   4710  H   LYS   294      99.980  49.420  51.330  1.00  0.00            
ATOM   4711  CA  LYS   294      99.170  50.010  53.300  1.00  0.00            
ATOM   4712  HA  LYS   294      99.860  50.190  54.120  1.00  0.00            
ATOM   4713  CB  LYS   294      98.720  51.330  52.650  1.00  0.00            
ATOM   4714  HB2 LYS   294      97.980  51.050  51.900  1.00  0.00            
ATOM   4715  HB3 LYS   294      98.350  52.030  53.410  1.00  0.00            
ATOM   4716  CG  LYS   294      99.890  52.110  51.980  1.00  0.00            
ATOM   4717  HG2 LYS   294     100.470  52.550  52.790  1.00  0.00            
ATOM   4718  HG3 LYS   294     100.580  51.470  51.420  1.00  0.00            
ATOM   4719  CD  LYS   294      99.320  53.250  51.120  1.00  0.00            
ATOM   4720  HD2 LYS   294      98.570  52.840  50.450  1.00  0.00            
ATOM   4721  HD3 LYS   294      98.770  53.830  51.860  1.00  0.00            
ATOM   4722  CE  LYS   294     100.460  54.080  50.430  1.00  0.00            
ATOM   4723  HE2 LYS   294     101.080  54.530  51.200  1.00  0.00            
ATOM   4724  HE3 LYS   294     101.060  53.490  49.730  1.00  0.00            
ATOM   4725  NZ  LYS   294      99.830  55.170  49.650  1.00  0.00            
ATOM   4726  HZ1 LYS   294      99.710  54.780  48.730  1.00  0.00            
ATOM   4727  HZ2 LYS   294      98.860  55.240  49.930  1.00  0.00            
ATOM   4728  HZ3 LYS   294     100.350  56.000  49.430  1.00  0.00            
ATOM   4729  C   LYS   294      97.990  49.340  54.100  1.00  0.00            
ATOM   4730  O   LYS   294      97.610  49.910  55.110  1.00  0.00            
ATOM   4731  N   HIE   295      97.470  48.160  53.700  1.00  0.00            
ATOM   4732  H   HIE   295      97.840  47.770  52.850  1.00  0.00            
ATOM   4733  CA  HIE   295      96.200  47.550  54.290  1.00  0.00            
ATOM   4734  HA  HIE   295      95.910  48.220  55.090  1.00  0.00            
ATOM   4735  CB  HIE   295      95.090  47.600  53.190  1.00  0.00            
ATOM   4736  HB2 HIE   295      95.470  47.180  52.260  1.00  0.00            
ATOM   4737  HB3 HIE   295      94.270  47.030  53.600  1.00  0.00            
ATOM   4738  CG  HIE   295      94.610  49.050  52.870  1.00  0.00            
ATOM   4739  ND1 HIE   295      95.160  50.020  52.040  1.00  0.00            
ATOM   4740  CE1 HIE   295      94.450  51.140  52.170  1.00  0.00            
ATOM   4741  HE1 HIE   295      94.570  52.120  51.710  1.00  0.00            
ATOM   4742  NE2 HIE   295      93.530  50.990  53.130  1.00  0.00            
ATOM   4743  HE2 HIE   295      92.880  51.710  53.380  1.00  0.00            
ATOM   4744  CD2 HIE   295      93.590  49.650  53.500  1.00  0.00            
ATOM   4745  HD2 HIE   295      93.060  49.290  54.370  1.00  0.00            
ATOM   4746  C   HIE   295      96.460  46.210  55.000  1.00  0.00            
ATOM   4747  O   HIE   295      97.310  45.360  54.680  1.00  0.00            
ATOM   4748  N   GLU   296      95.550  45.980  55.950  1.00  0.00            
ATOM   4749  H   GLU   296      94.930  46.750  56.130  1.00  0.00            
ATOM   4750  CA  GLU   296      95.600  44.760  56.840  1.00  0.00            
ATOM   4751  HA  GLU   296      96.670  44.650  56.960  1.00  0.00            
ATOM   4752  CB  GLU   296      94.890  45.100  58.140  1.00  0.00            
ATOM   4753  HB2 GLU   296      95.010  46.140  58.450  1.00  0.00            
ATOM   4754  HB3 GLU   296      93.820  44.990  57.980  1.00  0.00            
ATOM   4755  CG  GLU   296      95.210  44.210  59.310  1.00  0.00            
ATOM   4756  HG2 GLU   296      95.550  43.230  58.970  1.00  0.00            
ATOM   4757  HG3 GLU   296      95.960  44.730  59.900  1.00  0.00            
ATOM   4758  CD  GLU   296      93.960  43.970  60.190  1.00  0.00            
ATOM   4759  OE1 GLU   296      92.950  43.300  59.860  1.00  0.00            
ATOM   4760  OE2 GLU   296      94.150  44.460  61.320  1.00  0.00            
ATOM   4761  C   GLU   296      95.160  43.480  56.080  1.00  0.00            
ATOM   4762  O   GLU   296      95.740  42.410  56.300  1.00  0.00            
ATOM   4763  N   ASP   297      94.220  43.570  55.110  1.00  0.00            
ATOM   4764  H   ASP   297      93.720  44.440  54.990  1.00  0.00            
ATOM   4765  CA  ASP   297      93.780  42.330  54.440  1.00  0.00            
ATOM   4766  HA  ASP   297      93.620  41.580  55.210  1.00  0.00            
ATOM   4767  CB  ASP   297      92.520  42.710  53.660  1.00  0.00            
ATOM   4768  HB2 ASP   297      92.810  43.530  53.010  1.00  0.00            
ATOM   4769  HB3 ASP   297      92.330  41.910  52.950  1.00  0.00            
ATOM   4770  CG  ASP   297      91.260  43.080  54.510  1.00  0.00            
ATOM   4771  OD1 ASP   297      91.370  43.280  55.750  1.00  0.00            
ATOM   4772  OD2 ASP   297      90.160  43.320  53.910  1.00  0.00            
ATOM   4773  C   ASP   297      94.710  41.710  53.440  1.00  0.00            
ATOM   4774  O   ASP   297      94.410  40.640  52.930  1.00  0.00            
ATOM   4775  N   THR   298      95.780  42.370  53.080  1.00  0.00            
ATOM   4776  H   THR   298      95.960  43.220  53.590  1.00  0.00            
ATOM   4777  CA  THR   298      96.680  41.970  51.980  1.00  0.00            
ATOM   4778  HA  THR   298      96.150  41.730  51.060  1.00  0.00            
ATOM   4779  CB  THR   298      97.610  43.220  51.800  1.00  0.00            
ATOM   4780  HB  THR   298      98.060  43.430  52.770  1.00  0.00            
ATOM   4781  CG2 THR   298      98.530  43.220  50.610  1.00  0.00            
ATOM   4782 1HG2 THR   298      97.860  43.270  49.760  1.00  0.00            
ATOM   4783 2HG2 THR   298      99.150  44.120  50.590  1.00  0.00            
ATOM   4784 3HG2 THR   298      99.120  42.310  50.570  1.00  0.00            
ATOM   4785  OG1 THR   298      96.820  44.440  51.510  1.00  0.00            
ATOM   4786  HG1 THR   298      97.430  45.180  51.430  1.00  0.00            
ATOM   4787  C   THR   298      97.470  40.710  52.170  1.00  0.00            
ATOM   4788  O   THR   298      97.800  40.240  53.330  1.00  0.00            
ATOM   4789  N   ASN   299      97.780  40.040  51.110  1.00  0.00            
ATOM   4790  H   ASN   299      97.390  40.390  50.250  1.00  0.00            
ATOM   4791  CA  ASN   299      98.630  38.860  51.050  1.00  0.00            
ATOM   4792  HA  ASN   299      99.310  38.880  51.900  1.00  0.00            
ATOM   4793  CB  ASN   299      97.870  37.530  51.020  1.00  0.00            
ATOM   4794  HB2 ASN   299      97.710  37.310  49.960  1.00  0.00            
ATOM   4795  HB3 ASN   299      98.490  36.770  51.490  1.00  0.00            
ATOM   4796  CG  ASN   299      96.690  37.540  51.860  1.00  0.00            
ATOM   4797  OD1 ASN   299      96.660  37.160  52.950  1.00  0.00            
ATOM   4798  ND2 ASN   299      95.580  37.850  51.300  1.00  0.00            
ATOM   4799 1HD2 ASN   299      94.770  37.540  51.810  1.00  0.00            
ATOM   4800 2HD2 ASN   299      95.520  38.160  50.340  1.00  0.00            
ATOM   4801  C   ASN   299      99.640  39.080  49.890  1.00  0.00            
ATOM   4802  O   ASN   299      99.670  40.090  49.170  1.00  0.00            
ATOM   4803  N   LEU   300     100.460  38.030  49.770  1.00  0.00            
ATOM   4804  H   LEU   300     100.550  37.370  50.520  1.00  0.00            
ATOM   4805  CA  LEU   300     101.230  37.820  48.540  1.00  0.00            
ATOM   4806  HA  LEU   300     101.670  38.790  48.290  1.00  0.00            
ATOM   4807  CB  LEU   300     102.490  36.800  48.760  1.00  0.00            
ATOM   4808  HB2 LEU   300     102.130  35.810  49.030  1.00  0.00            
ATOM   4809  HB3 LEU   300     102.880  36.680  47.750  1.00  0.00            
ATOM   4810  CG  LEU   300     103.630  37.260  49.670  1.00  0.00            
ATOM   4811  HG  LEU   300     104.130  38.120  49.220  1.00  0.00            
ATOM   4812  CD1 LEU   300     103.230  37.590  51.050  1.00  0.00            
ATOM   4813 1HD1 LEU   300     104.110  37.780  51.660  1.00  0.00            
ATOM   4814 2HD1 LEU   300     102.620  38.490  51.100  1.00  0.00            
ATOM   4815 3HD1 LEU   300     102.580  36.790  51.430  1.00  0.00            
ATOM   4816  CD2 LEU   300     104.600  36.110  49.710  1.00  0.00            
ATOM   4817 1HD2 LEU   300     104.200  35.210  50.180  1.00  0.00            
ATOM   4818 2HD2 LEU   300     104.960  35.870  48.710  1.00  0.00            
ATOM   4819 3HD2 LEU   300     105.550  36.390  50.160  1.00  0.00            
ATOM   4820  C   LEU   300     100.310  37.510  47.410  1.00  0.00            
ATOM   4821  O   LEU   300      99.230  36.870  47.530  1.00  0.00            
ATOM   4822  N   ALA   301     100.750  37.900  46.200  1.00  0.00            
ATOM   4823  H   ALA   301     101.630  38.390  46.120  1.00  0.00            
ATOM   4824  CA  ALA   301     100.060  37.560  44.950  1.00  0.00            
ATOM   4825  HA  ALA   301      99.040  37.950  45.010  1.00  0.00            
ATOM   4826  CB  ALA   301     100.730  38.100  43.710  1.00  0.00            
ATOM   4827  HB1 ALA   301     100.680  39.180  43.710  1.00  0.00            
ATOM   4828  HB2 ALA   301     101.760  37.750  43.640  1.00  0.00            
ATOM   4829  HB3 ALA   301     100.210  37.760  42.820  1.00  0.00            
ATOM   4830  C   ALA   301     100.200  36.010  44.820  1.00  0.00            
ATOM   4831  O   ALA   301     101.310  35.490  44.810  1.00  0.00            
ATOM   4832  N   SER   302      99.060  35.300  44.670  1.00  0.00            
ATOM   4833  H   SER   302      98.190  35.790  44.570  1.00  0.00            
ATOM   4834  CA  SER   302      99.010  33.860  44.380  1.00  0.00            
ATOM   4835  HA  SER   302      99.530  33.330  45.180  1.00  0.00            
ATOM   4836  CB  SER   302      97.560  33.290  44.520  1.00  0.00            
ATOM   4837  HB2 SER   302      96.830  33.920  44.010  1.00  0.00            
ATOM   4838  HB3 SER   302      97.570  32.310  44.050  1.00  0.00            
ATOM   4839  OG  SER   302      97.190  33.110  45.870  1.00  0.00            
ATOM   4840  HG  SER   302      97.070  33.960  46.290  1.00  0.00            
ATOM   4841  C   SER   302      99.640  33.420  43.030  1.00  0.00            
ATOM   4842  O   SER   302      99.950  34.290  42.200  1.00  0.00            
ATOM   4843  N   SER   303      99.880  32.100  42.870  1.00  0.00            
ATOM   4844  H   SER   303      99.360  31.450  43.430  1.00  0.00            
ATOM   4845  CA  SER   303     100.640  31.690  41.680  1.00  0.00            
ATOM   4846  HA  SER   303     101.460  32.400  41.570  1.00  0.00            
ATOM   4847  CB  SER   303     101.270  30.330  41.910  1.00  0.00            
ATOM   4848  HB2 SER   303     100.620  29.510  41.590  1.00  0.00            
ATOM   4849  HB3 SER   303     102.070  30.150  41.180  1.00  0.00            
ATOM   4850  OG  SER   303     101.570  30.040  43.220  1.00  0.00            
ATOM   4851  HG  SER   303     100.750  29.770  43.630  1.00  0.00            
ATOM   4852  C   SER   303      99.810  31.640  40.400  1.00  0.00            
ATOM   4853  O   SER   303      98.670  31.150  40.340  1.00  0.00            
ATOM   4854  N   THR   304     100.330  32.210  39.350  1.00  0.00            
ATOM   4855  H   THR   304     101.280  32.560  39.340  1.00  0.00            
ATOM   4856  CA  THR   304      99.580  32.510  38.130  1.00  0.00            
ATOM   4857  HA  THR   304      98.710  33.070  38.470  1.00  0.00            
ATOM   4858  CB  THR   304     100.380  33.290  37.130  1.00  0.00            
ATOM   4859  HB  THR   304     101.270  32.690  36.960  1.00  0.00            
ATOM   4860  CG2 THR   304      99.800  33.610  35.770  1.00  0.00            
ATOM   4861 1HG2 THR   304      98.870  34.150  35.940  1.00  0.00            
ATOM   4862 2HG2 THR   304     100.530  34.280  35.310  1.00  0.00            
ATOM   4863 3HG2 THR   304      99.630  32.710  35.180  1.00  0.00            
ATOM   4864  OG1 THR   304     100.860  34.430  37.760  1.00  0.00            
ATOM   4865  HG1 THR   304     100.150  34.850  38.250  1.00  0.00            
ATOM   4866  C   THR   304      99.150  31.240  37.350  1.00  0.00            
ATOM   4867  O   THR   304      99.870  30.300  37.250  1.00  0.00            
ATOM   4868  N   LEU   305      97.870  31.200  36.900  1.00  0.00            
ATOM   4869  H   LEU   305      97.230  31.900  37.240  1.00  0.00            
ATOM   4870  CA  LEU   305      97.190  30.110  36.240  1.00  0.00            
ATOM   4871  HA  LEU   305      97.500  29.180  36.700  1.00  0.00            
ATOM   4872  CB  LEU   305      95.670  30.380  36.450  1.00  0.00            
ATOM   4873  HB2 LEU   305      95.470  31.380  36.080  1.00  0.00            
ATOM   4874  HB3 LEU   305      95.070  29.680  35.870  1.00  0.00            
ATOM   4875  CG  LEU   305      95.040  30.320  37.850  1.00  0.00            
ATOM   4876  HG  LEU   305      95.560  31.070  38.450  1.00  0.00            
ATOM   4877  CD1 LEU   305      93.520  30.650  37.850  1.00  0.00            
ATOM   4878 1HD1 LEU   305      93.270  31.600  37.380  1.00  0.00            
ATOM   4879 2HD1 LEU   305      92.910  29.870  37.420  1.00  0.00            
ATOM   4880 3HD1 LEU   305      93.260  30.790  38.900  1.00  0.00            
ATOM   4881  CD2 LEU   305      95.250  28.970  38.600  1.00  0.00            
ATOM   4882 1HD2 LEU   305      94.770  28.170  38.050  1.00  0.00            
ATOM   4883 2HD2 LEU   305      96.320  28.860  38.730  1.00  0.00            
ATOM   4884 3HD2 LEU   305      94.710  29.130  39.540  1.00  0.00            
ATOM   4885  C   LEU   305      97.460  29.940  34.750  1.00  0.00            
ATOM   4886  O   LEU   305      96.710  30.580  33.910  1.00  0.00            
ATOM   4887  N   LEU   306      98.630  29.320  34.450  1.00  0.00            
ATOM   4888  H   LEU   306      99.230  28.980  35.190  1.00  0.00            
ATOM   4889  CA  LEU   306      99.130  29.090  33.150  1.00  0.00            
ATOM   4890  HA  LEU   306      99.100  30.050  32.620  1.00  0.00            
ATOM   4891  CB  LEU   306     100.610  28.490  33.000  1.00  0.00            
ATOM   4892  HB2 LEU   306     100.580  27.470  33.390  1.00  0.00            
ATOM   4893  HB3 LEU   306     100.920  28.620  31.960  1.00  0.00            
ATOM   4894  CG  LEU   306     101.580  29.150  33.940  1.00  0.00            
ATOM   4895  HG  LEU   306     101.310  28.960  34.980  1.00  0.00            
ATOM   4896  CD1 LEU   306     103.010  28.480  33.830  1.00  0.00            
ATOM   4897 1HD1 LEU   306     103.780  29.030  34.390  1.00  0.00            
ATOM   4898 2HD1 LEU   306     102.990  27.420  34.080  1.00  0.00            
ATOM   4899 3HD1 LEU   306     103.290  28.450  32.780  1.00  0.00            
ATOM   4900  CD2 LEU   306     101.800  30.690  33.720  1.00  0.00            
ATOM   4901 1HD2 LEU   306     100.890  31.250  33.950  1.00  0.00            
ATOM   4902 2HD2 LEU   306     102.480  30.980  34.510  1.00  0.00            
ATOM   4903 3HD2 LEU   306     102.170  30.920  32.720  1.00  0.00            
ATOM   4904  C   LEU   306      98.280  28.160  32.340  1.00  0.00            
ATOM   4905  O   LEU   306      98.780  27.060  31.890  1.00  0.00            
ATOM   4906  N   ARG   307      97.040  28.570  31.970  1.00  0.00            
ATOM   4907  H   ARG   307      96.700  29.480  32.240  1.00  0.00            
ATOM   4908  CA  ARG   307      96.110  27.730  31.260  1.00  0.00            
ATOM   4909  HA  ARG   307      96.420  26.710  31.460  1.00  0.00            
ATOM   4910  CB  ARG   307      94.720  27.970  31.760  1.00  0.00            
ATOM   4911  HB2 ARG   307      94.480  29.000  31.480  1.00  0.00            
ATOM   4912  HB3 ARG   307      94.040  27.320  31.210  1.00  0.00            
ATOM   4913  CG  ARG   307      94.580  27.800  33.340  1.00  0.00            
ATOM   4914  HG2 ARG   307      94.590  26.720  33.530  1.00  0.00            
ATOM   4915  HG3 ARG   307      95.370  28.270  33.920  1.00  0.00            
ATOM   4916  CD  ARG   307      93.100  28.250  33.770  1.00  0.00            
ATOM   4917  HD2 ARG   307      92.400  27.780  33.080  1.00  0.00            
ATOM   4918  HD3 ARG   307      92.880  27.830  34.750  1.00  0.00            
ATOM   4919  NE  ARG   307      92.970  29.720  33.930  1.00  0.00            
ATOM   4920  HE  ARG   307      93.680  30.330  33.550  1.00  0.00            
ATOM   4921  CZ  ARG   307      92.140  30.290  34.700  1.00  0.00            
ATOM   4922  NH1 ARG   307      91.100  29.810  35.220  1.00  0.00            
ATOM   4923 1HH1 ARG   307      90.640  29.070  34.700  1.00  0.00            
ATOM   4924 2HH1 ARG   307      90.510  30.390  35.790  1.00  0.00            
ATOM   4925  NH2 ARG   307      92.320  31.520  35.060  1.00  0.00            
ATOM   4926 1HH2 ARG   307      93.240  31.890  34.900  1.00  0.00            
ATOM   4927 2HH2 ARG   307      91.850  31.940  35.850  1.00  0.00            
ATOM   4928  C   ARG   307      96.260  27.910  29.670  1.00  0.00            
ATOM   4929  O   ARG   307      96.900  28.810  29.200  1.00  0.00            
ATOM   4930  N   GLU   308      95.770  26.890  28.870  1.00  0.00            
ATOM   4931  H   GLU   308      95.070  26.270  29.250  1.00  0.00            
ATOM   4932  CA  GLU   308      95.800  27.050  27.430  1.00  0.00            
ATOM   4933  HA  GLU   308      96.840  27.250  27.190  1.00  0.00            
ATOM   4934  CB  GLU   308      95.380  25.760  26.720  1.00  0.00            
ATOM   4935  HB2 GLU   308      95.650  25.830  25.670  1.00  0.00            
ATOM   4936  HB3 GLU   308      95.880  24.900  27.160  1.00  0.00            
ATOM   4937  CG  GLU   308      93.880  25.430  26.720  1.00  0.00            
ATOM   4938  HG2 GLU   308      93.300  26.240  26.280  1.00  0.00            
ATOM   4939  HG3 GLU   308      93.690  24.570  26.070  1.00  0.00            
ATOM   4940  CD  GLU   308      93.230  25.150  28.060  1.00  0.00            
ATOM   4941  OE1 GLU   308      93.890  24.850  29.080  1.00  0.00            
ATOM   4942  OE2 GLU   308      91.970  25.350  28.070  1.00  0.00            
ATOM   4943  C   GLU   308      95.140  28.370  26.920  1.00  0.00            
ATOM   4944  O   GLU   308      94.200  28.920  27.470  1.00  0.00            
ATOM   4945  N   GLY   309      95.740  29.040  25.910  1.00  0.00            
ATOM   4946  H   GLY   309      96.610  28.730  25.500  1.00  0.00            
ATOM   4947  CA  GLY   309      95.210  30.260  25.250  1.00  0.00            
ATOM   4948  HA2 GLY   309      95.560  30.270  24.220  1.00  0.00            
ATOM   4949  HA3 GLY   309      94.120  30.320  25.290  1.00  0.00            
ATOM   4950  C   GLY   309      95.620  31.580  25.880  1.00  0.00            
ATOM   4951  O   GLY   309      95.570  32.640  25.260  1.00  0.00            
ATOM   4952  N   ALA   310      96.040  31.610  27.160  1.00  0.00            
ATOM   4953  H   ALA   310      96.070  30.820  27.790  1.00  0.00            
ATOM   4954  CA  ALA   310      96.600  32.780  27.820  1.00  0.00            
ATOM   4955  HA  ALA   310      96.040  33.660  27.500  1.00  0.00            
ATOM   4956  CB  ALA   310      96.500  32.570  29.370  1.00  0.00            
ATOM   4957  HB1 ALA   310      97.130  31.740  29.670  1.00  0.00            
ATOM   4958  HB2 ALA   310      96.930  33.450  29.860  1.00  0.00            
ATOM   4959  HB3 ALA   310      95.450  32.430  29.640  1.00  0.00            
ATOM   4960  C   ALA   310      98.050  32.930  27.320  1.00  0.00            
ATOM   4961  O   ALA   310      99.010  32.490  27.940  1.00  0.00            
ATOM   4962  N   ASN   311      98.290  33.620  26.180  1.00  0.00            
ATOM   4963  H   ASN   311      97.440  33.970  25.770  1.00  0.00            
ATOM   4964  CA  ASN   311      99.620  34.030  25.670  1.00  0.00            
ATOM   4965  HA  ASN   311     100.330  33.210  25.630  1.00  0.00            
ATOM   4966  CB  ASN   311      99.500  34.560  24.220  1.00  0.00            
ATOM   4967  HB2 ASN   311     100.510  34.700  23.820  1.00  0.00            
ATOM   4968  HB3 ASN   311      98.930  33.830  23.660  1.00  0.00            
ATOM   4969  CG  ASN   311      98.770  35.880  24.100  1.00  0.00            
ATOM   4970  OD1 ASN   311      98.960  36.860  24.750  1.00  0.00            
ATOM   4971  ND2 ASN   311      97.940  35.980  23.090  1.00  0.00            
ATOM   4972 1HD2 ASN   311      97.430  36.850  23.060  1.00  0.00            
ATOM   4973 2HD2 ASN   311      97.680  35.210  22.490  1.00  0.00            
ATOM   4974  C   ASN   311     100.270  35.050  26.550  1.00  0.00            
ATOM   4975  O   ASN   311      99.600  35.600  27.370  1.00  0.00            
ATOM   4976  N   ARG   312     101.610  35.310  26.510  1.00  0.00            
ATOM   4977  H   ARG   312     102.200  34.760  25.890  1.00  0.00            
ATOM   4978  CA  ARG   312     102.350  36.180  27.470  1.00  0.00            
ATOM   4979  HA  ARG   312     102.200  35.750  28.460  1.00  0.00            
ATOM   4980  CB  ARG   312     103.870  36.320  27.110  1.00  0.00            
ATOM   4981  HB2 ARG   312     104.080  36.430  26.040  1.00  0.00            
ATOM   4982  HB3 ARG   312     104.260  37.250  27.540  1.00  0.00            
ATOM   4983  CG  ARG   312     104.600  35.100  27.670  1.00  0.00            
ATOM   4984  HG2 ARG   312     104.630  35.170  28.760  1.00  0.00            
ATOM   4985  HG3 ARG   312     103.990  34.250  27.380  1.00  0.00            
ATOM   4986  CD  ARG   312     106.120  34.980  27.280  1.00  0.00            
ATOM   4987  HD2 ARG   312     106.340  33.960  27.610  1.00  0.00            
ATOM   4988  HD3 ARG   312     106.210  34.900  26.200  1.00  0.00            
ATOM   4989  NE  ARG   312     106.850  36.080  27.920  1.00  0.00            
ATOM   4990  HE  ARG   312     106.760  36.960  27.440  1.00  0.00            
ATOM   4991  CZ  ARG   312     107.330  36.230  29.190  1.00  0.00            
ATOM   4992  NH1 ARG   312     107.340  35.210  30.000  1.00  0.00            
ATOM   4993 1HH1 ARG   312     107.220  34.290  29.600  1.00  0.00            
ATOM   4994 2HH1 ARG   312     107.810  35.240  30.900  1.00  0.00            
ATOM   4995  NH2 ARG   312     107.840  37.360  29.640  1.00  0.00            
ATOM   4996 1HH2 ARG   312     108.200  37.940  28.900  1.00  0.00            
ATOM   4997 2HH2 ARG   312     108.250  37.340  30.560  1.00  0.00            
ATOM   4998  C   ARG   312     101.710  37.530  27.670  1.00  0.00            
ATOM   4999  O   ARG   312     101.730  38.120  28.700  1.00  0.00            
ATOM   5000  N   GLU   313     100.980  38.050  26.700  1.00  0.00            
ATOM   5001  H   GLU   313     100.910  37.580  25.800  1.00  0.00            
ATOM   5002  CA  GLU   313     100.410  39.420  26.840  1.00  0.00            
ATOM   5003  HA  GLU   313     101.050  40.160  27.310  1.00  0.00            
ATOM   5004  CB  GLU   313     100.140  40.050  25.500  1.00  0.00            
ATOM   5005  HB2 GLU   313      99.420  39.460  24.930  1.00  0.00            
ATOM   5006  HB3 GLU   313      99.640  41.010  25.680  1.00  0.00            
ATOM   5007  CG  GLU   313     101.430  40.300  24.650  1.00  0.00            
ATOM   5008  HG2 GLU   313     102.260  40.100  25.320  1.00  0.00            
ATOM   5009  HG3 GLU   313     101.480  39.630  23.790  1.00  0.00            
ATOM   5010  CD  GLU   313     101.650  41.770  24.250  1.00  0.00            
ATOM   5011  OE1 GLU   313     102.790  42.220  24.170  1.00  0.00            
ATOM   5012  OE2 GLU   313     100.720  42.480  23.860  1.00  0.00            
ATOM   5013  C   GLU   313      99.100  39.450  27.700  1.00  0.00            
ATOM   5014  O   GLU   313      98.940  40.320  28.530  1.00  0.00            
ATOM   5015  N   ILE   314      98.270  38.450  27.590  1.00  0.00            
ATOM   5016  H   ILE   314      98.580  37.810  26.870  1.00  0.00            
ATOM   5017  CA  ILE   314      97.120  38.070  28.490  1.00  0.00            
ATOM   5018  HA  ILE   314      96.520  38.980  28.600  1.00  0.00            
ATOM   5019  CB  ILE   314      96.130  37.120  27.890  1.00  0.00            
ATOM   5020  HB  ILE   314      96.560  36.130  28.050  1.00  0.00            
ATOM   5021  CG2 ILE   314      94.730  37.070  28.560  1.00  0.00            
ATOM   5022 1HG2 ILE   314      94.800  37.020  29.650  1.00  0.00            
ATOM   5023 2HG2 ILE   314      94.160  37.970  28.300  1.00  0.00            
ATOM   5024 3HG2 ILE   314      94.310  36.130  28.220  1.00  0.00            
ATOM   5025  CG1 ILE   314      95.780  37.520  26.410  1.00  0.00            
ATOM   5026 2HG1 ILE   314      95.140  38.400  26.380  1.00  0.00            
ATOM   5027 3HG1 ILE   314      96.740  37.700  25.920  1.00  0.00            
ATOM   5028  CD1 ILE   314      95.120  36.420  25.500  1.00  0.00            
ATOM   5029 1HD1 ILE   314      95.230  36.780  24.480  1.00  0.00            
ATOM   5030 2HD1 ILE   314      95.720  35.510  25.590  1.00  0.00            
ATOM   5031 3HD1 ILE   314      94.090  36.350  25.840  1.00  0.00            
ATOM   5032  C   ILE   314      97.590  37.620  29.900  1.00  0.00            
ATOM   5033  O   ILE   314      96.920  38.010  30.860  1.00  0.00            
ATOM   5034  N   LEU   315      98.700  36.910  30.120  1.00  0.00            
ATOM   5035  H   LEU   315      99.390  36.960  29.380  1.00  0.00            
ATOM   5036  CA  LEU   315      99.160  36.570  31.510  1.00  0.00            
ATOM   5037  HA  LEU   315      98.380  36.080  32.100  1.00  0.00            
ATOM   5038  CB  LEU   315     100.370  35.690  31.370  1.00  0.00            
ATOM   5039  HB2 LEU   315     101.190  36.090  30.780  1.00  0.00            
ATOM   5040  HB3 LEU   315     100.910  35.730  32.320  1.00  0.00            
ATOM   5041  CG  LEU   315     100.020  34.300  31.020  1.00  0.00            
ATOM   5042  HG  LEU   315      99.230  34.260  30.280  1.00  0.00            
ATOM   5043  CD1 LEU   315     101.180  33.630  30.250  1.00  0.00            
ATOM   5044 1HD1 LEU   315     101.390  34.190  29.340  1.00  0.00            
ATOM   5045 2HD1 LEU   315     102.030  33.710  30.930  1.00  0.00            
ATOM   5046 3HD1 LEU   315     101.030  32.590  29.960  1.00  0.00            
ATOM   5047  CD2 LEU   315      99.650  33.430  32.260  1.00  0.00            
ATOM   5048 1HD2 LEU   315      99.170  34.110  32.970  1.00  0.00            
ATOM   5049 2HD2 LEU   315      98.890  32.670  32.080  1.00  0.00            
ATOM   5050 3HD2 LEU   315     100.570  33.200  32.810  1.00  0.00            
ATOM   5051  C   LEU   315      99.600  37.920  32.180  1.00  0.00            
ATOM   5052  O   LEU   315      99.300  38.240  33.340  1.00  0.00            
ATOM   5053  N   GLY   316     100.310  38.760  31.370  1.00  0.00            
ATOM   5054  H   GLY   316     100.440  38.470  30.410  1.00  0.00            
ATOM   5055  CA  GLY   316     100.670  40.180  31.640  1.00  0.00            
ATOM   5056  HA2 GLY   316     101.070  40.730  30.790  1.00  0.00            
ATOM   5057  HA3 GLY   316      99.870  40.820  32.000  1.00  0.00            
ATOM   5058  C   GLY   316     101.820  40.330  32.640  1.00  0.00            
ATOM   5059  O   GLY   316     102.840  41.000  32.410  1.00  0.00            
ATOM   5060  N   ILE   317     101.820  39.510  33.710  1.00  0.00            
ATOM   5061  H   ILE   317     101.100  38.800  33.730  1.00  0.00
[truncated: 126,649 more chars]
