# Supplementary material for: Distinct activation mechanisms of β-arrestin-1 revealed by 19F NMR spectroscopy
Source: Nat Commun. 2023 Nov 29;14:7865. doi: 10.1038/s41467-023-43694-1 (PMC10686989; doi:10.1038/s41467-023-43694-1)
Supplement: Supplementary file 3 — Supplementary Data 1 [file 41467_2023_43694_MOESM3_ESM.zip › Supplementary-Data-1/Input-output-files/V2Rpp_L71CF_output.pdb]

REMARK    GENERATED BY TRJCONV
TITLE     a
REMARK    THIS IS A SIMULATION BOX
CRYST1   78.831  101.245  103.428  90.00  90.00  90.00 P 1           1
MODEL        1
ATOM      1  N   GLY     1      36.990  35.760  59.760  1.00  0.00            
ATOM      2  H1  GLY     1      36.210  35.600  59.130  1.00  0.00            
ATOM      3  H2  GLY     1      36.640  35.090  60.440  1.00  0.00            
ATOM      4  H3  GLY     1      37.850  35.380  59.390  1.00  0.00            
ATOM      5  CA  GLY     1      37.170  37.090  60.300  1.00  0.00            
ATOM      6  HA2 GLY     1      36.220  37.320  60.780  1.00  0.00            
ATOM      7  HA3 GLY     1      38.070  37.290  60.870  1.00  0.00            
ATOM      8  C   GLY     1      37.170  38.120  59.220  1.00  0.00            
ATOM      9  O   GLY     1      37.400  37.860  58.040  1.00  0.00            
ATOM     10  N   THR     2      37.020  39.330  59.680  1.00  0.00            
ATOM     11  H   THR     2      36.830  39.510  60.650  1.00  0.00            
ATOM     12  CA  THR     2      37.110  40.490  58.730  1.00  0.00            
ATOM     13  HA  THR     2      36.460  40.380  57.870  1.00  0.00            
ATOM     14  CB  THR     2      36.750  41.830  59.520  1.00  0.00            
ATOM     15  HB  THR     2      37.630  42.040  60.120  1.00  0.00            
ATOM     16  CG2 THR     2      36.460  43.130  58.730  1.00  0.00            
ATOM     17 1HG2 THR     2      35.640  42.990  58.030  1.00  0.00            
ATOM     18 2HG2 THR     2      36.280  43.970  59.400  1.00  0.00            
ATOM     19 3HG2 THR     2      37.380  43.450  58.240  1.00  0.00            
ATOM     20  OG1 THR     2      35.650  41.660  60.360  1.00  0.00            
ATOM     21  HG1 THR     2      35.010  41.250  59.770  1.00  0.00            
ATOM     22  C   THR     2      38.530  40.580  58.140  1.00  0.00            
ATOM     23  O   THR     2      39.460  40.730  58.940  1.00  0.00            
ATOM     24  N   ARG     3      38.740  40.540  56.830  1.00  0.00            
ATOM     25  H   ARG     3      37.960  40.640  56.180  1.00  0.00            
ATOM     26  CA  ARG     3      40.120  40.350  56.270  1.00  0.00            
ATOM     27  HA  ARG     3      40.800  40.120  57.100  1.00  0.00            
ATOM     28  CB  ARG     3      40.180  39.250  55.190  1.00  0.00            
ATOM     29  HB2 ARG     3      39.370  39.170  54.470  1.00  0.00            
ATOM     30  HB3 ARG     3      41.110  39.410  54.630  1.00  0.00            
ATOM     31  CG  ARG     3      40.070  37.900  55.830  1.00  0.00            
ATOM     32  HG2 ARG     3      40.780  37.850  56.650  1.00  0.00            
ATOM     33  HG3 ARG     3      39.080  37.730  56.240  1.00  0.00            
ATOM     34  CD  ARG     3      40.390  36.780  54.850  1.00  0.00            
ATOM     35  HD2 ARG     3      39.550  36.770  54.160  1.00  0.00            
ATOM     36  HD3 ARG     3      41.290  36.950  54.260  1.00  0.00            
ATOM     37  NE  ARG     3      40.500  35.440  55.560  1.00  0.00            
ATOM     38  HE  ARG     3      40.200  35.340  56.520  1.00  0.00            
ATOM     39  CZ  ARG     3      40.740  34.250  55.130  1.00  0.00            
ATOM     40  NH1 ARG     3      41.010  33.990  53.830  1.00  0.00            
ATOM     41 1HH1 ARG     3      40.820  34.700  53.130  1.00  0.00            
ATOM     42 2HH1 ARG     3      41.370  33.080  53.570  1.00  0.00            
ATOM     43  NH2 ARG     3      40.760  33.170  55.890  1.00  0.00            
ATOM     44 1HH2 ARG     3      40.620  33.250  56.880  1.00  0.00            
ATOM     45 2HH2 ARG     3      40.980  32.310  55.420  1.00  0.00            
ATOM     46  C   ARG     3      40.670  41.680  55.700  1.00  0.00            
ATOM     47  O   ARG     3      39.970  42.600  55.250  1.00  0.00            
ATOM     48  N   VAL     4      41.960  41.770  55.730  1.00  0.00            
ATOM     49  H   VAL     4      42.490  40.950  55.960  1.00  0.00            
ATOM     50  CA  VAL     4      42.660  42.800  54.870  1.00  0.00            
ATOM     51  HA  VAL     4      42.020  43.440  54.280  1.00  0.00            
ATOM     52  CB  VAL     4      43.570  43.800  55.690  1.00  0.00            
ATOM     53  HB  VAL     4      44.330  44.250  55.060  1.00  0.00            
ATOM     54  CG1 VAL     4      42.760  44.920  56.270  1.00  0.00            
ATOM     55 1HG1 VAL     4      42.230  45.470  55.490  1.00  0.00            
ATOM     56 2HG1 VAL     4      41.910  44.570  56.860  1.00  0.00            
ATOM     57 3HG1 VAL     4      43.420  45.520  56.900  1.00  0.00            
ATOM     58  CG2 VAL     4      44.300  43.120  56.780  1.00  0.00            
ATOM     59 1HG2 VAL     4      43.630  42.970  57.630  1.00  0.00            
ATOM     60 2HG2 VAL     4      44.730  42.150  56.550  1.00  0.00            
ATOM     61 3HG2 VAL     4      45.040  43.760  57.260  1.00  0.00            
ATOM     62  C   VAL     4      43.540  42.130  53.810  1.00  0.00            
ATOM     63  O   VAL     4      43.970  41.010  54.060  1.00  0.00            
ATOM     64  N   PHE     5      43.820  42.790  52.700  1.00  0.00            
ATOM     65  H   PHE     5      43.690  43.790  52.710  1.00  0.00            
ATOM     66  CA  PHE     5      44.710  42.370  51.640  1.00  0.00            
ATOM     67  HA  PHE     5      44.600  41.300  51.430  1.00  0.00            
ATOM     68  CB  PHE     5      44.410  43.240  50.350  1.00  0.00            
ATOM     69  HB2 PHE     5      44.590  44.310  50.510  1.00  0.00            
ATOM     70  HB3 PHE     5      45.180  42.890  49.660  1.00  0.00            
ATOM     71  CG  PHE     5      43.000  42.990  49.820  1.00  0.00            
ATOM     72  CD1 PHE     5      42.790  41.700  49.310  1.00  0.00            
ATOM     73  HD1 PHE     5      43.580  40.970  49.340  1.00  0.00            
ATOM     74  CE1 PHE     5      41.510  41.320  48.940  1.00  0.00            
ATOM     75  HE1 PHE     5      41.270  40.350  48.540  1.00  0.00            
ATOM     76  CZ  PHE     5      40.480  42.250  49.060  1.00  0.00            
ATOM     77  HZ  PHE     5      39.490  42.040  48.700  1.00  0.00            
ATOM     78  CE2 PHE     5      40.690  43.570  49.550  1.00  0.00            
ATOM     79  HE2 PHE     5      39.930  44.330  49.660  1.00  0.00            
ATOM     80  CD2 PHE     5      42.010  43.890  50.000  1.00  0.00            
ATOM     81  HD2 PHE     5      42.170  44.840  50.500  1.00  0.00            
ATOM     82  C   PHE     5      46.140  42.630  52.120  1.00  0.00            
ATOM     83  O   PHE     5      46.500  43.710  52.650  1.00  0.00            
ATOM     84  N   LYS     6      47.020  41.700  51.900  1.00  0.00            
ATOM     85  H   LYS     6      46.660  40.820  51.540  1.00  0.00            
ATOM     86  CA  LYS     6      48.530  41.760  52.280  1.00  0.00            
ATOM     87  HA  LYS     6      48.820  42.690  52.770  1.00  0.00            
ATOM     88  CB  LYS     6      48.790  40.660  53.370  1.00  0.00            
ATOM     89  HB2 LYS     6      47.920  40.560  54.030  1.00  0.00            
ATOM     90  HB3 LYS     6      48.940  39.750  52.790  1.00  0.00            
ATOM     91  CG  LYS     6      50.060  40.760  54.150  1.00  0.00            
ATOM     92  HG2 LYS     6      50.950  40.860  53.530  1.00  0.00            
ATOM     93  HG3 LYS     6      49.940  41.730  54.630  1.00  0.00            
ATOM     94  CD  LYS     6      50.220  39.590  55.100  1.00  0.00            
ATOM     95  HD2 LYS     6      50.850  39.940  55.910  1.00  0.00            
ATOM     96  HD3 LYS     6      49.220  39.310  55.430  1.00  0.00            
ATOM     97  CE  LYS     6      50.790  38.300  54.360  1.00  0.00            
ATOM     98  HE2 LYS     6      50.100  37.950  53.600  1.00  0.00            
ATOM     99  HE3 LYS     6      51.790  38.570  54.000  1.00  0.00            
ATOM    100  NZ  LYS     6      50.890  37.230  55.370  1.00  0.00            
ATOM    101  HZ1 LYS     6      51.450  37.530  56.160  1.00  0.00            
ATOM    102  HZ2 LYS     6      50.040  36.920  55.820  1.00  0.00            
ATOM    103  HZ3 LYS     6      51.410  36.430  55.050  1.00  0.00            
ATOM    104  C   LYS     6      49.380  41.480  51.030  1.00  0.00            
ATOM    105  O   LYS     6      49.050  40.540  50.260  1.00  0.00            
ATOM    106  N   LYS     7      50.580  42.060  50.960  1.00  0.00            
ATOM    107  H   LYS     7      50.850  42.760  51.640  1.00  0.00            
ATOM    108  CA  LYS     7      51.550  41.680  50.000  1.00  0.00            
ATOM    109  HA  LYS     7      51.450  40.630  49.730  1.00  0.00            
ATOM    110  CB  LYS     7      51.290  42.510  48.720  1.00  0.00            
ATOM    111  HB2 LYS     7      50.250  42.650  48.410  1.00  0.00            
ATOM    112  HB3 LYS     7      51.760  43.490  48.820  1.00  0.00            
ATOM    113  CG  LYS     7      51.900  41.810  47.490  1.00  0.00            
ATOM    114  HG2 LYS     7      52.960  41.600  47.600  1.00  0.00            
ATOM    115  HG3 LYS     7      51.360  40.860  47.390  1.00  0.00            
ATOM    116  CD  LYS     7      51.630  42.520  46.150  1.00  0.00            
ATOM    117  HD2 LYS     7      50.580  42.420  45.860  1.00  0.00            
ATOM    118  HD3 LYS     7      51.890  43.550  46.400  1.00  0.00            
ATOM    119  CE  LYS     7      52.530  42.010  45.140  1.00  0.00            
ATOM    120  HE2 LYS     7      52.520  42.720  44.310  1.00  0.00            
ATOM    121  HE3 LYS     7      53.530  42.070  45.570  1.00  0.00            
ATOM    122  NZ  LYS     7      52.170  40.630  44.730  1.00  0.00            
ATOM    123  HZ1 LYS     7      52.890  40.210  44.150  1.00  0.00            
ATOM    124  HZ2 LYS     7      52.250  40.020  45.530  1.00  0.00            
ATOM    125  HZ3 LYS     7      51.260  40.620  44.310  1.00  0.00            
ATOM    126  C   LYS     7      52.990  41.910  50.570  1.00  0.00            
ATOM    127  O   LYS     7      53.340  43.080  50.780  1.00  0.00            
ATOM    128  N   ALA     8      53.730  40.800  50.740  1.00  0.00            
ATOM    129  H   ALA     8      53.350  39.870  50.580  1.00  0.00            
ATOM    130  CA  ALA     8      55.170  40.850  51.080  1.00  0.00            
ATOM    131  HA  ALA     8      55.270  41.610  51.860  1.00  0.00            
ATOM    132  CB  ALA     8      55.560  39.480  51.750  1.00  0.00            
ATOM    133  HB1 ALA     8      54.980  39.120  52.600  1.00  0.00            
ATOM    134  HB2 ALA     8      55.700  38.740  50.960  1.00  0.00            
ATOM    135  HB3 ALA     8      56.530  39.740  52.180  1.00  0.00            
ATOM    136  C   ALA     8      56.110  41.220  49.930  1.00  0.00            
ATOM    137  O   ALA     8      55.760  41.080  48.770  1.00  0.00            
ATOM    138  N   SER     9      57.190  41.770  50.260  1.00  0.00            
ATOM    139  H   SER     9      57.300  41.930  51.250  1.00  0.00            
ATOM    140  CA  SER     9      58.260  42.210  49.340  1.00  0.00            
ATOM    141  HA  SER     9      57.840  42.620  48.420  1.00  0.00            
ATOM    142  CB  SER     9      59.040  43.350  49.990  1.00  0.00            
ATOM    143  HB2 SER     9      58.320  44.180  49.990  1.00  0.00            
ATOM    144  HB3 SER     9      59.100  43.050  51.030  1.00  0.00            
ATOM    145  OG  SER     9      60.260  43.720  49.380  1.00  0.00            
ATOM    146  HG  SER     9      61.000  43.410  49.900  1.00  0.00            
ATOM    147  C   SER     9      59.080  41.070  48.890  1.00  0.00            
ATOM    148  O   SER     9      59.200  40.120  49.660  1.00  0.00            
ATOM    149  N   PRO    10      59.710  41.040  47.710  1.00  0.00            
ATOM    150  CD  PRO    10      59.640  42.030  46.600  1.00  0.00            
ATOM    151  HD2 PRO    10      60.350  42.810  46.850  1.00  0.00            
ATOM    152  HD3 PRO    10      58.680  42.540  46.570  1.00  0.00            
ATOM    153  CG  PRO    10      59.880  41.150  45.340  1.00  0.00            
ATOM    154  HG2 PRO    10      60.270  41.860  44.600  1.00  0.00            
ATOM    155  HG3 PRO    10      58.940  40.670  45.100  1.00  0.00            
ATOM    156  CB  PRO    10      60.970  40.170  45.770  1.00  0.00            
ATOM    157  HB2 PRO    10      61.890  40.760  45.740  1.00  0.00            
ATOM    158  HB3 PRO    10      61.010  39.280  45.150  1.00  0.00            
ATOM    159  CA  PRO    10      60.580  39.940  47.260  1.00  0.00            
ATOM    160  HA  PRO    10      60.020  39.000  47.240  1.00  0.00            
ATOM    161  C   PRO    10      61.710  39.630  48.200  1.00  0.00            
ATOM    162  O   PRO    10      62.190  38.500  48.270  1.00  0.00            
ATOM    163  N   ASN    11      62.330  40.580  48.930  1.00  0.00            
ATOM    164  H   ASN    11      62.110  41.540  48.730  1.00  0.00            
ATOM    165  CA  ASN    11      63.300  40.250  49.970  1.00  0.00            
ATOM    166  HA  ASN    11      64.000  39.510  49.570  1.00  0.00            
ATOM    167  CB  ASN    11      64.060  41.530  50.270  1.00  0.00            
ATOM    168  HB2 ASN    11      64.970  41.270  50.820  1.00  0.00            
ATOM    169  HB3 ASN    11      64.470  41.950  49.350  1.00  0.00            
ATOM    170  CG  ASN    11      63.320  42.650  50.950  1.00  0.00            
ATOM    171  OD1 ASN    11      62.110  42.670  50.850  1.00  0.00            
ATOM    172  ND2 ASN    11      64.010  43.590  51.550  1.00  0.00            
ATOM    173 1HD2 ASN    11      63.480  44.400  51.860  1.00  0.00            
ATOM    174 2HD2 ASN    11      65.020  43.570  51.520  1.00  0.00            
ATOM    175  C   ASN    11      62.740  39.590  51.250  1.00  0.00            
ATOM    176  O   ASN    11      63.470  39.010  52.100  1.00  0.00            
ATOM    177  N   GLY    12      61.400  39.710  51.490  1.00  0.00            
ATOM    178  H   GLY    12      60.930  40.230  50.770  1.00  0.00            
ATOM    179  CA  GLY    12      60.540  39.320  52.660  1.00  0.00            
ATOM    180  HA2 GLY    12      59.590  38.910  52.330  1.00  0.00            
ATOM    181  HA3 GLY    12      61.070  38.460  53.080  1.00  0.00            
ATOM    182  C   GLY    12      60.330  40.340  53.770  1.00  0.00            
ATOM    183  O   GLY    12      59.290  40.380  54.460  1.00  0.00            
ATOM    184  N   LYS    13      61.320  41.300  53.760  1.00  0.00            
ATOM    185  H   LYS    13      61.970  41.320  52.990  1.00  0.00            
ATOM    186  CA  LYS    13      61.630  42.200  54.900  1.00  0.00            
ATOM    187  HA  LYS    13      61.520  41.620  55.820  1.00  0.00            
ATOM    188  CB  LYS    13      63.090  42.670  54.800  1.00  0.00            
ATOM    189  HB2 LYS    13      63.090  43.480  54.080  1.00  0.00            
ATOM    190  HB3 LYS    13      63.260  43.150  55.760  1.00  0.00            
ATOM    191  CG  LYS    13      64.130  41.660  54.470  1.00  0.00            
ATOM    192  HG2 LYS    13      64.120  41.320  53.430  1.00  0.00            
ATOM    193  HG3 LYS    13      65.080  42.170  54.600  1.00  0.00            
ATOM    194  CD  LYS    13      64.110  40.490  55.440  1.00  0.00            
ATOM    195  HD2 LYS    13      64.330  40.700  56.490  1.00  0.00            
ATOM    196  HD3 LYS    13      63.170  39.980  55.260  1.00  0.00            
ATOM    197  CE  LYS    13      65.170  39.600  54.820  1.00  0.00            
ATOM    198  HE2 LYS    13      65.030  39.510  53.740  1.00  0.00            
ATOM    199  HE3 LYS    13      66.140  40.100  54.880  1.00  0.00            
ATOM    200  NZ  LYS    13      65.100  38.240  55.390  1.00  0.00            
ATOM    201  HZ1 LYS    13      65.880  37.670  55.100  1.00  0.00            
ATOM    202  HZ2 LYS    13      65.030  38.220  56.400  1.00  0.00            
ATOM    203  HZ3 LYS    13      64.250  37.760  55.120  1.00  0.00            
ATOM    204  C   LYS    13      60.670  43.360  55.000  1.00  0.00            
ATOM    205  O   LYS    13      60.880  44.160  55.940  1.00  0.00            
ATOM    206  N   LEU    14      59.650  43.430  54.220  1.00  0.00            
ATOM    207  H   LEU    14      59.390  42.580  53.730  1.00  0.00            
ATOM    208  CA  LEU    14      58.640  44.450  54.110  1.00  0.00            
ATOM    209  HA  LEU    14      58.520  44.780  55.140  1.00  0.00            
ATOM    210  CB  LEU    14      59.210  45.640  53.280  1.00  0.00            
ATOM    211  HB2 LEU    14      59.750  46.260  54.000  1.00  0.00            
ATOM    212  HB3 LEU    14      59.800  45.310  52.420  1.00  0.00            
ATOM    213  CG  LEU    14      58.250  46.650  52.530  1.00  0.00            
ATOM    214  HG  LEU    14      57.510  46.120  51.950  1.00  0.00            
ATOM    215  CD1 LEU    14      57.400  47.340  53.560  1.00  0.00            
ATOM    216 1HD1 LEU    14      56.510  46.750  53.760  1.00  0.00            
ATOM    217 2HD1 LEU    14      57.960  47.490  54.480  1.00  0.00            
ATOM    218 3HD1 LEU    14      57.060  48.280  53.130  1.00  0.00            
ATOM    219  CD2 LEU    14      59.070  47.510  51.590  1.00  0.00            
ATOM    220 1HD2 LEU    14      59.530  46.850  50.850  1.00  0.00            
ATOM    221 2HD2 LEU    14      58.340  48.180  51.150  1.00  0.00            
ATOM    222 3HD2 LEU    14      59.900  47.960  52.140  1.00  0.00            
ATOM    223  C   LEU    14      57.310  43.890  53.620  1.00  0.00            
ATOM    224  O   LEU    14      57.260  43.110  52.700  1.00  0.00            
ATOM    225  N   THR    15      56.140  44.230  54.230  1.00  0.00            
ATOM    226  H   THR    15      56.130  44.870  55.010  1.00  0.00            
ATOM    227  CA  THR    15      54.800  43.900  53.790  1.00  0.00            
ATOM    228  HA  THR    15      54.830  43.440  52.800  1.00  0.00            
ATOM    229  CB  THR    15      54.250  42.800  54.680  1.00  0.00            
ATOM    230  HB  THR    15      54.180  43.260  55.670  1.00  0.00            
ATOM    231  CG2 THR    15      52.900  42.270  54.150  1.00  0.00            
ATOM    232 1HG2 THR    15      52.430  41.790  55.010  1.00  0.00            
ATOM    233 2HG2 THR    15      52.250  43.120  53.940  1.00  0.00            
ATOM    234 3HG2 THR    15      52.980  41.660  53.250  1.00  0.00            
ATOM    235  OG1 THR    15      55.150  41.690  54.700  1.00  0.00            
ATOM    236  HG1 THR    15      55.930  42.010  55.170  1.00  0.00            
ATOM    237  C   THR    15      53.880  45.180  53.780  1.00  0.00            
ATOM    238  O   THR    15      53.940  46.010  54.710  1.00  0.00            
ATOM    239  N   VAL    16      53.070  45.410  52.740  1.00  0.00            
ATOM    240  H   VAL    16      52.950  44.630  52.100  1.00  0.00            
ATOM    241  CA  VAL    16      51.970  46.400  52.670  1.00  0.00            
ATOM    242  HA  VAL    16      52.140  47.100  53.490  1.00  0.00            
ATOM    243  CB  VAL    16      52.070  47.210  51.350  1.00  0.00            
ATOM    244  HB  VAL    16      53.100  47.570  51.400  1.00  0.00            
ATOM    245  CG1 VAL    16      51.890  46.420  50.040  1.00  0.00            
ATOM    246 1HG1 VAL    16      51.090  45.690  50.040  1.00  0.00            
ATOM    247 2HG1 VAL    16      51.870  47.070  49.160  1.00  0.00            
ATOM    248 3HG1 VAL    16      52.830  45.880  49.930  1.00  0.00            
ATOM    249  CG2 VAL    16      51.220  48.480  51.330  1.00  0.00            
ATOM    250 1HG2 VAL    16      51.670  49.280  51.910  1.00  0.00            
ATOM    251 2HG2 VAL    16      51.130  48.850  50.310  1.00  0.00            
ATOM    252 3HG2 VAL    16      50.170  48.360  51.620  1.00  0.00            
ATOM    253  C   VAL    16      50.650  45.700  52.850  1.00  0.00            
ATOM    254  O   VAL    16      50.400  44.580  52.420  1.00  0.00            
ATOM    255  N   TYR    17      49.730  46.420  53.470  1.00  0.00            
ATOM    256  H   TYR    17      49.990  47.360  53.730  1.00  0.00            
ATOM    257  CA  TYR    17      48.310  46.060  53.730  1.00  0.00            
ATOM    258  HA  TYR    17      48.100  45.170  53.130  1.00  0.00            
ATOM    259  CB  TYR    17      47.990  45.810  55.210  1.00  0.00            
ATOM    260  HB2 TYR    17      48.210  46.720  55.760  1.00  0.00            
ATOM    261  HB3 TYR    17      46.950  45.500  55.150  1.00  0.00            
ATOM    262  CG  TYR    17      48.550  44.540  55.900  1.00  0.00            
ATOM    263  CD1 TYR    17      47.660  43.420  55.950  1.00  0.00            
ATOM    264  HD1 TYR    17      46.700  43.330  55.470  1.00  0.00            
ATOM    265  CE1 TYR    17      48.100  42.310  56.690  1.00  0.00            
ATOM    266  HE1 TYR    17      47.530  41.400  56.780  1.00  0.00            
ATOM    267  CZ  TYR    17      49.360  42.260  57.380  1.00  0.00            
ATOM    268  OH  TYR    17      49.890  41.130  57.930  1.00  0.00            
ATOM    269  HH  TYR    17      49.270  40.400  58.020  1.00  0.00            
ATOM    270  CE2 TYR    17      50.210  43.370  57.240  1.00  0.00            
ATOM    271  HE2 TYR    17      51.210  43.170  57.580  1.00  0.00            
ATOM    272  CD2 TYR    17      49.850  44.490  56.440  1.00  0.00            
ATOM    273  HD2 TYR    17      50.560  45.290  56.280  1.00  0.00            
ATOM    274  C   TYR    17      47.320  47.170  53.250  1.00  0.00            
ATOM    275  O   TYR    17      47.740  48.330  53.320  1.00  0.00            
ATOM    276  N   LEU    18      46.060  46.810  52.870  1.00  0.00            
ATOM    277  H   LEU    18      45.910  45.810  52.770  1.00  0.00            
ATOM    278  CA  LEU    18      44.900  47.650  52.510  1.00  0.00            
ATOM    279  HA  LEU    18      44.920  48.650  52.960  1.00  0.00            
ATOM    280  CB  LEU    18      44.900  47.780  50.980  1.00  0.00            
ATOM    281  HB2 LEU    18      44.940  46.870  50.380  1.00  0.00            
ATOM    282  HB3 LEU    18      43.940  48.230  50.760  1.00  0.00            
ATOM    283  CG  LEU    18      46.030  48.620  50.380  1.00  0.00            
ATOM    284  HG  LEU    18      47.040  48.300  50.610  1.00  0.00            
ATOM    285  CD1 LEU    18      45.840  48.750  48.880  1.00  0.00            
ATOM    286 1HD1 LEU    18      45.750  47.860  48.240  1.00  0.00            
ATOM    287 2HD1 LEU    18      45.100  49.470  48.540  1.00  0.00            
ATOM    288 3HD1 LEU    18      46.800  49.120  48.510  1.00  0.00            
ATOM    289  CD2 LEU    18      45.930  50.090  50.790  1.00  0.00            
ATOM    290 1HD2 LEU    18      44.930  50.500  50.690  1.00  0.00            
ATOM    291 2HD2 LEU    18      46.140  50.220  51.860  1.00  0.00            
ATOM    292 3HD2 LEU    18      46.650  50.760  50.320  1.00  0.00            
ATOM    293  C   LEU    18      43.570  46.880  52.880  1.00  0.00            
ATOM    294  O   LEU    18      43.530  45.650  52.980  1.00  0.00            
ATOM    295  N   GLY    19      42.530  47.680  53.030  1.00  0.00            
ATOM    296  H   GLY    19      42.630  48.670  52.870  1.00  0.00            
ATOM    297  CA  GLY    19      41.160  47.060  53.220  1.00  0.00            
ATOM    298  HA2 GLY    19      41.250  46.030  53.580  1.00  0.00            
ATOM    299  HA3 GLY    19      40.560  47.580  53.970  1.00  0.00            
ATOM    300  C   GLY    19      40.290  47.050  51.920  1.00  0.00            
ATOM    301  O   GLY    19      39.300  46.230  51.850  1.00  0.00            
ATOM    302  N   LYS    20      40.640  47.710  50.870  1.00  0.00            
ATOM    303  H   LYS    20      41.330  48.420  51.050  1.00  0.00            
ATOM    304  CA  LYS    20      40.010  47.710  49.530  1.00  0.00            
ATOM    305  HA  LYS    20      39.470  46.770  49.400  1.00  0.00            
ATOM    306  CB  LYS    20      39.110  48.900  49.210  1.00  0.00            
ATOM    307  HB2 LYS    20      39.740  49.750  49.470  1.00  0.00            
ATOM    308  HB3 LYS    20      38.900  48.790  48.150  1.00  0.00            
ATOM    309  CG  LYS    20      37.860  48.940  50.000  1.00  0.00            
ATOM    310  HG2 LYS    20      37.260  48.070  49.720  1.00  0.00            
ATOM    311  HG3 LYS    20      37.980  48.910  51.080  1.00  0.00            
ATOM    312  CD  LYS    20      37.110  50.270  49.790  1.00  0.00            
ATOM    313  HD2 LYS    20      37.810  51.110  49.800  1.00  0.00            
ATOM    314  HD3 LYS    20      36.570  50.230  48.850  1.00  0.00            
ATOM    315  CE  LYS    20      36.050  50.400  50.940  1.00  0.00            
ATOM    316  HE2 LYS    20      35.920  49.380  51.310  1.00  0.00            
ATOM    317  HE3 LYS    20      36.400  50.890  51.840  1.00  0.00            
ATOM    318  NZ  LYS    20      34.780  50.930  50.470  1.00  0.00            
ATOM    319  HZ1 LYS    20      34.210  51.080  51.290  1.00  0.00            
ATOM    320  HZ2 LYS    20      34.940  51.800  49.980  1.00  0.00            
ATOM    321  HZ3 LYS    20      34.340  50.360  49.770  1.00  0.00            
ATOM    322  C   LYS    20      41.100  47.770  48.470  1.00  0.00            
ATOM    323  O   LYS    20      42.260  48.210  48.750  1.00  0.00            
ATOM    324  N   ARG    21      40.890  47.180  47.280  1.00  0.00            
ATOM    325  H   ARG    21      39.970  46.760  47.180  1.00  0.00            
ATOM    326  CA  ARG    21      41.620  47.270  46.010  1.00  0.00            
ATOM    327  HA  ARG    21      42.470  47.960  46.080  1.00  0.00            
ATOM    328  CB  ARG    21      42.170  45.900  45.630  1.00  0.00            
ATOM    329  HB2 ARG    21      41.320  45.250  45.410  1.00  0.00            
ATOM    330  HB3 ARG    21      42.860  46.050  44.790  1.00  0.00            
ATOM    331  CG  ARG    21      42.920  45.230  46.790  1.00  0.00            
ATOM    332  HG2 ARG    21      43.790  45.840  47.050  1.00  0.00            
ATOM    333  HG3 ARG    21      42.270  45.040  47.650  1.00  0.00            
ATOM    334  CD  ARG    21      43.390  43.870  46.340  1.00  0.00            
ATOM    335  HD2 ARG    21      43.910  43.250  47.070  1.00  0.00            
ATOM    336  HD3 ARG    21      42.470  43.300  46.210  1.00  0.00            
ATOM    337  NE  ARG    21      44.250  44.070  45.170  1.00  0.00            
ATOM    338  HE  ARG    21      44.550  45.010  44.930  1.00  0.00            
ATOM    339  CZ  ARG    21      44.940  43.070  44.570  1.00  0.00            
ATOM    340  NH1 ARG    21      45.970  43.390  43.790  1.00  0.00            
ATOM    341 1HH1 ARG    21      46.150  44.380  43.760  1.00  0.00            
ATOM    342 2HH1 ARG    21      46.660  42.720  43.480  1.00  0.00            
ATOM    343  NH2 ARG    21      44.830  41.760  44.790  1.00  0.00            
ATOM    344 1HH2 ARG    21      44.100  41.440  45.410  1.00  0.00            
ATOM    345 2HH2 ARG    21      45.400  41.130  44.240  1.00  0.00            
ATOM    346  C   ARG    21      40.770  47.930  44.910  1.00  0.00            
ATOM    347  O   ARG    21      41.330  48.370  43.940  1.00  0.00            
ATOM    348  N   ASP    22      39.430  48.000  44.960  1.00  0.00            
ATOM    349  H   ASP    22      39.060  47.610  45.820  1.00  0.00            
ATOM    350  CA  ASP    22      38.510  48.720  44.090  1.00  0.00            
ATOM    351  HA  ASP    22      38.980  49.000  43.150  1.00  0.00            
ATOM    352  CB  ASP    22      37.250  47.960  43.760  1.00  0.00            
ATOM    353  HB2 ASP    22      36.760  47.600  44.660  1.00  0.00            
ATOM    354  HB3 ASP    22      36.520  48.540  43.200  1.00  0.00            
ATOM    355  CG  ASP    22      37.480  46.730  42.880  1.00  0.00            
ATOM    356  OD1 ASP    22      38.480  46.680  42.140  1.00  0.00            
ATOM    357  OD2 ASP    22      36.590  45.840  42.760  1.00  0.00            
ATOM    358  C   ASP    22      38.210  49.970  44.920  1.00  0.00            
ATOM    359  O   ASP    22      37.770  49.880  46.050  1.00  0.00            
ATOM    360  N   PHE    23      38.230  51.200  44.320  1.00  0.00            
ATOM    361  H   PHE    23      38.630  51.310  43.400  1.00  0.00            
ATOM    362  CA  PHE    23      37.890  52.570  44.860  1.00  0.00            
ATOM    363  HA  PHE    23      37.280  52.480  45.750  1.00  0.00            
ATOM    364  CB  PHE    23      39.110  53.400  45.240  1.00  0.00            
ATOM    365  HB2 PHE    23      39.730  53.660  44.380  1.00  0.00            
ATOM    366  HB3 PHE    23      38.790  54.330  45.690  1.00  0.00            
ATOM    367  CG  PHE    23      39.990  52.680  46.270  1.00  0.00            
ATOM    368  CD1 PHE    23      39.790  53.040  47.610  1.00  0.00            
ATOM    369  HD1 PHE    23      38.970  53.670  47.920  1.00  0.00            
ATOM    370  CE1 PHE    23      40.570  52.360  48.620  1.00  0.00            
ATOM    371  HE1 PHE    23      40.320  52.550  49.660  1.00  0.00            
ATOM    372  CZ  PHE    23      41.490  51.430  48.260  1.00  0.00            
ATOM    373  HZ  PHE    23      42.030  50.890  49.020  1.00  0.00            
ATOM    374  CE2 PHE    23      41.710  51.100  46.910  1.00  0.00            
ATOM    375  HE2 PHE    23      42.380  50.260  46.780  1.00  0.00            
ATOM    376  CD2 PHE    23      40.930  51.720  45.970  1.00  0.00            
ATOM    377  HD2 PHE    23      41.020  51.470  44.930  1.00  0.00            
ATOM    378  C   PHE    23      37.050  53.340  43.860  1.00  0.00            
ATOM    379  O   PHE    23      37.230  53.230  42.640  1.00  0.00            
ATOM    380  N   VAL    24      36.040  54.040  44.380  1.00  0.00            
ATOM    381  H   VAL    24      36.010  54.120  45.390  1.00  0.00            
ATOM    382  CA  VAL    24      34.900  54.700  43.710  1.00  0.00            
ATOM    383  HA  VAL    24      34.740  54.170  42.770  1.00  0.00            
ATOM    384  CB  VAL    24      33.540  54.670  44.510  1.00  0.00            
ATOM    385  HB  VAL    24      33.650  55.170  45.470  1.00  0.00            
ATOM    386  CG1 VAL    24      32.410  55.330  43.750  1.00  0.00            
ATOM    387 1HG1 VAL    24      32.510  56.390  43.530  1.00  0.00            
ATOM    388 2HG1 VAL    24      32.190  54.800  42.830  1.00  0.00            
ATOM    389 3HG1 VAL    24      31.490  55.340  44.330  1.00  0.00            
ATOM    390  CG2 VAL    24      32.980  53.170  44.730  1.00  0.00            
ATOM    391 1HG2 VAL    24      33.730  52.600  45.270  1.00  0.00            
ATOM    392 2HG2 VAL    24      32.010  53.300  45.200  1.00  0.00            
ATOM    393 3HG2 VAL    24      32.990  52.810  43.700  1.00  0.00            
ATOM    394  C   VAL    24      35.190  56.080  43.100  1.00  0.00            
ATOM    395  O   VAL    24      35.410  56.990  43.880  1.00  0.00            
ATOM    396  N   ASP    25      35.180  56.240  41.780  1.00  0.00            
ATOM    397  H   ASP    25      35.330  55.440  41.180  1.00  0.00            
ATOM    398  CA  ASP    25      35.250  57.590  41.150  1.00  0.00            
ATOM    399  HA  ASP    25      36.190  58.090  41.390  1.00  0.00            
ATOM    400  CB  ASP    25      35.320  57.300  39.630  1.00  0.00            
ATOM    401  HB2 ASP    25      36.120  56.610  39.370  1.00  0.00            
ATOM    402  HB3 ASP    25      34.300  57.030  39.360  1.00  0.00            
ATOM    403  CG  ASP    25      35.680  58.540  38.840  1.00  0.00            
ATOM    404  OD1 ASP    25      34.820  59.040  38.070  1.00  0.00            
ATOM    405  OD2 ASP    25      36.830  59.010  39.000  1.00  0.00            
ATOM    406  C   ASP    25      34.110  58.510  41.530  1.00  0.00            
ATOM    407  O   ASP    25      32.950  58.170  41.650  1.00  0.00            
ATOM    408  N   HIE    26      34.400  59.750  41.620  1.00  0.00            
ATOM    409  H   HIE    26      35.370  59.990  41.780  1.00  0.00            
ATOM    410  CA  HIE    26      33.450  60.880  41.740  1.00  0.00            
ATOM    411  HA  HIE    26      32.500  60.570  41.330  1.00  0.00            
ATOM    412  CB  HIE    26      33.220  61.250  43.240  1.00  0.00            
ATOM    413  HB2 HIE    26      32.840  60.370  43.770  1.00  0.00            
ATOM    414  HB3 HIE    26      34.150  61.640  43.640  1.00  0.00            
ATOM    415  CG  HIE    26      32.130  62.210  43.450  1.00  0.00            
ATOM    416  ND1 HIE    26      32.370  63.510  43.870  1.00  0.00            
ATOM    417  CE1 HIE    26      31.140  63.970  44.170  1.00  0.00            
ATOM    418  HE1 HIE    26      30.920  64.870  44.710  1.00  0.00            
ATOM    419  NE2 HIE    26      30.160  63.110  43.940  1.00  0.00            
ATOM    420  HE2 HIE    26      29.190  63.230  44.190  1.00  0.00            
ATOM    421  CD2 HIE    26      30.800  61.950  43.430  1.00  0.00            
ATOM    422  HD2 HIE    26      30.310  61.020  43.190  1.00  0.00            
ATOM    423  C   HIE    26      33.950  62.070  40.870  1.00  0.00            
ATOM    424  O   HIE    26      35.090  62.040  40.420  1.00  0.00            
ATOM    425  N   ILE    27      33.160  63.180  40.750  1.00  0.00            
ATOM    426  H   ILE    27      32.300  63.240  41.260  1.00  0.00            
ATOM    427  CA  ILE    27      33.530  64.330  39.900  1.00  0.00            
ATOM    428  HA  ILE    27      33.760  63.910  38.920  1.00  0.00            
ATOM    429  CB  ILE    27      32.400  65.410  39.820  1.00  0.00            
ATOM    430  HB  ILE    27      32.780  66.370  39.450  1.00  0.00            
ATOM    431  CG2 ILE    27      31.360  64.870  38.880  1.00  0.00            
ATOM    432 1HG2 ILE    27      31.720  64.780  37.860  1.00  0.00            
ATOM    433 2HG2 ILE    27      30.810  63.980  39.180  1.00  0.00            
ATOM    434 3HG2 ILE    27      30.560  65.600  38.870  1.00  0.00            
ATOM    435  CG1 ILE    27      31.740  65.690  41.240  1.00  0.00            
ATOM    436 2HG1 ILE    27      31.040  64.920  41.580  1.00  0.00            
ATOM    437 3HG1 ILE    27      32.500  65.730  42.020  1.00  0.00            
ATOM    438  CD1 ILE    27      31.110  67.040  41.300  1.00  0.00            
ATOM    439 1HD1 ILE    27      30.290  67.210  40.610  1.00  0.00            
ATOM    440 2HD1 ILE    27      30.830  67.290  42.320  1.00  0.00            
ATOM    441 3HD1 ILE    27      31.810  67.850  41.060  1.00  0.00            
ATOM    442  C   ILE    27      34.750  65.030  40.450  1.00  0.00            
ATOM    443  O   ILE    27      35.550  65.580  39.700  1.00  0.00            
ATOM    444  N   ASP    28      35.000  64.940  41.790  1.00  0.00            
ATOM    445  H   ASP    28      34.270  64.430  42.270  1.00  0.00            
ATOM    446  CA  ASP    28      36.110  65.470  42.620  1.00  0.00            
ATOM    447  HA  ASP    28      37.050  65.580  42.080  1.00  0.00            
ATOM    448  CB  ASP    28      35.680  66.880  43.020  1.00  0.00            
ATOM    449  HB2 ASP    28      35.470  67.570  42.210  1.00  0.00            
ATOM    450  HB3 ASP    28      34.780  66.770  43.630  1.00  0.00            
ATOM    451  CG  ASP    28      36.700  67.640  43.940  1.00  0.00            
ATOM    452  OD1 ASP    28      36.230  68.520  44.780  1.00  0.00            
ATOM    453  OD2 ASP    28      37.940  67.420  44.010  1.00  0.00            
ATOM    454  C   ASP    28      36.450  64.500  43.800  1.00  0.00            
ATOM    455  O   ASP    28      37.600  64.090  43.960  1.00  0.00            
ATOM    456  N   LEU    29      35.460  64.140  44.610  1.00  0.00            
ATOM    457  H   LEU    29      34.530  64.510  44.460  1.00  0.00            
ATOM    458  CA  LEU    29      35.570  63.470  45.940  1.00  0.00            
ATOM    459  HA  LEU    29      36.510  63.720  46.440  1.00  0.00            
ATOM    460  CB  LEU    29      34.330  63.820  46.770  1.00  0.00            
ATOM    461  HB2 LEU    29      33.460  63.820  46.100  1.00  0.00            
ATOM    462  HB3 LEU    29      34.120  63.050  47.510  1.00  0.00            
ATOM    463  CG  LEU    29      34.430  65.210  47.350  1.00  0.00            
ATOM    464  HG  LEU    29      34.780  65.870  46.560  1.00  0.00            
ATOM    465  CD1 LEU    29      33.060  65.770  47.710  1.00  0.00            
ATOM    466 1HD1 LEU    29      32.470  66.100  46.850  1.00  0.00            
ATOM    467 2HD1 LEU    29      32.620  64.970  48.310  1.00  0.00            
ATOM    468 3HD1 LEU    29      33.320  66.640  48.310  1.00  0.00            
ATOM    469  CD2 LEU    29      35.310  65.310  48.590  1.00  0.00            
ATOM    470 1HD2 LEU    29      35.280  66.320  48.990  1.00  0.00            
ATOM    471 2HD2 LEU    29      34.970  64.610  49.360  1.00  0.00            
ATOM    472 3HD2 LEU    29      36.380  65.190  48.390  1.00  0.00            
ATOM    473  C   LEU    29      35.760  61.950  45.650  1.00  0.00            
ATOM    474  O   LEU    29      35.180  61.050  46.270  1.00  0.00            
ATOM    475  N   VAL    30      36.640  61.580  44.730  1.00  0.00            
ATOM    476  H   VAL    30      36.790  62.250  43.980  1.00  0.00            
ATOM    477  CA  VAL    30      37.310  60.250  44.630  1.00  0.00            
ATOM    478  HA  VAL    30      36.560  59.550  44.260  1.00  0.00            
ATOM    479  CB  VAL    30      38.450  60.270  43.640  1.00  0.00            
ATOM    480  HB  VAL    30      39.190  61.030  43.930  1.00  0.00            
ATOM    481  CG1 VAL    30      39.180  58.930  43.380  1.00  0.00            
ATOM    482 1HG1 VAL    30      39.580  58.670  44.360  1.00  0.00            
ATOM    483 2HG1 VAL    30      38.530  58.130  43.030  1.00  0.00            
ATOM    484 3HG1 VAL    30      39.990  59.080  42.670  1.00  0.00            
ATOM    485  CG2 VAL    30      37.980  60.660  42.270  1.00  0.00            
ATOM    486 1HG2 VAL    30      37.100  60.100  41.920  1.00  0.00            
ATOM    487 2HG2 VAL    30      37.710  61.710  42.200  1.00  0.00            
ATOM    488 3HG2 VAL    30      38.700  60.490  41.470  1.00  0.00            
ATOM    489  C   VAL    30      37.790  59.640  45.930  1.00  0.00            
ATOM    490  O   VAL    30      38.540  60.340  46.730  1.00  0.00            
ATOM    491  N   GLU    31      37.440  58.420  46.210  1.00  0.00            
ATOM    492  H   GLU    31      36.830  58.050  45.500  1.00  0.00            
ATOM    493  CA  GLU    31      37.540  57.650  47.470  1.00  0.00            
ATOM    494  HA  GLU    31      36.820  58.140  48.120  1.00  0.00            
ATOM    495  CB  GLU    31      36.940  56.190  47.220  1.00  0.00            
ATOM    496  HB2 GLU    31      36.190  56.380  46.450  1.00  0.00            
ATOM    497  HB3 GLU    31      37.730  55.520  46.870  1.00  0.00            
ATOM    498  CG  GLU    31      36.270  55.490  48.470  1.00  0.00            
ATOM    499  HG2 GLU    31      36.930  55.570  49.330  1.00  0.00            
ATOM    500  HG3 GLU    31      35.370  56.000  48.820  1.00  0.00            
ATOM    501  CD  GLU    31      36.080  53.980  48.340  1.00  0.00            
ATOM    502  OE1 GLU    31      36.160  53.320  49.450  1.00  0.00            
ATOM    503  OE2 GLU    31      35.830  53.420  47.220  1.00  0.00            
ATOM    504  C   GLU    31      38.960  57.510  48.070  1.00  0.00            
ATOM    505  O   GLU    31      39.960  57.260  47.350  1.00  0.00            
ATOM    506  N   PRO    32      39.140  57.870  49.360  1.00  0.00            
ATOM    507  CD  PRO    32      38.150  58.460  50.220  1.00  0.00            
ATOM    508  HD2 PRO    32      37.250  57.860  50.370  1.00  0.00            
ATOM    509  HD3 PRO    32      37.900  59.440  49.810  1.00  0.00            
ATOM    510  CG  PRO    32      38.840  58.650  51.600  1.00  0.00            
ATOM    511  HG2 PRO    32      38.570  57.780  52.200  1.00  0.00            
ATOM    512  HG3 PRO    32      38.400  59.550  52.020  1.00  0.00            
ATOM    513  CB  PRO    32      40.390  58.650  51.300  1.00  0.00            
ATOM    514  HB2 PRO    32      40.970  58.080  52.030  1.00  0.00            
ATOM    515  HB3 PRO    32      40.700  59.690  51.150  1.00  0.00            
ATOM    516  CA  PRO    32      40.480  57.880  49.950  1.00  0.00            
ATOM    517  HA  PRO    32      41.200  58.430  49.340  1.00  0.00            
ATOM    518  C   PRO    32      41.060  56.440  50.170  1.00  0.00            
ATOM    519  O   PRO    32      40.340  55.560  50.670  1.00  0.00            
ATOM    520  N   VAL    33      42.370  56.270  49.900  1.00  0.00            
ATOM    521  H   VAL    33      42.900  57.040  49.520  1.00  0.00            
ATOM    522  CA  VAL    33      43.070  54.980  50.050  1.00  0.00            
ATOM    523  HA  VAL    33      42.320  54.190  49.980  1.00  0.00            
ATOM    524  CB  VAL    33      43.960  54.780  48.760  1.00  0.00            
ATOM    525  HB  VAL    33      44.710  55.560  48.800  1.00  0.00            
ATOM    526  CG1 VAL    33      44.650  53.340  48.800  1.00  0.00            
ATOM    527 1HG1 VAL    33      43.780  52.690  48.760  1.00  0.00            
ATOM    528 2HG1 VAL    33      45.210  53.070  47.910  1.00  0.00            
ATOM    529 3HG1 VAL    33      45.190  53.010  49.690  1.00  0.00            
ATOM    530  CG2 VAL    33      43.230  54.800  47.390  1.00  0.00            
ATOM    531 1HG2 VAL    33      42.810  55.790  47.190  1.00  0.00            
ATOM    532 2HG2 VAL    33      43.940  54.600  46.580  1.00  0.00            
ATOM    533 3HG2 VAL    33      42.460  54.030  47.410  1.00  0.00            
ATOM    534  C   VAL    33      43.820  54.900  51.350  1.00  0.00            
ATOM    535  O   VAL    33      44.690  55.710  51.660  1.00  0.00            
ATOM    536  N   ASP    34      43.390  53.940  52.240  1.00  0.00            
ATOM    537  H   ASP    34      42.570  53.410  51.980  1.00  0.00            
ATOM    538  CA  ASP    34      43.860  53.640  53.680  1.00  0.00            
ATOM    539  HA  ASP    34      44.660  54.360  53.860  1.00  0.00            
ATOM    540  CB  ASP    34      42.760  53.850  54.740  1.00  0.00            
ATOM    541  HB2 ASP    34      41.940  53.150  54.570  1.00  0.00            
ATOM    542  HB3 ASP    34      43.240  53.520  55.660  1.00  0.00            
ATOM    543  CG  ASP    34      42.200  55.280  54.730  1.00  0.00            
ATOM    544  OD1 ASP    34      42.960  56.170  55.130  1.00  0.00            
ATOM    545  OD2 ASP    34      41.010  55.480  54.500  1.00  0.00            
ATOM    546  C   ASP    34      44.460  52.200  53.920  1.00  0.00            
ATOM    547  O   ASP    34      43.740  51.240  53.730  1.00  0.00            
ATOM    548  N   GLY    35      45.690  52.070  54.530  1.00  0.00            
ATOM    549  H   GLY    35      46.280  52.880  54.640  1.00  0.00            
ATOM    550  CA  GLY    35      46.290  50.870  55.030  1.00  0.00            
ATOM    551  HA2 GLY    35      45.530  50.310  55.570  1.00  0.00            
ATOM    552  HA3 GLY    35      46.570  50.180  54.230  1.00  0.00            
ATOM    553  C   GLY    35      47.450  51.050  55.960  1.00  0.00            
ATOM    554  O   GLY    35      47.500  52.030  56.700  1.00  0.00            
ATOM    555  N   VAL    36      48.300  50.080  56.030  1.00  0.00            
ATOM    556  H   VAL    36      48.200  49.430  55.260  1.00  0.00            
ATOM    557  CA  VAL    36      49.520  49.950  56.880  1.00  0.00            
ATOM    558  HA  VAL    36      49.850  50.960  57.130  1.00  0.00            
ATOM    559  CB  VAL    36      49.070  49.130  58.140  1.00  0.00            
ATOM    560  HB  VAL    36      48.740  48.120  57.890  1.00  0.00            
ATOM    561  CG1 VAL    36      50.240  49.020  59.130  1.00  0.00            
ATOM    562 1HG1 VAL    36      50.230  49.990  59.610  1.00  0.00            
ATOM    563 2HG1 VAL    36      50.040  48.220  59.850  1.00  0.00            
ATOM    564 3HG1 VAL    36      51.220  48.730  58.760  1.00  0.00            
ATOM    565  CG2 VAL    36      47.900  49.770  58.890  1.00  0.00            
ATOM    566 1HG2 VAL    36      48.250  50.770  59.120  1.00  0.00            
ATOM    567 2HG2 VAL    36      46.950  49.790  58.350  1.00  0.00            
ATOM    568 3HG2 VAL    36      47.740  49.260  59.840  1.00  0.00            
ATOM    569  C   VAL    36      50.700  49.360  56.140  1.00  0.00            
ATOM    570  O   VAL    36      50.620  48.380  55.380  1.00  0.00            
ATOM    571  N   VAL    37      51.890  49.880  56.430  1.00  0.00            
ATOM    572  H   VAL    37      51.940  50.640  57.100  1.00  0.00            
ATOM    573  CA  VAL    37      53.150  49.340  55.990  1.00  0.00            
ATOM    574  HA  VAL    37      53.000  48.400  55.470  1.00  0.00            
ATOM    575  CB  VAL    37      53.960  50.280  55.090  1.00  0.00            
ATOM    576  HB  VAL    37      53.210  50.880  54.570  1.00  0.00            
ATOM    577  CG1 VAL    37      54.890  51.170  55.930  1.00  0.00            
ATOM    578 1HG1 VAL    37      55.730  50.650  56.390  1.00  0.00            
ATOM    579 2HG1 VAL    37      55.420  51.920  55.340  1.00  0.00            
ATOM    580 3HG1 VAL    37      54.350  51.690  56.720  1.00  0.00            
ATOM    581  CG2 VAL    37      54.680  49.340  54.070  1.00  0.00            
ATOM    582 1HG2 VAL    37      54.060  49.080  53.210  1.00  0.00            
ATOM    583 2HG2 VAL    37      55.530  49.920  53.700  1.00  0.00            
ATOM    584 3HG2 VAL    37      55.160  48.500  54.560  1.00  0.00            
ATOM    585  C   VAL    37      53.900  48.740  57.240  1.00  0.00            
ATOM    586  O   VAL    37      54.010  49.370  58.250  1.00  0.00            
ATOM    587  N   LEU    38      54.450  47.530  57.060  1.00  0.00            
ATOM    588  H   LEU    38      54.540  47.160  56.120  1.00  0.00            
ATOM    589  CA  LEU    38      55.000  46.670  58.080  1.00  0.00            
ATOM    590  HA  LEU    38      55.150  47.220  59.010  1.00  0.00            
ATOM    591  CB  LEU    38      54.070  45.480  58.330  1.00  0.00            
ATOM    592  HB2 LEU    38      53.100  45.770  58.740  1.00  0.00            
ATOM    593  HB3 LEU    38      53.830  45.120  57.330  1.00  0.00            
ATOM    594  CG  LEU    38      54.650  44.310  59.170  1.00  0.00            
ATOM    595  HG  LEU    38      55.620  44.050  58.750  1.00  0.00            
ATOM    596  CD1 LEU    38      54.770  44.580  60.630  1.00  0.00            
ATOM    597 1HD1 LEU    38      53.890  44.700  61.260  1.00  0.00            
ATOM    598 2HD1 LEU    38      55.450  43.790  60.950  1.00  0.00            
ATOM    599 3HD1 LEU    38      55.340  45.490  60.820  1.00  0.00            
ATOM    600  CD2 LEU    38      53.660  43.130  59.070  1.00  0.00            
ATOM    601 1HD2 LEU    38      53.620  42.820  58.030  1.00  0.00            
ATOM    602 2HD2 LEU    38      53.970  42.330  59.740  1.00  0.00            
ATOM    603 3HD2 LEU    38      52.660  43.450  59.340  1.00  0.00            
ATOM    604  C   LEU    38      56.350  46.190  57.690  1.00  0.00            
ATOM    605  O   LEU    38      56.530  45.840  56.520  1.00  0.00            
ATOM    606  N   VAL    39      57.260  46.040  58.650  1.00  0.00            
ATOM    607  H   VAL    39      57.000  46.360  59.570  1.00  0.00            
ATOM    608  CA  VAL    39      58.600  45.430  58.400  1.00  0.00            
ATOM    609  HA  VAL    39      58.650  45.150  57.350  1.00  0.00            
ATOM    610  CB  VAL    39      59.810  46.430  58.600  1.00  0.00            
ATOM    611  HB  VAL    39      60.740  45.870  58.530  1.00  0.00            
ATOM    612  CG1 VAL    39      59.700  47.500  57.440  1.00  0.00            
ATOM    613 1HG1 VAL    39      60.460  48.260  57.630  1.00  0.00            
ATOM    614 2HG1 VAL    39      59.810  46.980  56.490  1.00  0.00            
ATOM    615 3HG1 VAL    39      58.760  48.020  57.610  1.00  0.00            
ATOM    616  CG2 VAL    39      59.850  47.210  59.900  1.00  0.00            
ATOM    617 1HG2 VAL    39      58.960  47.810  60.070  1.00  0.00            
ATOM    618 2HG2 VAL    39      59.990  46.440  60.660  1.00  0.00            
ATOM    619 3HG2 VAL    39      60.760  47.800  59.910  1.00  0.00            
ATOM    620  C   VAL    39      58.820  44.180  59.260  1.00  0.00            
ATOM    621  O   VAL    39      58.090  43.870  60.190  1.00  0.00            
ATOM    622  N   ASP    40      59.910  43.420  58.960  1.00  0.00            
ATOM    623  H   ASP    40      60.410  43.760  58.150  1.00  0.00            
ATOM    624  CA  ASP    40      60.560  42.450  59.770  1.00  0.00            
ATOM    625  HA  ASP    40      59.850  41.810  60.280  1.00  0.00            
ATOM    626  CB  ASP    40      61.380  41.400  58.950  1.00  0.00            
ATOM    627  HB2 ASP    40      60.710  40.780  58.350  1.00  0.00            
ATOM    628  HB3 ASP    40      62.120  42.030  58.450  1.00  0.00            
ATOM    629  CG  ASP    40      62.230  40.440  59.790  1.00  0.00            
ATOM    630  OD1 ASP    40      63.040  39.700  59.230  1.00  0.00            
ATOM    631  OD2 ASP    40      62.060  40.430  61.010  1.00  0.00            
ATOM    632  C   ASP    40      61.440  43.210  60.880  1.00  0.00            
ATOM    633  O   ASP    40      62.510  43.740  60.530  1.00  0.00            
ATOM    634  N   PRO    41      60.910  43.390  62.120  1.00  0.00            
ATOM    635  CD  PRO    41      59.790  42.600  62.740  1.00  0.00            
ATOM    636  HD2 PRO    41      59.740  41.600  62.320  1.00  0.00            
ATOM    637  HD3 PRO    41      58.880  43.020  62.300  1.00  0.00            
ATOM    638  CG  PRO    41      59.930  42.650  64.200  1.00  0.00            
ATOM    639  HG2 PRO    41      60.460  41.770  64.550  1.00  0.00            
ATOM    640  HG3 PRO    41      59.020  42.770  64.790  1.00  0.00            
ATOM    641  CB  PRO    41      60.630  44.000  64.370  1.00  0.00            
ATOM    642  HB2 PRO    41      61.100  44.230  65.330  1.00  0.00            
ATOM    643  HB3 PRO    41      59.900  44.780  64.160  1.00  0.00            
ATOM    644  CA  PRO    41      61.590  44.100  63.220  1.00  0.00            
ATOM    645  HA  PRO    41      61.820  45.120  62.910  1.00  0.00            
ATOM    646  C   PRO    41      62.880  43.440  63.590  1.00  0.00            
ATOM    647  O   PRO    41      63.760  44.110  64.190  1.00  0.00            
ATOM    648  N   GLU    42      63.070  42.130  63.350  1.00  0.00            
ATOM    649  H   GLU    42      62.400  41.640  62.780  1.00  0.00            
ATOM    650  CA  GLU    42      64.430  41.540  63.420  1.00  0.00            
ATOM    651  HA  GLU    42      64.850  41.900  64.360  1.00  0.00            
ATOM    652  CB  GLU    42      64.350  40.020  63.510  1.00  0.00            
ATOM    653  HB2 GLU    42      63.560  39.780  64.240  1.00  0.00            
ATOM    654  HB3 GLU    42      63.770  39.690  62.650  1.00  0.00            
ATOM    655  CG  GLU    42      65.510  39.110  63.540  1.00  0.00            
ATOM    656  HG2 GLU    42      65.120  38.110  63.720  1.00  0.00            
ATOM    657  HG3 GLU    42      66.040  39.230  62.590  1.00  0.00            
ATOM    658  CD  GLU    42      66.560  39.360  64.650  1.00  0.00            
ATOM    659  OE1 GLU    42      67.360  38.400  64.830  1.00  0.00            
ATOM    660  OE2 GLU    42      66.530  40.470  65.190  1.00  0.00            
ATOM    661  C   GLU    42      65.490  42.000  62.390  1.00  0.00            
ATOM    662  O   GLU    42      66.610  42.240  62.800  1.00  0.00            
ATOM    663  N   TYR    43      65.090  42.130  61.170  1.00  0.00            
ATOM    664  H   TYR    43      64.110  41.980  60.990  1.00  0.00            
ATOM    665  CA  TYR    43      65.940  42.640  60.050  1.00  0.00            
ATOM    666  HA  TYR    43      66.960  42.350  60.310  1.00  0.00            
ATOM    667  CB  TYR    43      65.530  41.990  58.770  1.00  0.00            
ATOM    668  HB2 TYR    43      65.320  40.940  58.990  1.00  0.00            
ATOM    669  HB3 TYR    43      64.610  42.460  58.430  1.00  0.00            
ATOM    670  CG  TYR    43      66.580  42.030  57.740  1.00  0.00            
ATOM    671  CD1 TYR    43      67.510  40.980  57.670  1.00  0.00            
ATOM    672  HD1 TYR    43      67.690  40.330  58.510  1.00  0.00            
ATOM    673  CE1 TYR    43      68.470  40.950  56.640  1.00  0.00            
ATOM    674  HE1 TYR    43      69.220  40.170  56.720  1.00  0.00            
ATOM    675  CZ  TYR    43      68.560  41.970  55.710  1.00  0.00            
ATOM    676  OH  TYR    43      69.540  41.950  54.830  1.00  0.00            
ATOM    677  HH  TYR    43      69.910  41.060  54.820  1.00  0.00            
ATOM    678  CE2 TYR    43      67.550  43.020  55.750  1.00  0.00            
ATOM    679  HE2 TYR    43      67.610  43.910  55.140  1.00  0.00            
ATOM    680  CD2 TYR    43      66.590  43.080  56.800  1.00  0.00            
ATOM    681  HD2 TYR    43      65.850  43.860  56.830  1.00  0.00            
ATOM    682  C   TYR    43      66.040  44.180  59.780  1.00  0.00            
ATOM    683  O   TYR    43      67.090  44.800  59.840  1.00  0.00            
ATOM    684  N   LEU    44      64.930  44.850  59.470  1.00  0.00            
ATOM    685  H   LEU    44      64.040  44.370  59.570  1.00  0.00            
ATOM    686  CA  LEU    44      64.820  46.290  59.300  1.00  0.00            
ATOM    687  HA  LEU    44      65.800  46.640  58.990  1.00  0.00            
ATOM    688  CB  LEU    44      63.750  46.700  58.260  1.00  0.00            
ATOM    689  HB2 LEU    44      62.750  46.360  58.540  1.00  0.00            
ATOM    690  HB3 LEU    44      63.660  47.780  58.110  1.00  0.00            
ATOM    691  CG  LEU    44      64.020  46.210  56.820  1.00  0.00            
ATOM    692  HG  LEU    44      64.010  45.120  56.770  1.00  0.00            
ATOM    693  CD1 LEU    44      63.020  46.650  55.780  1.00  0.00            
ATOM    694 1HD1 LEU    44      62.070  46.180  56.060  1.00  0.00            
ATOM    695 2HD1 LEU    44      62.970  47.730  55.620  1.00  0.00            
ATOM    696 3HD1 LEU    44      63.350  46.090  54.910  1.00  0.00            
ATOM    697  CD2 LEU    44      65.420  46.580  56.280  1.00  0.00            
ATOM    698 1HD2 LEU    44      65.490  46.250  55.250  1.00  0.00            
ATOM    699 2HD2 LEU    44      65.680  47.640  56.320  1.00  0.00            
ATOM    700 3HD2 LEU    44      66.190  46.040  56.820  1.00  0.00            
ATOM    701  C   LEU    44      64.510  46.850  60.720  1.00  0.00            
ATOM    702  O   LEU    44      63.510  47.510  60.850  1.00  0.00            
ATOM    703  N   LYS    45      65.430  46.660  61.710  1.00  0.00            
ATOM    704  H   LYS    45      66.190  46.030  61.500  1.00  0.00            
ATOM    705  CA  LYS    45      65.480  47.200  63.170  1.00  0.00            
ATOM    706  HA  LYS    45      64.750  46.700  63.810  1.00  0.00            
ATOM    707  CB  LYS    45      66.910  46.860  63.690  1.00  0.00            
ATOM    708  HB2 LYS    45      67.700  46.960  62.950  1.00  0.00            
ATOM    709  HB3 LYS    45      67.220  47.550  64.470  1.00  0.00            
ATOM    710  CG  LYS    45      67.070  45.410  64.160  1.00  0.00            
ATOM    711  HG2 LYS    45      66.270  45.090  64.820  1.00  0.00            
ATOM    712  HG3 LYS    45      67.030  44.740  63.300  1.00  0.00            
ATOM    713  CD  LYS    45      68.270  45.270  65.010  1.00  0.00            
ATOM    714  HD2 LYS    45      69.060  45.750  64.430  1.00  0.00            
ATOM    715  HD3 LYS    45      68.110  45.950  65.850  1.00  0.00            
ATOM    716  CE  LYS    45      68.520  43.900  65.600  1.00  0.00            
ATOM    717  HE2 LYS    45      69.570  44.030  65.830  1.00  0.00            
ATOM    718  HE3 LYS    45      67.980  43.610  66.500  1.00  0.00            
ATOM    719  NZ  LYS    45      68.420  42.830  64.540  1.00  0.00            
ATOM    720  HZ1 LYS    45      67.500  42.450  64.360  1.00  0.00            
ATOM    721  HZ2 LYS    45      68.630  43.220  63.630  1.00  0.00            
ATOM    722  HZ3 LYS    45      69.000  42.040  64.760  1.00  0.00            
ATOM    723  C   LYS    45      65.240  48.660  63.530  1.00  0.00            
ATOM    724  O   LYS    45      64.730  48.970  64.600  1.00  0.00            
ATOM    725  N   GLU    46      65.430  49.470  62.530  1.00  0.00            
ATOM    726  H   GLU    46      65.860  49.160  61.670  1.00  0.00            
ATOM    727  CA  GLU    46      65.280  50.950  62.480  1.00  0.00            
ATOM    728  HA  GLU    46      65.250  51.230  63.540  1.00  0.00            
ATOM    729  CB  GLU    46      66.600  51.560  61.990  1.00  0.00            
ATOM    730  HB2 GLU    46      67.410  50.970  62.430  1.00  0.00            
ATOM    731  HB3 GLU    46      66.730  51.430  60.920  1.00  0.00            
ATOM    732  CG  GLU    46      67.080  52.960  62.420  1.00  0.00            
ATOM    733  HG2 GLU    46      66.500  53.750  61.940  1.00  0.00            
ATOM    734  HG3 GLU    46      67.000  53.080  63.500  1.00  0.00            
ATOM    735  CD  GLU    46      68.550  53.190  62.020  1.00  0.00            
ATOM    736  OE1 GLU    46      69.450  53.560  62.760  1.00  0.00            
ATOM    737  OE2 GLU    46      68.790  52.940  60.850  1.00  0.00            
ATOM    738  C   GLU    46      64.010  51.510  61.810  1.00  0.00            
ATOM    739  O   GLU    46      63.640  52.680  62.050  1.00  0.00            
ATOM    740  N   ARG    47      63.330  50.610  61.090  1.00  0.00            
ATOM    741  H   ARG    47      63.700  49.670  61.020  1.00  0.00            
ATOM    742  CA  ARG    47      62.030  50.700  60.390  1.00  0.00            
ATOM    743  HA  ARG    47      62.060  49.760  59.840  1.00  0.00            
ATOM    744  CB  ARG    47      60.850  50.770  61.310  1.00  0.00            
ATOM    745  HB2 ARG    47      60.850  51.760  61.760  1.00  0.00            
ATOM    746  HB3 ARG    47      60.020  50.710  60.610  1.00  0.00            
ATOM    747  CG  ARG    47      60.830  49.600  62.360  1.00  0.00            
ATOM    748  HG2 ARG    47      59.820  49.200  62.400  1.00  0.00            
ATOM    749  HG3 ARG    47      61.560  48.850  62.070  1.00  0.00            
ATOM    750  CD  ARG    47      61.280  50.260  63.700  1.00  0.00            
ATOM    751  HD2 ARG    47      62.210  50.790  63.480  1.00  0.00            
ATOM    752  HD3 ARG    47      60.620  51.110  63.900  1.00  0.00            
ATOM    753  NE  ARG    47      61.370  49.280  64.770  1.00  0.00            
ATOM    754  HE  ARG    47      61.920  48.450  64.630  1.00  0.00            
ATOM    755  CZ  ARG    47      60.450  49.250  65.740  1.00  0.00            
ATOM    756  NH1 ARG    47      59.430  50.050  65.860  1.00  0.00            
ATOM    757 1HH1 ARG    47      59.280  50.790  65.190  1.00  0.00            
ATOM    758 2HH1 ARG    47      58.860  50.070  66.690  1.00  0.00            
ATOM    759  NH2 ARG    47      60.360  48.280  66.650  1.00  0.00            
ATOM    760 1HH2 ARG    47      60.970  47.470  66.650  1.00  0.00            
ATOM    761 2HH2 ARG    47      59.550  48.150  67.240  1.00  0.00            
ATOM    762  C   ARG    47      61.920  51.760  59.300  1.00  0.00            
ATOM    763  O   ARG    47      60.880  52.440  59.170  1.00  0.00            
ATOM    764  N   ARG    48      63.030  52.020  58.620  1.00  0.00            
ATOM    765  H   ARG    48      63.730  51.290  58.540  1.00  0.00            
ATOM    766  CA  ARG    48      63.300  53.120  57.590  1.00  0.00            
ATOM    767  HA  ARG    48      62.750  53.990  57.940  1.00  0.00            
ATOM    768  CB  ARG    48      64.690  53.460  57.510  1.00  0.00            
ATOM    769  HB2 ARG    48      65.280  52.560  57.360  1.00  0.00            
ATOM    770  HB3 ARG    48      64.910  54.040  56.610  1.00  0.00            
ATOM    771  CG  ARG    48      65.260  54.210  58.730  1.00  0.00            
ATOM    772  HG2 ARG    48      64.950  55.250  58.580  1.00  0.00            
ATOM    773  HG3 ARG    48      64.720  53.840  59.600  1.00  0.00            
ATOM    774  CD  ARG    48      66.800  54.160  58.910  1.00  0.00            
ATOM    775  HD2 ARG    48      67.000  54.580  59.900  1.00  0.00            
ATOM    776  HD3 ARG    48      67.070  53.110  58.960  1.00  0.00            
ATOM    777  NE  ARG    48      67.520  54.860  57.860  1.00  0.00            
ATOM    778  HE  ARG    48      66.990  55.380  57.170  1.00  0.00            
ATOM    779  CZ  ARG    48      68.830  54.890  57.680  1.00  0.00            
ATOM    780  NH1 ARG    48      69.640  54.210  58.450  1.00  0.00            
ATOM    781 1HH1 ARG    48      69.290  53.740  59.280  1.00  0.00            
ATOM    782 2HH1 ARG    48      70.640  54.310  58.340  1.00  0.00            
ATOM    783  NH2 ARG    48      69.250  55.600  56.650  1.00  0.00            
ATOM    784 1HH2 ARG    48      68.580  56.130  56.120  1.00  0.00            
ATOM    785 2HH2 ARG    48      70.260  55.700  56.620  1.00  0.00            
ATOM    786  C   ARG    48      62.700  52.680  56.260  1.00  0.00            
ATOM    787  O   ARG    48      63.300  51.910  55.540  1.00  0.00            
ATOM    788  N   VAL    49      61.550  53.280  55.940  1.00  0.00            
ATOM    789  H   VAL    49      61.240  53.990  56.590  1.00  0.00            
ATOM    790  CA  VAL    49      60.650  52.820  54.790  1.00  0.00            
ATOM    791  HA  VAL    49      61.320  52.510  53.990  1.00  0.00            
ATOM    792  CB  VAL    49      59.610  51.710  55.190  1.00  0.00            
ATOM    793  HB  VAL    49      59.020  52.090  56.030  1.00  0.00            
ATOM    794  CG1 VAL    49      58.480  51.460  54.180  1.00  0.00            
ATOM    795 1HG1 VAL    49      58.810  50.780  53.400  1.00  0.00            
ATOM    796 2HG1 VAL    49      57.600  51.040  54.660  1.00  0.00            
ATOM    797 3HG1 VAL    49      58.100  52.390  53.740  1.00  0.00            
ATOM    798  CG2 VAL    49      60.310  50.430  55.510  1.00  0.00            
ATOM    799 1HG2 VAL    49      59.620  49.580  55.500  1.00  0.00            
ATOM    800 2HG2 VAL    49      61.070  50.200  54.770  1.00  0.00            
ATOM    801 3HG2 VAL    49      60.670  50.400  56.530  1.00  0.00            
ATOM    802  C   VAL    49      59.900  54.100  54.350  1.00  0.00            
ATOM    803  O   VAL    49      59.320  54.830  55.130  1.00  0.00            
ATOM    804  N   TYR    50      59.850  54.250  53.000  1.00  0.00            
ATOM    805  H   TYR    50      60.430  53.650  52.420  1.00  0.00            
ATOM    806  CA  TYR    50      59.000  55.190  52.190  1.00  0.00            
ATOM    807  HA  TYR    50      58.530  55.900  52.870  1.00  0.00            
ATOM    808  CB  TYR    50      59.990  55.740  51.170  1.00  0.00            
ATOM    809  HB2 TYR    50      60.850  56.200  51.660  1.00  0.00            
ATOM    810  HB3 TYR    50      60.370  54.860  50.660  1.00  0.00            
ATOM    811  CG  TYR    50      59.580  56.590  49.970  1.00  0.00            
ATOM    812  CD1 TYR    50      60.180  56.380  48.730  1.00  0.00            
ATOM    813  HD1 TYR    50      60.920  55.590  48.650  1.00  0.00            
ATOM    814  CE1 TYR    50      59.760  57.130  47.590  1.00  0.00            
ATOM    815  HE1 TYR    50      60.250  56.940  46.640  1.00  0.00            
ATOM    816  CZ  TYR    50      58.710  58.070  47.690  1.00  0.00            
ATOM    817  OH  TYR    50      58.380  58.760  46.610  1.00  0.00            
ATOM    818  HH  TYR    50      57.590  59.290  46.690  1.00  0.00            
ATOM    819  CE2 TYR    50      58.050  58.200  48.880  1.00  0.00            
ATOM    820  HE2 TYR    50      57.220  58.890  48.860  1.00  0.00            
ATOM    821  CD2 TYR    50      58.590  57.570  50.040  1.00  0.00            
ATOM    822  HD2 TYR    50      58.130  57.800  50.990  1.00  0.00            
ATOM    823  C   TYR    50      57.900  54.420  51.420  1.00  0.00            
ATOM    824  O   TYR    50      58.080  53.260  51.000  1.00  0.00            
ATOM    825  N   VAL    51      56.710  55.070  51.370  1.00  0.00            
ATOM    826  H   VAL    51      56.840  56.040  51.620  1.00  0.00            
ATOM    827  CA  VAL    51      55.400  54.550  51.030  1.00  0.00            
ATOM    828  HA  VAL    51      55.630  53.750  50.320  1.00  0.00            
ATOM    829  CB  VAL    51      54.570  53.840  52.180  1.00  0.00            
ATOM    830  HB  VAL    51      55.030  52.880  52.400  1.00  0.00            
ATOM    831  CG1 VAL    51      54.560  54.780  53.410  1.00  0.00            
ATOM    832 1HG1 VAL    51      55.610  54.760  53.700  1.00  0.00            
ATOM    833 2HG1 VAL    51      54.280  55.780  53.100  1.00  0.00            
ATOM    834 3HG1 VAL    51      54.050  54.300  54.240  1.00  0.00            
ATOM    835  CG2 VAL    51      53.120  53.570  51.820  1.00  0.00            
ATOM    836 1HG2 VAL    51      52.730  53.000  52.660  1.00  0.00            
ATOM    837 2HG2 VAL    51      52.470  54.400  51.570  1.00  0.00            
ATOM    838 3HG2 VAL    51      53.020  52.930  50.940  1.00  0.00            
ATOM    839  C   VAL    51      54.680  55.530  50.150  1.00  0.00            
ATOM    840  O   VAL    51      54.860  56.780  50.240  1.00  0.00            
ATOM    841  N   THR    52      54.040  55.040  49.090  1.00  0.00            
ATOM    842  H   THR    52      54.060  54.050  48.910  1.00  0.00            
ATOM    843  CA  THR    52      53.340  55.880  48.120  1.00  0.00            
ATOM    844  HA  THR    52      53.120  56.880  48.480  1.00  0.00            
ATOM    845  CB  THR    52      54.230  56.270  46.870  1.00  0.00            
ATOM    846  HB  THR    52      55.120  56.730  47.280  1.00  0.00            
ATOM    847  CG2 THR    52      54.650  54.980  46.130  1.00  0.00            
ATOM    848 1HG2 THR    52      53.830  54.530  45.580  1.00  0.00            
ATOM    849 2HG2 THR    52      55.360  55.280  45.350  1.00  0.00            
ATOM    850 3HG2 THR    52      55.040  54.360  46.930  1.00  0.00            
ATOM    851  OG1 THR    52      53.600  57.090  45.930  1.00  0.00            
ATOM    852  HG1 THR    52      53.420  57.950  46.310  1.00  0.00            
ATOM    853  C   THR    52      52.070  55.300  47.560  1.00  0.00            
ATOM    854  O   THR    52      52.090  54.100  47.340  1.00  0.00            
ATOM    855  N   LEU    53      51.120  56.130  47.000  1.00  0.00            
ATOM    856  H   LEU    53      51.170  57.120  47.170  1.00  0.00            
ATOM    857  CA  LEU    53      50.280  55.680  45.950  1.00  0.00            
ATOM    858  HA  LEU    53      50.380  54.600  45.850  1.00  0.00            
ATOM    859  CB  LEU    53      48.830  55.990  46.380  1.00  0.00            
ATOM    860  HB2 LEU    53      48.720  55.420  47.310  1.00  0.00            
ATOM    861  HB3 LEU    53      48.770  57.050  46.630  1.00  0.00            
ATOM    862  CG  LEU    53      47.720  55.650  45.330  1.00  0.00            
ATOM    863  HG  LEU    53      48.000  54.710  44.860  1.00  0.00            
ATOM    864  CD1 LEU    53      46.370  55.460  45.950  1.00  0.00            
ATOM    865 1HD1 LEU    53      45.750  55.080  45.130  1.00  0.00            
ATOM    866 2HD1 LEU    53      46.270  54.870  46.860  1.00  0.00            
ATOM    867 3HD1 LEU    53      46.050  56.480  46.160  1.00  0.00            
ATOM    868  CD2 LEU    53      47.560  56.630  44.180  1.00  0.00            
ATOM    869 1HD2 LEU    53      47.280  57.630  44.530  1.00  0.00            
ATOM    870 2HD2 LEU    53      48.460  56.760  43.590  1.00  0.00            
ATOM    871 3HD2 LEU    53      46.820  56.260  43.470  1.00  0.00            
ATOM    872  C   LEU    53      50.790  56.410  44.610  1.00  0.00            
ATOM    873  O   LEU    53      51.110  57.600  44.600  1.00  0.00            
ATOM    874  N   THR    54      50.870  55.680  43.520  1.00  0.00            
ATOM    875  H   THR    54      50.570  54.720  43.580  1.00  0.00            
ATOM    876  CA  THR    54      51.220  56.180  42.170  1.00  0.00            
ATOM    877  HA  THR    54      51.290  57.270  42.230  1.00  0.00            
ATOM    878  CB  THR    54      52.540  55.630  41.610  1.00  0.00            
ATOM    879  HB  THR    54      52.370  54.560  41.610  1.00  0.00            
ATOM    880  CG2 THR    54      52.890  56.090  40.170  1.00  0.00            
ATOM    881 1HG2 THR    54      52.970  57.170  40.250  1.00  0.00            
ATOM    882 2HG2 THR    54      53.910  55.770  39.950  1.00  0.00            
ATOM    883 3HG2 THR    54      52.180  55.820  39.380  1.00  0.00            
ATOM    884  OG1 THR    54      53.580  55.910  42.510  1.00  0.00            
ATOM    885  HG1 THR    54      53.160  55.930  43.380  1.00  0.00            
ATOM    886  C   THR    54      50.020  55.860  41.270  1.00  0.00            
ATOM    887  O   THR    54      49.340  54.770  41.440  1.00  0.00            
ATOM    888  N   CYS    55      49.570  56.690  40.320  1.00  0.00            
ATOM    889  H   CYS    55      50.010  57.580  40.130  1.00  0.00            
ATOM    890  CA  CYS    55      48.850  56.200  39.150  1.00  0.00            
ATOM    891  HA  CYS    55      48.550  55.190  39.420  1.00  0.00            
ATOM    892  CB  CYS    55      47.680  57.170  39.060  1.00  0.00            
ATOM    893  HB2 CYS    55      47.090  57.190  39.970  1.00  0.00            
ATOM    894  HB3 CYS    55      47.980  58.140  38.670  1.00  0.00            
ATOM    895  SG  CYS    55      46.670  56.410  37.780  1.00  0.00            
ATOM    896  HG  CYS    55      46.020  55.420  38.400  1.00  0.00            
ATOM    897  C   CYS    55      49.760  56.270  37.890  1.00  0.00            
ATOM    898  O   CYS    55      50.350  57.380  37.630  1.00  0.00            
ATOM    899  N   ALA    56      49.800  55.240  37.060  1.00  0.00            
ATOM    900  H   ALA    56      49.200  54.470  37.320  1.00  0.00            
ATOM    901  CA  ALA    56      50.710  55.080  35.860  1.00  0.00            
ATOM    902  HA  ALA    56      50.950  56.070  35.450  1.00  0.00            
ATOM    903  CB  ALA    56      52.010  54.430  36.190  1.00  0.00            
ATOM    904  HB1 ALA    56      52.770  54.640  35.440  1.00  0.00            
ATOM    905  HB2 ALA    56      52.440  54.790  37.130  1.00  0.00            
ATOM    906  HB3 ALA    56      51.860  53.360  36.300  1.00  0.00            
ATOM    907  C   ALA    56      50.040  54.350  34.690  1.00  0.00            
ATOM    908  O   ALA    56      49.080  53.630  34.860  1.00  0.00            
ATOM    909  N   PHE    57      50.570  54.590  33.470  1.00  0.00            
ATOM    910  H   PHE    57      51.260  55.320  33.480  1.00  0.00            
ATOM    911  CA  PHE    57      50.120  53.890  32.270  1.00  0.00            
ATOM    912  HA  PHE    57      49.500  53.010  32.430  1.00  0.00            
ATOM    913  CB  PHE    57      49.390  54.860  31.420  1.00  0.00            
ATOM    914  HB2 PHE    57      48.530  55.250  31.970  1.00  0.00            
ATOM    915  HB3 PHE    57      50.040  55.710  31.220  1.00  0.00            
ATOM    916  CG  PHE    57      48.850  54.410  30.100  1.00  0.00            
ATOM    917  CD1 PHE    57      48.380  55.360  29.180  1.00  0.00            
ATOM    918  HD1 PHE    57      48.420  56.400  29.470  1.00  0.00            
ATOM    919  CE1 PHE    57      47.690  54.980  27.990  1.00  0.00            
ATOM    920  HE1 PHE    57      47.360  55.770  27.330  1.00  0.00            
ATOM    921  CZ  PHE    57      47.350  53.620  27.820  1.00  0.00            
ATOM    922  HZ  PHE    57      46.850  53.210  26.950  1.00  0.00            
ATOM    923  CE2 PHE    57      47.900  52.700  28.720  1.00  0.00            
ATOM    924  HE2 PHE    57      47.990  51.650  28.500  1.00  0.00            
ATOM    925  CD2 PHE    57      48.650  53.070  29.810  1.00  0.00            
ATOM    926  HD2 PHE    57      49.070  52.250  30.380  1.00  0.00            
ATOM    927  C   PHE    57      51.370  53.450  31.520  1.00  0.00            
ATOM    928  O   PHE    57      52.380  54.200  31.510  1.00  0.00            
ATOM    929  N   ARG    58      51.340  52.280  30.900  1.00  0.00            
ATOM    930  H   ARG    58      50.560  51.640  30.970  1.00  0.00            
ATOM    931  CA  ARG    58      52.330  51.790  29.990  1.00  0.00            
ATOM    932  HA  ARG    58      53.120  52.530  29.920  1.00  0.00            
ATOM    933  CB  ARG    58      52.960  50.460  30.540  1.00  0.00            
ATOM    934  HB2 ARG    58      53.880  50.230  30.000  1.00  0.00            
ATOM    935  HB3 ARG    58      53.210  50.590  31.590  1.00  0.00            
ATOM    936  CG  ARG    58      52.080  49.210  30.440  1.00  0.00            
ATOM    937  HG2 ARG    58      51.070  49.350  30.830  1.00  0.00            
ATOM    938  HG3 ARG    58      52.030  48.890  29.400  1.00  0.00            
ATOM    939  CD  ARG    58      52.650  48.060  31.270  1.00  0.00            
ATOM    940  HD2 ARG    58      52.120  47.120  31.060  1.00  0.00            
ATOM    941  HD3 ARG    58      53.700  48.000  30.980  1.00  0.00            
ATOM    942  NE  ARG    58      52.440  48.140  32.700  1.00  0.00            
ATOM    943  HE  ARG    58      51.470  48.100  33.000  1.00  0.00            
ATOM    944  CZ  ARG    58      53.370  48.310  33.600  1.00  0.00            
ATOM    945  NH1 ARG    58      53.120  48.380  34.830  1.00  0.00            
ATOM    946 1HH1 ARG    58      52.150  48.330  35.130  1.00  0.00            
ATOM    947 2HH1 ARG    58      53.880  48.510  35.470  1.00  0.00            
ATOM    948  NH2 ARG    58      54.630  48.600  33.270  1.00  0.00            
ATOM    949 1HH2 ARG    58      54.800  48.510  32.280  1.00  0.00            
ATOM    950 2HH2 ARG    58      55.320  48.780  33.980  1.00  0.00            
ATOM    951  C   ARG    58      51.650  51.610  28.590  1.00  0.00            
ATOM    952  O   ARG    58      50.570  51.050  28.430  1.00  0.00            
ATOM    953  N   TYR    59      52.320  52.140  27.540  1.00  0.00            
ATOM    954  H   TYR    59      53.220  52.590  27.590  1.00  0.00            
ATOM    955  CA  TYR    59      51.800  52.080  26.180  1.00  0.00            
ATOM    956  HA  TYR    59      51.260  51.140  26.260  1.00  0.00            
ATOM    957  CB  TYR    59      50.800  53.260  25.930  1.00  0.00            
ATOM    958  HB2 TYR    59      50.200  53.220  26.840  1.00  0.00            
ATOM    959  HB3 TYR    59      51.350  54.200  25.820  1.00  0.00            
ATOM    960  CG  TYR    59      49.890  53.100  24.740  1.00  0.00            
ATOM    961  CD1 TYR    59      49.020  52.010  24.770  1.00  0.00            
ATOM    962  HD1 TYR    59      48.940  51.390  25.650  1.00  0.00            
ATOM    963  CE1 TYR    59      48.260  51.720  23.620  1.00  0.00            
ATOM    964  HE1 TYR    59      47.690  50.820  23.490  1.00  0.00            
ATOM    965  CZ  TYR    59      48.340  52.560  22.460  1.00  0.00            
ATOM    966  OH  TYR    59      47.650  52.270  21.330  1.00  0.00            
ATOM    967  HH  TYR    59      47.070  51.540  21.560  1.00  0.00            
ATOM    968  CE2 TYR    59      49.150  53.690  22.480  1.00  0.00            
ATOM    969  HE2 TYR    59      49.230  54.290  21.580  1.00  0.00            
ATOM    970  CD2 TYR    59      49.960  53.930  23.590  1.00  0.00            
ATOM    971  HD2 TYR    59      50.670  54.750  23.580  1.00  0.00            
ATOM    972  C   TYR    59      52.910  52.170  25.140  1.00  0.00            
ATOM    973  O   TYR    59      54.060  52.650  25.410  1.00  0.00            
ATOM    974  N   GLY    60      52.690  51.630  23.920  1.00  0.00            
ATOM    975  H   GLY    60      51.740  51.360  23.700  1.00  0.00            
ATOM    976  CA  GLY    60      53.660  51.540  22.900  1.00  0.00            
ATOM    977  HA2 GLY    60      54.560  51.370  23.500  1.00  0.00            
ATOM    978  HA3 GLY    60      53.470  50.740  22.190  1.00  0.00            
ATOM    979  C   GLY    60      53.930  52.870  22.210  1.00  0.00            
ATOM    980  O   GLY    60      53.030  53.710  22.050  1.00  0.00            
ATOM    981  N   ARG    61      55.150  53.040  21.750  1.00  0.00            
ATOM    982  H   ARG    61      55.870  52.410  22.080  1.00  0.00            
ATOM    983  CA  ARG    61      55.650  54.110  20.800  1.00  0.00            
ATOM    984  HA  ARG    61      54.770  54.350  20.190  1.00  0.00            
ATOM    985  CB  ARG    61      56.070  55.380  21.480  1.00  0.00            
ATOM    986  HB2 ARG    61      56.220  56.130  20.710  1.00  0.00            
ATOM    987  HB3 ARG    61      55.300  55.590  22.230  1.00  0.00            
ATOM    988  CG  ARG    61      57.460  55.280  22.200  1.00  0.00            
ATOM    989  HG2 ARG    61      57.530  54.380  22.820  1.00  0.00            
ATOM    990  HG3 ARG    61      58.310  55.350  21.530  1.00  0.00            
ATOM    991  CD  ARG    61      57.700  56.540  23.110  1.00  0.00            
ATOM    992  HD2 ARG    61      56.800  56.800  23.670  1.00  0.00            
ATOM    993  HD3 ARG    61      58.450  56.140  23.790  1.00  0.00            
ATOM    994  NE  ARG    61      57.980  57.760  22.330  1.00  0.00            
ATOM    995  HE  ARG    61      57.990  57.680  21.320  1.00  0.00            
ATOM    996  CZ  ARG    61      57.910  59.030  22.830  1.00  0.00            
ATOM    997  NH1 ARG    61      57.640  60.030  22.100  1.00  0.00            
ATOM    998 1HH1 ARG    61      57.590  59.890  21.100  1.00  0.00            
ATOM    999 2HH1 ARG    61      57.770  61.000  22.380  1.00  0.00            
ATOM   1000  NH2 ARG    61      58.260  59.250  24.060  1.00  0.00            
ATOM   1001 1HH2 ARG    61      58.470  58.390  24.560  1.00  0.00            
ATOM   1002 2HH2 ARG    61      58.750  60.120  24.230  1.00  0.00            
ATOM   1003  C   ARG    61      56.730  53.620  19.810  1.00  0.00            
ATOM   1004  O   ARG    61      57.480  52.760  20.150  1.00  0.00            
ATOM   1005  N   GLU    62      56.790  54.250  18.680  1.00  0.00            
ATOM   1006  H   GLU    62      56.130  54.970  18.440  1.00  0.00            
ATOM   1007  CA  GLU    62      57.650  53.920  17.670  1.00  0.00            
ATOM   1008  HA  GLU    62      58.430  53.330  18.160  1.00  0.00            
ATOM   1009  CB  GLU    62      56.910  53.140  16.620  1.00  0.00            
ATOM   1010  HB2 GLU    62      57.660  52.860  15.870  1.00  0.00            
ATOM   1011  HB3 GLU    62      56.540  52.300  17.220  1.00  0.00            
ATOM   1012  CG  GLU    62      55.790  53.850  15.800  1.00  0.00            
ATOM   1013  HG2 GLU    62      56.060  54.900  15.730  1.00  0.00            
ATOM   1014  HG3 GLU    62      55.670  53.260  14.890  1.00  0.00            
ATOM   1015  CD  GLU    62      54.410  53.780  16.530  1.00  0.00            
ATOM   1016  OE1 GLU    62      53.680  52.770  16.460  1.00  0.00            
ATOM   1017  OE2 GLU    62      54.000  54.740  17.150  1.00  0.00            
ATOM   1018  C   GLU    62      58.470  55.070  17.040  1.00  0.00            
ATOM   1019  O   GLU    62      59.410  54.760  16.340  1.00  0.00            
ATOM   1020  N   ASP    63      58.050  56.330  17.240  1.00  0.00            
ATOM   1021  H   ASP    63      57.200  56.580  17.730  1.00  0.00            
ATOM   1022  CA  ASP    63      58.850  57.480  16.760  1.00  0.00            
ATOM   1023  HA  ASP    63      58.850  57.430  15.670  1.00  0.00            
ATOM   1024  CB  ASP    63      58.140  58.710  17.290  1.00  0.00            
ATOM   1025  HB2 ASP    63      58.760  59.510  16.890  1.00  0.00            
ATOM   1026  HB3 ASP    63      57.110  58.840  16.960  1.00  0.00            
ATOM   1027  CG  ASP    63      58.160  58.850  18.830  1.00  0.00            
ATOM   1028  OD1 ASP    63      57.840  59.930  19.380  1.00  0.00            
ATOM   1029  OD2 ASP    63      58.420  57.850  19.530  1.00  0.00            
ATOM   1030  C   ASP    63      60.330  57.470  17.120  1.00  0.00            
ATOM   1031  O   ASP    63      61.100  58.330  16.600  1.00  0.00            
ATOM   1032  N   LEU    64      60.770  56.670  18.090  1.00  0.00            
ATOM   1033  H   LEU    64      60.070  56.170  18.620  1.00  0.00            
ATOM   1034  CA  LEU    64      62.180  56.770  18.590  1.00  0.00            
ATOM   1035  HA  LEU    64      62.480  57.820  18.520  1.00  0.00            
ATOM   1036  CB  LEU    64      62.190  56.270  20.060  1.00  0.00            
ATOM   1037  HB2 LEU    64      61.930  55.210  20.070  1.00  0.00            
ATOM   1038  HB3 LEU    64      63.180  56.360  20.500  1.00  0.00            
ATOM   1039  CG  LEU    64      61.410  57.000  21.140  1.00  0.00            
ATOM   1040  HG  LEU    64      60.370  57.070  20.840  1.00  0.00            
ATOM   1041  CD1 LEU    64      61.420  56.120  22.400  1.00  0.00            
ATOM   1042 1HD1 LEU    64      60.860  55.190  22.280  1.00  0.00            
ATOM   1043 2HD1 LEU    64      62.450  55.850  22.650  1.00  0.00            
ATOM   1044 3HD1 LEU    64      61.120  56.690  23.280  1.00  0.00            
ATOM   1045  CD2 LEU    64      61.940  58.410  21.480  1.00  0.00            
ATOM   1046 1HD2 LEU    64      63.010  58.360  21.720  1.00  0.00            
ATOM   1047 2HD2 LEU    64      61.640  59.070  20.670  1.00  0.00            
ATOM   1048 3HD2 LEU    64      61.390  58.800  22.330  1.00  0.00            
ATOM   1049  C   LEU    64      63.060  55.950  17.660  1.00  0.00            
ATOM   1050  O   LEU    64      64.110  55.560  18.110  1.00  0.00            
ATOM   1051  N   ASP    65      62.760  55.680  16.340  1.00  0.00            
ATOM   1052  H   ASP    65      61.990  56.210  15.950  1.00  0.00            
ATOM   1053  CA  ASP    65      63.480  54.790  15.390  1.00  0.00            
ATOM   1054  HA  ASP    65      62.780  54.770  14.550  1.00  0.00            
ATOM   1055  CB  ASP    65      64.880  55.350  14.950  1.00  0.00            
ATOM   1056  HB2 ASP    65      65.580  55.420  15.780  1.00  0.00            
ATOM   1057  HB3 ASP    65      65.140  54.670  14.130  1.00  0.00            
ATOM   1058  CG  ASP    65      64.640  56.760  14.350  1.00  0.00            
ATOM   1059  OD1 ASP    65      65.360  57.650  14.760  1.00  0.00            
ATOM   1060  OD2 ASP    65      63.790  56.900  13.470  1.00  0.00            
ATOM   1061  C   ASP    65      63.690  53.310  15.820  1.00  0.00            
ATOM   1062  O   ASP    65      64.270  52.550  15.080  1.00  0.00            
ATOM   1063  N   VAL    66      63.230  52.930  17.020  1.00  0.00            
ATOM   1064  H   VAL    66      62.930  53.700  17.600  1.00  0.00            
ATOM   1065  CA  VAL    66      62.940  51.590  17.580  1.00  0.00            
ATOM   1066  HA  VAL    66      63.880  51.050  17.470  1.00  0.00            
ATOM   1067  CB  VAL    66      62.480  51.530  19.000  1.00  0.00            
ATOM   1068  HB  VAL    66      62.120  50.560  19.330  1.00  0.00            
ATOM   1069  CG1 VAL    66      63.710  52.080  19.820  1.00  0.00            
ATOM   1070 1HG1 VAL    66      63.670  51.770  20.860  1.00  0.00            
ATOM   1071 2HG1 VAL    66      64.630  51.640  19.430  1.00  0.00            
ATOM   1072 3HG1 VAL    66      63.800  53.160  19.710  1.00  0.00            
ATOM   1073  CG2 VAL    66      61.240  52.400  19.250  1.00  0.00            
ATOM   1074 1HG2 VAL    66      60.990  52.400  20.310  1.00  0.00            
ATOM   1075 2HG2 VAL    66      61.490  53.380  18.840  1.00  0.00            
ATOM   1076 3HG2 VAL    66      60.410  51.890  18.760  1.00  0.00            
ATOM   1077  C   VAL    66      61.910  50.730  16.840  1.00  0.00            
ATOM   1078  O   VAL    66      61.860  49.510  17.010  1.00  0.00            
ATOM   1079  N2  6FC    67      61.040  51.290  16.060  1.00  0.00            
ATOM   1080  H6  6FC    67      61.070  52.290  15.910  1.00  0.00            
ATOM   1081  C1  6FC    67      59.960  50.530  15.370  1.00  0.00            
ATOM   1082  C2  6FC    67      59.620  51.410  14.190  1.00  0.00            
ATOM   1083  S1  6FC    67      61.040  51.850  13.150  1.00  0.00            
ATOM   1084  C3  6FC    67      61.560  50.230  12.570  1.00  0.00            
ATOM   1085  C4  6FC    67      60.830  49.600  11.600  1.00  0.00            
ATOM   1086  C6  6FC    67      61.340  48.460  10.970  1.00  0.00            
ATOM   1087  N1  6FC    67      62.490  47.880  11.410  1.00  0.00            
ATOM   1088  C7  6FC    67      63.200  48.430  12.440  1.00  0.00            
ATOM   1089  C5  6FC    67      62.660  49.650  13.070  1.00  0.00            
ATOM   1090  H5  6FC    67      63.150  50.180  13.890  1.00  0.00            
ATOM   1091  C8  6FC    67      64.560  47.820  12.870  1.00  0.00            
ATOM   1092  F1  6FC    67      65.080  46.890  12.040  1.00  0.00            
ATOM   1093  F2  6FC    67      64.410  47.340  14.160  1.00  0.00            
ATOM   1094  F3  6FC    67      65.600  48.700  13.120  1.00  0.00            
ATOM   1095  C9  6FC    67      60.570  47.630   9.950  1.00  0.00            
ATOM   1096  F4  6FC    67      59.270  48.190   9.820  1.00  0.00            
ATOM   1097  F5  6FC    67      61.170  47.710   8.620  1.00  0.00            
ATOM   1098  F6  6FC    67      60.310  46.290  10.220  1.00  0.00            
ATOM   1099  H4  6FC    67      59.870  50.060  11.400  1.00  0.00            
ATOM   1100  H2  6FC    67      59.270  52.310  14.680  1.00  0.00            
ATOM   1101  H3  6FC    67      58.760  51.020  13.640  1.00  0.00            
ATOM   1102  H1  6FC    67      60.510  49.640  15.050  1.00  0.00            
ATOM   1103  C10 6FC    67      58.750  50.150  16.330  1.00  0.00            
ATOM   1104  O1  6FC    67      57.590  50.020  15.910  1.00  0.00            
ATOM   1105  N   GLY    68      59.040  49.970  17.570  1.00  0.00            
ATOM   1106  H   GLY    68      60.030  49.860  17.750  1.00  0.00            
ATOM   1107  CA  GLY    68      58.010  49.890  18.620  1.00  0.00            
ATOM   1108  HA2 GLY    68      57.390  50.790  18.690  1.00  0.00            
ATOM   1109  HA3 GLY    68      57.430  48.980  18.440  1.00  0.00            
ATOM   1110  C   GLY    68      58.630  49.560  19.950  1.00  0.00            
ATOM   1111  O   GLY    68      59.390  48.620  19.890  1.00  0.00            
ATOM   1112  N   LEU    69      58.380  50.340  20.970  1.00  0.00            
ATOM   1113  H   LEU    69      57.790  51.140  20.770  1.00  0.00            
ATOM   1114  CA  LEU    69      58.930  50.030  22.320  1.00  0.00            
ATOM   1115  HA  LEU    69      58.990  48.960  22.520  1.00  0.00            
ATOM   1116  CB  LEU    69      60.370  50.580  22.460  1.00  0.00            
ATOM   1117  HB2 LEU    69      61.010  50.240  21.640  1.00  0.00            
ATOM   1118  HB3 LEU    69      60.410  51.670  22.380  1.00  0.00            
ATOM   1119  CG  LEU    69      61.150  50.240  23.780  1.00  0.00            
ATOM   1120  HG  LEU    69      60.590  50.590  24.640  1.00  0.00            
ATOM   1121  CD1 LEU    69      61.330  48.740  23.840  1.00  0.00            
ATOM   1122 1HD1 LEU    69      61.850  48.460  24.760  1.00  0.00            
ATOM   1123 2HD1 LEU    69      60.400  48.180  23.690  1.00  0.00            
ATOM   1124 3HD1 LEU    69      61.990  48.410  23.040  1.00  0.00            
ATOM   1125  CD2 LEU    69      62.600  50.670  23.910  1.00  0.00            
ATOM   1126 1HD2 LEU    69      63.220  50.170  23.170  1.00  0.00            
ATOM   1127 2HD2 LEU    69      62.530  51.750  23.810  1.00  0.00            
ATOM   1128 3HD2 LEU    69      62.970  50.450  24.910  1.00  0.00            
ATOM   1129  C   LEU    69      57.870  50.470  23.370  1.00  0.00            
ATOM   1130  O   LEU    69      57.490  51.620  23.510  1.00  0.00            
ATOM   1131  N   THR    70      57.450  49.610  24.280  1.00  0.00            
ATOM   1132  H   THR    70      57.750  48.650  24.210  1.00  0.00            
ATOM   1133  CA  THR    70      56.470  50.000  25.400  1.00  0.00            
ATOM   1134  HA  THR    70      55.650  50.580  24.980  1.00  0.00            
ATOM   1135  CB  THR    70      55.900  48.700  26.020  1.00  0.00            
ATOM   1136  HB  THR    70      56.620  48.130  26.620  1.00  0.00            
ATOM   1137  CG2 THR    70      54.810  48.940  27.070  1.00  0.00            
ATOM   1138 1HG2 THR    70      55.270  49.170  28.030  1.00  0.00            
ATOM   1139 2HG2 THR    70      54.170  49.760  26.770  1.00  0.00            
ATOM   1140 3HG2 THR    70      54.170  48.070  27.220  1.00  0.00            
ATOM   1141  OG1 THR    70      55.270  47.880  25.050  1.00  0.00            
ATOM   1142  HG1 THR    70      56.030  47.440  24.660  1.00  0.00            
ATOM   1143  C   THR    70      57.180  50.720  26.540  1.00  0.00            
ATOM   1144  O   THR    70      57.870  50.070  27.350  1.00  0.00            
ATOM   1145  N   PHE    71      56.800  52.020  26.720  1.00  0.00            
ATOM   1146  H   PHE    71      56.090  52.340  26.080  1.00  0.00            
ATOM   1147  CA  PHE    71      57.180  52.820  27.890  1.00  0.00            
ATOM   1148  HA  PHE    71      58.090  52.410  28.320  1.00  0.00            
ATOM   1149  CB  PHE    71      57.650  54.160  27.490  1.00  0.00            
ATOM   1150  HB2 PHE    71      56.880  54.540  26.820  1.00  0.00            
ATOM   1151  HB3 PHE    71      57.650  54.860  28.320  1.00  0.00            
ATOM   1152  CG  PHE    71      59.030  54.230  26.840  1.00  0.00            
ATOM   1153  CD1 PHE    71      60.190  54.670  27.500  1.00  0.00            
ATOM   1154  HD1 PHE    71      60.050  55.150  28.460  1.00  0.00            
ATOM   1155  CE1 PHE    71      61.430  54.770  26.810  1.00  0.00            
ATOM   1156  HE1 PHE    71      62.320  55.170  27.270  1.00  0.00            
ATOM   1157  CZ  PHE    71      61.590  54.220  25.570  1.00  0.00            
ATOM   1158  HZ  PHE    71      62.570  54.210  25.110  1.00  0.00            
ATOM   1159  CE2 PHE    71      60.440  53.710  24.910  1.00  0.00            
ATOM   1160  HE2 PHE    71      60.560  53.600  23.850  1.00  0.00            
ATOM   1161  CD2 PHE    71      59.170  53.790  25.510  1.00  0.00            
ATOM   1162  HD2 PHE    71      58.270  53.550  24.950  1.00  0.00            
ATOM   1163  C   PHE    71      56.130  52.780  29.020  1.00  0.00            
ATOM   1164  O   PHE    71      54.950  52.680  28.630  1.00  0.00            
ATOM   1165  N   ARG    72      56.540  53.040  30.290  1.00  0.00            
ATOM   1166  H   ARG    72      57.550  53.110  30.350  1.00  0.00            
ATOM   1167  CA  ARG    72      55.710  53.370  31.440  1.00  0.00            
ATOM   1168  HA  ARG    72      54.650  53.310  31.180  1.00  0.00            
ATOM   1169  CB  ARG    72      55.950  52.230  32.450  1.00  0.00            
ATOM   1170  HB2 ARG    72      55.750  51.290  31.950  1.00  0.00            
ATOM   1171  HB3 ARG    72      56.990  52.320  32.770  1.00  0.00            
ATOM   1172  CG  ARG    72      54.920  52.130  33.610  1.00  0.00            
ATOM   1173  HG2 ARG    72      53.870  52.340  33.410  1.00  0.00            
ATOM   1174  HG3 ARG    72      54.880  51.080  33.910  1.00  0.00            
ATOM   1175  CD  ARG    72      55.400  52.840  34.850  1.00  0.00            
ATOM   1176  HD2 ARG    72      55.360  53.920  34.690  1.00  0.00            
ATOM   1177  HD3 ARG    72      54.660  52.590  35.610  1.00  0.00            
ATOM   1178  NE  ARG    72      56.680  52.390  35.360  1.00  0.00            
ATOM   1179  HE  ARG    72      56.900  51.440  35.090  1.00  0.00            
ATOM   1180  CZ  ARG    72      57.450  52.890  36.300  1.00  0.00            
ATOM   1181  NH1 ARG    72      57.180  54.000  36.930  1.00  0.00            
ATOM   1182 1HH1 ARG    72      56.400  54.590  36.680  1.00  0.00            
ATOM   1183 2HH1 ARG    72      57.750  54.230  37.730  1.00  0.00            
ATOM   1184  NH2 ARG    72      58.450  52.230  36.740  1.00  0.00            
ATOM   1185 1HH2 ARG    72      58.730  51.370  36.280  1.00  0.00            
ATOM   1186 2HH2 ARG    72      59.100  52.690  37.350  1.00  0.00            
ATOM   1187  C   ARG    72      55.980  54.780  32.040  1.00  0.00            
ATOM   1188  O   ARG    72      57.120  55.160  32.360  1.00  0.00            
ATOM   1189  N   LYS    73      54.890  55.530  32.200  1.00  0.00            
ATOM   1190  H   LYS    73      53.960  55.190  31.980  1.00  0.00            
ATOM   1191  CA  LYS    73      54.940  56.940  32.600  1.00  0.00            
ATOM   1192  HA  LYS    73      55.900  57.270  33.010  1.00  0.00            
ATOM   1193  CB  LYS    73      54.580  57.810  31.350  1.00  0.00            
ATOM   1194  HB2 LYS    73      55.190  57.470  30.510  1.00  0.00            
ATOM   1195  HB3 LYS    73      53.570  57.570  31.030  1.00  0.00            
ATOM   1196  CG  LYS    73      54.730  59.330  31.510  1.00  0.00            
ATOM   1197  HG2 LYS    73      53.940  59.760  32.130  1.00  0.00            
ATOM   1198  HG3 LYS    73      55.720  59.460  31.940  1.00  0.00            
ATOM   1199  CD  LYS    73      54.740  60.090  30.180  1.00  0.00            
ATOM   1200  HD2 LYS    73      55.540  59.730  29.530  1.00  0.00            
ATOM   1201  HD3 LYS    73      53.850  59.800  29.620  1.00  0.00            
ATOM   1202  CE  LYS    73      54.870  61.620  30.200  1.00  0.00            
ATOM   1203  HE2 LYS    73      54.940  62.060  29.200  1.00  0.00            
ATOM   1204  HE3 LYS    73      54.000  62.070  30.680  1.00  0.00            
ATOM   1205  NZ  LYS    73      56.090  62.000  30.940  1.00  0.00            
ATOM   1206  HZ1 LYS    73      56.190  61.430  31.760  1.00  0.00            
ATOM   1207  HZ2 LYS    73      56.870  61.970  30.290  1.00  0.00            
ATOM   1208  HZ3 LYS    73      56.120  62.960  31.230  1.00  0.00            
ATOM   1209  C   LYS    73      53.870  57.100  33.700  1.00  0.00            
ATOM   1210  O   LYS    73      52.730  56.620  33.590  1.00  0.00            
ATOM   1211  N   ASP    74      54.270  57.820  34.750  1.00  0.00            
ATOM   1212  H   ASP    74      55.260  58.000  34.890  1.00  0.00            
ATOM   1213  CA  ASP    74      53.440  58.100  35.890  1.00  0.00            
ATOM   1214  HA  ASP    74      52.720  57.280  35.970  1.00  0.00            
ATOM   1215  CB  ASP    74      54.320  57.990  37.150  1.00  0.00            
ATOM   1216  HB2 ASP    74      55.110  58.740  37.120  1.00  0.00            
ATOM   1217  HB3 ASP    74      53.620  58.210  37.960  1.00  0.00            
ATOM   1218  CG  ASP    74      55.150  56.700  37.400  1.00  0.00            
ATOM   1219  OD1 ASP    74      56.200  56.700  38.120  1.00  0.00            
ATOM   1220  OD2 ASP    74      54.860  55.590  36.860  1.00  0.00            
ATOM   1221  C   ASP    74      52.600  59.320  35.660  1.00  0.00            
ATOM   1222  O   ASP    74      53.170  60.320  35.230  1.00  0.00            
ATOM   1223  N   LEU    75      51.300  59.360  35.900  1.00  0.00            
ATOM   1224  H   LEU    75      50.840  58.490  36.140  1.00  0.00            
ATOM   1225  CA  LEU    75      50.390  60.430  35.660  1.00  0.00            
ATOM   1226  HA  LEU    75      50.780  61.090  34.880  1.00  0.00            
ATOM   1227  CB  LEU    75      49.060  59.800  35.230  1.00  0.00            
ATOM   1228  HB2 LEU    75      48.570  59.340  36.090  1.00  0.00            
ATOM   1229  HB3 LEU    75      48.390  60.600  34.930  1.00  0.00            
ATOM   1230  CG  LEU    75      49.040  58.770  34.090  1.00  0.00            
ATOM   1231  HG  LEU    75      49.540  57.840  34.360  1.00  0.00            
ATOM   1232  CD1 LEU    75      47.620  58.430  33.620  1.00  0.00            
ATOM   1233 1HD1 LEU    75      47.270  59.380  33.210  1.00  0.00            
ATOM   1234 2HD1 LEU    75      47.480  57.740  32.790  1.00  0.00            
ATOM   1235 3HD1 LEU    75      47.000  58.230  34.490  1.00  0.00            
ATOM   1236  CD2 LEU    75      49.720  59.280  32.810  1.00  0.00            
ATOM   1237 1HD2 LEU    75      50.020  58.400  32.230  1.00  0.00            
ATOM   1238 2HD2 LEU    75      49.060  59.990  32.310  1.00  0.00            
ATOM   1239 3HD2 LEU    75      50.640  59.830  32.990  1.00  0.00            
ATOM   1240  C   LEU    75      50.250  61.260  36.950  1.00  0.00            
ATOM   1241  O   LEU    75      49.880  62.430  36.920  1.00  0.00            
ATOM   1242  N   PHE    76      50.490  60.630  38.100  1.00  0.00            
ATOM   1243  H   PHE    76      50.790  59.660  38.030  1.00  0.00            
ATOM   1244  CA  PHE    76      50.320  61.250  39.450  1.00  0.00            
ATOM   1245  HA  PHE    76      50.940  62.150  39.390  1.00  0.00            
ATOM   1246  CB  PHE    76      48.870  61.610  39.740  1.00  0.00            
ATOM   1247  HB2 PHE    76      48.570  62.580  39.320  1.00  0.00            
ATOM   1248  HB3 PHE    76      48.180  60.980  39.170  1.00  0.00            
ATOM   1249  CG  PHE    76      48.410  61.650  41.220  1.00  0.00            
ATOM   1250  CD1 PHE    76      48.490  62.870  41.910  1.00  0.00            
ATOM   1251  HD1 PHE    76      48.830  63.820  41.520  1.00  0.00            
ATOM   1252  CE1 PHE    76      48.130  62.910  43.290  1.00  0.00            
ATOM   1253  HE1 PHE    76      48.130  63.870  43.790  1.00  0.00            
ATOM   1254  CZ  PHE    76      47.720  61.730  43.980  1.00  0.00            
ATOM   1255  HZ  PHE    76      47.560  61.860  45.040  1.00  0.00            
ATOM   1256  CE2 PHE    76      47.720  60.530  43.310  1.00  0.00            
ATOM   1257  HE2 PHE    76      47.470  59.640  43.870  1.00  0.00            
ATOM   1258  CD2 PHE    76      48.050  60.440  41.920  1.00  0.00            
ATOM   1259  HD2 PHE    76      47.970  59.500  41.410  1.00  0.00            
ATOM   1260  C   PHE    76      50.990  60.380  40.570  1.00  0.00            
ATOM   1261  O   PHE    76      50.830  59.170  40.570  1.00  0.00            
ATOM   1262  N   VAL    77      51.500  60.990  41.630  1.00  0.00            
ATOM   1263  H   VAL    77      51.470  62.000  41.670  1.00  0.00            
ATOM   1264  CA  VAL    77      52.180  60.220  42.770  1.00  0.00            
ATOM   1265  HA  VAL    77      51.670  59.270  42.940  1.00  0.00            
ATOM   1266  CB  VAL    77      53.710  60.020  42.490  1.00  0.00            
ATOM   1267  HB  VAL    77      53.770  59.470  41.550  1.00  0.00            
ATOM   1268  CG1 VAL    77      54.620  61.250  42.390  1.00  0.00            
ATOM   1269 1HG1 VAL    77      54.320  61.960  41.620  1.00  0.00            
ATOM   1270 2HG1 VAL    77      54.660  61.740  43.370  1.00  0.00            
ATOM   1271 3HG1 VAL    77      55.610  60.870  42.150  1.00  0.00            
ATOM   1272  CG2 VAL    77      54.340  59.040  43.530  1.00  0.00            
ATOM   1273 1HG2 VAL    77      55.370  58.800  43.280  1.00  0.00            
ATOM   1274 2HG2 VAL    77      54.350  59.500  44.520  1.00  0.00            
ATOM   1275 3HG2 VAL    77      53.750  58.130  43.640  1.00  0.00            
ATOM   1276  C   VAL    77      52.020  61.090  44.070  1.00  0.00            
ATOM   1277  O   VAL    77      52.220  62.330  44.040  1.00  0.00            
ATOM   1278  N   ALA    78      51.760  60.440  45.210  1.00  0.00            
ATOM   1279  H   ALA    78      51.520  59.460  45.250  1.00  0.00            
ATOM   1280  CA  ALA    78      51.720  61.150  46.510  1.00  0.00            
ATOM   1281  HA  ALA    78      52.190  62.130  46.540  1.00  0.00            
ATOM   1282  CB  ALA    78      50.280  61.270  46.920  1.00  0.00            
ATOM   1283  HB1 ALA    78      49.700  61.650  46.070  1.00  0.00            
ATOM   1284  HB2 ALA    78      49.910  60.270  47.110  1.00  0.00            
ATOM   1285  HB3 ALA    78      50.230  61.880  47.820  1.00  0.00            
ATOM   1286  C   ALA    78      52.460  60.300  47.550  1.00  0.00            
ATOM   1287  O   ALA    78      52.520  59.060  47.400  1.00  0.00            
ATOM   1288  N   ASN    79      53.040  60.810  48.620  1.00  0.00            
ATOM   1289  H   ASN    79      53.020  61.810  48.760  1.00  0.00            
ATOM   1290  CA  ASN    79      54.140  60.160  49.430  1.00  0.00            
ATOM   1291  HA  ASN    79      54.240  59.090  49.260  1.00  0.00            
ATOM   1292  CB  ASN    79      55.390  61.020  49.110  1.00  0.00            
ATOM   1293  HB2 ASN    79      55.140  62.040  49.390  1.00  0.00            
ATOM   1294  HB3 ASN    79      56.250  60.650  49.680  1.00  0.00            
ATOM   1295  CG  ASN    79      55.800  61.040  47.700  1.00  0.00            
ATOM   1296  OD1 ASN    79      56.090  60.050  47.020  1.00  0.00            
ATOM   1297  ND2 ASN    79      55.790  62.220  47.090  1.00  0.00            
ATOM   1298 1HD2 ASN    79      55.860  62.230  46.080  1.00  0.00            
ATOM   1299 2HD2 ASN    79      55.420  63.060  47.490  1.00  0.00            
ATOM   1300  C   ASN    79      53.840  60.140  50.980  1.00  0.00            
ATOM   1301  O   ASN    79      53.230  61.090  51.520  1.00  0.00            
ATOM   1302  N   VAL    80      54.280  59.110  51.690  1.00  0.00            
ATOM   1303  H   VAL    80      54.740  58.350  51.200  1.00  0.00            
ATOM   1304  CA  VAL    80      54.260  58.980  53.150  1.00  0.00            
ATOM   1305  HA  VAL    80      54.240  59.930  53.690  1.00  0.00            
ATOM   1306  CB  VAL    80      53.020  58.260  53.580  1.00  0.00            
ATOM   1307  HB  VAL    80      52.770  57.480  52.850  1.00  0.00            
ATOM   1308  CG1 VAL    80      53.090  57.680  54.960  1.00  0.00            
ATOM   1309 1HG1 VAL    80      52.110  57.540  55.410  1.00  0.00            
ATOM   1310 2HG1 VAL    80      53.550  56.690  54.960  1.00  0.00            
ATOM   1311 3HG1 VAL    80      53.580  58.360  55.650  1.00  0.00            
ATOM   1312  CG2 VAL    80      51.780  59.150  53.630  1.00  0.00            
ATOM   1313 1HG2 VAL    80      50.960  58.470  53.830  1.00  0.00            
ATOM   1314 2HG2 VAL    80      51.730  59.820  54.490  1.00  0.00            
ATOM   1315 3HG2 VAL    80      51.590  59.650  52.680  1.00  0.00            
ATOM   1316  C   VAL    80      55.570  58.320  53.550  1.00  0.00            
ATOM   1317  O   VAL    80      56.100  57.440  52.900  1.00  0.00            
ATOM   1318  N   GLN    81      56.130  58.570  54.710  1.00  0.00            
ATOM   1319  H   GLN    81      55.620  59.240  55.270  1.00  0.00            
ATOM   1320  CA  GLN    81      57.230  57.770  55.360  1.00  0.00            
ATOM   1321  HA  GLN    81      57.610  57.010  54.670  1.00  0.00            
ATOM   1322  CB  GLN    81      58.410  58.680  55.890  1.00  0.00            
ATOM   1323  HB2 GLN    81      57.980  59.250  56.710  1.00  0.00            
ATOM   1324  HB3 GLN    81      59.150  58.140  56.490  1.00  0.00            
ATOM   1325  CG  GLN    81      59.130  59.510  54.780  1.00  0.00            
ATOM   1326  HG2 GLN    81      58.370  60.090  54.260  1.00  0.00            
ATOM   1327  HG3 GLN    81      59.860  60.180  55.230  1.00  0.00            
ATOM   1328  CD  GLN    81      59.920  58.600  53.830  1.00  0.00            
ATOM   1329  OE1 GLN    81      60.320  57.500  54.060  1.00  0.00            
ATOM   1330  NE2 GLN    81      60.270  59.180  52.750  1.00  0.00            
ATOM   1331 1HE2 GLN    81      61.010  58.750  52.220  1.00  0.00            
ATOM   1332 2HE2 GLN    81      59.890  60.050  52.400  1.00  0.00            
ATOM   1333  C   GLN    81      56.640  57.020  56.580  1.00  0.00            
ATOM   1334  O   GLN    81      55.600  57.320  57.110  1.00  0.00            
ATOM   1335  N   SER    82      57.440  56.060  57.060  1.00  0.00            
ATOM   1336  H   SER    82      58.280  55.790  56.570  1.00  0.00            
ATOM   1337  CA  SER    82      57.150  55.370  58.310  1.00  0.00            
ATOM   1338  HA  SER    82      56.080  55.160  58.370  1.00  0.00            
ATOM   1339  CB  SER    82      57.960  54.070  58.420  1.00  0.00            
ATOM   1340  HB2 SER    82      57.680  53.340  59.170  1.00  0.00            
ATOM   1341  HB3 SER    82      57.750  53.440  57.560  1.00  0.00            
ATOM   1342  OG  SER    82      59.360  54.420  58.470  1.00  0.00            
ATOM   1343  HG  SER    82      59.860  53.680  58.810  1.00  0.00            
ATOM   1344  C   SER    82      57.340  56.380  59.510  1.00  0.00            
ATOM   1345  O   SER    82      56.650  56.290  60.520  1.00  0.00            
ATOM   1346  N   PHE    83      58.240  57.360  59.350  1.00  0.00            
ATOM   1347  H   PHE    83      58.760  57.330  58.490  1.00  0.00            
ATOM   1348  CA  PHE    83      58.530  58.470  60.230  1.00  0.00            
ATOM   1349  HA  PHE    83      57.570  58.810  60.620  1.00  0.00            
ATOM   1350  CB  PHE    83      59.390  58.130  61.510  1.00  0.00            
ATOM   1351  HB2 PHE    83      59.400  58.990  62.190  1.00  0.00            
ATOM   1352  HB3 PHE    83      58.660  57.520  62.040  1.00  0.00            
ATOM   1353  CG  PHE    83      60.730  57.410  61.330  1.00  0.00            
ATOM   1354  CD1 PHE    83      61.960  58.110  61.370  1.00  0.00            
ATOM   1355  HD1 PHE    83      62.020  59.190  61.360  1.00  0.00            
ATOM   1356  CE1 PHE    83      63.170  57.460  61.300  1.00  0.00            
ATOM   1357  HE1 PHE    83      64.030  58.110  61.310  1.00  0.00            
ATOM   1358  CZ  PHE    83      63.220  56.110  61.080  1.00  0.00            
ATOM   1359  HZ  PHE    83      64.170  55.590  61.020  1.00  0.00            
ATOM   1360  CE2 PHE    83      62.000  55.360  61.060  1.00  0.00            
ATOM   1361  HE2 PHE    83      62.000  54.280  60.960  1.00  0.00            
ATOM   1362  CD2 PHE    83      60.770  56.020  61.260  1.00  0.00            
ATOM   1363  HD2 PHE    83      59.860  55.430  61.230  1.00  0.00            
ATOM   1364  C   PHE    83      59.300  59.480  59.390  1.00  0.00            
ATOM   1365  O   PHE    83      60.170  59.130  58.660  1.00  0.00            
ATOM   1366  N   PRO    84      58.990  60.820  59.590  1.00  0.00            
ATOM   1367  CD  PRO    84      59.720  61.910  59.030  1.00  0.00            
ATOM   1368  HD2 PRO    84      59.680  61.760  57.950  1.00  0.00            
ATOM   1369  HD3 PRO    84      60.630  61.860  59.630  1.00  0.00            
ATOM   1370  CG  PRO    84      58.980  63.220  59.380  1.00  0.00            
ATOM   1371  HG2 PRO    84      58.300  63.600  58.630  1.00  0.00            
ATOM   1372  HG3 PRO    84      59.660  64.050  59.610  1.00  0.00            
ATOM   1373  CB  PRO    84      58.100  62.740  60.580  1.00  0.00            
ATOM   1374  HB2 PRO    84      57.140  63.250  60.700  1.00  0.00            
ATOM   1375  HB3 PRO    84      58.580  62.680  61.560  1.00  0.00            
ATOM   1376  CA  PRO    84      57.870  61.300  60.290  1.00  0.00            
ATOM   1377  HA  PRO    84      57.730  60.770  61.230  1.00  0.00            
ATOM   1378  C   PRO    84      56.520  61.050  59.420  1.00  0.00            
ATOM   1379  O   PRO    84      56.620  60.940  58.220  1.00  0.00            
ATOM   1380  N   PRO    85      55.330  60.940  60.060  1.00  0.00            
ATOM   1381  CD  PRO    85      55.080  61.040  61.470  1.00  0.00            
ATOM   1382  HD2 PRO    85      55.450  62.020  61.790  1.00  0.00            
ATOM   1383  HD3 PRO    85      55.630  60.220  61.920  1.00  0.00            
ATOM   1384  CG  PRO    85      53.560  60.970  61.800  1.00  0.00            
ATOM   1385  HG2 PRO    85      53.100  61.950  61.930  1.00  0.00            
ATOM   1386  HG3 PRO    85      53.300  60.330  62.650  1.00  0.00            
ATOM   1387  CB  PRO    85      53.080  60.380  60.510  1.00  0.00            
ATOM   1388  HB2 PRO    85      52.020  60.560  60.340  1.00  0.00            
ATOM   1389  HB3 PRO    85      53.190  59.300  60.600  1.00  0.00            
ATOM   1390  CA  PRO    85      54.060  60.860  59.480  1.00  0.00            
ATOM   1391  HA  PRO    85      54.150  60.130  58.670  1.00  0.00            
ATOM   1392  C   PRO    85      53.730  62.130  58.700  1.00  0.00            
ATOM   1393  O   PRO    85      54.330  63.220  58.930  1.00  0.00            
ATOM   1394  N   ALA    86      52.850  61.990  57.760  1.00  0.00            
ATOM   1395  H   ALA    86      52.370  61.110  57.640  1.00  0.00            
ATOM   1396  CA  ALA    86      52.390  63.130  56.980  1.00  0.00            
ATOM   1397  HA  ALA    86      53.300  63.530  56.530  1.00  0.00            
ATOM   1398  CB  ALA    86      51.600  62.600  55.730  1.00  0.00            
ATOM   1399  HB1 ALA    86      52.360  62.130  55.100  1.00  0.00            
ATOM   1400  HB2 ALA    86      50.850  61.830  55.910  1.00  0.00            
ATOM   1401  HB3 ALA    86      51.070  63.420  55.240  1.00  0.00            
ATOM   1402  C   ALA    86      51.620  64.170  57.790  1.00  0.00            
ATOM   1403  O   ALA    86      50.930  63.760  58.750  1.00  0.00            
ATOM   1404  N   PRO    87      51.490  65.410  57.310  1.00  0.00            
ATOM   1405  CD  PRO    87      52.060  65.910  56.100  1.00  0.00            
ATOM   1406  HD2 PRO    87      51.430  65.490  55.320  1.00  0.00            
ATOM   1407  HD3 PRO    87      53.100  65.590  56.000  1.00  0.00            
ATOM   1408  CG  PRO    87      52.050  67.410  56.260  1.00  0.00            
ATOM   1409  HG2 PRO    87      51.950  67.830  55.260  1.00  0.00            
ATOM   1410  HG3 PRO    87      52.970  67.800  56.690  1.00  0.00            
ATOM   1411  CB  PRO    87      50.840  67.700  57.200  1.00  0.00            
ATOM   1412  HB2 PRO    87      49.920  67.610  56.630  1.00  0.00            
ATOM   1413  HB3 PRO    87      51.000  68.670  57.670  1.00  0.00            
ATOM   1414  CA  PRO    87      50.840  66.480  58.090  1.00  0.00            
ATOM   1415  HA  PRO    87      51.480  66.500  58.970  1.00  0.00            
ATOM   1416  C   PRO    87      49.360  66.190  58.570  1.00  0.00            
ATOM   1417  O   PRO    87      48.670  65.290  58.010  1.00  0.00            
ATOM   1418  N   GLU    88      49.030  66.870  59.630  1.00  0.00            
ATOM   1419  H   GLU    88      49.510  67.740  59.810  1.00  0.00            
ATOM   1420  CA  GLU    88      47.930  66.580  60.560  1.00  0.00            
ATOM   1421  HA  GLU    88      47.890  65.530  60.850  1.00  0.00            
ATOM   1422  CB  GLU    88      48.040  67.530  61.810  1.00  0.00            
ATOM   1423  HB2 GLU    88      47.960  68.560  61.470  1.00  0.00            
ATOM   1424  HB3 GLU    88      47.250  67.230  62.510  1.00  0.00            
ATOM   1425  CG  GLU    88      49.450  67.610  62.430  1.00  0.00            
ATOM   1426  HG2 GLU    88      50.230  67.960  61.760  1.00  0.00            
ATOM   1427  HG3 GLU    88      49.450  68.370  63.220  1.00  0.00            
ATOM   1428  CD  GLU    88      49.960  66.320  63.080  1.00  0.00            
ATOM   1429  OE1 GLU    88      49.550  65.200  62.650  1.00  0.00            
ATOM   1430  OE2 GLU    88      50.660  66.400  64.070  1.00  0.00            
ATOM   1431  C   GLU    88      46.500  66.710  60.040  1.00  0.00            
ATOM   1432  O   GLU    88      45.590  66.120  60.640  1.00  0.00            
ATOM   1433  N   ASP    89      46.250  67.380  58.920  1.00  0.00            
ATOM   1434  H   ASP    89      47.100  67.750  58.510  1.00  0.00            
ATOM   1435  CA  ASP    89      44.950  67.610  58.370  1.00  0.00            
ATOM   1436  HA  ASP    89      44.310  68.000  59.160  1.00  0.00            
ATOM   1437  CB  ASP    89      45.060  68.640  57.270  1.00  0.00            
ATOM   1438  HB2 ASP    89      45.860  68.390  56.580  1.00  0.00            
ATOM   1439  HB3 ASP    89      44.150  68.630  56.670  1.00  0.00            
ATOM   1440  CG  ASP    89      45.220  70.050  57.810  1.00  0.00            
ATOM   1441  OD1 ASP    89      46.040  70.750  57.230  1.00  0.00            
ATOM   1442  OD2 ASP    89      44.650  70.360  58.840  1.00  0.00            
ATOM   1443  C   ASP    89      44.130  66.420  57.820  1.00  0.00            
ATOM   1444  O   ASP    89      42.890  66.430  57.500  1.00  0.00            
ATOM   1445  N   LYS    90      44.860  65.310  57.730  1.00  0.00            
ATOM   1446  H   LYS    90      45.830  65.430  57.990  1.00  0.00            
ATOM   1447  CA  LYS    90      44.370  64.040  57.210  1.00  0.00            
ATOM   1448  HA  LYS    90      43.940  64.310  56.250  1.00  0.00            
ATOM   1449  CB  LYS    90      45.510  63.040  56.960  1.00  0.00            
ATOM   1450  HB2 LYS    90      45.170  62.130  56.470  1.00  0.00            
ATOM   1451  HB3 LYS    90      46.260  63.510  56.320  1.00  0.00            
ATOM   1452  CG  LYS    90      46.210  62.700  58.270  1.00  0.00            
ATOM   1453  HG2 LYS    90      46.570  63.570  58.820  1.00  0.00            
ATOM   1454  HG3 LYS    90      45.550  62.110  58.910  1.00  0.00            
ATOM   1455  CD  LYS    90      47.410  61.830  57.870  1.00  0.00            
ATOM   1456  HD2 LYS    90      47.110  61.130  57.080  1.00  0.00            
ATOM   1457  HD3 LYS    90      48.070  62.470  57.280  1.00  0.00            
ATOM   1458  CE  LYS    90      48.240  61.270  59.000  1.00  0.00            
ATOM   1459  HE2 LYS    90      47.530  60.670  59.570  1.00  0.00            
ATOM   1460  HE3 LYS    90      49.040  60.670  58.560  1.00  0.00            
ATOM   1461  NZ  LYS    90      48.800  62.320  59.800  1.00  0.00            
ATOM   1462  HZ1 LYS    90      48.010  62.780  60.240  1.00  0.00            
ATOM   1463  HZ2 LYS    90      49.410  61.980  60.530  1.00  0.00            
ATOM   1464  HZ3 LYS    90      49.310  62.950  59.200  1.00  0.00            
ATOM   1465  C   LYS    90      43.070  63.430  57.940  1.00  0.00            
ATOM   1466  O   LYS    90      42.790  63.730  59.130  1.00  0.00            
ATOM   1467  N   LYS    91      42.340  62.580  57.270  1.00  0.00            
ATOM   1468  H   LYS    91      42.470  62.450  56.280  1.00  0.00            
ATOM   1469  CA  LYS    91      41.260  61.740  57.850  1.00  0.00            
ATOM   1470  HA  LYS    91      40.480  62.420  58.190  1.00  0.00            
ATOM   1471  CB  LYS    91      40.490  61.020  56.740  1.00  0.00            
ATOM   1472  HB2 LYS    91      39.570  60.620  57.150  1.00  0.00            
ATOM   1473  HB3 LYS    91      40.320  61.850  56.050  1.00  0.00            
ATOM   1474  CG  LYS    91      41.240  59.880  56.010  1.00  0.00            
ATOM   1475  HG2 LYS    91      41.960  60.310  55.310  1.00  0.00            
ATOM   1476  HG3 LYS    91      41.850  59.400  56.770  1.00  0.00            
ATOM   1477  CD  LYS    91      40.450  58.890  55.110  1.00  0.00            
ATOM   1478  HD2 LYS    91      39.870  59.370  54.320  1.00  0.00            
ATOM   1479  HD3 LYS    91      41.230  58.310  54.620  1.00  0.00            
ATOM   1480  CE  LYS    91      39.510  57.960  55.920  1.00  0.00            
ATOM   1481  HE2 LYS    91      38.790  58.460  56.560  1.00  0.00            
ATOM   1482  HE3 LYS    91      38.950  57.330  55.220  1.00  0.00            
ATOM   1483  NZ  LYS    91      40.440  57.080  56.690  1.00  0.00            
ATOM   1484  HZ1 LYS    91      41.070  56.630  56.040  1.00  0.00            
ATOM   1485  HZ2 LYS    91      40.780  57.700  57.400  1.00  0.00            
ATOM   1486  HZ3 LYS    91      39.820  56.430  57.160  1.00  0.00            
ATOM   1487  C   LYS    91      41.700  60.850  59.060  1.00  0.00            
ATOM   1488  O   LYS    91      42.870  60.400  59.050  1.00  0.00            
ATOM   1489  N   PRO    92      40.800  60.610  60.020  1.00  0.00            
ATOM   1490  CD  PRO    92      39.480  61.240  60.180  1.00  0.00            
ATOM   1491  HD2 PRO    92      38.820  60.960  59.370  1.00  0.00            
ATOM   1492  HD3 PRO    92      39.440  62.330  60.280  1.00  0.00            
ATOM   1493  CG  PRO    92      38.920  60.670  61.520  1.00  0.00            
ATOM   1494  HG2 PRO    92      37.840  60.760  61.670  1.00  0.00            
ATOM   1495  HG3 PRO    92      39.390  61.280  62.300  1.00  0.00            
ATOM   1496  CB  PRO    92      39.480  59.350  61.620  1.00  0.00            
ATOM   1497  HB2 PRO    92      38.850  58.600  61.140  1.00  0.00            
ATOM   1498  HB3 PRO    92      39.610  59.010  62.650  1.00  0.00            
ATOM   1499  CA  PRO    92      40.890  59.530  60.970  1.00  0.00            
ATOM   1500  HA  PRO    92      41.660  59.740  61.700  1.00  0.00            
ATOM   1501  C   PRO    92      41.240  58.210  60.370  1.00  0.00            
ATOM   1502  O   PRO    92      41.000  58.020  59.190  1.00  0.00            
ATOM   1503  N   LEU    93      41.880  57.360  61.170  1.00  0.00            
ATOM   1504  H   LEU    93      41.790  57.550  62.160  1.00  0.00            
ATOM   1505  CA  LEU    93      42.230  55.960  60.730  1.00  0.00            
ATOM   1506  HA  LEU    93      42.770  55.880  59.790  1.00  0.00            
ATOM   1507  CB  LEU    93      43.160  55.330  61.830  1.00  0.00            
ATOM   1508  HB2 LEU    93      42.540  55.380  62.720  1.00  0.00            
ATOM   1509  HB3 LEU    93      43.340  54.300  61.510  1.00  0.00            
ATOM   1510  CG  LEU    93      44.480  56.100  62.070  1.00  0.00            
ATOM   1511  HG  LEU    93      44.300  57.160  62.240  1.00  0.00            
ATOM   1512  CD1 LEU    93      45.150  55.600  63.410  1.00  0.00            
ATOM   1513 1HD1 LEU    93      45.210  54.520  63.500  1.00  0.00            
ATOM   1514 2HD1 LEU    93      46.130  56.080  63.520  1.00  0.00            
ATOM   1515 3HD1 LEU    93      44.610  55.840  64.330  1.00  0.00            
ATOM   1516  CD2 LEU    93      45.440  55.870  60.940  1.00  0.00            
ATOM   1517 1HD2 LEU    93      46.230  56.610  60.980  1.00  0.00            
ATOM   1518 2HD2 LEU    93      45.930  54.900  61.050  1.00  0.00            
ATOM   1519 3HD2 LEU    93      44.910  55.900  59.990  1.00  0.00            
ATOM   1520  C   LEU    93      40.920  55.140  60.640  1.00  0.00            
ATOM   1521  O   LEU    93      40.030  55.220  61.460  1.00  0.00            
ATOM   1522  N   THR    94      40.800  54.240  59.650  1.00  0.00            
ATOM   1523  H   THR    94      41.620  54.040  59.100  1.00  0.00            
ATOM   1524  CA  THR    94      39.680  53.290  59.390  1.00  0.00            
ATOM   1525  HA  THR    94      38.750  53.850  59.450  1.00  0.00            
ATOM   1526  CB  THR    94      39.700  52.600  58.020  1.00  0.00            
ATOM   1527  HB  THR    94      38.790  52.040  57.790  1.00  0.00            
ATOM   1528  CG2 THR    94      40.030  53.480  56.860  1.00  0.00            
ATOM   1529 1HG2 THR    94      41.120  53.520  56.890  1.00  0.00            
ATOM   1530 2HG2 THR    94      39.590  53.040  55.960  1.00  0.00            
ATOM   1531 3HG2 THR    94      39.610  54.480  57.000  1.00  0.00            
ATOM   1532  OG1 THR    94      40.640  51.580  58.020  1.00  0.00            
ATOM   1533  HG1 THR    94      40.690  51.060  57.220  1.00  0.00            
ATOM   1534  C   THR    94      39.540  52.260  60.490  1.00  0.00            
ATOM   1535  O   THR    94      40.550  51.920  61.130  1.00  0.00            
ATOM   1536  N   ARG    95      38.340  51.660  60.740  1.00  0.00            
ATOM   1537  H   ARG    95      37.530  51.810  60.150  1.00  0.00            
ATOM   1538  CA  ARG    95      38.320  50.520  61.720  1.00  0.00            
ATOM   1539  HA  ARG    95      38.620  50.900  62.690  1.00  0.00            
ATOM   1540  CB  ARG    95      36.820  50.060  61.780  1.00  0.00            
ATOM   1541  HB2 ARG    95      36.540  49.850  60.750  1.00  0.00            
ATOM   1542  HB3 ARG    95      36.700  49.120  62.300  1.00  0.00            
ATOM   1543  CG  ARG    95      35.910  51.180  62.330  1.00  0.00            
ATOM   1544  HG2 ARG    95      36.010  52.090  61.740  1.00  0.00            
ATOM   1545  HG3 ARG    95      34.880  50.840  62.200  1.00  0.00            
ATOM   1546  CD  ARG    95      36.090  51.510  63.830  1.00  0.00            
ATOM   1547  HD2 ARG    95      36.970  52.140  63.880  1.00  0.00            
ATOM   1548  HD3 ARG    95      35.230  52.060  64.220  1.00  0.00            
ATOM   1549  NE  ARG    95      36.170  50.310  64.720  1.00  0.00            
ATOM   1550  HE  ARG    95      35.480  49.620  64.480  1.00  0.00            
ATOM   1551  CZ  ARG    95      37.150  49.870  65.470  1.00  0.00            
ATOM   1552  NH1 ARG    95      38.260  50.480  65.520  1.00  0.00            
ATOM   1553 1HH1 ARG    95      38.490  51.410  65.200  1.00  0.00            
ATOM   1554 2HH1 ARG    95      39.020  50.030  66.030  1.00  0.00            
ATOM   1555  NH2 ARG    95      37.070  48.720  66.120  1.00  0.00            
ATOM   1556 1HH2 ARG    95      36.200  48.200  66.110  1.00  0.00            
ATOM   1557 2HH2 ARG    95      37.800  48.370  66.720  1.00  0.00            
ATOM   1558  C   ARG    95      39.270  49.340  61.450  1.00  0.00            
ATOM   1559  O   ARG    95      39.890  48.780  62.300  1.00  0.00            
ATOM   1560  N   LEU    96      39.450  49.070  60.160  1.00  0.00            
ATOM   1561  H   LEU    96      39.010  49.650  59.470  1.00  0.00            
ATOM   1562  CA  LEU    96      40.420  48.120  59.660  1.00  0.00            
ATOM   1563  HA  LEU    96      40.300  47.190  60.220  1.00  0.00            
ATOM   1564  CB  LEU    96      40.200  47.860  58.110  1.00  0.00            
ATOM   1565  HB2 LEU    96      39.980  48.810  57.630  1.00  0.00            
ATOM   1566  HB3 LEU    96      41.130  47.480  57.690  1.00  0.00            
ATOM   1567  CG  LEU    96      38.970  47.040  57.830  1.00  0.00            
ATOM   1568  HG  LEU    96      38.850  46.340  58.650  1.00  0.00            
ATOM   1569  CD1 LEU    96      37.660  47.850  57.780  1.00  0.00            
ATOM   1570 1HD1 LEU    96      36.890  47.130  57.510  1.00  0.00            
ATOM   1571 2HD1 LEU    96      37.500  48.400  58.710  1.00  0.00            
ATOM   1572 3HD1 LEU    96      37.630  48.520  56.920  1.00  0.00            
ATOM   1573  CD2 LEU    96      39.070  46.220  56.510  1.00  0.00            
ATOM   1574 1HD2 LEU    96      40.010  45.720  56.300  1.00  0.00            
ATOM   1575 2HD2 LEU    96      38.270  45.480  56.400  1.00  0.00            
ATOM   1576 3HD2 LEU    96      38.930  46.830  55.620  1.00  0.00            
ATOM   1577  C   LEU    96      41.840  48.570  59.840  1.00  0.00            
ATOM   1578  O   LEU    96      42.590  47.700  60.140  1.00  0.00            
ATOM   1579  N   GLN    97      42.280  49.850  59.680  1.00  0.00            
ATOM   1580  H   GLN    97      41.770  50.550  59.170  1.00  0.00            
ATOM   1581  CA  GLN    97      43.610  50.260  60.160  1.00  0.00            
ATOM   1582  HA  GLN    97      44.390  49.710  59.630  1.00  0.00            
ATOM   1583  CB  GLN    97      43.870  51.750  59.850  1.00  0.00            
ATOM   1584  HB2 GLN    97      42.940  52.290  60.060  1.00  0.00            
ATOM   1585  HB3 GLN    97      44.590  52.170  60.540  1.00  0.00            
ATOM   1586  CG  GLN    97      44.300  51.910  58.420  1.00  0.00            
ATOM   1587  HG2 GLN    97      45.320  51.530  58.410  1.00  0.00            
ATOM   1588  HG3 GLN    97      43.690  51.210  57.840  1.00  0.00            
ATOM   1589  CD  GLN    97      44.250  53.360  58.050  1.00  0.00            
ATOM   1590  OE1 GLN    97      43.400  54.130  58.430  1.00  0.00            
ATOM   1591  NE2 GLN    97      45.280  53.790  57.400  1.00  0.00            
ATOM   1592 1HE2 GLN    97      45.350  54.770  57.170  1.00  0.00            
ATOM   1593 2HE2 GLN    97      46.050  53.160  57.210  1.00  0.00            
ATOM   1594  C   GLN    97      43.840  50.080  61.720  1.00  0.00            
ATOM   1595  O   GLN    97      44.840  49.490  62.150  1.00  0.00            
ATOM   1596  N   GLU    98      42.910  50.490  62.530  1.00  0.00            
ATOM   1597  H   GLU    98      42.150  50.940  62.030  1.00  0.00            
ATOM   1598  CA  GLU    98      42.920  50.410  64.000  1.00  0.00            
ATOM   1599  HA  GLU    98      43.850  50.890  64.300  1.00  0.00            
ATOM   1600  CB  GLU    98      41.730  51.090  64.680  1.00  0.00            
ATOM   1601  HB2 GLU    98      40.810  50.520  64.510  1.00  0.00            
ATOM   1602  HB3 GLU    98      41.950  51.010  65.740  1.00  0.00            
ATOM   1603  CG  GLU    98      41.700  52.630  64.330  1.00  0.00            
ATOM   1604  HG2 GLU    98      42.640  53.060  64.670  1.00  0.00            
ATOM   1605  HG3 GLU    98      41.490  52.760  63.260  1.00  0.00            
ATOM   1606  CD  GLU    98      40.440  53.280  64.950  1.00  0.00            
ATOM   1607  OE1 GLU    98      40.700  54.140  65.840  1.00  0.00            
ATOM   1608  OE2 GLU    98      39.270  52.910  64.630  1.00  0.00            
ATOM   1609  C   GLU    98      43.030  48.950  64.510  1.00  0.00            
ATOM   1610  O   GLU    98      43.840  48.570  65.340  1.00  0.00            
ATOM   1611  N   ARG    99      42.160  48.070  64.010  1.00  0.00            
ATOM   1612  H   ARG    99      41.440  48.390  63.380  1.00  0.00            
ATOM   1613  CA  ARG    99      42.190  46.580  64.280  1.00  0.00            
ATOM   1614  HA  ARG    99      42.250  46.430  65.350  1.00  0.00            
ATOM   1615  CB  ARG    99      41.000  45.820  63.630  1.00  0.00            
ATOM   1616  HB2 ARG    99      40.930  46.100  62.580  1.00  0.00            
ATOM   1617  HB3 ARG    99      41.220  44.760  63.600  1.00  0.00            
ATOM   1618  CG  ARG    99      39.720  46.000  64.410  1.00  0.00            
ATOM   1619  HG2 ARG    99      39.800  45.770  65.470  1.00  0.00            
ATOM   1620  HG3 ARG    99      39.500  47.050  64.210  1.00  0.00            
ATOM   1621  CD  ARG    99      38.500  45.270  63.810  1.00  0.00            
ATOM   1622  HD2 ARG    99      37.680  45.490  64.500  1.00  0.00            
ATOM   1623  HD3 ARG    99      38.240  45.680  62.840  1.00  0.00            
ATOM   1624  NE  ARG    99      38.680  43.790  63.790  1.00  0.00            
ATOM   1625  HE  ARG    99      39.510  43.420  64.230  1.00  0.00            
ATOM   1626  CZ  ARG    99      37.860  42.920  63.290  1.00  0.00            
ATOM   1627  NH1 ARG    99      36.870  43.340  62.540  1.00  0.00            
ATOM   1628 1HH1 ARG    99      36.670  44.330  62.550  1.00  0.00            
ATOM   1629 2HH1 ARG    99      36.250  42.710  62.050  1.00  0.00            
ATOM   1630  NH2 ARG    99      38.120  41.660  63.400  1.00  0.00            
ATOM   1631 1HH2 ARG    99      38.850  41.420  64.060  1.00  0.00            
ATOM   1632 2HH2 ARG    99      37.530  40.980  62.960  1.00  0.00            
ATOM   1633  C   ARG    99      43.420  45.920  63.720  1.00  0.00            
ATOM   1634  O   ARG    99      43.770  44.820  64.100  1.00  0.00            
ATOM   1635  N   LEU   100      44.030  46.470  62.740  1.00  0.00            
ATOM   1636  H   LEU   100      43.630  47.350  62.440  1.00  0.00            
ATOM   1637  CA  LEU   100      45.350  46.040  62.140  1.00  0.00            
ATOM   1638  HA  LEU   100      45.350  44.960  62.310  1.00  0.00            
ATOM   1639  CB  LEU   100      45.540  46.360  60.590  1.00  0.00            
ATOM   1640  HB2 LEU   100      44.650  46.060  60.030  1.00  0.00            
ATOM   1641  HB3 LEU   100      45.650  47.430  60.490  1.00  0.00            
ATOM   1642  CG  LEU   100      46.760  45.710  59.950  1.00  0.00            
ATOM   1643  HG  LEU   100      47.660  46.180  60.340  1.00  0.00            
ATOM   1644  CD1 LEU   100      46.720  44.180  60.030  1.00  0.00            
ATOM   1645 1HD1 LEU   100      45.790  43.860  59.550  1.00  0.00            
ATOM   1646 2HD1 LEU   100      47.600  43.690  59.630  1.00  0.00            
ATOM   1647 3HD1 LEU   100      46.730  43.860  61.070  1.00  0.00            
ATOM   1648  CD2 LEU   100      46.810  46.130  58.490  1.00  0.00            
ATOM   1649 1HD2 LEU   100      45.930  45.790  57.940  1.00  0.00            
ATOM   1650 2HD2 LEU   100      46.830  47.220  58.570  1.00  0.00            
ATOM   1651 3HD2 LEU   100      47.780  45.860  58.070  1.00  0.00            
ATOM   1652  C   LEU   100      46.580  46.460  62.970  1.00  0.00            
ATOM   1653  O   LEU   100      47.370  45.590  63.320  1.00  0.00            
ATOM   1654  N   ILE   101      46.630  47.710  63.530  1.00  0.00            
ATOM   1655  H   ILE   101      45.890  48.320  63.210  1.00  0.00            
ATOM   1656  CA  ILE   101      47.480  48.240  64.590  1.00  0.00            
ATOM   1657  HA  ILE   101      48.550  48.240  64.420  1.00  0.00            
ATOM   1658  CB  ILE   101      46.970  49.760  64.750  1.00  0.00            
ATOM   1659  HB  ILE   101      45.880  49.830  64.720  1.00  0.00            
ATOM   1660  CG2 ILE   101      47.310  50.250  66.190  1.00  0.00            
ATOM   1661 1HG2 ILE   101      46.730  49.670  66.910  1.00  0.00            
ATOM   1662 2HG2 ILE   101      48.360  50.230  66.480  1.00  0.00            
ATOM   1663 3HG2 ILE   101      47.190  51.340  66.150  1.00  0.00            
ATOM   1664  CG1 ILE   101      47.550  50.730  63.580  1.00  0.00            
ATOM   1665 2HG1 ILE   101      47.480  50.150  62.660  1.00  0.00            
ATOM   1666 3HG1 ILE   101      47.060  51.640  63.250  1.00  0.00            
ATOM   1667  CD1 ILE   101      49.090  50.950  63.690  1.00  0.00            
ATOM   1668 1HD1 ILE   101      49.400  51.810  63.080  1.00  0.00            
ATOM   1669 2HD1 ILE   101      49.470  51.250  64.660  1.00  0.00            
ATOM   1670 3HD1 ILE   101      49.660  50.060  63.430  1.00  0.00            
ATOM   1671  C   ILE   101      47.260  47.410  65.830  1.00  0.00            
ATOM   1672  O   ILE   101      48.230  47.210  66.490  1.00  0.00            
ATOM   1673  N   LYS   102      46.060  46.890  66.110  1.00  0.00            
ATOM   1674  H   LYS   102      45.310  47.250  65.550  1.00  0.00            
ATOM   1675  CA  LYS   102      45.800  46.030  67.270  1.00  0.00            
ATOM   1676  HA  LYS   102      46.300  46.320  68.190  1.00  0.00            
ATOM   1677  CB  LYS   102      44.260  45.900  67.430  1.00  0.00            
ATOM   1678  HB2 LYS   102      43.830  46.890  67.520  1.00  0.00            
ATOM   1679  HB3 LYS   102      43.830  45.400  66.570  1.00  0.00            
ATOM   1680  CG  LYS   102      43.910  45.020  68.660  1.00  0.00            
ATOM   1681  HG2 LYS   102      43.940  43.970  68.380  1.00  0.00            
ATOM   1682  HG3 LYS   102      44.480  45.290  69.550  1.00  0.00            
ATOM   1683  CD  LYS   102      42.400  45.210  68.990  1.00  0.00            
ATOM   1684  HD2 LYS   102      42.180  46.280  69.060  1.00  0.00            
ATOM   1685  HD3 LYS   102      41.760  44.710  68.270  1.00  0.00            
ATOM   1686  CE  LYS   102      42.220  44.610  70.330  1.00  0.00            
ATOM   1687  HE2 LYS   102      42.640  43.600  70.320  1.00  0.00            
ATOM   1688  HE3 LYS   102      42.800  45.160  71.070  1.00  0.00            
ATOM   1689  NZ  LYS   102      40.840  44.530  70.730  1.00  0.00            
ATOM   1690  HZ1 LYS   102      40.360  43.790  70.230  1.00  0.00            
ATOM   1691  HZ2 LYS   102      40.720  44.230  71.680  1.00  0.00            
ATOM   1692  HZ3 LYS   102      40.300  45.390  70.670  1.00  0.00            
ATOM   1693  C   LYS   102      46.340  44.550  67.080  1.00  0.00            
ATOM   1694  O   LYS   102      46.840  43.910  68.030  1.00  0.00            
ATOM   1695  N   LYS   103      46.210  44.060  65.860  1.00  0.00            
ATOM   1696  H   LYS   103      45.770  44.720  65.230  1.00  0.00            
ATOM   1697  CA  LYS   103      46.700  42.710  65.520  1.00  0.00            
ATOM   1698  HA  LYS   103      46.510  41.900  66.220  1.00  0.00            
ATOM   1699  CB  LYS   103      46.150  42.310  64.130  1.00  0.00            
ATOM   1700  HB2 LYS   103      45.060  42.230  64.230  1.00  0.00            
ATOM   1701  HB3 LYS   103      46.440  43.050  63.380  1.00  0.00            
ATOM   1702  CG  LYS   103      46.710  40.960  63.560  1.00  0.00            
ATOM   1703  HG2 LYS   103      47.790  41.000  63.470  1.00  0.00            
ATOM   1704  HG3 LYS   103      46.480  40.200  64.300  1.00  0.00            
ATOM   1705  CD  LYS   103      46.050  40.570  62.260  1.00  0.00            
ATOM   1706  HD2 LYS   103      44.970  40.450  62.310  1.00  0.00            
ATOM   1707  HD3 LYS   103      46.230  41.310  61.480  1.00  0.00            
ATOM   1708  CE  LYS   103      46.610  39.220  61.790  1.00  0.00            
ATOM   1709  HE2 LYS   103      47.700  39.180  61.860  1.00  0.00            
ATOM   1710  HE3 LYS   103      46.280  38.430  62.470  1.00  0.00            
ATOM   1711  NZ  LYS   103      46.130  38.750  60.400  1.00  0.00            
ATOM   1712  HZ1 LYS   103      46.630  37.910  60.140  1.00  0.00            
ATOM   1713  HZ2 LYS   103      45.130  38.690  60.300  1.00  0.00            
ATOM   1714  HZ3 LYS   103      46.400  39.430  59.710  1.00  0.00            
ATOM   1715  C   LYS   103      48.190  42.630  65.510  1.00  0.00            
ATOM   1716  O   LYS   103      48.780  41.620  65.930  1.00  0.00            
ATOM   1717  N   LEU   104      48.860  43.670  65.030  1.00  0.00            
ATOM   1718  H   LEU   104      48.270  44.440  64.730  1.00  0.00            
ATOM   1719  CA  LEU   104      50.340  43.690  64.950  1.00  0.00            
ATOM   1720  HA  LEU   104      50.680  42.660  64.960  1.00  0.00            
ATOM   1721  CB  LEU   104      50.740  44.280  63.590  1.00  0.00            
ATOM   1722  HB2 LEU   104      50.390  45.310  63.570  1.00  0.00            
ATOM   1723  HB3 LEU   104      51.820  44.390  63.580  1.00  0.00            
ATOM   1724  CG  LEU   104      50.250  43.660  62.210  1.00  0.00            
ATOM   1725  HG  LEU   104      49.170  43.620  62.230  1.00  0.00            
ATOM   1726  CD1 LEU   104      50.600  44.700  61.140  1.00  0.00            
ATOM   1727 1HD1 LEU   104      50.520  44.250  60.150  1.00  0.00            
ATOM   1728 2HD1 LEU   104      50.100  45.650  61.340  1.00  0.00            
ATOM   1729 3HD1 LEU   104      51.690  44.760  61.200  1.00  0.00            
ATOM   1730  CD2 LEU   104      50.750  42.240  61.850  1.00  0.00            
ATOM   1731 1HD2 LEU   104      50.530  42.070  60.800  1.00  0.00            
ATOM   1732 2HD2 LEU   104      51.840  42.330  61.910  1.00  0.00            
ATOM   1733 3HD2 LEU   104      50.330  41.460  62.490  1.00  0.00            
ATOM   1734  C   LEU   104      51.080  44.440  66.080  1.00  0.00            
ATOM   1735  O   LEU   104      50.510  45.420  66.650  1.00  0.00            
ATOM   1736  N   GLY   105      52.360  44.100  66.270  1.00  0.00            
ATOM   1737  H   GLY   105      52.660  43.270  65.770  1.00  0.00            
ATOM   1738  CA  GLY   105      53.310  44.980  66.980  1.00  0.00            
ATOM   1739  HA2 GLY   105      52.970  45.050  68.010  1.00  0.00            
ATOM   1740  HA3 GLY   105      54.280  44.490  66.880  1.00  0.00            
ATOM   1741  C   GLY   105      53.350  46.440  66.470  1.00  0.00            
ATOM   1742  O   GLY   105      53.020  46.720  65.340  1.00  0.00            
ATOM   1743  N   GLU   106      53.850  47.290  67.360  1.00  0.00            
ATOM   1744  H   GLU   106      53.980  47.040  68.330  1.00  0.00            
ATOM   1745  CA  GLU   106      54.170  48.750  67.220  1.00  0.00            
ATOM   1746  HA  GLU   106      53.230  49.290  67.070  1.00  0.00            
ATOM   1747  CB  GLU   106      54.710  49.260  68.570  1.00  0.00            
ATOM   1748  HB2 GLU   106      54.890  50.320  68.360  1.00  0.00            
ATOM   1749  HB3 GLU   106      54.030  49.290  69.430  1.00  0.00            
ATOM   1750  CG  GLU   106      56.040  48.620  69.020  1.00  0.00            
ATOM   1751  HG2 GLU   106      56.200  48.910  70.050  1.00  0.00            
ATOM   1752  HG3 GLU   106      55.900  47.540  69.060  1.00  0.00            
ATOM   1753  CD  GLU   106      57.270  48.870  68.210  1.00  0.00            
ATOM   1754  OE1 GLU   106      57.670  50.000  67.970  1.00  0.00            
ATOM   1755  OE2 GLU   106      57.900  47.890  67.910  1.00  0.00            
ATOM   1756  C   GLU   106      55.070  49.210  66.000  1.00  0.00            
ATOM   1757  O   GLU   106      55.110  50.390  65.670  1.00  0.00            
ATOM   1758  N   HIE   107      55.740  48.270  65.340  1.00  0.00            
ATOM   1759  H   HIE   107      55.690  47.340  65.730  1.00  0.00            
ATOM   1760  CA  HIE   107      56.640  48.360  64.170  1.00  0.00            
ATOM   1761  HA  HIE   107      57.120  49.340  64.220  1.00  0.00            
ATOM   1762  CB  HIE   107      57.690  47.260  64.190  1.00  0.00            
ATOM   1763  HB2 HIE   107      58.350  47.370  63.340  1.00  0.00            
ATOM   1764  HB3 HIE   107      58.190  47.330  65.160  1.00  0.00            
ATOM   1765  CG  HIE   107      57.060  45.870  64.080  1.00  0.00            
ATOM   1766  ND1 HIE   107      56.450  45.210  65.140  1.00  0.00            
ATOM   1767  CE1 HIE   107      56.140  43.970  64.680  1.00  0.00            
ATOM   1768  HE1 HIE   107      55.620  43.250  65.290  1.00  0.00            
ATOM   1769  NE2 HIE   107      56.300  43.900  63.410  1.00  0.00            
ATOM   1770  HE2 HIE   107      55.920  43.180  62.810  1.00  0.00            
ATOM   1771  CD2 HIE   107      56.970  45.080  63.040  1.00  0.00            
ATOM   1772  HD2 HIE   107      57.270  45.280  62.010  1.00  0.00            
ATOM   1773  C   HIE   107      55.860  48.460  62.870  1.00  0.00            
ATOM   1774  O   HIE   107      56.450  48.200  61.800  1.00  0.00            
ATOM   1775  N   ALA   108      54.600  48.860  62.830  1.00  0.00            
ATOM   1776  H   ALA   108      54.200  49.110  63.720  1.00  0.00            
ATOM   1777  CA  ALA   108      53.720  48.920  61.650  1.00  0.00            
ATOM   1778  HA  ALA   108      54.290  48.750  60.740  1.00  0.00            
ATOM   1779  CB  ALA   108      52.740  47.810  61.810  1.00  0.00            
ATOM   1780  HB1 ALA   108      53.320  46.890  61.790  1.00  0.00            
ATOM   1781  HB2 ALA   108      52.270  47.930  62.780  1.00  0.00            
ATOM   1782  HB3 ALA   108      52.000  47.790  61.000  1.00  0.00            
ATOM   1783  C   ALA   108      53.070  50.230  61.570  1.00  0.00            
ATOM   1784  O   ALA   108      52.450  50.630  62.520  1.00  0.00            
ATOM   1785  N   TYR   109      53.210  50.980  60.470  1.00  0.00            
ATOM   1786  H   TYR   109      53.790  50.550  59.760  1.00  0.00            
ATOM   1787  CA  TYR   109      53.020  52.360  60.320  1.00  0.00            
ATOM   1788  HA  TYR   109      52.730  52.830  61.260  1.00  0.00            
ATOM   1789  CB  TYR   109      54.350  53.040  59.890  1.00  0.00            
ATOM   1790  HB2 TYR   109      54.620  52.720  58.880  1.00  0.00            
ATOM   1791  HB3 TYR   109      54.040  54.090  59.860  1.00  0.00            
ATOM   1792  CG  TYR   109      55.430  52.830  60.910  1.00  0.00            
ATOM   1793  CD1 TYR   109      55.530  53.630  62.040  1.00  0.00            
ATOM   1794  HD1 TYR   109      55.000  54.560  62.190  1.00  0.00            
ATOM   1795  CE1 TYR   109      56.400  53.300  63.080  1.00  0.00            
ATOM   1796  HE1 TYR   109      56.510  53.910  63.960  1.00  0.00            
ATOM   1797  CZ  TYR   109      57.240  52.140  62.930  1.00  0.00            
ATOM   1798  OH  TYR   109      58.160  51.820  63.880  1.00  0.00            
ATOM   1799  HH  TYR   109      58.130  52.490  64.570  1.00  0.00            
ATOM   1800  CE2 TYR   109      57.140  51.330  61.790  1.00  0.00            
ATOM   1801  HE2 TYR   109      57.810  50.470  61.820  1.00  0.00            
ATOM   1802  CD2 TYR   109      56.230  51.670  60.770  1.00  0.00            
ATOM   1803  HD2 TYR   109      56.080  51.170  59.820  1.00  0.00            
ATOM   1804  C   TYR   109      51.940  52.650  59.240  1.00  0.00            
ATOM   1805  O   TYR   109      52.010  52.090  58.200  1.00  0.00            
ATOM   1806  N   PRO   110      50.790  53.310  59.650  1.00  0.00            
ATOM   1807  CD  PRO   110      50.510  53.880  60.950  1.00  0.00            
ATOM   1808  HD2 PRO   110      51.410  54.370  61.330  1.00  0.00            
ATOM   1809  HD3 PRO   110      50.210  53.090  61.640  1.00  0.00            
ATOM   1810  CG  PRO   110      49.380  54.910  60.750  1.00  0.00            
ATOM   1811  HG2 PRO   110      49.790  55.870  60.430  1.00  0.00            
ATOM   1812  HG3 PRO   110      48.770  55.000  61.650  1.00  0.00            
ATOM   1813  CB  PRO   110      48.530  54.220  59.610  1.00  0.00            
ATOM   1814  HB2 PRO   110      47.900  54.920  59.050  1.00  0.00            
ATOM   1815  HB3 PRO   110      47.940  53.410  60.040  1.00  0.00            
ATOM   1816  CA  PRO   110      49.710  53.690  58.740  1.00  0.00            
ATOM   1817  HA  PRO   110      49.360  52.770  58.260  1.00  0.00            
ATOM   1818  C   PRO   110      50.060  54.640  57.540  1.00  0.00            
ATOM   1819  O   PRO   110      51.100  55.270  57.440  1.00  0.00            
ATOM   1820  N   PHE   111      49.080  54.650  56.660  1.00  0.00            
ATOM   1821  H   PHE   111      48.260  54.150  56.950  1.00  0.00            
ATOM   1822  CA  PHE   111      49.150  55.610  55.520  1.00  0.00            
ATOM   1823  HA  PHE   111      49.600  56.580  55.750  1.00  0.00            
ATOM   1824  CB  PHE   111      49.980  55.060  54.370  1.00  0.00            
ATOM   1825  HB2 PHE   111      49.800  55.670  53.490  1.00  0.00            
ATOM   1826  HB3 PHE   111      51.050  55.030  54.570  1.00  0.00            
ATOM   1827  CG  PHE   111      49.580  53.730  53.860  1.00  0.00            
ATOM   1828  CD1 PHE   111      50.310  52.560  54.200  1.00  0.00            
ATOM   1829  HD1 PHE   111      51.110  52.670  54.920  1.00  0.00            
ATOM   1830  CE1 PHE   111      49.980  51.360  53.540  1.00  0.00            
ATOM   1831  HE1 PHE   111      50.600  50.490  53.650  1.00  0.00            
ATOM   1832  CZ  PHE   111      48.930  51.280  52.650  1.00  0.00            
ATOM   1833  HZ  PHE   111      48.650  50.350  52.170  1.00  0.00            
ATOM   1834  CE2 PHE   111      48.190  52.400  52.410  1.00  0.00            
ATOM   1835  HE2 PHE   111      47.380  52.350  51.690  1.00  0.00            
ATOM   1836  CD2 PHE   111      48.520  53.660  52.980  1.00  0.00            
ATOM   1837  HD2 PHE   111      47.960  54.530  52.690  1.00  0.00            
ATOM   1838  C   PHE   111      47.660  55.940  55.060  1.00  0.00            
ATOM   1839  O   PHE   111      46.770  55.110  55.090  1.00  0.00            
ATOM   1840  N   THR   112      47.500  57.090  54.430  1.00  0.00            
ATOM   1841  H   THR   112      48.130  57.850  54.610  1.00  0.00            
ATOM   1842  CA  THR   112      46.370  57.410  53.640  1.00  0.00            
ATOM   1843  HA  THR   112      45.960  56.500  53.200  1.00  0.00            
ATOM   1844  CB  THR   112      45.270  58.100  54.540  1.00  0.00            
ATOM   1845  HB  THR   112      45.010  57.390  55.330  1.00  0.00            
ATOM   1846  CG2 THR   112      45.680  59.450  55.150  1.00  0.00            
ATOM   1847 1HG2 THR   112      44.850  59.830  55.740  1.00  0.00            
ATOM   1848 2HG2 THR   112      46.570  59.310  55.770  1.00  0.00            
ATOM   1849 3HG2 THR   112      45.900  60.180  54.370  1.00  0.00            
ATOM   1850  OG1 THR   112      44.030  58.250  53.870  1.00  0.00            
ATOM   1851  HG1 THR   112      43.620  57.390  53.940  1.00  0.00            
ATOM   1852  C   THR   112      46.760  58.260  52.440  1.00  0.00            
ATOM   1853  O   THR   112      47.640  59.140  52.530  1.00  0.00            
ATOM   1854  N   PHE   113      46.070  58.090  51.300  1.00  0.00            
ATOM   1855  H   PHE   113      45.240  57.510  51.310  1.00  0.00            
ATOM   1856  CA  PHE   113      46.400  58.850  50.070  1.00  0.00            
ATOM   1857  HA  PHE   113      46.930  59.770  50.290  1.00  0.00            
ATOM   1858  CB  PHE   113      47.260  57.920  49.130  1.00  0.00            
ATOM   1859  HB2 PHE   113      46.650  57.080  48.810  1.00  0.00            
ATOM   1860  HB3 PHE   113      47.470  58.550  48.260  1.00  0.00            
ATOM   1861  CG  PHE   113      48.530  57.480  49.730  1.00  0.00            
ATOM   1862  CD1 PHE   113      49.540  58.370  49.630  1.00  0.00            
ATOM   1863  HD1 PHE   113      49.330  59.330  49.180  1.00  0.00            
ATOM   1864  CE1 PHE   113      50.760  58.050  50.190  1.00  0.00            
ATOM   1865  HE1 PHE   113      51.560  58.780  50.210  1.00  0.00            
ATOM   1866  CZ  PHE   113      50.990  56.750  50.700  1.00  0.00            
ATOM   1867  HZ  PHE   113      51.980  56.410  50.960  1.00  0.00            
ATOM   1868  CE2 PHE   113      49.960  55.790  50.610  1.00  0.00            
ATOM   1869  HE2 PHE   113      50.110  54.730  50.730  1.00  0.00            
ATOM   1870  CD2 PHE   113      48.710  56.220  50.210  1.00  0.00            
ATOM   1871  HD2 PHE   113      47.910  55.500  50.100  1.00  0.00            
ATOM   1872  C   PHE   113      45.160  59.310  49.270  1.00  0.00            
ATOM   1873  O   PHE   113      44.060  58.670  49.390  1.00  0.00            
ATOM   1874  N   GLU   114      45.210  60.430  48.610  1.00  0.00            
ATOM   1875  H   GLU   114      46.120  60.860  48.510  1.00  0.00            
ATOM   1876  CA  GLU   114      44.050  61.100  47.880  1.00  0.00            
ATOM   1877  HA  GLU   114      43.110  60.540  47.900  1.00  0.00            
ATOM   1878  CB  GLU   114      43.560  62.320  48.510  1.00  0.00            
ATOM   1879  HB2 GLU   114      43.290  62.160  49.560  1.00  0.00            
ATOM   1880  HB3 GLU   114      44.340  63.080  48.580  1.00  0.00            
ATOM   1881  CG  GLU   114      42.440  62.990  47.770  1.00  0.00            
ATOM   1882  HG2 GLU   114      42.720  63.230  46.740  1.00  0.00            
ATOM   1883  HG3 GLU   114      41.520  62.400  47.770  1.00  0.00            
ATOM   1884  CD  GLU   114      41.980  64.310  48.420  1.00  0.00            
ATOM   1885  OE1 GLU   114      42.770  65.270  48.380  1.00  0.00            
ATOM   1886  OE2 GLU   114      40.940  64.360  49.090  1.00  0.00            
ATOM   1887  C   GLU   114      44.460  61.340  46.390  1.00  0.00            
ATOM   1888  O   GLU   114      45.500  61.910  46.150  1.00  0.00            
ATOM   1889  N   ILE   115      43.560  61.030  45.390  1.00  0.00            
ATOM   1890  H   ILE   115      42.680  60.630  45.680  1.00  0.00            
ATOM   1891  CA  ILE   115      43.640  61.060  43.970  1.00  0.00            
ATOM   1892  HA  ILE   115      44.690  60.980  43.680  1.00  0.00            
ATOM   1893  CB  ILE   115      42.920  59.800  43.360  1.00  0.00            
ATOM   1894  HB  ILE   115      41.900  59.720  43.720  1.00  0.00            
ATOM   1895  CG2 ILE   115      43.050  59.830  41.830  1.00  0.00            
ATOM   1896 1HG2 ILE   115      42.620  60.730  41.390  1.00  0.00            
ATOM   1897 2HG2 ILE   115      44.130  59.900  41.650  1.00  0.00            
ATOM   1898 3HG2 ILE   115      42.470  58.970  41.500  1.00  0.00            
ATOM   1899  CG1 ILE   115      43.590  58.480  43.800  1.00  0.00            
ATOM   1900 2HG1 ILE   115      44.550  58.440  43.280  1.00  0.00            
ATOM   1901 3HG1 ILE   115      43.780  58.580  44.870  1.00  0.00            
ATOM   1902  CD1 ILE   115      42.710  57.160  43.560  1.00  0.00            
ATOM   1903 1HD1 ILE   115      41.900  57.240  44.290  1.00  0.00            
ATOM   1904 2HD1 ILE   115      42.320  57.150  42.540  1.00  0.00            
ATOM   1905 3HD1 ILE   115      43.260  56.260  43.810  1.00  0.00            
ATOM   1906  C   ILE   115      43.000  62.360  43.470  1.00  0.00            
ATOM   1907  O   ILE   115      41.840  62.620  43.790  1.00  0.00            
ATOM   1908  N   PRO   116      43.630  63.120  42.560  1.00  0.00            
ATOM   1909  CD  PRO   116      44.990  62.990  42.110  1.00  0.00            
ATOM   1910  HD2 PRO   116      45.130  62.050  41.570  1.00  0.00            
ATOM   1911  HD3 PRO   116      45.670  63.160  42.940  1.00  0.00            
ATOM   1912  CG  PRO   116      45.270  64.020  41.070  1.00  0.00            
ATOM   1913  HG2 PRO   116      45.050  63.600  40.090  1.00  0.00            
ATOM   1914  HG3 PRO   116      46.290  64.400  41.040  1.00  0.00            
ATOM   1915  CB  PRO   116      44.230  65.080  41.260  1.00  0.00            
ATOM   1916  HB2 PRO   116      43.990  65.450  40.260  1.00  0.00            
ATOM   1917  HB3 PRO   116      44.490  65.950  41.870  1.00  0.00            
ATOM   1918  CA  PRO   116      43.040  64.260  41.840  1.00  0.00            
ATOM   1919  HA  PRO   116      42.580  64.910  42.580  1.00  0.00            
ATOM   1920  C   PRO   116      41.930  63.810  40.780  1.00  0.00            
ATOM   1921  O   PRO   116      42.050  62.720  40.200  1.00  0.00            
ATOM   1922  N   PRO   117      40.900  64.610  40.510  1.00  0.00            
ATOM   1923  CD  PRO   117      40.730  65.870  41.180  1.00  0.00            
ATOM   1924  HD2 PRO   117      41.610  66.510  41.240  1.00  0.00            
ATOM   1925  HD3 PRO   117      40.310  65.570  42.140  1.00  0.00            
ATOM   1926  CG  PRO   117      39.650  66.640  40.370  1.00  0.00            
ATOM   1927  HG2 PRO   117      40.090  67.430  39.760  1.00  0.00            
ATOM   1928  HG3 PRO   117      38.960  67.080  41.080  1.00  0.00            
ATOM   1929  CB  PRO   117      38.950  65.550  39.600  1.00  0.00            
ATOM   1930  HB2 PRO   117      38.650  65.980  38.640  1.00  0.00            
ATOM   1931  HB3 PRO   117      38.100  65.140  40.140  1.00  0.00            
ATOM   1932  CA  PRO   117      39.910  64.420  39.410  1.00  0.00            
ATOM   1933  HA  PRO   117      39.390  63.500  39.660  1.00  0.00            
ATOM   1934  C   PRO   117      40.530  64.320  38.040  1.00  0.00            
ATOM   1935  O   PRO   117      41.700  64.670  37.790  1.00  0.00            
ATOM   1936  N   ASN   118      39.620  63.900  37.090  1.00  0.00            
ATOM   1937  H   ASN   118      38.770  63.530  37.500  1.00  0.00            
ATOM   1938  CA  ASN   118      39.880  63.670  35.650  1.00  0.00            
ATOM   1939  HA  ASN   118      39.100  63.180  35.080  1.00  0.00            
ATOM   1940  CB  ASN   118      40.140  65.040  35.020  1.00  0.00            
ATOM   1941  HB2 ASN   118      40.930  65.560  35.560  1.00  0.00            
ATOM   1942  HB3 ASN   118      40.450  64.900  33.990  1.00  0.00            
ATOM   1943  CG  ASN   118      38.920  65.860  35.220  1.00  0.00            
ATOM   1944  OD1 ASN   118      38.830  66.730  36.050  1.00  0.00            
ATOM   1945  ND2 ASN   118      37.810  65.510  34.590  1.00  0.00            
ATOM   1946 1HD2 ASN   118      37.020  66.100  34.830  1.00  0.00            
ATOM   1947 2HD2 ASN   118      37.770  64.610  34.140  1.00  0.00            
ATOM   1948  C   ASN   118      41.100  62.830  35.270  1.00  0.00            
ATOM   1949  O   ASN   118      41.330  62.640  34.050  1.00  0.00            
ATOM   1950  N   LEU   119      41.910  62.350  36.210  1.00  0.00            
ATOM   1951  H   LEU   119      41.660  62.430  37.180  1.00  0.00            
ATOM   1952  CA  LEU   119      42.880  61.230  36.010  1.00  0.00            
ATOM   1953  HA  LEU   119      43.530  61.630  35.230  1.00  0.00            
ATOM   1954  CB  LEU   119      43.680  61.000  37.310  1.00  0.00            
ATOM   1955  HB2 LEU   119      43.070  61.340  38.140  1.00  0.00            
ATOM   1956  HB3 LEU   119      44.000  59.960  37.450  1.00  0.00            
ATOM   1957  CG  LEU   119      44.910  61.840  37.580  1.00  0.00            
ATOM   1958  HG  LEU   119      45.200  61.740  38.630  1.00  0.00            
ATOM   1959  CD1 LEU   119      46.100  61.290  36.800  1.00  0.00            
ATOM   1960 1HD1 LEU   119      45.960  61.530  35.740  1.00  0.00            
ATOM   1961 2HD1 LEU   119      47.000  61.840  37.080  1.00  0.00            
ATOM   1962 3HD1 LEU   119      46.190  60.220  36.950  1.00  0.00            
ATOM   1963  CD2 LEU   119      44.790  63.320  37.260  1.00  0.00            
ATOM   1964 1HD2 LEU   119      45.670  63.790  37.700  1.00  0.00            
ATOM   1965 2HD2 LEU   119      44.900  63.420  36.180  1.00  0.00            
ATOM   1966 3HD2 LEU   119      43.910  63.860  37.590  1.00  0.00            
ATOM   1967  C   LEU   119      42.120  60.000  35.370  1.00  0.00            
ATOM   1968  O   LEU   119      40.920  59.750  35.650  1.00  0.00            
ATOM   1969  N   PRO   120      42.770  59.220  34.410  1.00  0.00            
ATOM   1970  CD  PRO   120      44.130  59.430  34.050  1.00  0.00            
ATOM   1971  HD2 PRO   120      44.770  58.940  34.780  1.00  0.00            
ATOM   1972  HD3 PRO   120      44.340  60.450  33.720  1.00  0.00            
ATOM   1973  CG  PRO   120      44.200  58.690  32.700  1.00  0.00            
ATOM   1974  HG2 PRO   120      45.210  58.410  32.410  1.00  0.00            
ATOM   1975  HG3 PRO   120      43.600  59.280  32.010  1.00  0.00            
ATOM   1976  CB  PRO   120      43.270  57.510  32.890  1.00  0.00            
ATOM   1977  HB2 PRO   120      43.860  56.750  33.400  1.00  0.00            
ATOM   1978  HB3 PRO   120      42.870  57.130  31.950  1.00  0.00            
ATOM   1979  CA  PRO   120      42.130  58.130  33.710  1.00  0.00            
ATOM   1980  HA  PRO   120      41.320  58.470  33.070  1.00  0.00            
ATOM   1981  C   PRO   120      41.550  57.060  34.630  1.00  0.00            
ATOM   1982  O   PRO   120      42.040  56.830  35.730  1.00  0.00            
ATOM   1983  N   CYS   121      40.560  56.330  34.140  1.00  0.00            
ATOM   1984  H   CYS   121      40.120  56.580  33.270  1.00  0.00            
ATOM   1985  CA  CYS   121      39.940  55.210  34.880  1.00  0.00            
ATOM   1986  HA  CYS   121      40.020  55.440  35.950  1.00  0.00            
ATOM   1987  CB  CYS   121      38.450  55.030  34.600  1.00  0.00            
ATOM   1988  HB2 CYS   121      38.130  54.890  33.560  1.00  0.00            
ATOM   1989  HB3 CYS   121      38.060  54.180  35.160  1.00  0.00            
ATOM   1990  SG  CYS   121      37.770  56.610  35.380  1.00  0.00            
ATOM   1991  HG  CYS   121      37.840  57.400  34.310  1.00  0.00            
ATOM   1992  C   CYS   121      40.750  53.880  34.600  1.00  0.00            
ATOM   1993  O   CYS   121      41.430  53.660  33.580  1.00  0.00            
ATOM   1994  N   SER   122      40.720  52.870  35.560  1.00  0.00            
ATOM   1995  H   SER   122      40.240  52.880  36.450  1.00  0.00            
ATOM   1996  CA  SER   122      41.310  51.540  35.360  1.00  0.00            
ATOM   1997  HA  SER   122      42.390  51.620  35.250  1.00  0.00            
ATOM   1998  CB  SER   122      41.070  50.590  36.570  1.00  0.00            
ATOM   1999  HB2 SER   122      40.010  50.540  36.830  1.00  0.00            
ATOM   2000  HB3 SER   122      41.470  49.610  36.290  1.00  0.00            
ATOM   2001  OG  SER   122      41.700  51.190  37.680  1.00  0.00            
ATOM   2002  HG  SER   122      42.640  51.070  37.520  1.00  0.00            
ATOM   2003  C   SER   122      40.690  50.820  34.080  1.00  0.00            
ATOM   2004  O   SER   122      39.550  50.430  34.050  1.00  0.00            
ATOM   2005  N   VAL   123      41.570  50.590  33.090  1.00  0.00            
ATOM   2006  H   VAL   123      42.470  51.020  33.240  1.00  0.00            
ATOM   2007  CA  VAL   123      41.330  49.800  31.850  1.00  0.00            
ATOM   2008  HA  VAL   123      40.740  48.910  32.070  1.00  0.00            
ATOM   2009  CB  VAL   123      40.560  50.730  30.760  1.00  0.00            
ATOM   2010  HB  VAL   123      41.330  51.440  30.440  1.00  0.00            
ATOM   2011  CG1 VAL   123      40.150  50.020  29.510  1.00  0.00            
ATOM   2012 1HG1 VAL   123      39.560  50.720  28.910  1.00  0.00            
ATOM   2013 2HG1 VAL   123      40.980  49.650  28.910  1.00  0.00            
ATOM   2014 3HG1 VAL   123      39.470  49.200  29.760  1.00  0.00            
ATOM   2015  CG2 VAL   123      39.420  51.630  31.230  1.00  0.00            
ATOM   2016 1HG2 VAL   123      38.590  51.010  31.560  1.00  0.00            
ATOM   2017 2HG2 VAL   123      39.620  52.330  32.040  1.00  0.00            
ATOM   2018 3HG2 VAL   123      39.120  52.110  30.300  1.00  0.00            
ATOM   2019  C   VAL   123      42.710  49.350  31.320  1.00  0.00            
ATOM   2020  O   VAL   123      43.740  49.870  31.680  1.00  0.00            
ATOM   2021  N   THR   124      42.690  48.280  30.500  1.00  0.00            
ATOM   2022  H   THR   124      41.780  47.930  30.250  1.00  0.00            
ATOM   2023  CA  THR   124      43.920  47.710  29.870  1.00  0.00            
ATOM   2024  HA  THR   124      44.530  48.540  29.510  1.00  0.00            
ATOM   2025  CB  THR   124      44.660  46.900  30.890  1.00  0.00            
ATOM   2026  HB  THR   124      44.750  47.590  31.720  1.00  0.00            
ATOM   2027  CG2 THR   124      43.910  45.600  31.350  1.00  0.00            
ATOM   2028 1HG2 THR   124      43.100  45.920  32.020  1.00  0.00            
ATOM   2029 2HG2 THR   124      43.550  44.990  30.520  1.00  0.00            
ATOM   2030 3HG2 THR   124      44.670  45.050  31.910  1.00  0.00            
ATOM   2031  OG1 THR   124      45.950  46.520  30.470  1.00  0.00            
ATOM   2032  HG1 THR   124      46.520  46.870  31.160  1.00  0.00            
ATOM   2033  C   THR   124      43.560  46.930  28.630  1.00  0.00            
ATOM   2034  O   THR   124      42.350  46.790  28.410  1.00  0.00            
ATOM   2035  N   LEU   125      44.560  46.550  27.860  1.00  0.00            
ATOM   2036  H   LEU   125      45.540  46.710  28.040  1.00  0.00            
ATOM   2037  CA  LEU   125      44.300  46.040  26.540  1.00  0.00            
ATOM   2038  HA  LEU   125      43.270  46.010  26.220  1.00  0.00            
ATOM   2039  CB  LEU   125      45.000  46.940  25.460  1.00  0.00            
ATOM   2040  HB2 LEU   125      46.070  46.770  25.570  1.00  0.00            
ATOM   2041  HB3 LEU   125      44.660  46.610  24.480  1.00  0.00            
ATOM   2042  CG  LEU   125      44.820  48.490  25.600  1.00  0.00            
ATOM   2043  HG  LEU   125      44.840  48.800  26.650  1.00  0.00            
ATOM   2044  CD1 LEU   125      45.920  49.150  24.770  1.00  0.00            
ATOM   2045 1HD1 LEU   125      45.810  50.230  24.870  1.00  0.00            
ATOM   2046 2HD1 LEU   125      46.880  48.940  25.230  1.00  0.00            
ATOM   2047 3HD1 LEU   125      45.950  48.900  23.710  1.00  0.00            
ATOM   2048  CD2 LEU   125      43.440  48.950  25.160  1.00  0.00            
ATOM   2049 1HD2 LEU   125      43.300  50.020  25.050  1.00  0.00            
ATOM   2050 2HD2 LEU   125      43.170  48.380  24.270  1.00  0.00            
ATOM   2051 3HD2 LEU   125      42.740  48.580  25.910  1.00  0.00            
ATOM   2052  C   LEU   125      44.760  44.600  26.290  1.00  0.00            
ATOM   2053  O   LEU   125      45.890  44.320  26.570  1.00  0.00            
ATOM   2054  N   GLN   126      43.850  43.790  25.660  1.00  0.00            
ATOM   2055  H   GLN   126      42.920  44.180  25.660  1.00  0.00            
ATOM   2056  CA  GLN   126      43.880  42.330  25.730  1.00  0.00            
ATOM   2057  HA  GLN   126      43.880  42.040  26.780  1.00  0.00            
ATOM   2058  CB  GLN   126      42.610  41.800  25.040  1.00  0.00            
ATOM   2059  HB2 GLN   126      41.800  42.150  25.670  1.00  0.00            
ATOM   2060  HB3 GLN   126      42.470  42.190  24.030  1.00  0.00            
ATOM   2061  CG  GLN   126      42.420  40.270  25.000  1.00  0.00            
ATOM   2062  HG2 GLN   126      42.970  39.850  24.150  1.00  0.00            
ATOM   2063  HG3 GLN   126      42.850  39.890  25.920  1.00  0.00            
ATOM   2064  CD  GLN   126      40.990  39.790  24.940  1.00  0.00            
ATOM   2065  OE1 GLN   126      40.500  39.220  25.910  1.00  0.00            
ATOM   2066  NE2 GLN   126      40.450  39.750  23.800  1.00  0.00            
ATOM   2067 1HE2 GLN   126      39.530  39.350  23.670  1.00  0.00            
ATOM   2068 2HE2 GLN   126      40.880  40.250  23.040  1.00  0.00            
ATOM   2069  C   GLN   126      45.090  41.710  25.020  1.00  0.00            
ATOM   2070  O   GLN   126      45.450  42.120  23.900  1.00  0.00            
ATOM   2071  N   PRO   127      45.940  40.880  25.690  1.00  0.00            
ATOM   2072  CD  PRO   127      45.760  40.310  27.030  1.00  0.00            
ATOM   2073  HD2 PRO   127      44.800  39.820  27.160  1.00  0.00            
ATOM   2074  HD3 PRO   127      45.970  41.100  27.750  1.00  0.00            
ATOM   2075  CG  PRO   127      46.820  39.290  27.230  1.00  0.00            
ATOM   2076  HG2 PRO   127      46.400  38.300  27.080  1.00  0.00            
ATOM   2077  HG3 PRO   127      47.250  39.250  28.230  1.00  0.00            
ATOM   2078  CB  PRO   127      47.840  39.540  26.170  1.00  0.00            
ATOM   2079  HB2 PRO   127      48.320  38.630  25.820  1.00  0.00            
ATOM   2080  HB3 PRO   127      48.630  40.270  26.390  1.00  0.00            
ATOM   2081  CA  PRO   127      47.030  40.180  25.050  1.00  0.00            
ATOM   2082  HA  PRO   127      47.730  40.860  24.560  1.00  0.00            
ATOM   2083  C   PRO   127      46.580  39.210  23.920  1.00  0.00            
ATOM   2084  O   PRO   127      45.420  38.790  23.790  1.00  0.00            
ATOM   2085  N   GLY   128      47.530  38.920  22.990  1.00  0.00            
ATOM   2086  H   GLY   128      48.490  39.190  23.170  1.00  0.00            
ATOM   2087  CA  GLY   128      47.310  38.180  21.730  1.00  0.00            
ATOM   2088  HA2 GLY   128      46.380  38.540  21.290  1.00  0.00            
ATOM   2089  HA3 GLY   128      48.190  38.400  21.120  1.00  0.00            
ATOM   2090  C   GLY   128      47.190  36.710  22.000  1.00  0.00            
ATOM   2091  O   GLY   128      47.770  36.310  23.030  1.00  0.00            
ATOM   2092  N   PRO   129      46.670  35.760  21.130  1.00  0.00            
ATOM   2093  CD  PRO   129      45.820  36.040  19.970  1.00  0.00            
ATOM   2094  HD2 PRO   129      46.450  36.000  19.090  1.00  0.00            
ATOM   2095  HD3 PRO   129      45.360  37.020  20.060  1.00  0.00            
ATOM   2096  CG  PRO   129      44.690  34.980  20.060  1.00  0.00            
ATOM   2097  HG2 PRO   129      44.240  34.840  19.080  1.00  0.00            
ATOM   2098  HG3 PRO   129      43.880  35.220  20.740  1.00  0.00            
ATOM   2099  CB  PRO   129      45.480  33.690  20.530  1.00  0.00            
ATOM   2100  HB2 PRO   129      46.100  33.280  19.730  1.00  0.00            
ATOM   2101  HB3 PRO   129      44.850  33.020  21.120  1.00  0.00            
ATOM   2102  CA  PRO   129      46.480  34.300  21.510  1.00  0.00            
ATOM   2103  HA  PRO   129      46.060  34.240  22.510  1.00  0.00            
ATOM   2104  C   PRO   129      47.800  33.510  21.560  1.00  0.00            
ATOM   2105  O   PRO   129      47.700  32.280  21.710  1.00  0.00            
ATOM   2106  N   GLU   130      48.950  34.200  21.360  1.00  0.00            
ATOM   2107  H   GLU   130      48.880  35.170  21.090  1.00  0.00            
ATOM   2108  CA  GLU   130      50.350  33.720  21.440  1.00  0.00            
ATOM   2109  HA  GLU   130      50.370  32.700  21.830  1.00  0.00            
ATOM   2110  CB  GLU   130      50.920  33.490  20.020  1.00  0.00            
ATOM   2111  HB2 GLU   130      51.780  32.820  20.070  1.00  0.00            
ATOM   2112  HB3 GLU   130      50.130  32.950  19.500  1.00  0.00            
ATOM   2113  CG  GLU   130      51.230  34.680  19.170  1.00  0.00            
ATOM   2114  HG2 GLU   130      52.050  35.250  19.600  1.00  0.00            
ATOM   2115  HG3 GLU   130      51.560  34.350  18.180  1.00  0.00            
ATOM   2116  CD  GLU   130      50.050  35.560  19.000  1.00  0.00            
ATOM   2117  OE1 GLU   130      49.100  35.130  18.310  1.00  0.00            
ATOM   2118  OE2 GLU   130      50.010  36.720  19.490  1.00  0.00            
ATOM   2119  C   GLU   130      51.260  34.580  22.330  1.00  0.00            
ATOM   2120  O   GLU   130      52.360  34.120  22.480  1.00  0.00            
ATOM   2121  N   ASP   131      50.910  35.820  22.570  1.00  0.00            
ATOM   2122  H   ASP   131      49.990  36.090  22.250  1.00  0.00            
ATOM   2123  CA  ASP   131      51.860  36.780  23.010  1.00  0.00            
ATOM   2124  HA  ASP   131      52.670  36.740  22.280  1.00  0.00            
ATOM   2125  CB  ASP   131      51.220  38.130  22.890  1.00  0.00            
ATOM   2126  HB2 ASP   131      50.790  38.340  21.910  1.00  0.00            
ATOM   2127  HB3 ASP   131      50.510  38.180  23.710  1.00  0.00            
ATOM   2128  CG  ASP   131      52.120  39.320  23.240  1.00  0.00            
ATOM   2129  OD1 ASP   131      51.620  40.430  23.430  1.00  0.00            
ATOM   2130  OD2 ASP   131      53.340  39.110  23.350  1.00  0.00            
ATOM   2131  C   ASP   131      52.420  36.490  24.400  1.00  0.00            
ATOM   2132  O   ASP   131      51.660  36.090  25.290  1.00  0.00            
ATOM   2133  N   THR   132      53.650  36.810  24.760  1.00  0.00            
ATOM   2134  H   THR   132      54.180  37.190  23.990  1.00  0.00            
ATOM   2135  CA  THR   132      54.310  36.550  26.080  1.00  0.00            
ATOM   2136  HA  THR   132      53.780  35.730  26.550  1.00  0.00            
ATOM   2137  CB  THR   132      55.750  36.080  26.110  1.00  0.00            
ATOM   2138  HB  THR   132      56.090  36.010  27.140  1.00  0.00            
ATOM   2139  CG2 THR   132      55.940  34.780  25.280  1.00  0.00            
ATOM   2140 1HG2 THR   132      56.550  34.960  24.400  1.00  0.00            
ATOM   2141 2HG2 THR   132      56.430  34.080  25.960  1.00  0.00            
ATOM   2142 3HG2 THR   132      55.000  34.320  24.960  1.00  0.00            
ATOM   2143  OG1 THR   132      56.540  37.010  25.440  1.00  0.00            
ATOM   2144  HG1 THR   132      57.410  36.600  25.450  1.00  0.00            
ATOM   2145  C   THR   132      54.080  37.640  27.120  1.00  0.00            
ATOM   2146  O   THR   132      54.140  37.410  28.320  1.00  0.00            
ATOM   2147  N   GLY   133      53.750  38.860  26.620  1.00  0.00            
ATOM   2148  H   GLY   133      53.720  38.960  25.620  1.00  0.00            
ATOM   2149  CA  GLY   133      53.430  40.010  27.440  1.00  0.00            
ATOM   2150  HA2 GLY   133      54.220  40.160  28.180  1.00  0.00            
ATOM   2151  HA3 GLY   133      53.480  40.890  26.800  1.00  0.00            
ATOM   2152  C   GLY   133      52.060  40.040  28.170  1.00  0.00            
ATOM   2153  O   GLY   133      51.130  39.350  27.780  1.00  0.00            
ATOM   2154  N   LYS   134      51.990  40.900  29.240  1.00  0.00            
ATOM   2155  H   LYS   134      52.850  41.350  29.540  1.00  0.00            
ATOM   2156  CA  LYS   134      50.720  41.220  29.910  1.00  0.00            
ATOM   2157  HA  LYS   134      50.050  40.370  29.900  1.00  0.00            
ATOM   2158  CB  LYS   134      50.980  41.480  31.410  1.00  0.00            
ATOM   2159  HB2 LYS   134      51.740  42.250  31.460  1.00  0.00            
ATOM   2160  HB3 LYS   134      50.060  41.840  31.870  1.00  0.00            
ATOM   2161  CG  LYS   134      51.340  40.180  32.170  1.00  0.00            
ATOM   2162  HG2 LYS   134      50.480  39.540  32.380  1.00  0.00            
ATOM   2163  HG3 LYS   134      52.010  39.610  31.530  1.00  0.00            
ATOM   2164  CD  LYS   134      51.840  40.510  33.560  1.00  0.00            
ATOM   2165  HD2 LYS   134      52.770  41.080  33.570  1.00  0.00            
ATOM   2166  HD3 LYS   134      51.070  41.090  34.060  1.00  0.00            
ATOM   2167  CE  LYS   134      52.080  39.330  34.490  1.00  0.00            
ATOM   2168  HE2 LYS   134      51.170  38.770  34.710  1.00  0.00            
ATOM   2169  HE3 LYS   134      52.880  38.670  34.160  1.00  0.00            
ATOM   2170  NZ  LYS   134      52.560  39.830  35.720  1.00  0.00            
ATOM   2171  HZ1 LYS   134      53.550  40.010  35.710  1.00  0.00            
ATOM   2172  HZ2 LYS   134      52.110  40.680  36.010  1.00  0.00            
ATOM   2173  HZ3 LYS   134      52.370  39.180  36.470  1.00  0.00            
ATOM   2174  C   LYS   134      49.930  42.330  29.200  1.00  0.00            
ATOM   2175  O   LYS   134      50.260  42.750  28.070  1.00  0.00            
ATOM   2176  N   ALA   135      48.860  42.830  29.830  1.00  0.00            
ATOM   2177  H   ALA   135      48.750  42.530  30.790  1.00  0.00            
ATOM   2178  CA  ALA   135      47.950  43.780  29.160  1.00  0.00            
ATOM   2179  HA  ALA   135      47.930  43.600  28.090  1.00  0.00            
ATOM   2180  CB  ALA   135      46.570  43.580  29.680  1.00  0.00            
ATOM   2181  HB1 ALA   135      45.860  44.230  29.170  1.00  0.00            
ATOM   2182  HB2 ALA   135      46.340  42.540  29.430  1.00  0.00            
ATOM   2183  HB3 ALA   135      46.630  43.730  30.760  1.00  0.00            
ATOM   2184  C   ALA   135      48.450  45.200  29.440  1.00  0.00            
ATOM   2185  O   ALA   135      48.700  45.460  30.640  1.00  0.00            
ATOM   2186  N   CYS   136      48.690  46.050  28.390  1.00  0.00            
ATOM   2187  H   CYS   136      48.580  45.680  27.460  1.00  0.00            
ATOM   2188  CA  CYS   136      49.170  47.430  28.560  1.00  0.00            
ATOM   2189  HA  CYS   136      49.900  47.370  29.370  1.00  0.00            
ATOM   2190  CB  CYS   136      49.830  47.740  27.250  1.00  0.00            
ATOM   2191  HB2 CYS   136      48.990  47.880  26.570  1.00  0.00            
ATOM   2192  HB3 CYS   136      50.480  48.610  27.200  1.00  0.00            
ATOM   2193  SG  CYS   136      51.020  46.450  26.670  1.00  0.00            
ATOM   2194  HG  CYS   136      50.300  45.380  26.340  1.00  0.00            
ATOM   2195  C   CYS   136      48.020  48.440  28.900  1.00  0.00            
ATOM   2196  O   CYS   136      46.980  48.510  28.190  1.00  0.00            
ATOM   2197  N   GLY   137      48.240  49.200  30.010  1.00  0.00            
ATOM   2198  H   GLY   137      49.010  48.800  30.520  1.00  0.00            
ATOM   2199  CA  GLY   137      47.070  49.710  30.660  1.00  0.00            
ATOM   2200  HA2 GLY   137      46.460  50.190  29.900  1.00  0.00            
ATOM   2201  HA3 GLY   137      46.490  48.940  31.170  1.00  0.00            
ATOM   2202  C   GLY   137      47.310  50.680  31.810  1.00  0.00            
ATOM   2203  O   GLY   137      48.460  50.820  32.300  1.00  0.00            
ATOM   2204  N   VAL   138      46.210  51.350  32.270  1.00  0.00            
ATOM   2205  H   VAL   138      45.280  51.100  31.950  1.00  0.00            
ATOM   2206  CA  VAL   138      46.300  52.190  33.470  1.00  0.00            
ATOM   2207  HA  VAL   138      47.210  52.790  33.410  1.00  0.00            
ATOM   2208  CB  VAL   138      45.160  53.220  33.500  1.00  0.00            
ATOM   2209  HB  VAL   138      44.190  52.750  33.330  1.00  0.00            
ATOM   2210  CG1 VAL   138      45.010  53.890  34.870  1.00  0.00            
ATOM   2211 1HG1 VAL   138      44.300  53.430  35.540  1.00  0.00            
ATOM   2212 2HG1 VAL   138      45.990  54.090  35.310  1.00  0.00            
ATOM   2213 3HG1 VAL   138      44.560  54.870  34.680  1.00  0.00            
ATOM   2214  CG2 VAL   138      45.370  54.310  32.440  1.00  0.00            
ATOM   2215 1HG2 VAL   138      46.080  55.090  32.720  1.00  0.00            
ATOM   2216 2HG2 VAL   138      45.710  53.770  31.550  1.00  0.00            
ATOM   2217 3HG2 VAL   138      44.430  54.790  32.180  1.00  0.00            
ATOM   2218  C   VAL   138      46.370  51.370  34.770  1.00  0.00            
ATOM   2219  O   VAL   138      45.450  50.630  35.160  1.00  0.00            
ATOM   2220  N   ASP   139      47.460  51.560  35.490  1.00  0.00            
ATOM   2221  H   ASP   139      48.210  52.130  35.120  1.00  0.00            
ATOM   2222  CA  ASP   139      47.740  50.840  36.750  1.00  0.00            
ATOM   2223  HA  ASP   139      46.880  50.180  36.880  1.00  0.00            
ATOM   2224  CB  ASP   139      49.030  49.990  36.650  1.00  0.00            
ATOM   2225  HB2 ASP   139      49.810  50.700  36.360  1.00  0.00            
ATOM   2226  HB3 ASP   139      49.230  49.590  37.640  1.00  0.00            
ATOM   2227  CG  ASP   139      49.050  48.870  35.570  1.00  0.00            
ATOM   2228  OD1 ASP   139      50.210  48.440  35.240  1.00  0.00            
ATOM   2229  OD2 ASP   139      48.010  48.300  35.100  1.00  0.00            
ATOM   2230  C   ASP   139      47.850  51.810  37.950  1.00  0.00            
ATOM   2231  O   ASP   139      48.850  52.590  38.060  1.00  0.00            
ATOM   2232  N   TYR   140      46.840  51.800  38.840  1.00  0.00            
ATOM   2233  H   TYR   140      46.100  51.140  38.660  1.00  0.00            
ATOM   2234  CA  TYR   140      46.930  52.560  40.130  1.00  0.00            
ATOM   2235  HA  TYR   140      47.450  53.500  39.910  1.00  0.00            
ATOM   2236  CB  TYR   140      45.530  52.980  40.740  1.00  0.00            
ATOM   2237  HB2 TYR   140      44.830  52.150  40.720  1.00  0.00            
ATOM   2238  HB3 TYR   140      45.630  53.330  41.770  1.00  0.00            
ATOM   2239  CG  TYR   140      44.890  54.120  40.000  1.00  0.00            
ATOM   2240  CD1 TYR   140      44.740  55.340  40.680  1.00  0.00            
ATOM   2241  HD1 TYR   140      45.140  55.510  41.670  1.00  0.00            
ATOM   2242  CE1 TYR   140      44.070  56.480  40.090  1.00  0.00            
ATOM   2243  HE1 TYR   140      43.920  57.400  40.620  1.00  0.00            
ATOM   2244  CZ  TYR   140      43.540  56.330  38.820  1.00  0.00            
ATOM   2245  OH  TYR   140      42.960  57.480  38.320  1.00  0.00            
ATOM   2246  HH  TYR   140      42.560  57.490  37.450  1.00  0.00            
ATOM   2247  CE2 TYR   140      43.610  55.140  38.080  1.00  0.00            
ATOM   2248  HE2 TYR   140      43.240  55.100  37.070  1.00  0.00            
ATOM   2249  CD2 TYR   140      44.340  54.030  38.680  1.00  0.00            
ATOM   2250  HD2 TYR   140      44.360  53.100  38.140  1.00  0.00            
ATOM   2251  C   TYR   140      47.620  51.660  41.140  1.00  0.00            
ATOM   2252  O   TYR   140      47.270  50.430  41.320  1.00  0.00            
ATOM   2253  N   GLU   141      48.700  52.130  41.760  1.00  0.00            
ATOM   2254  H   GLU   141      49.060  53.050  41.560  1.00  0.00            
ATOM   2255  CA  GLU   141      49.540  51.240  42.570  1.00  0.00            
ATOM   2256  HA  GLU   141      48.930  50.390  42.850  1.00  0.00            
ATOM   2257  CB  GLU   141      50.830  50.790  41.900  1.00  0.00            
ATOM   2258  HB2 GLU   141      51.500  51.620  41.650  1.00  0.00            
ATOM   2259  HB3 GLU   141      51.390  50.220  42.640  1.00  0.00            
ATOM   2260  CG  GLU   141      50.590  49.880  40.620  1.00  0.00            
ATOM   2261  HG2 GLU   141      50.260  48.930  41.040  1.00  0.00            
ATOM   2262  HG3 GLU   141      49.890  50.360  39.930  1.00  0.00            
ATOM   2263  CD  GLU   141      51.800  49.500  39.780  1.00  0.00            
ATOM   2264  OE1 GLU   141      51.870  48.360  39.350  1.00  0.00            
ATOM   2265  OE2 GLU   141      52.640  50.450  39.510  1.00  0.00            
ATOM   2266  C   GLU   141      49.860  51.860  43.960  1.00  0.00            
ATOM   2267  O   GLU   141      50.220  53.010  44.090  1.00  0.00            
ATOM   2268  N   VAL   142      49.830  51.000  44.980  1.00  0.00            
ATOM   2269  H   VAL   142      49.420  50.080  44.880  1.00  0.00            
ATOM   2270  CA  VAL   142      50.420  51.360  46.320  1.00  0.00            
ATOM   2271  HA  VAL   142      50.660  52.420  46.400  1.00  0.00            
ATOM   2272  CB  VAL   142      49.390  51.080  47.430  1.00  0.00            
ATOM   2273  HB  VAL   142      49.030  50.060  47.310  1.00  0.00            
ATOM   2274  CG1 VAL   142      50.070  51.370  48.790  1.00  0.00            
ATOM   2275 1HG1 VAL   142      50.910  50.750  49.100  1.00  0.00            
ATOM   2276 2HG1 VAL   142      50.330  52.420  48.870  1.00  0.00            
ATOM   2277 3HG1 VAL   142      49.290  51.180  49.540  1.00  0.00            
ATOM   2278  CG2 VAL   142      48.180  52.000  47.360  1.00  0.00            
ATOM   2279 1HG2 VAL   142      47.700  52.130  48.330  1.00  0.00            
ATOM   2280 2HG2 VAL   142      48.430  53.030  47.100  1.00  0.00            
ATOM   2281 3HG2 VAL   142      47.520  51.560  46.610  1.00  0.00            
ATOM   2282  C   VAL   142      51.700  50.640  46.590  1.00  0.00            
ATOM   2283  O   VAL   142      51.730  49.420  46.490  1.00  0.00            
ATOM   2284  N   LYS   143      52.810  51.360  46.790  1.00  0.00            
ATOM   2285  H   LYS   143      52.800  52.370  46.750  1.00  0.00            
ATOM   2286  CA  LYS   143      54.190  50.810  46.710  1.00  0.00            
ATOM   2287  HA  LYS   143      54.130  49.730  46.650  1.00  0.00            
ATOM   2288  CB  LYS   143      54.970  51.310  45.540  1.00  0.00            
ATOM   2289  HB2 LYS   143      55.460  52.250  45.760  1.00  0.00            
ATOM   2290  HB3 LYS   143      55.700  50.530  45.320  1.00  0.00            
ATOM   2291  CG  LYS   143      54.220  51.640  44.240  1.00  0.00            
ATOM   2292  HG2 LYS   143      53.580  50.850  43.840  1.00  0.00            
ATOM   2293  HG3 LYS   143      53.580  52.490  44.480  1.00  0.00            
ATOM   2294  CD  LYS   143      55.290  51.900  43.160  1.00  0.00            
ATOM   2295  HD2 LYS   143      55.850  52.800  43.430  1.00  0.00            
ATOM   2296  HD3 LYS   143      55.980  51.060  43.120  1.00  0.00            
ATOM   2297  CE  LYS   143      54.620  52.200  41.760  1.00  0.00            
ATOM   2298  HE2 LYS   143      54.120  51.320  41.370  1.00  0.00            
ATOM   2299  HE3 LYS   143      53.850  52.970  41.790  1.00  0.00            
ATOM   2300  NZ  LYS   143      55.630  52.610  40.740  1.00  0.00            
ATOM   2301  HZ1 LYS   143      56.250  53.280  41.160  1.00  0.00            
ATOM   2302  HZ2 LYS   143      56.220  51.840  40.450  1.00  0.00            
ATOM   2303  HZ3 LYS   143      55.150  52.970  39.930  1.00  0.00            
ATOM   2304  C   LYS   143      54.950  51.230  48.020  1.00  0.00            
ATOM   2305  O   LYS   143      54.770  52.280  48.670  1.00  0.00            
ATOM   2306  N   ALA   144      55.900  50.400  48.400  1.00  0.00            
ATOM   2307  H   ALA   144      56.210  49.710  47.730  1.00  0.00            
ATOM   2308  CA  ALA   144      56.820  50.700  49.460  1.00  0.00            
ATOM   2309  HA  ALA   144      56.970  51.780  49.450  1.00  0.00            
ATOM   2310  CB  ALA   144      56.230  50.320  50.830  1.00  0.00            
ATOM   2311  HB1 ALA   144      56.880  50.730  51.600  1.00  0.00            
ATOM   2312  HB2 ALA   144      55.230  50.700  51.020  1.00  0.00            
ATOM   2313  HB3 ALA   144      56.130  49.230  50.850  1.00  0.00            
ATOM   2314  C   ALA   144      58.280  50.210  49.320  1.00  0.00            
ATOM   2315  O   ALA   144      58.510  49.260  48.550  1.00  0.00            
ATOM   2316  N   PHE   145      59.270  50.840  50.000  1.00  0.00            
ATOM   2317  H   PHE   145      58.950  51.590  50.600  1.00  0.00            
ATOM   2318  CA  PHE   145      60.710  50.600  49.800  1.00  0.00            
ATOM   2319  HA  PHE   145      60.770  49.630  49.320  1.00  0.00            
ATOM   2320  CB  PHE   145      61.260  51.730  48.880  1.00  0.00            
ATOM   2321  HB2 PHE   145      61.530  52.550  49.550  1.00  0.00            
ATOM   2322  HB3 PHE   145      62.240  51.430  48.510  1.00  0.00            
ATOM   2323  CG  PHE   145      60.470  52.200  47.620  1.00  0.00            
ATOM   2324  CD1 PHE   145      60.820  51.690  46.370  1.00  0.00            
ATOM   2325  HD1 PHE   145      61.720  51.130  46.140  1.00  0.00            
ATOM   2326  CE1 PHE   145      60.050  51.960  45.250  1.00  0.00            
ATOM   2327  HE1 PHE   145      60.380  51.640  44.270  1.00  0.00            
ATOM   2328  CZ  PHE   145      58.950  52.850  45.370  1.00  0.00            
ATOM   2329  HZ  PHE   145      58.380  53.060  44.470  1.00  0.00            
ATOM   2330  CE2 PHE   145      58.550  53.370  46.590  1.00  0.00            
ATOM   2331  HE2 PHE   145      57.730  54.060  46.640  1.00  0.00            
ATOM   2332  CD2 PHE   145      59.350  53.090  47.720  1.00  0.00            
ATOM   2333  HD2 PHE   145      58.980  53.510  48.640  1.00  0.00            
ATOM   2334  C   PHE   145      61.450  50.400  51.100  1.00  0.00            
ATOM   2335  O   PHE   145      61.280  51.210  52.010  1.00  0.00            
ATOM   2336  N   CYS   146      62.450  49.510  51.160  1.00  0.00            
ATOM   2337  H   CYS   146      62.390  48.790  50.450  1.00  0.00            
ATOM   2338  CA  CYS   146      63.290  49.320  52.330  1.00  0.00            
ATOM   2339  HA  CYS   146      62.600  49.380  53.160  1.00  0.00            
ATOM   2340  CB  CYS   146      63.830  47.900  52.390  1.00  0.00            
ATOM   2341  HB2 CYS   146      64.620  47.710  51.660  1.00  0.00            
ATOM   2342  HB3 CYS   146      64.240  47.790  53.390  1.00  0.00            
ATOM   2343  SG  CYS   146      62.410  46.750  52.250  1.00  0.00            
ATOM   2344  HG  CYS   146      62.190  47.140  50.990  1.00  0.00            
ATOM   2345  C   CYS   146      64.430  50.330  52.630  1.00  0.00            
ATOM   2346  O   CYS   146      65.430  49.980  53.310  1.00  0.00            
ATOM   2347  N   ALA   147      64.290  51.590  52.130  1.00  0.00            
ATOM   2348  H   ALA   147      63.460  51.760  51.590  1.00  0.00            
ATOM   2349  CA  ALA   147      64.970  52.740  52.610  1.00  0.00            
ATOM   2350  HA  ALA   147      65.280  52.540  53.640  1.00  0.00            
ATOM   2351  CB  ALA   147      66.350  52.990  51.880  1.00  0.00            
ATOM   2352  HB1 ALA   147      67.020  52.150  52.060  1.00  0.00            
ATOM   2353  HB2 ALA   147      66.230  53.120  50.810  1.00  0.00            
ATOM   2354  HB3 ALA   147      66.740  53.910  52.310  1.00  0.00            
ATOM   2355  C   ALA   147      64.070  54.020  52.410  1.00  0.00            
ATOM   2356  O   ALA   147      63.240  54.020  51.470  1.00  0.00            
ATOM   2357  N   GLU   148      64.190  54.950  53.320  1.00  0.00            
ATOM   2358  H   GLU   148      64.940  54.790  53.980  1.00  0.00            
ATOM   2359  CA  GLU   148      63.510  56.260  53.440  1.00  0.00            
ATOM   2360  HA  GLU   148      62.440  56.080  53.540  1.00  0.00            
ATOM   2361  CB  GLU   148      63.960  56.870  54.750  1.00  0.00            
ATOM   2362  HB2 GLU   148      63.200  57.610  54.980  1.00  0.00            
ATOM   2363  HB3 GLU   148      63.910  56.140  55.570  1.00  0.00            
ATOM   2364  CG  GLU   148      65.310  57.590  54.770  1.00  0.00            
ATOM   2365  HG2 GLU   148      65.450  58.150  53.840  1.00  0.00            
ATOM   2366  HG3 GLU   148      65.270  58.300  55.600  1.00  0.00            
ATOM   2367  CD  GLU   148      66.570  56.770  54.950  1.00  0.00            
ATOM   2368  OE1 GLU   148      66.420  55.610  55.400  1.00  0.00            
ATOM   2369  OE2 GLU   148      67.720  57.260  54.900  1.00  0.00            
ATOM   2370  C   GLU   148      63.710  57.190  52.240  1.00  0.00            
ATOM   2371  O   GLU   148      63.210  58.290  52.280  1.00  0.00            
ATOM   2372  N   ASN   149      64.530  56.870  51.200  1.00  0.00            
ATOM   2373  H   ASN   149      65.130  56.060  51.320  1.00  0.00            
ATOM   2374  CA  ASN   149      64.640  57.600  49.890  1.00  0.00            
ATOM   2375  HA  ASN   149      63.700  58.020  49.530  1.00  0.00            
ATOM   2376  CB  ASN   149      65.560  58.880  50.180  1.00  0.00            
ATOM   2377  HB2 ASN   149      65.090  59.500  50.940  1.00  0.00            
ATOM   2378  HB3 ASN   149      66.450  58.460  50.640  1.00  0.00            
ATOM   2379  CG  ASN   149      65.910  59.700  48.940  1.00  0.00            
ATOM   2380  OD1 ASN   149      65.110  59.720  48.010  1.00  0.00            
ATOM   2381  ND2 ASN   149      67.010  60.380  48.870  1.00  0.00            
ATOM   2382 1HD2 ASN   149      67.090  60.860  47.990  1.00  0.00            
ATOM   2383 2HD2 ASN   149      67.700  60.510  49.600  1.00  0.00            
ATOM   2384  C   ASN   149      65.090  56.740  48.720  1.00  0.00            
ATOM   2385  O   ASN   149      66.120  56.170  48.880  1.00  0.00            
ATOM   2386  N   LEU   150      64.450  56.640  47.530  1.00  0.00            
ATOM   2387  H   LEU   150      63.610  57.200  47.460  1.00  0.00            
ATOM   2388  CA  LEU   150      64.720  55.640  46.420  1.00  0.00            
ATOM   2389  HA  LEU   150      64.810  54.680  46.940  1.00  0.00            
ATOM   2390  CB  LEU   150      63.590  55.830  45.480  1.00  0.00            
ATOM   2391  HB2 LEU   150      62.700  55.810  46.100  1.00  0.00            
ATOM   2392  HB3 LEU   150      63.520  56.870  45.180  1.00  0.00            
ATOM   2393  CG  LEU   150      63.650  54.900  44.200  1.00  0.00            
ATOM   2394  HG  LEU   150      64.480  55.120  43.530  1.00  0.00            
ATOM   2395  CD1 LEU   150      63.730  53.460  44.730  1.00  0.00            
ATOM   2396 1HD1 LEU   150      62.870  53.270  45.370  1.00  0.00            
ATOM   2397 2HD1 LEU   150      63.690  52.740  43.910  1.00  0.00            
ATOM   2398 3HD1 LEU   150      64.690  53.350  45.240  1.00  0.00            
ATOM   2399  CD2 LEU   150      62.360  54.900  43.340  1.00  0.00            
ATOM   2400 1HD2 LEU   150      61.500  54.670  43.970  1.00  0.00            
ATOM   2401 2HD2 LEU   150      62.210  55.940  43.040  1.00  0.00            
ATOM   2402 3HD2 LEU   150      62.530  54.200  42.520  1.00  0.00            
ATOM   2403  C   LEU   150      66.060  55.870  45.700  1.00  0.00            
ATOM   2404  O   LEU   150      66.730  54.950  45.260  1.00  0.00            
ATOM   2405  N   GLU   151      66.560  57.100  45.800  1.00  0.00            
ATOM   2406  H   GLU   151      65.970  57.760  46.290  1.00  0.00            
ATOM   2407  CA  GLU   151      67.890  57.630  45.420  1.00  0.00            
ATOM   2408  HA  GLU   151      68.040  57.370  44.370  1.00  0.00            
ATOM   2409  CB  GLU   151      67.790  59.160  45.520  1.00  0.00            
ATOM   2410  HB2 GLU   151      67.690  59.340  46.590  1.00  0.00            
ATOM   2411  HB3 GLU   151      68.800  59.490  45.270  1.00  0.00            
ATOM   2412  CG  GLU   151      66.690  59.850  44.740  1.00  0.00            
ATOM   2413  HG2 GLU   151      65.850  59.650  45.400  1.00  0.00            
ATOM   2414  HG3 GLU   151      66.800  60.930  44.700  1.00  0.00            
ATOM   2415  CD  GLU   151      66.420  59.380  43.330  1.00  0.00            
ATOM   2416  OE1 GLU   151      65.260  59.600  42.880  1.00  0.00            
ATOM   2417  OE2 GLU   151      67.350  59.040  42.610  1.00  0.00            
ATOM   2418  C   GLU   151      69.020  56.940  46.150  1.00  0.00            
ATOM   2419  O   GLU   151      70.170  56.840  45.710  1.00  0.00            
ATOM   2420  N   GLU   152      68.750  56.250  47.290  1.00  0.00            
ATOM   2421  H   GLU   152      67.860  56.470  47.710  1.00  0.00            
ATOM   2422  CA  GLU   152      69.800  55.370  47.950  1.00  0.00            
ATOM   2423  HA  GLU   152      70.750  55.890  47.850  1.00  0.00            
ATOM   2424  CB  GLU   152      69.470  55.280  49.500  1.00  0.00            
ATOM   2425  HB2 GLU   152      68.530  54.720  49.550  1.00  0.00            
ATOM   2426  HB3 GLU   152      70.310  54.690  49.860  1.00  0.00            
ATOM   2427  CG  GLU   152      69.210  56.660  50.320  1.00  0.00            
ATOM   2428  HG2 GLU   152      68.430  57.170  49.750  1.00  0.00            
ATOM   2429  HG3 GLU   152      68.730  56.270  51.220  1.00  0.00            
ATOM   2430  CD  GLU   152      70.460  57.490  50.620  1.00  0.00            
ATOM   2431  OE1 GLU   152      70.480  58.200  51.640  1.00  0.00            
ATOM   2432  OE2 GLU   152      71.450  57.470  49.870  1.00  0.00            
ATOM   2433  C   GLU   152      70.060  54.020  47.250  1.00  0.00            
ATOM   2434  O   GLU   152      70.160  52.940  47.880  1.00  0.00            
ATOM   2435  N   LYS   153      70.130  54.070  45.910  1.00  0.00            
ATOM   2436  H   LYS   153      70.110  55.000  45.500  1.00  0.00            
ATOM   2437  CA  LYS   153      70.360  52.940  44.980  1.00  0.00            
ATOM   2438  HA  LYS   153      69.880  53.180  44.030  1.00  0.00            
ATOM   2439  CB  LYS   153      71.800  52.630  44.660  1.00  0.00            
ATOM   2440  HB2 LYS   153      72.230  52.550  45.660  1.00  0.00            
ATOM   2441  HB3 LYS   153      71.840  51.700  44.090  1.00  0.00            
ATOM   2442  CG  LYS   153      72.520  53.680  43.780  1.00  0.00            
ATOM   2443  HG2 LYS   153      73.490  53.240  43.530  1.00  0.00            
ATOM   2444  HG3 LYS   153      71.950  53.850  42.870  1.00  0.00            
ATOM   2445  CD  LYS   153      72.840  55.030  44.340  1.00  0.00            
ATOM   2446  HD2 LYS   153      71.900  55.590  44.440  1.00  0.00            
ATOM   2447  HD3 LYS   153      73.270  54.900  45.330  1.00  0.00            
ATOM   2448  CE  LYS   153      73.730  55.810  43.420  1.00  0.00            
ATOM   2449  HE2 LYS   153      74.730  55.390  43.280  1.00  0.00            
ATOM   2450  HE3 LYS   153      73.400  56.000  42.400  1.00  0.00            
ATOM   2451  NZ  LYS   153      73.920  57.180  43.990  1.00  0.00            
ATOM   2452  HZ1 LYS   153      74.070  57.230  44.990  1.00  0.00            
ATOM   2453  HZ2 LYS   153      74.660  57.690  43.520  1.00  0.00            
ATOM   2454  HZ3 LYS   153      73.190  57.840  43.790  1.00  0.00            
ATOM   2455  C   LYS   153      69.460  51.660  45.310  1.00  0.00            
ATOM   2456  O   LYS   153      69.940  50.560  45.080  1.00  0.00            
ATOM   2457  N   ILE   154      68.240  51.890  45.720  1.00  0.00            
ATOM   2458  H   ILE   154      67.880  52.830  45.830  1.00  0.00            
ATOM   2459  CA  ILE   154      67.390  50.810  46.200  1.00  0.00            
ATOM   2460  HA  ILE   154      67.960  50.350  47.010  1.00  0.00            
ATOM   2461  CB  ILE   154      66.030  51.230  46.890  1.00  0.00            
ATOM   2462  HB  ILE   154      65.420  51.560  46.050  1.00  0.00            
ATOM   2463  CG2 ILE   154      65.410  50.020  47.670  1.00  0.00            
ATOM   2464 1HG2 ILE   154      64.380  50.300  47.930  1.00  0.00            
ATOM   2465 2HG2 ILE   154      65.310  49.180  46.990  1.00  0.00            
ATOM   2466 3HG2 ILE   154      65.910  49.860  48.620  1.00  0.00            
ATOM   2467  CG1 ILE   154      66.140  52.470  47.920  1.00  0.00            
ATOM   2468 2HG1 ILE   154      67.030  52.230  48.510  1.00  0.00            
ATOM   2469 3HG1 ILE   154      66.520  53.300  47.310  1.00  0.00            
ATOM   2470  CD1 ILE   154      64.900  52.850  48.740  1.00  0.00            
ATOM   2471 1HD1 ILE   154      64.000  52.810  48.120  1.00  0.00            
ATOM   2472 2HD1 ILE   154      64.730  52.220  49.610  1.00  0.00            
ATOM   2473 3HD1 ILE   154      65.050  53.880  49.080  1.00  0.00            
ATOM   2474  C   ILE   154      67.110  49.770  45.140  1.00  0.00            
ATOM   2475  O   ILE   154      66.630  50.080  44.030  1.00  0.00            
ATOM   2476  N   HIE   155      67.380  48.520  45.450  1.00  0.00            
ATOM   2477  H   HIE   155      67.670  48.390  46.410  1.00  0.00            
ATOM   2478  CA  HIE   155      67.290  47.390  44.520  1.00  0.00            
ATOM   2479  HA  HIE   155      67.550  47.640  43.490  1.00  0.00            
ATOM   2480  CB  HIE   155      68.330  46.300  44.890  1.00  0.00            
ATOM   2481  HB2 HIE   155      69.340  46.710  44.950  1.00  0.00            
ATOM   2482  HB3 HIE   155      68.080  45.780  45.810  1.00  0.00            
ATOM   2483  CG  HIE   155      68.440  45.130  43.950  1.00  0.00            
ATOM   2484  ND1 HIE   155      67.440  44.200  43.650  1.00  0.00            
ATOM   2485  CE1 HIE   155      68.010  43.360  42.710  1.00  0.00            
ATOM   2486  HE1 HIE   155      67.510  42.540  42.220  1.00  0.00            
ATOM   2487  NE2 HIE   155      69.310  43.710  42.540  1.00  0.00            
ATOM   2488  HE2 HIE   155      69.950  43.260  41.910  1.00  0.00            
ATOM   2489  CD2 HIE   155      69.580  44.870  43.310  1.00  0.00            
ATOM   2490  HD2 HIE   155      70.540  45.350  43.450  1.00  0.00            
ATOM   2491  C   HIE   155      65.870  46.890  44.550  1.00  0.00            
ATOM   2492  O   HIE   155      65.120  46.970  45.570  1.00  0.00            
ATOM   2493  N   LYS   156      65.370  46.530  43.410  1.00  0.00            
ATOM   2494  H   LYS   156      66.060  46.380  42.690  1.00  0.00            
ATOM   2495  CA  LYS   156      63.930  46.120  43.170  1.00  0.00            
ATOM   2496  HA  LYS   156      63.280  46.990  43.260  1.00  0.00            
ATOM   2497  CB  LYS   156      63.780  45.640  41.740  1.00  0.00            
ATOM   2498  HB2 LYS   156      64.230  46.360  41.050  1.00  0.00            
ATOM   2499  HB3 LYS   156      64.270  44.680  41.620  1.00  0.00            
ATOM   2500  CG  LYS   156      62.300  45.530  41.260  1.00  0.00            
ATOM   2501  HG2 LYS   156      61.680  44.930  41.920  1.00  0.00            
ATOM   2502  HG3 LYS   156      61.870  46.540  41.270  1.00  0.00            
ATOM   2503  CD  LYS   156      62.140  44.930  39.870  1.00  0.00            
ATOM   2504  HD2 LYS   156      62.670  43.980  39.810  1.00  0.00            
ATOM   2505  HD3 LYS   156      61.090  44.730  39.690  1.00  0.00            
ATOM   2506  CE  LYS   156      62.720  45.780  38.710  1.00  0.00            
ATOM   2507  HE2 LYS   156      62.470  46.820  38.940  1.00  0.00            
ATOM   2508  HE3 LYS   156      63.800  45.780  38.840  1.00  0.00            
ATOM   2509  NZ  LYS   156      62.230  45.380  37.360  1.00  0.00            
ATOM   2510  HZ1 LYS   156      62.640  46.040  36.700  1.00  0.00            
ATOM   2511  HZ2 LYS   156      62.620  44.490  37.110  1.00  0.00            
ATOM   2512  HZ3 LYS   156      61.220  45.440  37.320  1.00  0.00            
ATOM   2513  C   LYS   156      63.500  45.030  44.120  1.00  0.00            
ATOM   2514  O   LYS   156      62.340  45.000  44.440  1.00  0.00            
ATOM   2515  N   ARG   157      64.370  44.130  44.430  1.00  0.00            
ATOM   2516  H   ARG   157      65.300  44.150  44.050  1.00  0.00            
ATOM   2517  CA  ARG   157      64.030  43.100  45.400  1.00  0.00            
ATOM   2518  HA  ARG   157      63.190  42.530  45.010  1.00  0.00            
ATOM   2519  CB  ARG   157      65.200  42.140  45.540  1.00  0.00            
ATOM   2520  HB2 ARG   157      65.620  41.960  44.550  1.00  0.00            
ATOM   2521  HB3 ARG   157      65.900  42.580  46.250  1.00  0.00            
ATOM   2522  CG  ARG   157      64.870  40.800  46.140  1.00  0.00            
ATOM   2523  HG2 ARG   157      64.740  40.950  47.220  1.00  0.00            
ATOM   2524  HG3 ARG   157      63.930  40.410  45.750  1.00  0.00            
ATOM   2525  CD  ARG   157      65.980  39.700  45.920  1.00  0.00            
ATOM   2526  HD2 ARG   157      66.050  39.580  44.840  1.00  0.00            
ATOM   2527  HD3 ARG   157      66.950  39.990  46.330  1.00  0.00            
ATOM   2528  NE  ARG   157      65.590  38.480  46.590  1.00  0.00            
ATOM   2529  HE  ARG   157      65.170  37.780  45.990  1.00  0.00            
ATOM   2530  CZ  ARG   157      65.830  38.170  47.830  1.00  0.00            
ATOM   2531  NH1 ARG   157      66.370  38.890  48.750  1.00  0.00            
ATOM   2532 1HH1 ARG   157      66.590  39.850  48.560  1.00  0.00            
ATOM   2533 2HH1 ARG   157      66.540  38.490  49.660  1.00  0.00            
ATOM   2534  NH2 ARG   157      65.590  36.980  48.210  1.00  0.00            
ATOM   2535 1HH2 ARG   157      65.400  36.210  47.580  1.00  0.00            
ATOM   2536 2HH2 ARG   157      65.540  36.730  49.180  1.00  0.00            
ATOM   2537  C   ARG   157      63.590  43.670  46.790  1.00  0.00            
ATOM   2538  O   ARG   157      62.780  42.980  47.400  1.00  0.00            
ATOM   2539  N   ASN   158      64.030  44.790  47.170  1.00  0.00            
ATOM   2540  H   ASN   158      64.670  45.250  46.530  1.00  0.00            
ATOM   2541  CA  ASN   158      63.830  45.430  48.460  1.00  0.00            
ATOM   2542  HA  ASN   158      63.710  44.600  49.150  1.00  0.00            
ATOM   2543  CB  ASN   158      65.200  46.130  48.800  1.00  0.00            
ATOM   2544  HB2 ASN   158      65.370  47.040  48.230  1.00  0.00            
ATOM   2545  HB3 ASN   158      65.040  46.620  49.760  1.00  0.00            
ATOM   2546  CG  ASN   158      66.380  45.110  48.840  1.00  0.00            
ATOM   2547  OD1 ASN   158      66.220  43.920  48.920  1.00  0.00            
ATOM   2548  ND2 ASN   158      67.610  45.500  48.730  1.00  0.00            
ATOM   2549 1HD2 ASN   158      68.370  44.830  48.730  1.00  0.00            
ATOM   2550 2HD2 ASN   158      67.730  46.490  48.640  1.00  0.00            
ATOM   2551  C   ASN   158      62.620  46.340  48.500  1.00  0.00            
ATOM   2552  O   ASN   158      62.560  47.350  49.250  1.00  0.00            
ATOM   2553  N   SER   159      61.700  46.130  47.550  1.00  0.00            
ATOM   2554  H   SER   159      61.870  45.300  47.010  1.00  0.00            
ATOM   2555  CA  SER   159      60.440  46.910  47.280  1.00  0.00            
ATOM   2556  HA  SER   159      60.250  47.500  48.170  1.00  0.00            
ATOM   2557  CB  SER   159      60.790  47.930  46.260  1.00  0.00            
ATOM   2558  HB2 SER   159      61.570  48.530  46.740  1.00  0.00            
ATOM   2559  HB3 SER   159      61.310  47.390  45.460  1.00  0.00            
ATOM   2560  OG  SER   159      59.690  48.770  45.870  1.00  0.00            
ATOM   2561  HG  SER   159      59.460  49.330  46.610  1.00  0.00            
ATOM   2562  C   SER   159      59.220  46.120  46.880  1.00  0.00            
ATOM   2563  O   SER   159      59.350  45.020  46.320  1.00  0.00            
ATOM   2564  N   VAL   160      58.040  46.600  47.200  1.00  0.00            
ATOM   2565  H   VAL   160      58.030  47.380  47.850  1.00  0.00            
ATOM   2566  CA  VAL   160      56.800  45.920  46.890  1.00  0.00            
ATOM   2567  HA  VAL   160      57.080  45.060  46.280  1.00  0.00            
ATOM   2568  CB  VAL   160      56.230  45.410  48.260  1.00  0.00            
ATOM   2569  HB  VAL   160      56.760  44.540  48.660  1.00  0.00            
ATOM   2570  CG1 VAL   160      56.200  46.500  49.370  1.00  0.00            
ATOM   2571 1HG1 VAL   160      55.630  47.330  48.960  1.00  0.00            
ATOM   2572 2HG1 VAL   160      55.680  46.160  50.260  1.00  0.00            
ATOM   2573 3HG1 VAL   160      57.150  46.950  49.640  1.00  0.00            
ATOM   2574  CG2 VAL   160      54.730  44.920  48.290  1.00  0.00            
ATOM   2575 1HG2 VAL   160      54.570  44.190  47.490  1.00  0.00            
ATOM   2576 2HG2 VAL   160      54.550  44.410  49.230  1.00  0.00            
ATOM   2577 3HG2 VAL   160      54.040  45.710  48.000  1.00  0.00            
ATOM   2578  C   VAL   160      55.900  46.910  46.180  1.00  0.00            
ATOM   2579  O   VAL   160      55.980  48.140  46.360  1.00  0.00            
ATOM   2580  N   ARG   161      54.930  46.320  45.440  1.00  0.00            
ATOM   2581  H   ARG   161      55.130  45.330  45.340  1.00  0.00            
ATOM   2582  CA  ARG   161      54.000  47.050  44.520  1.00  0.00            
ATOM   2583  HA  ARG   161      53.910  48.010  45.020  1.00  0.00            
ATOM   2584  CB  ARG   161      54.710  47.140  43.160  1.00  0.00            
ATOM   2585  HB2 ARG   161      55.710  47.510  43.360  1.00  0.00            
ATOM   2586  HB3 ARG   161      54.840  46.170  42.680  1.00  0.00            
ATOM   2587  CG  ARG   161      54.180  48.070  42.060  1.00  0.00            
ATOM   2588  HG2 ARG   161      53.370  47.510  41.600  1.00  0.00            
ATOM   2589  HG3 ARG   161      53.940  49.000  42.570  1.00  0.00            
ATOM   2590  CD  ARG   161      55.450  48.200  41.070  1.00  0.00            
ATOM   2591  HD2 ARG   161      56.290  48.730  41.520  1.00  0.00            
ATOM   2592  HD3 ARG   161      55.830  47.230  40.740  1.00  0.00            
ATOM   2593  NE  ARG   161      55.030  49.090  39.930  1.00  0.00            
ATOM   2594  HE  ARG   161      54.070  49.390  39.860  1.00  0.00            
ATOM   2595  CZ  ARG   161      55.740  49.130  38.810  1.00  0.00            
ATOM   2596  NH1 ARG   161      55.260  49.760  37.770  1.00  0.00            
ATOM   2597 1HH1 ARG   161      54.410  50.280  37.910  1.00  0.00            
ATOM   2598 2HH1 ARG   161      55.680  49.670  36.860  1.00  0.00            
ATOM   2599  NH2 ARG   161      56.850  48.500  38.610  1.00  0.00            
ATOM   2600 1HH2 ARG   161      57.480  48.190  39.340  1.00  0.00            
ATOM   2601 2HH2 ARG   161      57.290  48.640  37.710  1.00  0.00            
ATOM   2602  C   ARG   161      52.660  46.420  44.420  1.00  0.00            
ATOM   2603  O   ARG   161      52.570  45.380  43.750  1.00  0.00            
ATOM   2604  N   LEU   162      51.690  46.700  45.260  1.00  0.00            
ATOM   2605  H   LEU   162      51.860  47.540  45.790  1.00  0.00            
ATOM   2606  CA  LEU   162      50.380  46.160  45.300  1.00  0.00            
ATOM   2607  HA  LEU   162      50.400  45.150  44.870  1.00  0.00            
ATOM   2608  CB  LEU   162      49.930  46.120  46.770  1.00  0.00            
ATOM   2609  HB2 LEU   162      50.570  45.480  47.390  1.00  0.00            
ATOM   2610  HB3 LEU   162      50.000  47.080  47.280  1.00  0.00            
ATOM   2611  CG  LEU   162      48.430  45.570  46.890  1.00  0.00            
ATOM   2612  HG  LEU   162      47.710  46.290  46.520  1.00  0.00            
ATOM   2613  CD1 LEU   162      48.160  44.210  46.240  1.00  0.00            
ATOM   2614 1HD1 LEU   162      48.760  43.470  46.770  1.00  0.00            
ATOM   2615 2HD1 LEU   162      47.110  44.010  46.420  1.00  0.00            
ATOM   2616 3HD1 LEU   162      48.430  44.260  45.190  1.00  0.00            
ATOM   2617  CD2 LEU   162      48.050  45.470  48.360  1.00  0.00            
ATOM   2618 1HD2 LEU   162      48.460  44.560  48.800  1.00  0.00            
ATOM   2619 2HD2 LEU   162      48.340  46.410  48.830  1.00  0.00            
ATOM   2620 3HD2 LEU   162      46.980  45.310  48.510  1.00  0.00            
ATOM   2621  C   LEU   162      49.440  47.000  44.380  1.00  0.00            
ATOM   2622  O   LEU   162      49.280  48.230  44.570  1.00  0.00            
ATOM   2623  N   VAL   163      48.820  46.400  43.430  1.00  0.00            
ATOM   2624  H   VAL   163      48.920  45.390  43.360  1.00  0.00            
ATOM   2625  CA  VAL   163      47.990  47.070  42.400  1.00  0.00            
ATOM   2626  HA  VAL   163      48.320  48.080  42.170  1.00  0.00            
ATOM   2627  CB  VAL   163      48.000  46.270  41.090  1.00  0.00            
ATOM   2628  HB  VAL   163      47.630  45.250  41.190  1.00  0.00            
ATOM   2629  CG1 VAL   163      47.200  46.870  39.960  1.00  0.00            
ATOM   2630 1HG1 VAL   163      46.160  46.860  40.290  1.00  0.00            
ATOM   2631 2HG1 VAL   163      47.470  47.910  39.800  1.00  0.00            
ATOM   2632 3HG1 VAL   163      47.340  46.420  38.980  1.00  0.00            
ATOM   2633  CG2 VAL   163      49.420  46.190  40.510  1.00  0.00            
ATOM   2634 1HG2 VAL   163      49.460  45.290  39.900  1.00  0.00            
ATOM   2635 2HG2 VAL   163      49.590  47.090  39.910  1.00  0.00            
ATOM   2636 3HG2 VAL   163      50.240  46.150  41.240  1.00  0.00            
ATOM   2637  C   VAL   163      46.520  47.140  42.890  1.00  0.00            
ATOM   2638  O   VAL   163      46.050  46.210  43.650  1.00  0.00            
ATOM   2639  N   ILE   164      45.870  48.270  42.540  1.00  0.00            
ATOM   2640  H   ILE   164      46.370  48.960  42.000  1.00  0.00            
ATOM   2641  CA  ILE   164      44.470  48.610  42.820  1.00  0.00            
ATOM   2642  HA  ILE   164      43.980  47.660  43.050  1.00  0.00            
ATOM   2643  CB  ILE   164      44.380  49.570  44.130  1.00  0.00            
ATOM   2644  HB  ILE   164      43.320  49.690  44.360  1.00  0.00            
ATOM   2645  CG2 ILE   164      44.980  48.990  45.430  1.00  0.00            
ATOM   2646 1HG2 ILE   164      44.730  49.600  46.300  1.00  0.00            
ATOM   2647 2HG2 ILE   164      44.550  47.990  45.490  1.00  0.00            
ATOM   2648 3HG2 ILE   164      46.060  48.930  45.330  1.00  0.00            
ATOM   2649  CG1 ILE   164      44.990  50.940  43.830  1.00  0.00            
ATOM   2650 2HG1 ILE   164      46.030  51.010  44.150  1.00  0.00            
ATOM   2651 3HG1 ILE   164      45.000  51.260  42.790  1.00  0.00            
ATOM   2652  CD1 ILE   164      44.330  52.020  44.610  1.00  0.00            
ATOM   2653 1HD1 ILE   164      44.830  52.960  44.430  1.00  0.00            
ATOM   2654 2HD1 ILE   164      43.300  52.260  44.340  1.00  0.00            
ATOM   2655 3HD1 ILE   164      44.220  51.830  45.680  1.00  0.00            
ATOM   2656  C   ILE   164      43.700  49.240  41.600  1.00  0.00            
ATOM   2657  O   ILE   164      44.360  49.490  40.630  1.00  0.00            
ATOM   2658  N   ARG   165      42.340  49.400  41.630  1.00  0.00            
ATOM   2659  H   ARG   165      41.920  49.280  42.530  1.00  0.00            
ATOM   2660  CA  ARG   165      41.590  50.180  40.620  1.00  0.00            
ATOM   2661  HA  ARG   165      42.390  50.420  39.910  1.00  0.00            
ATOM   2662  CB  ARG   165      40.360  49.380  40.060  1.00  0.00            
ATOM   2663  HB2 ARG   165      39.720  49.050  40.880  1.00  0.00            
ATOM   2664  HB3 ARG   165      39.770  50.030  39.410  1.00  0.00            
ATOM   2665  CG  ARG   165      40.960  48.090  39.310  1.00  0.00            
ATOM   2666  HG2 ARG   165      41.660  48.490  38.580  1.00  0.00            
ATOM   2667  HG3 ARG   165      41.500  47.450  40.010  1.00  0.00            
ATOM   2668  CD  ARG   165      39.900  47.300  38.510  1.00  0.00            
ATOM   2669  HD2 ARG   165      39.420  48.000  37.830  1.00  0.00            
ATOM   2670  HD3 ARG   165      40.490  46.480  38.100  1.00  0.00            
ATOM   2671  NE  ARG   165      38.920  46.640  39.420  1.00  0.00            
ATOM   2672  HE  ARG   165      39.140  46.620  40.400  1.00  0.00            
ATOM   2673  CZ  ARG   165      37.830  45.910  39.100  1.00  0.00            
ATOM   2674  NH1 ARG   165      37.410  45.580  37.900  1.00  0.00            
ATOM   2675 1HH1 ARG   165      37.880  45.950  37.090  1.00  0.00            
ATOM   2676 2HH1 ARG   165      36.560  45.050  37.760  1.00  0.00            
ATOM   2677  NH2 ARG   165      37.080  45.520  40.050  1.00  0.00            
ATOM   2678 1HH2 ARG   165      37.230  45.720  41.030  1.00  0.00            
ATOM   2679 2HH2 ARG   165      36.240  45.030  39.770  1.00  0.00            
ATOM   2680  C   ARG   165      41.000  51.490  41.240  1.00  0.00            
ATOM   2681  O   ARG   165      40.580  51.570  42.390  1.00  0.00            
ATOM   2682  N   LYS   166      40.750  52.410  40.290  1.00  0.00            
ATOM   2683  H   LYS   166      41.110  52.140  39.390  1.00  0.00            
ATOM   2684  CA  LYS   166      39.810  53.570  40.360  1.00  0.00            
ATOM   2685  HA  LYS   166      39.410  53.560  41.380  1.00  0.00            
ATOM   2686  CB  LYS   166      40.510  54.940  40.180  1.00  0.00            
ATOM   2687  HB2 LYS   166      41.500  54.940  40.640  1.00  0.00            
ATOM   2688  HB3 LYS   166      40.590  55.090  39.100  1.00  0.00            
ATOM   2689  CG  LYS   166      39.640  56.150  40.600  1.00  0.00            
ATOM   2690  HG2 LYS   166      38.610  55.840  40.400  1.00  0.00            
ATOM   2691  HG3 LYS   166      39.760  56.390  41.650  1.00  0.00            
ATOM   2692  CD  LYS   166      39.770  57.480  39.820  1.00  0.00            
ATOM   2693  HD2 LYS   166      39.270  58.340  40.260  1.00  0.00            
ATOM   2694  HD3 LYS   166      40.830  57.680  40.010  1.00  0.00            
ATOM   2695  CE  LYS   166      39.510  57.280  38.330  1.00  0.00            
ATOM   2696  HE2 LYS   166      40.290  56.700  37.830  1.00  0.00            
ATOM   2697  HE3 LYS   166      38.630  56.650  38.200  1.00  0.00            
ATOM   2698  NZ  LYS   166      39.350  58.620  37.660  1.00  0.00            
ATOM   2699  HZ1 LYS   166      40.240  59.020  37.390  1.00  0.00            
ATOM   2700  HZ2 LYS   166      38.780  58.610  36.830  1.00  0.00            
ATOM   2701  HZ3 LYS   166      38.940  59.270  38.320  1.00  0.00            
ATOM   2702  C   LYS   166      38.680  53.290  39.300  1.00  0.00            
ATOM   2703  O   LYS   166      38.960  53.440  38.110  1.00  0.00            
ATOM   2704  N   VAL   167      37.520  52.770  39.760  1.00  0.00            
ATOM   2705  H   VAL   167      37.390  52.570  40.740  1.00  0.00            
ATOM   2706  CA  VAL   167      36.440  52.310  38.890  1.00  0.00            
ATOM   2707  HA  VAL   167      36.840  52.270  37.880  1.00  0.00            
ATOM   2708  CB  VAL   167      35.850  50.960  39.330  1.00  0.00            
ATOM   2709  HB  VAL   167      35.090  50.680  38.600  1.00  0.00            
ATOM   2710  CG1 VAL   167      36.930  49.840  39.340  1.00  0.00            
ATOM   2711 1HG1 VAL   167      36.400  48.910  39.550  1.00  0.00            
ATOM   2712 2HG1 VAL   167      37.660  49.900  38.520  1.00  0.00            
ATOM   2713 3HG1 VAL   167      37.510  50.030  40.250  1.00  0.00            
ATOM   2714  CG2 VAL   167      35.180  50.940  40.770  1.00  0.00            
ATOM   2715 1HG2 VAL   167      35.850  51.340  41.540  1.00  0.00            
ATOM   2716 2HG2 VAL   167      34.230  51.460  40.710  1.00  0.00            
ATOM   2717 3HG2 VAL   167      34.940  49.900  40.980  1.00  0.00            
ATOM   2718  C   VAL   167      35.220  53.280  38.800  1.00  0.00            
ATOM   2719  O   VAL   167      34.940  54.070  39.740  1.00  0.00            
ATOM   2720  N   GLN   168      34.630  53.320  37.670  1.00  0.00            
ATOM   2721  H   GLN   168      34.970  52.680  36.970  1.00  0.00            
ATOM   2722  CA  GLN   168      33.320  54.040  37.470  1.00  0.00            
ATOM   2723  HA  GLN   168      33.140  54.680  38.330  1.00  0.00            
ATOM   2724  CB  GLN   168      33.400  54.840  36.160  1.00  0.00            
ATOM   2725  HB2 GLN   168      34.080  54.290  35.510  1.00  0.00            
ATOM   2726  HB3 GLN   168      32.430  54.890  35.660  1.00  0.00            
ATOM   2727  CG  GLN   168      34.000  56.250  36.370  1.00  0.00            
ATOM   2728  HG2 GLN   168      33.470  56.860  37.110  1.00  0.00            
ATOM   2729  HG3 GLN   168      34.990  56.120  36.800  1.00  0.00            
ATOM   2730  CD  GLN   168      34.130  57.110  35.100  1.00  0.00            
ATOM   2731  OE1 GLN   168      33.690  56.670  34.060  1.00  0.00            
ATOM   2732  NE2 GLN   168      34.720  58.300  35.210  1.00  0.00            
ATOM   2733 1HE2 GLN   168      34.780  58.930  34.430  1.00  0.00            
ATOM   2734 2HE2 GLN   168      34.880  58.550  36.180  1.00  0.00            
ATOM   2735  C   GLN   168      32.200  52.970  37.480  1.00  0.00            
ATOM   2736  O   GLN   168      32.410  51.750  37.360  1.00  0.00            
ATOM   2737  N   TYR   169      30.980  53.480  37.630  1.00  0.00            
ATOM   2738  H   TYR   169      30.930  54.480  37.780  1.00  0.00            
ATOM   2739  CA  TYR   169      29.670  52.800  37.710  1.00  0.00            
ATOM   2740  HA  TYR   169      29.850  51.830  37.270  1.00  0.00            
ATOM   2741  CB  TYR   169      29.360  52.670  39.250  1.00  0.00            
ATOM   2742  HB2 TYR   169      29.650  53.540  39.830  1.00  0.00            
ATOM   2743  HB3 TYR   169      28.280  52.630  39.360  1.00  0.00            
ATOM   2744  CG  TYR   169      30.080  51.550  40.060  1.00  0.00            
ATOM   2745  CD1 TYR   169      29.800  50.250  39.700  1.00  0.00            
ATOM   2746  HD1 TYR   169      29.010  50.130  38.980  1.00  0.00            
ATOM   2747  CE1 TYR   169      30.280  49.190  40.510  1.00  0.00            
ATOM   2748  HE1 TYR   169      29.800  48.220  40.490  1.00  0.00            
ATOM   2749  CZ  TYR   169      31.090  49.520  41.590  1.00  0.00            
ATOM   2750  OH  TYR   169      31.460  48.480  42.460  1.00  0.00            
ATOM   2751  HH  TYR   169      31.700  48.990  43.230  1.00  0.00            
ATOM   2752  CE2 TYR   169      31.490  50.850  41.850  1.00  0.00            
ATOM   2753  HE2 TYR   169      32.230  51.000  42.630  1.00  0.00            
ATOM   2754  CD2 TYR   169      30.900  51.900  41.140  1.00  0.00            
ATOM   2755  HD2 TYR   169      31.100  52.930  41.380  1.00  0.00            
ATOM   2756  C   TYR   169      28.530  53.580  36.920  1.00  0.00            
ATOM   2757  O   TYR   169      28.520  54.820  36.910  1.00  0.00            
ATOM   2758  N   ALA   170      27.520  52.790  36.370  1.00  0.00            
ATOM   2759  H   ALA   170      27.570  51.800  36.590  1.00  0.00            
ATOM   2760  CA  ALA   170      26.220  53.350  35.950  1.00  0.00            
ATOM   2761  HA  ALA   170      26.380  53.720  34.940  1.00  0.00            
ATOM   2762  CB  ALA   170      25.340  52.140  35.990  1.00  0.00            
ATOM   2763  HB1 ALA   170      25.300  51.670  36.970  1.00  0.00            
ATOM   2764  HB2 ALA   170      24.310  52.510  35.920  1.00  0.00            
ATOM   2765  HB3 ALA   170      25.570  51.440  35.180  1.00  0.00            
ATOM   2766  C   ALA   170      25.580  54.480  36.760  1.00  0.00            
ATOM   2767  O   ALA   170      25.390  54.300  37.940  1.00  0.00            
ATOM   2768  N   PRO   171      25.200  55.640  36.140  1.00  0.00            
ATOM   2769  CD  PRO   171      25.680  56.190  34.900  1.00  0.00            
ATOM   2770  HD2 PRO   171      25.110  55.600  34.180  1.00  0.00            
ATOM   2771  HD3 PRO   171      26.760  56.000  34.830  1.00  0.00            
ATOM   2772  CG  PRO   171      25.450  57.670  34.900  1.00  0.00            
ATOM   2773  HG2 PRO   171      25.350  57.960  33.850  1.00  0.00            
ATOM   2774  HG3 PRO   171      26.320  58.250  35.190  1.00  0.00            
ATOM   2775  CB  PRO   171      24.240  57.810  35.790  1.00  0.00            
ATOM   2776  HB2 PRO   171      23.310  57.840  35.230  1.00  0.00            
ATOM   2777  HB3 PRO   171      24.350  58.760  36.320  1.00  0.00            
ATOM   2778  CA  PRO   171      24.390  56.630  36.780  1.00  0.00            
ATOM   2779  HA  PRO   171      24.960  56.890  37.670  1.00  0.00            
ATOM   2780  C   PRO   171      22.980  56.170  37.210  1.00  0.00            
ATOM   2781  O   PRO   171      22.470  55.220  36.630  1.00  0.00            
ATOM   2782  N   GLU   172      22.390  56.870  38.130  1.00  0.00            
ATOM   2783  H   GLU   172      23.050  57.500  38.540  1.00  0.00            
ATOM   2784  CA  GLU   172      21.120  56.510  38.770  1.00  0.00            
ATOM   2785  HA  GLU   172      21.070  55.420  38.670  1.00  0.00            
ATOM   2786  CB  GLU   172      21.190  56.810  40.220  1.00  0.00            
ATOM   2787  HB2 GLU   172      21.270  57.890  40.320  1.00  0.00            
ATOM   2788  HB3 GLU   172      20.250  56.520  40.700  1.00  0.00            
ATOM   2789  CG  GLU   172      22.390  56.070  40.920  1.00  0.00            
ATOM   2790  HG2 GLU   172      22.050  55.790  41.920  1.00  0.00            
ATOM   2791  HG3 GLU   172      22.630  55.120  40.440  1.00  0.00            
ATOM   2792  CD  GLU   172      23.670  56.910  41.000  1.00  0.00            
ATOM   2793  OE1 GLU   172      24.610  56.530  41.770  1.00  0.00            
ATOM   2794  OE2 GLU   172      23.770  57.980  40.370  1.00  0.00            
ATOM   2795  C   GLU   172      19.840  56.920  38.020  1.00  0.00            
ATOM   2796  O   GLU   172      18.900  57.460  38.580  1.00  0.00            
ATOM   2797  N   ARG   173      19.830  56.620  36.670  1.00  0.00            
ATOM   2798  H   ARG   173      20.700  56.210  36.370  1.00  0.00            
ATOM   2799  CA  ARG   173      18.630  56.640  35.850  1.00  0.00            
ATOM   2800  HA  ARG   173      17.770  56.060  36.180  1.00  0.00            
ATOM   2801  CB  ARG   173      18.170  58.140  35.570  1.00  0.00            
ATOM   2802  HB2 ARG   173      17.090  58.060  35.450  1.00  0.00            
ATOM   2803  HB3 ARG   173      18.340  58.710  36.480  1.00  0.00            
ATOM   2804  CG  ARG   173      18.790  58.890  34.360  1.00  0.00            
ATOM   2805  HG2 ARG   173      18.700  58.290  33.460  1.00  0.00            
ATOM   2806  HG3 ARG   173      18.290  59.850  34.280  1.00  0.00            
ATOM   2807  CD  ARG   173      20.290  59.150  34.620  1.00  0.00            
ATOM   2808  HD2 ARG   173      20.270  59.710  35.560  1.00  0.00            
ATOM   2809  HD3 ARG   173      20.770  58.170  34.620  1.00  0.00            
ATOM   2810  NE  ARG   173      20.880  59.950  33.560  1.00  0.00            
ATOM   2811  HE  ARG   173      20.940  60.960  33.620  1.00  0.00            
ATOM   2812  CZ  ARG   173      21.410  59.380  32.470  1.00  0.00            
ATOM   2813  NH1 ARG   173      21.260  58.120  32.150  1.00  0.00            
ATOM   2814 1HH1 ARG   173      20.860  57.410  32.750  1.00  0.00            
ATOM   2815 2HH1 ARG   173      21.670  57.840  31.270  1.00  0.00            
ATOM   2816  NH2 ARG   173      22.030  60.040  31.530  1.00  0.00            
ATOM   2817 1HH2 ARG   173      22.100  61.040  31.670  1.00  0.00            
ATOM   2818 2HH2 ARG   173      22.300  59.660  30.640  1.00  0.00            
ATOM   2819  C   ARG   173      18.920  55.880  34.490  1.00  0.00            
ATOM   2820  O   ARG   173      19.960  56.140  33.910  1.00  0.00            
ATOM   2821  N   PRO   174      18.000  55.130  33.860  1.00  0.00            
ATOM   2822  CD  PRO   174      16.860  54.500  34.520  1.00  0.00            
ATOM   2823  HD2 PRO   174      16.090  55.260  34.440  1.00  0.00            
ATOM   2824  HD3 PRO   174      17.010  54.230  35.570  1.00  0.00            
ATOM   2825  CG  PRO   174      16.510  53.210  33.710  1.00  0.00            
ATOM   2826  HG2 PRO   174      15.470  52.910  33.870  1.00  0.00            
ATOM   2827  HG3 PRO   174      17.170  52.400  34.010  1.00  0.00            
ATOM   2828  CB  PRO   174      16.960  53.630  32.330  1.00  0.00            
ATOM   2829  HB2 PRO   174      16.180  54.160  31.780  1.00  0.00            
ATOM   2830  HB3 PRO   174      17.180  52.700  31.810  1.00  0.00            
ATOM   2831  CA  PRO   174      18.210  54.490  32.590  1.00  0.00            
ATOM   2832  HA  PRO   174      19.050  53.820  32.780  1.00  0.00            
ATOM   2833  C   PRO   174      18.600  55.430  31.420  1.00  0.00            
ATOM   2834  O   PRO   174      19.430  55.110  30.600  1.00  0.00            
ATOM   2835  N   GLY   175      18.050  56.660  31.390  1.00  0.00            
ATOM   2836  H   GLY   175      17.270  56.750  32.020  1.00  0.00            
ATOM   2837  CA  GLY   175      18.340  57.780  30.420  1.00  0.00            
ATOM   2838  HA2 GLY   175      17.960  58.690  30.880  1.00  0.00            
ATOM   2839  HA3 GLY   175      19.390  57.840  30.110  1.00  0.00            
ATOM   2840  C   GLY   175      17.480  57.500  29.180  1.00  0.00            
ATOM   2841  O   GLY   175      16.980  56.410  29.010  1.00  0.00            
ATOM   2842  N   PRO   176      17.200  58.560  28.330  1.00  0.00            
ATOM   2843  CD  PRO   176      17.750  59.890  28.440  1.00  0.00            
ATOM   2844  HD2 PRO   176      18.830  59.730  28.470  1.00  0.00            
ATOM   2845  HD3 PRO   176      17.360  60.410  29.310  1.00  0.00            
ATOM   2846  CG  PRO   176      17.390  60.690  27.180  1.00  0.00            
ATOM   2847  HG2 PRO   176      18.240  60.590  26.510  1.00  0.00            
ATOM   2848  HG3 PRO   176      17.180  61.740  27.350  1.00  0.00            
ATOM   2849  CB  PRO   176      16.200  59.950  26.630  1.00  0.00            
ATOM   2850  HB2 PRO   176      15.970  60.030  25.570  1.00  0.00            
ATOM   2851  HB3 PRO   176      15.300  60.280  27.160  1.00  0.00            
ATOM   2852  CA  PRO   176      16.350  58.540  27.170  1.00  0.00            
ATOM   2853  HA  PRO   176      15.390  58.230  27.580  1.00  0.00            
ATOM   2854  C   PRO   176      16.740  57.460  26.130  1.00  0.00            
ATOM   2855  O   PRO   176      17.930  57.150  25.930  1.00  0.00            
ATOM   2856  N   GLN   177      15.700  57.030  25.370  1.00  0.00            
ATOM   2857  H   GLN   177      14.780  57.370  25.620  1.00  0.00            
ATOM   2858  CA  GLN   177      15.780  56.110  24.210  1.00  0.00            
ATOM   2859  HA  GLN   177      16.020  55.080  24.490  1.00  0.00            
ATOM   2860  CB  GLN   177      14.450  55.990  23.380  1.00  0.00            
ATOM   2861  HB2 GLN   177      14.190  56.970  22.990  1.00  0.00            
ATOM   2862  HB3 GLN   177      14.760  55.310  22.590  1.00  0.00            
ATOM   2863  CG  GLN   177      13.240  55.370  24.210  1.00  0.00            
ATOM   2864  HG2 GLN   177      12.480  55.150  23.450  1.00  0.00            
ATOM   2865  HG3 GLN   177      13.520  54.360  24.520  1.00  0.00            
ATOM   2866  CD  GLN   177      12.640  56.160  25.330  1.00  0.00            
ATOM   2867  OE1 GLN   177      12.770  57.380  25.470  1.00  0.00            
ATOM   2868  NE2 GLN   177      12.250  55.440  26.380  1.00  0.00            
ATOM   2869 1HE2 GLN   177      11.970  55.910  27.230  1.00  0.00            
ATOM   2870 2HE2 GLN   177      12.410  54.450  26.470  1.00  0.00            
ATOM   2871  C   GLN   177      16.840  56.720  23.250  1.00  0.00            
ATOM   2872  O   GLN   177      16.610  57.850  22.770  1.00  0.00            
ATOM   2873  N   PRO   178      17.950  55.990  23.000  1.00  0.00            
ATOM   2874  CD  PRO   178      18.530  54.880  23.850  1.00  0.00            
ATOM   2875  HD2 PRO   178      18.190  53.910  23.490  1.00  0.00            
ATOM   2876  HD3 PRO   178      18.140  54.980  24.860  1.00  0.00            
ATOM   2877  CG  PRO   178      20.050  54.940  23.680  1.00  0.00            
ATOM   2878  HG2 PRO   178      20.500  53.950  23.690  1.00  0.00            
ATOM   2879  HG3 PRO   178      20.430  55.740  24.310  1.00  0.00            
ATOM   2880  CB  PRO   178      20.160  55.410  22.210  1.00  0.00            
ATOM   2881  HB2 PRO   178      20.130  54.550  21.540  1.00  0.00            
ATOM   2882  HB3 PRO   178      21.080  55.950  21.990  1.00  0.00            
ATOM   2883  CA  PRO   178      18.950  56.330  21.960  1.00  0.00            
ATOM   2884  HA  PRO   178      19.210  57.390  22.040  1.00  0.00            
ATOM   2885  C   PRO   178      18.390  55.980  20.590  1.00  0.00            
ATOM   2886  O   PRO   178      17.780  54.940  20.320  1.00  0.00            
ATOM   2887  N   THR   179      18.680  56.840  19.580  1.00  0.00            
ATOM   2888  H   THR   179      19.050  57.770  19.730  1.00  0.00            
ATOM   2889  CA  THR   179      18.260  56.640  18.130  1.00  0.00            
ATOM   2890  HA  THR   179      18.390  55.560  18.000  1.00  0.00            
ATOM   2891  CB  THR   179      16.840  57.170  17.990  1.00  0.00            
ATOM   2892  HB  THR   179      16.280  56.600  18.730  1.00  0.00            
ATOM   2893  CG2 THR   179      16.590  58.650  18.210  1.00  0.00            
ATOM   2894 1HG2 THR   179      15.540  58.900  18.360  1.00  0.00            
ATOM   2895 2HG2 THR   179      17.000  58.810  19.200  1.00  0.00            
ATOM   2896 3HG2 THR   179      17.110  59.190  17.420  1.00  0.00            
ATOM   2897  OG1 THR   179      16.430  56.790  16.750  1.00  0.00            
ATOM   2898  HG1 THR   179      16.260  55.840  16.730  1.00  0.00            
ATOM   2899  C   THR   179      19.150  57.260  17.080  1.00  0.00            
ATOM   2900  O   THR   179      19.760  58.310  17.300  1.00  0.00            
ATOM   2901  N   ALA   180      19.240  56.530  15.950  1.00  0.00            
ATOM   2902  H   ALA   180      18.800  55.620  15.870  1.00  0.00            
ATOM   2903  CA  ALA   180      19.900  57.020  14.740  1.00  0.00            
ATOM   2904  HA  ALA   180      20.010  58.100  14.680  1.00  0.00            
ATOM   2905  CB  ALA   180      21.330  56.470  14.680  1.00  0.00            
ATOM   2906  HB1 ALA   180      21.860  56.930  15.510  1.00  0.00            
ATOM   2907  HB2 ALA   180      21.290  55.380  14.700  1.00  0.00            
ATOM   2908  HB3 ALA   180      21.800  56.750  13.730  1.00  0.00            
ATOM   2909  C   ALA   180      19.200  56.600  13.460  1.00  0.00            
ATOM   2910  O   ALA   180      18.350  55.730  13.420  1.00  0.00            
ATOM   2911  N   GLU   181      19.470  57.290  12.360  1.00  0.00            
ATOM   2912  H   GLU   181      20.170  58.020  12.400  1.00  0.00            
ATOM   2913  CA  GLU   181      18.930  57.050  10.980  1.00  0.00            
ATOM   2914  HA  GLU   181      18.710  55.980  10.940  1.00  0.00            
ATOM   2915  CB  GLU   181      17.570  57.690  10.830  1.00  0.00            
ATOM   2916  HB2 GLU   181      17.340  57.610   9.770  1.00  0.00            
ATOM   2917  HB3 GLU   181      16.800  57.060  11.280  1.00  0.00            
ATOM   2918  CG  GLU   181      17.390  59.150  11.240  1.00  0.00            
ATOM   2919  HG2 GLU   181      16.470  59.500  10.760  1.00  0.00            
ATOM   2920  HG3 GLU   181      17.230  59.340  12.300  1.00  0.00            
ATOM   2921  CD  GLU   181      18.520  60.100  10.840  1.00  0.00            
ATOM   2922  OE1 GLU   181      18.650  60.360   9.620  1.00  0.00            
ATOM   2923  OE2 GLU   181      19.360  60.510  11.700  1.00  0.00            
ATOM   2924  C   GLU   181      19.920  57.330   9.830  1.00  0.00            
ATOM   2925  O   GLU   181      20.970  58.000  10.120  1.00  0.00            
ATOM   2926  N   THR   182      19.530  56.850   8.620  1.00  0.00            
ATOM   2927  H   THR   182      18.660  56.350   8.640  1.00  0.00            
ATOM   2928  CA  THR   182      20.260  57.130   7.390  1.00  0.00            
ATOM   2929  HA  THR   182      20.460  58.200   7.410  1.00  0.00            
ATOM   2930  CB  THR   182      21.650  56.340   7.360  1.00  0.00            
ATOM   2931  HB  THR   182      22.190  56.590   8.270  1.00  0.00            
ATOM   2932  CG2 THR   182      21.430  54.790   7.230  1.00  0.00            
ATOM   2933 1HG2 THR   182      22.440  54.370   7.300  1.00  0.00            
ATOM   2934 2HG2 THR   182      20.930  54.400   8.120  1.00  0.00            
ATOM   2935 3HG2 THR   182      20.930  54.510   6.310  1.00  0.00            
ATOM   2936  OG1 THR   182      22.350  56.710   6.170  1.00  0.00            
ATOM   2937  HG1 THR   182      22.750  57.590   6.200  1.00  0.00            
ATOM   2938  C   THR   182      19.400  56.760   6.170  1.00  0.00            
ATOM   2939  O   THR   182      18.430  56.000   6.320  1.00  0.00            
ATOM   2940  N   THR   183      19.930  57.110   4.950  1.00  0.00            
ATOM   2941  H   THR   183      20.860  57.480   5.110  1.00  0.00            
ATOM   2942  CA  THR   183      19.430  56.700   3.610  1.00  0.00            
ATOM   2943  HA  THR   183      18.910  55.760   3.770  1.00  0.00            
ATOM   2944  CB  THR   183      18.410  57.680   3.030  1.00  0.00            
ATOM   2945  HB  THR   183      17.620  57.880   3.760  1.00  0.00            
ATOM   2946  CG2 THR   183      18.980  59.060   2.810  1.00  0.00            
ATOM   2947 1HG2 THR   183      18.090  59.690   2.880  1.00  0.00            
ATOM   2948 2HG2 THR   183      19.840  59.290   3.440  1.00  0.00            
ATOM   2949 3HG2 THR   183      19.400  59.040   1.800  1.00  0.00            
ATOM   2950  OG1 THR   183      17.810  57.200   1.860  1.00  0.00            
ATOM   2951  HG1 THR   183      16.960  56.780   2.010  1.00  0.00            
ATOM   2952  C   THR   183      20.510  56.430   2.570  1.00  0.00            
ATOM   2953  O   THR   183      21.640  56.900   2.720  1.00  0.00            
ATOM   2954  N   ARG   184      20.250  55.490   1.630  1.00  0.00            
ATOM   2955  H   ARG   184      19.270  55.230   1.660  1.00  0.00            
ATOM   2956  CA  ARG   184      21.080  55.020   0.550  1.00  0.00            
ATOM   2957  HA  ARG   184      21.850  55.790   0.550  1.00  0.00            
ATOM   2958  CB  ARG   184      21.760  53.620   0.860  1.00  0.00            
ATOM   2959  HB2 ARG   184      21.840  53.650   1.940  1.00  0.00            
ATOM   2960  HB3 ARG   184      21.260  52.750   0.440  1.00  0.00            
ATOM   2961  CG  ARG   184      23.290  53.610   0.360  1.00  0.00            
ATOM   2962  HG2 ARG   184      23.310  53.990  -0.660  1.00  0.00            
ATOM   2963  HG3 ARG   184      23.880  54.350   0.910  1.00  0.00            
ATOM   2964  CD  ARG   184      23.840  52.140   0.290  1.00  0.00            
ATOM   2965  HD2 ARG   184      23.930  51.720   1.300  1.00  0.00            
ATOM   2966  HD3 ARG   184      23.110  51.470  -0.160  1.00  0.00            
ATOM   2967  NE  ARG   184      25.200  52.190  -0.340  1.00  0.00            
ATOM   2968  HE  ARG   184      25.550  53.050  -0.740  1.00  0.00            
ATOM   2969  CZ  ARG   184      25.990  51.130  -0.590  1.00  0.00            
ATOM   2970  NH1 ARG   184      25.730  49.960  -0.200  1.00  0.00            
ATOM   2971 1HH1 ARG   184      24.950  49.770   0.420  1.00  0.00            
ATOM   2972 2HH1 ARG   184      26.410  49.220  -0.260  1.00  0.00            
ATOM   2973  NH2 ARG   184      27.020  51.320  -1.320  1.00  0.00            
ATOM   2974 1HH2 ARG   184      27.120  52.290  -1.600  1.00  0.00            
ATOM   2975 2HH2 ARG   184      27.710  50.620  -1.540  1.00  0.00            
ATOM   2976  C   ARG   184      20.300  55.090  -0.830  1.00  0.00            
ATOM   2977  O   ARG   184      19.270  54.480  -0.830  1.00  0.00            
ATOM   2978  N   GLN   185      20.840  55.740  -1.880  1.00  0.00            
ATOM   2979  H   GLN   185      21.730  56.180  -1.730  1.00  0.00            
ATOM   2980  CA  GLN   185      20.410  55.480  -3.250  1.00  0.00            
ATOM   2981  HA  GLN   185      19.320  55.410  -3.290  1.00  0.00            
ATOM   2982  CB  GLN   185      21.080  56.610  -4.140  1.00  0.00            
ATOM   2983  HB2 GLN   185      22.120  56.810  -3.860  1.00  0.00            
ATOM   2984  HB3 GLN   185      21.040  56.270  -5.170  1.00  0.00            
ATOM   2985  CG  GLN   185      20.250  57.920  -4.110  1.00  0.00            
ATOM   2986  HG2 GLN   185      19.180  57.700  -4.140  1.00  0.00            
ATOM   2987  HG3 GLN   185      20.510  58.510  -3.230  1.00  0.00            
ATOM   2988  CD  GLN   185      20.640  58.780  -5.320  1.00  0.00            
ATOM   2989  OE1 GLN   185      21.630  58.580  -6.070  1.00  0.00            
ATOM   2990  NE2 GLN   185      19.880  59.850  -5.620  1.00  0.00            
ATOM   2991 1HE2 GLN   185      20.170  60.480  -6.360  1.00  0.00            
ATOM   2992 2HE2 GLN   185      18.900  59.750  -5.380  1.00  0.00            
ATOM   2993  C   GLN   185      21.000  54.080  -3.680  1.00  0.00            
ATOM   2994  O   GLN   185      21.970  53.580  -3.120  1.00  0.00            
ATOM   2995  N   PHE   186      20.330  53.490  -4.670  1.00  0.00            
ATOM   2996  H   PHE   186      19.460  53.940  -4.910  1.00  0.00            
ATOM   2997  CA  PHE   186      20.590  52.060  -5.110  1.00  0.00            
ATOM   2998  HA  PHE   186      21.270  51.640  -4.370  1.00  0.00            
ATOM   2999  CB  PHE   186      19.320  51.160  -5.090  1.00  0.00            
ATOM   3000  HB2 PHE   186      18.550  51.930  -5.220  1.00  0.00            
ATOM   3001  HB3 PHE   186      19.360  50.520  -5.970  1.00  0.00            
ATOM   3002  CG  PHE   186      19.080  50.330  -3.830  1.00  0.00            
ATOM   3003  CD1 PHE   186      18.800  48.910  -4.030  1.00  0.00            
ATOM   3004  HD1 PHE   186      18.820  48.450  -5.010  1.00  0.00            
ATOM   3005  CE1 PHE   186      18.670  48.130  -2.890  1.00  0.00            
ATOM   3006  HE1 PHE   186      18.350  47.100  -2.870  1.00  0.00            
ATOM   3007  CZ  PHE   186      18.880  48.680  -1.590  1.00  0.00            
ATOM   3008  HZ  PHE   186      18.800  47.990  -0.760  1.00  0.00            
ATOM   3009  CE2 PHE   186      19.130  50.010  -1.390  1.00  0.00            
ATOM   3010  HE2 PHE   186      19.380  50.370  -0.400  1.00  0.00            
ATOM   3011  CD2 PHE   186      19.220  50.870  -2.500  1.00  0.00            
ATOM   3012  HD2 PHE   186      19.420  51.910  -2.280  1.00  0.00            
ATOM   3013  C   PHE   186      21.340  52.060  -6.450  1.00  0.00            
ATOM   3014  O   PHE   186      20.950  52.570  -7.510  1.00  0.00            
ATOM   3015  N   LEU   187      22.530  51.490  -6.460  1.00  0.00            
ATOM   3016  H   LEU   187      22.840  51.020  -5.620  1.00  0.00            
ATOM   3017  CA  LEU   187      23.670  51.710  -7.350  1.00  0.00            
ATOM   3018  HA  LEU   187      23.830  52.790  -7.350  1.00  0.00            
ATOM   3019  CB  LEU   187      24.990  50.950  -6.800  1.00  0.00            
ATOM   3020  HB2 LEU   187      24.620  50.080  -6.270  1.00  0.00            
ATOM   3021  HB3 LEU   187      25.450  50.450  -7.660  1.00  0.00            
ATOM   3022  CG  LEU   187      26.020  51.740  -5.980  1.00  0.00            
ATOM   3023  HG  LEU   187      26.340  52.650  -6.490  1.00  0.00            
ATOM   3024  CD1 LEU   187      25.380  52.310  -4.740  1.00  0.00            
ATOM   3025 1HD1 LEU   187      24.480  52.830  -5.050  1.00  0.00            
ATOM   3026 2HD1 LEU   187      25.190  51.570  -3.950  1.00  0.00            
ATOM   3027 3HD1 LEU   187      26.020  53.040  -4.250  1.00  0.00            
ATOM   3028  CD2 LEU   187      27.210  50.860  -5.780  1.00  0.00            
ATOM   3029 1HD2 LEU   187      26.950  50.070  -5.070  1.00  0.00            
ATOM   3030 2HD2 LEU   187      27.570  50.370  -6.680  1.00  0.00            
ATOM   3031 3HD2 LEU   187      27.950  51.500  -5.290  1.00  0.00            
ATOM   3032  C   LEU   187      23.460  51.410  -8.860  1.00  0.00            
ATOM   3033  O   LEU   187      24.310  51.850  -9.610  1.00  0.00            
ATOM   3034  N   MET   188      22.340  50.800  -9.330  1.00  0.00            
ATOM   3035  H   MET   188      21.630  50.560  -8.660  1.00  0.00            
ATOM   3036  CA  MET   188      21.880  50.580 -10.710  1.00  0.00            
ATOM   3037  HA  MET   188      22.530  51.200 -11.330  1.00  0.00            
ATOM   3038  CB  MET   188      22.140  49.130 -11.080  1.00  0.00            
ATOM   3039  HB2 MET   188      21.360  48.490 -10.670  1.00  0.00            
ATOM   3040  HB3 MET   188      22.100  49.080 -12.170  1.00  0.00            
ATOM   3041  CG  MET   188      23.520  48.490 -10.710  1.00  0.00            
ATOM   3042  HG2 MET   188      24.280  49.090 -11.210  1.00  0.00            
ATOM   3043  HG3 MET   188      23.690  48.680  -9.650  1.00  0.00            
ATOM   3044  SD  MET   188      23.850  46.700 -10.840  1.00  0.00            
ATOM   3045  CE  MET   188      23.650  46.480 -12.630  1.00  0.00            
ATOM   3046  HE1 MET   188      24.580  46.040 -12.990  1.00  0.00            
ATOM   3047  HE2 MET   188      22.840  45.810 -12.910  1.00  0.00            
ATOM   3048  HE3 MET   188      23.660  47.430 -13.160  1.00  0.00            
ATOM   3049  C   MET   188      20.470  51.190 -11.030  1.00  0.00            
ATOM   3050  O   MET   188      19.940  51.000 -12.130  1.00  0.00            
ATOM   3051  N   SER   189      19.910  51.880 -10.080  1.00  0.00            
ATOM   3052  H   SER   189      20.400  52.030  -9.210  1.00  0.00            
ATOM   3053  CA  SER   189      18.530  52.530 -10.170  1.00  0.00            
ATOM   3054  HA  SER   189      18.240  52.670 -11.210  1.00  0.00            
ATOM   3055  CB  SER   189      17.490  51.680  -9.410  1.00  0.00            
ATOM   3056  HB2 SER   189      16.560  52.240  -9.510  1.00  0.00            
ATOM   3057  HB3 SER   189      17.440  50.680  -9.840  1.00  0.00            
ATOM   3058  OG  SER   189      17.680  51.490  -8.010  1.00  0.00            
ATOM   3059  HG  SER   189      18.480  50.960  -7.930  1.00  0.00            
ATOM   3060  C   SER   189      18.390  53.920  -9.670  1.00  0.00            
ATOM   3061  O   SER   189      17.410  54.570 -10.010  1.00  0.00            
ATOM   3062  N   ASP   190      19.220  54.350  -8.710  1.00  0.00            
ATOM   3063  H   ASP   190      19.840  53.670  -8.290  1.00  0.00            
ATOM   3064  CA  ASP   190      19.050  55.620  -7.940  1.00  0.00            
ATOM   3065  HA  ASP   190      19.910  55.650  -7.270  1.00  0.00            
ATOM   3066  CB  ASP   190      19.450  56.900  -8.750  1.00  0.00            
ATOM   3067  HB2 ASP   190      18.580  57.140  -9.360  1.00  0.00            
ATOM   3068  HB3 ASP   190      19.520  57.700  -8.010  1.00  0.00            
ATOM   3069  CG  ASP   190      20.680  56.830  -9.550  1.00  0.00            
ATOM   3070  OD1 ASP   190      20.690  57.100 -10.810  1.00  0.00            
ATOM   3071  OD2 ASP   190      21.640  56.490  -8.870  1.00  0.00            
ATOM   3072  C   ASP   190      17.810  55.720  -7.060  1.00  0.00            
ATOM   3073  O   ASP   190      17.490  56.820  -6.600  1.00  0.00            
ATOM   3074  N   LYS   191      17.010  54.640  -6.880  1.00  0.00            
ATOM   3075  H   LYS   191      17.230  53.810  -7.410  1.00  0.00            
ATOM   3076  CA  LYS   191      15.820  54.710  -6.020  1.00  0.00            
ATOM   3077  HA  LYS   191      15.360  55.690  -6.130  1.00  0.00            
ATOM   3078  CB  LYS   191      14.850  53.550  -6.340  1.00  0.00            
ATOM   3079  HB2 LYS   191      15.540  52.710  -6.300  1.00  0.00            
ATOM   3080  HB3 LYS   191      14.030  53.370  -5.650  1.00  0.00            
ATOM   3081  CG  LYS   191      14.250  53.730  -7.750  1.00  0.00            
ATOM   3082  HG2 LYS   191      13.450  54.470  -7.720  1.00  0.00            
ATOM   3083  HG3 LYS   191      14.960  53.970  -8.540  1.00  0.00            
ATOM   3084  CD  LYS   191      13.470  52.540  -8.170  1.00  0.00            
ATOM   3085  HD2 LYS   191      14.210  51.760  -8.350  1.00  0.00            
ATOM   3086  HD3 LYS   191      12.740  52.210  -7.430  1.00  0.00            
ATOM   3087  CE  LYS   191      12.680  52.570  -9.450  1.00  0.00            
ATOM   3088  HE2 LYS   191      13.450  52.680 -10.220  1.00  0.00            
ATOM   3089  HE3 LYS   191      12.270  51.600  -9.720  1.00  0.00            
ATOM   3090  NZ  LYS   191      11.660  53.530  -9.480  1.00  0.00            
ATOM   3091  HZ1 LYS   191      12.030  54.460  -9.520  1.00  0.00            
ATOM   3092  HZ2 LYS   191      11.140  53.490 -10.340  1.00  0.00            
ATOM   3093  HZ3 LYS   191      11.060  53.480  -8.660  1.00  0.00            
ATOM   3094  C   LYS   191      16.300  54.640  -4.520  1.00  0.00            
ATOM   3095  O   LYS   191      17.300  53.930  -4.240  1.00  0.00            
ATOM   3096  N   PRO   192      15.620  55.300  -3.590  1.00  0.00            
ATOM   3097  CD  PRO   192      14.590  56.370  -3.810  1.00  0.00            
ATOM   3098  HD2 PRO   192      13.670  56.030  -4.280  1.00  0.00            
ATOM   3099  HD3 PRO   192      15.040  57.030  -4.550  1.00  0.00            
ATOM   3100  CG  PRO   192      14.510  57.230  -2.540  1.00  0.00            
ATOM   3101  HG2 PRO   192      13.790  56.890  -1.800  1.00  0.00            
ATOM   3102  HG3 PRO   192      14.540  58.310  -2.710  1.00  0.00            
ATOM   3103  CB  PRO   192      15.920  56.870  -1.880  1.00  0.00            
ATOM   3104  HB2 PRO   192      15.920  57.050  -0.810  1.00  0.00            
ATOM   3105  HB3 PRO   192      16.740  57.450  -2.290  1.00  0.00            
ATOM   3106  CA  PRO   192      16.240  55.410  -2.200  1.00  0.00            
ATOM   3107  HA  PRO   192      17.320  55.480  -2.120  1.00  0.00            
ATOM   3108  C   PRO   192      15.650  54.380  -1.190  1.00  0.00            
ATOM   3109  O   PRO   192      14.520  54.080  -1.250  1.00  0.00            
ATOM   3110  N   LEU   193      16.500  53.930  -0.210  1.00  0.00            
ATOM   3111  H   LEU   193      17.500  54.070  -0.270  1.00  0.00            
ATOM   3112  CA  LEU   193      16.100  53.130   0.970  1.00  0.00            
ATOM   3113  HA  LEU   193      15.010  53.130   1.030  1.00  0.00            
ATOM   3114  CB  LEU   193      16.570  51.640   0.820  1.00  0.00            
ATOM   3115  HB2 LEU   193      16.410  51.350  -0.220  1.00  0.00            
ATOM   3116  HB3 LEU   193      17.660  51.660   0.900  1.00  0.00            
ATOM   3117  CG  LEU   193      15.960  50.550   1.690  1.00  0.00            
ATOM   3118  HG  LEU   193      14.870  50.650   1.710  1.00  0.00            
ATOM   3119  CD1 LEU   193      16.360  49.150   1.150  1.00  0.00            
ATOM   3120 1HD1 LEU   193      15.810  48.310   1.560  1.00  0.00            
ATOM   3121 2HD1 LEU   193      16.100  49.060   0.090  1.00  0.00            
ATOM   3122 3HD1 LEU   193      17.430  48.940   1.200  1.00  0.00            
ATOM   3123  CD2 LEU   193      16.470  50.390   3.160  1.00  0.00            
ATOM   3124 1HD2 LEU   193      16.070  51.220   3.740  1.00  0.00            
ATOM   3125 2HD2 LEU   193      16.130  49.460   3.630  1.00  0.00            
ATOM   3126 3HD2 LEU   193      17.540  50.510   3.310  1.00  0.00            
ATOM   3127  C   LEU   193      16.480  53.830   2.310  1.00  0.00            
ATOM   3128  O   LEU   193      17.600  54.350   2.330  1.00  0.00            
ATOM   3129  N   HIE   194      15.600  53.790   3.320  1.00  0.00            
ATOM   3130  H   HIE   194      14.810  53.170   3.290  1.00  0.00            
ATOM   3131  CA  HIE   194      15.730  54.500   4.630  1.00  0.00            
ATOM   3132  HA  HIE   194      16.700  54.990   4.690  1.00  0.00            
ATOM   3133  CB  HIE   194      14.700  55.610   4.660  1.00  0.00            
ATOM   3134  HB2 HIE   194      13.720  55.320   4.290  1.00  0.00            
ATOM   3135  HB3 HIE   194      14.580  55.990   5.680  1.00  0.00            
ATOM   3136  CG  HIE   194      15.030  56.840   3.900  1.00  0.00            
ATOM   3137  ND1 HIE   194      15.110  56.870   2.520  1.00  0.00            
ATOM   3138  CE1 HIE   194      15.150  58.150   2.160  1.00  0.00            
ATOM   3139  HE1 HIE   194      15.320  58.510   1.150  1.00  0.00            
ATOM   3140  NE2 HIE   194      15.310  58.920   3.290  1.00  0.00            
ATOM   3141  HE2 HIE   194      15.470  59.920   3.330  1.00  0.00            
ATOM   3142  CD2 HIE   194      15.260  58.100   4.370  1.00  0.00            
ATOM   3143  HD2 HIE   194      15.210  58.370   5.410  1.00  0.00            
ATOM   3144  C   HIE   194      15.670  53.550   5.740  1.00  0.00            
ATOM   3145  O   HIE   194      14.970  52.530   5.630  1.00  0.00            
ATOM   3146  N   LEU   195      16.240  53.910   6.880  1.00  0.00            
ATOM   3147  H   LEU   195      16.510  54.880   6.900  1.00  0.00            
ATOM   3148  CA  LEU   195      16.480  53.020   7.990  1.00  0.00            
ATOM   3149  HA  LEU   195      15.630  52.350   8.090  1.00  0.00            
ATOM   3150  CB  LEU   195      17.790  52.230   7.670  1.00  0.00            
ATOM   3151  HB2 LEU   195      17.710  51.570   6.810  1.00  0.00            
ATOM   3152  HB3 LEU   195      18.520  52.980   7.370  1.00  0.00            
ATOM   3153  CG  LEU   195      18.480  51.570   8.920  1.00  0.00            
ATOM   3154  HG  LEU   195      18.740  52.330   9.660  1.00  0.00            
ATOM   3155  CD1 LEU   195      17.670  50.490   9.650  1.00  0.00            
ATOM   3156 1HD1 LEU   195      16.730  50.860  10.040  1.00  0.00            
ATOM   3157 2HD1 LEU   195      17.380  49.670   8.990  1.00  0.00            
ATOM   3158 3HD1 LEU   195      18.220  50.150  10.530  1.00  0.00            
ATOM   3159  CD2 LEU   195      19.810  50.970   8.500  1.00  0.00            
ATOM   3160 1HD2 LEU   195      20.410  50.660   9.350  1.00  0.00            
ATOM   3161 2HD2 LEU   195      19.640  50.090   7.870  1.00  0.00            
ATOM   3162 3HD2 LEU   195      20.390  51.660   7.890  1.00  0.00            
ATOM   3163  C   LEU   195      16.670  53.870   9.280  1.00  0.00            
ATOM   3164  O   LEU   195      17.490  54.790   9.300  1.00  0.00            
ATOM   3165  N   GLU   196      15.810  53.570  10.320  1.00  0.00            
ATOM   3166  H   GLU   196      15.060  53.070   9.860  1.00  0.00            
ATOM   3167  CA  GLU   196      15.740  54.240  11.590  1.00  0.00            
ATOM   3168  HA  GLU   196      16.620  54.890  11.540  1.00  0.00            
ATOM   3169  CB  GLU   196      14.510  55.150  11.760  1.00  0.00            
ATOM   3170  HB2 GLU   196      14.650  55.930  11.020  1.00  0.00            
ATOM   3171  HB3 GLU   196      13.650  54.530  11.500  1.00  0.00            
ATOM   3172  CG  GLU   196      14.290  55.760  13.190  1.00  0.00            
ATOM   3173  HG2 GLU   196      14.430  54.920  13.870  1.00  0.00            
ATOM   3174  HG3 GLU   196      15.120  56.420  13.420  1.00  0.00            
ATOM   3175  CD  GLU   196      13.030  56.480  13.390  1.00  0.00            
ATOM   3176  OE1 GLU   196      12.920  57.170  14.440  1.00  0.00            
ATOM   3177  OE2 GLU   196      12.160  56.460  12.470  1.00  0.00            
ATOM   3178  C   GLU   196      15.960  53.180  12.720  1.00  0.00            
ATOM   3179  O   GLU   196      15.170  52.230  12.830  1.00  0.00            
ATOM   3180  N   ALA   197      17.000  53.420  13.520  1.00  0.00            
ATOM   3181  H   ALA   197      17.650  54.190  13.400  1.00  0.00            
ATOM   3182  CA  ALA   197      17.390  52.480  14.560  1.00  0.00            
ATOM   3183  HA  ALA   197      16.650  51.680  14.570  1.00  0.00            
ATOM   3184  CB  ALA   197      18.700  51.780  14.190  1.00  0.00            
ATOM   3185  HB1 ALA   197      19.320  52.590  13.820  1.00  0.00            
ATOM   3186  HB2 ALA   197      19.280  51.440  15.050  1.00  0.00            
ATOM   3187  HB3 ALA   197      18.650  51.140  13.310  1.00  0.00            
ATOM   3188  C   ALA   197      17.390  53.010  16.000  1.00  0.00            
ATOM   3189  O   ALA   197      17.630  54.190  16.250  1.00  0.00            
ATOM   3190  N   SER   198      16.980  52.190  17.020  1.00  0.00            
ATOM   3191  H   SER   198      16.670  51.250  16.790  1.00  0.00            
ATOM   3192  CA  SER   198      16.790  52.730  18.330  1.00  0.00            
ATOM   3193  HA  SER   198      17.570  53.470  18.520  1.00  0.00            
ATOM   3194  CB  SER   198      15.390  53.380  18.430  1.00  0.00            
ATOM   3195  HB2 SER   198      14.670  52.560  18.380  1.00  0.00            
ATOM   3196  HB3 SER   198      15.270  53.830  19.420  1.00  0.00            
ATOM   3197  OG  SER   198      14.920  54.420  17.550  1.00  0.00            
ATOM   3198  HG  SER   198      14.510  53.950  16.820  1.00  0.00            
ATOM   3199  C   SER   198      16.870  51.700  19.550  1.00  0.00            
ATOM   3200  O   SER   198      16.560  50.560  19.380  1.00  0.00            
ATOM   3201  N   LEU   199      17.370  52.090  20.740  1.00  0.00            
ATOM   3202  H   LEU   199      17.530  53.070  20.890  1.00  0.00            
ATOM   3203  CA  LEU   199      17.490  51.270  21.950  1.00  0.00            
ATOM   3204  HA  LEU   199      17.240  50.260  21.630  1.00  0.00            
ATOM   3205  CB  LEU   199      18.920  51.110  22.530  1.00  0.00            
ATOM   3206  HB2 LEU   199      19.390  52.080  22.640  1.00  0.00            
ATOM   3207  HB3 LEU   199      18.770  50.820  23.570  1.00  0.00            
ATOM   3208  CG  LEU   199      19.920  50.210  21.900  1.00  0.00            
ATOM   3209  HG  LEU   199      19.570  49.200  21.720  1.00  0.00            
ATOM   3210  CD1 LEU   199      20.430  50.750  20.530  1.00  0.00            
ATOM   3211 1HD1 LEU   199      21.100  50.010  20.100  1.00  0.00            
ATOM   3212 2HD1 LEU   199      19.640  50.900  19.790  1.00  0.00            
ATOM   3213 3HD1 LEU   199      20.840  51.760  20.580  1.00  0.00            
ATOM   3214  CD2 LEU   199      21.120  50.030  22.810  1.00  0.00            
ATOM   3215 1HD2 LEU   199      22.010  49.610  22.330  1.00  0.00            
ATOM   3216 2HD2 LEU   199      21.360  50.940  23.360  1.00  0.00            
ATOM   3217 3HD2 LEU   199      20.710  49.420  23.610  1.00  0.00            
ATOM   3218  C   LEU   199      16.450  51.710  22.930  1.00  0.00            
ATOM   3219  O   LEU   199      15.990  52.860  22.800  1.00  0.00            
ATOM   3220  N   ASP   200      16.100  50.960  23.970  1.00  0.00            
ATOM   3221  H   ASP   200      16.450  50.020  24.050  1.00  0.00            
ATOM   3222  CA  ASP   200      15.040  51.280  24.880  1.00  0.00            
ATOM   3223  HA  ASP   200      14.240  51.880  24.440  1.00  0.00            
ATOM   3224  CB  ASP   200      14.430  49.960  25.260  1.00  0.00            
ATOM   3225  HB2 ASP   200      15.160  49.270  25.660  1.00  0.00            
ATOM   3226  HB3 ASP   200      13.740  50.220  26.070  1.00  0.00            
ATOM   3227  CG  ASP   200      13.500  49.420  24.270  1.00  0.00            
ATOM   3228  OD1 ASP   200      12.770  48.370  24.580  1.00  0.00            
ATOM   3229  OD2 ASP   200      13.340  50.050  23.210  1.00  0.00            
ATOM   3230  C   ASP   200      15.500  52.090  26.060  1.00  0.00            
ATOM   3231  O   ASP   200      14.610  52.600  26.790  1.00  0.00            
ATOM   3232  N   LYS   201      16.820  52.210  26.280  1.00  0.00            
ATOM   3233  H   LYS   201      17.450  51.640  25.740  1.00  0.00            
ATOM   3234  CA  LYS   201      17.460  52.970  27.330  1.00  0.00            
ATOM   3235  HA  LYS   201      17.030  53.970  27.380  1.00  0.00            
ATOM   3236  CB  LYS   201      17.320  52.250  28.660  1.00  0.00            
ATOM   3237  HB2 LYS   201      17.940  52.860  29.320  1.00  0.00            
ATOM   3238  HB3 LYS   201      16.250  52.200  28.850  1.00  0.00            
ATOM   3239  CG  LYS   201      17.830  50.850  28.650  1.00  0.00            
ATOM   3240  HG2 LYS   201      17.410  50.230  27.850  1.00  0.00            
ATOM   3241  HG3 LYS   201      18.910  50.930  28.510  1.00  0.00            
ATOM   3242  CD  LYS   201      17.710  50.150  30.000  1.00  0.00            
ATOM   3243  HD2 LYS   201      18.110  50.830  30.750  1.00  0.00            
ATOM   3244  HD3 LYS   201      16.650  50.070  30.230  1.00  0.00            
ATOM   3245  CE  LYS   201      18.400  48.710  30.260  1.00  0.00            
ATOM   3246  HE2 LYS   201      18.060  47.990  29.520  1.00  0.00            
ATOM   3247  HE3 LYS   201      19.480  48.690  30.370  1.00  0.00            
ATOM   3248  NZ  LYS   201      18.010  48.060  31.440  1.00  0.00            
ATOM   3249  HZ1 LYS   201      18.680  48.290  32.160  1.00  0.00            
ATOM   3250  HZ2 LYS   201      17.170  48.420  31.860  1.00  0.00            
ATOM   3251  HZ3 LYS   201      17.980  47.060  31.310  1.00  0.00            
ATOM   3252  C   LYS   201      18.870  53.380  26.870  1.00  0.00            
ATOM   3253  O   LYS   201      19.510  52.770  25.980  1.00  0.00            
ATOM   3254  N   GLU   202      19.430  54.330  27.590  1.00  0.00            
ATOM   3255  H   GLU   202      18.850  54.920  28.180  1.00  0.00            
ATOM   3256  CA  GLU   202      20.840  54.750  27.470  1.00  0.00            
ATOM   3257  HA  GLU   202      21.200  54.730  26.440  1.00  0.00            
ATOM   3258  CB  GLU   202      20.970  56.270  27.820  1.00  0.00            
ATOM   3259  HB2 GLU   202      20.370  56.770  27.060  1.00  0.00            
ATOM   3260  HB3 GLU   202      20.610  56.420  28.840  1.00  0.00            
ATOM   3261  CG  GLU   202      22.500  56.710  27.760  1.00  0.00            
ATOM   3262  HG2 GLU   202      23.110  56.000  28.320  1.00  0.00            
ATOM   3263  HG3 GLU   202      22.890  56.730  26.740  1.00  0.00            
ATOM   3264  CD  GLU   202      22.700  58.070  28.470  1.00  0.00            
ATOM   3265  OE1 GLU   202      23.020  59.100  27.770  1.00  0.00            
ATOM   3266  OE2 GLU   202      22.560  58.040  29.710  1.00  0.00            
ATOM   3267  C   GLU   202      21.710  53.770  28.290  1.00  0.00            
ATOM   3268  O   GLU   202      22.610  53.190  27.770  1.00  0.00            
ATOM   3269  N   ILE   203      21.510  53.540  29.600  1.00  0.00            
ATOM   3270  H   ILE   203      20.690  53.920  30.060  1.00  0.00            
ATOM   3271  CA  ILE   203      22.330  52.620  30.470  1.00  0.00            
ATOM   3272  HA  ILE   203      23.330  52.620  30.040  1.00  0.00            
ATOM   3273  CB  ILE   203      22.380  53.160  31.970  1.00  0.00            
ATOM   3274  HB  ILE   203      21.460  52.870  32.480  1.00  0.00            
ATOM   3275  CG2 ILE   203      23.500  52.320  32.680  1.00  0.00            
ATOM   3276 1HG2 ILE   203      24.440  52.320  32.130  1.00  0.00            
ATOM   3277 2HG2 ILE   203      23.740  52.810  33.620  1.00  0.00            
ATOM   3278 3HG2 ILE   203      23.090  51.350  32.960  1.00  0.00            
ATOM   3279  CG1 ILE   203      22.610  54.720  32.240  1.00  0.00            
ATOM   3280 2HG1 ILE   203      21.730  55.230  31.860  1.00  0.00            
ATOM   3281 3HG1 ILE   203      22.490  54.810  33.320  1.00  0.00            
ATOM   3282  CD1 ILE   203      23.910  55.410  31.760  1.00  0.00            
ATOM   3283 1HD1 ILE   203      24.760  54.850  32.160  1.00  0.00            
ATOM   3284 2HD1 ILE   203      23.920  55.520  30.680  1.00  0.00            
ATOM   3285 3HD1 ILE   203      24.010  56.410  32.190  1.00  0.00            
ATOM   3286  C   ILE   203      21.850  51.170  30.380  1.00  0.00            
ATOM   3287  O   ILE   203      20.780  50.810  30.860  1.00  0.00            
ATOM   3288  N   TYR   204      22.650  50.270  29.820  1.00  0.00            
ATOM   3289  H   TYR   204      23.440  50.580  29.270  1.00  0.00            
ATOM   3290  CA  TYR   204      22.490  48.830  29.980  1.00  0.00            
ATOM   3291  HA  TYR   204      21.500  48.500  30.300  1.00  0.00            
ATOM   3292  CB  TYR   204      22.790  48.130  28.620  1.00  0.00            
ATOM   3293  HB2 TYR   204      23.620  48.580  28.100  1.00  0.00            
ATOM   3294  HB3 TYR   204      23.000  47.070  28.780  1.00  0.00            
ATOM   3295  CG  TYR   204      21.570  48.210  27.770  1.00  0.00            
ATOM   3296  CD1 TYR   204      20.630  47.170  27.660  1.00  0.00            
ATOM   3297  HD1 TYR   204      20.920  46.250  28.130  1.00  0.00            
ATOM   3298  CE1 TYR   204      19.380  47.310  26.950  1.00  0.00            
ATOM   3299  HE1 TYR   204      18.620  46.550  26.800  1.00  0.00            
ATOM   3300  CZ  TYR   204      19.190  48.540  26.230  1.00  0.00            
ATOM   3301  OH  TYR   204      18.080  48.590  25.460  1.00  0.00            
ATOM   3302  HH  TYR   204      17.400  47.970  25.710  1.00  0.00            
ATOM   3303  CE2 TYR   204      20.120  49.560  26.350  1.00  0.00            
ATOM   3304  HE2 TYR   204      19.880  50.390  25.690  1.00  0.00            
ATOM   3305  CD2 TYR   204      21.310  49.460  27.120  1.00  0.00            
ATOM   3306  HD2 TYR   204      21.910  50.360  27.170  1.00  0.00            
ATOM   3307  C   TYR   204      23.560  48.370  30.910  1.00  0.00            
ATOM   3308  O   TYR   204      24.710  48.880  30.930  1.00  0.00            
ATOM   3309  N   TYR   205      23.280  47.400  31.820  1.00  0.00            
ATOM   3310  H   TYR   205      22.340  47.040  31.750  1.00  0.00            
ATOM   3311  CA  TYR   205      24.240  46.710  32.700  1.00  0.00            
ATOM   3312  HA  TYR   205      25.020  47.400  33.020  1.00  0.00            
ATOM   3313  CB  TYR   205      23.450  46.130  33.860  1.00  0.00            
ATOM   3314  HB2 TYR   205      22.640  45.500  33.500  1.00  0.00            
ATOM   3315  HB3 TYR   205      24.100  45.500  34.460  1.00  0.00            
ATOM   3316  CG  TYR   205      22.850  47.220  34.740  1.00  0.00            
ATOM   3317  CD1 TYR   205      21.730  46.910  35.570  1.00  0.00            
ATOM   3318  HD1 TYR   205      21.360  45.900  35.490  1.00  0.00            
ATOM   3319  CE1 TYR   205      21.100  47.810  36.420  1.00  0.00            
ATOM   3320  HE1 TYR   205      20.160  47.590  36.900  1.00  0.00            
ATOM   3321  CZ  TYR   205      21.640  49.140  36.410  1.00  0.00            
ATOM   3322  OH  TYR   205      20.940  50.040  37.170  1.00  0.00            
ATOM   3323  HH  TYR   205      21.230  50.940  37.060  1.00  0.00            
ATOM   3324  CE2 TYR   205      22.670  49.550  35.500  1.00  0.00            
ATOM   3325  HE2 TYR   205      23.120  50.530  35.400  1.00  0.00            
ATOM   3326  CD2 TYR   205      23.320  48.550  34.770  1.00  0.00            
ATOM   3327  HD2 TYR   205      24.230  48.840  34.260  1.00  0.00            
ATOM   3328  C   TYR   205      24.970  45.610  31.910  1.00  0.00            
ATOM   3329  O   TYR   205      24.490  45.090  30.880  1.00  0.00            
ATOM   3330  N   HIE   206      26.140  45.230  32.400  1.00  0.00            
ATOM   3331  H   HIE   206      26.490  45.720  33.210  1.00  0.00            
ATOM   3332  CA  HIE   206      26.690  43.880  32.090  1.00  0.00            
ATOM   3333  HA  HIE   206      26.920  43.850  31.020  1.00  0.00            
ATOM   3334  CB  HIE   206      28.070  43.800  32.760  1.00  0.00            
ATOM   3335  HB2 HIE   206      27.950  44.010  33.820  1.00  0.00            
ATOM   3336  HB3 HIE   206      28.390  42.760  32.670  1.00  0.00            
ATOM   3337  CG  HIE   206      29.070  44.740  32.140  1.00  0.00            
ATOM   3338  ND1 HIE   206      29.720  44.560  30.940  1.00  0.00            
ATOM   3339  CE1 HIE   206      30.510  45.660  30.790  1.00  0.00            
ATOM   3340  HE1 HIE   206      31.200  45.860  29.980  1.00  0.00            
ATOM   3341  NE2 HIE   206      30.500  46.400  31.920  1.00  0.00            
ATOM   3342  HE2 HIE   206      31.040  47.220  32.140  1.00  0.00            
ATOM   3343  CD2 HIE   206      29.570  45.880  32.750  1.00  0.00            
ATOM   3344  HD2 HIE   206      29.360  46.250  33.740  1.00  0.00            
ATOM   3345  C   HIE   206      25.650  42.770  32.320  1.00  0.00            
ATOM   3346  O   HIE   206      25.030  42.740  33.370  1.00  0.00            
ATOM   3347  N   GLY   207      25.470  41.860  31.360  1.00  0.00            
ATOM   3348  H   GLY   207      25.950  41.950  30.480  1.00  0.00            
ATOM   3349  CA  GLY   207      24.570  40.680  31.380  1.00  0.00            
ATOM   3350  HA2 GLY   207      24.930  40.100  30.540  1.00  0.00            
ATOM   3351  HA3 GLY   207      24.580  40.060  32.280  1.00  0.00            
ATOM   3352  C   GLY   207      23.040  40.940  31.160  1.00  0.00            
ATOM   3353  O   GLY   207      22.200  40.040  31.070  1.00  0.00            
ATOM   3354  N   GLU   208      22.620  42.250  31.150  1.00  0.00            
ATOM   3355  H   GLU   208      23.260  43.030  31.130  1.00  0.00            
ATOM   3356  CA  GLU   208      21.290  42.610  30.740  1.00  0.00            
ATOM   3357  HA  GLU   208      20.640  41.880  31.210  1.00  0.00            
ATOM   3358  CB  GLU   208      21.070  44.090  31.130  1.00  0.00            
ATOM   3359  HB2 GLU   208      21.100  44.190  32.210  1.00  0.00            
ATOM   3360  HB3 GLU   208      21.880  44.670  30.680  1.00  0.00            
ATOM   3361  CG  GLU   208      19.750  44.760  30.630  1.00  0.00            
ATOM   3362  HG2 GLU   208      19.950  45.830  30.700  1.00  0.00            
ATOM   3363  HG3 GLU   208      19.440  44.420  29.640  1.00  0.00            
ATOM   3364  CD  GLU   208      18.510  44.430  31.450  1.00  0.00            
ATOM   3365  OE1 GLU   208      17.450  45.040  31.170  1.00  0.00            
ATOM   3366  OE2 GLU   208      18.630  43.560  32.350  1.00  0.00            
ATOM   3367  C   GLU   208      21.190  42.490  29.180  1.00  0.00            
ATOM   3368  O   GLU   208      22.210  42.770  28.530  1.00  0.00            
ATOM   3369  N   PRO   209      20.150  41.940  28.600  1.00  0.00            
ATOM   3370  CD  PRO   209      19.020  41.370  29.280  1.00  0.00            
ATOM   3371  HD2 PRO   209      18.550  41.920  30.090  1.00  0.00            
ATOM   3372  HD3 PRO   209      19.370  40.460  29.770  1.00  0.00            
ATOM   3373  CG  PRO   209      18.040  41.040  28.210  1.00  0.00            
ATOM   3374  HG2 PRO   209      17.450  41.950  28.070  1.00  0.00            
ATOM   3375  HG3 PRO   209      17.390  40.210  28.480  1.00  0.00            
ATOM   3376  CB  PRO   209      18.880  40.750  27.030  1.00  0.00            
ATOM   3377  HB2 PRO   209      18.350  40.890  26.090  1.00  0.00            
ATOM   3378  HB3 PRO   209      19.300  39.750  27.160  1.00  0.00            
ATOM   3379  CA  PRO   209      20.010  41.780  27.130  1.00  0.00            
ATOM   3380  HA  PRO   209      20.910  41.290  26.770  1.00  0.00            
ATOM   3381  C   PRO   209      19.730  43.090  26.390  1.00  0.00            
ATOM   3382  O   PRO   209      18.960  43.890  26.880  1.00  0.00            
ATOM   3383  N   ILE   210      20.310  43.340  25.270  1.00  0.00            
ATOM   3384  H   ILE   210      21.040  42.680  25.050  1.00  0.00            
ATOM   3385  CA  ILE   210      20.150  44.630  24.580  1.00  0.00            
ATOM   3386  HA  ILE   210      19.870  45.310  25.390  1.00  0.00            
ATOM   3387  CB  ILE   210      21.420  45.220  23.870  1.00  0.00            
ATOM   3388  HB  ILE   210      21.570  44.440  23.130  1.00  0.00            
ATOM   3389  CG2 ILE   210      21.170  46.540  23.160  1.00  0.00            
ATOM   3390 1HG2 ILE   210      22.130  46.970  22.880  1.00  0.00            
ATOM   3391 2HG2 ILE   210      20.420  46.550  22.370  1.00  0.00            
ATOM   3392 3HG2 ILE   210      20.900  47.270  23.930  1.00  0.00            
ATOM   3393  CG1 ILE   210      22.590  45.370  24.880  1.00  0.00            
ATOM   3394 2HG1 ILE   210      22.700  46.410  25.200  1.00  0.00            
ATOM   3395 3HG1 ILE   210      22.370  44.780  25.770  1.00  0.00            
ATOM   3396  CD1 ILE   210      23.920  44.830  24.390  1.00  0.00            
ATOM   3397 1HD1 ILE   210      23.930  43.740  24.380  1.00  0.00            
ATOM   3398 2HD1 ILE   210      24.250  45.320  23.470  1.00  0.00            
ATOM   3399 3HD1 ILE   210      24.620  45.080  25.190  1.00  0.00            
ATOM   3400  C   ILE   210      18.970  44.650  23.560  1.00  0.00            
ATOM   3401  O   ILE   210      19.140  43.930  22.490  1.00  0.00            
ATOM   3402  N   SER   211      17.870  45.340  23.810  1.00  0.00            
ATOM   3403  H   SER   211      17.940  46.040  24.530  1.00  0.00            
ATOM   3404  CA  SER   211      16.830  45.370  22.750  1.00  0.00            
ATOM   3405  HA  SER   211      16.590  44.390  22.340  1.00  0.00            
ATOM   3406  CB  SER   211      15.500  45.800  23.280  1.00  0.00            
ATOM   3407  HB2 SER   211      15.610  46.790  23.720  1.00  0.00            
ATOM   3408  HB3 SER   211      14.740  45.760  22.500  1.00  0.00            
ATOM   3409  OG  SER   211      15.020  44.900  24.310  1.00  0.00            
ATOM   3410  HG  SER   211      14.540  44.200  23.870  1.00  0.00            
ATOM   3411  C   SER   211      17.260  46.320  21.630  1.00  0.00            
ATOM   3412  O   SER   211      17.370  47.530  21.890  1.00  0.00            
ATOM   3413  N   VAL   212      17.200  45.820  20.360  1.00  0.00            
ATOM   3414  H   VAL   212      16.870  44.880  20.220  1.00  0.00            
ATOM   3415  CA  VAL   212      17.380  46.720  19.190  1.00  0.00            
ATOM   3416  HA  VAL   212      17.490  47.770  19.470  1.00  0.00            
ATOM   3417  CB  VAL   212      18.600  46.230  18.470  1.00  0.00            
ATOM   3418  HB  VAL   212      18.500  45.220  18.090  1.00  0.00            
ATOM   3419  CG1 VAL   212      18.840  47.040  17.190  1.00  0.00            
ATOM   3420 1HG1 VAL   212      19.170  48.040  17.460  1.00  0.00            
ATOM   3421 2HG1 VAL   212      19.580  46.550  16.560  1.00  0.00            
ATOM   3422 3HG1 VAL   212      17.930  47.180  16.600  1.00  0.00            
ATOM   3423  CG2 VAL   212      19.860  46.270  19.290  1.00  0.00            
ATOM   3424 1HG2 VAL   212      20.710  45.860  18.750  1.00  0.00            
ATOM   3425 2HG2 VAL   212      20.090  47.270  19.650  1.00  0.00            
ATOM   3426 3HG2 VAL   212      19.760  45.520  20.080  1.00  0.00            
ATOM   3427  C   VAL   212      16.090  46.730  18.350  1.00  0.00            
ATOM   3428  O   VAL   212      15.810  45.770  17.600  1.00  0.00            
ATOM   3429  N   ASN   213      15.450  47.920  18.410  1.00  0.00            
ATOM   3430  H   ASN   213      15.840  48.590  19.060  1.00  0.00            
ATOM   3431  CA  ASN   213      14.360  48.380  17.470  1.00  0.00            
ATOM   3432  HA  ASN   213      13.690  47.550  17.300  1.00  0.00            
ATOM   3433  CB  ASN   213      13.590  49.600  18.060  1.00  0.00            
ATOM   3434  HB2 ASN   213      14.170  50.520  17.960  1.00  0.00            
ATOM   3435  HB3 ASN   213      12.760  49.920  17.430  1.00  0.00            
ATOM   3436  CG  ASN   213      13.140  49.310  19.530  1.00  0.00            
ATOM   3437  OD1 ASN   213      12.110  48.680  19.760  1.00  0.00            
ATOM   3438  ND2 ASN   213      13.950  49.600  20.530  1.00  0.00            
ATOM   3439 1HD2 ASN   213      13.580  49.450  21.460  1.00  0.00            
ATOM   3440 2HD2 ASN   213      14.840  50.070  20.450  1.00  0.00            
ATOM   3441  C   ASN   213      14.890  48.920  16.090  1.00  0.00            
ATOM   3442  O   ASN   213      15.690  49.850  16.050  1.00  0.00            
ATOM   3443  N   VAL   214      14.320  48.420  15.020  1.00  0.00            
ATOM   3444  H   VAL   214      13.690  47.650  15.170  1.00  0.00            
ATOM   3445  CA  VAL   214      14.580  48.860  13.640  1.00  0.00            
ATOM   3446  HA  VAL   214      15.320  49.660  13.560  1.00  0.00            
ATOM   3447  CB  VAL   214      15.290  47.740  12.860  1.00  0.00            
ATOM   3448  HB  VAL   214      14.510  46.990  12.680  1.00  0.00            
ATOM   3449  CG1 VAL   214      15.890  48.160  11.560  1.00  0.00            
ATOM   3450 1HG1 VAL   214      16.570  49.000  11.690  1.00  0.00            
ATOM   3451 2HG1 VAL   214      16.260  47.340  10.940  1.00  0.00            
ATOM   3452 3HG1 VAL   214      15.100  48.690  11.030  1.00  0.00            
ATOM   3453  CG2 VAL   214      16.480  47.120  13.660  1.00  0.00            
ATOM   3454 1HG2 VAL   214      16.110  46.770  14.630  1.00  0.00            
ATOM   3455 2HG2 VAL   214      16.840  46.240  13.140  1.00  0.00            
ATOM   3456 3HG2 VAL   214      17.320  47.810  13.700  1.00  0.00            
ATOM   3457  C   VAL   214      13.270  49.250  12.950  1.00  0.00            
ATOM   3458  O   VAL   214      12.180  48.580  13.040  1.00  0.00            
ATOM   3459  N   HIE   215      13.310  50.330  12.100  1.00  0.00            
ATOM   3460  H   HIE   215      14.120  50.930  12.190  1.00  0.00            
ATOM   3461  CA  HIE   215      12.200  50.740  11.260  1.00  0.00            
ATOM   3462  HA  HIE   215      11.390  50.020  11.150  1.00  0.00            
ATOM   3463  CB  HIE   215      11.670  52.020  11.850  1.00  0.00            
ATOM   3464  HB2 HIE   215      11.640  52.030  12.940  1.00  0.00            
ATOM   3465  HB3 HIE   215      12.300  52.840  11.500  1.00  0.00            
ATOM   3466  CG  HIE   215      10.270  52.270  11.370  1.00  0.00            
ATOM   3467  ND1 HIE   215       9.830  52.410  10.040  1.00  0.00            
ATOM   3468  CE1 HIE   215       8.510  52.600  10.110  1.00  0.00            
ATOM   3469  HE1 HIE   215       7.850  52.600   9.250  1.00  0.00            
ATOM   3470  NE2 HIE   215       8.070  52.550  11.370  1.00  0.00            
ATOM   3471  HE2 HIE   215       7.110  52.530  11.690  1.00  0.00            
ATOM   3472  CD2 HIE   215       9.190  52.370  12.190  1.00  0.00            
ATOM   3473  HD2 HIE   215       9.110  52.430  13.260  1.00  0.00            
ATOM   3474  C   HIE   215      12.770  51.060   9.840  1.00  0.00            
ATOM   3475  O   HIE   215      13.930  51.530   9.800  1.00  0.00            
ATOM   3476  N   VAL   216      12.100  50.740   8.770  1.00  0.00            
ATOM   3477  H   VAL   216      11.160  50.390   8.840  1.00  0.00            
ATOM   3478  CA  VAL   216      12.620  50.780   7.360  1.00  0.00            
ATOM   3479  HA  VAL   216      13.530  51.370   7.290  1.00  0.00            
ATOM   3480  CB  VAL   216      12.920  49.270   6.940  1.00  0.00            
ATOM   3481  HB  VAL   216      12.010  48.700   6.760  1.00  0.00            
ATOM   3482  CG1 VAL   216      13.770  49.230   5.630  1.00  0.00            
ATOM   3483 1HG1 VAL   216      13.190  49.640   4.800  1.00  0.00            
ATOM   3484 2HG1 VAL   216      14.700  49.780   5.710  1.00  0.00            
ATOM   3485 3HG1 VAL   216      14.090  48.230   5.330  1.00  0.00            
ATOM   3486  CG2 VAL   216      13.750  48.430   7.970  1.00  0.00            
ATOM   3487 1HG2 VAL   216      13.970  47.450   7.550  1.00  0.00            
ATOM   3488 2HG2 VAL   216      14.630  49.070   8.070  1.00  0.00            
ATOM   3489 3HG2 VAL   216      13.210  48.410   8.920  1.00  0.00            
ATOM   3490  C   VAL   216      11.600  51.410   6.430  1.00  0.00            
ATOM   3491  O   VAL   216      10.400  51.360   6.670  1.00  0.00            
ATOM   3492  N   THR   217      12.170  52.050   5.450  1.00  0.00            
ATOM   3493  H   THR   217      13.170  51.970   5.380  1.00  0.00            
ATOM   3494  CA  THR   217      11.420  52.430   4.300  1.00  0.00            
ATOM   3495  HA  THR   217      10.470  51.910   4.350  1.00  0.00            
ATOM   3496  CB  THR   217      10.960  53.880   4.250  1.00  0.00            
ATOM   3497  HB  THR   217      11.750  54.570   3.970  1.00  0.00            
ATOM   3498  CG2 THR   217       9.920  54.140   3.150  1.00  0.00            
ATOM   3499 1HG2 THR   217      10.410  54.160   2.180  1.00  0.00            
ATOM   3500 2HG2 THR   217       9.070  53.460   3.180  1.00  0.00            
ATOM   3501 3HG2 THR   217       9.570  55.170   3.290  1.00  0.00            
ATOM   3502  OG1 THR   217      10.310  54.280   5.440  1.00  0.00            
ATOM   3503  HG1 THR   217      10.860  54.010   6.180  1.00  0.00            
ATOM   3504  C   THR   217      12.140  52.110   2.910  1.00  0.00            
ATOM   3505  O   THR   217      13.210  52.620   2.550  1.00  0.00            
ATOM   3506  N   ASN   218      11.660  51.020   2.270  1.00  0.00            
ATOM   3507  H   ASN   218      10.810  50.540   2.540  1.00  0.00            
ATOM   3508  CA  ASN   218      12.140  50.570   1.030  1.00  0.00            
ATOM   3509  HA  ASN   218      13.140  50.950   0.850  1.00  0.00            
ATOM   3510  CB  ASN   218      12.240  49.010   1.010  1.00  0.00            
ATOM   3511  HB2 ASN   218      12.700  48.560   1.890  1.00  0.00            
ATOM   3512  HB3 ASN   218      11.200  48.700   1.010  1.00  0.00            
ATOM   3513  CG  ASN   218      12.840  48.570  -0.300  1.00  0.00            
ATOM   3514  OD1 ASN   218      13.550  49.300  -0.980  1.00  0.00            
ATOM   3515  ND2 ASN   218      12.510  47.380  -0.780  1.00  0.00            
ATOM   3516 1HD2 ASN   218      12.730  47.120  -1.730  1.00  0.00            
ATOM   3517 2HD2 ASN   218      11.750  46.920  -0.300  1.00  0.00            
ATOM   3518  C   ASN   218      11.360  51.010  -0.210  1.00  0.00            
ATOM   3519  O   ASN   218      10.360  50.440  -0.690  1.00  0.00            
ATOM   3520  N   ASN   219      11.750  52.140  -0.820  1.00  0.00            
ATOM   3521  H   ASN   219      12.550  52.620  -0.430  1.00  0.00            
ATOM   3522  CA  ASN   219      11.180  52.590  -2.080  1.00  0.00            
ATOM   3523  HA  ASN   219      10.130  52.300  -2.110  1.00  0.00            
ATOM   3524  CB  ASN   219      11.400  54.150  -2.340  1.00  0.00            
ATOM   3525  HB2 ASN   219      12.400  54.430  -2.690  1.00  0.00            
ATOM   3526  HB3 ASN   219      10.750  54.540  -3.120  1.00  0.00            
ATOM   3527  CG  ASN   219      11.160  54.950  -1.120  1.00  0.00            
ATOM   3528  OD1 ASN   219      10.040  55.160  -0.670  1.00  0.00            
ATOM   3529  ND2 ASN   219      12.220  55.330  -0.500  1.00  0.00            
ATOM   3530 1HD2 ASN   219      12.110  55.500   0.490  1.00  0.00            
ATOM   3531 2HD2 ASN   219      13.150  55.100  -0.840  1.00  0.00            
ATOM   3532  C   ASN   219      11.780  51.910  -3.330  1.00  0.00            
ATOM   3533  O   ASN   219      11.490  52.260  -4.450  1.00  0.00            
ATOM   3534  N   THR   220      12.740  51.020  -3.170  1.00  0.00            
ATOM   3535  H   THR   220      12.990  50.740  -2.230  1.00  0.00            
ATOM   3536  CA  THR   220      13.430  50.330  -4.290  1.00  0.00            
ATOM   3537  HA  THR   220      13.680  51.120  -5.000  1.00  0.00            
ATOM   3538  CB  THR   220      14.800  49.730  -3.870  1.00  0.00            
ATOM   3539  HB  THR   220      15.220  49.340  -4.800  1.00  0.00            
ATOM   3540  CG2 THR   220      15.800  50.760  -3.210  1.00  0.00            
ATOM   3541 1HG2 THR   220      15.970  51.620  -3.860  1.00  0.00            
ATOM   3542 2HG2 THR   220      15.370  51.140  -2.290  1.00  0.00            
ATOM   3543 3HG2 THR   220      16.750  50.270  -3.010  1.00  0.00            
ATOM   3544  OG1 THR   220      14.600  48.510  -3.180  1.00  0.00            
ATOM   3545  HG1 THR   220      14.400  48.750  -2.280  1.00  0.00            
ATOM   3546  C   THR   220      12.500  49.310  -4.990  1.00  0.00            
ATOM   3547  O   THR   220      11.480  48.800  -4.530  1.00  0.00            
ATOM   3548  N   ASN   221      12.830  48.960  -6.200  1.00  0.00            
ATOM   3549  H   ASN   221      13.710  49.390  -6.440  1.00  0.00            
ATOM   3550  CA  ASN   221      12.340  47.810  -6.960  1.00  0.00            
ATOM   3551  HA  ASN   221      11.320  47.550  -6.660  1.00  0.00            
ATOM   3552  CB  ASN   221      12.290  48.190  -8.440  1.00  0.00            
ATOM   3553  HB2 ASN   221      13.240  48.500  -8.880  1.00  0.00            
ATOM   3554  HB3 ASN   221      12.210  47.290  -9.060  1.00  0.00            
ATOM   3555  CG  ASN   221      11.200  49.090  -8.850  1.00  0.00            
ATOM   3556  OD1 ASN   221      10.270  49.420  -8.120  1.00  0.00            
ATOM   3557  ND2 ASN   221      11.240  49.640 -10.010  1.00  0.00            
ATOM   3558 1HD2 ASN   221      10.450  50.180 -10.350  1.00  0.00            
ATOM   3559 2HD2 ASN   221      11.860  49.240 -10.690  1.00  0.00            
ATOM   3560  C   ASN   221      13.070  46.510  -6.710  1.00  0.00            
ATOM   3561  O   ASN   221      13.340  45.740  -7.650  1.00  0.00            
ATOM   3562  N   LYS   222      13.640  46.360  -5.470  1.00  0.00            
ATOM   3563  H   LYS   222      13.550  47.110  -4.800  1.00  0.00            
ATOM   3564  CA  LYS   222      14.500  45.260  -5.000  1.00  0.00            
ATOM   3565  HA  LYS   222      14.330  44.400  -5.650  1.00  0.00            
ATOM   3566  CB  LYS   222      15.940  45.700  -5.040  1.00  0.00            
ATOM   3567  HB2 LYS   222      16.100  46.480  -4.300  1.00  0.00            
ATOM   3568  HB3 LYS   222      16.560  44.900  -4.640  1.00  0.00            
ATOM   3569  CG  LYS   222      16.600  46.270  -6.320  1.00  0.00            
ATOM   3570  HG2 LYS   222      15.990  46.960  -6.910  1.00  0.00            
ATOM   3571  HG3 LYS   222      17.570  46.690  -6.070  1.00  0.00            
ATOM   3572  CD  LYS   222      16.810  45.040  -7.200  1.00  0.00            
ATOM   3573  HD2 LYS   222      17.460  44.340  -6.670  1.00  0.00            
ATOM   3574  HD3 LYS   222      15.880  44.540  -7.450  1.00  0.00            
ATOM   3575  CE  LYS   222      17.520  45.400  -8.470  1.00  0.00            
ATOM   3576  HE2 LYS   222      16.930  46.170  -8.970  1.00  0.00            
ATOM   3577  HE3 LYS   222      18.480  45.830  -8.200  1.00  0.00            
ATOM   3578  NZ  LYS   222      17.760  44.260  -9.380  1.00  0.00            
ATOM   3579  HZ1 LYS   222      16.910  43.760  -9.620  1.00  0.00            
ATOM   3580  HZ2 LYS   222      18.080  44.580 -10.290  1.00  0.00            
ATOM   3581  HZ3 LYS   222      18.460  43.630  -9.040  1.00  0.00            
ATOM   3582  C   LYS   222      14.030  44.830  -3.550  1.00  0.00            
ATOM   3583  O   LYS   222      13.310  45.500  -2.840  1.00  0.00            
ATOM   3584  N   THR   223      14.370  43.570  -3.190  1.00  0.00            
ATOM   3585  H   THR   223      15.080  43.170  -3.780  1.00  0.00            
ATOM   3586  CA  THR   223      14.000  42.790  -2.010  1.00  0.00            
ATOM   3587  HA  THR   223      13.220  43.390  -1.550  1.00  0.00            
ATOM   3588  CB  THR   223      13.490  41.410  -2.420  1.00  0.00            
ATOM   3589  HB  THR   223      14.260  40.870  -2.970  1.00  0.00            
ATOM   3590  CG2 THR   223      12.990  40.500  -1.280  1.00  0.00            
ATOM   3591 1HG2 THR   223      13.090  39.490  -1.680  1.00  0.00            
ATOM   3592 2HG2 THR   223      13.640  40.680  -0.420  1.00  0.00            
ATOM   3593 3HG2 THR   223      11.930  40.660  -1.060  1.00  0.00            
ATOM   3594  OG1 THR   223      12.360  41.520  -3.260  1.00  0.00            
ATOM   3595  HG1 THR   223      11.630  41.230  -2.700  1.00  0.00            
ATOM   3596  C   THR   223      15.140  42.740  -1.030  1.00  0.00            
ATOM   3597  O   THR   223      16.180  42.200  -1.330  1.00  0.00            
ATOM   3598  N   VAL   224      15.030  43.340   0.130  1.00  0.00            
ATOM   3599  H   VAL   224      14.170  43.840   0.290  1.00  0.00            
ATOM   3600  CA  VAL   224      15.930  43.000   1.310  1.00  0.00            
ATOM   3601  HA  VAL   224      16.950  42.840   0.950  1.00  0.00            
ATOM   3602  CB  VAL   224      15.890  44.050   2.470  1.00  0.00            
ATOM   3603  HB  VAL   224      14.880  44.450   2.490  1.00  0.00            
ATOM   3604  CG1 VAL   224      16.390  43.720   3.900  1.00  0.00            
ATOM   3605 1HG1 VAL   224      15.810  42.870   4.270  1.00  0.00            
ATOM   3606 2HG1 VAL   224      17.420  43.380   3.860  1.00  0.00            
ATOM   3607 3HG1 VAL   224      16.280  44.580   4.570  1.00  0.00            
ATOM   3608  CG2 VAL   224      16.790  45.210   2.020  1.00  0.00            
ATOM   3609 1HG2 VAL   224      17.800  44.800   2.070  1.00  0.00            
ATOM   3610 2HG2 VAL   224      16.610  45.510   0.980  1.00  0.00            
ATOM   3611 3HG2 VAL   224      16.680  46.060   2.690  1.00  0.00            
ATOM   3612  C   VAL   224      15.480  41.700   1.850  1.00  0.00            
ATOM   3613  O   VAL   224      14.310  41.450   1.930  1.00  0.00            
ATOM   3614  N   LYS   225      16.450  40.840   2.180  1.00  0.00            
ATOM   3615  H   LYS   225      17.390  41.220   2.140  1.00  0.00            
ATOM   3616  CA  LYS   225      16.360  39.420   2.650  1.00  0.00            
ATOM   3617  HA  LYS   225      15.310  39.170   2.760  1.00  0.00            
ATOM   3618  CB  LYS   225      16.910  38.450   1.590  1.00  0.00            
ATOM   3619  HB2 LYS   225      16.860  39.000   0.650  1.00  0.00            
ATOM   3620  HB3 LYS   225      17.910  38.170   1.940  1.00  0.00            
ATOM   3621  CG  LYS   225      16.060  37.200   1.510  1.00  0.00            
ATOM   3622  HG2 LYS   225      16.680  36.500   0.930  1.00  0.00            
ATOM   3623  HG3 LYS   225      15.770  36.770   2.460  1.00  0.00            
ATOM   3624  CD  LYS   225      14.810  37.560   0.650  1.00  0.00            
ATOM   3625  HD2 LYS   225      14.420  38.560   0.890  1.00  0.00            
ATOM   3626  HD3 LYS   225      15.030  37.760  -0.390  1.00  0.00            
ATOM   3627  CE  LYS   225      13.710  36.490   0.610  1.00  0.00            
ATOM   3628  HE2 LYS   225      12.940  36.870  -0.060  1.00  0.00            
ATOM   3629  HE3 LYS   225      14.030  35.500   0.270  1.00  0.00            
ATOM   3630  NZ  LYS   225      13.150  36.320   1.990  1.00  0.00            
ATOM   3631  HZ1 LYS   225      12.780  37.200   2.310  1.00  0.00            
ATOM   3632  HZ2 LYS   225      12.360  35.690   1.950  1.00  0.00            
ATOM   3633  HZ3 LYS   225      13.730  36.070   2.780  1.00  0.00            
ATOM   3634  C   LYS   225      16.850  39.040   4.050  1.00  0.00            
ATOM   3635  O   LYS   225      16.350  38.120   4.690  1.00  0.00            
ATOM   3636  N   LYS   226      17.790  39.800   4.580  1.00  0.00            
ATOM   3637  H   LYS   226      18.250  40.430   3.930  1.00  0.00            
ATOM   3638  CA  LYS   226      18.190  39.680   5.990  1.00  0.00            
ATOM   3639  HA  LYS   226      17.400  39.160   6.530  1.00  0.00            
ATOM   3640  CB  LYS   226      19.450  38.840   6.100  1.00  0.00            
ATOM   3641  HB2 LYS   226      20.200  39.500   5.660  1.00  0.00            
ATOM   3642  HB3 LYS   226      19.570  38.750   7.180  1.00  0.00            
ATOM   3643  CG  LYS   226      19.470  37.460   5.540  1.00  0.00            
ATOM   3644  HG2 LYS   226      18.830  36.910   6.210  1.00  0.00            
ATOM   3645  HG3 LYS   226      19.080  37.490   4.520  1.00  0.00            
ATOM   3646  CD  LYS   226      20.880  36.830   5.490  1.00  0.00            
ATOM   3647  HD2 LYS   226      21.450  37.320   4.700  1.00  0.00            
ATOM   3648  HD3 LYS   226      21.480  36.910   6.400  1.00  0.00            
ATOM   3649  CE  LYS   226      20.710  35.340   5.090  1.00  0.00            
ATOM   3650  HE2 LYS   226      19.850  35.320   4.420  1.00  0.00            
ATOM   3651  HE3 LYS   226      21.630  35.010   4.620  1.00  0.00            
ATOM   3652  NZ  LYS   226      20.390  34.600   6.360  1.00  0.00            
ATOM   3653  HZ1 LYS   226      21.160  34.540   7.010  1.00  0.00            
ATOM   3654  HZ2 LYS   226      19.620  35.040   6.850  1.00  0.00            
ATOM   3655  HZ3 LYS   226      20.100  33.670   6.110  1.00  0.00            
ATOM   3656  C   LYS   226      18.400  41.060   6.570  1.00  0.00            
ATOM   3657  O   LYS   226      18.830  42.100   5.950  1.00  0.00            
ATOM   3658  N   ILE   227      18.170  41.050   7.940  1.00  0.00            
ATOM   3659  H   ILE   227      17.990  40.130   8.320  1.00  0.00            
ATOM   3660  CA  ILE   227      18.530  42.020   8.840  1.00  0.00            
ATOM   3661  HA  ILE   227      18.890  42.950   8.400  1.00  0.00            
ATOM   3662  CB  ILE   227      17.320  42.510   9.650  1.00  0.00            
ATOM   3663  HB  ILE   227      16.830  41.600   9.990  1.00  0.00            
ATOM   3664  CG2 ILE   227      17.770  43.530  10.760  1.00  0.00            
ATOM   3665 1HG2 ILE   227      18.270  44.340  10.220  1.00  0.00            
ATOM   3666 2HG2 ILE   227      16.860  43.970  11.150  1.00  0.00            
ATOM   3667 3HG2 ILE   227      18.410  43.240  11.600  1.00  0.00            
ATOM   3668  CG1 ILE   227      16.360  43.160   8.550  1.00  0.00            
ATOM   3669 2HG1 ILE   227      17.050  43.670   7.870  1.00  0.00            
ATOM   3670 3HG1 ILE   227      15.800  42.420   7.980  1.00  0.00            
ATOM   3671  CD1 ILE   227      15.220  44.170   9.030  1.00  0.00            
ATOM   3672 1HD1 ILE   227      14.670  44.620   8.200  1.00  0.00            
ATOM   3673 2HD1 ILE   227      14.530  43.570   9.630  1.00  0.00            
ATOM   3674 3HD1 ILE   227      15.770  44.910   9.610  1.00  0.00            
ATOM   3675  C   ILE   227      19.650  41.450   9.720  1.00  0.00            
ATOM   3676  O   ILE   227      19.550  40.350  10.280  1.00  0.00            
ATOM   3677  N   LYS   228      20.710  42.210   9.860  1.00  0.00            
ATOM   3678  H   LYS   228      20.800  43.110   9.410  1.00  0.00            
ATOM   3679  CA  LYS   228      21.820  41.870  10.800  1.00  0.00            
ATOM   3680  HA  LYS   228      21.610  40.980  11.380  1.00  0.00            
ATOM   3681  CB  LYS   228      23.140  41.770  10.070  1.00  0.00            
ATOM   3682  HB2 LYS   228      23.420  42.760   9.730  1.00  0.00            
ATOM   3683  HB3 LYS   228      23.810  41.450  10.870  1.00  0.00            
ATOM   3684  CG  LYS   228      23.210  40.680   9.020  1.00  0.00            
ATOM   3685  HG2 LYS   228      22.850  39.830   9.600  1.00  0.00            
ATOM   3686  HG3 LYS   228      22.600  40.890   8.130  1.00  0.00            
ATOM   3687  CD  LYS   228      24.690  40.560   8.590  1.00  0.00            
ATOM   3688  HD2 LYS   228      24.870  41.320   7.830  1.00  0.00            
ATOM   3689  HD3 LYS   228      25.390  40.600   9.430  1.00  0.00            
ATOM   3690  CE  LYS   228      24.890  39.210   7.910  1.00  0.00            
ATOM   3691  HE2 LYS   228      24.690  38.380   8.580  1.00  0.00            
ATOM   3692  HE3 LYS   228      24.370  39.200   6.950  1.00  0.00            
ATOM   3693  NZ  LYS   228      26.270  39.100   7.440  1.00  0.00            
ATOM   3694  HZ1 LYS   228      26.440  38.360   6.780  1.00  0.00            
ATOM   3695  HZ2 LYS   228      26.570  39.920   6.940  1.00  0.00            
ATOM   3696  HZ3 LYS   228      26.970  39.120   8.180  1.00  0.00            
ATOM   3697  C   LYS   228      21.890  42.930  11.920  1.00  0.00            
ATOM   3698  O   LYS   228      21.620  44.110  11.640  1.00  0.00            
ATOM   3699  N   ILE   229      22.460  42.520  13.090  1.00  0.00            
ATOM   3700  H   ILE   229      22.510  41.510  13.100  1.00  0.00            
ATOM   3701  CA  ILE   229      22.820  43.300  14.270  1.00  0.00            
ATOM   3702  HA  ILE   229      22.790  44.350  13.990  1.00  0.00            
ATOM   3703  CB  ILE   229      21.850  43.040  15.450  1.00  0.00            
ATOM   3704  HB  ILE   229      21.900  42.040  15.900  1.00  0.00            
ATOM   3705  CG2 ILE   229      22.360  43.870  16.700  1.00  0.00            
ATOM   3706 1HG2 ILE   229      23.210  43.410  17.200  1.00  0.00            
ATOM   3707 2HG2 ILE   229      22.650  44.880  16.400  1.00  0.00            
ATOM   3708 3HG2 ILE   229      21.560  43.900  17.430  1.00  0.00            
ATOM   3709  CG1 ILE   229      20.400  43.410  15.000  1.00  0.00            
ATOM   3710 2HG1 ILE   229      19.890  43.890  15.830  1.00  0.00            
ATOM   3711 3HG1 ILE   229      20.390  44.130  14.180  1.00  0.00            
ATOM   3712  CD1 ILE   229      19.700  42.180  14.440  1.00  0.00            
ATOM   3713 1HD1 ILE   229      20.010  41.250  14.910  1.00  0.00            
ATOM   3714 2HD1 ILE   229      18.620  42.310  14.560  1.00  0.00            
ATOM   3715 3HD1 ILE   229      19.850  42.070  13.370  1.00  0.00            
ATOM   3716  C   ILE   229      24.310  42.970  14.660  1.00  0.00            
ATOM   3717  O   ILE   229      24.580  41.790  14.700  1.00  0.00            
ATOM   3718  N   SER   230      25.050  43.950  15.160  1.00  0.00            
ATOM   3719  H   SER   230      24.760  44.900  14.980  1.00  0.00            
ATOM   3720  CA  SER   230      26.240  43.780  15.830  1.00  0.00            
ATOM   3721  HA  SER   230      26.350  42.780  16.250  1.00  0.00            
ATOM   3722  CB  SER   230      27.360  43.940  14.780  1.00  0.00            
ATOM   3723  HB2 SER   230      27.110  43.410  13.860  1.00  0.00            
ATOM   3724  HB3 SER   230      27.420  44.990  14.490  1.00  0.00            
ATOM   3725  OG  SER   230      28.570  43.460  15.350  1.00  0.00            
ATOM   3726  HG  SER   230      28.510  42.500  15.320  1.00  0.00            
ATOM   3727  C   SER   230      26.330  44.640  17.060  1.00  0.00            
ATOM   3728  O   SER   230      25.540  45.600  17.230  1.00  0.00            
ATOM   3729  N   VAL   231      27.140  44.300  18.070  1.00  0.00            
ATOM   3730  H   VAL   231      27.580  43.400  17.980  1.00  0.00            
ATOM   3731  CA  VAL   231      27.500  45.290  19.120  1.00  0.00            
ATOM   3732  HA  VAL   231      27.040  46.270  18.990  1.00  0.00            
ATOM   3733  CB  VAL   231      27.150  44.770  20.570  1.00  0.00            
ATOM   3734  HB  VAL   231      27.700  43.870  20.810  1.00  0.00            
ATOM   3735  CG1 VAL   231      27.590  45.790  21.650  1.00  0.00            
ATOM   3736 1HG1 VAL   231      27.110  46.740  21.440  1.00  0.00            
ATOM   3737 2HG1 VAL   231      27.300  45.500  22.660  1.00  0.00            
ATOM   3738 3HG1 VAL   231      28.670  45.970  21.710  1.00  0.00            
ATOM   3739  CG2 VAL   231      25.690  44.360  20.720  1.00  0.00            
ATOM   3740 1HG2 VAL   231      25.200  45.260  20.360  1.00  0.00            
ATOM   3741 2HG2 VAL   231      25.530  43.440  20.170  1.00  0.00            
ATOM   3742 3HG2 VAL   231      25.390  44.170  21.750  1.00  0.00            
ATOM   3743  C   VAL   231      29.060  45.460  19.000  1.00  0.00            
ATOM   3744  O   VAL   231      29.780  44.500  18.750  1.00  0.00            
ATOM   3745  N   ARG   232      29.600  46.660  19.160  1.00  0.00            
ATOM   3746  H   ARG   232      28.990  47.450  19.360  1.00  0.00            
ATOM   3747  CA  ARG   232      31.000  47.080  18.900  1.00  0.00            
ATOM   3748  HA  ARG   232      31.580  46.160  18.980  1.00  0.00            
ATOM   3749  CB  ARG   232      31.270  47.870  17.570  1.00  0.00            
ATOM   3750  HB2 ARG   232      30.500  48.640  17.570  1.00  0.00            
ATOM   3751  HB3 ARG   232      32.270  48.280  17.440  1.00  0.00            
ATOM   3752  CG  ARG   232      31.060  47.090  16.280  1.00  0.00            
ATOM   3753  HG2 ARG   232      31.170  46.020  16.380  1.00  0.00            
ATOM   3754  HG3 ARG   232      30.030  47.300  15.980  1.00  0.00            
ATOM   3755  CD  ARG   232      32.040  47.480  15.230  1.00  0.00            
ATOM   3756  HD2 ARG   232      33.060  47.490  15.610  1.00  0.00            
ATOM   3757  HD3 ARG   232      31.870  46.680  14.510  1.00  0.00            
ATOM   3758  NE  ARG   232      31.770  48.790  14.600  1.00  0.00            
ATOM   3759  HE  ARG   232      31.060  49.390  14.990  1.00  0.00            
ATOM   3760  CZ  ARG   232      32.230  49.250  13.420  1.00  0.00            
ATOM   3761  NH1 ARG   232      31.870  50.370  12.910  1.00  0.00            
ATOM   3762 1HH1 ARG   232      31.320  51.100  13.330  1.00  0.00            
ATOM   3763 2HH1 ARG   232      31.920  50.430  11.900  1.00  0.00            
ATOM   3764  NH2 ARG   232      32.990  48.480  12.670  1.00  0.00            
ATOM   3765 1HH2 ARG   232      33.430  47.670  13.080  1.00  0.00            
ATOM   3766 2HH2 ARG   232      33.370  48.840  11.810  1.00  0.00            
ATOM   3767  C   ARG   232      31.540  47.980  19.980  1.00  0.00            
ATOM   3768  O   ARG   232      30.960  48.890  20.630  1.00  0.00            
ATOM   3769  N   GLN   233      32.830  47.700  20.330  1.00  0.00            
ATOM   3770  H   GLN   233      33.370  47.050  19.760  1.00  0.00            
ATOM   3771  CA  GLN   233      33.550  48.390  21.450  1.00  0.00            
ATOM   3772  HA  GLN   233      32.830  48.800  22.160  1.00  0.00            
ATOM   3773  CB  GLN   233      34.440  47.400  22.240  1.00  0.00            
ATOM   3774  HB2 GLN   233      33.960  46.460  22.530  1.00  0.00            
ATOM   3775  HB3 GLN   233      35.170  47.080  21.500  1.00  0.00            
ATOM   3776  CG  GLN   233      35.170  47.980  23.410  1.00  0.00            
ATOM   3777  HG2 GLN   233      35.780  48.820  23.060  1.00  0.00            
ATOM   3778  HG3 GLN   233      34.460  48.450  24.090  1.00  0.00            
ATOM   3779  CD  GLN   233      36.170  47.000  24.110  1.00  0.00            
ATOM   3780  OE1 GLN   233      37.300  46.840  23.610  1.00  0.00            
ATOM   3781  NE2 GLN   233      35.790  46.440  25.280  1.00  0.00            
ATOM   3782 1HE2 GLN   233      36.480  45.930  25.820  1.00  0.00            
ATOM   3783 2HE2 GLN   233      34.820  46.580  25.530  1.00  0.00            
ATOM   3784  C   GLN   233      34.230  49.590  20.790  1.00  0.00            
ATOM   3785  O   GLN   233      34.810  49.430  19.680  1.00  0.00            
ATOM   3786  N   TYR   234      34.290  50.770  21.440  1.00  0.00            
ATOM   3787  H   TYR   234      33.860  50.780  22.360  1.00  0.00            
ATOM   3788  CA  TYR   234      35.110  51.910  21.040  1.00  0.00            
ATOM   3789  HA  TYR   234      35.650  51.640  20.130  1.00  0.00            
ATOM   3790  CB  TYR   234      34.170  52.990  20.540  1.00  0.00            
ATOM   3791  HB2 TYR   234      33.230  52.950  21.090  1.00  0.00            
ATOM   3792  HB3 TYR   234      34.620  53.960  20.730  1.00  0.00            
ATOM   3793  CG  TYR   234      33.800  52.890  19.080  1.00  0.00            
ATOM   3794  CD1 TYR   234      34.400  53.730  18.090  1.00  0.00            
ATOM   3795  HD1 TYR   234      35.120  54.500  18.330  1.00  0.00            
ATOM   3796  CE1 TYR   234      33.900  53.580  16.760  1.00  0.00            
ATOM   3797  HE1 TYR   234      34.320  54.140  15.930  1.00  0.00            
ATOM   3798  CZ  TYR   234      32.860  52.630  16.470  1.00  0.00            
ATOM   3799  OH  TYR   234      32.290  52.540  15.270  1.00  0.00            
ATOM   3800  HH  TYR   234      31.470  52.060  15.120  1.00  0.00            
ATOM   3801  CE2 TYR   234      32.320  51.810  17.500  1.00  0.00            
ATOM   3802  HE2 TYR   234      31.580  51.080  17.190  1.00  0.00            
ATOM   3803  CD2 TYR   234      32.780  51.910  18.770  1.00  0.00            
ATOM   3804  HD2 TYR   234      32.420  51.280  19.570  1.00  0.00            
ATOM   3805  C   TYR   234      36.170  52.240  22.120  1.00  0.00            
ATOM   3806  O   TYR   234      35.770  52.190  23.290  1.00  0.00            
ATOM   3807  N   ALA   235      37.430  52.690  21.800  1.00  0.00            
ATOM   3808  H   ALA   235      37.730  52.700  20.830  1.00  0.00            
ATOM   3809  CA  ALA   235      38.430  53.160  22.770  1.00  0.00            
ATOM   3810  HA  ALA   235      37.870  53.550  23.620  1.00  0.00            
ATOM   3811  CB  ALA   235      39.330  51.950  23.140  1.00  0.00            
ATOM   3812  HB1 ALA   235      38.750  51.370  23.850  1.00  0.00            
ATOM   3813  HB2 ALA   235      39.540  51.320  22.270  1.00  0.00            
ATOM   3814  HB3 ALA   235      40.260  52.300  23.590  1.00  0.00            
ATOM   3815  C   ALA   235      39.250  54.310  22.040  1.00  0.00            
ATOM   3816  O   ALA   235      40.000  53.940  21.110  1.00  0.00            
ATOM   3817  N   ASP   236      39.040  55.510  22.470  1.00  0.00            
ATOM   3818  H   ASP   236      38.300  55.790  23.090  1.00  0.00            
ATOM   3819  CA  ASP   236      40.020  56.590  22.300  1.00  0.00            
ATOM   3820  HA  ASP   236      40.390  56.540  21.270  1.00  0.00            
ATOM   3821  CB  ASP   236      39.500  58.000  22.330  1.00  0.00            
ATOM   3822  HB2 ASP   236      39.340  58.460  23.310  1.00  0.00            
ATOM   3823  HB3 ASP   236      40.180  58.530  21.660  1.00  0.00            
ATOM   3824  CG  ASP   236      38.120  57.960  21.690  1.00  0.00            
ATOM   3825  OD1 ASP   236      38.070  58.090  20.450  1.00  0.00            
ATOM   3826  OD2 ASP   236      37.060  57.820  22.310  1.00  0.00            
ATOM   3827  C   ASP   236      41.160  56.420  23.310  1.00  0.00            
ATOM   3828  O   ASP   236      40.920  56.000  24.470  1.00  0.00            
ATOM   3829  N   ILE   237      42.440  56.590  22.930  1.00  0.00            
ATOM   3830  H   ILE   237      42.680  56.780  21.960  1.00  0.00            
ATOM   3831  CA  ILE   237      43.620  56.150  23.760  1.00  0.00            
ATOM   3832  HA  ILE   237      43.370  56.080  24.820  1.00  0.00            
ATOM   3833  CB  ILE   237      44.180  54.800  23.350  1.00  0.00            
ATOM   3834  HB  ILE   237      44.660  54.940  22.380  1.00  0.00            
ATOM   3835  CG2 ILE   237      45.390  54.330  24.200  1.00  0.00            
ATOM   3836 1HG2 ILE   237      45.970  53.650  23.590  1.00  0.00            
ATOM   3837 2HG2 ILE   237      46.120  55.130  24.270  1.00  0.00            
ATOM   3838 3HG2 ILE   237      45.040  53.830  25.110  1.00  0.00            
ATOM   3839  CG1 ILE   237      43.220  53.640  23.260  1.00  0.00            
ATOM   3840 2HG1 ILE   237      42.880  53.510  24.290  1.00  0.00            
ATOM   3841 3HG1 ILE   237      42.380  54.000  22.670  1.00  0.00            
ATOM   3842  CD1 ILE   237      43.670  52.330  22.600  1.00  0.00            
ATOM   3843 1HD1 ILE   237      44.460  51.780  23.110  1.00  0.00            
ATOM   3844 2HD1 ILE   237      42.870  51.600  22.520  1.00  0.00            
ATOM   3845 3HD1 ILE   237      43.960  52.600  21.580  1.00  0.00            
ATOM   3846  C   ILE   237      44.660  57.320  23.520  1.00  0.00            
ATOM   3847  O   ILE   237      44.810  57.830  22.430  1.00  0.00            
ATOM   3848  N   CYS   238      45.250  57.790  24.600  1.00  0.00            
ATOM   3849  H   CYS   238      45.150  57.330  25.500  1.00  0.00            
ATOM   3850  CA  CYS   238      46.420  58.670  24.510  1.00  0.00            
ATOM   3851  HA  CYS   238      46.920  58.440  23.570  1.00  0.00            
ATOM   3852  CB  CYS   238      45.890  60.080  24.330  1.00  0.00            
ATOM   3853  HB2 CYS   238      45.120  60.070  23.560  1.00  0.00            
ATOM   3854  HB3 CYS   238      45.430  60.360  25.280  1.00  0.00            
ATOM   3855  SG  CYS   238      47.250  61.220  23.940  1.00  0.00            
ATOM   3856  HG  CYS   238      46.470  62.200  23.480  1.00  0.00            
ATOM   3857  C   CYS   238      47.430  58.500  25.660  1.00  0.00            
ATOM   3858  O   CYS   238      47.040  58.320  26.840  1.00  0.00            
ATOM   3859  N   LEU   239      48.680  58.710  25.250  1.00  0.00            
ATOM   3860  H   LEU   239      48.780  58.890  24.260  1.00  0.00            
ATOM   3861  CA  LEU   239      49.870  58.970  26.050  1.00  0.00            
ATOM   3862  HA  LEU   239      49.450  59.440  26.950  1.00  0.00            
ATOM   3863  CB  LEU   239      50.500  57.640  26.540  1.00  0.00            
ATOM   3864  HB2 LEU   239      49.640  57.090  26.900  1.00  0.00            
ATOM   3865  HB3 LEU   239      50.950  57.020  25.760  1.00  0.00            
ATOM   3866  CG  LEU   239      51.500  57.820  27.730  1.00  0.00            
ATOM   3867  HG  LEU   239      52.320  58.420  27.340  1.00  0.00            
ATOM   3868  CD1 LEU   239      51.090  58.620  28.950  1.00  0.00            
ATOM   3869 1HD1 LEU   239      50.180  58.310  29.470  1.00  0.00            
ATOM   3870 2HD1 LEU   239      51.980  58.620  29.580  1.00  0.00            
ATOM   3871 3HD1 LEU   239      51.040  59.670  28.650  1.00  0.00            
ATOM   3872  CD2 LEU   239      51.990  56.410  28.190  1.00  0.00            
ATOM   3873 1HD2 LEU   239      52.580  56.150  27.310  1.00  0.00            
ATOM   3874 2HD2 LEU   239      52.710  56.600  28.980  1.00  0.00            
ATOM   3875 3HD2 LEU   239      51.350  55.580  28.450  1.00  0.00            
ATOM   3876  C   LEU   239      50.930  59.950  25.450  1.00  0.00            
ATOM   3877  O   LEU   239      51.120  61.020  26.050  1.00  0.00            
ATOM   3878  N   PHE   240      51.570  59.580  24.330  1.00  0.00            
ATOM   3879  H   PHE   240      51.420  58.640  24.000  1.00  0.00            
ATOM   3880  CA  PHE   240      52.660  60.340  23.780  1.00  0.00            
ATOM   3881  HA  PHE   240      53.090  61.040  24.500  1.00  0.00            
ATOM   3882  CB  PHE   240      53.810  59.410  23.410  1.00  0.00            
ATOM   3883  HB2 PHE   240      53.500  58.670  22.680  1.00  0.00            
ATOM   3884  HB3 PHE   240      54.660  59.940  22.960  1.00  0.00            
ATOM   3885  CG  PHE   240      54.320  58.600  24.590  1.00  0.00            
ATOM   3886  CD1 PHE   240      55.020  59.230  25.660  1.00  0.00            
ATOM   3887  HD1 PHE   240      55.060  60.310  25.690  1.00  0.00            
ATOM   3888  CE1 PHE   240      55.730  58.460  26.610  1.00  0.00            
ATOM   3889  HE1 PHE   240      56.170  58.970  27.450  1.00  0.00            
ATOM   3890  CZ  PHE   240      55.670  57.020  26.550  1.00  0.00            
ATOM   3891  HZ  PHE   240      56.110  56.300  27.230  1.00  0.00            
ATOM   3892  CE2 PHE   240      54.970  56.380  25.550  1.00  0.00            
ATOM   3893  HE2 PHE   240      54.930  55.300  25.600  1.00  0.00            
ATOM   3894  CD2 PHE   240      54.290  57.150  24.530  1.00  0.00            
ATOM   3895  HD2 PHE   240      53.820  56.670  23.680  1.00  0.00            
ATOM   3896  C   PHE   240      52.240  61.070  22.580  1.00  0.00            
ATOM   3897  O   PHE   240      52.690  62.180  22.310  1.00  0.00            
ATOM   3898  N   ASN   241      51.190  60.520  21.990  1.00  0.00            
ATOM   3899  H   ASN   241      50.900  59.660  22.450  1.00  0.00            
ATOM   3900  CA  ASN   241      50.270  61.110  21.010  1.00  0.00            
ATOM   3901  HA  ASN   241      50.150  62.190  21.120  1.00  0.00            
ATOM   3902  CB  ASN   241      50.780  60.790  19.610  1.00  0.00            
ATOM   3903  HB2 ASN   241      50.940  59.710  19.530  1.00  0.00            
ATOM   3904  HB3 ASN   241      50.030  61.020  18.850  1.00  0.00            
ATOM   3905  CG  ASN   241      52.010  61.590  19.240  1.00  0.00            
ATOM   3906  OD1 ASN   241      51.800  62.750  19.010  1.00  0.00            
ATOM   3907  ND2 ASN   241      53.140  60.960  19.090  1.00  0.00            
ATOM   3908 1HD2 ASN   241      53.890  61.480  18.660  1.00  0.00            
ATOM   3909 2HD2 ASN   241      53.170  59.990  19.340  1.00  0.00            
ATOM   3910  C   ASN   241      48.870  60.460  21.210  1.00  0.00            
ATOM   3911  O   ASN   241      48.800  59.490  22.020  1.00  0.00            
ATOM   3912  N   THR   242      47.810  60.780  20.450  1.00  0.00            
ATOM   3913  H   THR   242      47.860  61.580  19.840  1.00  0.00            
ATOM   3914  CA  THR   242      46.540  59.960  20.380  1.00  0.00            
ATOM   3915  HA  THR   242      46.310  59.790  21.430  1.00  0.00            
ATOM   3916  CB  THR   242      45.380  60.870  19.780  1.00  0.00            
ATOM   3917  HB  THR   242      44.500  60.240  19.780  1.00  0.00            
ATOM   3918  CG2 THR   242      45.100  62.150  20.560  1.00  0.00            
ATOM   3919 1HG2 THR   242      45.020  61.970  21.630  1.00  0.00            
ATOM   3920 2HG2 THR   242      45.870  62.910  20.380  1.00  0.00            
ATOM   3921 3HG2 THR   242      44.170  62.530  20.140  1.00  0.00            
ATOM   3922  OG1 THR   242      45.650  61.320  18.540  1.00  0.00            
ATOM   3923  HG1 THR   242      45.090  60.700  18.070  1.00  0.00            
ATOM   3924  C   THR   242      46.630  58.580  19.670  1.00  0.00            
ATOM   3925  O   THR   242      47.580  58.350  18.940  1.00  0.00            
ATOM   3926  N   ALA   243      45.610  57.690  19.840  1.00  0.00            
ATOM   3927  H   ALA   243      44.900  57.900  20.530  1.00  0.00            
ATOM   3928  CA  ALA   243      45.410  56.420  19.140  1.00  0.00            
ATOM   3929  HA  ALA   243      45.630  56.460  18.080  1.00  0.00            
ATOM   3930  CB  ALA   243      46.370  55.400  19.780  1.00  0.00            
ATOM   3931  HB1 ALA   243      46.150  54.380  19.460  1.00  0.00            
ATOM   3932  HB2 ALA   243      47.380  55.600  19.420  1.00  0.00            
ATOM   3933  HB3 ALA   243      46.260  55.230  20.850  1.00  0.00            
ATOM   3934  C   ALA   243      43.940  55.980  19.330  1.00  0.00            
ATOM   3935  O   ALA   243      43.220  56.470  20.240  1.00  0.00            
ATOM   3936  N   GLN   244      43.400  55.130  18.430  1.00  0.00            
ATOM   3937  H   GLN   244      44.030  54.820  17.700  1.00  0.00            
ATOM   3938  CA  GLN   244      42.010  54.650  18.450  1.00  0.00            
ATOM   3939  HA  GLN   244      41.610  54.800  19.450  1.00  0.00            
ATOM   3940  CB  GLN   244      41.180  55.510  17.440  1.00  0.00            
ATOM   3941  HB2 GLN   244      41.530  56.540  17.520  1.00  0.00            
ATOM   3942  HB3 GLN   244      41.320  55.210  16.400  1.00  0.00            
ATOM   3943  CG  GLN   244      39.630  55.590  17.700  1.00  0.00            
ATOM   3944  HG2 GLN   244      39.510  55.470  18.780  1.00  0.00            
ATOM   3945  HG3 GLN   244      39.260  56.550  17.350  1.00  0.00            
ATOM   3946  CD  GLN   244      38.840  54.610  16.850  1.00  0.00            
ATOM   3947  OE1 GLN   244      39.110  54.240  15.720  1.00  0.00            
ATOM   3948  NE2 GLN   244      37.800  54.070  17.420  1.00  0.00            
ATOM   3949 1HE2 GLN   244      37.540  53.140  17.110  1.00  0.00            
ATOM   3950 2HE2 GLN   244      37.510  54.430  18.320  1.00  0.00            
ATOM   3951  C   GLN   244      41.900  53.170  18.060  1.00  0.00            
ATOM   3952  O   GLN   244      42.470  52.850  17.040  1.00  0.00            
ATOM   3953  N   TYR   245      41.000  52.490  18.830  1.00  0.00            
ATOM   3954  H   TYR   245      40.660  53.060  19.600  1.00  0.00            
ATOM   3955  CA  TYR   245      40.680  51.050  18.790  1.00  0.00            
ATOM   3956  HA  TYR   245      41.250  50.600  17.980  1.00  0.00            
ATOM   3957  CB  TYR   245      41.280  50.370  19.920  1.00  0.00            
ATOM   3958  HB2 TYR   245      42.360  50.460  19.780  1.00  0.00            
ATOM   3959  HB3 TYR   245      41.000  50.760  20.900  1.00  0.00            
ATOM   3960  CG  TYR   245      41.010  48.890  19.830  1.00  0.00            
ATOM   3961  CD1 TYR   245      41.860  47.990  19.190  1.00  0.00            
ATOM   3962  HD1 TYR   245      42.780  48.360  18.760  1.00  0.00            
ATOM   3963  CE1 TYR   245      41.570  46.590  19.050  1.00  0.00            
ATOM   3964  HE1 TYR   245      42.140  45.920  18.420  1.00  0.00            
ATOM   3965  CZ  TYR   245      40.380  46.110  19.660  1.00  0.00            
ATOM   3966  OH  TYR   245      40.150  44.820  19.760  1.00  0.00            
ATOM   3967  HH  TYR   245      41.020  44.480  19.520  1.00  0.00            
ATOM   3968  CE2 TYR   245      39.570  47.020  20.410  1.00  0.00            
ATOM   3969  HE2 TYR   245      38.750  46.600  20.990  1.00  0.00            
ATOM   3970  CD2 TYR   245      39.800  48.420  20.420  1.00  0.00            
ATOM   3971  HD2 TYR   245      39.140  49.120  20.920  1.00  0.00            
ATOM   3972  C   TYR   245      39.230  50.830  18.600  1.00  0.00            
ATOM   3973  O   TYR   245      38.470  51.400  19.380  1.00  0.00            
ATOM   3974  N   LYS   246      38.840  49.930  17.730  1.00  0.00            
ATOM   3975  H   LYS   246      39.440  49.740  16.940  1.00  0.00            
ATOM   3976  CA  LYS   246      37.370  49.520  17.660  1.00  0.00            
ATOM   3977  HA  LYS   246      36.870  49.570  18.630  1.00  0.00            
ATOM   3978  CB  LYS   246      36.580  50.440  16.740  1.00  0.00            
ATOM   3979  HB2 LYS   246      35.570  50.070  16.540  1.00  0.00            
ATOM   3980  HB3 LYS   246      36.500  51.380  17.270  1.00  0.00            
ATOM   3981  CG  LYS   246      37.120  50.790  15.300  1.00  0.00            
ATOM   3982  HG2 LYS   246      37.920  51.520  15.470  1.00  0.00            
ATOM   3983  HG3 LYS   246      37.590  49.960  14.770  1.00  0.00            
ATOM   3984  CD  LYS   246      36.110  51.430  14.310  1.00  0.00            
ATOM   3985  HD2 LYS   246      35.180  50.870  14.380  1.00  0.00            
ATOM   3986  HD3 LYS   246      36.040  52.480  14.610  1.00  0.00            
ATOM   3987  CE  LYS   246      36.730  51.310  12.890  1.00  0.00            
ATOM   3988  HE2 LYS   246      37.800  51.490  12.960  1.00  0.00            
ATOM   3989  HE3 LYS   246      36.610  50.260  12.620  1.00  0.00            
ATOM   3990  NZ  LYS   246      35.970  52.140  11.840  1.00  0.00            
ATOM   3991  HZ1 LYS   246      35.150  51.700  11.440  1.00  0.00            
ATOM   3992  HZ2 LYS   246      35.970  53.120  12.090  1.00  0.00            
ATOM   3993  HZ3 LYS   246      36.500  52.150  10.970  1.00  0.00            
ATOM   3994  C   LYS   246      37.170  48.040  17.270  1.00  0.00            
ATOM   3995  O   LYS   246      37.930  47.540  16.440  1.00  0.00            
ATOM   3996  N   CYS   247      36.260  47.260  17.800  1.00  0.00            
ATOM   3997  H   CYS   247      35.540  47.660  18.380  1.00  0.00            
ATOM   3998  CA  CYS   247      36.150  45.800  17.520  1.00  0.00            
ATOM   3999  HA  CYS   247      36.500  45.590  16.500  1.00  0.00            
ATOM   4000  CB  CYS   247      37.100  45.110  18.530  1.00  0.00            
ATOM   4001  HB2 CYS   247      38.130  45.320  18.240  1.00  0.00            
ATOM   4002  HB3 CYS   247      36.810  45.460  19.530  1.00  0.00            
ATOM   4003  SG  CYS   247      36.880  43.270  18.430  1.00  0.00            
ATOM   4004  HG  CYS   247      37.930  43.120  19.250  1.00  0.00            
ATOM   4005  C   CYS   247      34.720  45.340  17.630  1.00  0.00            
ATOM   4006  O   CYS   247      34.050  45.880  18.540  1.00  0.00            
ATOM   4007  N   PRO   248      34.180  44.360  16.820  1.00  0.00            
ATOM   4008  CD  PRO   248      34.770  43.870  15.630  1.00  0.00            
ATOM   4009  HD2 PRO   248      35.810  43.610  15.850  1.00  0.00            
ATOM   4010  HD3 PRO   248      34.660  44.640  14.870  1.00  0.00            
ATOM   4011  CG  PRO   248      33.880  42.690  15.220  1.00  0.00            
ATOM   4012  HG2 PRO   248      34.280  41.790  15.690  1.00  0.00            
ATOM   4013  HG3 PRO   248      33.770  42.590  14.140  1.00  0.00            
ATOM   4014  CB  PRO   248      32.480  43.010  15.830  1.00  0.00            
ATOM   4015  HB2 PRO   248      31.990  42.040  15.930  1.00  0.00            
ATOM   4016  HB3 PRO   248      31.890  43.760  15.300  1.00  0.00            
ATOM   4017  CA  PRO   248      32.880  43.730  17.100  1.00  0.00            
ATOM   4018  HA  PRO   248      32.150  44.490  17.380  1.00  0.00            
ATOM   4019  C   PRO   248      33.000  42.750  18.280  1.00  0.00            
ATOM   4020  O   PRO   248      33.830  41.820  18.290  1.00  0.00            
ATOM   4021  N   VAL   249      32.060  42.840  19.220  1.00  0.00            
ATOM   4022  H   VAL   249      31.340  43.540  19.120  1.00  0.00            
ATOM   4023  CA  VAL   249      32.050  42.000  20.430  1.00  0.00            
ATOM   4024  HA  VAL   249      32.940  41.380  20.290  1.00  0.00            
ATOM   4025  CB  VAL   249      32.230  42.780  21.780  1.00  0.00            
ATOM   4026  HB  VAL   249      32.140  42.030  22.570  1.00  0.00            
ATOM   4027  CG1 VAL   249      33.620  43.440  21.860  1.00  0.00            
ATOM   4028 1HG1 VAL   249      33.690  44.080  20.980  1.00  0.00            
ATOM   4029 2HG1 VAL   249      33.790  44.010  22.770  1.00  0.00            
ATOM   4030 3HG1 VAL   249      34.380  42.680  21.690  1.00  0.00            
ATOM   4031  CG2 VAL   249      31.160  43.800  21.990  1.00  0.00            
ATOM   4032 1HG2 VAL   249      31.290  44.350  22.930  1.00  0.00            
ATOM   4033 2HG2 VAL   249      31.170  44.520  21.180  1.00  0.00            
ATOM   4034 3HG2 VAL   249      30.220  43.250  22.020  1.00  0.00            
ATOM   4035  C   VAL   249      30.720  41.120  20.390  1.00  0.00            
ATOM   4036  O   VAL   249      30.590  40.340  21.330  1.00  0.00            
ATOM   4037  N   ALA   250      29.780  41.160  19.420  1.00  0.00            
ATOM   4038  H   ALA   250      29.890  41.790  18.630  1.00  0.00            
ATOM   4039  CA  ALA   250      28.600  40.230  19.390  1.00  0.00            
ATOM   4040  HA  ALA   250      28.910  39.190  19.530  1.00  0.00            
ATOM   4041  CB  ALA   250      27.690  40.580  20.620  1.00  0.00            
ATOM   4042  HB1 ALA   250      26.760  40.030  20.500  1.00  0.00            
ATOM   4043  HB2 ALA   250      28.190  40.380  21.570  1.00  0.00            
ATOM   4044  HB3 ALA   250      27.430  41.640  20.640  1.00  0.00            
ATOM   4045  C   ALA   250      27.770  40.300  18.080  1.00  0.00            
ATOM   4046  O   ALA   250      27.770  41.370  17.420  1.00  0.00            
ATOM   4047  N   MET   251      27.070  39.250  17.700  1.00  0.00            
ATOM   4048  H   MET   251      27.000  38.440  18.300  1.00  0.00            
ATOM   4049  CA  MET   251      26.350  39.100  16.370  1.00  0.00            
ATOM   4050  HA  MET   251      26.100  40.100  16.040  1.00  0.00            
ATOM   4051  CB  MET   251      27.240  38.380  15.280  1.00  0.00            
ATOM   4052  HB2 MET   251      28.120  37.940  15.740  1.00  0.00            
ATOM   4053  HB3 MET   251      26.670  37.610  14.770  1.00  0.00            
ATOM   4054  CG  MET   251      27.680  39.350  14.160  1.00  0.00            
ATOM   4055  HG2 MET   251      27.870  38.700  13.300  1.00  0.00            
ATOM   4056  HG3 MET   251      26.950  40.120  13.960  1.00  0.00            
ATOM   4057  SD  MET   251      29.120  40.340  14.560  1.00  0.00            
ATOM   4058  CE  MET   251      30.300  39.090  15.060  1.00  0.00            
ATOM   4059  HE1 MET   251      30.180  38.920  16.130  1.00  0.00            
ATOM   4060  HE2 MET   251      29.980  38.140  14.630  1.00  0.00            
ATOM   4061  HE3 MET   251      31.290  39.400  14.720  1.00  0.00            
ATOM   4062  C   MET   251      24.980  38.320  16.410  1.00  0.00            
ATOM   4063  O   MET   251      24.870  37.240  16.980  1.00  0.00            
ATOM   4064  N   GLU   252      23.960  38.770  15.690  1.00  0.00            
ATOM   4065  H   GLU   252      24.050  39.650  15.210  1.00  0.00            
ATOM   4066  CA  GLU   252      22.710  38.120  15.440  1.00  0.00            
ATOM   4067  HA  GLU   252      22.870  37.040  15.560  1.00  0.00            
ATOM   4068  CB  GLU   252      21.720  38.610  16.490  1.00  0.00            
ATOM   4069  HB2 GLU   252      22.130  38.350  17.470  1.00  0.00            
ATOM   4070  HB3 GLU   252      21.880  39.660  16.270  1.00  0.00            
ATOM   4071  CG  GLU   252      20.210  38.080  16.310  1.00  0.00            
ATOM   4072  HG2 GLU   252      19.600  38.690  16.970  1.00  0.00            
ATOM   4073  HG3 GLU   252      19.940  38.230  15.270  1.00  0.00            
ATOM   4074  CD  GLU   252      19.960  36.620  16.650  1.00  0.00            
ATOM   4075  OE1 GLU   252      18.930  36.330  17.290  1.00  0.00            
ATOM   4076  OE2 GLU   252      20.770  35.800  16.260  1.00  0.00            
ATOM   4077  C   GLU   252      22.280  38.380  13.970  1.00  0.00            
ATOM   4078  O   GLU   252      22.480  39.450  13.360  1.00  0.00            
ATOM   4079  N   GLU   253      21.680  37.340  13.390  1.00  0.00            
ATOM   4080  H   GLU   253      21.510  36.530  13.970  1.00  0.00            
ATOM   4081  CA  GLU   253      21.290  37.390  12.010  1.00  0.00            
ATOM   4082  HA  GLU   253      21.340  38.410  11.630  1.00  0.00            
ATOM   4083  CB  GLU   253      22.370  36.600  11.190  1.00  0.00            
ATOM   4084  HB2 GLU   253      23.300  37.010  11.580  1.00  0.00            
ATOM   4085  HB3 GLU   253      22.400  35.520  11.380  1.00  0.00            
ATOM   4086  CG  GLU   253      22.240  36.820   9.630  1.00  0.00            
ATOM   4087  HG2 GLU   253      22.580  37.840   9.450  1.00  0.00            
ATOM   4088  HG3 GLU   253      21.200  36.730   9.310  1.00  0.00            
ATOM   4089  CD  GLU   253      23.170  35.820   8.930  1.00  0.00            
ATOM   4090  OE1 GLU   253      24.350  35.640   9.360  1.00  0.00            
ATOM   4091  OE2 GLU   253      22.740  35.170   7.930  1.00  0.00            
ATOM   4092  C   GLU   253      19.890  36.900  11.790  1.00  0.00            
ATOM   4093  O   GLU   253      19.600  35.700  11.910  1.00  0.00            
ATOM   4094  N   ALA   254      18.970  37.810  11.420  1.00  0.00            
ATOM   4095  H   ALA   254      19.250  38.710  11.050  1.00  0.00            
ATOM   4096  CA  ALA   254      17.530  37.510  11.270  1.00  0.00            
ATOM   4097  HA  ALA   254      17.430  36.470  11.580  1.00  0.00            
ATOM   4098  CB  ALA   254      16.870  38.580  12.180  1.00  0.00            
ATOM   4099  HB1 ALA   254      17.070  39.600  11.850  1.00  0.00            
ATOM   4100  HB2 ALA   254      15.810  38.360  12.330  1.00  0.00            
ATOM   4101  HB3 ALA   254      17.310  38.560  13.180  1.00  0.00            
ATOM   4102  C   ALA   254      17.090  37.530   9.800  1.00  0.00            
ATOM   4103  O   ALA   254      17.490  38.390   9.020  1.00  0.00            
ATOM   4104  N   ASP   255      16.270  36.550   9.350  1.00  0.00            
ATOM   4105  H   ASP   255      15.870  35.910  10.030  1.00  0.00            
ATOM   4106  CA  ASP   255      15.890  36.410   7.940  1.00  0.00            
ATOM   4107  HA  ASP   255      16.590  36.910   7.270  1.00  0.00            
ATOM   4108  CB  ASP   255      15.770  34.860   7.530  1.00  0.00            
ATOM   4109  HB2 ASP   255      14.870  34.370   7.880  1.00  0.00            
ATOM   4110  HB3 ASP   255      15.710  34.880   6.440  1.00  0.00            
ATOM   4111  CG  ASP   255      16.990  34.080   7.990  1.00  0.00            
ATOM   4112  OD1 ASP   255      18.110  34.690   8.090  1.00  0.00            
ATOM   4113  OD2 ASP   255      16.860  32.820   8.130  1.00  0.00            
ATOM   4114  C   ASP   255      14.590  37.070   7.600  1.00  0.00            
ATOM   4115  O   ASP   255      13.640  36.440   7.140  1.00  0.00            
ATOM   4116  N   ASP   256      14.540  38.380   7.910  1.00  0.00            
ATOM   4117  H   ASP   256      15.440  38.810   8.040  1.00  0.00            
ATOM   4118  CA  ASP   256      13.420  39.270   7.840  1.00  0.00            
ATOM   4119  HA  ASP   256      12.500  38.690   7.810  1.00  0.00            
ATOM   4120  CB  ASP   256      13.260  40.210   9.030  1.00  0.00            
ATOM   4121  HB2 ASP   256      14.190  40.760   9.180  1.00  0.00            
ATOM   4122  HB3 ASP   256      12.520  40.970   8.780  1.00  0.00            
ATOM   4123  CG  ASP   256      12.750  39.360  10.280  1.00  0.00            
ATOM   4124  OD1 ASP   256      11.980  38.380  10.190  1.00  0.00            
ATOM   4125  OD2 ASP   256      13.040  39.780  11.420  1.00  0.00            
ATOM   4126  C   ASP   256      13.400  40.150   6.550  1.00  0.00            
ATOM   4127  O   ASP   256      14.370  40.760   6.130  1.00  0.00            
ATOM   4128  N   THR   257      12.220  40.090   5.830  1.00  0.00            
ATOM   4129  H   THR   257      11.450  39.490   6.100  1.00  0.00            
ATOM   4130  CA  THR   257      12.180  40.620   4.450  1.00  0.00            
ATOM   4131  HA  THR   257      13.210  40.770   4.140  1.00  0.00            
ATOM   4132  CB  THR   257      11.590  39.520   3.560  1.00  0.00            
ATOM   4133  HB  THR   257      10.590  39.440   4.000  1.00  0.00            
ATOM   4134  CG2 THR   257      11.460  39.860   2.030  1.00  0.00            
ATOM   4135 1HG2 THR   257      12.450  40.060   1.630  1.00  0.00            
ATOM   4136 2HG2 THR   257      10.970  39.030   1.530  1.00  0.00            
ATOM   4137 3HG2 THR   257      10.840  40.760   1.930  1.00  0.00            
ATOM   4138  OG1 THR   257      12.130  38.280   3.690  1.00  0.00            
ATOM   4139  HG1 THR   257      11.840  37.920   4.530  1.00  0.00            
ATOM   4140  C   THR   257      11.580  41.980   4.280  1.00  0.00            
ATOM   4141  O   THR   257      10.520  42.240   4.850  1.00  0.00            
ATOM   4142  N   VAL   258      12.180  42.930   3.500  1.00  0.00            
ATOM   4143  H   VAL   258      13.030  42.670   3.030  1.00  0.00            
ATOM   4144  CA  VAL   258      11.480  44.170   3.080  1.00  0.00            
ATOM   4145  HA  VAL   258      10.510  44.070   3.570  1.00  0.00            
ATOM   4146  CB  VAL   258      12.070  45.470   3.650  1.00  0.00            
ATOM   4147  HB  VAL   258      12.920  45.650   2.990  1.00  0.00            
ATOM   4148  CG1 VAL   258      11.120  46.710   3.500  1.00  0.00            
ATOM   4149 1HG1 VAL   258      11.710  47.610   3.670  1.00  0.00            
ATOM   4150 2HG1 VAL   258      10.770  46.730   2.470  1.00  0.00            
ATOM   4151 3HG1 VAL   258      10.330  46.690   4.250  1.00  0.00            
ATOM   4152  CG2 VAL   258      12.400  45.340   5.120  1.00  0.00            
ATOM   4153 1HG2 VAL   258      12.600  46.300   5.600  1.00  0.00            
ATOM   4154 2HG2 VAL   258      11.490  44.900   5.520  1.00  0.00            
ATOM   4155 3HG2 VAL   258      13.130  44.560   5.330  1.00  0.00            
ATOM   4156  C   VAL   258      11.400  44.280   1.550  1.00  0.00            
ATOM   4157  O   VAL   258      12.330  44.800   0.960  1.00  0.00            
ATOM   4158  N   ALA   259      10.300  43.800   1.090  1.00  0.00            
ATOM   4159  H   ALA   259       9.800  43.280   1.800  1.00  0.00            
ATOM   4160  CA  ALA   259       9.880  43.850  -0.320  1.00  0.00            
ATOM   4161  HA  ALA   259      10.540  43.210  -0.890  1.00  0.00            
ATOM   4162  CB  ALA   259       8.470  43.230  -0.450  1.00  0.00            
ATOM   4163  HB1 ALA   259       8.310  42.870  -1.470  1.00  0.00            
ATOM   4164  HB2 ALA   259       8.290  42.490   0.320  1.00  0.00            
ATOM   4165  HB3 ALA   259       7.750  44.040  -0.330  1.00  0.00            
ATOM   4166  C   ALA   259       9.890  45.210  -1.060  1.00  0.00            
ATOM   4167  O   ALA   259       9.930  46.180  -0.360  1.00  0.00            
ATOM   4168  N   PRO   260       9.720  45.280  -2.400  1.00  0.00            
ATOM   4169  CD  PRO   260       9.830  44.140  -3.370  1.00  0.00            
ATOM   4170  HD2 PRO   260       8.790  43.830  -3.430  1.00  0.00            
ATOM   4171  HD3 PRO   260      10.600  43.390  -3.180  1.00  0.00            
ATOM   4172  CG  PRO   260      10.230  44.920  -4.660  1.00  0.00            
ATOM   4173  HG2 PRO   260       9.970  44.300  -5.520  1.00  0.00            
ATOM   4174  HG3 PRO   260      11.290  45.170  -4.620  1.00  0.00            
ATOM   4175  CB  PRO   260       9.490  46.310  -4.560  1.00  0.00            
ATOM   4176  HB2 PRO   260       8.450  46.070  -4.750  1.00  0.00            
ATOM   4177  HB3 PRO   260       9.890  47.090  -5.200  1.00  0.00            
ATOM   4178  CA  PRO   260       9.620  46.620  -3.100  1.00  0.00            
ATOM   4179  HA  PRO   260      10.530  47.220  -3.010  1.00  0.00            
ATOM   4180  C   PRO   260       8.410  47.470  -2.640  1.00  0.00            
ATOM   4181  O   PRO   260       7.350  46.950  -2.290  1.00  0.00            
ATOM   4182  N   SER   261       8.630  48.760  -2.540  1.00  0.00            
ATOM   4183  H   SER   261       9.510  49.100  -2.910  1.00  0.00            
ATOM   4184  CA  SER   261       7.630  49.750  -2.090  1.00  0.00            
ATOM   4185  HA  SER   261       8.090  50.690  -1.800  1.00  0.00            
ATOM   4186  CB  SER   261       6.590  50.070  -3.150  1.00  0.00            
ATOM   4187  HB2 SER   261       6.240  49.140  -3.610  1.00  0.00            
ATOM   4188  HB3 SER   261       5.760  50.630  -2.720  1.00  0.00            
ATOM   4189  OG  SER   261       7.130  50.880  -4.170  1.00  0.00            
ATOM   4190  HG  SER   261       7.760  50.420  -4.720  1.00  0.00            
ATOM   4191  C   SER   261       7.030  49.310  -0.750  1.00  0.00            
ATOM   4192  O   SER   261       5.900  48.860  -0.640  1.00  0.00            
ATOM   4193  N   SER   262       7.810  49.360   0.340  1.00  0.00            
ATOM   4194  H   SER   262       8.770  49.610   0.170  1.00  0.00            
ATOM   4195  CA  SER   262       7.390  48.910   1.690  1.00  0.00            
ATOM   4196  HA  SER   262       6.320  49.090   1.750  1.00  0.00            
ATOM   4197  CB  SER   262       7.740  47.440   1.810  1.00  0.00            
ATOM   4198  HB2 SER   262       7.530  47.070   0.810  1.00  0.00            
ATOM   4199  HB3 SER   262       8.790  47.410   2.100  1.00  0.00            
ATOM   4200  OG  SER   262       7.000  46.830   2.850  1.00  0.00            
ATOM   4201  HG  SER   262       6.210  46.460   2.440  1.00  0.00            
ATOM   4202  C   SER   262       7.890  49.760   2.830  1.00  0.00            
ATOM   4203  O   SER   262       8.880  50.550   2.600  1.00  0.00            
ATOM   4204  N   THR   263       7.270  49.550   4.010  1.00  0.00            
ATOM   4205  H   THR   263       6.740  48.700   4.110  1.00  0.00            
ATOM   4206  CA  THR   263       7.660  50.130   5.320  1.00  0.00            
ATOM   4207  HA  THR   263       8.740  50.240   5.370  1.00  0.00            
ATOM   4208  CB  THR   263       7.070  51.510   5.710  1.00  0.00            
ATOM   4209  HB  THR   263       7.420  52.190   4.920  1.00  0.00            
ATOM   4210  CG2 THR   263       5.590  51.680   5.810  1.00  0.00            
ATOM   4211 1HG2 THR   263       5.410  52.750   5.880  1.00  0.00            
ATOM   4212 2HG2 THR   263       5.010  51.370   4.940  1.00  0.00            
ATOM   4213 3HG2 THR   263       5.270  51.030   6.620  1.00  0.00            
ATOM   4214  OG1 THR   263       7.690  51.990   6.840  1.00  0.00            
ATOM   4215  HG1 THR   263       8.630  52.170   6.800  1.00  0.00            
ATOM   4216  C   THR   263       7.350  49.030   6.360  1.00  0.00            
ATOM   4217  O   THR   263       6.430  48.220   6.290  1.00  0.00            
ATOM   4218  N   PHE   264       8.300  48.910   7.310  1.00  0.00            
ATOM   4219  H   PHE   264       9.040  49.580   7.470  1.00  0.00            
ATOM   4220  CA  PHE   264       8.460  47.650   8.160  1.00  0.00            
ATOM   4221  HA  PHE   264       7.480  47.200   8.350  1.00  0.00            
ATOM   4222  CB  PHE   264       9.240  46.610   7.410  1.00  0.00            
ATOM   4223  HB2 PHE   264       8.690  46.170   6.580  1.00  0.00            
ATOM   4224  HB3 PHE   264      10.120  47.070   6.960  1.00  0.00            
ATOM   4225  CG  PHE   264       9.650  45.430   8.220  1.00  0.00            
ATOM   4226  CD1 PHE   264       8.770  44.320   8.410  1.00  0.00            
ATOM   4227  HD1 PHE   264       7.750  44.440   8.080  1.00  0.00            
ATOM   4228  CE1 PHE   264       9.090  43.250   9.200  1.00  0.00            
ATOM   4229  HE1 PHE   264       8.380  42.470   9.450  1.00  0.00            
ATOM   4230  CZ  PHE   264      10.370  43.130   9.730  1.00  0.00            
ATOM   4231  HZ  PHE   264      10.560  42.270  10.360  1.00  0.00            
ATOM   4232  CE2 PHE   264      11.270  44.210   9.680  1.00  0.00            
ATOM   4233  HE2 PHE   264      12.080  44.310  10.380  1.00  0.00            
ATOM   4234  CD2 PHE   264      10.850  45.380   8.980  1.00  0.00            
ATOM   4235  HD2 PHE   264      11.470  46.260   9.140  1.00  0.00            
ATOM   4236  C   PHE   264       9.130  47.970   9.510  1.00  0.00            
ATOM   4237  O   PHE   264      10.060  48.740   9.550  1.00  0.00            
ATOM   4238  N   CYS   265       8.670  47.380  10.610  1.00  0.00            
ATOM   4239  H   CYS   265       7.970  46.650  10.490  1.00  0.00            
ATOM   4240  CA  CYS   265       9.240  47.620  11.920  1.00  0.00            
ATOM   4241  HA  CYS   265      10.320  47.790  11.850  1.00  0.00            
ATOM   4242  CB  CYS   265       8.590  48.930  12.520  1.00  0.00            
ATOM   4243  HB2 CYS   265       8.740  49.740  11.810  1.00  0.00            
ATOM   4244  HB3 CYS   265       7.500  48.880  12.550  1.00  0.00            
ATOM   4245  SG  CYS   265       9.260  49.310  14.210  1.00  0.00            
ATOM   4246  HG  CYS   265      10.480  49.510  13.700  1.00  0.00            
ATOM   4247  C   CYS   265       9.150  46.470  12.930  1.00  0.00            
ATOM   4248  O   CYS   265       8.130  45.770  12.930  1.00  0.00            
ATOM   4249  N   LYS   266      10.250  46.190  13.690  1.00  0.00            
ATOM   4250  H   LYS   266      11.050  46.800  13.660  1.00  0.00            
ATOM   4251  CA  LYS   266      10.410  44.920  14.600  1.00  0.00            
ATOM   4252  HA  LYS   266       9.590  44.630  15.260  1.00  0.00            
ATOM   4253  CB  LYS   266      10.690  43.770  13.610  1.00  0.00            
ATOM   4254  HB2 LYS   266       9.840  43.540  12.980  1.00  0.00            
ATOM   4255  HB3 LYS   266      11.530  44.100  12.990  1.00  0.00            
ATOM   4256  CG  LYS   266      11.050  42.450  14.330  1.00  0.00            
ATOM   4257  HG2 LYS   266      12.110  42.440  14.580  1.00  0.00            
ATOM   4258  HG3 LYS   266      10.530  42.280  15.280  1.00  0.00            
ATOM   4259  CD  LYS   266      10.850  41.070  13.630  1.00  0.00            
ATOM   4260  HD2 LYS   266       9.820  40.740  13.480  1.00  0.00            
ATOM   4261  HD3 LYS   266      11.280  41.170  12.630  1.00  0.00            
ATOM   4262  CE  LYS   266      11.720  40.110  14.470  1.00  0.00            
ATOM   4263  HE2 LYS   266      12.720  40.560  14.490  1.00  0.00            
ATOM   4264  HE3 LYS   266      11.300  40.010  15.470  1.00  0.00            
ATOM   4265  NZ  LYS   266      11.890  38.840  13.720  1.00  0.00            
ATOM   4266  HZ1 LYS   266      11.040  38.320  13.530  1.00  0.00            
ATOM   4267  HZ2 LYS   266      12.380  38.920  12.840  1.00  0.00            
ATOM   4268  HZ3 LYS   266      12.520  38.210  14.190  1.00  0.00            
ATOM   4269  C   LYS   266      11.610  45.150  15.600  1.00  0.00            
ATOM   4270  O   LYS   266      12.410  46.090  15.430  1.00  0.00            
ATOM   4271  N   VAL   267      11.710  44.220  16.560  1.00  0.00            
ATOM   4272  H   VAL   267      10.880  43.660  16.690  1.00  0.00            
ATOM   4273  CA  VAL   267      12.780  44.180  17.570  1.00  0.00            
ATOM   4274  HA  VAL   267      13.530  44.910  17.250  1.00  0.00            
ATOM   4275  CB  VAL   267      12.240  44.600  18.930  1.00  0.00            
ATOM   4276  HB  VAL   267      11.610  43.750  19.210  1.00  0.00            
ATOM   4277  CG1 VAL   267      13.380  44.810  19.970  1.00  0.00            
ATOM   4278 1HG1 VAL   267      12.880  45.060  20.900  1.00  0.00            
ATOM   4279 2HG1 VAL   267      14.070  43.970  20.070  1.00  0.00            
ATOM   4280 3HG1 VAL   267      13.970  45.700  19.760  1.00  0.00            
ATOM   4281  CG2 VAL   267      11.260  45.810  18.800  1.00  0.00            
ATOM   4282 1HG2 VAL   267      11.580  46.610  18.140  1.00  0.00            
ATOM   4283 2HG2 VAL   267      10.300  45.380  18.500  1.00  0.00            
ATOM   4284 3HG2 VAL   267      11.230  46.210  19.810  1.00  0.00            
ATOM   4285  C   VAL   267      13.520  42.840  17.660  1.00  0.00            
ATOM   4286  O   VAL   267      12.930  41.790  17.400  1.00  0.00            
ATOM   4287  N   TYR   268      14.810  42.960  17.810  1.00  0.00            
ATOM   4288  H   TYR   268      15.170  43.850  18.140  1.00  0.00            
ATOM   4289  CA  TYR   268      15.760  41.860  18.150  1.00  0.00            
ATOM   4290  HA  TYR   268      15.310  40.860  18.100  1.00  0.00            
ATOM   4291  CB  TYR   268      16.840  41.770  17.100  1.00  0.00            
ATOM   4292  HB2 TYR   268      17.440  42.670  17.250  1.00  0.00            
ATOM   4293  HB3 TYR   268      17.450  40.870  17.060  1.00  0.00            
ATOM   4294  CG  TYR   268      16.310  41.940  15.620  1.00  0.00            
ATOM   4295  CD1 TYR   268      15.920  40.810  14.870  1.00  0.00            
ATOM   4296  HD1 TYR   268      16.140  39.820  15.240  1.00  0.00            
ATOM   4297  CE1 TYR   268      15.150  40.980  13.680  1.00  0.00            
ATOM   4298  HE1 TYR   268      14.780  40.110  13.160  1.00  0.00            
ATOM   4299  CZ  TYR   268      14.960  42.250  13.150  1.00  0.00            
ATOM   4300  OH  TYR   268      14.210  42.350  12.000  1.00  0.00            
ATOM   4301  HH  TYR   268      13.730  41.530  11.870  1.00  0.00            
ATOM   4302  CE2 TYR   268      15.540  43.370  13.770  1.00  0.00            
ATOM   4303  HE2 TYR   268      15.580  44.310  13.240  1.00  0.00            
ATOM   4304  CD2 TYR   268      16.070  43.200  15.080  1.00  0.00            
ATOM   4305  HD2 TYR   268      16.340  44.090  15.630  1.00  0.00            
ATOM   4306  C   TYR   268      16.360  41.970  19.520  1.00  0.00            
ATOM   4307  O   TYR   268      16.290  43.050  20.040  1.00  0.00            
ATOM   4308  N   THR   269      16.980  40.950  20.090  1.00  0.00            
ATOM   4309  H   THR   269      16.800  40.030  19.720  1.00  0.00            
ATOM   4310  CA  THR   269      17.950  41.050  21.280  1.00  0.00            
ATOM   4311  HA  THR   269      18.240  42.100  21.190  1.00  0.00            
ATOM   4312  CB  THR   269      17.170  40.730  22.550  1.00  0.00            
ATOM   4313  HB  THR   269      16.430  41.500  22.740  1.00  0.00            
ATOM   4314  CG2 THR   269      16.530  39.330  22.650  1.00  0.00            
ATOM   4315 1HG2 THR   269      17.250  38.570  22.350  1.00  0.00            
ATOM   4316 2HG2 THR   269      16.270  39.240  23.710  1.00  0.00            
ATOM   4317 3HG2 THR   269      15.650  39.120  22.050  1.00  0.00            
ATOM   4318  OG1 THR   269      18.070  40.980  23.680  1.00  0.00            
ATOM   4319  HG1 THR   269      18.470  41.850  23.670  1.00  0.00            
ATOM   4320  C   THR   269      19.180  40.200  21.130  1.00  0.00            
ATOM   4321  O   THR   269      19.230  39.270  20.330  1.00  0.00            
ATOM   4322  N   LEU   270      20.250  40.560  21.840  1.00  0.00            
ATOM   4323  H   LEU   270      20.060  41.270  22.530  1.00  0.00            
ATOM   4324  CA  LEU   270      21.580  39.840  22.040  1.00  0.00            
ATOM   4325  HA  LEU   270      21.330  38.860  22.460  1.00  0.00            
ATOM   4326  CB  LEU   270      22.450  39.680  20.820  1.00  0.00            
ATOM   4327  HB2 LEU   270      23.310  39.030  21.020  1.00  0.00            
ATOM   4328  HB3 LEU   270      21.880  39.250  20.000  1.00  0.00            
ATOM   4329  CG  LEU   270      23.110  40.980  20.300  1.00  0.00            
ATOM   4330  HG  LEU   270      23.760  41.360  21.080  1.00  0.00            
ATOM   4331  CD1 LEU   270      23.920  40.570  19.080  1.00  0.00            
ATOM   4332 1HD1 LEU   270      23.360  40.340  18.180  1.00  0.00            
ATOM   4333 2HD1 LEU   270      24.600  41.390  18.840  1.00  0.00            
ATOM   4334 3HD1 LEU   270      24.630  39.780  19.300  1.00  0.00            
ATOM   4335  CD2 LEU   270      22.110  42.100  19.880  1.00  0.00            
ATOM   4336 1HD2 LEU   270      21.590  42.410  20.780  1.00  0.00            
ATOM   4337 2HD2 LEU   270      22.630  42.960  19.440  1.00  0.00            
ATOM   4338 3HD2 LEU   270      21.510  41.550  19.150  1.00  0.00            
ATOM   4339  C   LEU   270      22.350  40.510  23.190  1.00  0.00            
ATOM   4340  O   LEU   270      21.980  41.570  23.650  1.00  0.00            
ATOM   4341  N   THR   271      23.410  39.840  23.680  1.00  0.00            
ATOM   4342  H   THR   271      23.590  38.900  23.380  1.00  0.00            
ATOM   4343  CA  THR   271      24.260  40.320  24.820  1.00  0.00            
ATOM   4344  HA  THR   271      24.040  41.350  25.110  1.00  0.00            
ATOM   4345  CB  THR   271      23.930  39.460  26.060  1.00  0.00            
ATOM   4346  HB  THR   271      24.210  38.420  25.900  1.00  0.00            
ATOM   4347  CG2 THR   271      24.430  40.090  27.390  1.00  0.00            
ATOM   4348 1HG2 THR   271      25.520  40.150  27.490  1.00  0.00            
ATOM   4349 2HG2 THR   271      24.010  41.090  27.380  1.00  0.00            
ATOM   4350 3HG2 THR   271      24.110  39.530  28.260  1.00  0.00            
ATOM   4351  OG1 THR   271      22.530  39.290  26.290  1.00  0.00            
ATOM   4352  HG1 THR   271      22.210  38.520  25.810  1.00  0.00            
ATOM   4353  C   THR   271      25.740  40.150  24.420  1.00  0.00            
ATOM   4354  O   THR   271      26.040  39.020  24.070  1.00  0.00            
ATOM   4355  N   PRO   272      26.630  41.190  24.600  1.00  0.00            
ATOM   4356  CD  PRO   272      26.310  42.630  24.770  1.00  0.00            
ATOM   4357  HD2 PRO   272      25.750  42.780  25.690  1.00  0.00            
ATOM   4358  HD3 PRO   272      25.780  43.070  23.930  1.00  0.00            
ATOM   4359  CG  PRO   272      27.710  43.340  24.880  1.00  0.00            
ATOM   4360  HG2 PRO   272      27.970  43.350  25.940  1.00  0.00            
ATOM   4361  HG3 PRO   272      27.650  44.370  24.530  1.00  0.00            
ATOM   4362  CB  PRO   272      28.590  42.380  24.000  1.00  0.00            
ATOM   4363  HB2 PRO   272      29.660  42.480  24.230  1.00  0.00            
ATOM   4364  HB3 PRO   272      28.330  42.590  22.970  1.00  0.00            
ATOM   4365  CA  PRO   272      28.040  41.000  24.420  1.00  0.00            
ATOM   4366  HA  PRO   272      28.290  40.370  23.570  1.00  0.00            
ATOM   4367  C   PRO   272      28.830  40.450  25.630  1.00  0.00            
ATOM   4368  O   PRO   272      28.660  40.940  26.760  1.00  0.00            
ATOM   4369  N   PHE   273      29.710  39.480  25.400  1.00  0.00            
ATOM   4370  H   PHE   273      29.920  39.110  24.490  1.00  0.00            
ATOM   4371  CA  PHE   273      30.530  38.850  26.430  1.00  0.00            
ATOM   4372  HA  PHE   273      30.500  39.480  27.320  1.00  0.00            
ATOM   4373  CB  PHE   273      29.980  37.500  26.820  1.00  0.00            
ATOM   4374  HB2 PHE   273      30.180  36.900  25.930  1.00  0.00            
ATOM   4375  HB3 PHE   273      30.590  37.080  27.620  1.00  0.00            
ATOM   4376  CG  PHE   273      28.510  37.480  27.260  1.00  0.00            
ATOM   4377  CD1 PHE   273      27.640  36.650  26.570  1.00  0.00            
ATOM   4378  HD1 PHE   273      27.990  36.060  25.730  1.00  0.00            
ATOM   4379  CE1 PHE   273      26.280  36.570  26.950  1.00  0.00            
ATOM   4380  HE1 PHE   273      25.670  35.900  26.360  1.00  0.00            
ATOM   4381  CZ  PHE   273      25.840  37.200  28.120  1.00  0.00            
ATOM   4382  HZ  PHE   273      24.810  37.100  28.410  1.00  0.00            
ATOM   4383  CE2 PHE   273      26.790  37.930  28.890  1.00  0.00            
ATOM   4384  HE2 PHE   273      26.430  38.430  29.780  1.00  0.00            
ATOM   4385  CD2 PHE   273      28.080  38.110  28.400  1.00  0.00            
ATOM   4386  HD2 PHE   273      28.810  38.650  28.980  1.00  0.00            
ATOM   4387  C   PHE   273      32.050  38.730  26.040  1.00  0.00            
ATOM   4388  O   PHE   273      32.420  38.420  24.880  1.00  0.00            
ATOM   4389  N   LEU   274      32.960  38.980  26.990  1.00  0.00            
ATOM   4390  H   LEU   274      32.650  39.350  27.880  1.00  0.00            
ATOM   4391  CA  LEU   274      34.360  38.600  26.770  1.00  0.00            
ATOM   4392  HA  LEU   274      34.710  39.230  25.950  1.00  0.00            
ATOM   4393  CB  LEU   274      35.200  38.920  28.040  1.00  0.00            
ATOM   4394  HB2 LEU   274      34.980  39.950  28.320  1.00  0.00            
ATOM   4395  HB3 LEU   274      34.830  38.340  28.890  1.00  0.00            
ATOM   4396  CG  LEU   274      36.770  38.940  27.950  1.00  0.00            
ATOM   4397  HG  LEU   274      37.150  38.120  27.340  1.00  0.00            
ATOM   4398  CD1 LEU   274      37.190  40.310  27.530  1.00  0.00            
ATOM   4399 1HD1 LEU   274      36.620  40.640  26.660  1.00  0.00            
ATOM   4400 2HD1 LEU   274      36.930  41.070  28.260  1.00  0.00            
ATOM   4401 3HD1 LEU   274      38.240  40.310  27.250  1.00  0.00            
ATOM   4402  CD2 LEU   274      37.340  38.800  29.330  1.00  0.00            
ATOM   4403 1HD2 LEU   274      38.430  38.850  29.320  1.00  0.00            
ATOM   4404 2HD2 LEU   274      37.050  39.600  30.010  1.00  0.00            
ATOM   4405 3HD2 LEU   274      37.080  37.830  29.740  1.00  0.00            
ATOM   4406  C   LEU   274      34.530  37.050  26.540  1.00  0.00            
ATOM   4407  O   LEU   274      35.360  36.580  25.740  1.00  0.00            
ATOM   4408  N   ALA   275      33.690  36.210  27.140  1.00  0.00            
ATOM   4409  H   ALA   275      33.170  36.530  27.950  1.00  0.00            
ATOM   4410  CA  ALA   275      33.540  34.830  26.780  1.00  0.00            
ATOM   4411  HA  ALA   275      34.420  34.310  27.150  1.00  0.00            
ATOM   4412  CB  ALA   275      32.430  34.320  27.670  1.00  0.00            
ATOM   4413  HB1 ALA   275      31.460  34.680  27.340  1.00  0.00            
ATOM   4414  HB2 ALA   275      32.320  33.240  27.600  1.00  0.00            
ATOM   4415  HB3 ALA   275      32.600  34.580  28.720  1.00  0.00            
ATOM   4416  C   ALA   275      33.500  34.450  25.370  1.00  0.00            
ATOM   4417  O   ALA   275      33.630  33.210  25.070  1.00  0.00            
ATOM   4418  N   ASN   276      33.250  35.340  24.420  1.00  0.00            
ATOM   4419  H   ASN   276      33.100  36.280  24.770  1.00  0.00            
ATOM   4420  CA  ASN   276      33.310  35.100  22.960  1.00  0.00            
ATOM   4421  HA  ASN   276      33.370  34.020  22.890  1.00  0.00            
ATOM   4422  CB  ASN   276      31.920  35.540  22.320  1.00  0.00            
ATOM   4423  HB2 ASN   276      31.770  36.600  22.530  1.00  0.00            
ATOM   4424  HB3 ASN   276      31.870  35.370  21.250  1.00  0.00            
ATOM   4425  CG  ASN   276      30.880  34.680  22.940  1.00  0.00            
ATOM   4426  OD1 ASN   276      30.990  33.480  23.090  1.00  0.00            
ATOM   4427  ND2 ASN   276      29.830  35.320  23.380  1.00  0.00            
ATOM   4428 1HD2 ASN   276      29.030  34.830  23.760  1.00  0.00            
ATOM   4429 2HD2 ASN   276      29.770  36.330  23.370  1.00  0.00            
ATOM   4430  C   ASN   276      34.370  35.710  22.180  1.00  0.00            
ATOM   4431  O   ASN   276      34.530  35.360  21.040  1.00  0.00            
ATOM   4432  N   ASN   277      35.120  36.610  22.860  1.00  0.00            
ATOM   4433  H   ASN   277      35.040  36.750  23.850  1.00  0.00            
ATOM   4434  CA  ASN   277      36.040  37.550  22.250  1.00  0.00            
ATOM   4435  HA  ASN   277      36.270  37.150  21.260  1.00  0.00            
ATOM   4436  CB  ASN   277      35.470  38.960  22.110  1.00  0.00            
ATOM   4437  HB2 ASN   277      35.330  39.340  23.110  1.00  0.00            
ATOM   4438  HB3 ASN   277      36.240  39.550  21.620  1.00  0.00            
ATOM   4439  CG  ASN   277      34.230  38.950  21.300  1.00  0.00            
ATOM   4440  OD1 ASN   277      34.280  38.870  20.100  1.00  0.00            
ATOM   4441  ND2 ASN   277      33.110  38.910  21.950  1.00  0.00            
ATOM   4442 1HD2 ASN   277      32.280  38.830  21.390  1.00  0.00            
ATOM   4443 2HD2 ASN   277      33.050  38.830  22.950  1.00  0.00            
ATOM   4444  C   ASN   277      37.460  37.490  22.910  1.00  0.00            
ATOM   4445  O   ASN   277      38.240  38.440  22.730  1.00  0.00            
ATOM   4446  N   ARG   278      37.870  36.400  23.600  1.00  0.00            
ATOM   4447  H   ARG   278      37.210  35.640  23.720  1.00  0.00            
ATOM   4448  CA  ARG   278      39.190  36.230  24.190  1.00  0.00            
ATOM   4449  HA  ARG   278      39.440  37.140  24.740  1.00  0.00            
ATOM   4450  CB  ARG   278      39.190  34.910  25.040  1.00  0.00            
ATOM   4451  HB2 ARG   278      39.000  34.010  24.450  1.00  0.00            
ATOM   4452  HB3 ARG   278      40.210  34.740  25.400  1.00  0.00            
ATOM   4453  CG  ARG   278      38.180  34.930  26.220  1.00  0.00            
ATOM   4454  HG2 ARG   278      37.840  35.950  26.410  1.00  0.00            
ATOM   4455  HG3 ARG   278      37.330  34.300  25.960  1.00  0.00            
ATOM   4456  CD  ARG   278      38.800  34.490  27.540  1.00  0.00            
ATOM   4457  HD2 ARG   278      39.540  35.230  27.860  1.00  0.00            
ATOM   4458  HD3 ARG   278      38.120  34.310  28.370  1.00  0.00            
ATOM   4459  NE  ARG   278      39.480  33.180  27.400  1.00  0.00            
ATOM   4460  HE  ARG   278      39.050  32.640  26.660  1.00  0.00            
ATOM   4461  CZ  ARG   278      40.240  32.610  28.340  1.00  0.00            
ATOM   4462  NH1 ARG   278      40.370  33.080  29.530  1.00  0.00            
ATOM   4463 1HH1 ARG   278      39.950  33.970  29.770  1.00  0.00            
ATOM   4464 2HH1 ARG   278      40.780  32.510  30.250  1.00  0.00            
ATOM   4465  NH2 ARG   278      40.870  31.520  28.170  1.00  0.00            
ATOM   4466 1HH2 ARG   278      40.680  30.860  27.430  1.00  0.00            
ATOM   4467 2HH2 ARG   278      41.430  31.200  28.950  1.00  0.00            
ATOM   4468  C   ARG   278      40.270  36.210  23.160  1.00  0.00            
ATOM   4469  O   ARG   278      41.450  36.490  23.520  1.00  0.00            
ATOM   4470  N   GLU   279      40.030  35.860  21.860  1.00  0.00            
ATOM   4471  H   GLU   279      39.070  35.770  21.550  1.00  0.00            
ATOM   4472  CA  GLU   279      41.060  35.900  20.860  1.00  0.00            
ATOM   4473  HA  GLU   279      41.920  35.410  21.310  1.00  0.00            
ATOM   4474  CB  GLU   279      40.680  34.960  19.710  1.00  0.00            
ATOM   4475  HB2 GLU   279      41.620  34.750  19.210  1.00  0.00            
ATOM   4476  HB3 GLU   279      40.300  34.000  20.080  1.00  0.00            
ATOM   4477  CG  GLU   279      39.800  35.430  18.560  1.00  0.00            
ATOM   4478  HG2 GLU   279      40.360  36.270  18.150  1.00  0.00            
ATOM   4479  HG3 GLU   279      39.780  34.610  17.850  1.00  0.00            
ATOM   4480  CD  GLU   279      38.420  35.860  18.820  1.00  0.00            
ATOM   4481  OE1 GLU   279      37.730  36.470  17.960  1.00  0.00            
ATOM   4482  OE2 GLU   279      37.920  35.700  19.970  1.00  0.00            
ATOM   4483  C   GLU   279      41.480  37.350  20.350  1.00  0.00            
ATOM   4484  O   GLU   279      42.520  37.610  19.780  1.00  0.00            
ATOM   4485  N   LYS   280      40.570  38.320  20.630  1.00  0.00            
ATOM   4486  H   LYS   280      39.760  38.070  21.180  1.00  0.00            
ATOM   4487  CA  LYS   280      40.660  39.650  20.030  1.00  0.00            
ATOM   4488  HA  LYS   280      40.760  39.490  18.960  1.00  0.00            
ATOM   4489  CB  LYS   280      39.400  40.540  20.200  1.00  0.00            
ATOM   4490  HB2 LYS   280      39.190  40.620  21.270  1.00  0.00            
ATOM   4491  HB3 LYS   280      39.590  41.550  19.820  1.00  0.00            
ATOM   4492  CG  LYS   280      38.120  40.030  19.580  1.00  0.00            
ATOM   4493  HG2 LYS   280      37.890  39.050  20.010  1.00  0.00            
ATOM   4494  HG3 LYS   280      37.270  40.650  19.860  1.00  0.00            
ATOM   4495  CD  LYS   280      38.250  40.000  18.020  1.00  0.00            
ATOM   4496  HD2 LYS   280      38.580  40.980  17.680  1.00  0.00            
ATOM   4497  HD3 LYS   280      38.810  39.140  17.640  1.00  0.00            
ATOM   4498  CE  LYS   280      36.830  39.930  17.410  1.00  0.00            
ATOM   4499  HE2 LYS   280      36.260  40.800  17.730  1.00  0.00            
ATOM   4500  HE3 LYS   280      37.010  39.980  16.330  1.00  0.00            
ATOM   4501  NZ  LYS   280      36.100  38.670  17.780  1.00  0.00            
ATOM   4502  HZ1 LYS   280      35.880  38.740  18.770  1.00  0.00            
ATOM   4503  HZ2 LYS   280      35.170  38.610  17.390  1.00  0.00            
ATOM   4504  HZ3 LYS   280      36.640  37.860  17.520  1.00  0.00            
ATOM   4505  C   LYS   280      41.810  40.520  20.500  1.00  0.00            
ATOM   4506  O   LYS   280      42.160  40.760  21.660  1.00  0.00            
ATOM   4507  N   ARG   281      42.550  41.000  19.570  1.00  0.00            
ATOM   4508  H   ARG   281      42.220  40.970  18.620  1.00  0.00            
ATOM   4509  CA  ARG   281      43.820  41.740  19.790  1.00  0.00            
ATOM   4510  HA  ARG   281      44.310  41.140  20.550  1.00  0.00            
ATOM   4511  CB  ARG   281      44.660  41.650  18.540  1.00  0.00            
ATOM   4512  HB2 ARG   281      44.110  42.070  17.690  1.00  0.00            
ATOM   4513  HB3 ARG   281      45.600  42.150  18.790  1.00  0.00            
ATOM   4514  CG  ARG   281      45.020  40.220  18.060  1.00  0.00            
ATOM   4515  HG2 ARG   281      45.460  39.650  18.880  1.00  0.00            
ATOM   4516  HG3 ARG   281      44.200  39.650  17.630  1.00  0.00            
ATOM   4517  CD  ARG   281      46.130  40.370  17.150  1.00  0.00            
ATOM   4518  HD2 ARG   281      45.740  40.860  16.260  1.00  0.00            
ATOM   4519  HD3 ARG   281      46.900  41.050  17.520  1.00  0.00            
ATOM   4520  NE  ARG   281      46.720  39.070  16.770  1.00  0.00            
ATOM   4521  HE  ARG   281      46.460  38.730  15.860  1.00  0.00            
ATOM   4522  CZ  ARG   281      47.450  38.210  17.430  1.00  0.00            
ATOM   4523  NH1 ARG   281      48.120  38.530  18.500  1.00  0.00            
ATOM   4524 1HH1 ARG   281      48.040  39.480  18.800  1.00  0.00            
ATOM   4525 2HH1 ARG   281      48.750  37.800  18.820  1.00  0.00            
ATOM   4526  NH2 ARG   281      47.630  37.020  16.910  1.00  0.00            
ATOM   4527 1HH2 ARG   281      47.180  36.790  16.040  1.00  0.00            
ATOM   4528 2HH2 ARG   281      48.210  36.370  17.430  1.00  0.00            
ATOM   4529  C   ARG   281      43.570  43.130  20.230  1.00  0.00            
ATOM   4530  O   ARG   281      42.600  43.790  19.760  1.00  0.00            
ATOM   4531  N   GLY   282      44.200  43.540  21.270  1.00  0.00            
ATOM   4532  H   GLY   282      44.840  42.870  21.660  1.00  0.00            
ATOM   4533  CA  GLY   282      44.060  44.850  21.940  1.00  0.00            
ATOM   4534  HA2 GLY   282      44.860  45.040  22.660  1.00  0.00            
ATOM   4535  HA3 GLY   282      44.240  45.560  21.140  1.00  0.00            
ATOM   4536  C   GLY   282      42.780  45.180  22.590  1.00  0.00            
ATOM   4537  O   GLY   282      42.650  46.370  23.030  1.00  0.00            
ATOM   4538  N   LEU   283      41.720  44.310  22.710  1.00  0.00            
ATOM   4539  H   LEU   283      41.880  43.360  22.410  1.00  0.00            
ATOM   4540  CA  LEU   283      40.420  44.570  23.190  1.00  0.00            
ATOM   4541  HA  LEU   283      40.010  45.370  22.570  1.00  0.00            
ATOM   4542  CB  LEU   283      39.560  43.280  23.080  1.00  0.00            
ATOM   4543  HB2 LEU   283      39.610  42.910  22.050  1.00  0.00            
ATOM   4544  HB3 LEU   283      39.950  42.540  23.780  1.00  0.00            
ATOM   4545  CG  LEU   283      38.090  43.400  23.460  1.00  0.00            
ATOM   4546  HG  LEU   283      38.010  43.900  24.420  1.00  0.00            
ATOM   4547  CD1 LEU   283      37.190  44.000  22.370  1.00  0.00            
ATOM   4548 1HD1 LEU   283      36.150  44.060  22.700  1.00  0.00            
ATOM   4549 2HD1 LEU   283      37.640  44.960  22.100  1.00  0.00            
ATOM   4550 3HD1 LEU   283      37.250  43.340  21.510  1.00  0.00            
ATOM   4551  CD2 LEU   283      37.600  41.920  23.620  1.00  0.00            
ATOM   4552 1HD2 LEU   283      37.590  41.320  22.710  1.00  0.00            
ATOM   4553 2HD2 LEU   283      38.080  41.390  24.440  1.00  0.00            
ATOM   4554 3HD2 LEU   283      36.510  41.970  23.730  1.00  0.00            
ATOM   4555  C   LEU   283      40.420  45.020  24.710  1.00  0.00            
ATOM   4556  O   LEU   283      41.230  44.530  25.480  1.00  0.00            
ATOM   4557  N   ALA   284      39.580  45.940  25.110  1.00  0.00            
ATOM   4558  H   ALA   284      38.840  46.230  24.480  1.00  0.00            
ATOM   4559  CA  ALA   284      39.620  46.700  26.390  1.00  0.00            
ATOM   4560  HA  ALA   284      40.680  46.830  26.620  1.00  0.00            
ATOM   4561  CB  ALA   284      39.210  48.190  26.210  1.00  0.00            
ATOM   4562  HB1 ALA   284      39.680  48.550  25.290  1.00  0.00            
ATOM   4563  HB2 ALA   284      38.170  48.290  25.890  1.00  0.00            
ATOM   4564  HB3 ALA   284      39.480  48.780  27.100  1.00  0.00            
ATOM   4565  C   ALA   284      38.900  45.970  27.570  1.00  0.00            
ATOM   4566  O   ALA   284      37.670  45.690  27.590  1.00  0.00            
ATOM   4567  N   LEU   285      39.720  45.480  28.530  1.00  0.00            
ATOM   4568  H   LEU   285      40.670  45.810  28.510  1.00  0.00            
ATOM   4569  CA  LEU   285      39.390  44.730  29.740  1.00  0.00            
ATOM   4570  HA  LEU   285      38.460  44.190  29.570  1.00  0.00            
ATOM   4571  CB  LEU   285      40.540  43.730  30.090  1.00  0.00            
ATOM   4572  HB2 LEU   285      41.370  44.270  30.550  1.00  0.00            
ATOM   4573  HB3 LEU   285      40.280  43.100  30.930  1.00  0.00            
ATOM   4574  CG  LEU   285      41.060  42.820  29.010  1.00  0.00            
ATOM   4575  HG  LEU   285      41.320  43.500  28.190  1.00  0.00            
ATOM   4576  CD1 LEU   285      42.280  42.030  29.610  1.00  0.00            
ATOM   4577 1HD1 LEU   285      42.510  41.310  28.820  1.00  0.00            
ATOM   4578 2HD1 LEU   285      43.130  42.690  29.800  1.00  0.00            
ATOM   4579 3HD1 LEU   285      42.100  41.480  30.530  1.00  0.00            
ATOM   4580  CD2 LEU   285      40.030  41.900  28.380  1.00  0.00            
ATOM   4581 1HD2 LEU   285      39.270  42.470  27.860  1.00  0.00            
ATOM   4582 2HD2 LEU   285      40.420  41.270  27.580  1.00  0.00            
ATOM   4583 3HD2 LEU   285      39.510  41.300  29.130  1.00  0.00            
ATOM   4584  C   LEU   285      39.180  45.660  30.930  1.00  0.00            
ATOM   4585  O   LEU   285      39.660  46.800  30.980  1.00  0.00            
ATOM   4586  N   ASP   286      38.380  45.170  31.940  1.00  0.00            
ATOM   4587  H   ASP   286      37.920  44.270  31.900  1.00  0.00            
ATOM   4588  CA  ASP   286      37.810  46.030  32.960  1.00  0.00            
ATOM   4589  HA  ASP   286      37.560  46.970  32.460  1.00  0.00            
ATOM   4590  CB  ASP   286      36.470  45.430  33.430  1.00  0.00            
ATOM   4591  HB2 ASP   286      35.930  45.120  32.540  1.00  0.00            
ATOM   4592  HB3 ASP   286      36.570  44.600  34.140  1.00  0.00            
ATOM   4593  CG  ASP   286      35.760  46.480  34.250  1.00  0.00            
ATOM   4594  OD1 ASP   286      35.680  47.660  33.860  1.00  0.00            
ATOM   4595  OD2 ASP   286      35.030  46.090  35.200  1.00  0.00            
ATOM   4596  C   ASP   286      38.760  46.480  34.110  1.00  0.00            
ATOM   4597  O   ASP   286      38.400  46.320  35.330  1.00  0.00            
ATOM   4598  N   GLY   287      39.970  46.980  33.710  1.00  0.00            
ATOM   4599  H   GLY   287      40.170  46.950  32.720  1.00  0.00            
ATOM   4600  CA  GLY   287      41.080  47.210  34.610  1.00  0.00            
ATOM   4601  HA2 GLY   287      41.760  47.930  34.160  1.00  0.00            
ATOM   4602  HA3 GLY   287      40.720  47.720  35.500  1.00  0.00            
ATOM   4603  C   GLY   287      41.830  45.870  34.830  1.00  0.00            
ATOM   4604  O   GLY   287      41.610  44.940  34.100  1.00  0.00            
ATOM   4605  N   LYS   288      42.730  45.770  35.830  1.00  0.00            
ATOM   4606  H   LYS   288      43.060  46.590  36.310  1.00  0.00            
ATOM   4607  CA  LYS   288      43.420  44.500  36.110  1.00  0.00            
ATOM   4608  HA  LYS   288      42.710  43.680  36.030  1.00  0.00            
ATOM   4609  CB  LYS   288      44.450  44.320  35.050  1.00  0.00            
ATOM   4610  HB2 LYS   288      44.010  44.380  34.050  1.00  0.00            
ATOM   4611  HB3 LYS   288      45.210  45.090  35.070  1.00  0.00            
ATOM   4612  CG  LYS   288      45.180  42.890  35.080  1.00  0.00            
ATOM   4613  HG2 LYS   288      45.750  42.890  34.150  1.00  0.00            
ATOM   4614  HG3 LYS   288      45.890  42.860  35.910  1.00  0.00            
ATOM   4615  CD  LYS   288      44.270  41.680  35.070  1.00  0.00            
ATOM   4616  HD2 LYS   288      43.670  41.640  35.980  1.00  0.00            
ATOM   4617  HD3 LYS   288      43.620  41.740  34.200  1.00  0.00            
ATOM   4618  CE  LYS   288      45.070  40.400  35.000  1.00  0.00            
ATOM   4619  HE2 LYS   288      45.720  40.450  34.130  1.00  0.00            
ATOM   4620  HE3 LYS   288      45.740  40.210  35.840  1.00  0.00            
ATOM   4621  NZ  LYS   288      44.310  39.170  34.720  1.00  0.00            
ATOM   4622  HZ1 LYS   288      43.690  39.320  33.940  1.00  0.00            
ATOM   4623  HZ2 LYS   288      44.910  38.370  34.580  1.00  0.00            
ATOM   4624  HZ3 LYS   288      43.770  38.940  35.550  1.00  0.00            
ATOM   4625  C   LYS   288      43.980  44.430  37.530  1.00  0.00            
ATOM   4626  O   LYS   288      45.020  45.010  37.830  1.00  0.00            
ATOM   4627  N   LEU   289      43.280  43.680  38.400  1.00  0.00            
ATOM   4628  H   LEU   289      42.400  43.350  38.030  1.00  0.00            
ATOM   4629  CA  LEU   289      43.730  43.280  39.720  1.00  0.00            
ATOM   4630  HA  LEU   289      44.810  43.390  39.630  1.00  0.00            
ATOM   4631  CB  LEU   289      43.290  44.250  40.900  1.00  0.00            
ATOM   4632  HB2 LEU   289      44.010  44.080  41.710  1.00  0.00            
ATOM   4633  HB3 LEU   289      43.410  45.320  40.730  1.00  0.00            
ATOM   4634  CG  LEU   289      41.900  43.950  41.430  1.00  0.00            
ATOM   4635  HG  LEU   289      41.880  42.940  41.850  1.00  0.00            
ATOM   4636  CD1 LEU   289      41.560  44.730  42.710  1.00  0.00            
ATOM   4637 1HD1 LEU   289      41.770  45.790  42.640  1.00  0.00            
ATOM   4638 2HD1 LEU   289      40.530  44.440  42.910  1.00  0.00            
ATOM   4639 3HD1 LEU   289      42.260  44.430  43.490  1.00  0.00            
ATOM   4640  CD2 LEU   289      40.880  44.230  40.350  1.00  0.00            
ATOM   4641 1HD2 LEU   289      39.890  44.440  40.750  1.00  0.00            
ATOM   4642 2HD2 LEU   289      41.200  45.050  39.710  1.00  0.00            
ATOM   4643 3HD2 LEU   289      40.790  43.330  39.740  1.00  0.00            
ATOM   4644  C   LEU   289      43.520  41.800  40.070  1.00  0.00            
ATOM   4645  O   LEU   289      43.920  41.360  41.150  1.00  0.00            
ATOM   4646  N   LYS   290      42.740  41.070  39.270  1.00  0.00            
ATOM   4647  H   LYS   290      42.260  41.470  38.470  1.00  0.00            
ATOM   4648  CA  LYS   290      42.500  39.590  39.500  1.00  0.00            
ATOM   4649  HA  LYS   290      42.860  39.210  40.450  1.00  0.00            
ATOM   4650  CB  LYS   290      41.000  39.360  39.440  1.00  0.00            
ATOM   4651  HB2 LYS   290      40.710  39.880  38.520  1.00  0.00            
ATOM   4652  HB3 LYS   290      40.880  38.280  39.380  1.00  0.00            
ATOM   4653  CG  LYS   290      40.350  40.100  40.650  1.00  0.00            
ATOM   4654  HG2 LYS   290      40.800  39.770  41.590  1.00  0.00            
ATOM   4655  HG3 LYS   290      40.480  41.180  40.570  1.00  0.00            
ATOM   4656  CD  LYS   290      38.840  39.850  40.570  1.00  0.00            
ATOM   4657  HD2 LYS   290      38.330  40.440  39.810  1.00  0.00            
ATOM   4658  HD3 LYS   290      38.630  38.790  40.520  1.00  0.00            
ATOM   4659  CE  LYS   290      38.110  40.310  41.830  1.00  0.00            
ATOM   4660  HE2 LYS   290      38.680  40.130  42.730  1.00  0.00            
ATOM   4661  HE3 LYS   290      38.030  41.390  41.700  1.00  0.00            
ATOM   4662  NZ  LYS   290      36.820  39.650  41.970  1.00  0.00            
ATOM   4663  HZ1 LYS   290      36.870  38.650  41.900  1.00  0.00            
ATOM   4664  HZ2 LYS   290      36.470  39.810  42.900  1.00  0.00            
ATOM   4665  HZ3 LYS   290      36.270  40.110  41.260  1.00  0.00            
ATOM   4666  C   LYS   290      43.240  38.760  38.450  1.00  0.00            
ATOM   4667  O   LYS   290      43.470  39.300  37.310  1.00  0.00            
ATOM   4668  N   HIE   291      43.700  37.560  38.740  1.00  0.00            
ATOM   4669  H   HIE   291      43.610  37.390  39.730  1.00  0.00            
ATOM   4670  CA  HIE   291      44.500  36.770  37.760  1.00  0.00            
ATOM   4671  HA  HIE   291      45.270  37.380  37.290  1.00  0.00            
ATOM   4672  CB  HIE   291      45.170  35.590  38.490  1.00  0.00            
ATOM   4673  HB2 HIE   291      45.430  35.930  39.490  1.00  0.00            
ATOM   4674  HB3 HIE   291      44.410  34.860  38.800  1.00  0.00            
ATOM   4675  CG  HIE   291      46.410  35.040  37.790  1.00  0.00            
ATOM   4676  ND1 HIE   291      46.590  34.650  36.450  1.00  0.00            
ATOM   4677  CE1 HIE   291      47.940  34.320  36.370  1.00  0.00            
ATOM   4678  HE1 HIE   291      48.460  33.930  35.510  1.00  0.00            
ATOM   4679  NE2 HIE   291      48.500  34.290  37.560  1.00  0.00            
ATOM   4680  HE2 HIE   291      49.440  33.960  37.750  1.00  0.00            
ATOM   4681  CD2 HIE   291      47.630  34.860  38.480  1.00  0.00            
ATOM   4682  HD2 HIE   291      47.740  35.170  39.510  1.00  0.00            
ATOM   4683  C   HIE   291      43.710  36.180  36.570  1.00  0.00            
ATOM   4684  O   HIE   291      44.190  36.110  35.460  1.00  0.00            
ATOM   4685  N   GLU   292      42.360  36.040  36.750  1.00  0.00            
ATOM   4686  H   GLU   292      42.040  36.020  37.710  1.00  0.00            
ATOM   4687  CA  GLU   292      41.370  35.670  35.680  1.00  0.00            
ATOM   4688  HA  GLU   292      41.930  35.350  34.800  1.00  0.00            
ATOM   4689  CB  GLU   292      40.630  34.430  36.050  1.00  0.00            
ATOM   4690  HB2 GLU   292      41.380  33.690  36.340  1.00  0.00            
ATOM   4691  HB3 GLU   292      40.040  34.540  36.950  1.00  0.00            
ATOM   4692  CG  GLU   292      39.680  33.780  35.000  1.00  0.00            
ATOM   4693  HG2 GLU   292      39.100  33.040  35.550  1.00  0.00            
ATOM   4694  HG3 GLU   292      39.020  34.510  34.530  1.00  0.00            
ATOM   4695  CD  GLU   292      40.500  33.120  33.820  1.00  0.00            
ATOM   4696  OE1 GLU   292      41.790  33.140  33.770  1.00  0.00            
ATOM   4697  OE2 GLU   292      39.820  32.430  32.990  1.00  0.00            
ATOM   4698  C   GLU   292      40.530  36.880  35.160  1.00  0.00            
ATOM   4699  O   GLU   292      39.680  37.380  35.870  1.00  0.00            
ATOM   4700  N   ASP   293      40.680  37.200  33.860  1.00  0.00            
ATOM   4701  H   ASP   293      41.280  36.650  33.270  1.00  0.00            
ATOM   4702  CA  ASP   293      39.790  38.200  33.210  1.00  0.00            
ATOM   4703  HA  ASP   293      39.520  38.920  33.980  1.00  0.00            
ATOM   4704  CB  ASP   293      40.590  38.830  32.060  1.00  0.00            
ATOM   4705  HB2 ASP   293      40.840  38.050  31.340  1.00  0.00            
ATOM   4706  HB3 ASP   293      39.960  39.620  31.650  1.00  0.00            
ATOM   4707  CG  ASP   293      41.900  39.490  32.440  1.00  0.00            
ATOM   4708  OD1 ASP   293      42.920  39.240  31.720  1.00  0.00            
ATOM   4709  OD2 ASP   293      41.960  40.180  33.450  1.00  0.00            
ATOM   4710  C   ASP   293      38.470  37.510  32.760  1.00  0.00            
ATOM   4711  O   ASP   293      38.380  36.380  32.300  1.00  0.00            
ATOM   4712  N   THR   294      37.450  38.320  32.680  1.00  0.00            
ATOM   4713  H   THR   294      37.580  39.220  33.120  1.00  0.00            
ATOM   4714  CA  THR   294      36.120  37.770  32.590  1.00  0.00            
ATOM   4715  HA  THR   294      36.090  36.960  31.860  1.00  0.00            
ATOM   4716  CB  THR   294      35.640  37.190  34.000  1.00  0.00            
ATOM   4717  HB  THR   294      34.590  36.960  33.890  1.00  0.00            
ATOM   4718  CG2 THR   294      36.390  35.940  34.520  1.00  0.00            
ATOM   4719 1HG2 THR   294      37.390  36.280  34.810  1.00  0.00            
ATOM   4720 2HG2 THR   294      35.870  35.600  35.420  1.00  0.00            
ATOM   4721 3HG2 THR   294      36.390  35.230  33.690  1.00  0.00            
ATOM   4722  OG1 THR   294      35.860  38.160  35.000  1.00  0.00            
ATOM   4723  HG1 THR   294      34.990  38.440  35.310  1.00  0.00            
ATOM   4724  C   THR   294      35.060  38.730  32.170  1.00  0.00            
ATOM   4725  O   THR   294      33.980  38.320  31.650  1.00  0.00            
ATOM   4726  N   ASN   295      35.250  39.980  32.340  1.00  0.00            
ATOM   4727  H   ASN   295      36.130  40.280  32.750  1.00  0.00            
ATOM   4728  CA  ASN   295      34.270  41.050  32.060  1.00  0.00            
ATOM   4729  HA  ASN   295      33.390  40.670  31.550  1.00  0.00            
ATOM   4730  CB  ASN   295      33.770  41.600  33.370  1.00  0.00            
ATOM   4731  HB2 ASN   295      33.600  40.830  34.130  1.00  0.00            
ATOM   4732  HB3 ASN   295      34.490  42.290  33.820  1.00  0.00            
ATOM   4733  CG  ASN   295      32.460  42.270  33.270  1.00  0.00            
ATOM   4734  OD1 ASN   295      31.380  41.640  33.500  1.00  0.00            
ATOM   4735  ND2 ASN   295      32.420  43.500  32.850  1.00  0.00            
ATOM   4736 1HD2 ASN   295      31.510  43.930  32.870  1.00  0.00            
ATOM   4737 2HD2 ASN   295      33.230  44.020  32.530  1.00  0.00            
ATOM   4738  C   ASN   295      35.000  42.130  31.170  1.00  0.00            
ATOM   4739  O   ASN   295      36.080  42.590  31.370  1.00  0.00            
ATOM   4740  N   LEU   296      34.330  42.480  30.090  1.00  0.00            
ATOM   4741  H   LEU   296      33.440  42.030  29.910  1.00  0.00            
ATOM   4742  CA  LEU   296      34.610  43.630  29.210  1.00  0.00            
ATOM   4743  HA  LEU   296      35.610  43.560  28.800  1.00  0.00            
ATOM   4744  CB  LEU   296      33.540  43.760  28.030  1.00  0.00            
ATOM   4745  HB2 LEU   296      32.550  43.840  28.470  1.00  0.00            
ATOM   4746  HB3 LEU   296      33.640  44.710  27.490  1.00  0.00            
ATOM   4747  CG  LEU   296      33.590  42.740  26.880  1.00  0.00            
ATOM   4748  HG  LEU   296      33.690  41.770  27.370  1.00  0.00            
ATOM   4749  CD1 LEU   296      32.250  42.480  26.150  1.00  0.00            
ATOM   4750 1HD1 LEU   296      31.840  43.460  25.940  1.00  0.00            
ATOM   4751 2HD1 LEU   296      32.230  41.880  25.230  1.00  0.00            
ATOM   4752 3HD1 LEU   296      31.540  41.940  26.770  1.00  0.00            
ATOM   4753  CD2 LEU   296      34.760  42.900  25.880  1.00  0.00            
ATOM   4754 1HD2 LEU   296      34.590  42.130  25.130  1.00  0.00            
ATOM   4755 2HD2 LEU   296      34.750  43.880  25.400  1.00  0.00            
ATOM   4756 3HD2 LEU   296      35.680  42.760  26.450  1.00  0.00            
ATOM   4757  C   LEU   296      34.500  44.910  30.010  1.00  0.00            
ATOM   4758  O   LEU   296      33.780  45.060  30.970  1.00  0.00            
ATOM   4759  N   ALA   297      35.280  45.840  29.620  1.00  0.00            
ATOM   4760  H   ALA   297      36.030  45.690  28.950  1.00  0.00            
ATOM   4761  CA  ALA   297      35.330  47.150  30.190  1.00  0.00            
ATOM   4762  HA  ALA   297      35.500  47.200  31.260  1.00  0.00            
ATOM   4763  CB  ALA   297      36.460  47.970  29.630  1.00  0.00            
ATOM   4764  HB1 ALA   297      37.410  47.450  29.750  1.00  0.00            
ATOM   4765  HB2 ALA   297      36.210  48.280  28.610  1.00  0.00            
ATOM   4766  HB3 ALA   297      36.560  48.930  30.150  1.00  0.00            
ATOM   4767  C   ALA   297      33.970  47.740  29.940  1.00  0.00            
ATOM   4768  O   ALA   297      33.330  47.570  28.900  1.00  0.00            
ATOM   4769  N   SER   298      33.520  48.460  30.950  1.00  0.00            
ATOM   4770  H   SER   298      34.140  48.570  31.750  1.00  0.00            
ATOM   4771  CA  SER   298      32.370  49.380  30.830  1.00  0.00            
ATOM   4772  HA  SER   298      31.530  48.750  30.530  1.00  0.00            
ATOM   4773  CB  SER   298      32.040  49.830  32.230  1.00  0.00            
ATOM   4774  HB2 SER   298      32.880  50.360  32.670  1.00  0.00            
ATOM   4775  HB3 SER   298      31.160  50.450  32.080  1.00  0.00            
ATOM   4776  OG  SER   298      31.700  48.640  33.070  1.00  0.00            
ATOM   4777  HG  SER   298      32.370  48.520  33.740  1.00  0.00            
ATOM   4778  C   SER   298      32.790  50.620  30.130  1.00  0.00            
ATOM   4779  O   SER   298      33.970  51.020  30.230  1.00  0.00            
ATOM   4780  N   SER   299      31.790  51.370  29.590  1.00  0.00            
ATOM   4781  H   SER   299      30.860  51.000  29.750  1.00  0.00            
ATOM   4782  CA  SER   299      31.910  52.740  29.100  1.00  0.00            
ATOM   4783  HA  SER   299      32.500  52.690  28.180  1.00  0.00            
ATOM   4784  CB  SER   299      30.540  53.360  28.600  1.00  0.00            
ATOM   4785  HB2 SER   299      29.890  53.210  29.460  1.00  0.00            
ATOM   4786  HB3 SER   299      30.590  54.440  28.420  1.00  0.00            
ATOM   4787  OG  SER   299      29.920  52.800  27.480  1.00  0.00            
ATOM   4788  HG  SER   299      29.730  53.420  26.770  1.00  0.00            
ATOM   4789  C   SER   299      32.450  53.660  30.140  1.00  0.00            
ATOM   4790  O   SER   299      32.030  53.440  31.310  1.00  0.00            
ATOM   4791  N   THR   300      33.220  54.740  29.830  1.00  0.00            
ATOM   4792  H   THR   300      33.410  54.890  28.840  1.00  0.00            
ATOM   4793  CA  THR   300      33.650  55.830  30.700  1.00  0.00            
ATOM   4794  HA  THR   300      33.490  55.530  31.740  1.00  0.00            
ATOM   4795  CB  THR   300      35.130  56.160  30.450  1.00  0.00            
ATOM   4796  HB  THR   300      35.160  57.010  29.780  1.00  0.00            
ATOM   4797  CG2 THR   300      35.780  56.580  31.720  1.00  0.00            
ATOM   4798 1HG2 THR   300      35.920  55.910  32.570  1.00  0.00            
ATOM   4799 2HG2 THR   300      36.800  56.820  31.430  1.00  0.00            
ATOM   4800 3HG2 THR   300      35.320  57.490  32.110  1.00  0.00            
ATOM   4801  OG1 THR   300      35.780  55.100  29.830  1.00  0.00            
ATOM   4802  HG1 THR   300      35.830  54.420  30.500  1.00  0.00            
ATOM   4803  C   THR   300      32.770  57.090  30.530  1.00  0.00            
ATOM   4804  O   THR   300      32.420  57.400  29.370  1.00  0.00            
ATOM   4805  N   LEU   301      32.230  57.670  31.620  1.00  0.00            
ATOM   4806  H   LEU   301      32.510  57.380  32.550  1.00  0.00            
ATOM   4807  CA  LEU   301      31.580  58.950  31.620  1.00  0.00            
ATOM   4808  HA  LEU   301      30.760  58.900  30.900  1.00  0.00            
ATOM   4809  CB  LEU   301      30.950  59.350  33.000  1.00  0.00            
ATOM   4810  HB2 LEU   301      31.760  59.450  33.720  1.00  0.00            
ATOM   4811  HB3 LEU   301      30.470  60.320  32.930  1.00  0.00            
ATOM   4812  CG  LEU   301      29.910  58.340  33.490  1.00  0.00            
ATOM   4813  HG  LEU   301      30.350  57.350  33.590  1.00  0.00            
ATOM   4814  CD1 LEU   301      29.410  58.920  34.790  1.00  0.00            
ATOM   4815 1HD1 LEU   301      28.510  58.400  35.100  1.00  0.00            
ATOM   4816 2HD1 LEU   301      30.180  58.680  35.520  1.00  0.00            
ATOM   4817 3HD1 LEU   301      29.210  59.990  34.840  1.00  0.00            
ATOM   4818  CD2 LEU   301      28.760  58.250  32.560  1.00  0.00            
ATOM   4819 1HD2 LEU   301      28.090  57.530  33.040  1.00  0.00            
ATOM   4820 2HD2 LEU   301      28.230  59.170  32.280  1.00  0.00            
ATOM   4821 3HD2 LEU   301      29.060  57.760  31.630  1.00  0.00            
ATOM   4822  C   LEU   301      32.500  60.050  31.110  1.00  0.00            
ATOM   4823  O   LEU   301      33.690  60.240  31.510  1.00  0.00            
ATOM   4824  N   LEU   302      31.980  60.860  30.220  1.00  0.00            
ATOM   4825  H   LEU   302      31.020  60.860  29.910  1.00  0.00            
ATOM   4826  CA  LEU   302      32.790  61.940  29.660  1.00  0.00            
ATOM   4827  HA  LEU   302      33.850  61.690  29.580  1.00  0.00            
ATOM   4828  CB  LEU   302      32.430  62.120  28.170  1.00  0.00            
ATOM   4829  HB2 LEU   302      31.480  62.640  28.070  1.00  0.00            
ATOM   4830  HB3 LEU   302      33.210  62.730  27.700  1.00  0.00            
ATOM   4831  CG  LEU   302      32.560  60.770  27.380  1.00  0.00            
ATOM   4832  HG  LEU   302      31.890  60.070  27.880  1.00  0.00            
ATOM   4833  CD1 LEU   302      32.150  61.010  25.890  1.00  0.00            
ATOM   4834 1HD1 LEU   302      31.150  61.450  25.860  1.00  0.00            
ATOM   4835 2HD1 LEU   302      32.840  61.710  25.420  1.00  0.00            
ATOM   4836 3HD1 LEU   302      32.030  60.040  25.420  1.00  0.00            
ATOM   4837  CD2 LEU   302      33.900  60.120  27.380  1.00  0.00            
ATOM   4838 1HD2 LEU   302      34.040  59.380  26.590  1.00  0.00            
ATOM   4839 2HD2 LEU   302      34.650  60.870  27.120  1.00  0.00            
ATOM   4840 3HD2 LEU   302      34.190  59.620  28.300  1.00  0.00            
ATOM   4841  C   LEU   302      32.620  63.220  30.450  1.00  0.00            
ATOM   4842  O   LEU   302      31.620  63.920  30.340  1.00  0.00            
ATOM   4843  N   ARG   303      33.600  63.530  31.380  1.00  0.00            
ATOM   4844  H   ARG   303      34.430  62.960  31.380  1.00  0.00            
ATOM   4845  CA  ARG   303      33.450  64.670  32.260  1.00  0.00            
ATOM   4846  HA  ARG   303      32.450  64.660  32.690  1.00  0.00            
ATOM   4847  CB  ARG   303      34.460  64.650  33.460  1.00  0.00            
ATOM   4848  HB2 ARG   303      35.440  64.680  32.990  1.00  0.00            
ATOM   4849  HB3 ARG   303      34.430  65.610  33.960  1.00  0.00            
ATOM   4850  CG  ARG   303      34.400  63.460  34.420  1.00  0.00            
ATOM   4851  HG2 ARG   303      34.750  62.610  33.830  1.00  0.00            
ATOM   4852  HG3 ARG   303      35.110  63.600  35.240  1.00  0.00            
ATOM   4853  CD  ARG   303      33.030  63.080  34.950  1.00  0.00            
ATOM   4854  HD2 ARG   303      32.500  63.950  35.340  1.00  0.00            
ATOM   4855  HD3 ARG   303      32.500  62.600  34.130  1.00  0.00            
ATOM   4856  NE  ARG   303      33.180  62.020  36.010  1.00  0.00            
ATOM   4857  HE  ARG   303      34.100  61.660  36.230  1.00  0.00            
ATOM   4858  CZ  ARG   303      32.200  61.290  36.520  1.00  0.00            
ATOM   4859  NH1 ARG   303      31.000  61.600  36.250  1.00  0.00            
ATOM   4860 1HH1 ARG   303      30.730  62.360  35.630  1.00  0.00            
ATOM   4861 2HH1 ARG   303      30.170  61.190  36.660  1.00  0.00            
ATOM   4862  NH2 ARG   303      32.380  60.290  37.320  1.00  0.00            
ATOM   4863 1HH2 ARG   303      33.290  59.860  37.400  1.00  0.00            
ATOM   4864 2HH2 ARG   303      31.600  59.770  37.710  1.00  0.00            
ATOM   4865  C   ARG   303      33.640  66.000  31.460  1.00  0.00            
ATOM   4866  O   ARG   303      34.260  66.010  30.430  1.00  0.00            
ATOM   4867  N   GLU   304      33.190  67.070  32.070  1.00  0.00            
ATOM   4868  H   GLU   304      32.850  66.990  33.010  1.00  0.00            
ATOM   4869  CA  GLU   304      33.110  68.420  31.510  1.00  0.00            
ATOM   4870  HA  GLU   304      32.500  68.980  32.210  1.00  0.00            
ATOM   4871  CB  GLU   304      34.490  69.180  31.610  1.00  0.00            
ATOM   4872  HB2 GLU   304      35.200  68.660  30.970  1.00  0.00            
ATOM   4873  HB3 GLU   304      34.330  70.130  31.100  1.00  0.00            
ATOM   4874  CG  GLU   304      35.010  69.320  33.040  1.00  0.00            
ATOM   4875  HG2 GLU   304      34.140  69.580  33.650  1.00  0.00            
ATOM   4876  HG3 GLU   304      35.400  68.390  33.470  1.00  0.00            
ATOM   4877  CD  GLU   304      35.960  70.570  33.060  1.00  0.00            
ATOM   4878  OE1 GLU   304      35.480  71.670  32.710  1.00  0.00            
ATOM   4879  OE2 GLU   304      37.130  70.440  33.460  1.00  0.00            
ATOM   4880  C   GLU   304      32.490  68.520  30.150  1.00  0.00            
ATOM   4881  O   GLU   304      33.090  68.980  29.210  1.00  0.00            
ATOM   4882  N   GLY   305      31.270  68.020  29.980  1.00  0.00            
ATOM   4883  H   GLY   305      30.790  67.520  30.710  1.00  0.00            
ATOM   4884  CA  GLY   305      30.570  68.170  28.720  1.00  0.00            
ATOM   4885  HA2 GLY   305      29.600  67.700  28.900  1.00  0.00            
ATOM   4886  HA3 GLY   305      30.440  69.220  28.450  1.00  0.00            
ATOM   4887  C   GLY   305      31.140  67.410  27.550  1.00  0.00            
ATOM   4888  O   GLY   305      31.050  67.820  26.410  1.00  0.00            
ATOM   4889  N   ALA   306      31.940  66.400  27.870  1.00  0.00            
ATOM   4890  H   ALA   306      32.060  66.130  28.830  1.00  0.00            
ATOM   4891  CA  ALA   306      32.960  65.750  27.000  1.00  0.00            
ATOM   4892  HA  ALA   306      33.380  65.040  27.710  1.00  0.00            
ATOM   4893  CB  ALA   306      32.340  64.890  25.940  1.00  0.00            
ATOM   4894  HB1 ALA   306      31.780  65.470  25.210  1.00  0.00            
ATOM   4895  HB2 ALA   306      33.110  64.330  25.410  1.00  0.00            
ATOM   4896  HB3 ALA   306      31.710  64.150  26.450  1.00  0.00            
ATOM   4897  C   ALA   306      34.120  66.640  26.610  1.00  0.00            
ATOM   4898  O   ALA   306      35.030  66.110  25.940  1.00  0.00            
ATOM   4899  N   ASN   307      34.210  67.970  26.810  1.00  0.00            
ATOM   4900  H   ASN   307      33.420  68.450  27.220  1.00  0.00            
ATOM   4901  CA  ASN   307      35.390  68.730  26.450  1.00  0.00            
ATOM   4902  HA  ASN   307      35.470  68.720  25.360  1.00  0.00            
ATOM   4903  CB  ASN   307      35.120  70.150  26.810  1.00  0.00            
ATOM   4904  HB2 ASN   307      34.110  70.320  26.440  1.00  0.00            
ATOM   4905  HB3 ASN   307      34.930  70.270  27.870  1.00  0.00            
ATOM   4906  CG  ASN   307      36.080  71.250  26.180  1.00  0.00            
ATOM   4907  OD1 ASN   307      36.320  71.270  24.980  1.00  0.00            
ATOM   4908  ND2 ASN   307      36.560  72.110  27.010  1.00  0.00            
ATOM   4909 1HD2 ASN   307      37.050  72.930  26.670  1.00  0.00            
ATOM   4910 2HD2 ASN   307      36.430  72.020  28.000  1.00  0.00            
ATOM   4911  C   ASN   307      36.760  68.300  27.060  1.00  0.00            
ATOM   4912  O   ASN   307      37.740  68.730  26.460  1.00  0.00            
ATOM   4913  N   ARG   308      36.880  67.450  28.130  1.00  0.00            
ATOM   4914  H   ARG   308      36.040  67.130  28.600  1.00  0.00            
ATOM   4915  CA  ARG   308      38.140  66.900  28.530  1.00  0.00            
ATOM   4916  HA  ARG   308      38.600  67.810  28.900  1.00  0.00            
ATOM   4917  CB  ARG   308      38.010  66.000  29.820  1.00  0.00            
ATOM   4918  HB2 ARG   308      37.300  65.200  29.570  1.00  0.00            
ATOM   4919  HB3 ARG   308      39.000  65.550  29.930  1.00  0.00            
ATOM   4920  CG  ARG   308      37.560  66.610  31.110  1.00  0.00            
ATOM   4921  HG2 ARG   308      36.480  66.710  31.080  1.00  0.00            
ATOM   4922  HG3 ARG   308      37.870  65.890  31.860  1.00  0.00            
ATOM   4923  CD  ARG   308      38.190  67.940  31.550  1.00  0.00            
ATOM   4924  HD2 ARG   308      38.120  68.650  30.730  1.00  0.00            
ATOM   4925  HD3 ARG   308      37.610  68.380  32.360  1.00  0.00            
ATOM   4926  NE  ARG   308      39.590  67.730  31.910  1.00  0.00            
ATOM   4927  HE  ARG   308      40.070  66.980  31.440  1.00  0.00            
ATOM   4928  CZ  ARG   308      40.190  68.330  32.920  1.00  0.00            
ATOM   4929  NH1 ARG   308      39.800  69.360  33.690  1.00  0.00            
ATOM   4930 1HH1 ARG   308      38.840  69.680  33.590  1.00  0.00            
ATOM   4931 2HH1 ARG   308      40.400  69.750  34.400  1.00  0.00            
ATOM   4932  NH2 ARG   308      41.420  67.920  33.210  1.00  0.00            
ATOM   4933 1HH2 ARG   308      41.820  67.250  32.570  1.00  0.00            
ATOM   4934 2HH2 ARG   308      42.070  68.310  33.880  1.00  0.00            
ATOM   4935  C   ARG   308      38.980  66.300  27.460  1.00  0.00            
ATOM   4936  O   ARG   308      38.530  65.410  26.670  1.00  0.00            
ATOM   4937  N   GLU   309      40.290  66.490  27.580  1.00  0.00            
ATOM   4938  H   GLU   309      40.600  67.160  28.270  1.00  0.00            
ATOM   4939  CA  GLU   309      41.380  65.690  26.950  1.00  0.00            
ATOM   4940  HA  GLU   309      41.490  65.980  25.900  1.00  0.00            
ATOM   4941  CB  GLU   309      42.770  65.920  27.600  1.00  0.00            
ATOM   4942  HB2 GLU   309      43.450  65.220  27.130  1.00  0.00            
ATOM   4943  HB3 GLU   309      43.090  66.950  27.460  1.00  0.00            
ATOM   4944  CG  GLU   309      42.900  65.690  29.110  1.00  0.00            
ATOM   4945  HG2 GLU   309      42.690  64.630  29.230  1.00  0.00            
ATOM   4946  HG3 GLU   309      43.970  65.770  29.300  1.00  0.00            
ATOM   4947  CD  GLU   309      42.110  66.480  30.170  1.00  0.00            
ATOM   4948  OE1 GLU   309      41.890  67.670  29.850  1.00  0.00            
ATOM   4949  OE2 GLU   309      41.620  65.930  31.210  1.00  0.00            
ATOM   4950  C   GLU   309      41.160  64.190  26.890  1.00  0.00            
ATOM   4951  O   GLU   309      40.330  63.600  27.600  1.00  0.00            
ATOM   4952  N   ILE   310      41.870  63.540  26.010  1.00  0.00            
ATOM   4953  H   ILE   310      42.460  64.040  25.360  1.00  0.00            
ATOM   4954  CA  ILE   310      41.940  62.070  25.990  1.00  0.00            
ATOM   4955  HA  ILE   310      41.120  61.690  26.590  1.00  0.00            
ATOM   4956  CB  ILE   310      42.000  61.560  24.570  1.00  0.00            
ATOM   4957  HB  ILE   310      42.970  61.810  24.130  1.00  0.00            
ATOM   4958  CG2 ILE   310      42.000  60.000  24.620  1.00  0.00            
ATOM   4959 1HG2 ILE   310      42.920  59.660  25.100  1.00  0.00            
ATOM   4960 2HG2 ILE   310      41.200  59.560  25.220  1.00  0.00            
ATOM   4961 3HG2 ILE   310      42.020  59.530  23.640  1.00  0.00            
ATOM   4962  CG1 ILE   310      40.830  61.980  23.610  1.00  0.00            
ATOM   4963 2HG1 ILE   310      40.580  61.200  22.890  1.00  0.00            
ATOM   4964 3HG1 ILE   310      39.900  62.170  24.160  1.00  0.00            
ATOM   4965  CD1 ILE   310      41.110  63.260  22.810  1.00  0.00            
ATOM   4966 1HD1 ILE   310      41.920  63.110  22.100  1.00  0.00            
ATOM   4967 2HD1 ILE   310      40.170  63.600  22.380  1.00  0.00            
ATOM   4968 3HD1 ILE   310      41.460  64.070  23.450  1.00  0.00            
ATOM   4969  C   ILE   310      43.260  61.720  26.760  1.00  0.00            
ATOM   4970  O   ILE   310      44.320  62.260  26.470  1.00  0.00            
ATOM   4971  N   LEU   311      43.250  60.870  27.770  1.00  0.00            
ATOM   4972  H   LEU   311      42.390  60.520  28.160  1.00  0.00            
ATOM   4973  CA  LEU   311      44.450  60.410  28.510  1.00  0.00            
ATOM   4974  HA  LEU   311      45.320  60.230  27.880  1.00  0.00            
ATOM   4975  CB  LEU   311      44.970  61.510  29.560  1.00  0.00            
ATOM   4976  HB2 LEU   311      44.970  62.520  29.170  1.00  0.00            
ATOM   4977  HB3 LEU   311      44.240  61.720  30.330  1.00  0.00            
ATOM   4978  CG  LEU   311      46.270  61.180  30.360  1.00  0.00            
ATOM   4979  HG  LEU   311      46.110  60.230  30.870  1.00  0.00            
ATOM   4980  CD1 LEU   311      47.490  61.110  29.410  1.00  0.00            
ATOM   4981 1HD1 LEU   311      48.360  60.650  29.870  1.00  0.00            
ATOM   4982 2HD1 LEU   311      47.280  60.530  28.510  1.00  0.00            
ATOM   4983 3HD1 LEU   311      47.760  62.110  29.070  1.00  0.00            
ATOM   4984  CD2 LEU   311      46.600  62.160  31.390  1.00  0.00            
ATOM   4985 1HD2 LEU   311      45.820  62.060  32.150  1.00  0.00            
ATOM   4986 2HD2 LEU   311      47.510  61.780  31.850  1.00  0.00            
ATOM   4987 3HD2 LEU   311      46.810  63.190  31.090  1.00  0.00            
ATOM   4988  C   LEU   311      44.100  59.120  29.230  1.00  0.00            
ATOM   4989  O   LEU   311      43.000  58.990  29.720  1.00  0.00            
ATOM   4990  N   GLY   312      45.030  58.160  29.340  1.00  0.00            
ATOM   4991  H   GLY   312      45.920  58.270  28.880  1.00  0.00            
ATOM   4992  CA  GLY   312      44.600  56.770  29.380  1.00  0.00            
ATOM   4993  HA2 GLY   312      45.410  56.040  29.400  1.00  0.00            
ATOM   4994  HA3 GLY   312      43.990  56.690  30.270  1.00  0.00            
ATOM   4995  C   GLY   312      43.740  56.250  28.210  1.00  0.00            
ATOM   4996  O   GLY   312      44.030  56.440  27.050  1.00  0.00            
ATOM   4997  N   ILE   313      42.690  55.560  28.530  1.00  0.00            
ATOM   4998  H   ILE   313      42.510  55.410  29.520  1.00  0.00            
ATOM   4999  CA  ILE   313      41.790  54.870  27.560  1.00  0.00            
ATOM   5000  HA  ILE   313      42.090  55.260  26.590  1.00  0.00            
ATOM   5001  CB  ILE   313      42.070  53.340  27.650  1.00  0.00            
ATOM   5002  HB  ILE   313      42.020  52.920  28.660  1.00  0.00            
ATOM   5003  CG2 ILE   313      41.000  52.540  26.900  1.00  0.00            
ATOM   5004 1HG2 ILE   313      41.160  51.480  27.090  1.00  0.00            
ATOM   5005 2HG2 ILE   313      40.020  52.760  27.320  1.00  0.00            
ATOM   5006 3HG2 ILE   313      40.970  52.860  25.860  1.00  0.00            
ATOM   5007  CG1 ILE   313      43.510  52.960  27.280  1.00  0.00            
ATOM   5008 2HG1 ILE   313      43.430  52.560  26.270  1.00  0.00            
ATOM   5009 3HG1 ILE   313      44.170  53.840  27.280  1.00  0.00            
ATOM   5010  CD1 ILE   313      44.060  51.880  28.170  1.00  0.00            
ATOM   5011 1HD1 ILE   313      43.200  51.250  28.400  1.00  0.00            
ATOM   5012 2HD1 ILE   313      44.760  51.250  27.630  1.00  0.00            
ATOM   5013 3HD1 ILE   313      44.290  52.300  29.150  1.00  0.00            
ATOM   5014  C   ILE   313      40.370  55.240  27.780  1.00  0.00            
ATOM   5015  O   ILE   313      39.970  55.240  28.950  1.00  0.00            
ATOM   5016  N   ILE   314      39.600  55.620  26.810  1.00  0.00            
ATOM   5017  H   ILE   314      40.060  55.610  25.910  1.00  0.00            
ATOM   5018  CA  ILE   314      38.160  56.040  27.040  1.00  0.00            
ATOM   5019  HA  ILE   314      37.850  55.920  28.080  1.00  0.00            
ATOM   5020  CB  ILE   314      37.890  57.550  26.740  1.00  0.00            
ATOM   5021  HB  ILE   314      37.830  57.700  25.660  1.00  0.00            
ATOM   5022  CG2 ILE   314      36.590  57.900  27.470  1.00  0.00            
ATOM   5023 1HG2 ILE   314      35.710  57.310  27.220  1.00  0.00            
ATOM   5024 2HG2 ILE   314      36.630  57.860  28.560  1.00  0.00            
ATOM   5025 3HG2 ILE   314      36.370  58.940  27.230  1.00  0.00            
ATOM   5026  CG1 ILE   314      39.020  58.410  27.330  1.00  0.00            
ATOM   5027 2HG1 ILE   314      39.170  58.120  28.370  1.00  0.00            
ATOM   5028 3HG1 ILE   314      40.010  58.160  26.960  1.00  0.00            
ATOM   5029  CD1 ILE   314      39.000  59.930  27.070  1.00  0.00            
ATOM   5030 1HD1 ILE   314      38.060  60.330  27.440  1.00  0.00            
ATOM   5031 2HD1 ILE   314      39.670  60.480  27.730  1.00  0.00            
ATOM   5032 3HD1 ILE   314      39.110  60.060  25.990  1.00  0.00            
ATOM   5033  C   ILE   314      37.180  55.190  26.240  1.00  0.00            
ATOM   5034  O   ILE   314      37.230  55.150  25.030  1.00  0.00            
ATOM   5035  N   VAL   315      36.400  54.350  26.960  1.00  0.00            
ATOM   5036  H   VAL   315      36.320  54.600  27.930  1.00  0.00            
ATOM   5037  CA  VAL   315      35.520  53.270  26.460  1.00  0.00            
ATOM   5038  HA  VAL   315      35.980  52.830  25.570  1.00  0.00            
ATOM   5039  CB  VAL   315      35.320  52.070  27.380  1.00  0.00            
ATOM   5040  HB  VAL   315      34.770  52.490  28.220  1.00  0.00            
ATOM   5041  CG1 VAL   315      34.590  50.900  26.700  1.00  0.00            
ATOM   5042 1HG1 VAL   315      34.940  50.630  25.700  1.00  0.00            
ATOM   5043 2HG1 VAL   315      34.550  50.020  27.340  1.00  0.00            
ATOM   5044 3HG1 VAL   315      33.550  51.220  26.670  1.00  0.00            
ATOM   5045  CG2 VAL   315      36.700  51.510  27.800  1.00  0.00            
ATOM   5046 1HG2 VAL   315      37.240  51.010  27.000  1.00  0.00            
ATOM   5047 2HG2 VAL   315      37.300  52.290  28.280  1.00  0.00            
ATOM   5048 3HG2 VAL   315      36.640  50.680  28.510  1.00  0.00            
ATOM   5049  C   VAL   315      34.160  53.870  26.080  1.00  0.00            
ATOM   5050  O   VAL   315      33.550  54.570  26.910  1.00  0.00            
ATOM   5051  N   SER   316      33.590  53.620  24.910  1.00  0.00            
ATOM   5052  H   SER   316      34.180  53.050  24.320  1.00  0.00            
ATOM   5053  CA  SER   316      32.260  53.860  24.520  1.00  0.00            
ATOM   5054  HA  SER   316      31.690  54.070  25.430  1.00  0.00            
ATOM   5055  CB  SER   316      32.160  55.080  23.640  1.00  0.00            
ATOM   5056  HB2 SER   316      31.140  55.210  23.280  1.00  0.00            
ATOM   5057  HB3 SER   316      32.410  55.990  24.170  1.00  0.00            
ATOM   5058  OG  SER   316      33.010  54.960  22.510  1.00  0.00            
ATOM   5059  HG  SER   316      33.950  54.960  22.740  1.00  0.00            
ATOM   5060  C   SER   316      31.730  52.570  23.970  1.00  0.00            
ATOM   5061  O   SER   316      32.440  51.550  23.720  1.00  0.00
[truncated: 86,280 more chars]
