# Supplementary material for: Distinct activation mechanisms of β-arrestin-1 revealed by 19F NMR spectroscopy
Source: Nat Commun. 2023 Nov 29;14:7865. doi: 10.1038/s41467-023-43694-1 (PMC10686989; doi:10.1038/s41467-023-43694-1)
Supplement: Supplementary file 3 — Supplementary Data 1 [file 41467_2023_43694_MOESM3_ESM.zip › Supplementary-Data-1/Input-output-files/H295CF_output.pdb]

REMARK    GENERATED BY TRJCONV
TITLE     a
REMARK    THIS IS A SIMULATION BOX
CRYST1   81.646  118.642   97.589  90.00  90.00  90.00 P 1           1
MODEL        1
ATOM      1  N   MET     1      24.380  39.310  91.310  1.00  0.00            
ATOM      2  H1  MET     1      25.360  39.440  91.510  1.00  0.00            
ATOM      3  H2  MET     1      24.020  40.240  91.100  1.00  0.00            
ATOM      4  H3  MET     1      24.330  38.720  90.500  1.00  0.00            
ATOM      5  CA  MET     1      23.530  38.780  92.440  1.00  0.00            
ATOM      6  HA  MET     1      22.480  38.800  92.150  1.00  0.00            
ATOM      7  CB  MET     1      24.010  37.370  92.650  1.00  0.00            
ATOM      8  HB2 MET     1      24.170  36.990  91.650  1.00  0.00            
ATOM      9  HB3 MET     1      24.930  37.460  93.230  1.00  0.00            
ATOM     10  CG  MET     1      23.070  36.600  93.580  1.00  0.00            
ATOM     11  HG2 MET     1      22.090  36.510  93.110  1.00  0.00            
ATOM     12  HG3 MET     1      23.410  35.560  93.620  1.00  0.00            
ATOM     13  SD  MET     1      22.980  37.050  95.320  1.00  0.00            
ATOM     14  CE  MET     1      24.680  36.780  95.920  1.00  0.00            
ATOM     15  HE1 MET     1      25.370  37.520  95.520  1.00  0.00            
ATOM     16  HE2 MET     1      24.670  36.920  97.000  1.00  0.00            
ATOM     17  HE3 MET     1      24.980  35.750  95.740  1.00  0.00            
ATOM     18  C   MET     1      23.740  39.630  93.740  1.00  0.00            
ATOM     19  O   MET     1      24.880  39.940  94.110  1.00  0.00            
ATOM     20  N   GLY     2      22.640  40.030  94.460  1.00  0.00            
ATOM     21  H   GLY     2      21.790  39.520  94.290  1.00  0.00            
ATOM     22  CA  GLY     2      22.680  40.750  95.760  1.00  0.00            
ATOM     23  HA2 GLY     2      23.150  40.190  96.560  1.00  0.00            
ATOM     24  HA3 GLY     2      23.420  41.520  95.530  1.00  0.00            
ATOM     25  C   GLY     2      21.380  41.410  96.270  1.00  0.00            
ATOM     26  O   GLY     2      20.380  41.410  95.610  1.00  0.00            
ATOM     27  N   ASP     3      21.310  42.060  97.470  1.00  0.00            
ATOM     28  H   ASP     3      22.150  42.060  98.030  1.00  0.00            
ATOM     29  CA  ASP     3      20.080  42.560  98.040  1.00  0.00            
ATOM     30  HA  ASP     3      19.450  41.670  98.070  1.00  0.00            
ATOM     31  CB  ASP     3      20.340  43.010  99.500  1.00  0.00            
ATOM     32  HB2 ASP     3      19.410  43.240 100.020  1.00  0.00            
ATOM     33  HB3 ASP     3      20.560  42.090 100.030  1.00  0.00            
ATOM     34  CG  ASP     3      21.330  44.130  99.890  1.00  0.00            
ATOM     35  OD1 ASP     3      22.400  44.200  99.250  1.00  0.00            
ATOM     36  OD2 ASP     3      21.090  44.820 100.940  1.00  0.00            
ATOM     37  C   ASP     3      19.500  43.820  97.360  1.00  0.00            
ATOM     38  O   ASP     3      18.310  44.190  97.500  1.00  0.00            
ATOM     39  N   LYS     4      20.280  44.450  96.530  1.00  0.00            
ATOM     40  H   LYS     4      21.190  44.020  96.480  1.00  0.00            
ATOM     41  CA  LYS     4      20.050  45.750  95.840  1.00  0.00            
ATOM     42  HA  LYS     4      19.320  46.230  96.480  1.00  0.00            
ATOM     43  CB  LYS     4      21.330  46.660  95.930  1.00  0.00            
ATOM     44  HB2 LYS     4      22.140  46.200  95.370  1.00  0.00            
ATOM     45  HB3 LYS     4      21.050  47.520  95.320  1.00  0.00            
ATOM     46  CG  LYS     4      21.770  47.090  97.380  1.00  0.00            
ATOM     47  HG2 LYS     4      22.080  46.190  97.910  1.00  0.00            
ATOM     48  HG3 LYS     4      22.640  47.740  97.250  1.00  0.00            
ATOM     49  CD  LYS     4      20.670  47.810  98.240  1.00  0.00            
ATOM     50  HD2 LYS     4      20.350  48.670  97.660  1.00  0.00            
ATOM     51  HD3 LYS     4      19.840  47.120  98.340  1.00  0.00            
ATOM     52  CE  LYS     4      21.310  48.070  99.650  1.00  0.00            
ATOM     53  HE2 LYS     4      21.390  47.200 100.300  1.00  0.00            
ATOM     54  HE3 LYS     4      22.290  48.560  99.650  1.00  0.00            
ATOM     55  NZ  LYS     4      20.310  48.910 100.360  1.00  0.00            
ATOM     56  HZ1 LYS     4      19.410  48.460 100.360  1.00  0.00            
ATOM     57  HZ2 LYS     4      20.500  49.230 101.290  1.00  0.00            
ATOM     58  HZ3 LYS     4      20.280  49.830  99.950  1.00  0.00            
ATOM     59  C   LYS     4      19.500  45.690  94.380  1.00  0.00            
ATOM     60  O   LYS     4      19.750  46.580  93.600  1.00  0.00            
ATOM     61  N   GLY     5      18.950  44.490  94.030  1.00  0.00            
ATOM     62  H   GLY     5      18.920  43.790  94.760  1.00  0.00            
ATOM     63  CA  GLY     5      18.230  44.330  92.770  1.00  0.00            
ATOM     64  HA2 GLY     5      18.930  44.410  91.940  1.00  0.00            
ATOM     65  HA3 GLY     5      17.910  43.290  92.790  1.00  0.00            
ATOM     66  C   GLY     5      17.090  45.310  92.640  1.00  0.00            
ATOM     67  O   GLY     5      16.250  45.510  93.550  1.00  0.00            
ATOM     68  N   THR     6      17.100  46.070  91.570  1.00  0.00            
ATOM     69  H   THR     6      17.990  46.140  91.090  1.00  0.00            
ATOM     70  CA  THR     6      16.180  47.190  91.340  1.00  0.00            
ATOM     71  HA  THR     6      16.190  47.870  92.200  1.00  0.00            
ATOM     72  CB  THR     6      16.640  47.860  90.050  1.00  0.00            
ATOM     73  HB  THR     6      16.780  47.240  89.170  1.00  0.00            
ATOM     74  CG2 THR     6      15.730  48.980  89.490  1.00  0.00            
ATOM     75 1HG2 THR     6      16.140  49.370  88.560  1.00  0.00            
ATOM     76 2HG2 THR     6      14.780  48.570  89.140  1.00  0.00            
ATOM     77 3HG2 THR     6      15.720  49.830  90.180  1.00  0.00            
ATOM     78  OG1 THR     6      17.810  48.590  90.350  1.00  0.00            
ATOM     79  HG1 THR     6      18.460  47.990  90.720  1.00  0.00            
ATOM     80  C   THR     6      14.740  46.740  91.080  1.00  0.00            
ATOM     81  O   THR     6      14.410  45.920  90.190  1.00  0.00            
ATOM     82  N   ARG     7      13.880  47.300  91.950  1.00  0.00            
ATOM     83  H   ARG     7      14.190  48.010  92.600  1.00  0.00            
ATOM     84  CA  ARG     7      12.470  46.960  92.110  1.00  0.00            
ATOM     85  HA  ARG     7      12.440  45.870  92.080  1.00  0.00            
ATOM     86  CB  ARG     7      12.120  47.440  93.590  1.00  0.00            
ATOM     87  HB2 ARG     7      12.110  48.530  93.560  1.00  0.00            
ATOM     88  HB3 ARG     7      11.070  47.190  93.790  1.00  0.00            
ATOM     89  CG  ARG     7      12.950  46.920  94.730  1.00  0.00            
ATOM     90  HG2 ARG     7      13.840  47.550  94.780  1.00  0.00            
ATOM     91  HG3 ARG     7      12.370  47.210  95.610  1.00  0.00            
ATOM     92  CD  ARG     7      13.170  45.350  94.660  1.00  0.00            
ATOM     93  HD2 ARG     7      12.280  44.980  94.160  1.00  0.00            
ATOM     94  HD3 ARG     7      14.030  44.950  94.130  1.00  0.00            
ATOM     95  NE  ARG     7      13.230  44.850  96.020  1.00  0.00            
ATOM     96  HE  ARG     7      12.350  44.450  96.320  1.00  0.00            
ATOM     97  CZ  ARG     7      14.390  44.560  96.650  1.00  0.00            
ATOM     98  NH1 ARG     7      14.440  44.050  97.860  1.00  0.00            
ATOM     99 1HH1 ARG     7      13.610  43.650  98.260  1.00  0.00            
ATOM    100 2HH1 ARG     7      15.340  43.850  98.270  1.00  0.00            
ATOM    101  NH2 ARG     7      15.570  44.730  96.180  1.00  0.00            
ATOM    102 1HH2 ARG     7      15.570  45.180  95.280  1.00  0.00            
ATOM    103 2HH2 ARG     7      16.360  44.720  96.820  1.00  0.00            
ATOM    104  C   ARG     7      11.620  47.550  91.040  1.00  0.00            
ATOM    105  O   ARG     7      11.750  48.670  90.660  1.00  0.00            
ATOM    106  N   VAL     8      10.680  46.760  90.540  1.00  0.00            
ATOM    107  H   VAL     8      10.870  45.790  90.750  1.00  0.00            
ATOM    108  CA  VAL     8       9.550  47.110  89.640  1.00  0.00            
ATOM    109  HA  VAL     8       9.460  48.200  89.670  1.00  0.00            
ATOM    110  CB  VAL     8       9.830  46.530  88.220  1.00  0.00            
ATOM    111  HB  VAL     8      10.330  45.570  88.300  1.00  0.00            
ATOM    112  CG1 VAL     8       8.590  46.380  87.370  1.00  0.00            
ATOM    113 1HG1 VAL     8       8.750  45.810  86.450  1.00  0.00            
ATOM    114 2HG1 VAL     8       7.830  45.770  87.860  1.00  0.00            
ATOM    115 3HG1 VAL     8       8.320  47.380  87.030  1.00  0.00            
ATOM    116  CG2 VAL     8      10.880  47.470  87.510  1.00  0.00            
ATOM    117 1HG2 VAL     8      11.310  46.790  86.780  1.00  0.00            
ATOM    118 2HG2 VAL     8      10.520  48.380  87.010  1.00  0.00            
ATOM    119 3HG2 VAL     8      11.650  47.820  88.190  1.00  0.00            
ATOM    120  C   VAL     8       8.310  46.480  90.260  1.00  0.00            
ATOM    121  O   VAL     8       8.240  45.300  90.570  1.00  0.00            
ATOM    122  N   PHE     9       7.280  47.250  90.600  1.00  0.00            
ATOM    123  H   PHE     9       7.280  48.230  90.380  1.00  0.00            
ATOM    124  CA  PHE     9       6.040  46.820  91.170  1.00  0.00            
ATOM    125  HA  PHE     9       6.090  45.940  91.810  1.00  0.00            
ATOM    126  CB  PHE     9       5.630  47.970  92.110  1.00  0.00            
ATOM    127  HB2 PHE     9       5.360  48.840  91.510  1.00  0.00            
ATOM    128  HB3 PHE     9       4.700  47.620  92.560  1.00  0.00            
ATOM    129  CG  PHE     9       6.680  48.430  93.060  1.00  0.00            
ATOM    130  CD1 PHE     9       7.440  49.580  92.780  1.00  0.00            
ATOM    131  HD1 PHE     9       7.240  50.140  91.880  1.00  0.00            
ATOM    132  CE1 PHE     9       8.440  49.970  93.660  1.00  0.00            
ATOM    133  HE1 PHE     9       8.950  50.870  93.340  1.00  0.00            
ATOM    134  CZ  PHE     9       8.720  49.340  94.860  1.00  0.00            
ATOM    135  HZ  PHE     9       9.380  49.730  95.620  1.00  0.00            
ATOM    136  CE2 PHE     9       7.950  48.190  95.210  1.00  0.00            
ATOM    137  HE2 PHE     9       8.110  47.620  96.110  1.00  0.00            
ATOM    138  CD2 PHE     9       6.990  47.730  94.250  1.00  0.00            
ATOM    139  HD2 PHE     9       6.370  46.870  94.460  1.00  0.00            
ATOM    140  C   PHE     9       4.970  46.500  90.100  1.00  0.00            
ATOM    141  O   PHE     9       4.600  47.370  89.320  1.00  0.00            
ATOM    142  N   LYS    10       4.390  45.310  90.070  1.00  0.00            
ATOM    143  H   LYS    10       4.660  44.640  90.780  1.00  0.00            
ATOM    144  CA  LYS    10       3.440  44.910  88.920  1.00  0.00            
ATOM    145  HA  LYS    10       3.360  45.670  88.150  1.00  0.00            
ATOM    146  CB  LYS    10       4.110  43.840  88.040  1.00  0.00            
ATOM    147  HB2 LYS    10       3.460  43.540  87.220  1.00  0.00            
ATOM    148  HB3 LYS    10       4.950  44.340  87.550  1.00  0.00            
ATOM    149  CG  LYS    10       4.830  42.730  88.830  1.00  0.00            
ATOM    150  HG2 LYS    10       5.290  42.100  88.070  1.00  0.00            
ATOM    151  HG3 LYS    10       5.800  43.040  89.220  1.00  0.00            
ATOM    152  CD  LYS    10       4.020  41.850  89.840  1.00  0.00            
ATOM    153  HD2 LYS    10       3.600  42.510  90.590  1.00  0.00            
ATOM    154  HD3 LYS    10       3.190  41.350  89.340  1.00  0.00            
ATOM    155  CE  LYS    10       4.910  40.720  90.480  1.00  0.00            
ATOM    156  HE2 LYS    10       5.360  40.130  89.680  1.00  0.00            
ATOM    157  HE3 LYS    10       5.760  41.160  91.000  1.00  0.00            
ATOM    158  NZ  LYS    10       4.170  39.840  91.390  1.00  0.00            
ATOM    159  HZ1 LYS    10       3.700  40.390  92.090  1.00  0.00            
ATOM    160  HZ2 LYS    10       3.540  39.390  90.740  1.00  0.00            
ATOM    161  HZ3 LYS    10       4.840  39.220  91.840  1.00  0.00            
ATOM    162  C   LYS    10       2.060  44.570  89.460  1.00  0.00            
ATOM    163  O   LYS    10       1.910  44.330  90.640  1.00  0.00            
ATOM    164  N   LYS    11       1.090  44.630  88.600  1.00  0.00            
ATOM    165  H   LYS    11       1.280  44.980  87.670  1.00  0.00            
ATOM    166  CA  LYS    11      -0.300  44.270  88.970  1.00  0.00            
ATOM    167  HA  LYS    11      -0.300  43.460  89.700  1.00  0.00            
ATOM    168  CB  LYS    11      -0.980  45.410  89.700  1.00  0.00            
ATOM    169  HB2 LYS    11      -0.330  45.830  90.470  1.00  0.00            
ATOM    170  HB3 LYS    11      -1.080  46.280  89.060  1.00  0.00            
ATOM    171  CG  LYS    11      -2.400  45.130  90.250  1.00  0.00            
ATOM    172  HG2 LYS    11      -2.980  44.890  89.360  1.00  0.00            
ATOM    173  HG3 LYS    11      -2.450  44.290  90.940  1.00  0.00            
ATOM    174  CD  LYS    11      -2.930  46.470  90.740  1.00  0.00            
ATOM    175  HD2 LYS    11      -2.290  46.790  91.560  1.00  0.00            
ATOM    176  HD3 LYS    11      -2.930  47.220  89.950  1.00  0.00            
ATOM    177  CE  LYS    11      -4.370  46.300  91.260  1.00  0.00            
ATOM    178  HE2 LYS    11      -4.910  45.980  90.370  1.00  0.00            
ATOM    179  HE3 LYS    11      -4.410  45.560  92.050  1.00  0.00            
ATOM    180  NZ  LYS    11      -4.990  47.630  91.710  1.00  0.00            
ATOM    181  HZ1 LYS    11      -5.960  47.470  91.930  1.00  0.00            
ATOM    182  HZ2 LYS    11      -4.520  47.930  92.550  1.00  0.00            
ATOM    183  HZ3 LYS    11      -4.860  48.320  90.990  1.00  0.00            
ATOM    184  C   LYS    11      -0.940  43.840  87.630  1.00  0.00            
ATOM    185  O   LYS    11      -0.510  44.310  86.600  1.00  0.00            
ATOM    186  N   ALA    12      -1.890  42.910  87.680  1.00  0.00            
ATOM    187  H   ALA    12      -2.140  42.540  88.580  1.00  0.00            
ATOM    188  CA  ALA    12      -2.550  42.350  86.560  1.00  0.00            
ATOM    189  HA  ALA    12      -2.180  42.820  85.650  1.00  0.00            
ATOM    190  CB  ALA    12      -2.310  40.850  86.660  1.00  0.00            
ATOM    191  HB1 ALA    12      -2.970  40.300  85.980  1.00  0.00            
ATOM    192  HB2 ALA    12      -1.250  40.690  86.510  1.00  0.00            
ATOM    193  HB3 ALA    12      -2.540  40.580  87.690  1.00  0.00            
ATOM    194  C   ALA    12      -4.130  42.620  86.570  1.00  0.00            
ATOM    195  O   ALA    12      -4.760  42.710  87.620  1.00  0.00            
ATOM    196  N   SER    13      -4.760  42.480  85.360  1.00  0.00            
ATOM    197  H   SER    13      -4.150  42.200  84.600  1.00  0.00            
ATOM    198  CA  SER    13      -6.210  42.290  85.190  1.00  0.00            
ATOM    199  HA  SER    13      -6.800  43.130  85.580  1.00  0.00            
ATOM    200  CB  SER    13      -6.570  42.230  83.700  1.00  0.00            
ATOM    201  HB2 SER    13      -7.600  42.530  83.520  1.00  0.00            
ATOM    202  HB3 SER    13      -5.950  42.980  83.200  1.00  0.00            
ATOM    203  OG  SER    13      -6.310  40.990  83.140  1.00  0.00            
ATOM    204  HG  SER    13      -6.940  40.590  82.540  1.00  0.00            
ATOM    205  C   SER    13      -6.630  41.040  85.900  1.00  0.00            
ATOM    206  O   SER    13      -5.850  40.090  86.030  1.00  0.00            
ATOM    207  N   PRO    14      -7.850  41.070  86.530  1.00  0.00            
ATOM    208  CD  PRO    14      -8.530  42.220  86.980  1.00  0.00            
ATOM    209  HD2 PRO    14      -9.180  42.630  86.210  1.00  0.00            
ATOM    210  HD3 PRO    14      -7.810  42.970  87.300  1.00  0.00            
ATOM    211  CG  PRO    14      -9.370  41.750  88.180  1.00  0.00            
ATOM    212  HG2 PRO    14     -10.230  42.380  88.390  1.00  0.00            
ATOM    213  HG3 PRO    14      -8.680  41.700  89.020  1.00  0.00            
ATOM    214  CB  PRO    14      -9.640  40.330  87.890  1.00  0.00            
ATOM    215  HB2 PRO    14     -10.520  40.290  87.250  1.00  0.00            
ATOM    216  HB3 PRO    14      -9.760  39.730  88.790  1.00  0.00            
ATOM    217  CA  PRO    14      -8.340  39.870  87.220  1.00  0.00            
ATOM    218  HA  PRO    14      -7.640  39.600  88.010  1.00  0.00            
ATOM    219  C   PRO    14      -8.470  38.660  86.340  1.00  0.00            
ATOM    220  O   PRO    14      -8.140  37.580  86.840  1.00  0.00            
ATOM    221  N   ASN    15      -8.870  38.750  85.080  1.00  0.00            
ATOM    222  H   ASN    15      -9.120  39.680  84.770  1.00  0.00            
ATOM    223  CA  ASN    15      -8.870  37.670  84.040  1.00  0.00            
ATOM    224  HA  ASN    15      -9.280  36.760  84.470  1.00  0.00            
ATOM    225  CB  ASN    15      -9.820  38.100  82.820  1.00  0.00            
ATOM    226  HB2 ASN    15     -10.050  37.220  82.220  1.00  0.00            
ATOM    227  HB3 ASN    15     -10.740  38.590  83.120  1.00  0.00            
ATOM    228  CG  ASN    15      -9.260  39.090  81.730  1.00  0.00            
ATOM    229  OD1 ASN    15      -8.190  39.660  81.850  1.00  0.00            
ATOM    230  ND2 ASN    15      -9.930  39.130  80.650  1.00  0.00            
ATOM    231 1HD2 ASN    15      -9.600  39.770  79.940  1.00  0.00            
ATOM    232 2HD2 ASN    15     -10.740  38.540  80.460  1.00  0.00            
ATOM    233  C   ASN    15      -7.430  37.370  83.450  1.00  0.00            
ATOM    234  O   ASN    15      -7.370  36.670  82.450  1.00  0.00            
ATOM    235  N   GLY    16      -6.350  37.950  84.020  1.00  0.00            
ATOM    236  H   GLY    16      -6.390  38.580  84.810  1.00  0.00            
ATOM    237  CA  GLY    16      -4.880  37.600  83.720  1.00  0.00            
ATOM    238  HA2 GLY    16      -4.230  38.040  84.470  1.00  0.00            
ATOM    239  HA3 GLY    16      -4.750  36.530  83.920  1.00  0.00            
ATOM    240  C   GLY    16      -4.360  37.740  82.300  1.00  0.00            
ATOM    241  O   GLY    16      -3.220  37.440  81.960  1.00  0.00            
ATOM    242  N   LYS    17      -5.150  38.270  81.340  1.00  0.00            
ATOM    243  H   LYS    17      -6.080  38.480  81.680  1.00  0.00            
ATOM    244  CA  LYS    17      -4.640  38.450  79.910  1.00  0.00            
ATOM    245  HA  LYS    17      -4.130  37.590  79.480  1.00  0.00            
ATOM    246  CB  LYS    17      -5.960  38.560  79.080  1.00  0.00            
ATOM    247  HB2 LYS    17      -6.610  39.330  79.500  1.00  0.00            
ATOM    248  HB3 LYS    17      -5.710  38.880  78.060  1.00  0.00            
ATOM    249  CG  LYS    17      -6.910  37.310  79.070  1.00  0.00            
ATOM    250  HG2 LYS    17      -7.170  36.910  80.050  1.00  0.00            
ATOM    251  HG3 LYS    17      -7.810  37.600  78.520  1.00  0.00            
ATOM    252  CD  LYS    17      -6.220  36.270  78.200  1.00  0.00            
ATOM    253  HD2 LYS    17      -5.770  36.770  77.340  1.00  0.00            
ATOM    254  HD3 LYS    17      -5.430  35.820  78.810  1.00  0.00            
ATOM    255  CE  LYS    17      -7.170  35.120  77.710  1.00  0.00            
ATOM    256  HE2 LYS    17      -7.660  34.800  78.630  1.00  0.00            
ATOM    257  HE3 LYS    17      -7.860  35.590  77.020  1.00  0.00            
ATOM    258  NZ  LYS    17      -6.410  34.060  77.130  1.00  0.00            
ATOM    259  HZ1 LYS    17      -5.790  34.350  76.380  1.00  0.00            
ATOM    260  HZ2 LYS    17      -5.870  33.530  77.810  1.00  0.00            
ATOM    261  HZ3 LYS    17      -6.990  33.360  76.680  1.00  0.00            
ATOM    262  C   LYS    17      -3.660  39.580  79.720  1.00  0.00            
ATOM    263  O   LYS    17      -2.830  39.520  78.810  1.00  0.00            
ATOM    264  N   LEU    18      -3.670  40.500  80.700  1.00  0.00            
ATOM    265  H   LEU    18      -4.290  40.340  81.480  1.00  0.00            
ATOM    266  CA  LEU    18      -2.820  41.750  80.690  1.00  0.00            
ATOM    267  HA  LEU    18      -1.960  41.580  80.040  1.00  0.00            
ATOM    268  CB  LEU    18      -3.640  42.870  80.090  1.00  0.00            
ATOM    269  HB2 LEU    18      -3.990  42.490  79.130  1.00  0.00            
ATOM    270  HB3 LEU    18      -4.440  43.090  80.800  1.00  0.00            
ATOM    271  CG  LEU    18      -2.910  44.230  79.920  1.00  0.00            
ATOM    272  HG  LEU    18      -1.890  44.080  79.590  1.00  0.00            
ATOM    273  CD1 LEU    18      -3.610  45.000  78.800  1.00  0.00            
ATOM    274 1HD1 LEU    18      -4.640  45.070  79.130  1.00  0.00            
ATOM    275 2HD1 LEU    18      -3.110  45.960  78.670  1.00  0.00            
ATOM    276 3HD1 LEU    18      -3.460  44.390  77.910  1.00  0.00            
ATOM    277  CD2 LEU    18      -2.850  45.020  81.290  1.00  0.00            
ATOM    278 1HD2 LEU    18      -2.300  45.950  81.120  1.00  0.00            
ATOM    279 2HD2 LEU    18      -3.820  45.250  81.740  1.00  0.00            
ATOM    280 3HD2 LEU    18      -2.320  44.470  82.070  1.00  0.00            
ATOM    281  C   LEU    18      -2.280  42.080  82.050  1.00  0.00            
ATOM    282  O   LEU    18      -3.010  42.280  82.980  1.00  0.00            
ATOM    283  N   THR    19      -0.990  42.380  82.050  1.00  0.00            
ATOM    284  H   THR    19      -0.470  42.510  81.190  1.00  0.00            
ATOM    285  CA  THR    19      -0.280  42.800  83.300  1.00  0.00            
ATOM    286  HA  THR    19      -0.970  43.000  84.120  1.00  0.00            
ATOM    287  CB  THR    19       0.590  41.610  83.870  1.00  0.00            
ATOM    288  HB  THR    19       1.410  41.430  83.170  1.00  0.00            
ATOM    289  CG2 THR    19       1.320  41.870  85.190  1.00  0.00            
ATOM    290 1HG2 THR    19       1.940  42.760  85.080  1.00  0.00            
ATOM    291 2HG2 THR    19       0.550  41.950  85.960  1.00  0.00            
ATOM    292 3HG2 THR    19       1.940  41.020  85.470  1.00  0.00            
ATOM    293  OG1 THR    19      -0.210  40.450  83.950  1.00  0.00            
ATOM    294  HG1 THR    19      -0.700  40.420  83.130  1.00  0.00            
ATOM    295  C   THR    19       0.530  44.080  83.100  1.00  0.00            
ATOM    296  O   THR    19       1.280  44.180  82.140  1.00  0.00            
ATOM    297  N   VAL    20       0.360  45.100  83.900  1.00  0.00            
ATOM    298  H   VAL    20      -0.240  44.940  84.690  1.00  0.00            
ATOM    299  CA  VAL    20       1.190  46.350  83.880  1.00  0.00            
ATOM    300  HA  VAL    20       1.790  46.340  82.970  1.00  0.00            
ATOM    301  CB  VAL    20       0.240  47.600  84.020  1.00  0.00            
ATOM    302  HB  VAL    20      -0.350  47.410  84.910  1.00  0.00            
ATOM    303  CG1 VAL    20       1.080  48.880  84.280  1.00  0.00            
ATOM    304 1HG1 VAL    20       1.900  49.050  83.580  1.00  0.00            
ATOM    305 2HG1 VAL    20       0.460  49.770  84.230  1.00  0.00            
ATOM    306 3HG1 VAL    20       1.510  48.870  85.280  1.00  0.00            
ATOM    307  CG2 VAL    20      -0.680  47.840  82.870  1.00  0.00            
ATOM    308 1HG2 VAL    20      -0.150  48.030  81.930  1.00  0.00            
ATOM    309 2HG2 VAL    20      -1.290  46.950  82.720  1.00  0.00            
ATOM    310 3HG2 VAL    20      -1.390  48.640  83.090  1.00  0.00            
ATOM    311  C   VAL    20       2.300  46.310  84.920  1.00  0.00            
ATOM    312  O   VAL    20       2.060  45.750  86.000  1.00  0.00            
ATOM    313  N   TYR    21       3.460  46.840  84.600  1.00  0.00            
ATOM    314  H   TYR    21       3.590  47.020  83.610  1.00  0.00            
ATOM    315  CA  TYR    21       4.690  47.020  85.370  1.00  0.00            
ATOM    316  HA  TYR    21       4.450  46.700  86.380  1.00  0.00            
ATOM    317  CB  TYR    21       5.800  46.090  84.760  1.00  0.00            
ATOM    318  HB2 TYR    21       6.020  46.470  83.760  1.00  0.00            
ATOM    319  HB3 TYR    21       6.670  46.250  85.390  1.00  0.00            
ATOM    320  CG  TYR    21       5.560  44.590  84.640  1.00  0.00            
ATOM    321  CD1 TYR    21       4.560  44.040  83.830  1.00  0.00            
ATOM    322  HD1 TYR    21       3.980  44.560  83.080  1.00  0.00            
ATOM    323  CE1 TYR    21       4.380  42.600  83.780  1.00  0.00            
ATOM    324  HE1 TYR    21       3.680  42.090  83.130  1.00  0.00            
ATOM    325  CZ  TYR    21       5.120  41.750  84.640  1.00  0.00            
ATOM    326  OH  TYR    21       4.870  40.460  84.750  1.00  0.00            
ATOM    327  HH  TYR    21       4.860  40.110  85.650  1.00  0.00            
ATOM    328  CE2 TYR    21       6.150  42.270  85.410  1.00  0.00            
ATOM    329  HE2 TYR    21       6.810  41.720  86.060  1.00  0.00            
ATOM    330  CD2 TYR    21       6.330  43.650  85.360  1.00  0.00            
ATOM    331  HD2 TYR    21       7.090  43.990  86.040  1.00  0.00            
ATOM    332  C   TYR    21       5.310  48.490  85.450  1.00  0.00            
ATOM    333  O   TYR    21       5.490  49.160  84.430  1.00  0.00            
ATOM    334  N   LEU    22       5.560  48.970  86.660  1.00  0.00            
ATOM    335  H   LEU    22       5.290  48.420  87.460  1.00  0.00            
ATOM    336  CA  LEU    22       6.120  50.320  86.940  1.00  0.00            
ATOM    337  HA  LEU    22       6.350  50.850  86.020  1.00  0.00            
ATOM    338  CB  LEU    22       4.960  51.130  87.620  1.00  0.00            
ATOM    339  HB2 LEU    22       4.680  50.750  88.600  1.00  0.00            
ATOM    340  HB3 LEU    22       5.290  52.150  87.810  1.00  0.00            
ATOM    341  CG  LEU    22       3.660  51.330  86.870  1.00  0.00            
ATOM    342  HG  LEU    22       3.210  50.350  86.700  1.00  0.00            
ATOM    343  CD1 LEU    22       2.580  52.090  87.670  1.00  0.00            
ATOM    344 1HD1 LEU    22       2.880  53.070  88.040  1.00  0.00            
ATOM    345 2HD1 LEU    22       1.670  52.190  87.090  1.00  0.00            
ATOM    346 3HD1 LEU    22       2.350  51.530  88.580  1.00  0.00            
ATOM    347  CD2 LEU    22       3.850  52.090  85.550  1.00  0.00            
ATOM    348 1HD2 LEU    22       4.260  53.080  85.750  1.00  0.00            
ATOM    349 2HD2 LEU    22       4.560  51.560  84.920  1.00  0.00            
ATOM    350 3HD2 LEU    22       2.930  52.210  84.980  1.00  0.00            
ATOM    351  C   LEU    22       7.420  50.230  87.740  1.00  0.00            
ATOM    352  O   LEU    22       7.400  49.690  88.850  1.00  0.00            
ATOM    353  N   GLY    23       8.560  50.800  87.390  1.00  0.00            
ATOM    354  H   GLY    23       8.650  51.180  86.450  1.00  0.00            
ATOM    355  CA  GLY    23       9.740  50.870  88.290  1.00  0.00            
ATOM    356  HA2 GLY    23       9.990  49.850  88.590  1.00  0.00            
ATOM    357  HA3 GLY    23      10.610  51.170  87.700  1.00  0.00            
ATOM    358  C   GLY    23       9.660  51.780  89.550  1.00  0.00            
ATOM    359  O   GLY    23      10.300  51.500  90.530  1.00  0.00            
ATOM    360  N   LYS    24       8.760  52.760  89.600  1.00  0.00            
ATOM    361  H   LYS    24       8.080  52.800  88.850  1.00  0.00            
ATOM    362  CA  LYS    24       8.500  53.620  90.800  1.00  0.00            
ATOM    363  HA  LYS    24       9.150  53.400  91.650  1.00  0.00            
ATOM    364  CB  LYS    24       8.810  55.050  90.350  1.00  0.00            
ATOM    365  HB2 LYS    24       8.500  55.230  89.320  1.00  0.00            
ATOM    366  HB3 LYS    24       8.160  55.710  90.920  1.00  0.00            
ATOM    367  CG  LYS    24      10.250  55.530  90.500  1.00  0.00            
ATOM    368  HG2 LYS    24      10.600  55.500  91.530  1.00  0.00            
ATOM    369  HG3 LYS    24      10.860  54.920  89.840  1.00  0.00            
ATOM    370  CD  LYS    24      10.360  57.090  90.080  1.00  0.00            
ATOM    371  HD2 LYS    24      10.000  57.370  89.090  1.00  0.00            
ATOM    372  HD3 LYS    24       9.770  57.750  90.720  1.00  0.00            
ATOM    373  CE  LYS    24      11.810  57.620  90.230  1.00  0.00            
ATOM    374  HE2 LYS    24      12.420  57.180  91.020  1.00  0.00            
ATOM    375  HE3 LYS    24      12.390  57.300  89.360  1.00  0.00            
ATOM    376  NZ  LYS    24      11.850  59.020  90.440  1.00  0.00            
ATOM    377  HZ1 LYS    24      11.440  59.540  89.680  1.00  0.00            
ATOM    378  HZ2 LYS    24      11.460  59.170  91.360  1.00  0.00            
ATOM    379  HZ3 LYS    24      12.770  59.450  90.420  1.00  0.00            
ATOM    380  C   LYS    24       7.030  53.590  91.210  1.00  0.00            
ATOM    381  O   LYS    24       6.130  53.530  90.380  1.00  0.00            
ATOM    382  N   ARG    25       6.750  53.720  92.480  1.00  0.00            
ATOM    383  H   ARG    25       7.630  53.800  92.970  1.00  0.00            
ATOM    384  CA  ARG    25       5.360  53.780  93.090  1.00  0.00            
ATOM    385  HA  ARG    25       4.620  53.730  92.290  1.00  0.00            
ATOM    386  CB  ARG    25       5.110  52.570  93.960  1.00  0.00            
ATOM    387  HB2 ARG    25       4.110  52.690  94.370  1.00  0.00            
ATOM    388  HB3 ARG    25       5.210  51.660  93.370  1.00  0.00            
ATOM    389  CG  ARG    25       6.040  52.450  95.160  1.00  0.00            
ATOM    390  HG2 ARG    25       7.100  52.380  94.940  1.00  0.00            
ATOM    391  HG3 ARG    25       5.910  53.340  95.770  1.00  0.00            
ATOM    392  CD  ARG    25       5.670  51.320  96.080  1.00  0.00            
ATOM    393  HD2 ARG    25       4.700  51.530  96.540  1.00  0.00            
ATOM    394  HD3 ARG    25       5.750  50.370  95.560  1.00  0.00            
ATOM    395  NE  ARG    25       6.650  51.390  97.250  1.00  0.00            
ATOM    396  HE  ARG    25       7.070  52.270  97.480  1.00  0.00            
ATOM    397  CZ  ARG    25       7.010  50.440  98.080  1.00  0.00            
ATOM    398  NH1 ARG    25       6.450  49.310  98.080  1.00  0.00            
ATOM    399 1HH1 ARG    25       5.820  49.000  97.360  1.00  0.00            
ATOM    400 2HH1 ARG    25       6.790  48.660  98.780  1.00  0.00            
ATOM    401  NH2 ARG    25       7.850  50.630  99.000  1.00  0.00            
ATOM    402 1HH2 ARG    25       8.110  51.590  99.180  1.00  0.00            
ATOM    403 2HH2 ARG    25       8.150  49.870  99.590  1.00  0.00            
ATOM    404  C   ARG    25       5.240  55.130  93.860  1.00  0.00            
ATOM    405  O   ARG    25       4.180  55.750  93.850  1.00  0.00            
ATOM    406  N   ASP    26       6.370  55.640  94.450  1.00  0.00            
ATOM    407  H   ASP    26       7.220  55.100  94.400  1.00  0.00            
ATOM    408  CA  ASP    26       6.530  57.010  94.880  1.00  0.00            
ATOM    409  HA  ASP    26       5.580  57.480  95.110  1.00  0.00            
ATOM    410  CB  ASP    26       7.320  57.150  96.160  1.00  0.00            
ATOM    411  HB2 ASP    26       8.390  57.010  96.080  1.00  0.00            
ATOM    412  HB3 ASP    26       7.140  58.150  96.560  1.00  0.00            
ATOM    413  CG  ASP    26       6.840  56.290  97.330  1.00  0.00            
ATOM    414  OD1 ASP    26       7.660  55.630  98.040  1.00  0.00            
ATOM    415  OD2 ASP    26       5.630  56.410  97.780  1.00  0.00            
ATOM    416  C   ASP    26       7.120  57.860  93.740  1.00  0.00            
ATOM    417  O   ASP    26       8.080  57.350  93.080  1.00  0.00            
ATOM    418  N   PHE    27       6.600  59.100  93.540  1.00  0.00            
ATOM    419  H   PHE    27       5.800  59.470  94.040  1.00  0.00            
ATOM    420  CA  PHE    27       7.150  60.130  92.560  1.00  0.00            
ATOM    421  HA  PHE    27       8.090  59.760  92.140  1.00  0.00            
ATOM    422  CB  PHE    27       6.280  60.330  91.310  1.00  0.00            
ATOM    423  HB2 PHE    27       5.360  60.730  91.740  1.00  0.00            
ATOM    424  HB3 PHE    27       6.780  61.210  90.890  1.00  0.00            
ATOM    425  CG  PHE    27       6.120  59.080  90.480  1.00  0.00            
ATOM    426  CD1 PHE    27       5.060  58.170  90.850  1.00  0.00            
ATOM    427  HD1 PHE    27       4.410  58.400  91.680  1.00  0.00            
ATOM    428  CE1 PHE    27       4.920  56.970  90.170  1.00  0.00            
ATOM    429  HE1 PHE    27       4.090  56.300  90.370  1.00  0.00            
ATOM    430  CZ  PHE    27       5.680  56.650  89.080  1.00  0.00            
ATOM    431  HZ  PHE    27       5.500  55.730  88.530  1.00  0.00            
ATOM    432  CE2 PHE    27       6.780  57.510  88.690  1.00  0.00            
ATOM    433  HE2 PHE    27       7.430  57.290  87.850  1.00  0.00            
ATOM    434  CD2 PHE    27       6.930  58.720  89.390  1.00  0.00            
ATOM    435  HD2 PHE    27       7.700  59.380  89.000  1.00  0.00            
ATOM    436  C   PHE    27       7.420  61.430  93.270  1.00  0.00            
ATOM    437  O   PHE    27       6.470  62.190  93.480  1.00  0.00            
ATOM    438  N   VAL    28       8.700  61.660  93.570  1.00  0.00            
ATOM    439  H   VAL    28       9.410  60.990  93.290  1.00  0.00            
ATOM    440  CA  VAL    28       9.010  62.940  94.180  1.00  0.00            
ATOM    441  HA  VAL    28       8.220  63.320  94.830  1.00  0.00            
ATOM    442  CB  VAL    28      10.310  62.830  94.950  1.00  0.00            
ATOM    443  HB  VAL    28      11.070  62.380  94.310  1.00  0.00            
ATOM    444  CG1 VAL    28      10.870  64.070  95.540  1.00  0.00            
ATOM    445 1HG1 VAL    28      10.000  64.560  95.990  1.00  0.00            
ATOM    446 2HG1 VAL    28      11.600  63.820  96.310  1.00  0.00            
ATOM    447 3HG1 VAL    28      11.320  64.660  94.750  1.00  0.00            
ATOM    448  CG2 VAL    28       9.900  61.990  96.140  1.00  0.00            
ATOM    449 1HG2 VAL    28      10.720  61.750  96.820  1.00  0.00            
ATOM    450 2HG2 VAL    28       9.080  62.470  96.670  1.00  0.00            
ATOM    451 3HG2 VAL    28       9.520  61.000  95.860  1.00  0.00            
ATOM    452  C   VAL    28       9.110  63.950  93.080  1.00  0.00            
ATOM    453  O   VAL    28      10.130  64.070  92.400  1.00  0.00            
ATOM    454  N   ASP    29       7.970  64.620  92.870  1.00  0.00            
ATOM    455  H   ASP    29       7.250  64.390  93.540  1.00  0.00            
ATOM    456  CA  ASP    29       7.840  65.780  91.990  1.00  0.00            
ATOM    457  HA  ASP    29       8.140  65.570  90.960  1.00  0.00            
ATOM    458  CB  ASP    29       6.370  66.070  91.830  1.00  0.00            
ATOM    459  HB2 ASP    29       5.890  65.140  91.550  1.00  0.00            
ATOM    460  HB3 ASP    29       5.920  66.310  92.800  1.00  0.00            
ATOM    461  CG  ASP    29       6.120  67.180  90.750  1.00  0.00            
ATOM    462  OD1 ASP    29       5.120  67.040  90.020  1.00  0.00            
ATOM    463  OD2 ASP    29       6.860  68.220  90.680  1.00  0.00            
ATOM    464  C   ASP    29       8.710  66.990  92.500  1.00  0.00            
ATOM    465  O   ASP    29       8.720  67.240  93.720  1.00  0.00            
ATOM    466  N   HIE    30       9.350  67.680  91.570  1.00  0.00            
ATOM    467  H   HIE    30       9.160  67.300  90.650  1.00  0.00            
ATOM    468  CA  HIE    30      10.300  68.730  91.760  1.00  0.00            
ATOM    469  HA  HIE    30      10.390  68.910  92.830  1.00  0.00            
ATOM    470  CB  HIE    30      11.710  68.430  91.310  1.00  0.00            
ATOM    471  HB2 HIE    30      11.960  67.410  91.600  1.00  0.00            
ATOM    472  HB3 HIE    30      11.700  68.350  90.230  1.00  0.00            
ATOM    473  CG  HIE    30      12.760  69.350  91.740  1.00  0.00            
ATOM    474  ND1 HIE    30      13.060  70.620  91.260  1.00  0.00            
ATOM    475  CE1 HIE    30      14.320  70.840  91.680  1.00  0.00            
ATOM    476  HE1 HIE    30      14.800  71.810  91.670  1.00  0.00            
ATOM    477  NE2 HIE    30      14.740  69.820  92.490  1.00  0.00            
ATOM    478  HE2 HIE    30      15.640  69.720  92.940  1.00  0.00            
ATOM    479  CD2 HIE    30      13.810  68.870  92.500  1.00  0.00            
ATOM    480  HD2 HIE    30      13.710  67.900  92.960  1.00  0.00            
ATOM    481  C   HIE    30       9.750  70.100  91.230  1.00  0.00            
ATOM    482  O   HIE    30       9.230  70.040  90.120  1.00  0.00            
ATOM    483  N   ILE    31       9.870  71.210  91.930  1.00  0.00            
ATOM    484  H   ILE    31      10.240  71.280  92.860  1.00  0.00            
ATOM    485  CA  ILE    31       9.350  72.460  91.510  1.00  0.00            
ATOM    486  HA  ILE    31       8.290  72.230  91.450  1.00  0.00            
ATOM    487  CB  ILE    31       9.610  73.630  92.580  1.00  0.00            
ATOM    488  HB  ILE    31       9.360  74.560  92.070  1.00  0.00            
ATOM    489  CG2 ILE    31       8.520  73.480  93.650  1.00  0.00            
ATOM    490 1HG2 ILE    31       8.870  72.670  94.300  1.00  0.00            
ATOM    491 2HG2 ILE    31       8.470  74.360  94.300  1.00  0.00            
ATOM    492 3HG2 ILE    31       7.530  73.160  93.340  1.00  0.00            
ATOM    493  CG1 ILE    31      11.070  73.670  93.160  1.00  0.00            
ATOM    494 2HG1 ILE    31      11.280  72.780  93.760  1.00  0.00            
ATOM    495 3HG1 ILE    31      11.690  73.540  92.280  1.00  0.00            
ATOM    496  CD1 ILE    31      11.310  75.060  93.800  1.00  0.00            
ATOM    497 1HD1 ILE    31      12.350  75.000  94.110  1.00  0.00            
ATOM    498 2HD1 ILE    31      11.100  75.820  93.040  1.00  0.00            
ATOM    499 3HD1 ILE    31      10.560  75.090  94.590  1.00  0.00            
ATOM    500  C   ILE    31       9.880  72.990  90.110  1.00  0.00            
ATOM    501  O   ILE    31       9.110  73.660  89.370  1.00  0.00            
ATOM    502  N   ASP    32      11.100  72.730  89.690  1.00  0.00            
ATOM    503  H   ASP    32      11.620  72.090  90.280  1.00  0.00            
ATOM    504  CA  ASP    32      11.750  73.340  88.530  1.00  0.00            
ATOM    505  HA  ASP    32      11.340  74.350  88.600  1.00  0.00            
ATOM    506  CB  ASP    32      13.300  73.260  88.570  1.00  0.00            
ATOM    507  HB2 ASP    32      13.610  72.210  88.650  1.00  0.00            
ATOM    508  HB3 ASP    32      13.770  73.640  87.660  1.00  0.00            
ATOM    509  CG  ASP    32      13.910  73.900  89.840  1.00  0.00            
ATOM    510  OD1 ASP    32      14.930  73.470  90.310  1.00  0.00            
ATOM    511  OD2 ASP    32      13.200  74.850  90.320  1.00  0.00            
ATOM    512  C   ASP    32      11.260  72.740  87.200  1.00  0.00            
ATOM    513  O   ASP    32      11.470  73.410  86.160  1.00  0.00            
ATOM    514  N   LEU    33      10.680  71.520  87.140  1.00  0.00            
ATOM    515  H   LEU    33      10.590  71.080  88.050  1.00  0.00            
ATOM    516  CA  LEU    33      10.610  70.700  85.860  1.00  0.00            
ATOM    517  HA  LEU    33      10.420  71.390  85.040  1.00  0.00            
ATOM    518  CB  LEU    33      11.980  70.180  85.590  1.00  0.00            
ATOM    519  HB2 LEU    33      12.740  70.890  85.920  1.00  0.00            
ATOM    520  HB3 LEU    33      12.130  69.340  86.270  1.00  0.00            
ATOM    521  CG  LEU    33      12.160  69.870  84.090  1.00  0.00            
ATOM    522  HG  LEU    33      11.230  69.790  83.520  1.00  0.00            
ATOM    523  CD1 LEU    33      13.050  70.890  83.430  1.00  0.00            
ATOM    524 1HD1 LEU    33      13.160  70.670  82.360  1.00  0.00            
ATOM    525 2HD1 LEU    33      12.720  71.930  83.490  1.00  0.00            
ATOM    526 3HD1 LEU    33      14.030  70.760  83.890  1.00  0.00            
ATOM    527  CD2 LEU    33      12.690  68.450  83.880  1.00  0.00            
ATOM    528 1HD2 LEU    33      12.020  67.680  84.270  1.00  0.00            
ATOM    529 2HD2 LEU    33      12.900  68.320  82.820  1.00  0.00            
ATOM    530 3HD2 LEU    33      13.660  68.290  84.350  1.00  0.00            
ATOM    531  C   LEU    33       9.530  69.590  85.970  1.00  0.00            
ATOM    532  O   LEU    33       9.160  69.050  87.030  1.00  0.00            
ATOM    533  N   VAL    34       9.000  69.120  84.820  1.00  0.00            
ATOM    534  H   VAL    34       9.310  69.540  83.960  1.00  0.00            
ATOM    535  CA  VAL    34       7.960  68.060  84.650  1.00  0.00            
ATOM    536  HA  VAL    34       7.260  68.370  85.420  1.00  0.00            
ATOM    537  CB  VAL    34       7.170  68.240  83.340  1.00  0.00            
ATOM    538  HB  VAL    34       6.410  67.470  83.330  1.00  0.00            
ATOM    539  CG1 VAL    34       6.430  69.600  83.340  1.00  0.00            
ATOM    540 1HG1 VAL    34       7.180  70.380  83.440  1.00  0.00            
ATOM    541 2HG1 VAL    34       5.960  69.650  82.360  1.00  0.00            
ATOM    542 3HG1 VAL    34       5.690  69.520  84.140  1.00  0.00            
ATOM    543  CG2 VAL    34       7.950  68.220  81.970  1.00  0.00            
ATOM    544 1HG2 VAL    34       7.330  68.140  81.080  1.00  0.00            
ATOM    545 2HG2 VAL    34       8.610  69.070  81.820  1.00  0.00            
ATOM    546 3HG2 VAL    34       8.540  67.300  81.940  1.00  0.00            
ATOM    547  C   VAL    34       8.400  66.660  85.030  1.00  0.00            
ATOM    548  O   VAL    34       9.310  66.030  84.430  1.00  0.00            
ATOM    549  N   GLU    35       7.790  66.140  86.110  1.00  0.00            
ATOM    550  H   GLU    35       7.040  66.680  86.530  1.00  0.00            
ATOM    551  CA  GLU    35       7.940  64.730  86.570  1.00  0.00            
ATOM    552  HA  GLU    35       8.950  64.630  86.990  1.00  0.00            
ATOM    553  CB  GLU    35       6.970  64.440  87.760  1.00  0.00            
ATOM    554  HB2 GLU    35       7.060  65.230  88.510  1.00  0.00            
ATOM    555  HB3 GLU    35       5.950  64.270  87.420  1.00  0.00            
ATOM    556  CG  GLU    35       7.290  63.180  88.450  1.00  0.00            
ATOM    557  HG2 GLU    35       6.540  62.990  89.220  1.00  0.00            
ATOM    558  HG3 GLU    35       7.140  62.270  87.870  1.00  0.00            
ATOM    559  CD  GLU    35       8.680  63.160  89.060  1.00  0.00            
ATOM    560  OE1 GLU    35       9.340  64.240  89.220  1.00  0.00            
ATOM    561  OE2 GLU    35       9.210  62.060  89.420  1.00  0.00            
ATOM    562  C   GLU    35       7.800  63.630  85.450  1.00  0.00            
ATOM    563  O   GLU    35       6.670  63.570  84.900  1.00  0.00            
ATOM    564  N   PRO    36       8.720  62.690  85.330  1.00  0.00            
ATOM    565  CD  PRO    36      10.030  62.670  85.930  1.00  0.00            
ATOM    566  HD2 PRO    36       9.920  62.250  86.930  1.00  0.00            
ATOM    567  HD3 PRO    36      10.470  63.670  85.970  1.00  0.00            
ATOM    568  CG  PRO    36      10.940  61.740  85.100  1.00  0.00            
ATOM    569  HG2 PRO    36      10.940  60.770  85.590  1.00  0.00            
ATOM    570  HG3 PRO    36      11.890  62.220  84.860  1.00  0.00            
ATOM    571  CB  PRO    36      10.090  61.600  83.850  1.00  0.00            
ATOM    572  HB2 PRO    36      10.360  60.660  83.370  1.00  0.00            
ATOM    573  HB3 PRO    36      10.340  62.420  83.170  1.00  0.00            
ATOM    574  CA  PRO    36       8.690  61.660  84.320  1.00  0.00            
ATOM    575  HA  PRO    36       8.070  61.890  83.450  1.00  0.00            
ATOM    576  C   PRO    36       8.150  60.260  84.780  1.00  0.00            
ATOM    577  O   PRO    36       8.780  59.590  85.640  1.00  0.00            
ATOM    578  N   VAL    37       7.100  59.780  84.070  1.00  0.00            
ATOM    579  H   VAL    37       6.670  60.380  83.380  1.00  0.00            
ATOM    580  CA  VAL    37       6.560  58.410  84.210  1.00  0.00            
ATOM    581  HA  VAL    37       7.150  57.940  85.010  1.00  0.00            
ATOM    582  CB  VAL    37       5.150  58.220  84.840  1.00  0.00            
ATOM    583  HB  VAL    37       4.410  58.250  84.030  1.00  0.00            
ATOM    584  CG1 VAL    37       5.040  56.830  85.510  1.00  0.00            
ATOM    585 1HG1 VAL    37       5.070  56.050  84.750  1.00  0.00            
ATOM    586 2HG1 VAL    37       5.890  56.560  86.130  1.00  0.00            
ATOM    587 3HG1 VAL    37       4.130  56.650  86.070  1.00  0.00            
ATOM    588  CG2 VAL    37       4.720  59.320  85.760  1.00  0.00            
ATOM    589 1HG2 VAL    37       4.560  60.260  85.220  1.00  0.00            
ATOM    590 2HG2 VAL    37       3.800  59.190  86.330  1.00  0.00            
ATOM    591 3HG2 VAL    37       5.520  59.450  86.490  1.00  0.00            
ATOM    592  C   VAL    37       6.820  57.520  83.030  1.00  0.00            
ATOM    593  O   VAL    37       6.150  57.610  82.010  1.00  0.00            
ATOM    594  N   ASP    38       7.670  56.520  83.110  1.00  0.00            
ATOM    595  H   ASP    38       8.120  56.300  83.990  1.00  0.00            
ATOM    596  CA  ASP    38       7.790  55.380  82.190  1.00  0.00            
ATOM    597  HA  ASP    38       7.230  55.500  81.260  1.00  0.00            
ATOM    598  CB  ASP    38       9.310  55.310  81.800  1.00  0.00            
ATOM    599  HB2 ASP    38       9.880  55.130  82.710  1.00  0.00            
ATOM    600  HB3 ASP    38       9.560  54.470  81.140  1.00  0.00            
ATOM    601  CG  ASP    38       9.980  56.550  81.230  1.00  0.00            
ATOM    602  OD1 ASP    38      11.190  56.800  81.420  1.00  0.00            
ATOM    603  OD2 ASP    38       9.210  57.390  80.750  1.00  0.00            
ATOM    604  C   ASP    38       7.320  54.090  82.850  1.00  0.00            
ATOM    605  O   ASP    38       7.460  53.920  84.070  1.00  0.00            
ATOM    606  N   GLY    39       6.850  53.140  82.040  1.00  0.00            
ATOM    607  H   GLY    39       7.050  53.330  81.070  1.00  0.00            
ATOM    608  CA  GLY    39       6.410  51.830  82.440  1.00  0.00            
ATOM    609  HA2 GLY    39       7.210  51.370  83.020  1.00  0.00            
ATOM    610  HA3 GLY    39       5.510  51.960  83.050  1.00  0.00            
ATOM    611  C   GLY    39       6.110  50.910  81.300  1.00  0.00            
ATOM    612  O   GLY    39       6.590  51.240  80.180  1.00  0.00            
ATOM    613  N   VAL    40       5.620  49.680  81.570  1.00  0.00            
ATOM    614  H   VAL    40       5.260  49.410  82.480  1.00  0.00            
ATOM    615  CA  VAL    40       5.620  48.570  80.590  1.00  0.00            
ATOM    616  HA  VAL    40       5.560  49.060  79.620  1.00  0.00            
ATOM    617  CB  VAL    40       6.900  47.790  80.720  1.00  0.00            
ATOM    618  HB  VAL    40       7.030  47.440  81.740  1.00  0.00            
ATOM    619  CG1 VAL    40       6.960  46.650  79.690  1.00  0.00            
ATOM    620 1HG1 VAL    40       7.910  46.120  79.760  1.00  0.00            
ATOM    621 2HG1 VAL    40       6.230  45.890  79.920  1.00  0.00            
ATOM    622 3HG1 VAL    40       6.800  47.050  78.680  1.00  0.00            
ATOM    623  CG2 VAL    40       8.170  48.610  80.390  1.00  0.00            
ATOM    624 1HG2 VAL    40       8.140  49.450  81.070  1.00  0.00            
ATOM    625 2HG2 VAL    40       9.080  48.020  80.510  1.00  0.00            
ATOM    626 3HG2 VAL    40       8.050  48.880  79.340  1.00  0.00            
ATOM    627  C   VAL    40       4.350  47.750  80.750  1.00  0.00            
ATOM    628  O   VAL    40       3.850  47.640  81.900  1.00  0.00            
ATOM    629  N   VAL    41       3.820  47.130  79.720  1.00  0.00            
ATOM    630  H   VAL    41       4.210  47.280  78.800  1.00  0.00            
ATOM    631  CA  VAL    41       2.580  46.310  79.630  1.00  0.00            
ATOM    632  HA  VAL    41       2.230  46.000  80.620  1.00  0.00            
ATOM    633  CB  VAL    41       1.420  47.240  79.200  1.00  0.00            
ATOM    634  HB  VAL    41       1.290  48.060  79.890  1.00  0.00            
ATOM    635  CG1 VAL    41       1.540  47.720  77.730  1.00  0.00            
ATOM    636 1HG1 VAL    41       2.410  48.310  77.420  1.00  0.00            
ATOM    637 2HG1 VAL    41       1.530  46.780  77.180  1.00  0.00            
ATOM    638 3HG1 VAL    41       0.730  48.330  77.320  1.00  0.00            
ATOM    639  CG2 VAL    41       0.080  46.440  79.320  1.00  0.00            
ATOM    640 1HG2 VAL    41       0.090  45.650  78.570  1.00  0.00            
ATOM    641 2HG2 VAL    41       0.060  45.920  80.280  1.00  0.00            
ATOM    642 3HG2 VAL    41      -0.800  47.070  79.260  1.00  0.00            
ATOM    643  C   VAL    41       2.830  45.000  78.900  1.00  0.00            
ATOM    644  O   VAL    41       3.100  45.000  77.720  1.00  0.00            
ATOM    645  N   LEU    42       2.680  43.910  79.650  1.00  0.00            
ATOM    646  H   LEU    42       2.380  44.080  80.600  1.00  0.00            
ATOM    647  CA  LEU    42       2.720  42.540  79.190  1.00  0.00            
ATOM    648  HA  LEU    42       3.350  42.430  78.310  1.00  0.00            
ATOM    649  CB  LEU    42       3.300  41.730  80.440  1.00  0.00            
ATOM    650  HB2 LEU    42       4.170  42.210  80.890  1.00  0.00            
ATOM    651  HB3 LEU    42       2.520  41.810  81.210  1.00  0.00            
ATOM    652  CG  LEU    42       3.400  40.200  80.140  1.00  0.00            
ATOM    653  HG  LEU    42       2.440  39.960  79.680  1.00  0.00            
ATOM    654  CD1 LEU    42       4.650  40.000  79.270  1.00  0.00            
ATOM    655 1HD1 LEU    42       5.520  40.290  79.870  1.00  0.00            
ATOM    656 2HD1 LEU    42       4.800  38.950  79.020  1.00  0.00            
ATOM    657 3HD1 LEU    42       4.520  40.580  78.360  1.00  0.00            
ATOM    658  CD2 LEU    42       3.580  39.430  81.480  1.00  0.00            
ATOM    659 1HD2 LEU    42       3.710  38.400  81.160  1.00  0.00            
ATOM    660 2HD2 LEU    42       4.450  39.830  82.010  1.00  0.00            
ATOM    661 3HD2 LEU    42       2.640  39.350  82.030  1.00  0.00            
ATOM    662  C   LEU    42       1.270  42.090  78.840  1.00  0.00            
ATOM    663  O   LEU    42       0.330  42.430  79.550  1.00  0.00            
ATOM    664  N   VAL    43       1.140  41.350  77.760  1.00  0.00            
ATOM    665  H   VAL    43       1.940  41.290  77.150  1.00  0.00            
ATOM    666  CA  VAL    43      -0.190  40.940  77.180  1.00  0.00            
ATOM    667  HA  VAL    43      -0.940  40.760  77.950  1.00  0.00            
ATOM    668  CB  VAL    43      -0.760  42.080  76.360  1.00  0.00            
ATOM    669  HB  VAL    43      -1.030  42.920  77.000  1.00  0.00            
ATOM    670  CG1 VAL    43       0.150  42.430  75.100  1.00  0.00            
ATOM    671 1HG1 VAL    43      -0.080  43.360  74.590  1.00  0.00            
ATOM    672 2HG1 VAL    43       1.180  42.540  75.440  1.00  0.00            
ATOM    673 3HG1 VAL    43       0.150  41.570  74.430  1.00  0.00            
ATOM    674  CG2 VAL    43      -2.150  41.710  75.750  1.00  0.00            
ATOM    675 1HG2 VAL    43      -2.130  40.980  74.940  1.00  0.00            
ATOM    676 2HG2 VAL    43      -2.820  41.340  76.520  1.00  0.00            
ATOM    677 3HG2 VAL    43      -2.550  42.630  75.330  1.00  0.00            
ATOM    678  C   VAL    43      -0.070  39.600  76.350  1.00  0.00            
ATOM    679  O   VAL    43       0.890  39.380  75.600  1.00  0.00            
ATOM    680  N   ASP    44      -1.180  38.780  76.370  1.00  0.00            
ATOM    681  H   ASP    44      -1.960  39.030  76.960  1.00  0.00            
ATOM    682  CA  ASP    44      -1.380  37.530  75.600  1.00  0.00            
ATOM    683  HA  ASP    44      -0.580  36.810  75.770  1.00  0.00            
ATOM    684  CB  ASP    44      -2.680  36.900  76.100  1.00  0.00            
ATOM    685  HB2 ASP    44      -2.640  36.500  77.120  1.00  0.00            
ATOM    686  HB3 ASP    44      -3.400  37.720  76.130  1.00  0.00            
ATOM    687  CG  ASP    44      -3.210  35.690  75.320  1.00  0.00            
ATOM    688  OD1 ASP    44      -4.250  35.080  75.780  1.00  0.00            
ATOM    689  OD2 ASP    44      -2.730  35.200  74.270  1.00  0.00            
ATOM    690  C   ASP    44      -1.410  37.790  74.100  1.00  0.00            
ATOM    691  O   ASP    44      -2.380  38.470  73.670  1.00  0.00            
ATOM    692  N   PRO    45      -0.620  37.130  73.220  1.00  0.00            
ATOM    693  CD  PRO    45       0.320  36.010  73.570  1.00  0.00            
ATOM    694  HD2 PRO    45      -0.140  35.210  74.150  1.00  0.00            
ATOM    695  HD3 PRO    45       1.120  36.470  74.130  1.00  0.00            
ATOM    696  CG  PRO    45       1.020  35.580  72.280  1.00  0.00            
ATOM    697  HG2 PRO    45       0.410  34.920  71.650  1.00  0.00            
ATOM    698  HG3 PRO    45       2.030  35.230  72.460  1.00  0.00            
ATOM    699  CB  PRO    45       0.990  36.940  71.520  1.00  0.00            
ATOM    700  HB2 PRO    45       1.140  36.820  70.440  1.00  0.00            
ATOM    701  HB3 PRO    45       1.700  37.660  71.930  1.00  0.00            
ATOM    702  CA  PRO    45      -0.400  37.440  71.840  1.00  0.00            
ATOM    703  HA  PRO    45      -0.320  38.520  71.810  1.00  0.00            
ATOM    704  C   PRO    45      -1.560  37.030  70.920  1.00  0.00            
ATOM    705  O   PRO    45      -1.680  37.660  69.860  1.00  0.00            
ATOM    706  N   GLU    46      -2.400  36.060  71.400  1.00  0.00            
ATOM    707  H   GLU    46      -2.150  35.790  72.340  1.00  0.00            
ATOM    708  CA  GLU    46      -3.740  35.770  70.940  1.00  0.00            
ATOM    709  HA  GLU    46      -3.700  35.790  69.850  1.00  0.00            
ATOM    710  CB  GLU    46      -4.080  34.320  71.330  1.00  0.00            
ATOM    711  HB2 GLU    46      -4.080  34.090  72.390  1.00  0.00            
ATOM    712  HB3 GLU    46      -5.080  34.080  70.970  1.00  0.00            
ATOM    713  CG  GLU    46      -3.080  33.260  70.680  1.00  0.00            
ATOM    714  HG2 GLU    46      -2.660  33.830  69.850  1.00  0.00            
ATOM    715  HG3 GLU    46      -2.290  33.060  71.400  1.00  0.00            
ATOM    716  CD  GLU    46      -3.650  31.940  70.210  1.00  0.00            
ATOM    717  OE1 GLU    46      -3.530  31.740  68.950  1.00  0.00            
ATOM    718  OE2 GLU    46      -4.280  31.200  70.990  1.00  0.00            
ATOM    719  C   GLU    46      -4.890  36.660  71.420  1.00  0.00            
ATOM    720  O   GLU    46      -5.950  36.690  70.710  1.00  0.00            
ATOM    721  N   TYR    47      -4.740  37.240  72.620  1.00  0.00            
ATOM    722  H   TYR    47      -3.950  37.020  73.210  1.00  0.00            
ATOM    723  CA  TYR    47      -5.710  38.280  73.090  1.00  0.00            
ATOM    724  HA  TYR    47      -6.650  37.850  72.750  1.00  0.00            
ATOM    725  CB  TYR    47      -5.700  38.300  74.600  1.00  0.00            
ATOM    726  HB2 TYR    47      -5.300  37.370  75.020  1.00  0.00            
ATOM    727  HB3 TYR    47      -4.850  38.960  74.790  1.00  0.00            
ATOM    728  CG  TYR    47      -6.960  38.770  75.290  1.00  0.00            
ATOM    729  CD1 TYR    47      -7.020  40.080  75.940  1.00  0.00            
ATOM    730  HD1 TYR    47      -6.170  40.750  75.910  1.00  0.00            
ATOM    731  CE1 TYR    47      -8.200  40.440  76.590  1.00  0.00            
ATOM    732  HE1 TYR    47      -8.230  41.420  77.030  1.00  0.00            
ATOM    733  CZ  TYR    47      -9.300  39.590  76.680  1.00  0.00            
ATOM    734  OH  TYR    47     -10.430  39.980  77.420  1.00  0.00            
ATOM    735  HH  TYR    47     -10.120  40.680  78.000  1.00  0.00            
ATOM    736  CE2 TYR    47      -9.190  38.270  76.090  1.00  0.00            
ATOM    737  HE2 TYR    47     -10.040  37.640  76.310  1.00  0.00            
ATOM    738  CD2 TYR    47      -8.030  37.830  75.440  1.00  0.00            
ATOM    739  HD2 TYR    47      -7.990  36.830  75.030  1.00  0.00            
ATOM    740  C   TYR    47      -5.540  39.680  72.480  1.00  0.00            
ATOM    741  O   TYR    47      -6.490  40.170  71.900  1.00  0.00            
ATOM    742  N   LEU    48      -4.280  40.140  72.450  1.00  0.00            
ATOM    743  H   LEU    48      -3.630  39.650  73.050  1.00  0.00            
ATOM    744  CA  LEU    48      -3.830  41.280  71.620  1.00  0.00            
ATOM    745  HA  LEU    48      -4.170  42.270  71.920  1.00  0.00            
ATOM    746  CB  LEU    48      -2.270  41.250  71.780  1.00  0.00            
ATOM    747  HB2 LEU    48      -2.020  41.410  72.830  1.00  0.00            
ATOM    748  HB3 LEU    48      -1.960  40.290  71.380  1.00  0.00            
ATOM    749  CG  LEU    48      -1.560  42.340  70.990  1.00  0.00            
ATOM    750  HG  LEU    48      -1.840  42.310  69.940  1.00  0.00            
ATOM    751  CD1 LEU    48      -1.960  43.760  71.480  1.00  0.00            
ATOM    752 1HD1 LEU    48      -3.020  43.850  71.270  1.00  0.00            
ATOM    753 2HD1 LEU    48      -1.650  43.800  72.530  1.00  0.00            
ATOM    754 3HD1 LEU    48      -1.540  44.580  70.890  1.00  0.00            
ATOM    755  CD2 LEU    48      -0.100  42.060  71.130  1.00  0.00            
ATOM    756 1HD2 LEU    48       0.210  42.350  72.140  1.00  0.00            
ATOM    757 2HD2 LEU    48       0.160  41.040  70.850  1.00  0.00            
ATOM    758 3HD2 LEU    48       0.520  42.600  70.410  1.00  0.00            
ATOM    759  C   LEU    48      -4.170  41.210  70.110  1.00  0.00            
ATOM    760  O   LEU    48      -4.590  42.200  69.570  1.00  0.00            
ATOM    761  N   LYS    49      -3.920  40.060  69.400  1.00  0.00            
ATOM    762  H   LYS    49      -3.460  39.300  69.880  1.00  0.00            
ATOM    763  CA  LYS    49      -4.120  39.900  67.930  1.00  0.00            
ATOM    764  HA  LYS    49      -3.180  40.200  67.470  1.00  0.00            
ATOM    765  CB  LYS    49      -4.270  38.400  67.730  1.00  0.00            
ATOM    766  HB2 LYS    49      -3.460  37.960  68.320  1.00  0.00            
ATOM    767  HB3 LYS    49      -5.260  38.080  68.070  1.00  0.00            
ATOM    768  CG  LYS    49      -4.200  37.890  66.240  1.00  0.00            
ATOM    769  HG2 LYS    49      -5.100  38.080  65.660  1.00  0.00            
ATOM    770  HG3 LYS    49      -3.390  38.470  65.810  1.00  0.00            
ATOM    771  CD  LYS    49      -3.820  36.380  66.170  1.00  0.00            
ATOM    772  HD2 LYS    49      -2.960  36.180  66.820  1.00  0.00            
ATOM    773  HD3 LYS    49      -4.650  35.810  66.600  1.00  0.00            
ATOM    774  CE  LYS    49      -3.460  35.790  64.780  1.00  0.00            
ATOM    775  HE2 LYS    49      -4.360  35.480  64.250  1.00  0.00            
ATOM    776  HE3 LYS    49      -3.000  36.540  64.150  1.00  0.00            
ATOM    777  NZ  LYS    49      -2.510  34.620  64.900  1.00  0.00            
ATOM    778  HZ1 LYS    49      -2.850  33.930  65.550  1.00  0.00            
ATOM    779  HZ2 LYS    49      -2.590  34.070  64.050  1.00  0.00            
ATOM    780  HZ3 LYS    49      -1.610  35.010  65.130  1.00  0.00            
ATOM    781  C   LYS    49      -5.180  40.760  67.250  1.00  0.00            
ATOM    782  O   LYS    49      -4.850  41.510  66.410  1.00  0.00            
ATOM    783  N   GLU    50      -6.420  40.630  67.670  1.00  0.00            
ATOM    784  H   GLU    50      -6.710  39.930  68.350  1.00  0.00            
ATOM    785  CA  GLU    50      -7.510  41.320  67.020  1.00  0.00            
ATOM    786  HA  GLU    50      -7.140  42.070  66.310  1.00  0.00            
ATOM    787  CB  GLU    50      -8.410  40.240  66.270  1.00  0.00            
ATOM    788  HB2 GLU    50      -8.700  39.520  67.030  1.00  0.00            
ATOM    789  HB3 GLU    50      -9.320  40.670  65.860  1.00  0.00            
ATOM    790  CG  GLU    50      -7.800  39.490  65.130  1.00  0.00            
ATOM    791  HG2 GLU    50      -7.010  38.800  65.430  1.00  0.00            
ATOM    792  HG3 GLU    50      -8.610  38.870  64.760  1.00  0.00            
ATOM    793  CD  GLU    50      -7.350  40.380  64.040  1.00  0.00            
ATOM    794  OE1 GLU    50      -7.750  41.560  64.020  1.00  0.00            
ATOM    795  OE2 GLU    50      -6.650  39.840  63.140  1.00  0.00            
ATOM    796  C   GLU    50      -8.300  42.230  67.970  1.00  0.00            
ATOM    797  O   GLU    50      -9.450  42.600  67.750  1.00  0.00            
ATOM    798  N   ARG    51      -7.690  42.570  69.130  1.00  0.00            
ATOM    799  H   ARG    51      -6.730  42.280  69.230  1.00  0.00            
ATOM    800  CA  ARG    51      -8.020  43.670  70.000  1.00  0.00            
ATOM    801  HA  ARG    51      -8.950  44.160  69.700  1.00  0.00            
ATOM    802  CB  ARG    51      -8.090  43.120  71.510  1.00  0.00            
ATOM    803  HB2 ARG    51      -7.200  42.550  71.770  1.00  0.00            
ATOM    804  HB3 ARG    51      -8.190  43.930  72.230  1.00  0.00            
ATOM    805  CG  ARG    51      -9.300  42.160  71.810  1.00  0.00            
ATOM    806  HG2 ARG    51     -10.180  42.800  71.720  1.00  0.00            
ATOM    807  HG3 ARG    51      -9.290  41.340  71.080  1.00  0.00            
ATOM    808  CD  ARG    51      -9.200  41.560  73.150  1.00  0.00            
ATOM    809  HD2 ARG    51      -8.190  41.190  73.340  1.00  0.00            
ATOM    810  HD3 ARG    51      -9.350  42.400  73.820  1.00  0.00            
ATOM    811  NE  ARG    51     -10.300  40.540  73.280  1.00  0.00            
ATOM    812  HE  ARG    51     -11.240  40.760  73.560  1.00  0.00            
ATOM    813  CZ  ARG    51     -10.150  39.320  72.940  1.00  0.00            
ATOM    814  NH1 ARG    51      -9.060  38.910  72.400  1.00  0.00            
ATOM    815 1HH1 ARG    51      -8.410  39.650  72.200  1.00  0.00            
ATOM    816 2HH1 ARG    51      -9.000  38.030  71.910  1.00  0.00            
ATOM    817  NH2 ARG    51     -11.070  38.480  73.090  1.00  0.00            
ATOM    818 1HH2 ARG    51     -11.970  38.730  73.480  1.00  0.00            
ATOM    819 2HH2 ARG    51     -10.960  37.600  72.620  1.00  0.00            
ATOM    820  C   ARG    51      -6.980  44.830  69.820  1.00  0.00            
ATOM    821  O   ARG    51      -5.930  44.700  69.090  1.00  0.00            
ATOM    822  N   ARG    52      -7.220  45.910  70.570  1.00  0.00            
ATOM    823  H   ARG    52      -8.050  45.770  71.120  1.00  0.00            
ATOM    824  CA  ARG    52      -6.250  46.950  70.780  1.00  0.00            
ATOM    825  HA  ARG    52      -5.360  46.880  70.150  1.00  0.00            
ATOM    826  CB  ARG    52      -7.010  48.230  70.440  1.00  0.00            
ATOM    827  HB2 ARG    52      -8.010  48.280  70.870  1.00  0.00            
ATOM    828  HB3 ARG    52      -6.550  49.130  70.860  1.00  0.00            
ATOM    829  CG  ARG    52      -7.270  48.540  68.940  1.00  0.00            
ATOM    830  HG2 ARG    52      -6.320  48.680  68.410  1.00  0.00            
ATOM    831  HG3 ARG    52      -7.950  47.830  68.460  1.00  0.00            
ATOM    832  CD  ARG    52      -7.920  49.880  68.760  1.00  0.00            
ATOM    833  HD2 ARG    52      -8.870  49.860  69.300  1.00  0.00            
ATOM    834  HD3 ARG    52      -7.300  50.700  69.110  1.00  0.00            
ATOM    835  NE  ARG    52      -8.070  50.230  67.320  1.00  0.00            
ATOM    836  HE  ARG    52      -7.230  50.400  66.780  1.00  0.00            
ATOM    837  CZ  ARG    52      -9.240  50.370  66.700  1.00  0.00            
ATOM    838  NH1 ARG    52     -10.330  50.290  67.420  1.00  0.00            
ATOM    839 1HH1 ARG    52     -10.240  50.120  68.410  1.00  0.00            
ATOM    840 2HH1 ARG    52     -11.270  50.260  67.050  1.00  0.00            
ATOM    841  NH2 ARG    52      -9.350  50.640  65.450  1.00  0.00            
ATOM    842 1HH2 ARG    52      -8.500  50.780  64.920  1.00  0.00            
ATOM    843 2HH2 ARG    52     -10.220  50.870  65.000  1.00  0.00            
ATOM    844  C   ARG    52      -5.890  47.170  72.270  1.00  0.00            
ATOM    845  O   ARG    52      -6.680  46.760  73.110  1.00  0.00            
ATOM    846  N   VAL    53      -4.720  47.690  72.560  1.00  0.00            
ATOM    847  H   VAL    53      -4.100  48.040  71.840  1.00  0.00            
ATOM    848  CA  VAL    53      -4.230  47.890  73.880  1.00  0.00            
ATOM    849  HA  VAL    53      -4.840  47.320  74.580  1.00  0.00            
ATOM    850  CB  VAL    53      -2.810  47.200  74.060  1.00  0.00            
ATOM    851  HB  VAL    53      -2.180  47.470  73.210  1.00  0.00            
ATOM    852  CG1 VAL    53      -2.100  47.590  75.400  1.00  0.00            
ATOM    853 1HG1 VAL    53      -2.830  47.430  76.180  1.00  0.00            
ATOM    854 2HG1 VAL    53      -1.180  47.010  75.490  1.00  0.00            
ATOM    855 3HG1 VAL    53      -1.880  48.660  75.360  1.00  0.00            
ATOM    856  CG2 VAL    53      -3.090  45.640  74.250  1.00  0.00            
ATOM    857 1HG2 VAL    53      -3.600  45.440  75.190  1.00  0.00            
ATOM    858 2HG2 VAL    53      -3.740  45.300  73.440  1.00  0.00            
ATOM    859 3HG2 VAL    53      -2.150  45.150  73.980  1.00  0.00            
ATOM    860  C   VAL    53      -4.280  49.380  74.200  1.00  0.00            
ATOM    861  O   VAL    53      -4.080  50.260  73.330  1.00  0.00            
ATOM    862  N   TYR    54      -4.620  49.750  75.420  1.00  0.00            
ATOM    863  H   TYR    54      -4.720  48.950  76.030  1.00  0.00            
ATOM    864  CA  TYR    54      -4.980  51.090  75.840  1.00  0.00            
ATOM    865  HA  TYR    54      -4.630  51.800  75.100  1.00  0.00            
ATOM    866  CB  TYR    54      -6.470  51.170  75.870  1.00  0.00            
ATOM    867  HB2 TYR    54      -6.890  50.380  76.500  1.00  0.00            
ATOM    868  HB3 TYR    54      -6.670  52.120  76.370  1.00  0.00            
ATOM    869  CG  TYR    54      -7.250  51.270  74.570  1.00  0.00            
ATOM    870  CD1 TYR    54      -7.070  52.420  73.770  1.00  0.00            
ATOM    871  HD1 TYR    54      -6.420  53.240  74.070  1.00  0.00            
ATOM    872  CE1 TYR    54      -7.830  52.570  72.600  1.00  0.00            
ATOM    873  HE1 TYR    54      -7.720  53.420  71.940  1.00  0.00            
ATOM    874  CZ  TYR    54      -8.640  51.470  72.150  1.00  0.00            
ATOM    875  OH  TYR    54      -9.400  51.560  71.050  1.00  0.00            
ATOM    876  HH  TYR    54      -9.190  52.400  70.650  1.00  0.00            
ATOM    877  CE2 TYR    54      -8.580  50.210  72.860  1.00  0.00            
ATOM    878  HE2 TYR    54      -9.050  49.310  72.490  1.00  0.00            
ATOM    879  CD2 TYR    54      -7.870  50.140  74.050  1.00  0.00            
ATOM    880  HD2 TYR    54      -7.930  49.190  74.560  1.00  0.00            
ATOM    881  C   TYR    54      -4.300  51.280  77.190  1.00  0.00            
ATOM    882  O   TYR    54      -4.710  50.660  78.130  1.00  0.00            
ATOM    883  N   VAL    55      -3.290  52.100  77.350  1.00  0.00            
ATOM    884  H   VAL    55      -3.090  52.650  76.530  1.00  0.00            
ATOM    885  CA  VAL    55      -2.730  52.530  78.600  1.00  0.00            
ATOM    886  HA  VAL    55      -3.310  52.040  79.380  1.00  0.00            
ATOM    887  CB  VAL    55      -1.250  52.180  78.630  1.00  0.00            
ATOM    888  HB  VAL    55      -0.780  52.640  77.760  1.00  0.00            
ATOM    889  CG1 VAL    55      -0.590  52.830  79.880  1.00  0.00            
ATOM    890 1HG1 VAL    55      -0.960  52.340  80.790  1.00  0.00            
ATOM    891 2HG1 VAL    55       0.490  52.710  79.850  1.00  0.00            
ATOM    892 3HG1 VAL    55      -0.670  53.910  79.970  1.00  0.00            
ATOM    893  CG2 VAL    55      -1.040  50.610  78.590  1.00  0.00            
ATOM    894 1HG2 VAL    55      -1.160  50.200  77.590  1.00  0.00            
ATOM    895 2HG2 VAL    55      -0.040  50.360  78.940  1.00  0.00            
ATOM    896 3HG2 VAL    55      -1.860  50.120  79.120  1.00  0.00            
ATOM    897  C   VAL    55      -3.080  54.010  78.720  1.00  0.00            
ATOM    898  O   VAL    55      -3.100  54.800  77.780  1.00  0.00            
ATOM    899  N   THR    56      -3.400  54.400  79.990  1.00  0.00            
ATOM    900  H   THR    56      -3.470  53.690  80.710  1.00  0.00            
ATOM    901  CA  THR    56      -3.660  55.860  80.290  1.00  0.00            
ATOM    902  HA  THR    56      -3.190  56.500  79.540  1.00  0.00            
ATOM    903  CB  THR    56      -5.220  56.050  80.460  1.00  0.00            
ATOM    904  HB  THR    56      -5.610  55.440  81.280  1.00  0.00            
ATOM    905  CG2 THR    56      -5.670  57.440  80.640  1.00  0.00            
ATOM    906 1HG2 THR    56      -6.740  57.460  80.870  1.00  0.00            
ATOM    907 2HG2 THR    56      -5.140  57.890  81.480  1.00  0.00            
ATOM    908 3HG2 THR    56      -5.450  58.030  79.760  1.00  0.00            
ATOM    909  OG1 THR    56      -5.810  55.520  79.280  1.00  0.00            
ATOM    910  HG1 THR    56      -5.750  54.570  79.390  1.00  0.00            
ATOM    911  C   THR    56      -2.940  56.080  81.650  1.00  0.00            
ATOM    912  O   THR    56      -2.860  55.220  82.520  1.00  0.00            
ATOM    913  N   LEU    57      -2.470  57.290  81.850  1.00  0.00            
ATOM    914  H   LEU    57      -2.630  58.080  81.240  1.00  0.00            
ATOM    915  CA  LEU    57      -2.080  57.840  83.210  1.00  0.00            
ATOM    916  HA  LEU    57      -2.320  57.130  84.000  1.00  0.00            
ATOM    917  CB  LEU    57      -0.580  58.300  83.070  1.00  0.00            
ATOM    918  HB2 LEU    57      -0.000  57.380  83.150  1.00  0.00            
ATOM    919  HB3 LEU    57      -0.420  58.560  82.020  1.00  0.00            
ATOM    920  CG  LEU    57      -0.070  59.310  84.070  1.00  0.00            
ATOM    921  HG  LEU    57      -0.900  60.020  84.050  1.00  0.00            
ATOM    922  CD1 LEU    57       0.270  58.790  85.440  1.00  0.00            
ATOM    923 1HD1 LEU    57      -0.430  58.060  85.850  1.00  0.00            
ATOM    924 2HD1 LEU    57       1.160  58.170  85.410  1.00  0.00            
ATOM    925 3HD1 LEU    57       0.490  59.630  86.090  1.00  0.00            
ATOM    926  CD2 LEU    57       1.110  60.110  83.540  1.00  0.00            
ATOM    927 1HD2 LEU    57       2.090  59.660  83.690  1.00  0.00            
ATOM    928 2HD2 LEU    57       0.910  60.330  82.490  1.00  0.00            
ATOM    929 3HD2 LEU    57       1.110  61.050  84.080  1.00  0.00            
ATOM    930  C   LEU    57      -3.020  59.000  83.420  1.00  0.00            
ATOM    931  O   LEU    57      -3.230  59.820  82.520  1.00  0.00            
ATOM    932  N   THR    58      -3.610  59.070  84.580  1.00  0.00            
ATOM    933  H   THR    58      -3.370  58.420  85.310  1.00  0.00            
ATOM    934  CA  THR    58      -4.690  60.110  84.850  1.00  0.00            
ATOM    935  HA  THR    58      -4.440  61.060  84.370  1.00  0.00            
ATOM    936  CB  THR    58      -6.050  59.610  84.410  1.00  0.00            
ATOM    937  HB  THR    58      -6.040  59.600  83.320  1.00  0.00            
ATOM    938  CG2 THR    58      -6.320  58.120  84.920  1.00  0.00            
ATOM    939 1HG2 THR    58      -7.220  57.810  84.380  1.00  0.00            
ATOM    940 2HG2 THR    58      -5.530  57.440  84.590  1.00  0.00            
ATOM    941 3HG2 THR    58      -6.460  58.190  86.000  1.00  0.00            
ATOM    942  OG1 THR    58      -7.200  60.270  84.800  1.00  0.00            
ATOM    943  HG1 THR    58      -7.100  61.120  84.370  1.00  0.00            
ATOM    944  C   THR    58      -4.540  60.550  86.340  1.00  0.00            
ATOM    945  O   THR    58      -3.680  60.070  87.110  1.00  0.00            
ATOM    946  N   CYS    59      -5.360  61.500  86.740  1.00  0.00            
ATOM    947  H   CYS    59      -5.960  61.880  86.030  1.00  0.00            
ATOM    948  CA  CYS    59      -5.390  62.240  88.040  1.00  0.00            
ATOM    949  HA  CYS    59      -5.080  61.580  88.840  1.00  0.00            
ATOM    950  CB  CYS    59      -4.380  63.460  88.050  1.00  0.00            
ATOM    951  HB2 CYS    59      -3.370  63.130  87.840  1.00  0.00            
ATOM    952  HB3 CYS    59      -4.730  64.260  87.390  1.00  0.00            
ATOM    953  SG  CYS    59      -4.630  64.200  89.710  1.00  0.00            
ATOM    954  HG  CYS    59      -4.290  63.120  90.420  1.00  0.00            
ATOM    955  C   CYS    59      -6.780  62.730  88.370  1.00  0.00            
ATOM    956  O   CYS    59      -7.440  63.220  87.450  1.00  0.00            
ATOM    957  N   ALA    60      -7.340  62.500  89.600  1.00  0.00            
ATOM    958  H   ALA    60      -6.810  62.080  90.350  1.00  0.00            
ATOM    959  CA  ALA    60      -8.800  62.710  89.930  1.00  0.00            
ATOM    960  HA  ALA    60      -9.020  63.550  89.280  1.00  0.00            
ATOM    961  CB  ALA    60      -9.620  61.440  89.620  1.00  0.00            
ATOM    962  HB1 ALA    60      -9.300  60.550  90.160  1.00  0.00            
ATOM    963  HB2 ALA    60     -10.620  61.630  89.990  1.00  0.00            
ATOM    964  HB3 ALA    60      -9.600  61.370  88.530  1.00  0.00            
ATOM    965  C   ALA    60      -8.940  63.280  91.370  1.00  0.00            
ATOM    966  O   ALA    60      -8.380  62.750  92.330  1.00  0.00            
ATOM    967  N   PHE    61      -9.620  64.390  91.430  1.00  0.00            
ATOM    968  H   PHE    61      -9.890  64.910  90.610  1.00  0.00            
ATOM    969  CA  PHE    61     -10.320  64.780  92.680  1.00  0.00            
ATOM    970  HA  PHE    61      -9.580  64.880  93.470  1.00  0.00            
ATOM    971  CB  PHE    61     -10.910  66.220  92.540  1.00  0.00            
ATOM    972  HB2 PHE    61     -10.110  66.900  92.240  1.00  0.00            
ATOM    973  HB3 PHE    61     -11.580  66.320  91.690  1.00  0.00            
ATOM    974  CG  PHE    61     -11.510  66.800  93.790  1.00  0.00            
ATOM    975  CD1 PHE    61     -10.730  67.480  94.780  1.00  0.00            
ATOM    976  HD1 PHE    61      -9.660  67.600  94.680  1.00  0.00            
ATOM    977  CE1 PHE    61     -11.330  67.870  96.000  1.00  0.00            
ATOM    978  HE1 PHE    61     -10.740  68.380  96.740  1.00  0.00            
ATOM    979  CZ  PHE    61     -12.690  67.660  96.230  1.00  0.00            
ATOM    980  HZ  PHE    61     -13.160  68.090  97.100  1.00  0.00            
ATOM    981  CE2 PHE    61     -13.450  66.960  95.270  1.00  0.00            
ATOM    982  HE2 PHE    61     -14.520  66.880  95.380  1.00  0.00            
ATOM    983  CD2 PHE    61     -12.850  66.510  94.080  1.00  0.00            
ATOM    984  HD2 PHE    61     -13.450  65.980  93.360  1.00  0.00            
ATOM    985  C   PHE    61     -11.370  63.800  93.230  1.00  0.00            
ATOM    986  O   PHE    61     -12.110  63.210  92.450  1.00  0.00            
ATOM    987  N   ARG    62     -11.580  63.610  94.550  1.00  0.00            
ATOM    988  H   ARG    62     -11.010  64.120  95.210  1.00  0.00            
ATOM    989  CA  ARG    62     -12.650  62.770  95.110  1.00  0.00            
ATOM    990  HA  ARG    62     -13.490  62.830  94.420  1.00  0.00            
ATOM    991  CB  ARG    62     -12.190  61.300  95.180  1.00  0.00            
ATOM    992  HB2 ARG    62     -13.000  60.670  95.540  1.00  0.00            
ATOM    993  HB3 ARG    62     -11.950  60.950  94.180  1.00  0.00            
ATOM    994  CG  ARG    62     -11.080  60.980  96.180  1.00  0.00            
ATOM    995  HG2 ARG    62     -10.170  61.500  95.890  1.00  0.00            
ATOM    996  HG3 ARG    62     -11.460  61.270  97.160  1.00  0.00            
ATOM    997  CD  ARG    62     -10.720  59.500  96.180  1.00  0.00            
ATOM    998  HD2 ARG    62     -11.450  58.990  96.810  1.00  0.00            
ATOM    999  HD3 ARG    62     -10.900  59.090  95.180  1.00  0.00            
ATOM   1000  NE  ARG    62      -9.310  59.250  96.580  1.00  0.00            
ATOM   1001  HE  ARG    62      -8.650  58.690  96.060  1.00  0.00            
ATOM   1002  CZ  ARG    62      -8.740  59.410  97.780  1.00  0.00            
ATOM   1003  NH1 ARG    62      -9.350  59.950  98.800  1.00  0.00            
ATOM   1004 1HH1 ARG    62     -10.340  60.110  98.780  1.00  0.00            
ATOM   1005 2HH1 ARG    62      -8.890  60.010  99.700  1.00  0.00            
ATOM   1006  NH2 ARG    62      -7.540  59.020  98.030  1.00  0.00            
ATOM   1007 1HH2 ARG    62      -6.990  58.680  97.250  1.00  0.00            
ATOM   1008 2HH2 ARG    62      -7.040  59.140  98.900  1.00  0.00            
ATOM   1009  C   ARG    62     -13.210  63.200  96.510  1.00  0.00            
ATOM   1010  O   ARG    62     -12.440  63.800  97.270  1.00  0.00            
ATOM   1011  N   TYR    63     -14.480  62.940  96.790  1.00  0.00            
ATOM   1012  H   TYR    63     -14.990  62.460  96.060  1.00  0.00            
ATOM   1013  CA  TYR    63     -15.260  63.030  98.090  1.00  0.00            
ATOM   1014  HA  TYR    63     -14.490  62.860  98.840  1.00  0.00            
ATOM   1015  CB  TYR    63     -15.860  64.420  98.250  1.00  0.00            
ATOM   1016  HB2 TYR    63     -15.020  65.080  98.460  1.00  0.00            
ATOM   1017  HB3 TYR    63     -16.280  64.770  97.310  1.00  0.00            
ATOM   1018  CG  TYR    63     -16.810  64.440  99.430  1.00  0.00            
ATOM   1019  CD1 TYR    63     -16.340  64.730 100.780  1.00  0.00            
ATOM   1020  HD1 TYR    63     -15.270  64.830 100.910  1.00  0.00            
ATOM   1021  CE1 TYR    63     -17.240  64.850 101.870  1.00  0.00            
ATOM   1022  HE1 TYR    63     -16.920  65.130 102.870  1.00  0.00            
ATOM   1023  CZ  TYR    63     -18.600  64.550 101.630  1.00  0.00            
ATOM   1024  OH  TYR    63     -19.420  64.540 102.750  1.00  0.00            
ATOM   1025  HH  TYR    63     -20.220  64.020 102.590  1.00  0.00            
ATOM   1026  CE2 TYR    63     -19.040  64.250 100.330  1.00  0.00            
ATOM   1027  HE2 TYR    63     -20.060  63.950 100.190  1.00  0.00            
ATOM   1028  CD2 TYR    63     -18.150  64.210  99.210  1.00  0.00            
ATOM   1029  HD2 TYR    63     -18.570  64.150  98.220  1.00  0.00            
ATOM   1030  C   TYR    63     -16.270  61.830  98.240  1.00  0.00            
ATOM   1031  O   TYR    63     -17.160  61.610  97.420  1.00  0.00            
ATOM   1032  N   GLY    64     -16.010  61.050  99.270  1.00  0.00            
ATOM   1033  H   GLY    64     -15.310  61.330  99.930  1.00  0.00            
ATOM   1034  CA  GLY    64     -16.600  59.780  99.470  1.00  0.00            
ATOM   1035  HA2 GLY    64     -17.490  59.970 100.060  1.00  0.00            
ATOM   1036  HA3 GLY    64     -16.860  59.430  98.470  1.00  0.00            
ATOM   1037  C   GLY    64     -15.570  58.950 100.240  1.00  0.00            
ATOM   1038  O   GLY    64     -14.500  59.480 100.690  1.00  0.00            
ATOM   1039  N   ARG    65     -15.720  57.620 100.290  1.00  0.00            
ATOM   1040  H   ARG    65     -16.590  57.250  99.960  1.00  0.00            
ATOM   1041  CA  ARG    65     -14.630  56.690 100.620  1.00  0.00            
ATOM   1042  HA  ARG    65     -14.360  56.840 101.660  1.00  0.00            
ATOM   1043  CB  ARG    65     -14.950  55.180 100.510  1.00  0.00            
ATOM   1044  HB2 ARG    65     -14.160  54.520 100.870  1.00  0.00            
ATOM   1045  HB3 ARG    65     -15.910  55.100 101.020  1.00  0.00            
ATOM   1046  CG  ARG    65     -15.230  54.690  99.130  1.00  0.00            
ATOM   1047  HG2 ARG    65     -15.970  55.330  98.660  1.00  0.00            
ATOM   1048  HG3 ARG    65     -14.310  54.600  98.550  1.00  0.00            
ATOM   1049  CD  ARG    65     -16.000  53.350  99.000  1.00  0.00            
ATOM   1050  HD2 ARG    65     -16.960  53.400  99.510  1.00  0.00            
ATOM   1051  HD3 ARG    65     -15.990  53.260  97.910  1.00  0.00            
ATOM   1052  NE  ARG    65     -15.320  52.170  99.620  1.00  0.00            
ATOM   1053  HE  ARG    65     -14.320  52.080  99.710  1.00  0.00            
ATOM   1054  CZ  ARG    65     -15.880  51.030  99.980  1.00  0.00            
ATOM   1055  NH1 ARG    65     -17.060  50.640  99.610  1.00  0.00            
ATOM   1056 1HH1 ARG    65     -17.560  51.160  98.900  1.00  0.00            
ATOM   1057 2HH1 ARG    65     -17.250  49.710  99.940  1.00  0.00            
ATOM   1058  NH2 ARG    65     -15.180  50.270 100.770  1.00  0.00            
ATOM   1059 1HH2 ARG    65     -14.230  50.600 100.910  1.00  0.00            
ATOM   1060 2HH2 ARG    65     -15.530  49.370 101.060  1.00  0.00            
ATOM   1061  C   ARG    65     -13.320  56.950  99.900  1.00  0.00            
ATOM   1062  O   ARG    65     -13.310  57.540  98.830  1.00  0.00            
ATOM   1063  N   GLU    66     -12.240  56.420 100.350  1.00  0.00            
ATOM   1064  H   GLU    66     -12.370  56.150 101.310  1.00  0.00            
ATOM   1065  CA  GLU    66     -10.900  56.760  99.880  1.00  0.00            
ATOM   1066  HA  GLU    66     -10.890  57.820  99.600  1.00  0.00            
ATOM   1067  CB  GLU    66      -9.850  56.560 101.020  1.00  0.00            
ATOM   1068  HB2 GLU    66      -9.840  55.510 101.290  1.00  0.00            
ATOM   1069  HB3 GLU    66      -8.910  56.880 100.580  1.00  0.00            
ATOM   1070  CG  GLU    66      -9.920  57.500 102.260  1.00  0.00            
ATOM   1071  HG2 GLU    66      -8.920  57.490 102.680  1.00  0.00            
ATOM   1072  HG3 GLU    66     -10.180  58.520 101.970  1.00  0.00            
ATOM   1073  CD  GLU    66     -10.910  57.010 103.370  1.00  0.00            
ATOM   1074  OE1 GLU    66     -11.740  56.150 103.050  1.00  0.00            
ATOM   1075  OE2 GLU    66     -10.760  57.440 104.500  1.00  0.00            
ATOM   1076  C   GLU    66     -10.480  55.960  98.640  1.00  0.00            
ATOM   1077  O   GLU    66      -9.540  56.430  97.970  1.00  0.00            
ATOM   1078  N   ASP    67     -11.140  54.780  98.480  1.00  0.00            
ATOM   1079  H   ASP    67     -11.870  54.550  99.130  1.00  0.00            
ATOM   1080  CA  ASP    67     -10.900  53.970  97.280  1.00  0.00            
ATOM   1081  HA  ASP    67      -9.900  54.180  96.880  1.00  0.00            
ATOM   1082  CB  ASP    67     -10.940  52.490  97.700  1.00  0.00            
ATOM   1083  HB2 ASP    67     -11.920  52.320  98.150  1.00  0.00            
ATOM   1084  HB3 ASP    67     -10.780  51.860  96.820  1.00  0.00            
ATOM   1085  CG  ASP    67      -9.850  52.100  98.680  1.00  0.00            
ATOM   1086  OD1 ASP    67      -8.660  52.440  98.450  1.00  0.00            
ATOM   1087  OD2 ASP    67     -10.150  51.270  99.590  1.00  0.00            
ATOM   1088  C   ASP    67     -11.950  54.080  96.130  1.00  0.00            
ATOM   1089  O   ASP    67     -13.120  53.680  96.320  1.00  0.00            
ATOM   1090  N   LEU    68     -11.430  54.520  94.970  1.00  0.00            
ATOM   1091  H   LEU    68     -10.470  54.820  94.900  1.00  0.00            
ATOM   1092  CA  LEU    68     -12.200  54.560  93.710  1.00  0.00            
ATOM   1093  HA  LEU    68     -13.180  54.990  93.950  1.00  0.00            
ATOM   1094  CB  LEU    68     -11.500  55.490  92.700  1.00  0.00            
ATOM   1095  HB2 LEU    68     -10.570  54.980  92.460  1.00  0.00            
ATOM   1096  HB3 LEU    68     -12.180  55.560  91.850  1.00  0.00            
ATOM   1097  CG  LEU    68     -11.250  56.940  93.110  1.00  0.00            
ATOM   1098  HG  LEU    68     -10.690  57.060  94.040  1.00  0.00            
ATOM   1099  CD1 LEU    68     -10.260  57.550  92.090  1.00  0.00            
ATOM   1100 1HD1 LEU    68     -10.730  57.510  91.110  1.00  0.00            
ATOM   1101 2HD1 LEU    68     -10.080  58.590  92.390  1.00  0.00            
ATOM   1102 3HD1 LEU    68      -9.300  57.030  92.070  1.00  0.00            
ATOM   1103  CD2 LEU    68     -12.600  57.640  93.250  1.00  0.00            
ATOM   1104 1HD2 LEU    68     -13.140  57.430  92.330  1.00  0.00            
ATOM   1105 2HD2 LEU    68     -13.170  57.330  94.120  1.00  0.00            
ATOM   1106 3HD2 LEU    68     -12.470  58.720  93.290  1.00  0.00            
ATOM   1107  C   LEU    68     -12.540  53.150  93.040  1.00  0.00            
ATOM   1108  O   LEU    68     -13.240  53.100  92.060  1.00  0.00            
ATOM   1109  N   ASP    69     -11.880  52.060  93.560  1.00  0.00            
ATOM   1110  H   ASP    69     -11.410  52.130  94.450  1.00  0.00            
ATOM   1111  CA  ASP    69     -12.100  50.680  93.010  1.00  0.00            
ATOM   1112  HA  ASP    69     -11.980  50.770  91.930  1.00  0.00            
ATOM   1113  CB  ASP    69     -11.030  49.750  93.630  1.00  0.00            
ATOM   1114  HB2 ASP    69     -11.310  49.670  94.680  1.00  0.00            
ATOM   1115  HB3 ASP    69     -11.040  48.790  93.120  1.00  0.00            
ATOM   1116  CG  ASP    69      -9.660  50.320  93.610  1.00  0.00            
ATOM   1117  OD1 ASP    69      -9.070  50.640  94.690  1.00  0.00            
ATOM   1118  OD2 ASP    69      -9.050  50.440  92.520  1.00  0.00            
ATOM   1119  C   ASP    69     -13.510  50.040  93.160  1.00  0.00            
ATOM   1120  O   ASP    69     -13.790  49.000  92.500  1.00  0.00            
ATOM   1121  N   VAL    70     -14.350  50.640  94.020  1.00  0.00            
ATOM   1122  H   VAL    70     -14.050  51.480  94.480  1.00  0.00            
ATOM   1123  CA  VAL    70     -15.650  50.110  94.510  1.00  0.00            
ATOM   1124  HA  VAL    70     -16.150  49.550  93.720  1.00  0.00            
ATOM   1125  CB  VAL    70     -15.520  49.380  95.880  1.00  0.00            
ATOM   1126  HB  VAL    70     -16.500  49.340  96.330  1.00  0.00            
ATOM   1127  CG1 VAL    70     -15.050  47.890  95.820  1.00  0.00            
ATOM   1128 1HG1 VAL    70     -15.020  47.530  96.850  1.00  0.00            
ATOM   1129 2HG1 VAL    70     -15.800  47.260  95.350  1.00  0.00            
ATOM   1130 3HG1 VAL    70     -14.060  47.680  95.410  1.00  0.00            
ATOM   1131  CG2 VAL    70     -14.610  50.220  96.870  1.00  0.00            
ATOM   1132 1HG2 VAL    70     -14.420  49.680  97.800  1.00  0.00            
ATOM   1133 2HG2 VAL    70     -13.640  50.340  96.390  1.00  0.00            
ATOM   1134 3HG2 VAL    70     -15.060  51.190  97.060  1.00  0.00            
ATOM   1135  C   VAL    70     -16.590  51.270  94.770  1.00  0.00            
ATOM   1136  O   VAL    70     -16.120  52.440  94.800  1.00  0.00            
ATOM   1137  N   LEU    71     -17.880  51.010  94.940  1.00  0.00            
ATOM   1138  H   LEU    71     -18.050  50.020  94.990  1.00  0.00            
ATOM   1139  CA  LEU    71     -18.990  52.010  95.220  1.00  0.00            
ATOM   1140  HA  LEU    71     -18.880  52.850  94.520  1.00  0.00            
ATOM   1141  CB  LEU    71     -20.400  51.490  95.040  1.00  0.00            
ATOM   1142  HB2 LEU    71     -20.390  50.670  95.750  1.00  0.00            
ATOM   1143  HB3 LEU    71     -21.140  52.190  95.420  1.00  0.00            
ATOM   1144  CG  LEU    71     -20.760  50.950  93.660  1.00  0.00            
ATOM   1145  HG  LEU    71     -19.880  50.360  93.380  1.00  0.00            
ATOM   1146  CD1 LEU    71     -21.930  49.960  93.640  1.00  0.00            
ATOM   1147 1HD1 LEU    71     -22.750  50.480  94.140  1.00  0.00            
ATOM   1148 2HD1 LEU    71     -22.160  49.670  92.610  1.00  0.00            
ATOM   1149 3HD1 LEU    71     -21.790  49.110  94.300  1.00  0.00            
ATOM   1150  CD2 LEU    71     -20.880  52.200  92.740  1.00  0.00            
ATOM   1151 1HD2 LEU    71     -21.560  52.940  93.160  1.00  0.00            
ATOM   1152 2HD2 LEU    71     -19.920  52.680  92.570  1.00  0.00            
ATOM   1153 3HD2 LEU    71     -21.240  51.800  91.790  1.00  0.00            
ATOM   1154  C   LEU    71     -18.820  52.710  96.620  1.00  0.00            
ATOM   1155  O   LEU    71     -18.060  52.220  97.470  1.00  0.00            
ATOM   1156  N   GLY    72     -19.580  53.780  96.790  1.00  0.00            
ATOM   1157  H   GLY    72     -20.090  54.130  95.990  1.00  0.00            
ATOM   1158  CA  GLY    72     -19.520  54.460  98.060  1.00  0.00            
ATOM   1159  HA2 GLY    72     -20.590  54.630  98.210  1.00  0.00            
ATOM   1160  HA3 GLY    72     -19.090  53.770  98.780  1.00  0.00            
ATOM   1161  C   GLY    72     -18.770  55.790  97.900  1.00  0.00            
ATOM   1162  O   GLY    72     -18.290  56.400  98.820  1.00  0.00            
ATOM   1163  N   LEU    73     -18.600  56.200  96.560  1.00  0.00            
ATOM   1164  H   LEU    73     -19.100  55.590  95.930  1.00  0.00            
ATOM   1165  CA  LEU    73     -18.260  57.530  95.990  1.00  0.00            
ATOM   1166  HA  LEU    73     -17.370  57.910  96.500  1.00  0.00            
ATOM   1167  CB  LEU    73     -17.930  57.320  94.470  1.00  0.00            
ATOM   1168  HB2 LEU    73     -17.160  56.560  94.330  1.00  0.00            
ATOM   1169  HB3 LEU    73     -18.840  57.090  93.920  1.00  0.00            
ATOM   1170  CG  LEU    73     -17.450  58.570  93.730  1.00  0.00            
ATOM   1171  HG  LEU    73     -18.290  59.260  93.660  1.00  0.00            
ATOM   1172  CD1 LEU    73     -16.340  59.390  94.410  1.00  0.00            
ATOM   1173 1HD1 LEU    73     -15.410  58.820  94.380  1.00  0.00            
ATOM   1174 2HD1 LEU    73     -16.160  60.200  93.700  1.00  0.00            
ATOM   1175 3HD1 LEU    73     -16.500  59.830  95.390  1.00  0.00            
ATOM   1176  CD2 LEU    73     -16.920  58.260  92.310  1.00  0.00            
ATOM   1177 1HD2 LEU    73     -17.770  57.810  91.790  1.00  0.00            
ATOM   1178 2HD2 LEU    73     -16.750  59.180  91.750  1.00  0.00            
ATOM   1179 3HD2 LEU    73     -16.020  57.650  92.340  1.00  0.00            
ATOM   1180  C   LEU    73     -19.470  58.470  96.100  1.00  0.00            
ATOM   1181  O   LEU    73     -20.520  58.140  95.630  1.00  0.00            
ATOM   1182  N   THR    74     -19.300  59.740  96.540  1.00  0.00            
ATOM   1183  H   THR    74     -18.370  59.940  96.890  1.00  0.00            
ATOM   1184  CA  THR    74     -20.290  60.840  96.440  1.00  0.00            
ATOM   1185  HA  THR    74     -21.270  60.450  96.140  1.00  0.00            
ATOM   1186  CB  THR    74     -20.480  61.500  97.860  1.00  0.00            
ATOM   1187  HB  THR    74     -19.490  61.670  98.290  1.00  0.00            
ATOM   1188  CG2 THR    74     -21.240  62.850  97.940  1.00  0.00            
ATOM   1189 1HG2 THR    74     -22.280  62.780  97.640  1.00  0.00            
ATOM   1190 2HG2 THR    74     -21.430  63.130  98.980  1.00  0.00            
ATOM   1191 3HG2 THR    74     -20.730  63.710  97.510  1.00  0.00            
ATOM   1192  OG1 THR    74     -21.270  60.630  98.680  1.00  0.00            
ATOM   1193  HG1 THR    74     -21.110  59.680  98.630  1.00  0.00            
ATOM   1194  C   THR    74     -19.910  61.830  95.380  1.00  0.00            
ATOM   1195  O   THR    74     -20.790  62.510  94.890  1.00  0.00            
ATOM   1196  N   PHE    75     -18.620  62.140  95.010  1.00  0.00            
ATOM   1197  H   PHE    75     -17.930  61.490  95.360  1.00  0.00            
ATOM   1198  CA  PHE    75     -18.200  63.090  93.900  1.00  0.00            
ATOM   1199  HA  PHE    75     -18.940  62.980  93.110  1.00  0.00            
ATOM   1200  CB  PHE    75     -18.450  64.550  94.480  1.00  0.00            
ATOM   1201  HB2 PHE    75     -19.490  64.800  94.650  1.00  0.00            
ATOM   1202  HB3 PHE    75     -17.980  64.650  95.460  1.00  0.00            
ATOM   1203  CG  PHE    75     -18.010  65.700  93.550  1.00  0.00            
ATOM   1204  CD1 PHE    75     -19.010  66.290  92.810  1.00  0.00            
ATOM   1205  HD1 PHE    75     -20.010  65.970  93.030  1.00  0.00            
ATOM   1206  CE1 PHE    75     -18.660  67.370  91.940  1.00  0.00            
ATOM   1207  HE1 PHE    75     -19.370  67.820  91.260  1.00  0.00            
ATOM   1208  CZ  PHE    75     -17.360  67.880  91.880  1.00  0.00            
ATOM   1209  HZ  PHE    75     -17.220  68.800  91.330  1.00  0.00            
ATOM   1210  CE2 PHE    75     -16.360  67.290  92.710  1.00  0.00            
ATOM   1211  HE2 PHE    75     -15.360  67.700  92.710  1.00  0.00            
ATOM   1212  CD2 PHE    75     -16.660  66.180  93.560  1.00  0.00            
ATOM   1213  HD2 PHE    75     -15.960  65.700  94.220  1.00  0.00            
ATOM   1214  C   PHE    75     -16.730  62.920  93.300  1.00  0.00            
ATOM   1215  O   PHE    75     -15.790  62.730  94.060  1.00  0.00            
ATOM   1216  N   ARG    76     -16.550  63.150  92.010  1.00  0.00            
ATOM   1217  H   ARG    76     -17.370  63.300  91.430  1.00  0.00            
ATOM   1218  CA  ARG    76     -15.190  63.210  91.420  1.00  0.00            
ATOM   1219  HA  ARG    76     -14.560  63.650  92.190  1.00  0.00            
ATOM   1220  CB  ARG    76     -14.790  61.800  91.080  1.00  0.00            
ATOM   1221  HB2 ARG    76     -13.740  61.880  90.770  1.00  0.00            
ATOM   1222  HB3 ARG    76     -14.780  61.110  91.920  1.00  0.00            
ATOM   1223  CG  ARG    76     -15.520  61.150  89.910  1.00  0.00            
ATOM   1224  HG2 ARG    76     -16.530  60.810  90.150  1.00  0.00            
ATOM   1225  HG3 ARG    76     -15.650  61.870  89.100  1.00  0.00            
ATOM   1226  CD  ARG    76     -14.900  59.860  89.440  1.00  0.00            
ATOM   1227  HD2 ARG    76     -14.570  59.280  90.300  1.00  0.00            
ATOM   1228  HD3 ARG    76     -15.700  59.310  88.950  1.00  0.00            
ATOM   1229  NE  ARG    76     -13.790  60.200  88.480  1.00  0.00            
ATOM   1230  HE  ARG    76     -13.960  61.000  87.880  1.00  0.00            
ATOM   1231  CZ  ARG    76     -12.650  59.480  88.300  1.00  0.00            
ATOM   1232  NH1 ARG    76     -12.330  58.410  88.950  1.00  0.00            
ATOM   1233 1HH1 ARG    76     -12.890  58.140  89.740  1.00  0.00            
ATOM   1234 2HH1 ARG    76     -11.420  57.990  88.870  1.00  0.00            
ATOM   1235  NH2 ARG    76     -11.680  60.000  87.610  1.00  0.00            
ATOM   1236 1HH2 ARG    76     -11.800  60.880  87.120  1.00  0.00            
ATOM   1237 2HH2 ARG    76     -10.930  59.350  87.400  1.00  0.00            
ATOM   1238  C   ARG    76     -15.010  64.050  90.170  1.00  0.00            
ATOM   1239  O   ARG    76     -15.990  64.320  89.460  1.00  0.00            
ATOM   1240  N   LYS    77     -13.750  64.380  89.850  1.00  0.00            
ATOM   1241  H   LYS    77     -12.980  64.110  90.450  1.00  0.00            
ATOM   1242  CA  LYS    77     -13.400  65.220  88.710  1.00  0.00            
ATOM   1243  HA  LYS    77     -14.190  65.050  87.990  1.00  0.00            
ATOM   1244  CB  LYS    77     -13.540  66.670  89.120  1.00  0.00            
ATOM   1245  HB2 LYS    77     -14.520  66.800  89.560  1.00  0.00            
ATOM   1246  HB3 LYS    77     -12.790  66.930  89.870  1.00  0.00            
ATOM   1247  CG  LYS    77     -13.430  67.690  87.950  1.00  0.00            
ATOM   1248  HG2 LYS    77     -12.420  67.870  87.570  1.00  0.00            
ATOM   1249  HG3 LYS    77     -14.030  67.440  87.070  1.00  0.00            
ATOM   1250  CD  LYS    77     -13.900  69.080  88.430  1.00  0.00            
ATOM   1251  HD2 LYS    77     -14.890  69.000  88.880  1.00  0.00            
ATOM   1252  HD3 LYS    77     -13.110  69.410  89.110  1.00  0.00            
ATOM   1253  CE  LYS    77     -13.990  70.160  87.300  1.00  0.00            
ATOM   1254  HE2 LYS    77     -13.000  70.150  86.840  1.00  0.00            
ATOM   1255  HE3 LYS    77     -14.800  69.800  86.670  1.00  0.00            
ATOM   1256  NZ  LYS    77     -14.180  71.560  87.800  1.00  0.00            
ATOM   1257  HZ1 LYS    77     -14.980  71.590  88.420  1.00  0.00            
ATOM   1258  HZ2 LYS    77     -13.400  71.840  88.370  1.00  0.00            
ATOM   1259  HZ3 LYS    77     -14.230  72.300  87.120  1.00  0.00            
ATOM   1260  C   LYS    77     -11.980  64.900  88.200  1.00  0.00            
ATOM   1261  O   LYS    77     -11.050  64.900  89.000  1.00  0.00            
ATOM   1262  N   ASP    78     -11.910  64.690  86.930  1.00  0.00            
ATOM   1263  H   ASP    78     -12.710  64.900  86.340  1.00  0.00            
ATOM   1264  CA  ASP    78     -10.710  64.460  86.240  1.00  0.00            
ATOM   1265  HA  ASP    78     -10.180  63.640  86.730  1.00  0.00            
ATOM   1266  CB  ASP    78     -10.870  63.890  84.730  1.00  0.00            
ATOM   1267  HB2 ASP    78     -11.620  64.530  84.280  1.00  0.00            
ATOM   1268  HB3 ASP    78      -9.910  63.900  84.210  1.00  0.00            
ATOM   1269  CG  ASP    78     -11.540  62.580  84.540  1.00  0.00            
ATOM   1270  OD1 ASP    78     -11.730  61.800  85.540  1.00  0.00            
ATOM   1271  OD2 ASP    78     -12.030  62.370  83.420  1.00  0.00            
ATOM   1272  C   ASP    78      -9.890  65.790  86.240  1.00  0.00            
ATOM   1273  O   ASP    78     -10.460  66.820  85.830  1.00  0.00            
ATOM   1274  N   LEU    79      -8.660  65.720  86.710  1.00  0.00            
ATOM   1275  H   LEU    79      -8.390  64.850  87.150  1.00  0.00            
ATOM   1276  CA  LEU    79      -7.640  66.850  86.760  1.00  0.00            
ATOM   1277  HA  LEU    79      -8.160  67.780  86.560  1.00  0.00            
ATOM   1278  CB  LEU    79      -6.990  67.020  88.140  1.00  0.00            
ATOM   1279  HB2 LEU    79      -6.300  66.180  88.150  1.00  0.00            
ATOM   1280  HB3 LEU    79      -6.440  67.960  88.200  1.00  0.00            
ATOM   1281  CG  LEU    79      -8.000  67.010  89.300  1.00  0.00            
ATOM   1282  HG  LEU    79      -8.590  66.090  89.340  1.00  0.00            
ATOM   1283  CD1 LEU    79      -7.190  67.130  90.590  1.00  0.00            
ATOM   1284 1HD1 LEU    79      -6.770  68.130  90.760  1.00  0.00            
ATOM   1285 2HD1 LEU    79      -7.790  66.850  91.460  1.00  0.00            
ATOM   1286 3HD1 LEU    79      -6.410  66.370  90.530  1.00  0.00            
ATOM   1287  CD2 LEU    79      -9.000  68.150  89.270  1.00  0.00            
ATOM   1288 1HD2 LEU    79      -9.500  68.320  88.310  1.00  0.00            
ATOM   1289 2HD2 LEU    79      -9.810  67.900  89.950  1.00  0.00            
ATOM   1290 3HD2 LEU    79      -8.580  69.120  89.560  1.00  0.00            
ATOM   1291  C   LEU    79      -6.540  66.730  85.680  1.00  0.00            
ATOM   1292  O   LEU    79      -5.940  67.770  85.290  1.00  0.00            
ATOM   1293  N   PHE    80      -6.300  65.480  85.200  1.00  0.00            
ATOM   1294  H   PHE    80      -6.970  64.760  85.440  1.00  0.00            
ATOM   1295  CA  PHE    80      -5.500  65.210  83.960  1.00  0.00            
ATOM   1296  HA  PHE    80      -5.640  65.890  83.120  1.00  0.00            
ATOM   1297  CB  PHE    80      -4.020  65.420  84.380  1.00  0.00            
ATOM   1298  HB2 PHE    80      -3.770  66.480  84.250  1.00  0.00            
ATOM   1299  HB3 PHE    80      -3.960  65.060  85.400  1.00  0.00            
ATOM   1300  CG  PHE    80      -2.920  64.700  83.600  1.00  0.00            
ATOM   1301  CD1 PHE    80      -2.480  65.310  82.420  1.00  0.00            
ATOM   1302  HD1 PHE    80      -2.910  66.230  82.060  1.00  0.00            
ATOM   1303  CE1 PHE    80      -1.450  64.700  81.590  1.00  0.00            
ATOM   1304  HE1 PHE    80      -1.130  65.200  80.680  1.00  0.00            
ATOM   1305  CZ  PHE    80      -0.880  63.490  82.010  1.00  0.00            
ATOM   1306  HZ  PHE    80      -0.100  63.050  81.410  1.00  0.00            
ATOM   1307  CE2 PHE    80      -1.300  62.900  83.210  1.00  0.00            
ATOM   1308  HE2 PHE    80      -0.920  61.960  83.580  1.00  0.00            
ATOM   1309  CD2 PHE    80      -2.280  63.510  84.020  1.00  0.00            
ATOM   1310  HD2 PHE    80      -2.640  63.050  84.930  1.00  0.00            
ATOM   1311  C   PHE    80      -5.660  63.770  83.450  1.00  0.00            
ATOM   1312  O   PHE    80      -6.120  62.870  84.150  1.00  0.00            
ATOM   1313  N   VAL    81      -5.320  63.610  82.190  1.00  0.00            
ATOM   1314  H   VAL    81      -5.160  64.380  81.550  1.00  0.00            
ATOM   1315  CA  VAL    81      -5.280  62.320  81.390  1.00  0.00            
ATOM   1316  HA  VAL    81      -5.030  61.510  82.070  1.00  0.00            
ATOM   1317  CB  VAL    81      -6.640  62.070  80.750  1.00  0.00            
ATOM   1318  HB  VAL    81      -6.900  62.920  80.120  1.00  0.00            
ATOM   1319  CG1 VAL    81      -6.530  60.750  79.950  1.00  0.00            
ATOM   1320 1HG1 VAL    81      -6.260  59.940  80.630  1.00  0.00            
ATOM   1321 2HG1 VAL    81      -7.550  60.590  79.600  1.00  0.00            
ATOM   1322 3HG1 VAL    81      -5.860  60.720  79.100  1.00  0.00            
ATOM   1323  CG2 VAL    81      -7.810  61.840  81.810  1.00  0.00            
ATOM   1324 1HG2 VAL    81      -7.710  60.910  82.370  1.00  0.00            
ATOM   1325 2HG2 VAL    81      -7.990  62.730  82.420  1.00  0.00            
ATOM   1326 3HG2 VAL    81      -8.730  61.660  81.240  1.00  0.00            
ATOM   1327  C   VAL    81      -4.110  62.490  80.330  1.00  0.00            
ATOM   1328  O   VAL    81      -4.070  63.460  79.600  1.00  0.00            
ATOM   1329  N   ALA    82      -3.310  61.450  80.160  1.00  0.00            
ATOM   1330  H   ALA    82      -3.240  60.800  80.930  1.00  0.00            
ATOM   1331  CA  ALA    82      -2.600  61.160  78.910  1.00  0.00            
ATOM   1332  HA  ALA    82      -3.060  61.700  78.090  1.00  0.00            
ATOM   1333  CB  ALA    82      -1.140  61.500  79.000  1.00  0.00            
ATOM   1334  HB1 ALA    82      -0.720  61.030  78.110  1.00  0.00            
ATOM   1335  HB2 ALA    82      -0.940  62.570  79.100  1.00  0.00            
ATOM   1336  HB3 ALA    82      -0.620  61.040  79.840  1.00  0.00            
ATOM   1337  C   ALA    82      -2.850  59.680  78.630  1.00  0.00            
ATOM   1338  O   ALA    82      -2.630  58.740  79.420  1.00  0.00            
ATOM   1339  N   ASN    83      -3.220  59.470  77.350  1.00  0.00            
ATOM   1340  H   ASN    83      -3.270  60.310  76.780  1.00  0.00            
ATOM   1341  CA  ASN    83      -3.530  58.110  76.780  1.00  0.00            
ATOM   1342  HA  ASN    83      -3.420  57.340  77.540  1.00  0.00            
ATOM   1343  CB  ASN    83      -5.070  58.010  76.500  1.00  0.00            
ATOM   1344  HB2 ASN    83      -5.700  58.190  77.370  1.00  0.00            
ATOM   1345  HB3 ASN    83      -5.330  58.850  75.850  1.00  0.00            
ATOM   1346  CG  ASN    83      -5.410  56.800  75.700  1.00  0.00            
ATOM   1347  OD1 ASN    83      -5.320  56.720  74.460  1.00  0.00            
ATOM   1348  ND2 ASN    83      -5.690  55.710  76.440  1.00  0.00            
ATOM   1349 1HD2 ASN    83      -5.880  54.860  75.920  1.00  0.00            
ATOM   1350 2HD2 ASN    83      -5.670  55.750  77.450  1.00  0.00            
ATOM   1351  C   ASN    83      -2.630  57.710  75.640  1.00  0.00            
ATOM   1352  O   ASN    83      -2.380  58.500  74.780  1.00  0.00            
ATOM   1353  N   VAL    84      -2.300  56.400  75.510  1.00  0.00            
ATOM   1354  H   VAL    84      -2.620  55.760  76.220  1.00  0.00            
ATOM   1355  CA  VAL    84      -1.630  55.780  74.330  1.00  0.00            
ATOM   1356  HA  VAL    84      -1.790  56.420  73.460  1.00  0.00            
ATOM   1357  CB  VAL    84      -0.080  55.790  74.680  1.00  0.00            
ATOM   1358  HB  VAL    84       0.090  56.740  75.180  1.00  0.00            
ATOM   1359  CG1 VAL    84       0.230  54.770  75.780  1.00  0.00            
ATOM   1360 1HG1 VAL    84      -0.400  54.900  76.660  1.00  0.00            
ATOM   1361 2HG1 VAL    84       0.150  53.740  75.440  1.00  0.00            
ATOM   1362 3HG1 VAL    84       1.240  54.950  76.160  1.00  0.00            
ATOM   1363  CG2 VAL    84       0.680  55.580  73.450  1.00  0.00            
ATOM   1364 1HG2 VAL    84       0.360  56.300  72.710  1.00  0.00            
ATOM   1365 2HG2 VAL    84       1.710  55.810  73.700  1.00  0.00            
ATOM   1366 3HG2 VAL    84       0.570  54.570  73.040  1.00  0.00            
ATOM   1367  C   VAL    84      -2.220  54.420  73.900  1.00  0.00            
ATOM   1368  O   VAL    84      -2.700  53.590  74.710  1.00  0.00            
ATOM   1369  N   GLN    85      -2.040  54.050  72.660  1.00  0.00            
ATOM   1370  H   GLN    85      -1.880  54.750  71.950  1.00  0.00            
ATOM   1371  CA  GLN    85      -2.380  52.740  72.070  1.00  0.00            
ATOM   1372  HA  GLN    85      -2.370  52.030  72.900  1.00  0.00            
ATOM   1373  CB  GLN    85      -3.790  52.810  71.460  1.00  0.00            
ATOM   1374  HB2 GLN    85      -3.970  51.770  71.220  1.00  0.00            
ATOM   1375  HB3 GLN    85      -4.550  53.000  72.220  1.00  0.00            
ATOM   1376  CG  GLN    85      -3.990  53.660  70.170  1.00  0.00            
ATOM   1377  HG2 GLN    85      -3.650  54.690  70.270  1.00  0.00            
ATOM   1378  HG3 GLN    85      -3.430  53.270  69.310  1.00  0.00            
ATOM   1379  CD  GLN    85      -5.510  53.660  69.880  1.00  0.00            
ATOM   1380  OE1 GLN    85      -6.270  54.500  70.270  1.00  0.00            
ATOM   1381  NE2 GLN    85      -6.060  52.860  69.020  1.00  0.00            
ATOM   1382 1HE2 GLN    85      -7.060  52.910  68.910  1.00  0.00            
ATOM   1383 2HE2 GLN    85      -5.530  52.230  68.440  1.00  0.00            
ATOM   1384  C   GLN    85      -1.320  52.200  71.110  1.00  0.00            
ATOM   1385  O   GLN    85      -1.480  51.100  70.600  1.00  0.00            
ATOM   1386  N   SER    86      -0.200  52.890  70.830  1.00  0.00            
ATOM   1387  H   SER    86      -0.030  53.800  71.220  1.00  0.00            
ATOM   1388  CA  SER    86       0.920  52.170  70.140  1.00  0.00            
ATOM   1389  HA  SER    86       0.820  51.090  70.210  1.00  0.00            
ATOM   1390  CB  SER    86       1.040  52.560  68.690  1.00  0.00            
ATOM   1391  HB2 SER    86       0.110  52.390  68.150  1.00  0.00            
ATOM   1392  HB3 SER    86       1.220  53.630  68.620  1.00  0.00            
ATOM   1393  OG  SER    86       1.980  51.770  67.950  1.00  0.00            
ATOM   1394  HG  SER    86       1.450  50.990  67.760  1.00  0.00            
ATOM   1395  C   SER    86       2.220  52.440  70.880  1.00  0.00            
ATOM   1396  O   SER    86       2.410  53.530  71.440  1.00  0.00            
ATOM   1397  N   PHE    87       3.040  51.370  70.940  1.00  0.00            
ATOM   1398  H   PHE    87       2.800  50.570  70.360  1.00  0.00            
ATOM   1399  CA  PHE    87       4.100  51.130  71.980  1.00  0.00            
ATOM   1400  HA  PHE    87       4.130  51.960  72.690  1.00  0.00            
ATOM   1401  CB  PHE    87       3.690  50.010  72.950  1.00  0.00            
ATOM   1402  HB2 PHE    87       3.820  49.030  72.490  1.00  0.00            
ATOM   1403  HB3 PHE    87       4.370  50.070  73.800  1.00  0.00            
ATOM   1404  CG  PHE    87       2.250  50.120  73.520  1.00  0.00            
ATOM   1405  CD1 PHE    87       2.150  50.810  74.740  1.00  0.00            
ATOM   1406  HD1 PHE    87       3.030  51.110  75.300  1.00  0.00            
ATOM   1407  CE1 PHE    87       0.920  51.120  75.230  1.00  0.00            
ATOM   1408  HE1 PHE    87       0.870  51.810  76.050  1.00  0.00            
ATOM   1409  CZ  PHE    87      -0.290  50.650  74.630  1.00  0.00            
ATOM   1410  HZ  PHE    87      -1.230  50.820  75.130  1.00  0.00            
ATOM   1411  CE2 PHE    87      -0.170  49.870  73.450  1.00  0.00            
ATOM   1412  HE2 PHE    87      -1.020  49.400  72.970  1.00  0.00            
ATOM   1413  CD2 PHE    87       1.080  49.630  72.890  1.00  0.00            
ATOM   1414  HD2 PHE    87       1.080  48.990  72.020  1.00  0.00            
ATOM   1415  C   PHE    87       5.540  50.920  71.500  1.00  0.00            
ATOM   1416  O   PHE    87       6.090  49.930  71.920  1.00  0.00            
ATOM   1417  N   PRO    88       6.120  51.790  70.630  1.00  0.00            
ATOM   1418  CD  PRO    88       5.500  52.920  69.960  1.00  0.00            
ATOM   1419  HD2 PRO    88       5.630  53.870  70.470  1.00  0.00            
ATOM   1420  HD3 PRO    88       4.460  52.840  69.620  1.00  0.00            
ATOM   1421  CG  PRO    88       6.310  52.910  68.650  1.00  0.00            
ATOM   1422  HG2 PRO    88       6.330  53.870  68.140  1.00  0.00            
ATOM   1423  HG3 PRO    88       5.880  52.140  68.010  1.00  0.00            
ATOM   1424  CB  PRO    88       7.750  52.600  68.940  1.00  0.00            
ATOM   1425  HB2 PRO    88       8.230  53.500  69.330  1.00  0.00            
ATOM   1426  HB3 PRO    88       8.220  52.190  68.050  1.00  0.00            
ATOM   1427  CA  PRO    88       7.480  51.570  70.090  1.00  0.00            
ATOM   1428  HA  PRO    88       7.650  50.530  69.810  1.00  0.00            
ATOM   1429  C   PRO    88       8.430  51.850  71.240  1.00  0.00            
ATOM   1430  O   PRO    88       8.200  52.820  71.930  1.00  0.00            
ATOM   1431  N   PRO    89       9.630  51.220  71.370  1.00  0.00            
ATOM   1432  CD  PRO    89      10.240  50.250  70.460  1.00  0.00            
ATOM   1433  HD2 PRO    89      10.140  50.630  69.440  1.00  0.00            
ATOM   1434  HD3 PRO    89       9.720  49.300  70.590  1.00  0.00            
ATOM   1435  CG  PRO    89      11.700  50.050  70.870  1.00  0.00            
ATOM   1436  HG2 PRO    89      12.290  50.900  70.520  1.00  0.00            
ATOM   1437  HG3 PRO    89      11.930  49.070  70.430  1.00  0.00            
ATOM   1438  CB  PRO    89      11.550  50.150  72.380  1.00  0.00            
ATOM   1439  HB2 PRO    89      12.440  50.220  73.010  1.00  0.00            
ATOM   1440  HB3 PRO    89      10.910  49.330  72.700  1.00  0.00            
ATOM   1441  CA  PRO    89      10.610  51.410  72.430  1.00  0.00            
ATOM   1442  HA  PRO    89      10.170  51.480  73.430  1.00  0.00            
ATOM   1443  C   PRO    89      11.400  52.740  72.370  1.00  0.00            
ATOM   1444  O   PRO    89      11.920  53.120  73.450  1.00  0.00            
ATOM   1445  N   ALA    90      11.140  53.540  71.310  1.00  0.00            
ATOM   1446  H   ALA    90      10.780  53.140  70.450  1.00  0.00            
ATOM   1447  CA  ALA    90      11.380  55.010  71.190  1.00  0.00            
ATOM   1448  HA  ALA    90      11.330  55.500  72.160  1.00  0.00            
ATOM   1449  CB  ALA    90      12.830  55.210  70.700  1.00  0.00            
ATOM   1450  HB1 ALA    90      13.560  54.580  71.200  1.00  0.00            
ATOM   1451  HB2 ALA    90      12.890  55.100  69.620  1.00  0.00            
ATOM   1452  HB3 ALA    90      13.130  56.240  70.910  1.00  0.00            
ATOM   1453  C   ALA    90      10.350  55.860  70.290  1.00  0.00            
ATOM   1454  O   ALA    90      10.700  56.290  69.210  1.00  0.00            
ATOM   1455  N   PRO    91       9.190  56.300  70.840  1.00  0.00            
ATOM   1456  CD  PRO    91       8.650  55.970  72.170  1.00  0.00            
ATOM   1457  HD2 PRO    91       8.800  56.850  72.790  1.00  0.00            
ATOM   1458  HD3 PRO    91       9.110  55.090  72.630  1.00  0.00            
ATOM   1459  CG  PRO    91       7.220  55.880  71.800  1.00  0.00            
ATOM   1460  HG2 PRO    91       6.490  56.000  72.600  1.00  0.00            
ATOM   1461  HG3 PRO    91       6.980  54.940  71.310  1.00  0.00            
ATOM   1462  CB  PRO    91       6.920  57.000  70.770  1.00  0.00            
ATOM   1463  HB2 PRO    91       6.780  57.980  71.210  1.00  0.00            
ATOM   1464  HB3 PRO    91       6.010  56.830  70.210  1.00  0.00            
ATOM   1465  CA  PRO    91       8.210  56.920  69.990  1.00  0.00            
ATOM   1466  HA  PRO    91       8.020  56.300  69.110  1.00  0.00            
ATOM   1467  C   PRO    91       8.540  58.310  69.420  1.00  0.00            
ATOM   1468  O   PRO    91       9.460  59.050  69.840  1.00  0.00            
ATOM   1469  N   GLU    92       7.740  58.750  68.490  1.00  0.00            
ATOM   1470  H   GLU    92       7.130  58.080  68.050  1.00  0.00            
ATOM   1471  CA  GLU    92       7.960  60.010  67.780  1.00  0.00            
ATOM   1472  HA  GLU    92       8.960  60.040  67.350  1.00  0.00            
ATOM   1473  CB  GLU    92       7.010  60.150  66.630  1.00  0.00            
ATOM   1474  HB2 GLU    92       7.250  59.330  65.960  1.00  0.00            
ATOM   1475  HB3 GLU    92       5.960  60.110  66.910  1.00  0.00            
ATOM   1476  CG  GLU    92       7.310  61.530  65.990  1.00  0.00            
ATOM   1477  HG2 GLU    92       6.610  61.670  65.170  1.00  0.00            
ATOM   1478  HG3 GLU    92       7.340  62.320  66.740  1.00  0.00            
ATOM   1479  CD  GLU    92       8.810  61.590  65.440  1.00  0.00            
ATOM   1480  OE1 GLU    92       9.690  62.250  66.060  1.00  0.00            
ATOM   1481  OE2 GLU    92       9.170  60.920  64.440  1.00  0.00            
ATOM   1482  C   GLU    92       7.820  61.190  68.810  1.00  0.00            
ATOM   1483  O   GLU    92       6.790  61.310  69.520  1.00  0.00            
ATOM   1484  N   ASP    93       8.770  62.170  68.900  1.00  0.00            
ATOM   1485  H   ASP    93       9.650  62.100  68.420  1.00  0.00            
ATOM   1486  CA  ASP    93       8.750  63.300  69.850  1.00  0.00            
ATOM   1487  HA  ASP    93       9.660  63.860  69.630  1.00  0.00            
ATOM   1488  CB  ASP    93       7.620  64.370  69.570  1.00  0.00            
ATOM   1489  HB2 ASP    93       7.560  64.520  68.490  1.00  0.00            
ATOM   1490  HB3 ASP    93       6.640  63.940  69.810  1.00  0.00            
ATOM   1491  CG  ASP    93       7.710  65.760  70.280  1.00  0.00            
ATOM   1492  OD1 ASP    93       8.830  66.230  70.640  1.00  0.00            
ATOM   1493  OD2 ASP    93       6.660  66.440  70.460  1.00  0.00            
ATOM   1494  C   ASP    93       8.930  62.830  71.300  1.00  0.00            
ATOM   1495  O   ASP    93       8.770  63.550  72.300  1.00  0.00            
ATOM   1496  N   LYS    94       9.410  61.540  71.540  1.00  0.00            
ATOM   1497  H   LYS    94       9.450  60.920  70.740  1.00  0.00            
ATOM   1498  CA  LYS    94       9.830  61.040  72.880  1.00  0.00            
ATOM   1499  HA  LYS    94      10.170  61.840  73.530  1.00  0.00            
ATOM   1500  CB  LYS    94       8.590  60.280  73.420  1.00  0.00            
ATOM   1501  HB2 LYS    94       8.540  59.260  73.060  1.00  0.00            
ATOM   1502  HB3 LYS    94       8.820  60.040  74.460  1.00  0.00            
ATOM   1503  CG  LYS    94       7.230  60.920  73.370  1.00  0.00            
ATOM   1504  HG2 LYS    94       7.270  62.000  73.520  1.00  0.00            
ATOM   1505  HG3 LYS    94       6.890  60.740  72.350  1.00  0.00            
ATOM   1506  CD  LYS    94       6.360  60.200  74.410  1.00  0.00            
ATOM   1507  HD2 LYS    94       6.180  59.140  74.250  1.00  0.00            
ATOM   1508  HD3 LYS    94       6.810  60.320  75.400  1.00  0.00            
ATOM   1509  CE  LYS    94       5.000  60.860  74.320  1.00  0.00            
ATOM   1510  HE2 LYS    94       5.020  61.930  74.110  1.00  0.00            
ATOM   1511  HE3 LYS    94       4.400  60.360  73.570  1.00  0.00            
ATOM   1512  NZ  LYS    94       4.350  60.620  75.620  1.00  0.00            
ATOM   1513  HZ1 LYS    94       4.640  61.350  76.250  1.00  0.00            
ATOM   1514  HZ2 LYS    94       3.340  60.680  75.640  1.00  0.00            
ATOM   1515  HZ3 LYS    94       4.650  59.760  76.060  1.00  0.00            
ATOM   1516  C   LYS    94      11.170  60.230  72.760  1.00  0.00            
ATOM   1517  O   LYS    94      11.680  59.980  71.670  1.00  0.00            
ATOM   1518  N   LYS    95      11.640  59.780  73.880  1.00  0.00            
ATOM   1519  H   LYS    95      11.190  60.120  74.720  1.00  0.00            
ATOM   1520  CA  LYS    95      13.000  59.230  74.050  1.00  0.00            
ATOM   1521  HA  LYS    95      13.700  59.820  73.450  1.00  0.00            
ATOM   1522  CB  LYS    95      13.320  59.470  75.570  1.00  0.00            
ATOM   1523  HB2 LYS    95      14.340  59.130  75.780  1.00  0.00            
ATOM   1524  HB3 LYS    95      13.300  60.560  75.700  1.00  0.00            
ATOM   1525  CG  LYS    95      12.370  58.710  76.520  1.00  0.00            
ATOM   1526  HG2 LYS    95      11.320  58.820  76.260  1.00  0.00            
ATOM   1527  HG3 LYS    95      12.520  57.630  76.520  1.00  0.00            
ATOM   1528  CD  LYS    95      12.580  59.370  77.860  1.00  0.00            
ATOM   1529  HD2 LYS    95      13.630  59.300  78.140  1.00  0.00            
ATOM   1530  HD3 LYS    95      12.230  60.390  77.700  1.00  0.00            
ATOM   1531  CE  LYS    95      11.770  58.640  78.900  1.00  0.00            
ATOM   1532  HE2 LYS    95      10.680  58.700  78.880  1.00  0.00            
ATOM   1533  HE3 LYS    95      12.030  57.590  78.780  1.00  0.00            
ATOM   1534  NZ  LYS    95      12.130  59.080  80.270  1.00  0.00            
ATOM   1535  HZ1 LYS    95      11.700  58.560  81.010  1.00  0.00            
ATOM   1536  HZ2 LYS    95      13.130  58.950  80.360  1.00  0.00            
ATOM   1537  HZ3 LYS    95      11.910  60.060  80.360  1.00  0.00            
ATOM   1538  C   LYS    95      13.130  57.760  73.750  1.00  0.00            
ATOM   1539  O   LYS    95      12.190  57.000  73.850  1.00  0.00            
ATOM   1540  N   PRO    96      14.310  57.170  73.450  1.00  0.00            
ATOM   1541  CD  PRO    96      15.490  57.850  72.880  1.00  0.00            
ATOM   1542  HD2 PRO    96      15.700  58.700  73.530  1.00  0.00            
ATOM   1543  HD3 PRO    96      15.280  58.170  71.860  1.00  0.00            
ATOM   1544  CG  PRO    96      16.670  56.870  72.880  1.00  0.00            
ATOM   1545  HG2 PRO    96      17.290  57.000  73.770  1.00  0.00            
ATOM   1546  HG3 PRO    96      17.340  56.940  72.030  1.00  0.00            
ATOM   1547  CB  PRO    96      16.010  55.440  73.010  1.00  0.00            
ATOM   1548  HB2 PRO    96      16.580  54.840  73.720  1.00  0.00            
ATOM   1549  HB3 PRO    96      15.890  55.000  72.020  1.00  0.00            
ATOM   1550  CA  PRO    96      14.640  55.720  73.680  1.00  0.00            
ATOM   1551  HA  PRO    96      13.860  55.070  73.270  1.00  0.00            
ATOM   1552  C   PRO    96      14.680  55.380  75.190  1.00  0.00            
ATOM   1553  O   PRO    96      14.790  56.220  76.120  1.00  0.00            
ATOM   1554  N   LEU    97      14.540  54.110  75.590  1.00  0.00            
ATOM   1555  H   LEU    97      14.690  53.440  74.850  1.00  0.00            
ATOM   1556  CA  LEU    97      14.430  53.620  77.000  1.00  0.00            
ATOM   1557  HA  LEU    97      13.570  54.160  77.400  1.00  0.00            
ATOM   1558  CB  LEU    97      14.320  52.110  77.030  1.00  0.00            
ATOM   1559  HB2 LEU    97      15.200  51.660  76.590  1.00  0.00            
ATOM   1560  HB3 LEU    97      14.300  51.790  78.070  1.00  0.00            
ATOM   1561  CG  LEU    97      13.070  51.590  76.180  1.00  0.00            
ATOM   1562  HG  LEU    97      13.170  51.730  75.100  1.00  0.00            
ATOM   1563  CD1 LEU    97      13.020  50.080  76.400  1.00  0.00            
ATOM   1564 1HD1 LEU    97      12.340  49.540  75.730  1.00  0.00            
ATOM   1565 2HD1 LEU    97      13.980  49.650  76.130  1.00  0.00            
ATOM   1566 3HD1 LEU    97      12.940  49.920  77.480  1.00  0.00            
ATOM   1567  CD2 LEU    97      11.770  52.140  76.650  1.00  0.00            
ATOM   1568 1HD2 LEU    97      11.040  51.860  75.890  1.00  0.00            
ATOM   1569 2HD2 LEU    97      11.580  51.660  77.610  1.00  0.00            
ATOM   1570 3HD2 LEU    97      11.720  53.220  76.540  1.00  0.00            
ATOM   1571  C   LEU    97      15.570  54.050  78.010  1.00  0.00            
ATOM   1572  O   LEU    97      16.760  53.850  77.660  1.00  0.00            
ATOM   1573  N   THR    98      15.300  54.600  79.190  1.00  0.00            
ATOM   1574  H   THR    98      14.360  54.850  79.450  1.00  0.00            
ATOM   1575  CA  THR    98      16.310  54.760  80.280  1.00  0.00            
ATOM   1576  HA  THR    98      17.220  55.180  79.840  1.00  0.00            
ATOM   1577  CB  THR    98      15.780  55.670  81.430  1.00  0.00            
ATOM   1578  HB  THR    98      15.380  56.570  80.970  1.00  0.00            
ATOM   1579  CG2 THR    98      14.710  55.090  82.340  1.00  0.00            
ATOM   1580 1HG2 THR    98      14.460  55.900  83.030  1.00  0.00            
ATOM   1581 2HG2 THR    98      13.900  54.640  81.760  1.00  0.00            
ATOM   1582 3HG2 THR    98      14.980  54.180  82.870  1.00  0.00            
ATOM   1583  OG1 THR    98      16.780  55.990  82.330  1.00  0.00            
ATOM   1584  HG1 THR    98      16.340  56.440  83.070  1.00  0.00            
ATOM   1585  C   THR    98      16.780  53.410  80.880  1.00  0.00            
ATOM   1586  O   THR    98      16.060  52.460  80.620  1.00  0.00            
ATOM   1587  N   ARG    99      17.890  53.290  81.650  1.00  0.00            
ATOM   1588  H   ARG    99      18.320  54.190  81.810  1.00  0.00            
ATOM   1589  CA  ARG    99      18.500  52.110  82.290  1.00  0.00            
ATOM   1590  HA  ARG    99      18.880  51.400  81.550  1.00  0.00            
ATOM   1591  CB  ARG    99      19.610  52.530  83.250  1.00  0.00            
ATOM   1592  HB2 ARG    99      19.210  53.350  83.830  1.00  0.00            
ATOM   1593  HB3 ARG    99      19.990  51.680  83.820  1.00  0.00            
ATOM   1594  CG  ARG    99      20.810  52.970  82.400  1.00  0.00            
ATOM   1595  HG2 ARG    99      21.170  52.310  81.610  1.00  0.00            
ATOM   1596  HG3 ARG    99      20.420  53.840  81.870  1.00  0.00            
ATOM   1597  CD  ARG    99      21.960  53.520  83.250  1.00  0.00            
ATOM   1598  HD2 ARG    99      21.470  54.260  83.890  1.00  0.00            
ATOM   1599  HD3 ARG    99      22.430  52.810  83.930  1.00  0.00            
ATOM   1600  NE  ARG    99      22.890  54.260  82.350  1.00  0.00            
ATOM   1601  HE  ARG    99      22.720  54.210  81.360  1.00  0.00            
ATOM   1602  CZ  ARG    99      24.080  54.620  82.640  1.00  0.00            
ATOM   1603  NH1 ARG    99      24.450  54.710  83.870  1.00  0.00            
ATOM   1604 1HH1 ARG    99      23.760  54.470  84.560  1.00  0.00            
ATOM   1605 2HH1 ARG    99      25.310  55.200  84.060  1.00  0.00            
ATOM   1606  NH2 ARG    99      24.830  55.180  81.760  1.00  0.00            
ATOM   1607 1HH2 ARG    99      24.530  55.110  80.800  1.00  0.00            
ATOM   1608 2HH2 ARG    99      25.820  55.250  81.920  1.00  0.00            
ATOM   1609  C   ARG    99      17.360  51.200  82.930  1.00  0.00            
ATOM   1610  O   ARG    99      17.270  50.080  82.460  1.00  0.00            
ATOM   1611  N   LEU   100      16.530  51.650  83.870  1.00  0.00            
ATOM   1612  H   LEU   100      16.700  52.590  84.210  1.00  0.00            
ATOM   1613  CA  LEU   100      15.470  50.860  84.440  1.00  0.00            
ATOM   1614  HA  LEU   100      15.980  50.080  85.010  1.00  0.00            
ATOM   1615  CB  LEU   100      14.630  51.770  85.490  1.00  0.00            
ATOM   1616  HB2 LEU   100      15.360  52.360  86.050  1.00  0.00            
ATOM   1617  HB3 LEU   100      14.030  52.490  84.950  1.00  0.00            
ATOM   1618  CG  LEU   100      13.950  51.080  86.660  1.00  0.00            
ATOM   1619  HG  LEU   100      14.730  50.420  87.040  1.00  0.00            
ATOM   1620  CD1 LEU   100      13.450  52.110  87.730  1.00  0.00            
ATOM   1621 1HD1 LEU   100      14.250  52.770  88.080  1.00  0.00            
ATOM   1622 2HD1 LEU   100      12.710  52.760  87.270  1.00  0.00            
ATOM   1623 3HD1 LEU   100      13.030  51.590  88.580  1.00  0.00            
ATOM   1624  CD2 LEU   100      12.850  50.170  86.300  1.00  0.00            
ATOM   1625 1HD2 LEU   100      12.220  50.760  85.630  1.00  0.00            
ATOM   1626 2HD2 LEU   100      13.270  49.260  85.860  1.00  0.00            
ATOM   1627 3HD2 LEU   100      12.300  49.880  87.190  1.00  0.00            
ATOM   1628  C   LEU   100      14.510  50.280  83.420  1.00  0.00            
ATOM   1629  O   LEU   100      14.070  49.150  83.560  1.00  0.00            
ATOM   1630  N   GLN   101      14.250  50.970  82.290  1.00  0.00            
ATOM   1631  H   GLN   101      14.650  51.880  82.100  1.00  0.00            
ATOM   1632  CA  GLN   101      13.270  50.430  81.390  1.00  0.00            
ATOM   1633  HA  GLN   101      12.490  49.840  81.870  1.00  0.00            
ATOM   1634  CB  GLN   101      12.530  51.620  80.670  1.00  0.00            
ATOM   1635  HB2 GLN   101      13.220  52.370  80.270  1.00  0.00            
ATOM   1636  HB3 GLN   101      11.960  51.190  79.850  1.00  0.00            
ATOM   1637  CG  GLN   101      11.490  52.280  81.680  1.00  0.00            
ATOM   1638  HG2 GLN   101      11.820  52.050  82.700  1.00  0.00            
ATOM   1639  HG3 GLN   101      11.440  53.340  81.420  1.00  0.00            
ATOM   1640  CD  GLN   101      10.120  51.660  81.540  1.00  0.00            
ATOM   1641  OE1 GLN   101       9.530  50.990  82.360  1.00  0.00            
ATOM   1642  NE2 GLN   101       9.410  51.760  80.390  1.00  0.00            
ATOM   1643 1HE2 GLN   101       8.500  51.330  80.420  1.00  0.00            
ATOM   1644 2HE2 GLN   101       9.760  52.280  79.590  1.00  0.00            
ATOM   1645  C   GLN   101      13.910  49.510  80.370  1.00  0.00            
ATOM   1646  O   GLN   101      13.280  48.580  79.880  1.00  0.00            
ATOM   1647  N   GLU   102      15.130  49.850  79.950  1.00  0.00            
ATOM   1648  H   GLU   102      15.590  50.680  80.300  1.00  0.00            
ATOM   1649  CA  GLU   102      16.000  48.960  79.170  1.00  0.00            
ATOM   1650  HA  GLU   102      15.480  48.650  78.270  1.00  0.00            
ATOM   1651  CB  GLU   102      17.240  49.820  78.790  1.00  0.00            
ATOM   1652  HB2 GLU   102      16.870  50.690  78.250  1.00  0.00            
ATOM   1653  HB3 GLU   102      17.930  50.080  79.590  1.00  0.00            
ATOM   1654  CG  GLU   102      18.060  48.980  77.780  1.00  0.00            
ATOM   1655  HG2 GLU   102      19.130  49.200  77.770  1.00  0.00            
ATOM   1656  HG3 GLU   102      18.040  47.900  77.960  1.00  0.00            
ATOM   1657  CD  GLU   102      17.620  49.300  76.330  1.00  0.00            
ATOM   1658  OE1 GLU   102      18.270  50.150  75.660  1.00  0.00            
ATOM   1659  OE2 GLU   102      16.570  48.830  75.840  1.00  0.00            
ATOM   1660  C   GLU   102      16.220  47.620  79.810  1.00  0.00            
ATOM   1661  O   GLU   102      15.830  46.560  79.290  1.00  0.00            
ATOM   1662  N   ARG   103      16.640  47.620  81.100  1.00  0.00            
ATOM   1663  H   ARG   103      16.990  48.500  81.470  1.00  0.00            
ATOM   1664  CA  ARG   103      16.690  46.470  82.000  1.00  0.00            
ATOM   1665  HA  ARG   103      17.410  45.720  81.690  1.00  0.00            
ATOM   1666  CB  ARG   103      17.120  47.010  83.330  1.00  0.00            
ATOM   1667  HB2 ARG   103      16.550  47.900  83.580  1.00  0.00            
ATOM   1668  HB3 ARG   103      16.990  46.200  84.040  1.00  0.00            
ATOM   1669  CG  ARG   103      18.660  47.350  83.340  1.00  0.00            
ATOM   1670  HG2 ARG   103      19.190  46.430  83.050  1.00  0.00            
ATOM   1671  HG3 ARG   103      18.900  47.900  82.430  1.00  0.00            
ATOM   1672  CD  ARG   103      19.210  47.960  84.610  1.00  0.00            
ATOM   1673  HD2 ARG   103      20.230  48.200  84.320  1.00  0.00            
ATOM   1674  HD3 ARG   103      18.720  48.840  85.040  1.00  0.00            
ATOM   1675  NE  ARG   103      19.250  46.860  85.570  1.00  0.00            
ATOM   1676  HE  ARG   103      19.390  45.930  85.210  1.00  0.00            
ATOM   1677  CZ  ARG   103      19.160  46.860  86.880  1.00  0.00            
ATOM   1678  NH1 ARG   103      18.970  47.890  87.660  1.00  0.00            
ATOM   1679 1HH1 ARG   103      18.820  48.820  87.310  1.00  0.00            
ATOM   1680 2HH1 ARG   103      18.970  47.740  88.660  1.00  0.00            
ATOM   1681  NH2 ARG   103      19.230  45.680  87.470  1.00  0.00            
ATOM   1682 1HH2 ARG   103      19.530  44.800  87.070  1.00  0.00            
ATOM   1683 2HH2 ARG   103      18.910  45.700  88.420  1.00  0.00            
ATOM   1684  C   ARG   103      15.330  45.690  82.150  1.00  0.00            
ATOM   1685  O   ARG   103      15.400  44.500  82.170  1.00  0.00            
ATOM   1686  N   LEU   104      14.240  46.490  82.270  1.00  0.00            
ATOM   1687  H   LEU   104      14.360  47.490  82.340  1.00  0.00            
ATOM   1688  CA  LEU   104      12.870  45.930  82.330  1.00  0.00            
ATOM   1689  HA  LEU   104      12.960  45.240  83.160  1.00  0.00            
ATOM   1690  CB  LEU   104      11.830  47.070  82.660  1.00  0.00            
ATOM   1691  HB2 LEU   104      12.120  47.530  83.600  1.00  0.00            
ATOM   1692  HB3 LEU   104      11.810  47.790  81.840  1.00  0.00            
ATOM   1693  CG  LEU   104      10.380  46.580  82.940  1.00  0.00            
ATOM   1694  HG  LEU   104      10.080  46.230  81.960  1.00  0.00            
ATOM   1695  CD1 LEU   104      10.360  45.280  83.760  1.00  0.00            
ATOM   1696 1HD1 LEU   104       9.310  45.070  83.990  1.00  0.00            
ATOM   1697 2HD1 LEU   104      10.760  44.370  83.310  1.00  0.00            
ATOM   1698 3HD1 LEU   104      10.900  45.460  84.690  1.00  0.00            
ATOM   1699  CD2 LEU   104       9.600  47.680  83.640  1.00  0.00            
ATOM   1700 1HD2 LEU   104       8.560  47.410  83.800  1.00  0.00            
ATOM   1701 2HD2 LEU   104       9.980  48.010  84.610  1.00  0.00            
ATOM   1702 3HD2 LEU   104       9.560  48.600  83.070  1.00  0.00            
ATOM   1703  C   LEU   104      12.530  45.080  81.090  1.00  0.00            
ATOM   1704  O   LEU   104      12.120  43.890  81.220  1.00  0.00            
ATOM   1705  N   ILE   105      12.700  45.660  79.850  1.00  0.00            
ATOM   1706  H   ILE   105      13.040  46.610  79.910  1.00  0.00            
ATOM   1707  CA  ILE   105      12.510  44.980  78.560  1.00  0.00            
ATOM   1708  HA  ILE   105      11.540  44.490  78.580  1.00  0.00            
ATOM   1709  CB  ILE   105      12.420  46.120  77.470  1.00  0.00            
ATOM   1710  HB  ILE   105      13.330  46.720  77.590  1.00  0.00            
ATOM   1711  CG2 ILE   105      12.640  45.640  76.030  1.00  0.00            
ATOM   1712 1HG2 ILE   105      13.660  45.310  75.820  1.00  0.00            
ATOM   1713 2HG2 ILE   105      12.050  44.760  75.800  1.00  0.00            
ATOM   1714 3HG2 ILE   105      12.310  46.360  75.280  1.00  0.00            
ATOM   1715  CG1 ILE   105      11.150  47.000  77.630  1.00  0.00            
ATOM   1716 2HG1 ILE   105      11.240  47.490  78.600  1.00  0.00            
ATOM   1717 3HG1 ILE   105      11.180  47.680  76.780  1.00  0.00            
ATOM   1718  CD1 ILE   105       9.880  46.180  77.310  1.00  0.00            
ATOM   1719 1HD1 ILE   105       9.750  45.290  77.930  1.00  0.00            
ATOM   1720 2HD1 ILE   105       8.970  46.770  77.210  1.00  0.00            
ATOM   1721 3HD1 ILE   105      10.070  45.820  76.300  1.00  0.00            
ATOM   1722  C   ILE   105      13.550  43.850  78.360  1.00  0.00            
ATOM   1723  O   ILE   105      13.310  42.840  77.630  1.00  0.00            
ATOM   1724  N   LYS   106      14.740  43.900  78.960  1.00  0.00            
ATOM   1725  H   LYS   106      15.030  44.830  79.240  1.00  0.00            
ATOM   1726  CA  LYS   106      15.760  42.830  79.040  1.00  0.00            
ATOM   1727  HA  LYS   106      15.900  42.410  78.040  1.00  0.00            
ATOM   1728  CB  LYS   106      17.120  43.450  79.490  1.00  0.00            
ATOM   1729  HB2 LYS   106      17.310  44.360  78.920  1.00  0.00            
ATOM   1730  HB3 LYS   106      17.120  43.830  80.510  1.00  0.00            
ATOM   1731  CG  LYS   106      18.350  42.550  79.330  1.00  0.00            
ATOM   1732  HG2 LYS   106      18.250  41.520  79.670  1.00  0.00            
ATOM   1733  HG3 LYS   106      18.430  42.340  78.270  1.00  0.00            
ATOM   1734  CD  LYS   106      19.690  43.140  79.820  1.00  0.00            
ATOM   1735  HD2 LYS   106      19.640  43.480  80.860  1.00  0.00            
ATOM   1736  HD3 LYS   106      20.480  42.390  79.760  1.00  0.00            
ATOM   1737  CE  LYS   106      20.130  44.310  78.960  1.00  0.00            
ATOM   1738  HE2 LYS   106      20.290  43.920  77.950  1.00  0.00            
ATOM   1739  HE3 LYS   106      19.330  45.050  78.970  1.00  0.00            
ATOM   1740  NZ  LYS   106      21.410  44.970  79.430  1.00  0.00            
ATOM   1741  HZ1 LYS   106      22.170  44.320  79.340  1.00  0.00            
ATOM   1742  HZ2 LYS   106      21.620  45.790  78.880  1.00  0.00            
ATOM   1743  HZ3 LYS   106      21.430  45.170  80.420  1.00  0.00            
ATOM   1744  C   LYS   106      15.360  41.710  80.040  1.00  0.00            
ATOM   1745  O   LYS   106      15.570  40.560  79.660  1.00  0.00            
ATOM   1746  N   LYS   107      14.630  41.930  81.160  1.00  0.00            
ATOM   1747  H   LYS   107      14.540  42.870  81.510  1.00  0.00            
ATOM   1748  CA  LYS   107      14.030  40.960  82.110  1.00  0.00            
ATOM   1749  HA  LYS   107      14.780  40.180  82.260  1.00  0.00            
ATOM   1750  CB  LYS   107      13.710  41.810  83.340  1.00  0.00            
ATOM   1751  HB2 LYS   107      14.670  42.250  83.610  1.00  0.00            
ATOM   1752  HB3 LYS   107      12.980  42.560  83.030  1.00  0.00            
ATOM   1753  CG  LYS   107      13.080  40.900  84.460  1.00  0.00            
ATOM   1754  HG2 LYS   107      12.720  41.610  85.210  1.00  0.00            
ATOM   1755  HG3 LYS   107      12.180  40.460  84.020  1.00  0.00            
ATOM   1756  CD  LYS   107      14.070  39.930  85.040  1.00  0.00            
ATOM   1757  HD2 LYS   107      14.330  39.120  84.370  1.00  0.00            
ATOM   1758  HD3 LYS   107      14.960  40.530  85.230  1.00  0.00            
ATOM   1759  CE  LYS   107      13.510  39.290  86.310  1.00  0.00            
ATOM   1760  HE2 LYS   107      12.980  40.060  86.870  1.00  0.00            
ATOM   1761  HE3 LYS   107      12.830  38.490  86.020  1.00  0.00            
ATOM   1762  NZ  LYS   107      14.550  38.790  87.200  1.00  0.00            
ATOM   1763  HZ1 LYS   107      14.790  37.820  87.100  1.00  0.00            
ATOM   1764  HZ2 LYS   107      15.430  39.290  87.090  1.00  0.00            
ATOM   1765  HZ3 LYS   107      14.420  38.960  88.190  1.00  0.00            
ATOM   1766  C   LYS   107      12.840  40.290  81.490  1.00  0.00            
ATOM   1767  O   LYS   107      12.780  39.070  81.470  1.00  0.00            
ATOM   1768  N   LEU   108      11.830  41.100  81.090  1.00  0.00            
ATOM   1769  H   LEU   108      12.020  42.080  81.210  1.00  0.00            
ATOM   1770  CA  LEU   108      10.560  40.640  80.460  1.00  0.00            
ATOM   1771  HA  LEU   108      10.190  39.900  81.170  1.00  0.00            
ATOM   1772  CB  LEU   108       9.510  41.790  80.320  1.00  0.00            
ATOM   1773  HB2 LEU   108      10.030  42.700  80.030  1.00  0.00            
ATOM   1774  HB3 LEU   108       8.730  41.470  79.640  1.00  0.00            
ATOM   1775  CG  LEU   108       8.890  41.980  81.780  1.00  0.00            
ATOM   1776  HG  LEU   108       9.700  42.180  82.490  1.00  0.00            
ATOM   1777  CD1 LEU   108       8.120  43.290  81.910  1.00  0.00            
ATOM   1778 1HD1 LEU   108       7.150  43.210  81.420  1.00  0.00            
ATOM   1779 2HD1 LEU   108       7.990  43.630  82.930  1.00  0.00            
ATOM   1780 3HD1 LEU   108       8.620  44.070  81.330  1.00  0.00            
ATOM   1781  CD2 LEU   108       8.090  40.870  82.460  1.00  0.00            
ATOM   1782 1HD2 LEU   108       8.560  39.890  82.350  1.00  0.00            
ATOM   1783 2HD2 LEU   108       7.890  41.130  83.500  1.00  0.00            
ATOM   1784 3HD2 LEU   108       7.150  40.760  81.920  1.00  0.00            
ATOM   1785  C   LEU   108      10.790  40.000  79.110  1.00  0.00            
ATOM   1786  O   LEU   108      11.720  40.400  78.410  1.00  0.00            
ATOM   1787  N   GLY   109       9.920  39.040  78.730  1.00  0.00            
ATOM   1788  H   GLY   109       9.270  38.540  79.310  1.00  0.00            
ATOM   1789  CA  GLY   109      10.100  38.440  77.380  1.00  0.00            
ATOM   1790  HA2 GLY   109      11.140  38.390  77.070  1.00  0.00            
ATOM   1791  HA3 GLY   109       9.640  37.450  77.410  1.00  0.00            
ATOM   1792  C   GLY   109       9.390  39.290  76.300  1.00  0.00            
ATOM   1793  O   GLY   109       8.780  40.330  76.580  1.00  0.00            
ATOM   1794  N   GLU   110       9.530  38.920  75.010  1.00  0.00            
ATOM   1795  H   GLU   110      10.000  38.050  74.830  1.00  0.00            
ATOM   1796  CA  GLU   110       9.190  39.710  73.840  1.00  0.00            
ATOM   1797  HA  GLU   110       9.730  40.650  73.960  1.00  0.00            
ATOM   1798  CB  GLU   110       9.770  38.980  72.620  1.00  0.00            
ATOM   1799  HB2 GLU   110      10.740  38.550  72.870  1.00  0.00            
ATOM   1800  HB3 GLU   110       9.050  38.240  72.300  1.00  0.00            
ATOM   1801  CG  GLU   110       9.840  39.930  71.390  1.00  0.00            
ATOM   1802  HG2 GLU   110      10.170  39.390  70.510  1.00  0.00            
ATOM   1803  HG3 GLU   110       8.830  40.140  71.030  1.00  0.00            
ATOM   1804  CD  GLU   110      10.720  41.180  71.550  1.00  0.00            
ATOM   1805  OE1 GLU   110      11.790  41.080  72.260  1.00  0.00            
ATOM   1806  OE2 GLU   110      10.470  42.250  71.000  1.00  0.00            
ATOM   1807  C   GLU   110       7.730  40.090  73.690  1.00  0.00            
ATOM   1808  O   GLU   110       7.440  41.000  72.900  1.00  0.00            
ATOM   1809  N   HIE   111       6.750  39.400  74.390  1.00  0.00            
ATOM   1810  H   HIE   111       7.060  38.590  74.910  1.00  0.00            
ATOM   1811  CA  HIE   111       5.330  39.830  74.580  1.00  0.00            
ATOM   1812  HA  HIE   111       4.930  40.260  73.660  1.00  0.00            
ATOM   1813  CB  HIE   111       4.510  38.650  75.070  1.00  0.00            
ATOM   1814  HB2 HIE   111       4.890  38.360  76.050  1.00  0.00            
ATOM   1815  HB3 HIE   111       3.460  38.920  75.100  1.00  0.00            
ATOM   1816  CG  HIE   111       4.600  37.440  74.190  1.00  0.00            
ATOM   1817  ND1 HIE   111       4.090  37.190  72.910  1.00  0.00            
ATOM   1818  CE1 HIE   111       4.550  35.990  72.620  1.00  0.00            
ATOM   1819  HE1 HIE   111       4.370  35.480  71.690  1.00  0.00            
ATOM   1820  NE2 HIE   111       5.070  35.340  73.680  1.00  0.00            
ATOM   1821  HE2 HIE   111       5.540  34.440  73.690  1.00  0.00            
ATOM   1822  CD2 HIE   111       5.190  36.300  74.640  1.00  0.00            
ATOM   1823  HD2 HIE   111       5.550  36.100  75.640  1.00  0.00            
ATOM   1824  C   HIE   111       5.120  41.000  75.560  1.00  0.00            
ATOM   1825  O   HIE   111       3.990  41.210  76.020  1.00  0.00            
ATOM   1826  N   ALA   112       6.140  41.770  75.990  1.00  0.00            
ATOM   1827  H   ALA   112       7.050  41.380  75.800  1.00  0.00            
ATOM   1828  CA  ALA   112       6.050  42.940  76.870  1.00  0.00            
ATOM   1829  HA  ALA   112       5.050  43.030  77.290  1.00  0.00            
ATOM   1830  CB  ALA   112       6.990  42.830  78.020  1.00  0.00            
ATOM   1831  HB1 ALA   112       6.830  41.880  78.540  1.00  0.00            
ATOM   1832  HB2 ALA   112       8.020  42.840  77.650  1.00  0.00            
ATOM   1833  HB3 ALA   112       6.850  43.660  78.710  1.00  0.00            
ATOM   1834  C   ALA   112       6.290  44.200  75.980  1.00  0.00            
ATOM   1835  O   ALA   112       7.200  44.240  75.140  1.00  0.00            
ATOM   1836  N   TYR   113       5.600  45.280  76.290  1.00  0.00            
ATOM   1837  H   TYR   113       4.880  45.070  76.970  1.00  0.00            
ATOM   1838  CA  TYR   113       5.460  46.510  75.480  1.00  0.00            
ATOM   1839  HA  TYR   113       6.200  46.460  74.670  1.00  0.00            
ATOM   1840  CB  TYR   113       4.060  46.520  74.810  1.00  0.00            
ATOM   1841  HB2 TYR   113       3.270  46.570  75.560  1.00  0.00            
ATOM   1842  HB3 TYR   113       4.050  47.410  74.180  1.00  0.00            
ATOM   1843  CG  TYR   113       3.870  45.320  73.840  1.00  0.00            
ATOM   1844  CD1 TYR   113       4.330  45.440  72.530  1.00  0.00            
ATOM   1845  HD1 TYR   113       4.930  46.280  72.210  1.00  0.00            
ATOM   1846  CE1 TYR   113       4.210  44.260  71.730  1.00  0.00            
ATOM   1847  HE1 TYR   113       4.540  44.310  70.710  1.00  0.00            
ATOM   1848  CZ  TYR   113       3.530  43.070  72.120  1.00  0.00            
ATOM   1849  OH  TYR   113       3.260  42.220  71.100  1.00  0.00            
ATOM   1850  HH  TYR   113       2.870  41.470  71.570  1.00  0.00            
ATOM   1851  CE2 TYR   113       3.000  42.980  73.380  1.00  0.00            
ATOM   1852  HE2 TYR   113       2.410  42.110  73.610  1.00  0.00            
ATOM   1853  CD2 TYR   113       3.130  44.100  74.270  1.00  0.00            
ATOM   1854  HD2 TYR   113       2.650  44.100  75.240  1.00  0.00            
ATOM   1855  C   TYR   113       5.690  47.770  76.350  1.00  0.00            
ATOM   1856  O   TYR   113       4.930  47.980  77.280  1.00  0.00            
ATOM   1857  N   PRO   114       6.690  48.680  76.070  1.00  0.00            
ATOM   1858  CD  PRO   114       7.690  48.600  74.990  1.00  0.00            
ATOM   1859  HD2 PRO   114       7.180  48.340  74.070  1.00  0.00            
ATOM   1860  HD3 PRO   114       8.280  47.720  75.220  1.00  0.00            
ATOM   1861  CG  PRO   114       8.540  49.880  74.980  1.00  0.00            
ATOM   1862  HG2 PRO   114       8.110  50.640  74.340  1.00  0.00            
ATOM   1863  HG3 PRO   114       9.530  49.560  74.670  1.00  0.00            
ATOM   1864  CB  PRO   114       8.480  50.230  76.470  1.00  0.00            
ATOM   1865  HB2 PRO   114       8.620  51.310  76.580  1.00  0.00            
ATOM   1866  HB3 PRO   114       9.140  49.590  77.050  1.00  0.00            
ATOM   1867  CA  PRO   114       6.990  49.860  76.840  1.00  0.00            
ATOM   1868  HA  PRO   114       6.860  49.610  77.890  1.00  0.00            
ATOM   1869  C   PRO   114       6.030  51.060  76.570  1.00  0.00            
ATOM   1870  O   PRO   114       5.650  51.300  75.410  1.00  0.00            
ATOM   1871  N   PHE   115       5.690  51.860  77.560  1.00  0.00            
ATOM   1872  H   PHE   115       6.030  51.680  78.490  1.00  0.00            
ATOM   1873  CA  PHE   115       5.080  53.240  77.360  1.00  0.00            
ATOM   1874  HA  PHE   115       5.200  53.490  76.300  1.00  0.00            
ATOM   1875  CB  PHE   115       3.540  53.310  77.640  1.00  0.00            
ATOM   1876  HB2 PHE   115       3.290  54.370  77.530  1.00  0.00            
ATOM   1877  HB3 PHE   115       3.020  52.620  76.980  1.00  0.00            
ATOM   1878  CG  PHE   115       3.240  52.900  79.080  1.00  0.00            
ATOM   1879  CD1 PHE   115       3.360  53.820  80.100  1.00  0.00            
ATOM   1880  HD1 PHE   115       3.690  54.820  79.900  1.00  0.00            
ATOM   1881  CE1 PHE   115       3.020  53.420  81.400  1.00  0.00            
ATOM   1882  HE1 PHE   115       3.320  54.070  82.210  1.00  0.00            
ATOM   1883  CZ  PHE   115       2.630  52.150  81.640  1.00  0.00            
ATOM   1884  HZ  PHE   115       2.400  51.800  82.630  1.00  0.00            
ATOM   1885  CE2 PHE   115       2.460  51.270  80.660  1.00  0.00            
ATOM   1886  HE2 PHE   115       2.170  50.260  80.900  1.00  0.00            
ATOM   1887  CD2 PHE   115       2.810  51.590  79.330  1.00  0.00            
ATOM   1888  HD2 PHE   115       2.640  50.860  78.550  1.00  0.00            
ATOM   1889  C   PHE   115       5.800  54.450  78.170  1.00  0.00            
ATOM   1890  O   PHE   115       6.420  54.140  79.190  1.00  0.00            
ATOM   1891  N   THR   116       5.650  55.710  77.840  1.00  0.00            
ATOM   1892  H   THR   116       4.960  55.950  77.140  1.00  0.00            
ATOM   1893  CA  THR   116       6.330  56.900  78.470  1.00  0.00            
ATOM   1894  HA  THR   116       6.450  56.620  79.510  1.00  0.00            
ATOM   1895  CB  THR   116       7.740  57.140  77.810  1.00  0.00            
ATOM   1896  HB  THR   116       8.340  56.270  78.050  1.00  0.00            
ATOM   1897  CG2 THR   116       7.750  57.270  76.330  1.00  0.00            
ATOM   1898 1HG2 THR   116       6.890  56.680  76.020  1.00  0.00            
ATOM   1899 2HG2 THR   116       7.650  58.320  76.030  1.00  0.00            
ATOM   1900 3HG2 THR   116       8.650  56.910  75.830  1.00  0.00            
ATOM   1901  OG1 THR   116       8.330  58.260  78.380  1.00  0.00            
ATOM   1902  HG1 THR   116       8.640  57.950  79.230  1.00  0.00            
ATOM   1903  C   THR   116       5.530  58.190  78.470  1.00  0.00            
ATOM   1904  O   THR   116       4.850  58.520  77.490  1.00  0.00            
ATOM   1905  N   PHE   117       5.470  58.940  79.600  1.00  0.00            
ATOM   1906  H   PHE   117       5.840  58.470  80.410  1.00  0.00            
ATOM   1907  CA  PHE   117       4.660  60.140  79.810  1.00  0.00            
ATOM   1908  HA  PHE   117       4.560  60.630  78.840  1.00  0.00            
ATOM   1909  CB  PHE   117       3.360  59.730  80.450  1.00  0.00            
ATOM   1910  HB2 PHE   117       3.700  59.400  81.420  1.00  0.00            
ATOM   1911  HB3 PHE   117       2.710  60.600  80.570  1.00  0.00            
ATOM   1912  CG  PHE   117       2.520  58.660  79.820  1.00  0.00            
ATOM   1913  CD1 PHE   117       2.030  57.640  80.690  1.00  0.00            
ATOM   1914  HD1 PHE   117       2.310  57.610  81.740  1.00  0.00            
ATOM   1915  CE1 PHE   117       1.160  56.620  80.300  1.00  0.00            
ATOM   1916  HE1 PHE   117       0.870  55.830  80.970  1.00  0.00            
ATOM   1917  CZ  PHE   117       0.680  56.650  78.960  1.00  0.00            
ATOM   1918  HZ  PHE   117       0.070  55.850  78.560  1.00  0.00            
ATOM   1919  CE2 PHE   117       1.070  57.720  78.060  1.00  0.00            
ATOM   1920  HE2 PHE   117       0.650  57.830  77.070  1.00  0.00            
ATOM   1921  CD2 PHE   117       1.990  58.710  78.550  1.00  0.00            
ATOM   1922  HD2 PHE   117       2.280  59.480  77.850  1.00  0.00            
ATOM   1923  C   PHE   117       5.350  61.230  80.740  1.00  0.00            
ATOM   1924  O   PHE   117       6.290  60.820  81.390  1.00  0.00            
ATOM   1925  N   GLU   118       4.840  62.460  80.750  1.00  0.00            
ATOM   1926  H   GLU   118       4.050  62.670  80.170  1.00  0.00            
ATOM   1927  CA  GLU   118       5.230  63.420  81.740  1.00  0.00            
ATOM   1928  HA  GLU   118       5.800  62.970  82.550  1.00  0.00            
ATOM   1929  CB  GLU   118       6.230  64.440  81.140  1.00  0.00            
ATOM   1930  HB2 GLU   118       6.750  64.770  82.040  1.00  0.00            
ATOM   1931  HB3 GLU   118       7.020  63.990  80.540  1.00  0.00            
ATOM   1932  CG  GLU   118       5.640  65.610  80.340  1.00  0.00            
ATOM   1933  HG2 GLU   118       4.800  66.120  80.810  1.00  0.00            
ATOM   1934  HG3 GLU   118       6.440  66.350  80.260  1.00  0.00            
ATOM   1935  CD  GLU   118       5.140  65.280  78.920  1.00  0.00            
ATOM   1936  OE1 GLU   118       4.040  65.780  78.610  1.00  0.00            
ATOM   1937  OE2 GLU   118       5.880  64.660  78.060  1.00  0.00            
ATOM   1938  C   GLU   118       4.000  64.090  82.450  1.00  0.00            
ATOM   1939  O   GLU   118       2.970  64.310  81.800  1.00  0.00            
ATOM   1940  N   ILE   119       4.180  64.390  83.750  1.00  0.00            
ATOM   1941  H   ILE   119       4.980  63.960  84.170  1.00  0.00            
ATOM   1942  CA  ILE   119       3.200  65.010  84.610  1.00  0.00            
ATOM   1943  HA  ILE   119       2.220  64.700  84.240  1.00  0.00            
ATOM   1944  CB  ILE   119       3.180  64.510  86.050  1.00  0.00            
ATOM   1945  HB  ILE   119       4.130  64.380  86.570  1.00  0.00            
ATOM   1946  CG2 ILE   119       2.420  65.330  87.110  1.00  0.00            
ATOM   1947 1HG2 ILE   119       3.040  66.110  87.560  1.00  0.00            
ATOM   1948 2HG2 ILE   119       1.570  65.860  86.690  1.00  0.00            
ATOM   1949 3HG2 ILE   119       2.130  64.670  87.920  1.00  0.00            
ATOM   1950  CG1 ILE   119       2.590  63.060  85.900  1.00  0.00            
ATOM   1951 2HG1 ILE   119       1.500  63.160  85.900  1.00  0.00            
ATOM   1952 3HG1 ILE   119       2.880  62.490  85.020  1.00  0.00            
ATOM   1953  CD1 ILE   119       3.010  62.280  87.160  1.00  0.00            
ATOM   1954 1HD1 ILE   119       4.040  61.920  87.090  1.00  0.00            
ATOM   1955 2HD1 ILE   119       2.990  62.870  88.080  1.00  0.00            
ATOM   1956 3HD1 ILE   119       2.370  61.400  87.180  1.00  0.00            
ATOM   1957  C   ILE   119       3.360  66.560  84.610  1.00  0.00            
ATOM   1958  O   ILE   119       4.360  67.070  84.980  1.00  0.00            
ATOM   1959  N   PRO   120       2.350  67.330  84.090  1.00  0.00            
ATOM   1960  CD  PRO   120       1.150  66.820  83.400  1.00  0.00            
ATOM   1961  HD2 PRO   120       0.420  66.670  84.200  1.00  0.00            
ATOM   1962  HD3 PRO   120       1.350  65.920  82.830  1.00  0.00            
ATOM   1963  CG  PRO   120       0.670  67.900  82.490  1.00  0.00            
ATOM   1964  HG2 PRO   120      -0.380  67.810  82.230  1.00  0.00            
ATOM   1965  HG3 PRO   120       1.210  67.860  81.550  1.00  0.00            
ATOM   1966  CB  PRO   120       1.130  69.160  83.260  1.00  0.00            
ATOM   1967  HB2 PRO   120       0.410  69.390  84.040  1.00  0.00            
ATOM   1968  HB3 PRO   120       1.200  70.020  82.590  1.00  0.00            
ATOM   1969  CA  PRO   120       2.510  68.740  83.840  1.00  0.00            
ATOM   1970  HA  PRO   120       3.250  68.860  83.050  1.00  0.00            
ATOM   1971  C   PRO   120       2.870  69.700  85.050  1.00  0.00            
ATOM   1972  O   PRO   120       2.880  69.310  86.190  1.00  0.00            
ATOM   1973  N   PRO   121       3.050  71.030  84.750  1.00  0.00            
ATOM   1974  CD  PRO   121       3.110  71.740  83.490  1.00  0.00            
ATOM   1975  HD2 PRO   121       2.170  72.170  83.110  1.00  0.00            
ATOM   1976  HD3 PRO   121       3.390  71.130  82.630  1.00  0.00            
ATOM   1977  CG  PRO   121       3.980  72.940  83.780  1.00  0.00            
ATOM   1978  HG2 PRO   121       3.880  73.650  82.960  1.00  0.00            
ATOM   1979  HG3 PRO   121       5.040  72.700  83.810  1.00  0.00            
ATOM   1980  CB  PRO   121       3.610  73.380  85.170  1.00  0.00            
ATOM   1981  HB2 PRO   121       2.700  73.980  85.110  1.00  0.00            
ATOM   1982  HB3 PRO   121       4.350  74.030  85.640  1.00  0.00            
ATOM   1983  CA  PRO   121       3.310  72.060  85.800  1.00  0.00            
ATOM   1984  HA  PRO   121       4.160  71.760  86.410  1.00  0.00            
ATOM   1985  C   PRO   121       2.030  72.180  86.600  1.00  0.00            
ATOM   1986  O   PRO   121       0.930  71.820  86.100  1.00  0.00            
ATOM   1987  N   ASN   122       2.110  72.760  87.800  1.00  0.00            
ATOM   1988  H   ASN   122       3.030  73.060  88.100  1.00  0.00            
ATOM   1989  CA  ASN   122       1.070  73.200  88.660  1.00  0.00            
ATOM   1990  HA  ASN   122       1.580  73.620  89.520  1.00  0.00            
ATOM   1991  CB  ASN   122       0.200  74.340  88.060  1.00  0.00            
ATOM   1992  HB2 ASN   122      -0.370  73.820  87.300  1.00  0.00            
ATOM   1993  HB3 ASN   122      -0.390  74.770  88.880  1.00  0.00            
ATOM   1994  CG  ASN   122       0.960  75.380  87.280  1.00  0.00            
ATOM   1995  OD1 ASN   122       2.070  75.790  87.540  1.00  0.00            
ATOM   1996  ND2 ASN   122       0.180  76.010  86.400  1.00  0.00            
ATOM   1997 1HD2 ASN   122       0.420  76.920  86.040  1.00  0.00            
ATOM   1998 2HD2 ASN   122      -0.780  75.720  86.260  1.00  0.00            
ATOM   1999  C   ASN   122       0.140  72.160  89.290  1.00  0.00            
ATOM   2000  O   ASN   122      -0.270  72.440  90.450  1.00  0.00            
ATOM   2001  N   LEU   123      -0.190  71.020  88.690  1.00  0.00            
ATOM   2002  H   LEU   123       0.250  70.830  87.800  1.00  0.00            
ATOM   2003  CA  LEU   123      -1.140  70.060  89.150  1.00  0.00            
ATOM   2004  HA  LEU   123      -2.120  70.540  89.160  1.00  0.00            
ATOM   2005  CB  LEU   123      -1.070  68.820  88.220  1.00  0.00            
ATOM   2006  HB2 LEU   123      -0.040  68.490  88.110  1.00  0.00            
ATOM   2007  HB3 LEU   123      -1.460  67.910  88.680  1.00  0.00            
ATOM   2008  CG  LEU   123      -1.670  68.980  86.830  1.00  0.00            
ATOM   2009  HG  LEU   123      -1.290  69.890  86.370  1.00  0.00            
ATOM   2010  CD1 LEU   123      -1.410  67.730  85.900  1.00  0.00            
ATOM   2011 1HD1 LEU   123      -2.010  67.850  85.000  1.00  0.00            
ATOM   2012 2HD1 LEU   123      -0.330  67.590  85.890  1.00  0.00            
ATOM   2013 3HD1 LEU   123      -1.800  66.850  86.420  1.00  0.00            
ATOM   2014  CD2 LEU   123      -3.160  69.160  87.060  1.00  0.00            
ATOM   2015 1HD2 LEU   123      -3.530  68.440  87.800  1.00  0.00            
ATOM   2016 2HD2 LEU   123      -3.310  70.180  87.410  1.00  0.00            
ATOM   2017 3HD2 LEU   123      -3.800  69.030  86.190  1.00  0.00            
ATOM   2018  C   LEU   123      -0.870  69.660  90.600  1.00  0.00            
ATOM   2019  O   LEU   123       0.320  69.560  90.930  1.00  0.00            
ATOM   2020  N   PRO   124      -1.870  69.430  91.390  1.00  0.00            
ATOM   2021  CD  PRO   124      -3.310  69.320  91.000  1.00  0.00            
ATOM   2022  HD2 PRO   124      -3.310  68.960  89.970  1.00  0.00            
ATOM   2023  HD3 PRO   124      -3.710  70.330  91.010  1.00  0.00            
ATOM   2024  CG  PRO   124      -4.010  68.490  92.060  1.00  0.00            
ATOM   2025  HG2 PRO   124      -3.960  67.430  91.800  1.00  0.00            
ATOM   2026  HG3 PRO   124      -5.050  68.780  92.180  1.00  0.00            
ATOM   2027  CB  PRO   124      -3.180  68.770  93.340  1.00  0.00            
ATOM   2028  HB2 PRO   124      -3.140  67.870  93.960  1.00  0.00            
ATOM   2029  HB3 PRO   124      -3.540  69.720  93.720  1.00  0.00            
ATOM   2030  CA  PRO   124      -1.710  68.990  92.820  1.00  0.00            
ATOM   2031  HA  PRO   124      -1.220  69.780  93.380  1.00  0.00            
ATOM   2032  C   PRO   124      -0.860  67.720  93.020  1.00  0.00            
ATOM   2033  O   PRO   124      -0.450  67.090  92.010  1.00  0.00            
ATOM   2034  N   CYS   125      -0.580  67.380  94.260  1.00  0.00            
ATOM   2035  H   CYS   125      -1.040  67.940  94.960  1.00  0.00            
ATOM   2036  CA  CYS   125      -0.030  66.110  94.780  1.00  0.00            
ATOM   2037  HA  CYS   125       0.540  65.600  94.000  1.00  0.00            
ATOM   2038  CB  CYS   125       0.710  66.440  96.100  1.00  0.00            
ATOM   2039  HB2 CYS   125       0.030  66.850  96.840  1.00  0.00            
ATOM   2040  HB3 CYS   125       1.250  65.550  96.420  1.00  0.00            
ATOM   2041  SG  CYS   125       1.990  67.680  95.650  1.00  0.00            
ATOM   2042  HG  CYS   125       1.190  68.650  95.190  1.00  0.00            
ATOM   2043  C   CYS   125      -1.120  65.010  94.990  1.00  0.00            
ATOM   2044  O   CYS   125      -2.350  65.220  95.090  1.00  0.00            
ATOM   2045  N   SER   126      -0.760  63.740  95.200  1.00  0.00            
ATOM   2046  H   SER   126       0.210  63.470  95.110  1.00  0.00            
ATOM   2047  CA  SER   126      -1.510  62.810  96.040  1.00  0.00            
ATOM   2048  HA  SER   126      -2.420  62.540  95.500  1.00  0.00            
ATOM   2049  CB  SER   126      -0.840  61.510  96.220  1.00  0.00            
ATOM   2050  HB2 SER   126       0.110  61.630  96.750  1.00  0.00            
ATOM   2051  HB3 SER   126      -1.410  60.780  96.800  1.00  0.00            
ATOM   2052  OG  SER   126      -0.590  60.960  94.890  1.00  0.00            
ATOM   2053  HG  SER   126      -1.390  60.440  94.760  1.00  0.00            
ATOM   2054  C   SER   126      -1.820  63.370  97.430  1.00  0.00            
ATOM   2055  O   SER   126      -0.960  63.820  98.270  1.00  0.00            
ATOM   2056  N   VAL   127      -3.100  63.300  97.810  1.00  0.00            
ATOM   2057  H   VAL   127      -3.710  63.010  97.070  1.00  0.00            
ATOM   2058  CA  VAL   127      -3.560  63.700  99.200  1.00  0.00            
ATOM   2059  HA  VAL   127      -2.820  63.350  99.920  1.00  0.00            
ATOM   2060  CB  VAL   127      -3.640  65.270  99.300  1.00  0.00            
ATOM   2061  HB  VAL   127      -2.680  65.610  98.920  1.00  0.00            
ATOM   2062  CG1 VAL   127      -4.840  65.750  98.500  1.00  0.00            
ATOM   2063 1HG1 VAL   127      -4.710  65.610  97.430  1.00  0.00            
ATOM   2064 2HG1 VAL   127      -5.760  65.220  98.730  1.00  0.00            
ATOM   2065 3HG1 VAL   127      -4.910  66.830  98.620  1.00  0.00            
ATOM   2066  CG2 VAL   127      -3.560  65.880 100.700  1.00  0.00            
ATOM   2067 1HG2 VAL   127      -4.380  65.640 101.370  1.00  0.00            
ATOM   2068 2HG2 VAL   127      -2.590  65.590 101.110  1.00  0.00            
ATOM   2069 3HG2 VAL   127      -3.650  66.950 100.550  1.00  0.00            
ATOM   2070  C   VAL   127      -4.890  63.060  99.580  1.00  0.00            
ATOM   2071  O   VAL   127      -5.670  62.620  98.720  1.00  0.00            
ATOM   2072  N   THR   128      -5.060  62.960 100.900  1.00  0.00            
ATOM   2073  H   THR   128      -4.310  63.220 101.530  1.00  0.00            
ATOM   2074  CA  THR   128      -6.330  62.530 101.400  1.00  0.00            
ATOM   2075  HA  THR   128      -7.100  62.830 100.680  1.00  0.00            
ATOM   2076  CB  THR   128      -6.390  60.970 101.530  1.00  0.00            
ATOM   2077  HB  THR   128      -5.430  60.640 101.910  1.00  0.00            
ATOM   2078  CG2 THR   128      -7.640  60.450 102.330  1.00  0.00            
ATOM   2079 1HG2 THR   128      -8.560  60.820 101.890  1.00  0.00            
ATOM   2080 2HG2 THR   128      -7.620  59.360 102.260  1.00  0.00            
ATOM   2081 3HG2 THR   128      -7.690  60.610 103.410  1.00  0.00            
ATOM   2082  OG1 THR   128      -6.440  60.350 100.250  1.00  0.00            
ATOM   2083  HG1 THR   128      -6.070  60.950  99.590  1.00  0.00            
ATOM   2084  C   THR   128      -6.520  63.190 102.760  1.00  0.00            
ATOM   2085  O   THR   128      -5.570  63.470 103.520  1.00  0.00            
ATOM   2086  N   LEU   129      -7.780  63.550 103.080  1.00  0.00            
ATOM   2087  H   LEU   129      -8.520  63.180 102.510  1.00  0.00            
ATOM   2088  CA  LEU   129      -8.130  64.410 104.240  1.00  0.00            
ATOM   2089  HA  LEU   129      -7.440  64.260 105.070  1.00  0.00            
ATOM   2090  CB  LEU   129      -8.080  65.870 103.710  1.00  0.00            
ATOM   2091  HB2 LEU   129      -7.020  66.080 103.620  1.00  0.00            
ATOM   2092  HB3 LEU   129      -8.660  65.910 102.780  1.00  0.00            
ATOM   2093  CG  LEU   129      -8.760  66.980 104.510  1.00  0.00            
ATOM   2094  HG  LEU   129      -9.810  66.730 104.620  1.00  0.00            
ATOM   2095  CD1 LEU   129      -8.230  67.340 105.900  1.00  0.00            
ATOM   2096 1HD1 LEU   129      -7.160  67.560 105.940  1.00  0.00            
ATOM   2097 2HD1 LEU   129      -8.780  68.190 106.300  1.00  0.00            
ATOM   2098 3HD1 LEU   129      -8.490  66.470 106.500  1.00  0.00            
ATOM   2099  CD2 LEU   129      -8.650  68.350 103.710  1.00  0.00            
ATOM   2100 1HD2 LEU   129      -7.680  68.780 103.980  1.00  0.00            
ATOM   2101 2HD2 LEU   129      -8.770  68.380 102.630  1.00  0.00            
ATOM   2102 3HD2 LEU   129      -9.430  69.070 103.960  1.00  0.00            
ATOM   2103  C   LEU   129      -9.470  63.970 104.800  1.00  0.00            
ATOM   2104  O   LEU   129     -10.520  63.910 104.120  1.00  0.00            
ATOM   2105  N   GLN   130      -9.350  63.730 106.100  1.00  0.00            
ATOM   2106  H   GLN   130      -8.490  63.730 106.630  1.00  0.00            
ATOM   2107  CA  GLN   130     -10.420  63.050 106.860  1.00  0.00            
ATOM   2108  HA  GLN   130     -10.870  62.350 106.160  1.00  0.00            
ATOM   2109  CB  GLN   130      -9.800  62.260 107.960  1.00  0.00            
ATOM   2110  HB2 GLN   130      -9.120  62.860 108.560  1.00  0.00            
ATOM   2111  HB3 GLN   130     -10.470  61.980 108.780  1.00  0.00            
ATOM   2112  CG  GLN   130      -9.000  61.060 107.460  1.00  0.00            
ATOM   2113  HG2 GLN   130      -8.250  61.400 106.740  1.00  0.00            
ATOM   2114  HG3 GLN   130      -8.560  60.710 108.390  1.00  0.00            
ATOM   2115  CD  GLN   130      -9.890  60.000 106.780  1.00  0.00            
ATOM   2116  OE1 GLN   130     -11.110  60.090 106.760  1.00  0.00            
ATOM   2117  NE2 GLN   130      -9.280  58.980 106.230  1.00  0.00            
ATOM   2118 1HE2 GLN   130      -9.850  58.530 105.530  1.00  0.00            
ATOM   2119 2HE2 GLN   130      -8.280  58.890 106.100  1.00  0.00            
ATOM   2120  C   GLN   130     -11.450  64.170 107.260  1.00  0.00            
ATOM   2121  O   GLN   130     -11.230  65.370 106.990  1.00  0.00            
ATOM   2122  N   PRO   131     -12.580  63.810 107.810  1.00  0.00            
ATOM   2123  CD  PRO   131     -13.180  62.480 107.830  1.00  0.00            
ATOM   2124  HD2 PRO   131     -12.680  61.880 108.590  1.00  0.00            
ATOM   2125  HD3 PRO   131     -13.180  61.940 106.890  1.00  0.00            
ATOM   2126  CG  PRO   131     -14.700  62.790 108.150  1.00  0.00            
ATOM   2127  HG2 PRO   131     -15.200  62.060 108.780  1.00  0.00            
ATOM   2128  HG3 PRO   131     -15.250  62.800 107.200  1.00  0.00            
ATOM   2129  CB  PRO   131     -14.760  64.210 108.790  1.00  0.00            
ATOM   2130  HB2 PRO   131     -14.780  64.120 109.870  1.00  0.00            
ATOM   2131  HB3 PRO   131     -15.640  64.730 108.410  1.00  0.00            
ATOM   2132  CA  PRO   131     -13.530  64.880 108.230  1.00  0.00            
ATOM   2133  HA  PRO   131     -13.880  65.530 107.420  1.00  0.00            
ATOM   2134  C   PRO   131     -12.920  65.750 109.370  1.00  0.00            
ATOM   2135  O   PRO   131     -12.060  65.330 110.090  1.00  0.00            
ATOM   2136  N   GLY   132     -13.440  66.960 109.580  1.00  0.00            
ATOM   2137  H   GLY   132     -14.170  67.250 108.940  1.00  0.00            
ATOM   2138  CA  GLY   132     -13.250  67.830 110.810  1.00  0.00            
ATOM   2139  HA2 GLY   132     -12.200  68.060 111.020  1.00  0.00            
ATOM   2140  HA3 GLY   132     -13.610  68.820 110.540  1.00  0.00            
ATOM   2141  C   GLY   132     -13.930  67.360 112.100  1.00  0.00            
ATOM   2142  O   GLY   132     -14.610  66.310 112.070  1.00  0.00            
ATOM   2143  N   PRO   133     -13.630  68.040 113.190  1.00  0.00            
ATOM   2144  CD  PRO   133     -13.020  69.390 113.210  1.00  0.00            
ATOM   2145  HD2 PRO   133     -13.390  70.070 112.440  1.00  0.00            
ATOM   2146  HD3 PRO   133     -11.940  69.290 113.080  1.00  0.00            
ATOM   2147  CG  PRO   133     -13.290  69.980 114.550  1.00  0.00            
ATOM   2148  HG2 PRO   133     -14.220  70.540 114.590  1.00  0.00            
ATOM   2149  HG3 PRO   133     -12.450  70.590 114.890  1.00  0.00            
ATOM   2150  CB  PRO   133     -13.350  68.710 115.470  1.00  0.00            
ATOM   2151  HB2 PRO   133     -14.000  68.860 116.330  1.00  0.00            
ATOM   2152  HB3 PRO   133     -12.370  68.460 115.880  1.00  0.00            
ATOM   2153  CA  PRO   133     -13.900  67.620 114.580  1.00  0.00            
ATOM   2154  HA  PRO   133     -13.350  66.720 114.840  1.00  0.00            
ATOM   2155  C   PRO   133     -15.400  67.360 114.870  1.00  0.00            
ATOM   2156  O   PRO   133     -15.690  66.520 115.680  1.00  0.00            
ATOM   2157  N   GLU   134     -16.340  68.080 114.340  1.00  0.00            
ATOM   2158  H   GLU   134     -16.090  68.910 113.820  1.00  0.00            
ATOM   2159  CA  GLU   134     -17.720  67.730 114.360  1.00  0.00            
ATOM   2160  HA  GLU   134     -17.900  66.750 114.780  1.00  0.00            
ATOM   2161  CB  GLU   134     -18.540  68.600 115.390  1.00  0.00            
ATOM   2162  HB2 GLU   134     -19.590  68.320 115.520  1.00  0.00            
ATOM   2163  HB3 GLU   134     -18.130  68.510 116.390  1.00  0.00            
ATOM   2164  CG  GLU   134     -18.760  70.050 114.890  1.00  0.00            
ATOM   2165  HG2 GLU   134     -17.780  70.510 115.060  1.00  0.00            
ATOM   2166  HG3 GLU   134     -18.980  70.210 113.840  1.00  0.00            
ATOM   2167  CD  GLU   134     -19.800  70.810 115.700  1.00  0.00            
ATOM   2168  OE1 GLU   134     -19.930  70.590 116.920  1.00  0.00            
ATOM   2169  OE2 GLU   134     -20.410  71.760 115.170  1.00  0.00            
ATOM   2170  C   GLU   134     -18.290  67.730 112.890  1.00  0.00            
ATOM   2171  O   GLU   134     -19.540  67.620 112.720  1.00  0.00            
ATOM   2172  N   ASP   135     -17.430  67.800 111.920  1.00  0.00            
ATOM   2173  H   ASP   135     -16.450  67.710 112.110  1.00  0.00            
ATOM   2174  CA  ASP   135     -17.790  67.610 110.520  1.00  0.00            
ATOM   2175  HA  ASP   135     -18.400  68.420 110.110  1.00  0.00            
ATOM   2176  CB  ASP   135     -16.510  67.610 109.680  1.00  0.00            
ATOM   2177  HB2 ASP   135     -16.030  68.570 109.860  1.00  0.00            
ATOM   2178  HB3 ASP   135     -15.940  66.770 110.060  1.00  0.00            
ATOM   2179  CG  ASP   135     -16.800  67.480 108.160  1.00  0.00            
ATOM   2180  OD1 ASP   135     -15.730  67.450 107.550  1.00  0.00            
ATOM   2181  OD2 ASP   135     -17.920  67.380 107.650  1.00  0.00            
ATOM   2182  C   ASP   135     -18.610  66.310 110.380  1.00  0.00            
ATOM   2183  O   ASP   135     -18.150  65.160 110.710  1.00  0.00            
ATOM   2184  N   THR   136     -19.740  66.420 109.660  1.00  0.00            
ATOM   2185  H   THR   136     -20.030  67.370 109.470  1.00  0.00            
ATOM   2186  CA  THR   136     -20.710  65.370 109.380  1.00  0.00            
ATOM   2187  HA  THR   136     -20.690  64.730 110.260  1.00  0.00            
ATOM   2188  CB  THR   136     -22.180  66.010 109.310  1.00  0.00            
ATOM   2189  HB  THR   136     -22.810  65.180 109.000  1.00  0.00            
ATOM   2190  CG2 THR   136     -22.520  66.480 110.700  1.00  0.00            
ATOM   2191 1HG2 THR   136     -22.800  65.650 111.350  1.00  0.00            
ATOM   2192 2HG2 THR   136     -21.680  66.990 111.170  1.00  0.00            
ATOM   2193 3HG2 THR   136     -23.420  67.100 110.710  1.00  0.00            
ATOM   2194  OG1 THR   136     -22.210  67.160 108.450  1.00  0.00            
ATOM   2195  HG1 THR   136     -23.090  67.540 108.380  1.00  0.00            
ATOM   2196  C   THR   136     -20.300  64.640 108.100  1.00  0.00            
ATOM   2197  O   THR   136     -20.860  63.520 107.970  1.00  0.00            
ATOM   2198  N   GLY   137     -19.440  65.160 107.200  1.00  0.00            
ATOM   2199  H   GLY   137     -19.120  66.120 107.290  1.00  0.00            
ATOM   2200  CA  GLY   137     -19.150  64.570 105.870  1.00  0.00            
ATOM   2201  HA2 GLY   137     -20.110  64.220 105.490  1.00  0.00            
ATOM   2202  HA3 GLY   137     -18.770  65.370 105.230  1.00  0.00            
ATOM   2203  C   GLY   137     -18.200  63.360 105.900  1.00  0.00            
ATOM   2204  O   GLY   137     -17.860  62.830 106.940  1.00  0.00            
ATOM   2205  N   LYS   138     -17.740  63.020 104.710  1.00  0.00            
ATOM   2206  H   LYS   138     -18.100  63.610 103.970  1.00  0.00            
ATOM   2207  CA  LYS   138     -16.820  61.930 104.380  1.00  0.00            
ATOM   2208  HA  LYS   138     -16.780  61.160 105.150  1.00  0.00            
ATOM   2209  CB  LYS   138     -17.290  61.190 103.040  1.00  0.00            
ATOM   2210  HB2 LYS   138     -17.360  61.910 102.220  1.00  0.00            
ATOM   2211  HB3 LYS   138     -16.590  60.460 102.650  1.00  0.00            
ATOM   2212  CG  LYS   138     -18.690  60.580 103.250  1.00  0.00            
ATOM   2213  HG2 LYS   138     -18.660  59.710 103.900  1.00  0.00            
ATOM   2214  HG3 LYS   138     -19.340  61.270 103.780  1.00  0.00            
ATOM   2215  CD  LYS   138     -19.480  60.100 101.980  1.00  0.00            
ATOM   2216  HD2 LYS   138     -19.460  60.870 101.200  1.00  0.00            
ATOM   2217  HD3 LYS   138     -18.900  59.270 101.580  1.00  0.00            
ATOM   2218  CE  LYS   138     -20.800  59.360 102.150  1.00  0.00            
ATOM   2219  HE2 LYS   138     -21.610  60.000 102.500  1.00  0.00            
ATOM   2220  HE3 LYS   138     -21.260  59.060 101.210  1.00  0.00            
ATOM   2221  NZ  LYS   138     -20.760  58.180 102.910  1.00  0.00            
ATOM   2222  HZ1 LYS   138     -20.610  58.450 103.870  1.00  0.00            
ATOM   2223  HZ2 LYS   138     -21.500  57.520 102.720  1.00  0.00            
ATOM   2224  HZ3 LYS   138     -19.990  57.600 102.600  1.00  0.00            
ATOM   2225  C   LYS   138     -15.330  62.390 104.390  1.00  0.00            
ATOM   2226  O   LYS   138     -15.040  63.530 104.690  1.00  0.00            
ATOM   2227  N   ALA   139     -14.460  61.530 103.940  1.00  0.00            
ATOM   2228  H   ALA   139     -14.860  60.610 103.860  1.00  0.00            
ATOM   2229  CA  ALA   139     -13.110  61.920 103.560  1.00  0.00            
ATOM   2230  HA  ALA   139     -12.710  62.650 104.260  1.00  0.00            
ATOM   2231  CB  ALA   139     -12.380  60.560 103.620  1.00  0.00            
ATOM   2232  HB1 ALA   139     -12.680  60.120 104.570  1.00  0.00            
ATOM   2233  HB2 ALA   139     -12.710  60.020 102.730  1.00  0.00            
ATOM   2234  HB3 ALA   139     -11.300  60.670 103.670  1.00  0.00            
ATOM   2235  C   ALA   139     -13.090  62.620 102.130  1.00  0.00            
ATOM   2236  O   ALA   139     -14.040  62.440 101.380  1.00  0.00            
ATOM   2237  N   CYS   140     -12.050  63.370 101.770  1.00  0.00            
ATOM   2238  H   CYS   140     -11.340  63.530 102.470  1.00  0.00            
ATOM   2239  CA  CYS   140     -11.820  64.000 100.410  1.00  0.00            
ATOM   2240  HA  CYS   140     -12.470  63.630  99.610  1.00  0.00            
ATOM   2241  CB  CYS   140     -12.320  65.420 100.470  1.00  0.00            
ATOM   2242  HB2 CYS   140     -13.370  65.540 100.740  1.00  0.00            
ATOM   2243  HB3 CYS   140     -11.880  65.890 101.340  1.00  0.00            
ATOM   2244  SG  CYS   140     -11.730  66.420  99.190  1.00  0.00            
ATOM   2245  HG  CYS   140     -12.460  65.860  98.220  1.00  0.00            
ATOM   2246  C   CYS   140     -10.360  63.790 100.080  1.00  0.00            
ATOM   2247  O   CYS   140      -9.650  63.200 100.890  1.00  0.00            
ATOM   2248  N   GLY   141      -9.980  64.130  98.850  1.00  0.00            
ATOM   2249  H   GLY   141     -10.750  64.410  98.250  1.00  0.00            
ATOM   2250  CA  GLY   141      -8.590  64.150  98.340  1.00  0.00            
ATOM   2251  HA2 GLY   141      -8.300  65.160  98.620  1.00  0.00            
ATOM   2252  HA3 GLY   141      -8.010  63.370  98.840  1.00  0.00            
ATOM   2253  C   GLY   141      -8.370  64.040  96.840  1.00  0.00            
ATOM   2254  O   GLY   141      -9.220  64.350  95.980  1.00  0.00            
ATOM   2255  N   VAL   142      -7.110  63.680  96.460  1.00  0.00            
ATOM   2256  H   VAL   142      -6.460  63.340  97.150  1.00  0.00            
ATOM   2257  CA  VAL   142      -6.610  63.600  95.060  1.00  0.00            
ATOM   2258  HA  VAL   142      -7.510  63.560  94.450  1.00  0.00            
ATOM   2259  CB  VAL   142      -5.850  64.870  94.660  1.00  0.00            
ATOM   2260  HB  VAL   142      -4.920  64.850  95.220  1.00  0.00            
ATOM   2261  CG1 VAL   142      -5.570  64.800  93.130  1.00  0.00            
ATOM   2262 1HG1 VAL   142      -6.510  64.610  92.600  1.00  0.00            
ATOM   2263 2HG1 VAL   142      -5.210  65.760  92.760  1.00  0.00            
ATOM   2264 3HG1 VAL   142      -4.910  63.980  92.860  1.00  0.00            
ATOM   2265  CG2 VAL   142      -6.590  66.220  94.930  1.00  0.00            
ATOM   2266 1HG2 VAL   142      -7.420  66.370  94.230  1.00  0.00            
ATOM   2267 2HG2 VAL   142      -6.840  66.390  95.980  1.00  0.00            
ATOM   2268 3HG2 VAL   142      -5.950  67.080  94.730  1.00  0.00            
ATOM   2269  C   VAL   142      -5.830  62.340  94.730  1.00  0.00            
ATOM   2270  O   VAL   142      -4.820  62.070  95.420  1.00  0.00            
ATOM   2271  N   ASP   143      -6.270  61.450  93.890  1.00  0.00            
ATOM   2272  H   ASP   143      -7.170  61.640  93.480  1.00  0.00            
ATOM   2273  CA  ASP   143      -5.540  60.230  93.520  1.00  0.00            
ATOM   2274  HA  ASP   143      -4.800  60.040  94.310  1.00  0.00            
ATOM   2275  CB  ASP   143      -6.630  59.120  93.430  1.00  0.00            
ATOM   2276  HB2 ASP   143      -7.570  59.520  93.050  1.00  0.00            
ATOM   2277  HB3 ASP   143      -6.310  58.460  92.620  1.00  0.00            
ATOM   2278  CG  ASP   143      -6.790  58.330  94.800  1.00  0.00            
ATOM   2279  OD1 ASP   143      -7.750  57.550  94.840  1.00  0.00            
ATOM   2280  OD2 ASP   143      -5.970  58.600  95.720  1.00  0.00            
ATOM   2281  C   ASP   143      -4.920  60.350  92.110  1.00  0.00            
ATOM   2282  O   ASP   143      -5.610  60.810  91.150  1.00  0.00            
ATOM   2283  N   TYR   144      -3.680  59.830  91.940  1.00  0.00            
ATOM   2284  H   TYR   144      -3.360  59.270  92.720  1.00  0.00            
ATOM   2285  CA  TYR   144      -3.000  59.640  90.710  1.00  0.00            
ATOM   2286  HA  TYR   144      -3.510  60.120  89.880  1.00  0.00            
ATOM   2287  CB  TYR   144      -1.520  60.170  90.660  1.00  0.00            
ATOM   2288  HB2 TYR   144      -1.110  59.970  91.650  1.00  0.00            
ATOM   2289  HB3 TYR   144      -0.990  59.640  89.880  1.00  0.00            
ATOM   2290  CG  TYR   144      -1.400  61.660  90.450  1.00  0.00            
ATOM   2291  CD1 TYR   144      -1.630  62.510  91.520  1.00  0.00            
ATOM   2292  HD1 TYR   144      -1.930  62.240  92.520  1.00  0.00            
ATOM   2293  CE1 TYR   144      -1.420  63.830  91.310  1.00  0.00            
ATOM   2294  HE1 TYR   144      -1.590  64.510  92.130  1.00  0.00            
ATOM   2295  CZ  TYR   144      -0.850  64.310  90.140  1.00  0.00            
ATOM   2296  OH  TYR   144      -0.730  65.640  89.850  1.00  0.00            
ATOM   2297  HH  TYR   144      -0.980  66.110  90.650  1.00  0.00            
ATOM   2298  CE2 TYR   144      -0.620  63.410  89.090  1.00  0.00            
ATOM   2299  HE2 TYR   144      -0.210  63.840  88.200  1.00  0.00            
ATOM   2300  CD2 TYR   144      -0.850  62.040  89.200  1.00  0.00            
ATOM   2301  HD2 TYR   144      -0.550  61.370  88.410  1.00  0.00            
ATOM   2302  C   TYR   144      -2.940  58.180  90.370  1.00  0.00            
ATOM   2303  O   TYR   144      -2.800  57.350  91.290  1.00  0.00            
ATOM   2304  N   GLU   145      -3.090  57.790  89.120  1.00  0.00            
ATOM   2305  H   GLU   145      -3.180  58.500  88.400  1.00  0.00            
ATOM   2306  CA  GLU   145      -3.070  56.340  88.800  1.00  0.00            
ATOM   2307  HA  GLU   145      -2.360  55.740  89.360  1.00  0.00            
ATOM   2308  CB  GLU   145      -4.460  55.680  89.080  1.00  0.00            
ATOM   2309  HB2 GLU   145      -4.370  54.600  89.180  1.00  0.00            
ATOM   2310  HB3 GLU   145      -4.940  56.110  89.970  1.00  0.00            
ATOM   2311  CG  GLU   145      -5.540  56.010  87.930  1.00  0.00            
ATOM   2312  HG2 GLU   145      -5.420  57.000  87.500  1.00  0.00            
ATOM   2313  HG3 GLU   145      -5.210  55.320  87.150  1.00  0.00            
ATOM   2314  CD  GLU   145      -7.000  55.850  88.350  1.00  0.00            
ATOM   2315  OE1 GLU   145      -7.680  54.950  87.900  1.00  0.00            
ATOM   2316  OE2 GLU   145      -7.520  56.500  89.310  1.00  0.00            
ATOM   2317  C   GLU   145      -2.660  56.120  87.270  1.00  0.00            
ATOM   2318  O   GLU   145      -3.020  56.910  86.380  1.00  0.00            
ATOM   2319  N   VAL   146      -1.800  55.100  87.060  1.00  0.00            
ATOM   2320  H   VAL   146      -1.610  54.510  87.860  1.00  0.00            
ATOM   2321  CA  VAL   146      -1.650  54.510  85.700  1.00  0.00            
ATOM   2322  HA  VAL   146      -1.860  55.330  85.000  1.00  0.00            
ATOM   2323  CB  VAL   146      -0.170  54.090  85.370  1.00  0.00            
ATOM   2324  HB  VAL   146       0.200  53.360  86.090  1.00  0.00            
ATOM   2325  CG1 VAL   146       0.030  53.540  83.960  1.00  0.00            
ATOM   2326 1HG1 VAL   146      -0.420  52.560  83.810  1.00  0.00            
ATOM   2327 2HG1 VAL   146      -0.460  54.240  83.280  1.00  0.00            
ATOM   2328 3HG1 VAL   146       1.090  53.440  83.760  1.00  0.00            
ATOM   2329  CG2 VAL   146       0.800  55.280  85.390  1.00  0.00            
ATOM   2330 1HG2 VAL   146       1.830  54.960  85.240  1.00  0.00            
ATOM   2331 2HG2 VAL   146       0.550  55.980  84.590  1.00  0.00            
ATOM   2332 3HG2 VAL   146       0.790  55.800  86.350  1.00  0.00            
ATOM   2333  C   VAL   146      -2.610  53.380  85.570  1.00  0.00            
ATOM   2334  O   VAL   146      -2.940  52.690  86.500  1.00  0.00            
ATOM   2335  N   LYS   147      -3.090  53.140  84.360  1.00  0.00            
ATOM   2336  H   LYS   147      -2.920  53.750  83.580  1.00  0.00            
ATOM   2337  CA  LYS   147      -4.150  52.100  84.120  1.00  0.00            
ATOM   2338  HA  LYS   147      -3.940  51.270  84.790  1.00  0.00            
ATOM   2339  CB  LYS   147      -5.540  52.590  84.580  1.00  0.00            
ATOM   2340  HB2 LYS   147      -6.240  51.760  84.460  1.00  0.00            
ATOM   2341  HB3 LYS   147      -5.640  52.750  85.650  1.00  0.00            
ATOM   2342  CG  LYS   147      -5.940  53.790  83.700  1.00  0.00            
ATOM   2343  HG2 LYS   147      -5.130  54.450  83.410  1.00  0.00            
ATOM   2344  HG3 LYS   147      -6.420  53.320  82.840  1.00  0.00            
ATOM   2345  CD  LYS   147      -7.040  54.580  84.440  1.00  0.00            
ATOM   2346  HD2 LYS   147      -6.540  54.970  85.330  1.00  0.00            
ATOM   2347  HD3 LYS   147      -7.340  55.420  83.820  1.00  0.00            
ATOM   2348  CE  LYS   147      -8.210  53.600  84.870  1.00  0.00            
ATOM   2349  HE2 LYS   147      -8.680  53.090  84.020  1.00  0.00            
ATOM   2350  HE3 LYS   147      -7.860  52.770  85.480  1.00  0.00            
ATOM   2351  NZ  LYS   147      -9.200  54.410  85.670  1.00  0.00            
ATOM   2352  HZ1 LYS   147      -8.680  54.730  86.480  1.00  0.00            
ATOM   2353  HZ2 LYS   147      -9.720  55.090  85.130  1.00  0.00            
ATOM   2354  HZ3 LYS   147      -9.860  53.850  86.200  1.00  0.00            
ATOM   2355  C   LYS   147      -4.140  51.500  82.670  1.00  0.00            
ATOM   2356  O   LYS   147      -3.630  52.180  81.720  1.00  0.00            
ATOM   2357  N   ALA   148      -4.790  50.380  82.480  1.00  0.00            
ATOM   2358  H   ALA   148      -5.090  49.850  83.280  1.00  0.00            
ATOM   2359  CA  ALA   148      -5.020  49.750  81.190  1.00  0.00            
ATOM   2360  HA  ALA   148      -5.260  50.540  80.480  1.00  0.00            
ATOM   2361  CB  ALA   148      -3.720  49.070  80.740  1.00  0.00            
ATOM   2362  HB1 ALA   148      -3.460  48.230  81.390  1.00  0.00            
ATOM   2363  HB2 ALA   148      -3.810  48.720  79.710  1.00  0.00            
ATOM   2364  HB3 ALA   148      -2.960  49.830  80.840  1.00  0.00            
ATOM   2365  C   ALA   148      -6.170  48.790  81.000  1.00  0.00            
ATOM   2366  O   ALA   148      -6.660  48.230  81.980  1.00  0.00            
ATOM   2367  N   PHE   149      -6.380  48.340  79.740  1.00  0.00            
ATOM   2368  H   PHE   149      -5.980  48.850  78.960  1.00  0.00            
ATOM   2369  CA  PHE   149      -7.270  47.310  79.230  1.00  0.00            
ATOM   2370  HA  PHE   149      -7.220  46.380  79.780  1.00  0.00            
ATOM   2371  CB  PHE   149      -8.700  47.840  79.120  1.00  0.00            
ATOM   2372  HB2 PHE   149      -9.270  47.000  78.720  1.00  0.00            
ATOM   2373  HB3 PHE   149      -9.020  48.090  80.130  1.00  0.00            
ATOM   2374  CG  PHE   149      -9.020  49.100  78.300  1.00  0.00            
ATOM   2375  CD1 PHE   149      -8.870  50.330  78.920  1.00  0.00            
ATOM   2376  HD1 PHE   149      -8.410  50.280  79.900  1.00  0.00            
ATOM   2377  CE1 PHE   149      -9.170  51.520  78.280  1.00  0.00            
ATOM   2378  HE1 PHE   149      -8.980  52.430  78.820  1.00  0.00            
ATOM   2379  CZ  PHE   149      -9.680  51.460  76.930  1.00  0.00            
ATOM   2380  HZ  PHE   149      -9.870  52.410  76.440  1.00  0.00            
ATOM   2381  CE2 PHE   149      -9.930  50.240  76.290  1.00  0.00            
ATOM   2382  HE2 PHE   149     -10.370  50.280  75.300  1.00  0.00            
ATOM   2383  CD2 PHE   149      -9.690  49.030  77.050  1.00  0.00            
ATOM   2384  HD2 PHE   149      -9.900  48.080  76.580  1.00  0.00            
ATOM   2385  C   PHE   149      -6.930  46.920  77.750  1.00  0.00            
ATOM   2386  O   PHE   149      -6.350  47.700  76.980  1.00  0.00            
ATOM   2387  N   CYS   150      -7.270  45.700  77.350  1.00  0.00            
ATOM   2388  H   CYS   150      -7.830  45.200  78.020  1.00  0.00            
ATOM   2389  CA  CYS   150      -7.210  45.180  75.960  1.00  0.00            
ATOM   2390  HA  CYS   150      -6.780  45.950  75.330  1.00  0.00            
ATOM   2391  CB  CYS   150      -6.210  44.010  75.980  1.00  0.00            
ATOM   2392  HB2 CYS   150      -5.400  44.370  76.620  1.00  0.00            
ATOM   2393  HB3 CYS   150      -6.710  43.230  76.560  1.00  0.00            
ATOM   2394  SG  CYS   150      -5.500  43.360  74.430  1.00  0.00            
ATOM   2395  HG  CYS   150      -5.150  44.560  73.950  1.00  0.00            
ATOM   2396  C   CYS   150      -8.590  44.760  75.500  1.00  0.00            
ATOM   2397  O   CYS   150      -9.320  43.920  76.060  1.00  0.00            
ATOM   2398  N   ALA   151      -9.050  45.440  74.440  1.00  0.00            
ATOM   2399  H   ALA   151      -8.470  46.160  74.030  1.00  0.00            
ATOM   2400  CA  ALA   151     -10.400  45.390  73.950  1.00  0.00            
ATOM   2401  HA  ALA   151     -10.750  44.350  73.880  1.00  0.00            
ATOM   2402  CB  ALA   151     -11.380  46.180  74.870  1.00  0.00            
ATOM   2403  HB1 ALA   151     -11.350  45.740  75.870  1.00  0.00            
ATOM   2404  HB2 ALA   151     -11.110  47.240  74.840  1.00  0.00            
ATOM   2405  HB3 ALA   151     -12.410  46.010  74.550  1.00  0.00            
ATOM   2406  C   ALA   151     -10.450  46.040  72.590  1.00  0.00            
ATOM   2407  O   ALA   151      -9.500  46.700  72.240  1.00  0.00            
ATOM   2408  N   GLU   152     -11.520  45.890  71.790  1.00  0.00            
ATOM   2409  H   GLU   152     -12.220  45.210  72.070  1.00  0.00            
ATOM   2410  CA  GLU   152     -11.560  46.170  70.320  1.00  0.00            
ATOM   2411  HA  GLU   152     -10.620  45.750  69.960  1.00  0.00            
ATOM   2412  CB  GLU   152     -12.670  45.350  69.740  1.00  0.00            
ATOM   2413  HB2 GLU   152     -12.350  44.320  69.900  1.00  0.00            
ATOM   2414  HB3 GLU   152     -13.600  45.580  70.250  1.00  0.00            
ATOM   2415  CG  GLU   152     -12.930  45.490  68.210  1.00  0.00            
ATOM   2416  HG2 GLU   152     -13.280  46.510  68.040  1.00  0.00            
ATOM   2417  HG3 GLU   152     -12.030  45.160  67.700  1.00  0.00            
ATOM   2418  CD  GLU   152     -14.040  44.550  67.830  1.00  0.00            
ATOM   2419  OE1 GLU   152     -15.200  44.840  68.210  1.00  0.00            
ATOM   2420  OE2 GLU   152     -13.750  43.560  67.090  1.00  0.00            
ATOM   2421  C   GLU   152     -11.730  47.640  69.970  1.00  0.00            
ATOM   2422  O   GLU   152     -11.130  48.080  69.010  1.00  0.00            
ATOM   2423  N   ASN   153     -12.390  48.410  70.840  1.00  0.00            
ATOM   2424  H   ASN   153     -12.670  47.940  71.690  1.00  0.00            
ATOM   2425  CA  ASN   153     -12.780  49.850  70.680  1.00  0.00            
ATOM   2426  HA  ASN   153     -12.000  50.350  70.100  1.00  0.00            
ATOM   2427  CB  ASN   153     -14.080  49.950  69.810  1.00  0.00            
ATOM   2428  HB2 ASN   153     -13.930  49.430  68.870  1.00  0.00            
ATOM   2429  HB3 ASN   153     -14.910  49.380  70.230  1.00  0.00            
ATOM   2430  CG  ASN   153     -14.500  51.340  69.520  1.00  0.00            
ATOM   2431  OD1 ASN   153     -13.820  52.310  69.880  1.00  0.00            
ATOM   2432  ND2 ASN   153     -15.680  51.600  68.970  1.00  0.00            
ATOM   2433 1HD2 ASN   153     -16.040  52.540  68.920  1.00  0.00            
ATOM   2434 2HD2 ASN   153     -16.300  50.810  68.850  1.00  0.00            
ATOM   2435  C   ASN   153     -13.010  50.540  72.000  1.00  0.00            
ATOM   2436  O   ASN   153     -13.850  50.030  72.750  1.00  0.00            
ATOM   2437  N   LEU   154     -12.240  51.600  72.300  1.00  0.00            
ATOM   2438  H   LEU   154     -11.540  51.960  71.670  1.00  0.00            
ATOM   2439  CA  LEU   154     -12.470  52.270  73.550  1.00  0.00            
ATOM   2440  HA  LEU   154     -12.560  51.480  74.300  1.00  0.00            
ATOM   2441  CB  LEU   154     -11.270  53.160  73.920  1.00  0.00            
ATOM   2442  HB2 LEU   154     -11.360  53.320  74.990  1.00  0.00            
ATOM   2443  HB3 LEU   154     -10.320  52.710  73.630  1.00  0.00            
ATOM   2444  CG  LEU   154     -11.130  54.610  73.440  1.00  0.00            
ATOM   2445  HG  LEU   154     -12.080  55.140  73.550  1.00  0.00            
ATOM   2446  CD1 LEU   154     -10.140  55.300  74.350  1.00  0.00            
ATOM   2447 1HD1 LEU   154     -10.020  56.350  74.090  1.00  0.00            
ATOM   2448 2HD1 LEU   154     -10.460  55.270  75.390  1.00  0.00            
ATOM   2449 3HD1 LEU   154      -9.110  54.950  74.260  1.00  0.00            
ATOM   2450  CD2 LEU   154     -10.670  54.720  72.020  1.00  0.00            
ATOM   2451 1HD2 LEU   154     -11.460  54.450  71.310  1.00  0.00            
ATOM   2452 2HD2 LEU   154     -10.300  55.700  71.750  1.00  0.00            
ATOM   2453 3HD2 LEU   154      -9.810  54.120  71.710  1.00  0.00            
ATOM   2454  C   LEU   154     -13.640  53.120  73.680  1.00  0.00            
ATOM   2455  O   LEU   154     -14.000  53.550  74.770  1.00  0.00            
ATOM   2456  N   GLU   155     -14.440  53.340  72.580  1.00  0.00            
ATOM   2457  H   GLU   155     -14.090  53.060  71.670  1.00  0.00            
ATOM   2458  CA  GLU   155     -15.800  53.830  72.700  1.00  0.00            
ATOM   2459  HA  GLU   155     -15.860  54.780  73.240  1.00  0.00            
ATOM   2460  CB  GLU   155     -16.550  53.920  71.380  1.00  0.00            
ATOM   2461  HB2 GLU   155     -16.550  52.940  70.900  1.00  0.00            
ATOM   2462  HB3 GLU   155     -17.550  54.300  71.590  1.00  0.00            
ATOM   2463  CG  GLU   155     -15.940  55.000  70.470  1.00  0.00            
ATOM   2464  HG2 GLU   155     -15.980  55.960  70.980  1.00  0.00            
ATOM   2465  HG3 GLU   155     -14.860  54.900  70.360  1.00  0.00            
ATOM   2466  CD  GLU   155     -16.590  55.110  69.080  1.00  0.00            
ATOM   2467  OE1 GLU   155     -17.100  54.050  68.610  1.00  0.00            
ATOM   2468  OE2 GLU   155     -16.730  56.260  68.480  1.00  0.00            
ATOM   2469  C   GLU   155     -16.680  52.970  73.640  1.00  0.00            
ATOM   2470  O   GLU   155     -17.550  53.490  74.360  1.00  0.00            
ATOM   2471  N   GLU   156     -16.510  51.580  73.690  1.00  0.00            
ATOM   2472  H   GLU   156     -15.880  51.080  73.090  1.00  0.00            
ATOM   2473  CA  GLU   156     -17.210  50.710  74.600  1.00  0.00            
ATOM   2474  HA  GLU   156     -18.250  51.050  74.570  1.00  0.00            
ATOM   2475  CB  GLU   156     -17.180  49.290  74.050  1.00  0.00            
ATOM   2476  HB2 GLU   156     -16.180  49.100  73.680  1.00  0.00            
ATOM   2477  HB3 GLU   156     -17.450  48.510  74.770  1.00  0.00            
ATOM   2478  CG  GLU   156     -18.140  49.080  72.850  1.00  0.00            
ATOM   2479  HG2 GLU   156     -17.780  49.700  72.030  1.00  0.00            
ATOM   2480  HG3 GLU   156     -17.880  48.080  72.500  1.00  0.00            
ATOM   2481  CD  GLU   156     -19.620  49.140  73.200  1.00  0.00            
ATOM   2482  OE1 GLU   156     -20.100  48.620  74.270  1.00  0.00            
ATOM   2483  OE2 GLU   156     -20.350  49.720  72.350  1.00  0.00            
ATOM   2484  C   GLU   156     -16.860  50.900  76.130  1.00  0.00            
ATOM   2485  O   GLU   156     -15.750  51.190  76.610  1.00  0.00            
ATOM   2486  N   LYS   157     -17.820  50.480  76.920  1.00  0.00            
ATOM   2487  H   LYS   157     -18.750  50.360  76.540  1.00  0.00            
ATOM   2488  CA  LYS   157     -17.600  50.280  78.360  1.00  0.00            
ATOM   2489  HA  LYS   157     -16.950  51.020  78.830  1.00  0.00            
ATOM   2490  CB  LYS   157     -18.950  50.530  79.090  1.00  0.00            
ATOM   2491  HB2 LYS   157     -19.710  49.940  78.570  1.00  0.00            
ATOM   2492  HB3 LYS   157     -18.790  50.300  80.140  1.00  0.00            
ATOM   2493  CG  LYS   157     -19.380  52.030  79.090  1.00  0.00            
ATOM   2494  HG2 LYS   157     -18.520  52.600  79.420  1.00  0.00            
ATOM   2495  HG3 LYS   157     -19.730  52.260  78.080  1.00  0.00            
ATOM   2496  CD  LYS   157     -20.560  52.370  80.010  1.00  0.00            
ATOM   2497  HD2 LYS   157     -20.470  51.790  80.930  1.00  0.00            
ATOM   2498  HD3 LYS   157     -20.670  53.440  80.150  1.00  0.00            
ATOM   2499  CE  LYS   157     -21.940  51.970  79.490  1.00  0.00            
ATOM   2500  HE2 LYS   157     -21.750  51.170  78.770  1.00  0.00            
ATOM   2501  HE3 LYS   157     -22.500  51.580  80.340  1.00  0.00            
ATOM   2502  NZ  LYS   157     -22.610  53.050  78.820  1.00  0.00            
ATOM   2503  HZ1 LYS   157     -23.560  52.830  78.550  1.00  0.00            
ATOM   2504  HZ2 LYS   157     -22.500  53.870  79.400  1.00  0.00            
ATOM   2505  HZ3 LYS   157     -22.120  53.290  77.980  1.00  0.00            
ATOM   2506  C   LYS   157     -17.060  48.860  78.480  1.00  0.00            
ATOM   2507  O   LYS   157     -17.550  47.910  77.830  1.00  0.00            
ATOM   2508  N   ILE   158     -16.020  48.630  79.290  1.00  0.00            
ATOM   2509  H   ILE   158     -15.540  49.430  79.680  1.00  0.00            
ATOM   2510  CA  ILE   158     -15.300  47.310  79.460  1.00  0.00            
ATOM   2511  HA  ILE   158     -15.660  46.530  78.790  1.00  0.00            
ATOM   2512  CB  ILE   158     -13.860  47.560  79.080  1.00  0.00            
ATOM   2513  HB  ILE   158     -13.500  48.240  79.850  1.00  0.00            
ATOM   2514  CG2 ILE   158     -13.070  46.210  79.170  1.00  0.00            
ATOM   2515 1HG2 ILE   158     -13.720  45.390  78.880  1.00  0.00            
ATOM   2516 2HG2 ILE   158     -12.170  46.220  78.550  1.00  0.00            
ATOM   2517 3HG2 ILE   158     -12.690  46.110  80.190  1.00  0.00            
ATOM   2518  CG1 ILE   158     -13.510  48.360  77.820  1.00  0.00            
ATOM   2519 2HG1 ILE   158     -13.890  49.370  77.990  1.00  0.00            
ATOM   2520 3HG1 ILE   158     -12.440  48.510  77.670  1.00  0.00            
ATOM   2521  CD1 ILE   158     -14.030  47.730  76.550  1.00  0.00            
ATOM   2522 1HD1 ILE   158     -13.880  48.490  75.780  1.00  0.00            
ATOM   2523 2HD1 ILE   158     -13.600  46.740  76.390  1.00  0.00            
ATOM   2524 3HD1 ILE   158     -15.110  47.630  76.640  1.00  0.00            
ATOM   2525  C   ILE   158     -15.470  46.740  80.820  1.00  0.00            
ATOM   2526  O   ILE   158     -15.230  47.400  81.820  1.00  0.00            
ATOM   2527  N   HIE   159     -15.810  45.440  80.940  1.00  0.00            
ATOM   2528  H   HIE   159     -16.220  44.950  80.160  1.00  0.00            
ATOM   2529  CA  HIE   159     -16.080  44.760  82.250  1.00  0.00            
ATOM   2530  HA  HIE   159     -16.930  45.250  82.740  1.00  0.00            
ATOM   2531  CB  HIE   159     -16.430  43.340  82.040  1.00  0.00            
ATOM   2532  HB2 HIE   159     -17.270  43.160  81.360  1.00  0.00            
ATOM   2533  HB3 HIE   159     -15.560  42.910  81.530  1.00  0.00            
ATOM   2534  CG  HIE   159     -16.850  42.500  83.230  1.00  0.00            
ATOM   2535  ND1 HIE   159     -16.010  41.890  84.200  1.00  0.00            
ATOM   2536  CE1 HIE   159     -16.810  41.280  85.060  1.00  0.00            
ATOM   2537  HE1 HIE   159     -16.400  40.670  85.860  1.00  0.00            
ATOM   2538  NE2 HIE   159     -18.110  41.430  84.690  1.00  0.00            
ATOM   2539  HE2 HIE   159     -18.910  40.950  85.090  1.00  0.00            
ATOM   2540  CD2 HIE   159     -18.130  42.250  83.610  1.00  0.00            
ATOM   2541  HD2 HIE   159     -18.980  42.620  83.070  1.00  0.00            
ATOM   2542  C   HIE   159     -14.880  44.840  83.160  1.00  0.00            
ATOM   2543  O   HIE   159     -13.710  44.870  82.680  1.00  0.00            
ATOM   2544  N   LYS   160     -15.060  44.910  84.520  1.00  0.00            
ATOM   2545  H   LYS   160     -15.960  44.730  84.940  1.00  0.00            
ATOM   2546  CA  LYS   160     -13.990  45.220  85.460  1.00  0.00            
ATOM   2547  HA  LYS   160     -13.620  46.200  85.180  1.00  0.00            
ATOM   2548  CB  LYS   160     -14.540  45.400  86.850  1.00  0.00            
ATOM   2549  HB2 LYS   160     -15.460  45.990  86.810  1.00  0.00            
ATOM   2550  HB3 LYS   160     -14.820  44.470  87.340  1.00  0.00            
ATOM   2551  CG  LYS   160     -13.560  46.160  87.750  1.00  0.00            
ATOM   2552  HG2 LYS   160     -12.970  45.410  88.270  1.00  0.00            
ATOM   2553  HG3 LYS   160     -12.870  46.830  87.230  1.00  0.00            
ATOM   2554  CD  LYS   160     -14.380  46.940  88.790  1.00  0.00            
ATOM   2555  HD2 LYS   160     -15.250  47.530  88.480  1.00  0.00            
ATOM   2556  HD3 LYS   160     -14.760  46.190  89.480  1.00  0.00            
ATOM   2557  CE  LYS   160     -13.470  47.850  89.560  1.00  0.00            
ATOM   2558  HE2 LYS   160     -13.890  48.100  90.540  1.00  0.00            
ATOM   2559  HE3 LYS   160     -12.600  47.260  89.850  1.00  0.00            
ATOM   2560  NZ  LYS   160     -13.040  49.080  88.860  1.00  0.00            
ATOM   2561  HZ1 LYS   160     -12.480  48.980  88.020  1.00  0.00            
ATOM   2562  HZ2 LYS   160     -13.860  49.630  88.680  1.00  0.00            
ATOM   2563  HZ3 LYS   160     -12.480  49.750  89.370  1.00  0.00            
ATOM   2564  C   LYS   160     -12.900  44.150  85.400  1.00  0.00            
ATOM   2565  O   LYS   160     -11.700  44.410  85.630  1.00  0.00            
ATOM   2566  N   ARG   161     -13.230  42.910  85.120  1.00  0.00            
ATOM   2567  H   ARG   161     -14.180  42.760  84.820  1.00  0.00            
ATOM   2568  CA  ARG   161     -12.260  41.820  85.160  1.00  0.00            
ATOM   2569  HA  ARG   161     -11.680  42.070  86.050  1.00  0.00            
ATOM   2570  CB  ARG   161     -12.890  40.390  85.220  1.00  0.00            
ATOM   2571  HB2 ARG   161     -13.640  40.370  84.430  1.00  0.00            
ATOM   2572  HB3 ARG   161     -12.250  39.530  85.020  1.00  0.00            
ATOM   2573  CG  ARG   161     -13.530  40.160  86.640  1.00  0.00            
ATOM   2574  HG2 ARG   161     -12.790  40.390  87.400  1.00  0.00            
ATOM   2575  HG3 ARG   161     -14.320  40.880  86.860  1.00  0.00            
ATOM   2576  CD  ARG   161     -14.180  38.760  86.670  1.00  0.00            
ATOM   2577  HD2 ARG   161     -14.680  38.650  87.630  1.00  0.00            
ATOM   2578  HD3 ARG   161     -14.910  38.720  85.860  1.00  0.00            
ATOM   2579  NE  ARG   161     -13.230  37.590  86.520  1.00  0.00            
ATOM   2580  HE  ARG   161     -13.410  36.980  85.740  1.00  0.00            
ATOM   2581  CZ  ARG   161     -12.140  37.220  87.210  1.00  0.00            
ATOM   2582  NH1 ARG   161     -11.690  37.980  88.210  1.00  0.00            
ATOM   2583 1HH1 ARG   161     -12.140  38.840  88.480  1.00  0.00            
ATOM   2584 2HH1 ARG   161     -11.090  37.610  88.940  1.00  0.00            
ATOM   2585  NH2 ARG   161     -11.440  36.160  86.950  1.00  0.00            
ATOM   2586 1HH2 ARG   161     -11.720  35.460  86.270  1.00  0.00            
ATOM   2587 2HH2 ARG   161     -10.560  36.050  87.430  1.00  0.00            
ATOM   2588  C   ARG   161     -11.320  41.840  83.960  1.00  0.00            
ATOM   2589  O   ARG   161     -10.300  41.190  84.110  1.00  0.00            
ATOM   2590  N   ASN   162     -11.530  42.620  82.890  1.00  0.00            
ATOM   2591  H   ASN   162     -12.360  43.180  82.870  1.00  0.00            
ATOM   2592  CA  ASN   162     -10.550  42.760  81.760  1.00  0.00            
ATOM   2593  HA  ASN   162     -10.100  41.780  81.560  1.00  0.00            
ATOM   2594  CB  ASN   162     -11.420  42.870  80.430  1.00  0.00            
ATOM   2595  HB2 ASN   162     -12.280  42.200  80.390  1.00  0.00            
ATOM   2596  HB3 ASN   162     -11.910  43.840  80.530  1.00  0.00            
ATOM   2597  CG  ASN   162     -10.630  42.800  79.190  1.00  0.00            
ATOM   2598  OD1 ASN   162      -9.740  41.960  79.030  1.00  0.00            
ATOM   2599  ND2 ASN   162     -10.990  43.560  78.170  1.00  0.00            
ATOM   2600 1HD2 ASN   162     -10.390  43.440  77.360  1.00  0.00            
ATOM   2601 2HD2 ASN   162     -11.850  44.090  78.130  1.00  0.00            
ATOM   2602  C   ASN   162      -9.590  43.960  81.890  1.00  0.00            
ATOM   2603  O   ASN   162      -9.040  44.450  80.930  1.00  0.00            
ATOM   2604  N   SER   163      -9.550  44.630  83.110  1.00  0.00            
ATOM   2605  H   SER   163     -10.180  44.190  83.760  1.00  0.00            
ATOM   2606  CA  SER   163      -9.050  45.990  83.470  1.00  0.00            
ATOM   2607  HA  SER   163      -8.540  46.440  82.620  1.00  0.00            
ATOM   2608  CB  SER   163     -10.300  46.790  84.010  1.00  0.00            
ATOM   2609  HB2 SER   163     -11.230  46.400  83.590  1.00  0.00            
ATOM   2610  HB3 SER   163     -10.480  46.410  85.010  1.00  0.00            
ATOM   2611  OG  SER   163     -10.070  48.100  83.930  1.00  0.00            
ATOM   2612  HG  SER   163     -10.370  48.300  83.050  1.00  0.00            
ATOM   2613  C   SER   163      -8.120  45.960  84.640  1.00  0.00            
ATOM   2614  O   SER   163      -8.310  45.190  85.550  1.00  0.00            
ATOM   2615  N   VAL   164      -7.140  46.900  84.670  1.00  0.00            
ATOM   2616  H   VAL   164      -6.940  47.300  83.760  1.00  0.00            
ATOM   2617  CA  VAL   164      -6.250  47.180  85.820  1.00  0.00            
ATOM   2618  HA  VAL   164      -6.810  46.960  86.730  1.00  0.00            
ATOM   2619  CB  VAL   164      -4.930  46.350  85.750  1.00  0.00            
ATOM   2620  HB  VAL   164      -5.130  45.280  85.780  1.00  0.00            
ATOM   2621  CG1 VAL   164      -4.150  46.580  84.460  1.00  0.00            
ATOM   2622 1HG1 VAL   164      -3.640  47.540  84.460  1.00  0.00            
ATOM   2623 2HG1 VAL   164      -3.390  45.790  84.450  1.00  0.00            
ATOM   2624 3HG1 VAL   164      -4.700  46.350  83.540  1.00  0.00            
ATOM   2625  CG2 VAL   164      -3.930  46.740  86.870  1.00  0.00            
ATOM   2626 1HG2 VAL   164      -3.050  46.100  86.800  1.00  0.00            
ATOM   2627 2HG2 VAL   164      -3.560  47.750  86.690  1.00  0.00            
ATOM   2628 3HG2 VAL   164      -4.330  46.570  87.870  1.00  0.00            
ATOM   2629  C   VAL   164      -5.930  48.680  85.940  1.00  0.00            
ATOM   2630  O   VAL   164      -5.510  49.150  84.900  1.00  0.00            
ATOM   2631  N   ARG   165      -5.950  49.320  87.160  1.00  0.00            
ATOM   2632  H   ARG   165      -6.180  48.690  87.910  1.00  0.00            
ATOM   2633  CA  ARG   165      -5.440  50.610  87.580  1.00  0.00            
ATOM   2634  HA  ARG   165      -4.910  51.070  86.750  1.00  0.00            
ATOM   2635  CB  ARG   165      -6.640  51.530  87.960  1.00  0.00            
ATOM   2636  HB2 ARG   165      -6.260  52.550  88.060  1.00  0.00            
ATOM   2637  HB3 ARG   165      -7.270  51.600  87.080  1.00  0.00            
ATOM   2638  CG  ARG   165      -7.380  51.130  89.240  1.00  0.00            
ATOM   2639  HG2 ARG   165      -7.860  50.150  89.200  1.00  0.00            
ATOM   2640  HG3 ARG   165      -6.700  51.110  90.090  1.00  0.00            
ATOM   2641  CD  ARG   165      -8.510  52.100  89.660  1.00  0.00            
ATOM   2642  HD2 ARG   165      -9.310  52.160  88.930  1.00  0.00            
ATOM   2643  HD3 ARG   165      -8.910  51.580  90.530  1.00  0.00            
ATOM   2644  NE  ARG   165      -8.050  53.450  90.130  1.00  0.00            
ATOM   2645  HE  ARG   165      -7.720  54.120  89.460  1.00  0.00            
ATOM   2646  CZ  ARG   165      -8.110  53.830  91.380  1.00  0.00            
ATOM   2647  NH1 ARG   165      -8.420  53.070  92.390  1.00  0.00            
ATOM   2648 1HH1 ARG   165      -8.600  52.080  92.290  1.00  0.00            
ATOM   2649 2HH1 ARG   165      -8.540  53.400  93.340  1.00  0.00            
ATOM   2650  NH2 ARG   165      -7.840  55.010  91.720  1.00  0.00            
ATOM   2651 1HH2 ARG   165      -7.810  55.770  91.070  1.00  0.00            
ATOM   2652 2HH2 ARG   165      -7.990  55.300  92.680  1.00  0.00            
ATOM   2653  C   ARG   165      -4.450  50.410  88.770  1.00  0.00            
ATOM   2654  O   ARG   165      -4.540  49.430  89.540  1.00  0.00            
ATOM   2655  N   LEU   166      -3.490  51.360  88.820  1.00  0.00            
ATOM   2656  H   LEU   166      -3.440  52.160  88.210  1.00  0.00            
ATOM   2657  CA  LEU   166      -2.230  51.220  89.670  1.00  0.00            
ATOM   2658  HA  LEU   166      -2.460  50.410  90.350  1.00  0.00            
ATOM   2659  CB  LEU   166      -1.030  50.760  88.810  1.00  0.00            
ATOM   2660  HB2 LEU   166      -0.700  51.520  88.100  1.00  0.00            
ATOM   2661  HB3 LEU   166      -0.330  50.540  89.610  1.00  0.00            
ATOM   2662  CG  LEU   166      -1.200  49.440  88.100  1.00  0.00            
ATOM   2663  HG  LEU   166      -1.890  48.750  88.590  1.00  0.00            
ATOM   2664  CD1 LEU   166      -1.770  49.730  86.630  1.00  0.00            
ATOM   2665 1HD1 LEU   166      -2.810  50.070  86.620  1.00  0.00            
ATOM   2666 2HD1 LEU   166      -1.050  50.360  86.110  1.00  0.00            
ATOM   2667 3HD1 LEU   166      -1.750  48.720  86.220  1.00  0.00            
ATOM   2668  CD2 LEU   166       0.270  48.860  88.080  1.00  0.00            
ATOM   2669 1HD2 LEU   166       0.210  48.020  87.390  1.00  0.00            
ATOM   2670 2HD2 LEU   166       1.100  49.480  87.730  1.00  0.00            
ATOM   2671 3HD2 LEU   166       0.540  48.600  89.100  1.00  0.00            
ATOM   2672  C   LEU   166      -2.010  52.630  90.370  1.00  0.00            
ATOM   2673  O   LEU   166      -1.340  53.520  89.850  1.00  0.00            
ATOM   2674  N   VAL   167      -2.690  52.810  91.500  1.00  0.00            
ATOM   2675  H   VAL   167      -3.170  52.030  91.920  1.00  0.00            
ATOM   2676  CA  VAL   167      -2.710  54.040  92.310  1.00  0.00            
ATOM   2677  HA  VAL   167      -2.990  54.810  91.600  1.00  0.00            
ATOM   2678  CB  VAL   167      -3.790  54.020  93.490  1.00  0.00            
ATOM   2679  HB  VAL   167      -3.390  53.330  94.230  1.00  0.00            
ATOM   2680  CG1 VAL   167      -3.970  55.370  94.100  1.00  0.00            
ATOM   2681 1HG1 VAL   167      -4.520  56.000  93.400  1.00  0.00            
ATOM   2682 2HG1 VAL   167      -4.510  55.260  95.040  1.00  0.00            
ATOM   2683 3HG1 VAL   167      -3.000  55.810  94.350  1.00  0.00            
ATOM   2684  CG2 VAL   167      -5.110  53.500  93.140  1.00  0.00            
ATOM   2685 1HG2 VAL   167      -5.770  53.500  94.010  1.00  0.00            
ATOM   2686 2HG2 VAL   167      -5.500  54.040  92.280  1.00  0.00            
ATOM   2687 3HG2 VAL   167      -5.100  52.480  92.770  1.00  0.00            
ATOM   2688  C   VAL   167      -1.290  54.370  92.860  1.00  0.00            
ATOM   2689  O   VAL   167      -0.790  53.550  93.650  1.00  0.00            
ATOM   2690  N   ILE   168      -0.820  55.580  92.640  1.00  0.00            
ATOM   2691  H   ILE   168      -1.400  56.250  92.160  1.00  0.00            
ATOM   2692  CA  ILE   168       0.550  55.960  92.800  1.00  0.00            
ATOM   2693  HA  ILE   168       1.030  55.180  93.380  1.00  0.00            
ATOM   2694  CB  ILE   168       1.300  56.070  91.440  1.00  0.00            
ATOM   2695  HB  ILE   168       2.210  56.560  91.770  1.00  0.00            
ATOM   2696  CG2 ILE   168       1.790  54.700  91.050  1.00  0.00            
ATOM   2697 1HG2 ILE   168       2.350  54.650  90.110  1.00  0.00            
ATOM   2698 2HG2 ILE   168       2.350  54.170  91.820  1.00  0.00            
ATOM   2699 3HG2 ILE   168       1.030  53.990  90.710  1.00  0.00            
ATOM   2700  CG1 ILE   168       0.620  56.910  90.370  1.00  0.00            
ATOM   2701 2HG1 ILE   168       0.130  56.320  89.590  1.00  0.00            
ATOM   2702 3HG1 ILE   168      -0.160  57.470  90.870  1.00  0.00            
ATOM   2703  CD1 ILE   168       1.430  57.980  89.650  1.00  0.00            
ATOM   2704 1HD1 ILE   168       0.700  58.500  89.030  1.00  0.00            
ATOM   2705 2HD1 ILE   168       1.760  58.670  90.410  1.00  0.00            
ATOM   2706 3HD1 ILE   168       2.250  57.550  89.070  1.00  0.00            
ATOM   2707  C   ILE   168       0.690  57.210  93.530  1.00  0.00            
ATOM   2708  O   ILE   168      -0.220  58.000  93.610  1.00  0.00            
ATOM   2709  N   ARG   169       1.870  57.400  94.240  1.00  0.00            
ATOM   2710  H   ARG   169       2.630  56.760  94.030  1.00  0.00            
ATOM   2711  CA  ARG   169       2.090  58.620  95.140  1.00  0.00            
ATOM   2712  HA  ARG   169       1.120  59.110  95.290  1.00  0.00            
ATOM   2713  CB  ARG   169       2.580  58.220  96.450  1.00  0.00            
ATOM   2714  HB2 ARG   169       1.970  57.430  96.890  1.00  0.00            
ATOM   2715  HB3 ARG   169       3.610  57.860  96.330  1.00  0.00            
ATOM   2716  CG  ARG   169       2.560  59.290  97.530  1.00  0.00            
ATOM   2717  HG2 ARG   169       3.430  59.930  97.400  1.00  0.00            
ATOM   2718  HG3 ARG   169       1.650  59.890  97.480  1.00  0.00            
ATOM   2719  CD  ARG   169       2.600  58.660  98.950  1.00  0.00            
ATOM   2720  HD2 ARG   169       2.510  59.560  99.550  1.00  0.00            
ATOM   2721  HD3 ARG   169       1.770  57.990  99.170  1.00  0.00            
ATOM   2722  NE  ARG   169       3.900  57.960  99.340  1.00  0.00            
ATOM   2723  HE  ARG   169       4.590  57.660  98.660  1.00  0.00            
ATOM   2724  CZ  ARG   169       4.020  57.450 100.550  1.00  0.00            
ATOM   2725  NH1 ARG   169       3.160  57.780 101.490  1.00  0.00            
ATOM   2726 1HH1 ARG   169       2.430  58.460 101.330  1.00  0.00            
ATOM   2727 2HH1 ARG   169       3.310  57.260 102.340  1.00  0.00            
ATOM   2728  NH2 ARG   169       5.070  56.730 100.870  1.00  0.00            
ATOM   2729 1HH2 ARG   169       5.560  56.230 100.150  1.00  0.00            
ATOM   2730 2HH2 ARG   169       5.270  56.390 101.800  1.00  0.00            
ATOM   2731  C   ARG   169       2.940  59.750  94.540  1.00  0.00            
ATOM   2732  O   ARG   169       4.180  59.720  94.610  1.00  0.00            
ATOM   2733  N   LYS   170       2.220  60.670  93.930  1.00  0.00            
ATOM   2734  H   LYS   170       1.220  60.550  94.000  1.00  0.00            
ATOM   2735  CA  LYS   170       2.810  61.860  93.370  1.00  0.00            
ATOM   2736  HA  LYS   170       3.830  61.540  93.170  1.00  0.00            
ATOM   2737  CB  LYS   170       2.090  62.180  92.060  1.00  0.00            
ATOM   2738  HB2 LYS   170       2.000  61.260  91.490  1.00  0.00            
ATOM   2739  HB3 LYS   170       1.050  62.430  92.300  1.00  0.00            
ATOM   2740  CG  LYS   170       2.630  63.330  91.220  1.00  0.00            
ATOM   2741  HG2 LYS   170       3.720  63.270  91.170  1.00  0.00            
ATOM   2742  HG3 LYS   170       2.280  63.180  90.200  1.00  0.00            
ATOM   2743  CD  LYS   170       2.290  64.770  91.700  1.00  0.00            
ATOM   2744  HD2 LYS   170       1.340  64.740  92.240  1.00  0.00            
ATOM   2745  HD3 LYS   170       3.020  65.020  92.470  1.00  0.00            
ATOM   2746  CE  LYS   170       2.520  65.720  90.530  1.00  0.00            
ATOM   2747  HE2 LYS   170       3.540  65.650  90.150  1.00  0.00            
ATOM   2748  HE3 LYS   170       1.800  65.380  89.780  1.00  0.00            
ATOM   2749  NZ  LYS   170       2.170  67.070  91.020  1.00  0.00            
ATOM   2750  HZ1 LYS   170       2.740  67.350  91.810  1.00  0.00            
ATOM   2751  HZ2 LYS   170       2.350  67.840  90.390  1.00  0.00            
ATOM   2752  HZ3 LYS   170       1.190  67.080  91.230  1.00  0.00            
ATOM   2753  C   LYS   170       2.880  62.950  94.380  1.00  0.00            
ATOM   2754  O   LYS   170       1.900  63.560  94.720  1.00  0.00            
ATOM   2755  N   VAL   171       4.000  63.290  94.940  1.00  0.00            
ATOM   2756  H   VAL   171       4.840  62.820  94.640  1.00  0.00            
ATOM   2757  CA  VAL   171       4.180  64.270  96.040  1.00  0.00            
ATOM   2758  HA  VAL   171       3.300  64.920  96.070  1.00  0.00            
ATOM   2759  CB  VAL   171       4.290  63.540  97.400  1.00  0.00            
ATOM   2760  HB  VAL   171       4.630  64.250  98.150  1.00  0.00            
ATOM   2761  CG1 VAL   171       2.910  62.970  97.840  1.00  0.00            
ATOM   2762 1HG1 VAL   171       3.030  62.790  98.910  1.00  0.00            
ATOM   2763 2HG1 VAL   171       2.080  63.650  97.660  1.00  0.00            
ATOM   2764 3HG1 VAL   171       2.780  62.040  97.280  1.00  0.00            
ATOM   2765  CG2 VAL   171       5.380  62.500  97.500  1.00  0.00            
ATOM   2766 1HG2 VAL   171       6.360  62.960  97.630  1.00  0.00            
ATOM   2767 2HG2 VAL   171       5.140  62.030  98.450  1.00  0.00            
ATOM   2768 3HG2 VAL   171       5.310  61.730  96.730  1.00  0.00            
ATOM   2769  C   VAL   171       5.390  65.190  95.910  1.00  0.00            
ATOM   2770  O   VAL   171       6.340  64.820  95.180  1.00  0.00            
ATOM   2771  N   GLN   172       5.290  66.400  96.470  1.00  0.00            
ATOM   2772  H   GLN   172       4.510  66.650  97.070  1.00  0.00            
ATOM   2773  CA  GLN   172       6.240  67.490  96.090  1.00  0.00            
ATOM   2774  HA  GLN   172       6.680  67.210  95.130  1.00  0.00            
ATOM   2775  CB  GLN   172       5.490  68.830  95.960  1.00  0.00            
ATOM   2776  HB2 GLN   172       4.610  68.630  95.350  1.00  0.00            
ATOM   2777  HB3 GLN   172       5.140  69.000  96.980  1.00  0.00            
ATOM   2778  CG  GLN   172       6.180  70.110  95.290  1.00  0.00            
ATOM   2779  HG2 GLN   172       5.760  71.080  95.540  1.00  0.00            
ATOM   2780  HG3 GLN   172       7.230  70.160  95.570  1.00  0.00            
ATOM   2781  CD  GLN   172       6.170  70.050  93.780  1.00  0.00            
ATOM   2782  OE1 GLN   172       5.400  70.660  93.050  1.00  0.00            
ATOM   2783  NE2 GLN   172       6.950  69.200  93.160  1.00  0.00            
ATOM   2784 1HE2 GLN   172       6.880  69.050  92.160  1.00  0.00            
ATOM   2785 2HE2 GLN   172       7.660  68.640  93.590  1.00  0.00            
ATOM   2786  C   GLN   172       7.550  67.640  97.010  1.00  0.00            
ATOM   2787  O   GLN   172       7.430  67.730  98.260  1.00  0.00            
ATOM   2788  N   TYR   173       8.640  67.900  96.350  1.00  0.00            
ATOM   2789  H   TYR   173       8.640  67.850  95.340  1.00  0.00            
ATOM   2790  CA  TYR   173       9.880  68.450  96.920  1.00  0.00            
ATOM   2791  HA  TYR   173       9.750  68.510  98.000  1.00  0.00            
ATOM   2792  CB  TYR   173      11.090  67.460  96.670  1.00  0.00            
ATOM   2793  HB2 TYR   173      10.980  66.480  97.130  1.00  0.00            
ATOM   2794  HB3 TYR   173      11.220  67.320  95.600  1.00  0.00            
ATOM   2795  CG  TYR   173      12.400  67.950  97.080  1.00  0.00            
ATOM   2796  CD1 TYR   173      12.820  67.850  98.440  1.00  0.00            
ATOM   2797  HD1 TYR   173      12.230  67.280  99.140  1.00  0.00            
ATOM   2798  CE1 TYR   173      14.080  68.320  98.760  1.00  0.00            
ATOM   2799  HE1 TYR   173      14.530  68.100  99.720  1.00  0.00            
ATOM   2800  CZ  TYR   173      14.940  68.830  97.770  1.00  0.00            
ATOM   2801  OH  TYR   173      16.200  69.310  98.090  1.00  0.00            
ATOM   2802  HH  TYR   173      16.300  69.090  99.020  1.00  0.00            
ATOM   2803  CE2 TYR   173      14.470  69.010  96.500  1.00  0.00            
ATOM   2804  HE2 TYR   173      15.110  69.380  95.710  1.00  0.00            
ATOM   2805  CD2 TYR   173      13.190  68.590  96.070  1.00  0.00            
ATOM   2806  HD2 TYR   173      12.910  68.720  95.040  1.00  0.00            
ATOM   2807  C   TYR   173      10.080  69.860  96.390  1.00  0.00            
ATOM   2808  O   TYR   173       9.740  70.070  95.220  1.00  0.00            
ATOM   2809  N   ALA   174      10.660  70.770  97.190  1.00  0.00            
ATOM   2810  H   ALA   174      11.000  70.460  98.090  1.00  0.00            
ATOM   2811  CA  ALA   174      11.400  71.930  96.770  1.00  0.00            
ATOM   2812  HA  ALA   174      11.650  71.860  95.710  1.00  0.00            
ATOM   2813  CB  ALA   174      10.660  73.230  97.050  1.00  0.00            
ATOM   2814  HB1 ALA   174       9.690  73.250  96.540  1.00  0.00            
ATOM   2815  HB2 ALA   174      10.400  73.440  98.080  1.00  0.00            
ATOM   2816  HB3 ALA   174      11.260  74.060  96.680  1.00  0.00            
ATOM   2817  C   ALA   174      12.710  72.050  97.450  1.00  0.00            
ATOM   2818  O   ALA   174      12.870  71.730  98.620  1.00  0.00            
ATOM   2819  N   PRO   175      13.780  72.350  96.680  1.00  0.00            
ATOM   2820  CD  PRO   175      13.900  72.530  95.260  1.00  0.00            
ATOM   2821  HD2 PRO   175      13.050  73.120  94.920  1.00  0.00            
ATOM   2822  HD3 PRO   175      14.010  71.530  94.840  1.00  0.00            
ATOM   2823  CG  PRO   175      15.160  73.270  95.080  1.00  0.00            
ATOM   2824  HG2 PRO   175      15.080  74.340  95.240  1.00  0.00            
ATOM   2825  HG3 PRO   175      15.580  73.080  94.090  1.00  0.00            
ATOM   2826  CB  PRO   175      16.130  72.700  96.150  1.00  0.00            
ATOM   2827  HB2 PRO   175      16.920  73.440  96.320  1.00  0.00            
ATOM   2828  HB3 PRO   175      16.520  71.740  95.820  1.00  0.00            
ATOM   2829  CA  PRO   175      15.130  72.570  97.270  1.00  0.00            
ATOM   2830  HA  PRO   175      15.390  71.710  97.880  1.00  0.00            
ATOM   2831  C   PRO   175      15.120  73.860  98.180  1.00  0.00            
ATOM   2832  O   PRO   175      14.620  74.940  97.860  1.00  0.00            
ATOM   2833  N   GLU   176      15.790  73.690  99.260  1.00  0.00            
ATOM   2834  H   GLU   176      16.080  72.740  99.470  1.00  0.00            
ATOM   2835  CA  GLU   176      16.100  74.670 100.210  1.00  0.00            
ATOM   2836  HA  GLU   176      15.130  75.120 100.410  1.00  0.00            
ATOM   2837  CB  GLU   176      16.570  73.980 101.460  1.00  0.00            
ATOM   2838  HB2 GLU   176      16.460  72.900 101.470  1.00  0.00            
ATOM   2839  HB3 GLU   176      17.650  74.090 101.550  1.00  0.00            
ATOM   2840  CG  GLU   176      16.020  74.600 102.740  1.00  0.00            
ATOM   2841  HG2 GLU   176      14.930  74.680 102.670  1.00  0.00            
ATOM   2842  HG3 GLU   176      16.170  73.870 103.540  1.00  0.00            
ATOM   2843  CD  GLU   176      16.670  75.920 103.190  1.00  0.00            
ATOM   2844  OE1 GLU   176      16.350  77.050 102.750  1.00  0.00            
ATOM   2845  OE2 GLU   176      17.530  75.900 104.010  1.00  0.00            
ATOM   2846  C   GLU   176      17.080  75.750  99.640  1.00  0.00            
ATOM   2847  O   GLU   176      18.240  75.770 100.010  1.00  0.00            
ATOM   2848  N   ARG   177      16.670  76.610  98.710  1.00  0.00            
ATOM   2849  H   ARG   177      15.690  76.530  98.470  1.00  0.00            
ATOM   2850  CA  ARG   177      17.510  77.560  98.010  1.00  0.00            
ATOM   2851  HA  ARG   177      18.530  77.160  97.990  1.00  0.00            
ATOM   2852  CB  ARG   177      17.010  77.740  96.480  1.00  0.00            
ATOM   2853  HB2 ARG   177      16.020  77.310  96.320  1.00  0.00            
ATOM   2854  HB3 ARG   177      16.940  78.790  96.190  1.00  0.00            
ATOM   2855  CG  ARG   177      18.010  77.130  95.500  1.00  0.00            
ATOM   2856  HG2 ARG   177      18.980  77.610  95.650  1.00  0.00            
ATOM   2857  HG3 ARG   177      18.120  76.080  95.770  1.00  0.00            
ATOM   2858  CD  ARG   177      17.530  77.270  94.040  1.00  0.00            
ATOM   2859  HD2 ARG   177      17.850  78.290  93.820  1.00  0.00            
ATOM   2860  HD3 ARG   177      18.210  76.720  93.390  1.00  0.00            
ATOM   2861  NE  ARG   177      16.110  77.040  93.790  1.00  0.00            
ATOM   2862  HE  ARG   177      15.420  77.640  94.230  1.00  0.00            
ATOM   2863  CZ  ARG   177      15.560  76.150  92.950  1.00  0.00            
ATOM   2864  NH1 ARG   177      16.270  75.280  92.250  1.00  0.00            
ATOM   2865 1HH1 ARG   177      17.260  75.220  92.410  1.00  0.00            
ATOM   2866 2HH1 ARG   177      15.900  74.590  91.610  1.00  0.00            
ATOM   2867  NH2 ARG   177      14.280  76.150  92.670  1.00  0.00            
ATOM   2868 1HH2 ARG   177      13.760  76.900  93.100  1.00  0.00            
ATOM   2869 2HH2 ARG   177      13.830  75.570  91.980  1.00  0.00            
ATOM   2870  C   ARG   177      17.530  78.950  98.720  1.00  0.00            
ATOM   2871  O   ARG   177      16.590  79.350  99.360  1.00  0.00            
ATOM   2872  N   PRO   178      18.570  79.770  98.560  1.00  0.00            
ATOM   2873  CD  PRO   178      19.910  79.330  98.020  1.00  0.00            
ATOM   2874  HD2 PRO   178      19.890  79.090  96.960  1.00  0.00            
ATOM   2875  HD3 PRO   178      20.360  78.560  98.640  1.00  0.00            
ATOM   2876  CG  PRO   178      20.850  80.520  98.310  1.00  0.00            
ATOM   2877  HG2 PRO   178      21.340  80.720  97.360  1.00  0.00            
ATOM   2878  HG3 PRO   178      21.530  80.280  99.120  1.00  0.00            
ATOM   2879  CB  PRO   178      19.940  81.700  98.680  1.00  0.00            
ATOM   2880  HB2 PRO   178      19.740  82.300  97.780  1.00  0.00            
ATOM   2881  HB3 PRO   178      20.360  82.360  99.440  1.00  0.00            
ATOM   2882  CA  PRO   178      18.670  81.060  99.180  1.00  0.00            
ATOM   2883  HA  PRO   178      18.800  80.910 100.250  1.00  0.00            
ATOM   2884  C   PRO   178      17.500  82.090  98.850  1.00  0.00            
ATOM   2885  O   PRO   178      17.050  81.990  97.700  1.00  0.00            
ATOM   2886  N   GLY   179      17.010  82.910  99.750  1.00  0.00            
ATOM   2887  H   GLY   179      17.350  82.900 100.710  1.00  0.00            
ATOM   2888  CA  GLY   179      15.780  83.770  99.540  1.00  0.00            
ATOM   2889  HA2 GLY   179      16.130  84.660  99.010  1.00  0.00            
ATOM   2890  HA3 GLY   179      15.060  83.210  98.950  1.00  0.00            
ATOM   2891  C   GLY   179      15.070  84.280 100.830  1.00  0.00            
ATOM   2892  O   GLY   179      15.420  83.860 101.930  1.00  0.00            
ATOM   2893  N   PRO   180      14.140  85.280 100.710  1.00  0.00            
ATOM   2894  CD  PRO   180      13.770  85.920  99.530  1.00  0.00            
ATOM   2895  HD2 PRO   180      13.740  85.110  98.810  1.00  0.00            
ATOM   2896  HD3 PRO   180      14.410  86.760  99.250  1.00  0.00            
ATOM   2897  CG  PRO   180      12.380  86.460  99.820  1.00  0.00            
ATOM   2898  HG2 PRO   180      11.600  85.720  99.660  1.00  0.00            
ATOM   2899  HG3 PRO   180      12.180  87.310  99.180  1.00  0.00            
ATOM   2900  CB  PRO   180      12.480  86.850 101.330  1.00  0.00            
ATOM   2901  HB2 PRO   180      11.500  86.920 101.810  1.00  0.00            
ATOM   2902  HB3 PRO   180      12.900  87.850 101.440  1.00  0.00            
ATOM   2903  CA  PRO   180      13.410  85.800 101.910  1.00  0.00            
ATOM   2904  HA  PRO   180      14.110  86.420 102.480  1.00  0.00            
ATOM   2905  C   PRO   180      12.840  84.730 102.790  1.00  0.00            
ATOM   2906  O   PRO   180      12.260  83.770 102.320  1.00  0.00            
ATOM   2907  N   GLN   181      13.060  84.870 104.080  1.00  0.00            
ATOM   2908  H   GLN   181      13.360  85.780 104.400  1.00  0.00            
ATOM   2909  CA  GLN   181      12.610  84.040 105.220  1.00  0.00            
ATOM   2910  HA  GLN   181      12.200  83.140 104.770  1.00  0.00            
ATOM   2911  CB  GLN   181      13.810  83.670 106.070  1.00  0.00            
ATOM   2912  HB2 GLN   181      13.550  82.860 106.750  1.00  0.00            
ATOM   2913  HB3 GLN   181      14.600  83.150 105.520  1.00  0.00            
ATOM   2914  CG  GLN   181      14.460  84.810 106.900  1.00  0.00            
ATOM   2915  HG2 GLN   181      14.330  85.720 106.330  1.00  0.00            
ATOM   2916  HG3 GLN   181      13.810  84.880 107.780  1.00  0.00            
ATOM   2917  CD  GLN   181      15.910  84.530 107.270  1.00  0.00            
ATOM   2918  OE1 GLN   181      16.840  85.180 106.760  1.00  0.00            
ATOM   2919  NE2 GLN   181      16.230  83.470 108.040  1.00  0.00            
ATOM   2920 1HE2 GLN   181      17.190  83.150 107.950  1.00  0.00            
ATOM   2921 2HE2 GLN   181      15.540  82.900 108.500  1.00  0.00            
ATOM   2922  C   GLN   181      11.330  84.660 105.900  1.00  0.00            
ATOM   2923  O   GLN   181      11.280  85.890 106.060  1.00  0.00            
ATOM   2924  N   PRO   182      10.400  83.760 106.350  1.00  0.00            
ATOM   2925  CD  PRO   182      10.380  82.300 106.260  1.00  0.00            
ATOM   2926  HD2 PRO   182      11.030  81.810 106.980  1.00  0.00            
ATOM   2927  HD3 PRO   182      10.850  81.900 105.360  1.00  0.00            
ATOM   2928  CG  PRO   182       8.980  81.810 106.510  1.00  0.00            
ATOM   2929  HG2 PRO   182       9.000  80.850 107.020  1.00  0.00            
ATOM   2930  HG3 PRO   182       8.390  81.740 105.600  1.00  0.00            
ATOM   2931  CB  PRO   182       8.450  82.870 107.440  1.00  0.00            
ATOM   2932  HB2 PRO   182       8.760  82.660 108.460  1.00  0.00            
ATOM   2933  HB3 PRO   182       7.360  82.940 107.430  1.00  0.00            
ATOM   2934  CA  PRO   182       9.140  84.130 106.970  1.00  0.00            
ATOM   2935  HA  PRO   182       8.570  84.510 106.120  1.00  0.00            
ATOM   2936  C   PRO   182       9.390  85.140 108.040  1.00  0.00            
ATOM   2937  O   PRO   182      10.260  84.880 108.870  1.00  0.00            
ATOM   2938  N   THR   183       8.620  86.240 108.120  1.00  0.00            
ATOM   2939  H   THR   183       7.920  86.400 107.410  1.00  0.00            
ATOM   2940  CA  THR   183       8.620  87.170 109.270  1.00  0.00            
ATOM   2941  HA  THR   183       8.870  86.490 110.090  1.00  0.00            
ATOM   2942  CB  THR   183       9.770  88.180 109.110  1.00  0.00            
ATOM   2943  HB  THR   183      10.700  87.680 108.860  1.00  0.00            
ATOM   2944  CG2 THR   183       9.500  89.210 107.990  1.00  0.00            
ATOM   2945 1HG2 THR   183       8.570  89.760 108.090  1.00  0.00            
ATOM   2946 2HG2 THR   183      10.390  89.830 107.870  1.00  0.00            
ATOM   2947 3HG2 THR   183       9.500  88.620 107.070  1.00  0.00            
ATOM   2948  OG1 THR   183       9.890  88.910 110.370  1.00  0.00            
ATOM   2949  HG1 THR   183       9.830  88.280 111.090  1.00  0.00            
ATOM   2950  C   THR   183       7.250  87.770 109.590  1.00  0.00            
ATOM   2951  O   THR   183       6.390  87.900 108.740  1.00  0.00            
ATOM   2952  N   ALA   184       7.150  88.270 110.810  1.00  0.00            
ATOM   2953  H   ALA   184       7.940  88.090 111.420  1.00  0.00            
ATOM   2954  CA  ALA   184       6.020  88.990 111.310  1.00  0.00            
ATOM   2955  HA  ALA   184       5.690  89.500 110.410  1.00  0.00            
ATOM   2956  CB  ALA   184       5.070  87.990 111.810  1.00  0.00            
ATOM   2957  HB1 ALA   184       4.340  88.480 112.460  1.00  0.00            
ATOM   2958  HB2 ALA   184       4.710  87.440 110.950  1.00  0.00            
ATOM   2959  HB3 ALA   184       5.680  87.350 112.450  1.00  0.00            
ATOM   2960  C   ALA   184       6.380  89.970 112.470  1.00  0.00            
ATOM   2961  O   ALA   184       7.490  89.920 113.030  1.00  0.00            
ATOM   2962  N   GLU   185       5.390  90.790 112.900  1.00  0.00            
ATOM   2963  H   GLU   185       4.510  90.780 112.400  1.00  0.00            
ATOM   2964  CA  GLU   185       5.450  91.720 113.980  1.00  0.00            
ATOM   2965  HA  GLU   185       6.000  91.280 114.810  1.00  0.00            
ATOM   2966  CB  GLU   185       6.030  93.070 113.580  1.00  0.00            
ATOM   2967  HB2 GLU   185       5.960  93.720 114.460  1.00  0.00            
ATOM   2968  HB3 GLU   185       7.110  93.020 113.460  1.00  0.00            
ATOM   2969  CG  GLU   185       5.420  93.840 112.430  1.00  0.00            
ATOM   2970  HG2 GLU   185       5.180  93.080 111.680  1.00  0.00            
ATOM   2971  HG3 GLU   185       4.490  94.270 112.780  1.00  0.00            
ATOM   2972  CD  GLU   185       6.430  94.910 111.900  1.00  0.00            
ATOM   2973  OE1 GLU   185       6.980  95.700 112.700  1.00  0.00            
ATOM   2974  OE2 GLU   185       6.730  95.040 110.720  1.00  0.00            
ATOM   2975  C   GLU   185       4.050  91.980 114.560  1.00  0.00            
ATOM   2976  O   GLU   185       3.010  91.910 113.900  1.00  0.00            
ATOM   2977  N   THR   186       4.030  92.480 115.810  1.00  0.00            
ATOM   2978  H   THR   186       4.890  92.380 116.330  1.00  0.00            
ATOM   2979  CA  THR   186       2.920  93.170 116.420  1.00  0.00            
ATOM   2980  HA  THR   186       2.350  93.680 115.640  1.00  0.00            
ATOM   2981  CB  THR   186       1.890  92.230 117.020  1.00  0.00            
ATOM   2982  HB  THR   186       1.520  91.630 116.190  1.00  0.00            
ATOM   2983  CG2 THR   186       2.420  91.410 118.170  1.00  0.00            
ATOM   2984 1HG2 THR   186       2.530  92.020 119.070  1.00  0.00            
ATOM   2985 2HG2 THR   186       1.770  90.630 118.550  1.00  0.00            
ATOM   2986 3HG2 THR   186       3.380  90.960 117.900  1.00  0.00            
ATOM   2987  OG1 THR   186       0.740  92.970 117.570  1.00  0.00            
ATOM   2988  HG1 THR   186       0.380  93.540 116.890  1.00  0.00            
ATOM   2989  C   THR   186       3.320  94.280 117.410  1.00  0.00            
ATOM   2990  O   THR   186       4.230  94.090 118.220  1.00  0.00            
ATOM   2991  N   THR   187       2.730  95.440 117.310  1.00  0.00            
ATOM   2992  H   THR   187       1.980  95.560 116.650  1.00  0.00            
ATOM   2993  CA  THR   187       2.780  96.460 118.330  1.00  0.00            
ATOM   2994  HA  THR   187       3.370  96.090 119.170  1.00  0.00            
ATOM   2995  CB  THR   187       3.510  97.730 117.890  1.00  0.00            
ATOM   2996  HB  THR   187       2.930  98.100 117.040  1.00  0.00            
ATOM   2997  CG2 THR   187       3.710  98.790 118.970  1.00  0.00            
ATOM   2998 1HG2 THR   187       4.530  99.400 118.580  1.00  0.00            
ATOM   2999 2HG2 THR   187       2.850  99.460 119.120  1.00  0.00            
ATOM   3000 3HG2 THR   187       3.900  98.280 119.910  1.00  0.00            
ATOM   3001  OG1 THR   187       4.820  97.360 117.500  1.00  0.00            
ATOM   3002  HG1 THR   187       4.790  96.830 116.700  1.00  0.00            
ATOM   3003  C   THR   187       1.380  96.680 118.980  1.00  0.00            
ATOM   3004  O   THR   187       0.320  96.820 118.320  1.00  0.00            
ATOM   3005  N   ARG   188       1.370  96.640 120.340  1.00  0.00            
ATOM   3006  H   ARG   188       2.240  96.710 120.850  1.00  0.00            
ATOM   3007  CA  ARG   188       0.180  96.730 121.290  1.00  0.00            
ATOM   3008  HA  ARG   188      -0.700  97.180 120.840  1.00  0.00            
ATOM   3009  CB  ARG   188      -0.170  95.320 121.840  1.00  0.00            
ATOM   3010  HB2 ARG   188       0.640  94.600 121.750  1.00  0.00            
ATOM   3011  HB3 ARG   188      -0.530  95.380 122.860  1.00  0.00            
ATOM   3012  CG  ARG   188      -1.260  94.680 120.900  1.00  0.00            
ATOM   3013  HG2 ARG   188      -2.030  95.380 120.560  1.00  0.00            
ATOM   3014  HG3 ARG   188      -0.620  94.240 120.130  1.00  0.00            
ATOM   3015  CD  ARG   188      -1.960  93.570 121.750  1.00  0.00            
ATOM   3016  HD2 ARG   188      -1.160  93.040 122.270  1.00  0.00            
ATOM   3017  HD3 ARG   188      -2.670  93.950 122.490  1.00  0.00            
ATOM   3018  NE  ARG   188      -2.710  92.610 120.910  1.00  0.00            
ATOM   3019  HE  ARG   188      -2.390  92.510 119.960  1.00  0.00            
ATOM   3020  CZ  ARG   188      -3.650  91.750 121.300  1.00  0.00            
ATOM   3021  NH1 ARG   188      -4.140  91.720 122.500  1.00  0.00            
ATOM   3022 1HH1 ARG   188      -3.880  92.430 123.180  1.00  0.00            
ATOM   3023 2HH1 ARG   188      -4.830  91.010 122.680  1.00  0.00            
ATOM   3024  NH2 ARG   188      -4.040  90.910 120.380  1.00  0.00            
ATOM   3025 1HH2 ARG   188      -3.670  90.960 119.440  1.00  0.00            
ATOM   3026 2HH2 ARG   188      -4.860  90.350 120.590  1.00  0.00            
ATOM   3027  C   ARG   188       0.420  97.520 122.580  1.00  0.00            
ATOM   3028  O   ARG   188       1.510  97.600 123.070  1.00  0.00            
ATOM   3029  N   GLN   189      -0.610  98.270 123.010  1.00  0.00            
ATOM   3030  H   GLN   189      -1.500  98.140 122.550  1.00  0.00            
ATOM   3031  CA  GLN   189      -0.480  99.080 124.190  1.00  0.00            
ATOM   3032  HA  GLN   189       0.420  98.790 124.730  1.00  0.00            
ATOM   3033  CB  GLN   189      -0.340 100.530 123.780  1.00  0.00            
ATOM   3034  HB2 GLN   189       0.550 100.660 123.160  1.00  0.00            
ATOM   3035  HB3 GLN   189      -1.230 100.900 123.280  1.00  0.00            
ATOM   3036  CG  GLN   189      -0.210 101.310 125.110  1.00  0.00            
ATOM   3037  HG2 GLN   189      -1.200 101.420 125.570  1.00  0.00            
ATOM   3038  HG3 GLN   189       0.500 100.920 125.830  1.00  0.00            
ATOM   3039  CD  GLN   189       0.350 102.660 124.660  1.00  0.00            
ATOM   3040  OE1 GLN   189       1.380 102.840 124.010  1.00  0.00            
ATOM   3041  NE2 GLN   189      -0.190 103.770 125.150  1.00  0.00            
ATOM   3042 1HE2 GLN   189       0.100 104.690 124.850  1.00  0.00            
ATOM   3043 2HE2 GLN   189      -0.940 103.680 125.820  1.00  0.00            
ATOM   3044  C   GLN   189      -1.690  98.780 125.130  1.00  0.00            
ATOM   3045  O   GLN   189      -2.900  99.210 124.850  1.00  0.00            
ATOM   3046  N   PHE   190      -1.470  98.040 126.170  1.00  0.00            
ATOM   3047  H   PHE   190      -0.580  97.580 126.310  1.00  0.00            
ATOM   3048  CA  PHE   190      -2.540  97.570 127.110  1.00  0.00            
ATOM   3049  HA  PHE   190      -3.250  96.940 126.560  1.00  0.00            
ATOM   3050  CB  PHE   190      -1.770  96.710 128.140  1.00  0.00            
ATOM   3051  HB2 PHE   190      -1.140  97.330 128.780  1.00  0.00            
ATOM   3052  HB3 PHE   190      -2.480  96.210 128.800  1.00  0.00            
ATOM   3053  CG  PHE   190      -0.850  95.520 127.700  1.00  0.00            
ATOM   3054  CD1 PHE   190      -1.040  94.910 126.420  1.00  0.00            
ATOM   3055  HD1 PHE   190      -1.910  95.220 125.860  1.00  0.00            
ATOM   3056  CE1 PHE   190      -0.180  93.950 125.880  1.00  0.00            
ATOM   3057  HE1 PHE   190      -0.280  93.510 124.900  1.00  0.00            
ATOM   3058  CZ  PHE   190       0.890  93.470 126.710  1.00  0.00            
ATOM   3059  HZ  PHE   190       1.650  92.760 126.440  1.00  0.00            
ATOM   3060  CE2 PHE   190       1.030  93.990 128.020  1.00  0.00            
ATOM   3061  HE2 PHE   190       1.750  93.660 128.760  1.00  0.00            
ATOM   3062  CD2 PHE   190       0.180  95.040 128.490  1.00  0.00            
ATOM   3063  HD2 PHE   190       0.210  95.510 129.460  1.00  0.00            
ATOM   3064  C   PHE   190      -3.240  98.710 127.860  1.00  0.00            
ATOM   3065  O   PHE   190      -2.780  99.900 127.970  1.00  0.00            
ATOM   3066  N   LEU   191      -4.470  98.420 128.260  1.00  0.00            
ATOM   3067  H   LEU   191      -4.860  97.490 128.230  1.00  0.00            
ATOM   3068  CA  LEU   191      -5.200  99.270 129.200  1.00  0.00            
ATOM   3069  HA  LEU   191      -5.630 100.080 128.600  1.00  0.00            
ATOM   3070  CB  LEU   191      -6.300  98.470 129.860  1.00  0.00            
ATOM   3071  HB2 LEU   191      -5.870  97.470 129.970  1.00  0.00            
ATOM   3072  HB3 LEU   191      -6.550  98.860 130.840  1.00  0.00            
ATOM   3073  CG  LEU   191      -7.540  98.230 128.980  1.00  0.00            
ATOM   3074  HG  LEU   191      -7.370  97.990 127.940  1.00  0.00            
ATOM   3075  CD1 LEU   191      -8.310  97.030 129.620  1.00  0.00            
ATOM   3076 1HD1 LEU   191      -8.370  97.120 130.700  1.00  0.00            
ATOM   3077 2HD1 LEU   191      -9.340  96.940 129.280  1.00  0.00            
ATOM   3078 3HD1 LEU   191      -7.750  96.130 129.340  1.00  0.00            
ATOM   3079  CD2 LEU   191      -8.480  99.490 129.010  1.00  0.00            
ATOM   3080 1HD2 LEU   191      -9.330  99.290 128.360  1.00  0.00            
ATOM   3081 2HD2 LEU   191      -8.720  99.630 130.070  1.00  0.00            
ATOM   3082 3HD2 LEU   191      -7.940 100.330 128.580  1.00  0.00            
ATOM   3083  C   LEU   191      -4.290  99.830 130.240  1.00  0.00            
ATOM   3084  O   LEU   191      -3.610  99.090 130.940  1.00  0.00            
ATOM   3085  N   MET   192      -4.310 101.170 130.530  1.00  0.00            
ATOM   3086  H   MET   192      -4.940 101.750 129.990  1.00  0.00            
ATOM   3087  CA  MET   192      -3.650 101.870 131.630  1.00  0.00            
ATOM   3088  HA  MET   192      -3.840 102.930 131.510  1.00  0.00            
ATOM   3089  CB  MET   192      -4.240 101.470 132.950  1.00  0.00            
ATOM   3090  HB2 MET   192      -4.100 100.410 133.160  1.00  0.00            
ATOM   3091  HB3 MET   192      -3.700 101.870 133.810  1.00  0.00            
ATOM   3092  CG  MET   192      -5.650 101.940 133.170  1.00  0.00            
ATOM   3093  HG2 MET   192      -5.790 103.020 133.190  1.00  0.00            
ATOM   3094  HG3 MET   192      -6.250 101.510 132.370  1.00  0.00            
ATOM   3095  SD  MET   192      -6.530 101.330 134.640  1.00  0.00            
ATOM   3096  CE  MET   192      -5.810 102.490 135.850  1.00  0.00            
ATOM   3097  HE1 MET   192      -6.340 102.390 136.800  1.00  0.00            
ATOM   3098  HE2 MET   192      -4.780 102.210 136.080  1.00  0.00            
ATOM   3099  HE3 MET   192      -5.850 103.540 135.570  1.00  0.00            
ATOM   3100  C   MET   192      -2.110 101.790 131.610  1.00  0.00            
ATOM   3101  O   MET   192      -1.410 102.250 132.550  1.00  0.00            
ATOM   3102  N   SER   193      -1.560 101.180 130.590  1.00  0.00            
ATOM   3103  H   SER   193      -2.220 100.860 129.900  1.00  0.00            
ATOM   3104  CA  SER   193      -0.100 101.390 130.210  1.00  0.00            
ATOM   3105  HA  SER   193       0.490 101.400 131.130  1.00  0.00            
ATOM   3106  CB  SER   193       0.420 100.180 129.440  1.00  0.00            
ATOM   3107  HB2 SER   193      -0.300  99.840 128.690  1.00  0.00            
ATOM   3108  HB3 SER   193       1.370 100.360 128.950  1.00  0.00            
ATOM   3109  OG  SER   193       0.710  99.120 130.420  1.00  0.00            
ATOM   3110  HG  SER   193      -0.070  98.870 130.920  1.00  0.00            
ATOM   3111  C   SER   193       0.070 102.650 129.260  1.00  0.00            
ATOM   3112  O   SER   193      -0.660 102.750 128.290  1.00  0.00            
ATOM   3113  N   ASP   194       1.140 103.390 129.510  1.00  0.00            
ATOM   3114  H   ASP   194       1.770 103.120 130.260  1.00  0.00            
ATOM   3115  CA  ASP   194       1.350 104.630 128.730  1.00  0.00            
ATOM   3116  HA  ASP   194       0.410 104.940 128.270  1.00  0.00            
ATOM   3117  CB  ASP   194       2.110 105.610 129.620  1.00  0.00            
ATOM   3118  HB2 ASP   194       3.130 105.240 129.760  1.00  0.00            
ATOM   3119  HB3 ASP   194       2.010 106.600 129.180  1.00  0.00            
ATOM   3120  CG  ASP   194       1.470 105.800 131.080  1.00  0.00            
ATOM   3121  OD1 ASP   194       2.220 105.960 132.090  1.00  0.00            
ATOM   3122  OD2 ASP   194       0.250 105.710 131.190  1.00  0.00            
ATOM   3123  C   ASP   194       2.220 104.400 127.520  1.00  0.00            
ATOM   3124  O   ASP   194       2.370 105.320 126.760  1.00  0.00            
ATOM   3125  N   LYS   195       2.860 103.260 127.370  1.00  0.00            
ATOM   3126  H   LYS   195       2.720 102.620 128.140  1.00  0.00            
ATOM   3127  CA  LYS   195       3.770 102.830 126.310  1.00  0.00            
ATOM   3128  HA  LYS   195       3.410 103.360 125.420  1.00  0.00            
ATOM   3129  CB  LYS   195       5.190 103.180 126.660  1.00  0.00            
ATOM   3130  HB2 LYS   195       5.410 102.920 127.700  1.00  0.00            
ATOM   3131  HB3 LYS   195       5.880 102.700 125.960  1.00  0.00            
ATOM   3132  CG  LYS   195       5.480 104.660 126.670  1.00  0.00            
ATOM   3133  HG2 LYS   195       5.340 105.150 125.710  1.00  0.00            
ATOM   3134  HG3 LYS   195       4.860 105.130 127.440  1.00  0.00            
ATOM   3135  CD  LYS   195       6.970 104.860 127.240  1.00  0.00            
ATOM   3136  HD2 LYS   195       7.110 104.420 128.230  1.00  0.00            
ATOM   3137  HD3 LYS   195       7.640 104.350 126.550  1.00  0.00            
ATOM   3138  CE  LYS   195       7.380 106.340 127.310  1.00  0.00            
ATOM   3139  HE2 LYS   195       6.710 106.980 127.880  1.00  0.00            
ATOM   3140  HE3 LYS   195       8.330 106.320 127.840  1.00  0.00            
ATOM   3141  NZ  LYS   195       7.660 107.000 126.030  1.00  0.00            
ATOM   3142  HZ1 LYS   195       8.250 106.460 125.410  1.00  0.00            
ATOM   3143  HZ2 LYS   195       6.800 107.090 125.510  1.00  0.00            
ATOM   3144  HZ3 LYS   195       8.080 107.910 126.170  1.00  0.00            
ATOM   3145  C   LYS   195       3.580 101.350 125.930  1.00  0.00            
ATOM   3146  O   LYS   195       3.120 100.530 126.740  1.00  0.00            
ATOM   3147  N   PRO   196       4.040 101.020 124.680  1.00  0.00            
ATOM   3148  CD  PRO   196       4.560 101.930 123.640  1.00  0.00            
ATOM   3149  HD2 PRO   196       5.570 102.220 123.940  1.00  0.00            
ATOM   3150  HD3 PRO   196       3.900 102.770 123.450  1.00  0.00            
ATOM   3151  CG  PRO   196       4.760 101.040 122.440  1.00  0.00            
ATOM   3152  HG2 PRO   196       5.680 100.470 122.450  1.00  0.00            
ATOM   3153  HG3 PRO   196       4.630 101.620 121.520  1.00  0.00            
ATOM   3154  CB  PRO   196       3.550 100.150 122.580  1.00  0.00            
ATOM   3155  HB2 PRO   196       3.620  99.280 121.920  1.00  0.00            
ATOM   3156  HB3 PRO   196       2.580 100.610 122.420  1.00  0.00            
ATOM   3157  CA  PRO   196       3.680  99.760 124.060  1.00  0.00            
ATOM   3158  HA  PRO   196       2.660  99.570 124.380  1.00  0.00            
ATOM   3159  C   PRO   196       4.700  98.590 124.390  1.00  0.00            
ATOM   3160  O   PRO   196       5.820  98.700 125.010  1.00  0.00            
ATOM   3161  N   LEU   197       4.200  97.410 123.960  1.00  0.00            
ATOM   3162  H   LEU   197       3.300  97.450 123.500  1.00  0.00            
ATOM   3163  CA  LEU   197       5.070  96.220 123.740  1.00  0.00            
ATOM   3164  HA  LEU   197       6.050  96.280 124.210  1.00  0.00            
ATOM   3165  CB  LEU   197       4.410  94.920 124.300  1.00  0.00            
ATOM   3166  HB2 LEU   197       4.120  95.060 125.340  1.00  0.00            
ATOM   3167  HB3 LEU   197       3.480  94.730 123.750  1.00  0.00            
ATOM   3168  CG  LEU   197       5.340  93.730 124.270  1.00  0.00            
ATOM   3169  HG  LEU   197       6.390  93.990 124.190  1.00  0.00            
ATOM   3170  CD1 LEU   197       5.100  92.890 125.580  1.00  0.00            
ATOM   3171 1HD1 LEU   197       4.060  92.570 125.580  1.00  0.00            
ATOM   3172 2HD1 LEU   197       5.760  92.020 125.610  1.00  0.00            
ATOM   3173 3HD1 LEU   197       5.370  93.450 126.470  1.00  0.00            
ATOM   3174  CD2 LEU   197       5.000  92.800 123.100  1.00  0.00            
ATOM   3175 1HD2 LEU   197       5.760  92.020 123.040  1.00  0.00            
ATOM   3176 2HD2 LEU   197       4.010  92.370 123.230  1.00  0.00            
ATOM   3177 3HD2 LEU   197       4.970  93.230 122.100  1.00  0.00            
ATOM   3178  C   LEU   197       5.320  96.070 122.290  1.00  0.00            
ATOM   3179  O   LEU   197       4.400  96.230 121.500  1.00  0.00            
ATOM   3180  N   HIE   198       6.600  95.800 121.850  1.00  0.00            
ATOM   3181  H   HIE   198       7.320  95.790 122.560  1.00  0.00            
ATOM   3182  CA  HIE   198       6.900  95.310 120.520  1.00  0.00            
ATOM   3183  HA  HIE   198       6.040  95.430 119.860  1.00  0.00            
ATOM   3184  CB  HIE   198       7.970  96.160 119.760  1.00  0.00            
ATOM   3185  HB2 HIE   198       7.590  97.140 119.470  1.00  0.00            
ATOM   3186  HB3 HIE   198       8.780  96.230 120.490  1.00  0.00            
ATOM   3187  CG  HIE   198       8.660  95.600 118.590  1.00  0.00            
ATOM   3188  ND1 HIE   198      10.030  95.360 118.510  1.00  0.00            
ATOM   3189  CE1 HIE   198      10.350  95.120 117.240  1.00  0.00            
ATOM   3190  HE1 HIE   198      11.290  94.790 116.830  1.00  0.00            
ATOM   3191  NE2 HIE   198       9.270  95.080 116.480  1.00  0.00            
ATOM   3192  HE2 HIE   198       9.280  94.820 115.510  1.00  0.00            
ATOM   3193  CD2 HIE   198       8.210  95.520 117.330  1.00  0.00            
ATOM   3194  HD2 HIE   198       7.210  95.790 117.040  1.00  0.00            
ATOM   3195  C   HIE   198       7.320  93.870 120.580  1.00  0.00            
ATOM   3196  O   HIE   198       8.250  93.510 121.290  1.00  0.00            
ATOM   3197  N   LEU   199       6.680  93.040 119.820  1.00  0.00            
ATOM   3198  H   LEU   199       5.990  93.410 119.180  1.00  0.00            
ATOM   3199  CA  LEU   199       7.030  91.630 119.500  1.00  0.00            
ATOM   3200  HA  LEU   199       7.930  91.340 120.030  1.00  0.00            
ATOM   3201  CB  LEU   199       5.820  90.730 119.780  1.00  0.00            
ATOM   3202  HB2 LEU   199       5.700  90.650 120.860  1.00  0.00            
ATOM   3203  HB3 LEU   199       4.990  91.170 119.230  1.00  0.00            
ATOM   3204  CG  LEU   199       5.780  89.180 119.280  1.00  0.00            
ATOM   3205  HG  LEU   199       5.740  89.300 118.200  1.00  0.00            
ATOM   3206  CD1 LEU   199       7.120  88.500 119.660  1.00  0.00            
ATOM   3207 1HD1 LEU   199       7.830  88.720 118.860  1.00  0.00            
ATOM   3208 2HD1 LEU   199       7.540  88.860 120.600  1.00  0.00            
ATOM   3209 3HD1 LEU   199       6.970  87.430 119.700  1.00  0.00            
ATOM   3210  CD2 LEU   199       4.520  88.460 119.740  1.00  0.00            
ATOM   3211 1HD2 LEU   199       3.640  88.970 119.360  1.00  0.00            
ATOM   3212 2HD2 LEU   199       4.430  87.430 119.410  1.00  0.00            
ATOM   3213 3HD2 LEU   199       4.370  88.600 120.810  1.00  0.00            
ATOM   3214  C   LEU   199       7.360  91.440 117.970  1.00  0.00            
ATOM   3215  O   LEU   199       6.630  91.910 117.120  1.00  0.00            
ATOM   3216  N   GLU   200       8.440  90.750 117.640  1.00  0.00            
ATOM   3217  H   GLU   200       8.880  90.320 118.440  1.00  0.00            
ATOM   3218  CA  GLU   200       9.020  90.550 116.330  1.00  0.00            
ATOM   3219  HA  GLU   200       8.230  90.620 115.590  1.00  0.00            
ATOM   3220  CB  GLU   200      10.100  91.580 115.990  1.00  0.00            
ATOM   3221  HB2 GLU   200       9.670  92.520 115.660  1.00  0.00            
ATOM   3222  HB3 GLU   200      10.630  91.810 116.920  1.00  0.00            
ATOM   3223  CG  GLU   200      11.140  91.210 114.980  1.00  0.00            
ATOM   3224  HG2 GLU   200      11.750  90.330 115.170  1.00  0.00            
ATOM   3225  HG3 GLU   200      10.610  91.130 114.030  1.00  0.00            
ATOM   3226  CD  GLU   200      12.170  92.360 114.760  1.00  0.00            
ATOM   3227  OE1 GLU   200      11.680  93.510 114.860  1.00  0.00            
ATOM   3228  OE2 GLU   200      13.300  92.130 114.370  1.00  0.00            
ATOM   3229  C   GLU   200       9.470  89.080 116.300  1.00  0.00            
ATOM   3230  O   GLU   200      10.160  88.590 117.240  1.00  0.00            
ATOM   3231  N   ALA   201       9.250  88.460 115.140  1.00  0.00            
ATOM   3232  H   ALA   201       8.740  88.890 114.380  1.00  0.00            
ATOM   3233  CA  ALA   201       9.720  87.040 114.950  1.00  0.00            
ATOM   3234  HA  ALA   201      10.670  87.000 115.470  1.00  0.00            
ATOM   3235  CB  ALA   201       8.710  86.210 115.680  1.00  0.00            
ATOM   3236  HB1 ALA   201       9.060  85.240 116.030  1.00  0.00            
ATOM   3237  HB2 ALA   201       8.370  86.670 116.610  1.00  0.00            
ATOM   3238  HB3 ALA   201       7.790  86.120 115.090  1.00  0.00            
ATOM   3239  C   ALA   201       9.990  86.640 113.470  1.00  0.00            
ATOM   3240  O   ALA   201       9.300  87.110 112.580  1.00  0.00            
ATOM   3241  N   SER   202      10.980  85.680 113.280  1.00  0.00            
ATOM   3242  H   SER   202      11.490  85.390 114.100  1.00  0.00            
ATOM   3243  CA  SER   202      11.340  85.010 112.030  1.00  0.00            
ATOM   3244  HA  SER   202      10.430  84.890 111.450  1.00  0.00            
ATOM   3245  CB  SER   202      12.120  86.010 111.170  1.00  0.00            
ATOM   3246  HB2 SER   202      12.260  85.520 110.210  1.00  0.00            
ATOM   3247  HB3 SER   202      11.640  86.970 110.950  1.00  0.00            
ATOM   3248  OG  SER   202      13.270  86.370 111.900  1.00  0.00            
ATOM   3249  HG  SER   202      12.980  86.750 112.730  1.00  0.00            
ATOM   3250  C   SER   202      12.020  83.680 112.060  1.00  0.00            
ATOM   3251  O   SER   202      12.850  83.440 112.870  1.00  0.00            
ATOM   3252  N   LEU   203      11.680  82.840 111.050  1.00  0.00            
ATOM   3253  H   LEU   203      11.260  83.270 110.240  1.00  0.00            
ATOM   3254  CA  LEU   203      12.240  81.500 110.880  1.00  0.00            
ATOM   3255  HA  LEU   203      12.400  81.050 111.860  1.00  0.00            
ATOM   3256  CB  LEU   203      11.170  80.680 110.100  1.00  0.00            
ATOM   3257  HB2 LEU   203      10.940  81.190 109.170  1.00  0.00            
ATOM   3258  HB3 LEU   203      11.620  79.740 109.780  1.00  0.00            
ATOM   3259  CG  LEU   203       9.870  80.240 110.820  1.00  0.00            
ATOM   3260  HG  LEU   203       9.370  81.060 111.340  1.00  0.00            
ATOM   3261  CD1 LEU   203       8.810  79.720 109.850  1.00  0.00            
ATOM   3262 1HD1 LEU   203       8.580  80.490 109.110  1.00  0.00            
ATOM   3263 2HD1 LEU   203       9.080  78.860 109.230  1.00  0.00            
ATOM   3264 3HD1 LEU   203       7.850  79.450 110.300  1.00  0.00            
ATOM   3265  CD2 LEU   203      10.160  79.120 111.850  1.00  0.00            
ATOM   3266 1HD2 LEU   203      10.480  78.290 111.220  1.00  0.00            
ATOM   3267 2HD2 LEU   203      10.930  79.400 112.570  1.00  0.00            
ATOM   3268 3HD2 LEU   203       9.210  78.870 112.320  1.00  0.00            
ATOM   3269  C   LEU   203      13.630  81.420 110.240  1.00  0.00            
ATOM   3270  O   LEU   203      14.080  82.340 109.550  1.00  0.00            
ATOM   3271  N   ASP   204      14.360  80.350 110.580  1.00  0.00            
ATOM   3272  H   ASP   204      13.920  79.660 111.180  1.00  0.00            
ATOM   3273  CA  ASP   204      15.670  80.140 110.010  1.00  0.00            
ATOM   3274  HA  ASP   204      16.240  81.060 110.120  1.00  0.00            
ATOM   3275  CB  ASP   204      16.400  79.050 110.850  1.00  0.00            
ATOM   3276  HB2 ASP   204      15.650  78.300 111.090  1.00  0.00            
ATOM   3277  HB3 ASP   204      17.100  78.510 110.210  1.00  0.00            
ATOM   3278  CG  ASP   204      16.960  79.590 112.130  1.00  0.00            
ATOM   3279  OD1 ASP   204      17.120  78.750 113.010  1.00  0.00            
ATOM   3280  OD2 ASP   204      17.280  80.800 112.210  1.00  0.00            
ATOM   3281  C   ASP   204      15.660  79.900 108.560  1.00  0.00            
ATOM   3282  O   ASP   204      16.680  80.170 107.900  1.00  0.00            
ATOM   3283  N   LYS   205      14.520  79.410 107.980  1.00  0.00            
ATOM   3284  H   LYS   205      13.690  79.390 108.560  1.00  0.00            
ATOM   3285  CA  LYS   205      14.380  79.180 106.550  1.00  0.00            
ATOM   3286  HA  LYS   205      14.830  79.960 105.940  1.00  0.00            
ATOM   3287  CB  LYS   205      15.090  77.870 106.170  1.00  0.00            
ATOM   3288  HB2 LYS   205      14.950  77.740 105.100  1.00  0.00            
ATOM   3289  HB3 LYS   205      16.150  77.960 106.400  1.00  0.00            
ATOM   3290  CG  LYS   205      14.620  76.700 106.990  1.00  0.00            
ATOM   3291  HG2 LYS   205      14.800  76.810 108.060  1.00  0.00            
ATOM   3292  HG3 LYS   205      13.550  76.660 106.830  1.00  0.00            
ATOM   3293  CD  LYS   205      15.250  75.400 106.590  1.00  0.00            
ATOM   3294  HD2 LYS   205      15.350  75.350 105.500  1.00  0.00            
ATOM   3295  HD3 LYS   205      16.260  75.320 106.980  1.00  0.00            
ATOM   3296  CE  LYS   205      14.490  74.140 107.000  1.00  0.00            
ATOM   3297  HE2 LYS   205      14.810  73.930 108.030  1.00  0.00            
ATOM   3298  HE3 LYS   205      13.400  74.180 106.990  1.00  0.00            
ATOM   3299  NZ  LYS   205      14.860  73.060 106.130  1.00  0.00            
ATOM   3300  HZ1 LYS   205      14.540  72.160 106.480  1.00  0.00            
ATOM   3301  HZ2 LYS   205      14.390  73.190 105.240  1.00  0.00            
ATOM   3302  HZ3 LYS   205      15.810  72.840 105.880  1.00  0.00            
ATOM   3303  C   LYS   205      12.820  79.120 106.180  1.00  0.00            
ATOM   3304  O   LYS   205      12.050  79.010 107.110  1.00  0.00            
ATOM   3305  N   GLU   206      12.470  79.150 104.910  1.00  0.00            
ATOM   3306  H   GLU   206      13.170  78.990 104.200  1.00  0.00            
ATOM   3307  CA  GLU   206      11.100  78.960 104.410  1.00  0.00            
ATOM   3308  HA  GLU   206      10.390  79.400 105.110  1.00  0.00            
ATOM   3309  CB  GLU   206      10.930  79.610 103.070  1.00  0.00            
ATOM   3310  HB2 GLU   206      11.120  80.670 103.200  1.00  0.00            
ATOM   3311  HB3 GLU   206      11.720  79.280 102.400  1.00  0.00            
ATOM   3312  CG  GLU   206       9.620  79.400 102.330  1.00  0.00            
ATOM   3313  HG2 GLU   206       9.690  79.780 101.320  1.00  0.00            
ATOM   3314  HG3 GLU   206       9.500  78.330 102.110  1.00  0.00            
ATOM   3315  CD  GLU   206       8.420  80.020 102.940  1.00  0.00            
ATOM   3316  OE1 GLU   206       8.320  81.220 103.240  1.00  0.00            
ATOM   3317  OE2 GLU   206       7.410  79.300 103.050  1.00  0.00            
ATOM   3318  C   GLU   206      10.570  77.470 104.330  1.00  0.00            
ATOM   3319  O   GLU   206       9.620  77.100 105.020  1.00  0.00            
ATOM   3320  N   ILE   207      11.250  76.690 103.470  1.00  0.00            
ATOM   3321  H   ILE   207      12.110  77.060 103.100  1.00  0.00            
ATOM   3322  CA  ILE   207      10.920  75.230 103.350  1.00  0.00            
ATOM   3323  HA  ILE   207       9.840  75.130 103.330  1.00  0.00            
ATOM   3324  CB  ILE   207      11.460  74.680 102.010  1.00  0.00            
ATOM   3325  HB  ILE   207      12.500  75.030 102.030  1.00  0.00            
ATOM   3326  CG2 ILE   207      11.300  73.180 101.960  1.00  0.00            
ATOM   3327 1HG2 ILE   207      11.570  72.890 100.950  1.00  0.00            
ATOM   3328 2HG2 ILE   207      11.820  72.690 102.790  1.00  0.00            
ATOM   3329 3HG2 ILE   207      10.270  72.940 102.230  1.00  0.00            
ATOM   3330  CG1 ILE   207      10.690  75.290 100.770  1.00  0.00            
ATOM   3331 2HG1 ILE   207       9.760  74.760 100.550  1.00  0.00            
ATOM   3332 3HG1 ILE   207      10.240  76.250 101.000  1.00  0.00            
ATOM   3333  CD1 ILE   207      11.730  75.410  99.640  1.00  0.00            
ATOM   3334 1HD1 ILE   207      12.610  76.020  99.850  1.00  0.00            
ATOM   3335 2HD1 ILE   207      12.200  74.500  99.250  1.00  0.00            
ATOM   3336 3HD1 ILE   207      11.330  75.890  98.740  1.00  0.00            
ATOM   3337  C   ILE   207      11.520  74.480 104.520  1.00  0.00            
ATOM   3338  O   ILE   207      12.720  74.370 104.740  1.00  0.00            
ATOM   3339  N   TYR   208      10.650  73.750 105.180  1.00  0.00            
ATOM   3340  H   TYR   208       9.720  73.900 104.800  1.00  0.00            
ATOM   3341  CA  TYR   208      10.840  72.710 106.150  1.00  0.00            
ATOM   3342  HA  TYR   208      11.900  72.630 106.360  1.00  0.00            
ATOM   3343  CB  TYR   208      10.150  73.080 107.410  1.00  0.00            
ATOM   3344  HB2 TYR   208       9.120  73.330 107.160  1.00  0.00            
ATOM   3345  HB3 TYR   208      10.170  72.320 108.200  1.00  0.00            
ATOM   3346  CG  TYR   208      10.960  74.160 108.100  1.00  0.00            
ATOM   3347  CD1 TYR   208      10.550  75.440 107.950  1.00  0.00            
ATOM   3348  HD1 TYR   208       9.730  75.790 107.350  1.00  0.00            
ATOM   3349  CE1 TYR   208      11.190  76.450 108.640  1.00  0.00            
ATOM   3350  HE1 TYR   208      10.910  77.480 108.490  1.00  0.00            
ATOM   3351  CZ  TYR   208      12.300  76.180 109.430  1.00  0.00            
ATOM   3352  OH  TYR   208      12.930  77.040 110.220  1.00  0.00            
ATOM   3353  HH  TYR   208      13.820  76.720 110.410  1.00  0.00            
ATOM   3354  CE2 TYR   208      12.810  74.850 109.530  1.00  0.00            
ATOM   3355  HE2 TYR   208      13.630  74.570 110.180  1.00  0.00            
ATOM   3356  CD2 TYR   208      12.160  73.870 108.830  1.00  0.00            
ATOM   3357  HD2 TYR   208      12.450  72.830 108.920  1.00  0.00            
ATOM   3358  C   TYR   208      10.320  71.380 105.550  1.00  0.00            
ATOM   3359  O   TYR   208       9.280  71.290 104.900  1.00  0.00            
ATOM   3360  N   TYR   209      11.200  70.350 105.600  1.00  0.00            
ATOM   3361  H   TYR   209      12.120  70.540 105.960  1.00  0.00            
ATOM   3362  CA  TYR   209      10.950  68.980 105.140  1.00  0.00            
ATOM   3363  HA  TYR   209      10.370  69.110 104.220  1.00  0.00            
ATOM   3364  CB  TYR   209      12.240  68.310 104.750  1.00  0.00            
ATOM   3365  HB2 TYR   209      12.790  68.120 105.670  1.00  0.00            
ATOM   3366  HB3 TYR   209      12.040  67.270 104.460  1.00  0.00            
ATOM   3367  CG  TYR   209      12.940  69.090 103.610  1.00  0.00            
ATOM   3368  CD1 TYR   209      12.350  69.220 102.340  1.00  0.00            
ATOM   3369  HD1 TYR   209      11.340  68.820 102.290  1.00  0.00            
ATOM   3370  CE1 TYR   209      13.020  69.800 101.300  1.00  0.00            
ATOM   3371  HE1 TYR   209      12.500  69.880 100.350  1.00  0.00            
ATOM   3372  CZ  TYR   209      14.270  70.440 101.510  1.00  0.00            
ATOM   3373  OH  TYR   209      14.900  71.070 100.480  1.00  0.00            
ATOM   3374  HH  TYR   209      14.260  71.290  99.790  1.00  0.00            
ATOM   3375  CE2 TYR   209      14.830  70.350 102.770  1.00  0.00            
ATOM   3376  HE2 TYR   209      15.750  70.840 103.040  1.00  0.00            
ATOM   3377  CD2 TYR   209      14.230  69.690 103.820  1.00  0.00            
ATOM   3378  HD2 TYR   209      14.620  69.820 104.810  1.00  0.00            
ATOM   3379  C   TYR   209      10.130  68.270 106.210  1.00  0.00            
ATOM   3380  O   TYR   209       9.980  68.750 107.350  1.00  0.00            
ATOM   3381  N   HIE   210       9.660  67.050 105.930  1.00  0.00            
ATOM   3382  H   HIE   210       9.460  66.860 104.960  1.00  0.00            
ATOM   3383  CA  HIE   210       9.230  66.110 106.970  1.00  0.00            
ATOM   3384  HA  HIE   210       8.540  66.480 107.720  1.00  0.00            
ATOM   3385  CB  HIE   210       8.730  64.850 106.340  1.00  0.00            
ATOM   3386  HB2 HIE   210       9.450  64.350 105.700  1.00  0.00            
ATOM   3387  HB3 HIE   210       8.450  64.220 107.190  1.00  0.00            
ATOM   3388  CG  HIE   210       7.480  64.980 105.570  1.00  0.00            
ATOM   3389  ND1 HIE   210       6.920  63.910 104.840  1.00  0.00            
ATOM   3390  CE1 HIE   210       5.840  64.350 104.300  1.00  0.00            
ATOM   3391  HE1 HIE   210       5.150  63.730 103.760  1.00  0.00            
ATOM   3392  NE2 HIE   210       5.650  65.680 104.570  1.00  0.00            
ATOM   3393  HE2 HIE   210       4.960  66.300 104.160  1.00  0.00            
ATOM   3394  CD2 HIE   210       6.660  66.060 105.430  1.00  0.00            
ATOM   3395  HD2 HIE   210       6.760  67.070 105.780  1.00  0.00            
ATOM   3396  C   HIE   210      10.450  65.740 107.870  1.00  0.00            
ATOM   3397  O   HIE   210      11.590  65.640 107.460  1.00  0.00            
ATOM   3398  N   GLY   211      10.150  65.440 109.160  1.00  0.00            
ATOM   3399  H   GLY   211       9.260  65.750 109.520  1.00  0.00            
ATOM   3400  CA  GLY   211      11.210  65.020 110.130  1.00  0.00            
ATOM   3401  HA2 GLY   211      10.640  64.640 110.970  1.00  0.00            
ATOM   3402  HA3 GLY   211      11.740  64.110 109.840  1.00  0.00            
ATOM   3403  C   GLY   211      12.280  66.000 110.630  1.00  0.00            
ATOM   3404  O   GLY   211      13.460  65.620 110.760  1.00  0.00            
ATOM   3405  N   GLU   212      11.970  67.230 110.890  1.00  0.00            
ATOM   3406  H   GLU   212      11.040  67.540 110.660  1.00  0.00            
ATOM   3407  CA  GLU   212      12.960  68.200 111.320  1.00  0.00            
ATOM   3408  HA  GLU   212      13.630  67.610 111.940  1.00  0.00            
ATOM   3409  CB  GLU   212      13.840  68.750 110.210  1.00  0.00            
ATOM   3410  HB2 GLU   212      14.650  69.390 110.560  1.00  0.00            
ATOM   3411  HB3 GLU   212      14.290  67.910 109.690  1.00  0.00            
ATOM   3412  CG  GLU   212      13.040  69.680 109.290  1.00  0.00            
ATOM   3413  HG2 GLU   212      12.270  69.090 108.800  1.00  0.00            
ATOM   3414  HG3 GLU   212      12.600  70.480 109.880  1.00  0.00            
ATOM   3415  CD  GLU   212      13.930  70.320 108.200  1.00  0.00            
ATOM   3416  OE1 GLU   212      15.140  70.620 108.500  1.00  0.00            
ATOM   3417  OE2 GLU   212      13.430  70.780 107.170  1.00  0.00            
ATOM   3418  C   GLU   212      12.320  69.250 112.230  1.00  0.00            
ATOM   3419  O   GLU   212      11.100  69.560 112.060  1.00  0.00            
ATOM   3420  N   PRO   213      13.030  69.910 113.110  1.00  0.00            
ATOM   3421  CD  PRO   213      14.440  69.610 113.360  1.00  0.00            
ATOM   3422  HD2 PRO   213      15.020  69.930 112.500  1.00  0.00            
ATOM   3423  HD3 PRO   213      14.650  68.550 113.500  1.00  0.00            
ATOM   3424  CG  PRO   213      14.810  70.320 114.670  1.00  0.00            
ATOM   3425  HG2 PRO   213      15.770  70.820 114.530  1.00  0.00            
ATOM   3426  HG3 PRO   213      14.770  69.560 115.450  1.00  0.00            
ATOM   3427  CB  PRO   213      13.720  71.290 114.900  1.00  0.00            
ATOM   3428  HB2 PRO   213      14.120  72.300 114.840  1.00  0.00            
ATOM   3429  HB3 PRO   213      13.250  71.050 115.850  1.00  0.00            
ATOM   3430  CA  PRO   213      12.610  71.080 113.820  1.00  0.00            
ATOM   3431  HA  PRO   213      11.650  70.900 114.290  1.00  0.00            
ATOM   3432  C   PRO   213      12.350  72.340 112.910  1.00  0.00            
ATOM   3433  O   PRO   213      13.190  72.700 112.100  1.00  0.00            
ATOM   3434  N   ILE   214      11.180  72.930 113.170  1.00  0.00            
ATOM   3435  H   ILE   214      10.500  72.460 113.740  1.00  0.00            
ATOM   3436  CA  ILE   214      10.740  74.280 112.870  1.00  0.00            
ATOM   3437  HA  ILE   214      11.120  74.560 111.890  1.00  0.00            
ATOM   3438  CB  ILE   214       9.230  74.350 112.880  1.00  0.00            
ATOM   3439  HB  ILE   214       8.910  73.710 113.700  1.00  0.00            
ATOM   3440  CG2 ILE   214       8.860  75.760 113.200  1.00  0.00            
ATOM   3441 1HG2 ILE   214       9.190  76.470 112.440  1.00  0.00            
ATOM   3442 2HG2 ILE   214       7.790  75.950 113.050  1.00  0.00            
ATOM   3443 3HG2 ILE   214       8.980  76.070 114.240  1.00  0.00            
ATOM   3444  CG1 ILE   214       8.550  73.970 111.500  1.00  0.00            
ATOM   3445 2HG1 ILE   214       7.490  73.800 111.710  1.00  0.00            
ATOM   3446 3HG1 ILE   214       8.710  74.760 110.770  1.00  0.00            
ATOM   3447  CD1 ILE   214       9.020  72.750 110.750  1.00  0.00            
ATOM   3448 1HD1 ILE   214      10.040  72.890 110.400  1.00  0.00            
ATOM   3449 2HD1 ILE   214       8.940  71.920 111.450  1.00  0.00            
ATOM   3450 3HD1 ILE   214       8.320  72.550 109.940  1.00  0.00            
ATOM   3451  C   ILE   214      11.490  75.210 113.790  1.00  0.00            
ATOM   3452  O   ILE   214      11.410  75.030 115.000  1.00  0.00            
ATOM   3453  N   SER   215      12.330  76.130 113.280  1.00  0.00            
ATOM   3454  H   SER   215      12.340  76.280 112.280  1.00  0.00            
ATOM   3455  CA  SER   215      13.230  76.980 114.150  1.00  0.00            
ATOM   3456  HA  SER   215      12.990  76.830 115.210  1.00  0.00            
ATOM   3457  CB  SER   215      14.630  76.550 113.980  1.00  0.00            
ATOM   3458  HB2 SER   215      14.720  75.510 114.310  1.00  0.00            
ATOM   3459  HB3 SER   215      14.880  76.470 112.920  1.00  0.00            
ATOM   3460  OG  SER   215      15.510  77.430 114.700  1.00  0.00            
ATOM   3461  HG  SER   215      16.010  77.920 114.040  1.00  0.00            
ATOM   3462  C   SER   215      13.050  78.490 113.980  1.00  0.00            
ATOM   3463  O   SER   215      13.290  79.080 112.860  1.00  0.00            
ATOM   3464  N   VAL   216      12.570  79.140 115.010  1.00  0.00            
ATOM   3465  H   VAL   216      12.330  78.610 115.840  1.00  0.00            
ATOM   3466  CA  VAL   216      12.100  80.570 115.100  1.00  0.00            
ATOM   3467  HA  VAL   216      12.420  81.040 114.170  1.00  0.00            
ATOM   3468  CB  VAL   216      10.570  80.680 115.120  1.00  0.00            
ATOM   3469  HB  VAL   216      10.210  80.160 114.240  1.00  0.00            
ATOM   3470  CG1 VAL   216      10.070  80.030 116.390  1.00  0.00            
ATOM   3471 1HG1 VAL   216      10.370  80.600 117.270  1.00  0.00            
ATOM   3472 2HG1 VAL   216       8.990  80.130 116.420  1.00  0.00            
ATOM   3473 3HG1 VAL   216      10.380  78.990 116.460  1.00  0.00            
ATOM   3474  CG2 VAL   216      10.090  82.140 115.020  1.00  0.00            
ATOM   3475 1HG2 VAL   216       9.010  82.160 115.220  1.00  0.00            
ATOM   3476 2HG2 VAL   216      10.590  82.790 115.730  1.00  0.00            
ATOM   3477 3HG2 VAL   216      10.230  82.690 114.100  1.00  0.00            
ATOM   3478  C   VAL   216      12.820  81.470 116.090  1.00  0.00            
ATOM   3479  O   VAL   216      12.730  81.390 117.310  1.00  0.00            
ATOM   3480  N   ASN   217      13.460  82.460 115.540  1.00  0.00            
ATOM   3481  H   ASN   217      13.540  82.470 114.530  1.00  0.00            
ATOM   3482  CA  ASN   217      14.020  83.600 116.210  1.00  0.00            
ATOM   3483  HA  ASN   217      14.500  83.160 117.080  1.00  0.00            
ATOM   3484  CB  ASN   217      15.180  84.310 115.400  1.00  0.00            
ATOM   3485  HB2 ASN   217      15.770  83.510 114.960  1.00  0.00            
ATOM   3486  HB3 ASN   217      14.840  84.970 114.600  1.00  0.00            
ATOM   3487  CG  ASN   217      16.120  85.090 116.390  1.00  0.00            
ATOM   3488  OD1 ASN   217      16.910  84.530 117.120  1.00  0.00            
ATOM   3489  ND2 ASN   217      15.930  86.390 116.460  1.00  0.00            
ATOM   3490 1HD2 ASN   217      16.370  86.870 117.240  1.00  0.00            
ATOM   3491 2HD2 ASN   217      15.520  86.860 115.670  1.00  0.00            
ATOM   3492  C   ASN   217      12.900  84.570 116.700  1.00  0.00            
ATOM   3493  O   ASN   217      12.250  85.270 115.890  1.00  0.00            
ATOM   3494  N   VAL   218      12.630  84.740 118.010  1.00  0.00            
ATOM   3495  H   VAL   218      13.150  84.160 118.650  1.00  0.00            
ATOM   3496  CA  VAL   218      11.570  85.630 118.610  1.00  0.00            
ATOM   3497  HA  VAL   218      10.960  86.160 117.880  1.00  0.00            
ATOM   3498  CB  VAL   218      10.640  84.810 119.560  1.00  0.00            
ATOM   3499  HB  VAL   218      11.270  84.590 120.430  1.00  0.00            
ATOM   3500  CG1 VAL   218       9.480  85.630 120.040  1.00  0.00            
ATOM   3501 1HG1 VAL   218       8.710  85.860 119.300  1.00  0.00            
ATOM   3502 2HG1 VAL   218       8.990  84.980 120.770  1.00  0.00            
ATOM   3503 3HG1 VAL   218       9.900  86.510 120.540  1.00  0.00            
ATOM   3504  CG2 VAL   218      10.160  83.440 118.940  1.00  0.00            
ATOM   3505 1HG2 VAL   218      11.070  82.940 118.610  1.00  0.00            
ATOM   3506 2HG2 VAL   218       9.630  82.900 119.730  1.00  0.00            
ATOM   3507 3HG2 VAL   218       9.460  83.560 118.120  1.00  0.00            
ATOM   3508  C   VAL   218      12.300  86.790 119.340  1.00  0.00            
ATOM   3509  O   VAL   218      13.320  86.500 120.000  1.00  0.00            
ATOM   3510  N   HIE   219      11.890  88.040 119.210  1.00  0.00            
ATOM   3511  H   HIE   219      11.120  88.170 118.570  1.00  0.00            
ATOM   3512  CA  HIE   219      12.470  89.260 119.750  1.00  0.00            
ATOM   3513  HA  HIE   219      13.230  88.980 120.470  1.00  0.00            
ATOM   3514  CB  HIE   219      13.080  90.120 118.710  1.00  0.00            
ATOM   3515  HB2 HIE   219      13.960  89.610 118.320  1.00  0.00            
ATOM   3516  HB3 HIE   219      12.290  90.350 117.990  1.00  0.00            
ATOM   3517  CG  HIE   219      13.500  91.470 119.160  1.00  0.00            
ATOM   3518  ND1 HIE   219      14.600  91.870 119.970  1.00  0.00            
ATOM   3519  CE1 HIE   219      14.480  93.210 120.080  1.00  0.00            
ATOM   3520  HE1 HIE   219      15.300  93.820 120.420  1.00  0.00            
ATOM   3521  NE2 HIE   219      13.360  93.720 119.500  1.00  0.00            
ATOM   3522  HE2 HIE   219      13.060  94.680 119.600  1.00  0.00            
ATOM   3523  CD2 HIE   219      12.740  92.620 118.920  1.00  0.00            
ATOM   3524  HD2 HIE   219      11.720  92.690 118.580  1.00  0.00            
ATOM   3525  C   HIE   219      11.370  89.980 120.510  1.00  0.00            
ATOM   3526  O   HIE   219      10.180  89.940 120.060  1.00  0.00            
ATOM   3527  N   VAL   220      11.580  90.590 121.650  1.00  0.00            
ATOM   3528  H   VAL   220      12.510  90.710 122.030  1.00  0.00            
ATOM   3529  CA  VAL   220      10.580  91.320 122.430  1.00  0.00            
ATOM   3530  HA  VAL   220       9.730  91.600 121.800  1.00  0.00            
ATOM   3531  CB  VAL   220       9.930  90.540 123.630  1.00  0.00            
ATOM   3532  HB  VAL   220      10.740  90.490 124.360  1.00  0.00            
ATOM   3533  CG1 VAL   220       8.750  91.190 124.390  1.00  0.00            
ATOM   3534 1HG1 VAL   220       7.780  91.070 123.890  1.00  0.00            
ATOM   3535 2HG1 VAL   220       8.670  90.820 125.410  1.00  0.00            
ATOM   3536 3HG1 VAL   220       8.930  92.250 124.580  1.00  0.00            
ATOM   3537  CG2 VAL   220       9.630  89.150 123.250  1.00  0.00            
ATOM   3538 1HG2 VAL   220       8.810  88.910 122.580  1.00  0.00            
ATOM   3539 2HG2 VAL   220      10.490  88.520 123.030  1.00  0.00            
ATOM   3540 3HG2 VAL   220       9.320  88.710 124.210  1.00  0.00            
ATOM   3541  C   VAL   220      11.230  92.660 122.900  1.00  0.00            
ATOM   3542  O   VAL   220      12.400  92.630 123.320  1.00  0.00            
ATOM   3543  N   THR   221      10.520  93.770 122.950  1.00  0.00            
ATOM   3544  H   THR   221       9.540  93.700 122.710  1.00  0.00            
ATOM   3545  CA  THR   221      10.950  94.970 123.680  1.00  0.00            
ATOM   3546  HA  THR   221      11.620  94.610 124.460  1.00  0.00            
ATOM   3547  CB  THR   221      11.670  95.960 122.710  1.00  0.00            
ATOM   3548  HB  THR   221      11.020  96.190 121.860  1.00  0.00            
ATOM   3549  CG2 THR   221      12.160  97.270 123.340  1.00  0.00            
ATOM   3550 1HG2 THR   221      12.700  97.820 122.570  1.00  0.00            
ATOM   3551 2HG2 THR   221      11.370  97.920 123.720  1.00  0.00            
ATOM   3552 3HG2 THR   221      12.840  97.100 124.170  1.00  0.00            
ATOM   3553  OG1 THR   221      12.740  95.270 122.300  1.00  0.00            
ATOM   3554  HG1 THR   221      12.510  94.420 121.930  1.00  0.00            
ATOM   3555  C   THR   221       9.660  95.550 124.280  1.00  0.00            
ATOM   3556  O   THR   221       8.720  95.730 123.580  1.00  0.00            
ATOM   3557  N   ASN   222       9.720  95.830 125.630  1.00  0.00            
ATOM   3558  H   ASN   222      10.610  95.830 126.120  1.00  0.00            
ATOM   3559  CA  ASN   222       8.510  95.990 126.490  1.00  0.00            
ATOM   3560  HA  ASN   222       7.560  96.150 125.970  1.00  0.00            
ATOM   3561  CB  ASN   222       8.360  94.650 127.270  1.00  0.00            
ATOM   3562  HB2 ASN   222       8.060  93.860 126.580  1.00  0.00            
ATOM   3563  HB3 ASN   222       9.290  94.350 127.760  1.00  0.00            
ATOM   3564  CG  ASN   222       7.240  94.830 128.320  1.00  0.00            
ATOM   3565  OD1 ASN   222       6.300  95.610 128.200  1.00  0.00            
ATOM   3566  ND2 ASN   222       7.380  94.160 129.420  1.00  0.00            
ATOM   3567 1HD2 ASN   222       6.690  94.320 130.140  1.00  0.00            
ATOM   3568 2HD2 ASN   222       8.160  93.540 129.520  1.00  0.00            
ATOM   3569  C   ASN   222       8.610  97.280 127.330  1.00  0.00            
ATOM   3570  O   ASN   222       9.510  97.470 128.160  1.00  0.00            
ATOM   3571  N   ASN   223       7.730  98.310 127.110  1.00  0.00            
ATOM   3572  H   ASN   223       6.990  98.130 126.440  1.00  0.00            
ATOM   3573  CA  ASN   223       7.500  99.430 128.020  1.00  0.00            
ATOM   3574  HA  ASN   223       8.190  99.470 128.870  1.00  0.00            
ATOM   3575  CB  ASN   223       7.880 100.770 127.230  1.00  0.00            
ATOM   3576  HB2 ASN   223       7.560 100.640 126.190  1.00  0.00            
ATOM   3577  HB3 ASN   223       7.390 101.680 127.560  1.00  0.00            
ATOM   3578  CG  ASN   223       9.360 101.180 127.250  1.00  0.00            
ATOM   3579  OD1 ASN   223       9.960 101.590 128.230  1.00  0.00            
ATOM   3580  ND2 ASN   223      10.080 100.780 126.200  1.00  0.00            
ATOM   3581 1HD2 ASN   223      11.090 100.870 126.280  1.00  0.00            
ATOM   3582 2HD2 ASN   223       9.730 100.120 125.530  1.00  0.00            
ATOM   3583  C   ASN   223       6.110  99.450 128.640  1.00  0.00            
ATOM   3584  O   ASN   223       5.910 100.410 129.400  1.00  0.00            
ATOM   3585  N   THR   224       5.200  98.550 128.360  1.00  0.00            
ATOM   3586  H   THR   224       5.340  97.780 127.720  1.00  0.00            
ATOM   3587  CA  THR   224       3.990  98.510 129.170  1.00  0.00            
ATOM   3588  HA  THR   224       3.480  99.450 128.970  1.00  0.00            
ATOM   3589  CB  THR   224       3.130  97.280 128.720  1.00  0.00            
ATOM   3590  HB  THR   224       2.150  97.380 129.180  1.00  0.00            
ATOM   3591  CG2 THR   224       2.960  96.930 127.200  1.00  0.00            
ATOM   3592 1HG2 THR   224       3.890  97.000 126.640  1.00  0.00            
ATOM   3593 2HG2 THR   224       2.520  95.930 127.150  1.00  0.00            
ATOM   3594 3HG2 THR   224       2.220  97.610 126.770  1.00  0.00            
ATOM   3595  OG1 THR   224       3.700  96.110 129.200  1.00  0.00            
ATOM   3596  HG1 THR   224       4.630  95.990 128.990  1.00  0.00            
ATOM   3597  C   THR   224       4.270  98.300 130.690  1.00  0.00            
ATOM   3598  O   THR   224       5.410  98.090 131.150  1.00  0.00            
ATOM   3599  N   ASN   225       3.210  98.290 131.540  1.00  0.00            
ATOM   3600  H   ASN   225       2.350  98.610 131.120  1.00  0.00            
ATOM   3601  CA  ASN   225       3.260  98.180 132.990  1.00  0.00            
ATOM   3602  HA  ASN   225       4.210  98.610 133.310  1.00  0.00            
ATOM   3603  CB  ASN   225       2.050  98.850 133.600  1.00  0.00            
ATOM   3604  HB2 ASN   225       1.120  98.370 133.280  1.00  0.00            
ATOM   3605  HB3 ASN   225       2.080  98.710 134.680  1.00  0.00            
ATOM   3606  CG  ASN   225       1.990 100.330 133.300  1.00  0.00            
ATOM   3607  OD1 ASN   225       2.840 100.910 132.680  1.00  0.00            
ATOM   3608  ND2 ASN   225       0.890 100.980 133.620  1.00  0.00            
ATOM   3609 1HD2 ASN   225       1.030 101.980 133.610  1.00  0.00            
ATOM   3610 2HD2 ASN   225       0.170 100.540 134.170  1.00  0.00            
ATOM   3611  C   ASN   225       3.410  96.730 133.490  1.00  0.00            
ATOM   3612  O   ASN   225       3.440  96.530 134.700  1.00  0.00            
ATOM   3613  N   LYS   226       3.610  95.650 132.720  1.00  0.00            
ATOM   3614  H   LYS   226       3.760  95.820 131.740  1.00  0.00            
ATOM   3615  CA  LYS   226       3.560  94.310 133.100  1.00  0.00            
ATOM   3616  HA  LYS   226       3.520  94.200 134.190  1.00  0.00            
ATOM   3617  CB  LYS   226       2.210  93.730 132.490  1.00  0.00            
ATOM   3618  HB2 LYS   226       2.320  93.740 131.410  1.00  0.00            
ATOM   3619  HB3 LYS   226       2.100  92.670 132.700  1.00  0.00            
ATOM   3620  CG  LYS   226       0.820  94.380 132.790  1.00  0.00            
ATOM   3621  HG2 LYS   226       0.820  95.380 132.360  1.00  0.00            
ATOM   3622  HG3 LYS   226      -0.010  93.780 132.410  1.00  0.00            
ATOM   3623  CD  LYS   226       0.590  94.350 134.260  1.00  0.00            
ATOM   3624  HD2 LYS   226       0.570  93.330 134.640  1.00  0.00            
ATOM   3625  HD3 LYS   226       1.360  94.900 134.800  1.00  0.00            
ATOM   3626  CE  LYS   226      -0.740  95.060 134.570  1.00  0.00            
ATOM   3627  HE2 LYS   226      -0.510  96.110 134.400  1.00  0.00            
ATOM   3628  HE3 LYS   226      -1.540  94.690 133.930  1.00  0.00            
ATOM   3629  NZ  LYS   226      -1.140  94.830 135.950  1.00  0.00            
ATOM   3630  HZ1 LYS   226      -0.440  95.040 136.650  1.00  0.00            
ATOM   3631  HZ2 LYS   226      -1.990  95.320 136.180  1.00  0.00            
ATOM   3632  HZ3 LYS   226      -1.370  93.880 136.170  1.00  0.00            
ATOM   3633  C   LYS   226       4.800  93.490 132.560  1.00  0.00            
ATOM   3634  O   LYS   226       5.420  93.900 131.570  1.00  0.00            
ATOM   3635  N   THR   227       5.080  92.410 133.310  1.00  0.00            
ATOM   3636  H   THR   227       4.410  92.140 134.010  1.00  0.00            
ATOM   3637  CA  THR   227       6.210  91.510 133.040  1.00  0.00            
ATOM   3638  HA  THR   227       6.860  92.080 132.390  1.00  0.00            
ATOM   3639  CB  THR   227       6.940  91.150 134.330  1.00  0.00            
ATOM   3640  HB  THR   227       6.190  90.850 135.070  1.00  0.00            
ATOM   3641  CG2 THR   227       7.840  89.900 134.230  1.00  0.00            
ATOM   3642 1HG2 THR   227       8.620  89.830 134.990  1.00  0.00            
ATOM   3643 2HG2 THR   227       7.070  89.170 134.440  1.00  0.00            
ATOM   3644 3HG2 THR   227       8.210  89.780 133.210  1.00  0.00            
ATOM   3645  OG1 THR   227       7.660  92.300 134.710  1.00  0.00            
ATOM   3646  HG1 THR   227       7.070  93.060 134.790  1.00  0.00            
ATOM   3647  C   THR   227       5.560  90.240 132.410  1.00  0.00            
ATOM   3648  O   THR   227       4.590  89.680 132.990  1.00  0.00            
ATOM   3649  N   VAL   228       5.980  89.900 131.160  1.00  0.00            
ATOM   3650  H   VAL   228       6.770  90.430 130.830  1.00  0.00            
ATOM   3651  CA  VAL   228       5.590  88.660 130.520  1.00  0.00            
ATOM   3652  HA  VAL   228       4.510  88.530 130.520  1.00  0.00            
ATOM   3653  CB  VAL   228       6.340  88.490 129.150  1.00  0.00            
ATOM   3654  HB  VAL   228       7.420  88.540 129.290  1.00  0.00            
ATOM   3655  CG1 VAL   228       6.150  87.120 128.500  1.00  0.00            
ATOM   3656 1HG1 VAL   228       6.650  86.980 127.540  1.00  0.00            
ATOM   3657 2HG1 VAL   228       6.630  86.350 129.100  1.00  0.00            
ATOM   3658 3HG1 VAL   228       5.090  86.890 128.440  1.00  0.00            
ATOM   3659  CG2 VAL   228       5.990  89.570 128.180  1.00  0.00            
ATOM   3660 1HG2 VAL   228       4.960  89.350 127.890  1.00  0.00            
ATOM   3661 2HG2 VAL   228       6.220  90.520 128.670  1.00  0.00            
ATOM   3662 3HG2 VAL   228       6.630  89.460 127.300  1.00  0.00            
ATOM   3663  C   VAL   228       6.170  87.630 131.480  1.00  0.00            
ATOM   3664  O   VAL   228       7.280  87.720 131.920  1.00  0.00            
ATOM   3665  N   LYS   229       5.410  86.610 131.790  1.00  0.00            
ATOM   3666  H   LYS   229       4.530  86.440 131.330  1.00  0.00            
ATOM   3667  CA  LYS   229       5.880  85.520 132.690  1.00  0.00            
ATOM   3668  HA  LYS   229       6.680  85.780 133.380  1.00  0.00            
ATOM   3669  CB  LYS   229       4.560  85.100 133.470  1.00  0.00            
ATOM   3670  HB2 LYS   229       3.770  84.800 132.780  1.00  0.00            
ATOM   3671  HB3 LYS   229       4.740  84.220 134.090  1.00  0.00            
ATOM   3672  CG  LYS   229       3.970  86.260 134.350  1.00  0.00            
ATOM   3673  HG2 LYS   229       4.020  87.210 133.810  1.00  0.00            
ATOM   3674  HG3 LYS   229       2.900  86.110 134.290  1.00  0.00            
ATOM   3675  CD  LYS   229       4.470  86.190 135.790  1.00  0.00            
ATOM   3676  HD2 LYS   229       4.100  85.290 136.290  1.00  0.00            
ATOM   3677  HD3 LYS   229       5.560  86.200 135.760  1.00  0.00            
ATOM   3678  CE  LYS   229       3.920  87.510 136.450  1.00  0.00            
ATOM   3679  HE2 LYS   229       4.580  88.300 136.080  1.00  0.00            
ATOM   3680  HE3 LYS   229       2.900  87.660 136.110  1.00  0.00            
ATOM   3681  NZ  LYS   229       4.080  87.530 137.900  1.00  0.00            
ATOM   3682  HZ1 LYS   229       3.490  88.150 138.430  1.00  0.00            
ATOM   3683  HZ2 LYS   229       3.890  86.610 138.270  1.00  0.00            
ATOM   3684  HZ3 LYS   229       5.030  87.810 138.110  1.00  0.00            
ATOM   3685  C   LYS   229       6.460  84.290 131.960  1.00  0.00            
ATOM   3686  O   LYS   229       7.460  83.730 132.480  1.00  0.00            
ATOM   3687  N   LYS   230       5.900  83.950 130.820  1.00  0.00            
ATOM   3688  H   LYS   230       5.240  84.550 130.340  1.00  0.00            
ATOM   3689  CA  LYS   230       6.160  82.680 130.010  1.00  0.00            
ATOM   3690  HA  LYS   230       7.200  82.370 130.050  1.00  0.00            
ATOM   3691  CB  LYS   230       5.280  81.560 130.500  1.00  0.00            
ATOM   3692  HB2 LYS   230       4.220  81.690 130.280  1.00  0.00            
ATOM   3693  HB3 LYS   230       5.560  80.690 129.910  1.00  0.00            
ATOM   3694  CG  LYS   230       5.470  81.240 131.980  1.00  0.00            
ATOM   3695  HG2 LYS   230       6.530  81.320 132.210  1.00  0.00            
ATOM   3696  HG3 LYS   230       4.930  82.000 132.540  1.00  0.00            
ATOM   3697  CD  LYS   230       4.930  79.900 132.450  1.00  0.00            
ATOM   3698  HD2 LYS   230       5.120  79.820 133.520  1.00  0.00            
ATOM   3699  HD3 LYS   230       3.860  79.950 132.290  1.00  0.00            
ATOM   3700  CE  LYS   230       5.680  78.660 131.850  1.00  0.00            
ATOM   3701  HE2 LYS   230       5.660  78.860 130.780  1.00  0.00            
ATOM   3702  HE3 LYS   230       6.730  78.590 132.120  1.00  0.00            
ATOM   3703  NZ  LYS   230       4.960  77.470 132.260  1.00  0.00            
ATOM   3704  HZ1 LYS   230       4.110  77.490 131.730  1.00  0.00            
ATOM   3705  HZ2 LYS   230       5.560  76.700 132.020  1.00  0.00            
ATOM   3706  HZ3 LYS   230       4.820  77.330 133.250  1.00  0.00            
ATOM   3707  C   LYS   230       5.820  82.890 128.560  1.00  0.00            
ATOM   3708  O   LYS   230       4.920  83.610 128.290  1.00  0.00            
ATOM   3709  N   ILE   231       6.460  82.220 127.640  1.00  0.00            
ATOM   3710  H   ILE   231       7.150  81.600 128.030  1.00  0.00            
ATOM   3711  CA  ILE   231       6.440  82.320 126.200  1.00  0.00            
ATOM   3712  HA  ILE   231       5.630  83.020 126.000  1.00  0.00            
ATOM   3713  CB  ILE   231       7.710  82.920 125.580  1.00  0.00            
ATOM   3714  HB  ILE   231       8.560  82.350 125.960  1.00  0.00            
ATOM   3715  CG2 ILE   231       7.750  82.750 124.070  1.00  0.00            
ATOM   3716 1HG2 ILE   231       8.590  83.360 123.740  1.00  0.00            
ATOM   3717 2HG2 ILE   231       8.180  81.790 123.800  1.00  0.00            
ATOM   3718 3HG2 ILE   231       6.960  83.120 123.420  1.00  0.00            
ATOM   3719  CG1 ILE   231       7.870  84.400 125.970  1.00  0.00            
ATOM   3720 2HG1 ILE   231       7.120  85.030 125.500  1.00  0.00            
ATOM   3721 3HG1 ILE   231       7.600  84.570 127.010  1.00  0.00            
ATOM   3722  CD1 ILE   231       9.290  84.970 125.750  1.00  0.00            
ATOM   3723 1HD1 ILE   231       9.320  86.030 126.020  1.00  0.00            
ATOM   3724 2HD1 ILE   231       9.970  84.390 126.360  1.00  0.00            
ATOM   3725 3HD1 ILE   231       9.660  84.990 124.730  1.00  0.00            
ATOM   3726  C   ILE   231       6.040  80.990 125.550  1.00  0.00            
ATOM   3727  O   ILE   231       6.560  79.950 125.910  1.00  0.00            
ATOM   3728  N   LYS   232       5.040  81.020 124.680  1.00  0.00            
ATOM   3729  H   LYS   232       4.600  81.910 124.550  1.00  0.00            
ATOM   3730  CA  LYS   232       4.390  79.830 124.020  1.00  0.00            
ATOM   3731  HA  LYS   232       4.650  78.900 124.520  1.00  0.00            
ATOM   3732  CB  LYS   232       2.870  79.840 124.130  1.00  0.00            
ATOM   3733  HB2 LYS   232       2.490  80.790 123.770  1.00  0.00            
ATOM   3734  HB3 LYS   232       2.460  79.060 123.500  1.00  0.00            
ATOM   3735  CG  LYS   232       2.460  79.800 125.590  1.00  0.00            
ATOM   3736  HG2 LYS   232       2.940  78.990 126.120  1.00  0.00            
ATOM   3737  HG3 LYS   232       2.680  80.720 126.130  1.00  0.00            
ATOM   3738  CD  LYS   232       0.950  79.600 125.790  1.00  0.00            
ATOM   3739  HD2 LYS   232       0.410  80.420 125.300  1.00  0.00            
ATOM   3740  HD3 LYS   232       0.730  78.670 125.260  1.00  0.00            
ATOM   3741  CE  LYS   232       0.440  79.770 127.230  1.00  0.00            
ATOM   3742  HE2 LYS   232       1.160  80.420 127.740  1.00  0.00            
ATOM   3743  HE3 LYS   232      -0.540  80.240 127.250  1.00  0.00            
ATOM   3744  NZ  LYS   232       0.270  78.510 127.890  1.00  0.00            
ATOM   3745  HZ1 LYS   232      -0.330  78.610 128.690  1.00  0.00            
ATOM   3746  HZ2 LYS   232      -0.310  77.970 127.270  1.00  0.00            
ATOM   3747  HZ3 LYS   232       1.080  78.030 128.250  1.00  0.00            
ATOM   3748  C   LYS   232       4.740  79.760 122.520  1.00  0.00            
ATOM   3749  O   LYS   232       4.570  80.810 121.850  1.00  0.00            
ATOM   3750  N   ILE   233       4.860  78.490 122.000  1.00  0.00            
ATOM   3751  H   ILE   233       4.830  77.740 122.670  1.00  0.00            
ATOM   3752  CA  ILE   233       4.920  78.220 120.520  1.00  0.00            
ATOM   3753  HA  ILE   233       4.570  79.090 119.950  1.00  0.00            
ATOM   3754  CB  ILE   233       6.360  78.150 120.080  1.00  0.00            
ATOM   3755  HB  ILE   233       6.710  77.290 120.640  1.00  0.00            
ATOM   3756  CG2 ILE   233       6.430  77.870 118.580  1.00  0.00            
ATOM   3757 1HG2 ILE   233       7.480  77.680 118.360  1.00  0.00            
ATOM   3758 2HG2 ILE   233       5.900  76.970 118.250  1.00  0.00            
ATOM   3759 3HG2 ILE   233       6.060  78.740 118.040  1.00  0.00            
ATOM   3760  CG1 ILE   233       7.360  79.350 120.500  1.00  0.00            
ATOM   3761 2HG1 ILE   233       8.090  79.370 119.680  1.00  0.00            
ATOM   3762 3HG1 ILE   233       6.970  80.360 120.400  1.00  0.00            
ATOM   3763  CD1 ILE   233       8.020  79.060 121.880  1.00  0.00            
ATOM   3764 1HD1 ILE   233       8.450  78.070 121.740  1.00  0.00            
ATOM   3765 2HD1 ILE   233       8.830  79.770 122.040  1.00  0.00            
ATOM   3766 3HD1 ILE   233       7.320  79.030 122.710  1.00  0.00            
ATOM   3767  C   ILE   233       3.890  77.150 120.140  1.00  0.00            
ATOM   3768  O   ILE   233       3.620  76.240 120.940  1.00  0.00            
ATOM   3769  N   SER   234       3.330  77.170 118.910  1.00  0.00            
ATOM   3770  H   SER   234       3.460  77.960 118.290  1.00  0.00            
ATOM   3771  CA  SER   234       2.610  76.070 118.290  1.00  0.00            
ATOM   3772  HA  SER   234       3.190  75.210 118.630  1.00  0.00            
ATOM   3773  CB  SER   234       1.210  75.870 118.780  1.00  0.00            
ATOM   3774  HB2 SER   234       0.690  75.140 118.160  1.00  0.00            
ATOM   3775  HB3 SER   234       1.240  75.610 119.840  1.00  0.00            
ATOM   3776  OG  SER   234       0.410  77.040 118.900  1.00  0.00            
ATOM   3777  HG  SER   234       0.770  77.530 119.650  1.00  0.00            
ATOM   3778  C   SER   234       2.690  76.070 116.720  1.00  0.00            
ATOM   3779  O   SER   234       2.650  77.110 116.050  1.00  0.00            
ATOM   3780  N   VAL   235       2.710  74.920 116.100  1.00  0.00            
ATOM   3781  H   VAL   235       2.650  74.150 116.750  1.00  0.00            
ATOM   3782  CA  VAL   235       2.700  74.660 114.630  1.00  0.00            
ATOM   3783  HA  VAL   235       2.990  75.600 114.160  1.00  0.00            
ATOM   3784  CB  VAL   235       3.650  73.630 114.030  1.00  0.00            
ATOM   3785  HB  VAL   235       3.490  72.650 114.480  1.00  0.00            
ATOM   3786  CG1 VAL   235       3.570  73.430 112.510  1.00  0.00            
ATOM   3787 1HG1 VAL   235       4.420  72.830 112.200  1.00  0.00            
ATOM   3788 2HG1 VAL   235       2.630  72.930 112.270  1.00  0.00            
ATOM   3789 3HG1 VAL   235       3.670  74.350 111.930  1.00  0.00            
ATOM   3790  CG2 VAL   235       5.120  74.000 114.220  1.00  0.00            
ATOM   3791 1HG2 VAL   235       5.210  74.970 113.720  1.00  0.00            
ATOM   3792 2HG2 VAL   235       5.340  74.070 115.280  1.00  0.00            
ATOM   3793 3HG2 VAL   235       5.840  73.300 113.810  1.00  0.00            
ATOM   3794  C   VAL   235       1.300  74.220 114.210  1.00  0.00            
ATOM   3795  O   VAL   235       0.810  73.180 114.720  1.00  0.00            
ATOM   3796  N   ARG   236       0.670  74.840 113.220  1.00  0.00            
ATOM   3797  H   ARG   236       0.990  75.690 112.780  1.00  0.00            
ATOM   3798  CA  ARG   236      -0.590  74.320 112.710  1.00  0.00            
ATOM   3799  HA  ARG   236      -0.920  73.370 113.150  1.00  0.00            
ATOM   3800  CB  ARG   236      -1.680  75.350 113.160  1.00  0.00            
ATOM   3801  HB2 ARG   236      -1.440  76.320 112.730  1.00  0.00            
ATOM   3802  HB3 ARG   236      -2.650  74.950 112.860  1.00  0.00            
ATOM   3803  CG  ARG   236      -1.840  75.640 114.670  1.00  0.00            
ATOM   3804  HG2 ARG   236      -2.880  75.930 114.850  1.00  0.00            
ATOM   3805  HG3 ARG   236      -1.630  74.770 115.280  1.00  0.00            
ATOM   3806  CD  ARG   236      -0.950  76.790 115.230  1.00  0.00            
ATOM   3807  HD2 ARG   236      -0.730  76.590 116.280  1.00  0.00            
ATOM   3808  HD3 ARG   236       0.010  76.930 114.740  1.00  0.00            
ATOM   3809  NE  ARG   236      -1.710  78.010 115.050  1.00  0.00            
ATOM   3810  HE  ARG   236      -1.660  78.530 114.180  1.00  0.00            
ATOM   3811  CZ  ARG   236      -2.520  78.600 115.960  1.00  0.00            
ATOM   3812  NH1 ARG   236      -2.820  78.090 117.130  1.00  0.00            
ATOM   3813 1HH1 ARG   236      -2.380  77.260 117.490  1.00  0.00            
ATOM   3814 2HH1 ARG   236      -3.400  78.640 117.750  1.00  0.00            
ATOM   3815  NH2 ARG   236      -3.190  79.660 115.640  1.00  0.00            
ATOM   3816 1HH2 ARG   236      -2.920  80.040 114.740  1.00  0.00            
ATOM   3817 2HH2 ARG   236      -3.800  80.100 116.300  1.00  0.00            
ATOM   3818  C   ARG   236      -0.600  74.030 111.260  1.00  0.00            
ATOM   3819  O   ARG   236      -0.080  74.810 110.520  1.00  0.00            
ATOM   3820  N   GLN   237      -1.310  72.950 110.860  1.00  0.00            
ATOM   3821  H   GLN   237      -1.750  72.350 111.540  1.00  0.00            
ATOM   3822  CA  GLN   237      -1.880  72.810 109.540  1.00  0.00            
ATOM   3823  HA  GLN   237      -1.240  73.390 108.870  1.00  0.00            
ATOM   3824  CB  GLN   237      -1.820  71.340 109.030  1.00  0.00            
ATOM   3825  HB2 GLN   237      -0.930  70.810 109.360  1.00  0.00            
ATOM   3826  HB3 GLN   237      -2.600  70.830 109.600  1.00  0.00            
ATOM   3827  CG  GLN   237      -1.980  70.960 107.530  1.00  0.00            
ATOM   3828  HG2 GLN   237      -2.630  71.640 106.980  1.00  0.00            
ATOM   3829  HG3 GLN   237      -0.990  71.060 107.090  1.00  0.00            
ATOM   3830  CD  GLN   237      -2.500  69.540 107.380  1.00  0.00            
ATOM   3831  OE1 GLN   237      -3.680  69.330 107.340  1.00  0.00            
ATOM   3832  NE2 GLN   237      -1.690  68.540 107.220  1.00  0.00            
ATOM   3833 1HE2 GLN   237      -2.180  67.660 107.140  1.00  0.00            
ATOM   3834 2HE2 GLN   237      -0.710  68.700 107.360  1.00  0.00            
ATOM   3835  C   GLN   237      -3.220  73.550 109.240  1.00  0.00            
ATOM   3836  O   GLN   237      -4.040  73.460 110.180  1.00  0.00            
ATOM   3837  N   TYR   238      -3.450  74.130 108.040  1.00  0.00            
ATOM   3838  H   TYR   238      -2.650  74.190 107.440  1.00  0.00            
ATOM   3839  CA  TYR   238      -4.700  74.670 107.570  1.00  0.00            
ATOM   3840  HA  TYR   238      -5.480  74.560 108.320  1.00  0.00            
ATOM   3841  CB  TYR   238      -4.600  76.170 107.340  1.00  0.00            
ATOM   3842  HB2 TYR   238      -3.880  76.440 106.570  1.00  0.00            
ATOM   3843  HB3 TYR   238      -5.610  76.520 107.140  1.00  0.00            
ATOM   3844  CG  TYR   238      -4.280  76.960 108.570  1.00  0.00            
ATOM   3845  CD1 TYR   238      -5.390  77.370 109.350  1.00  0.00            
ATOM   3846  HD1 TYR   238      -6.370  77.210 108.940  1.00  0.00            
ATOM   3847  CE1 TYR   238      -5.230  78.050 110.530  1.00  0.00            
ATOM   3848  HE1 TYR   238      -6.090  78.340 111.100  1.00  0.00            
ATOM   3849  CZ  TYR   238      -3.920  78.230 111.050  1.00  0.00            
ATOM   3850  OH  TYR   238      -3.730  78.760 112.290  1.00  0.00            
ATOM   3851  HH  TYR   238      -2.830  79.100 112.240  1.00  0.00            
ATOM   3852  CE2 TYR   238      -2.790  77.890 110.270  1.00  0.00            
ATOM   3853  HE2 TYR   238      -1.800  78.130 110.650  1.00  0.00            
ATOM   3854  CD2 TYR   238      -2.990  77.200 109.090  1.00  0.00            
ATOM   3855  HD2 TYR   238      -2.180  76.830 108.470  1.00  0.00            
ATOM   3856  C   TYR   238      -5.030  74.010 106.190  1.00  0.00            
ATOM   3857  O   TYR   238      -4.120  73.800 105.460  1.00  0.00            
ATOM   3858  N   ALA   239      -6.290  73.800 105.860  1.00  0.00            
ATOM   3859  H   ALA   239      -6.960  73.930 106.610  1.00  0.00            
ATOM   3860  CA  ALA   239      -6.770  73.240 104.570  1.00  0.00            
ATOM   3861  HA  ALA   239      -5.990  73.440 103.840  1.00  0.00            
ATOM   3862  CB  ALA   239      -7.070  71.730 104.700  1.00  0.00            
ATOM   3863  HB1 ALA   239      -7.520  71.290 103.810  1.00  0.00            
ATOM   3864  HB2 ALA   239      -6.140  71.270 105.020  1.00  0.00            
ATOM   3865  HB3 ALA   239      -7.760  71.610 105.530  1.00  0.00            
ATOM   3866  C   ALA   239      -7.920  73.980 103.990  1.00  0.00            
ATOM   3867  O   ALA   239      -8.690  74.520 104.730  1.00  0.00            
ATOM   3868  N   ASP   240      -8.170  74.000 102.690  1.00  0.00            
ATOM   3869  H   ASP   240      -7.550  73.430 102.130  1.00  0.00            
ATOM   3870  CA  ASP   240      -9.260  74.670 102.000  1.00  0.00            
ATOM   3871  HA  ASP   240     -10.150  74.570 102.620  1.00  0.00            
ATOM   3872  CB  ASP   240      -8.850  76.150 101.850  1.00  0.00            
ATOM   3873  HB2 ASP   240      -8.400  76.490 102.790  1.00  0.00            
ATOM   3874  HB3 ASP   240      -8.070  76.040 101.100  1.00  0.00            
ATOM   3875  CG  ASP   240      -9.980  77.080 101.340  1.00  0.00            
ATOM   3876  OD1 ASP   240     -11.170  76.710 101.330  1.00  0.00            
ATOM   3877  OD2 ASP   240      -9.610  78.260 100.980  1.00  0.00            
ATOM   3878  C   ASP   240      -9.580  74.000 100.690  1.00  0.00            
ATOM   3879  O   ASP   240      -8.630  73.390 100.110  1.00  0.00            
ATOM   3880  N   ILE   241     -10.890  73.810 100.380  1.00  0.00            
ATOM   3881  H   ILE   241     -11.510  74.350 100.970  1.00  0.00            
ATOM   3882  CA  ILE   241     -11.380  73.020  99.260  1.00  0.00            
ATOM   3883  HA  ILE   241     -10.480  72.760  98.700  1.00  0.00            
ATOM   3884  CB  ILE   241     -12.100  71.770  99.730  1.00  0.00            
ATOM   3885  HB  ILE   241     -12.960  72.090 100.310  1.00  0.00            
ATOM   3886  CG2 ILE   241     -12.450  70.870  98.510  1.00  0.00            
ATOM   3887 1HG2 ILE   241     -13.200  71.390  97.900  1.00  0.00            
ATOM   3888 2HG2 ILE   241     -11.530  70.610  98.000  1.00  0.00            
ATOM   3889 3HG2 ILE   241     -13.020  69.990  98.800  1.00  0.00            
ATOM   3890  CG1 ILE   241     -11.230  70.990 100.700  1.00  0.00            
ATOM   3891 2HG1 ILE   241     -10.300  70.750 100.180  1.00  0.00            
ATOM   3892 3HG1 ILE   241     -11.010  71.620 101.560  1.00  0.00            
ATOM   3893  CD1 ILE   241     -11.650  69.680 101.390  1.00  0.00            
ATOM   3894 1HD1 ILE   241     -12.730  69.680 101.530  1.00  0.00            
ATOM   3895 2HD1 ILE   241     -11.360  68.850 100.750  1.00  0.00            
ATOM   3896 3HD1 ILE   241     -11.140  69.590 102.350  1.00  0.00            
ATOM   3897  C   ILE   241     -12.260  73.800  98.310  1.00  0.00            
ATOM   3898  O   ILE   241     -13.220  74.500  98.670  1.00  0.00            
ATOM   3899  N   CYS   242     -11.980  73.700  97.030  1.00  0.00            
ATOM   3900  H   CYS   242     -11.330  73.020  96.680  1.00  0.00            
ATOM   3901  CA  CYS   242     -12.670  74.520  95.920  1.00  0.00            
ATOM   3902  HA  CYS   242     -13.150  75.400  96.350  1.00  0.00            
ATOM   3903  CB  CYS   242     -11.750  74.780  94.740  1.00  0.00            
ATOM   3904  HB2 CYS   242     -11.600  73.820  94.250  1.00  0.00            
ATOM   3905  HB3 CYS   242     -12.240  75.350  93.950  1.00  0.00            
ATOM   3906  SG  CYS   242     -10.250  75.410  95.190  1.00  0.00            
ATOM   3907  HG  CYS   242     -10.340  75.030  96.470  1.00  0.00            
ATOM   3908  C   CYS   242     -13.870  73.690  95.360  1.00  0.00            
ATOM   3909  O   CYS   242     -14.880  74.290  94.980  1.00  0.00            
ATOM   3910  N   LEU   243     -13.790  72.340  95.430  1.00  0.00            
ATOM   3911  H   LEU   243     -13.040  71.960  95.990  1.00  0.00            
ATOM   3912  CA  LEU   243     -14.720  71.430  94.750  1.00  0.00            
ATOM   3913  HA  LEU   243     -15.310  71.970  94.010  1.00  0.00            
ATOM   3914  CB  LEU   243     -13.970  70.470  93.870  1.00  0.00            
ATOM   3915  HB2 LEU   243     -13.430  69.750  94.490  1.00  0.00            
ATOM   3916  HB3 LEU   243     -14.730  69.950  93.280  1.00  0.00            
ATOM   3917  CG  LEU   243     -12.820  71.180  93.050  1.00  0.00            
ATOM   3918  HG  LEU   243     -12.020  71.580  93.660  1.00  0.00            
ATOM   3919  CD1 LEU   243     -12.210  70.080  92.230  1.00  0.00            
ATOM   3920 1HD1 LEU   243     -12.860  69.710  91.440  1.00  0.00            
ATOM   3921 2HD1 LEU   243     -11.410  70.590  91.690  1.00  0.00            
ATOM   3922 3HD1 LEU   243     -11.890  69.260  92.880  1.00  0.00            
ATOM   3923  CD2 LEU   243     -13.410  72.240  92.050  1.00  0.00            
ATOM   3924 1HD2 LEU   243     -12.610  72.750  91.520  1.00  0.00            
ATOM   3925 2HD2 LEU   243     -14.130  71.770  91.370  1.00  0.00            
ATOM   3926 3HD2 LEU   243     -13.940  72.990  92.640  1.00  0.00            
ATOM   3927  C   LEU   243     -15.770  70.810  95.720  1.00  0.00            
ATOM   3928  O   LEU   243     -15.470  70.600  96.880  1.00  0.00            
ATOM   3929  N   PHE   244     -16.900  70.380  95.180  1.00  0.00            
ATOM   3930  H   PHE   244     -17.060  70.500  94.190  1.00  0.00            
ATOM   3931  CA  PHE   244     -18.010  69.880  96.050  1.00  0.00            
ATOM   3932  HA  PHE   244     -18.840  69.600  95.400  1.00  0.00            
ATOM   3933  CB  PHE   244     -17.640  68.560  96.640  1.00  0.00            
ATOM   3934  HB2 PHE   244     -17.070  67.950  95.940  1.00  0.00            
ATOM   3935  HB3 PHE   244     -16.950  68.660  97.470  1.00  0.00            
ATOM   3936  CG  PHE   244     -18.890  67.780  97.080  1.00  0.00            
ATOM   3937  CD1 PHE   244     -19.720  67.240  96.070  1.00  0.00            
ATOM   3938  HD1 PHE   244     -19.450  67.480  95.050  1.00  0.00            
ATOM   3939  CE1 PHE   244     -20.870  66.570  96.350  1.00  0.00            
ATOM   3940  HE1 PHE   244     -21.500  66.250  95.530  1.00  0.00            
ATOM   3941  CZ  PHE   244     -21.200  66.340  97.650  1.00  0.00            
ATOM   3942  HZ  PHE   244     -22.090  65.780  97.900  1.00  0.00            
ATOM   3943  CE2 PHE   244     -20.420  66.840  98.690  1.00  0.00            
ATOM   3944  HE2 PHE   244     -20.780  66.810  99.710  1.00  0.00            
ATOM   3945  CD2 PHE   244     -19.210  67.560  98.420  1.00  0.00            
ATOM   3946  HD2 PHE   244     -18.700  68.180  99.140  1.00  0.00            
ATOM   3947  C   PHE   244     -18.610  70.870  97.020  1.00  0.00            
ATOM   3948  O   PHE   244     -18.960  70.430  98.130  1.00  0.00            
ATOM   3949  N   ASN   245     -18.750  72.140  96.610  1.00  0.00            
ATOM   3950  H   ASN   245     -18.400  72.310  95.670  1.00  0.00            
ATOM   3951  CA  ASN   245     -19.040  73.370  97.410  1.00  0.00            
ATOM   3952  HA  ASN   245     -18.830  74.270  96.840  1.00  0.00            
ATOM   3953  CB  ASN   245     -20.460  73.390  97.900  1.00  0.00            
ATOM   3954  HB2 ASN   245     -20.620  72.450  98.410  1.00  0.00            
ATOM   3955  HB3 ASN   245     -20.720  74.250  98.520  1.00  0.00            
ATOM   3956  CG  ASN   245     -21.490  73.570  96.830  1.00  0.00            
ATOM   3957  OD1 ASN   245     -21.240  73.690  95.650  1.00  0.00            
ATOM   3958  ND2 ASN   245     -22.740  73.540  97.220  1.00  0.00            
ATOM   3959 1HD2 ASN   245     -23.470  73.640  96.530  1.00  0.00            
ATOM   3960 2HD2 ASN   245     -22.940  73.190  98.150  1.00  0.00            
ATOM   3961  C   ASN   245     -18.010  73.540  98.570  1.00  0.00            
ATOM   3962  O   ASN   245     -17.550  72.590  99.100  1.00  0.00            
ATOM   3963  N   THR   246     -17.750  74.750  99.050  1.00  0.00            
ATOM   3964  H   THR   246     -18.160  75.580  98.640  1.00  0.00            
ATOM   3965  CA  THR   246     -16.410  75.080  99.670  1.00  0.00            
ATOM   3966  HA  THR   246     -15.740  74.380  99.180  1.00  0.00            
ATOM   3967  CB  THR   246     -15.930  76.580  99.310  1.00  0.00            
ATOM   3968  HB  THR   246     -14.960  76.860  99.710  1.00  0.00            
ATOM   3969  CG2 THR   246     -16.020  76.820  97.810  1.00  0.00            
ATOM   3970 1HG2 THR   246     -15.350  76.080  97.380  1.00  0.00            
ATOM   3971 2HG2 THR   246     -17.050  76.680  97.490  1.00  0.00            
ATOM   3972 3HG2 THR   246     -15.680  77.830  97.560  1.00  0.00            
ATOM   3973  OG1 THR   246     -16.770  77.610  99.920  1.00  0.00            
ATOM   3974  HG1 THR   246     -16.430  77.650 100.820  1.00  0.00            
ATOM   3975  C   THR   246     -16.340  74.830 101.160  1.00  0.00            
ATOM   3976  O   THR   246     -17.400  74.880 101.880  1.00  0.00            
ATOM   3977  N   ALA   247     -15.170  74.420 101.650  1.00  0.00            
ATOM   3978  H   ALA   247     -14.330  74.480 101.080  1.00  0.00            
ATOM   3979  CA  ALA   247     -14.980  74.000 103.080  1.00  0.00            
ATOM   3980  HA  ALA   247     -15.590  74.710 103.640  1.00  0.00            
ATOM   3981  CB  ALA   247     -15.660  72.690 103.350  1.00  0.00            
ATOM   3982  HB1 ALA   247     -15.000  71.880 103.040  1.00  0.00            
ATOM   3983  HB2 ALA   247     -15.990  72.630 104.390  1.00  0.00            
ATOM   3984  HB3 ALA   247     -16.600  72.580 102.810  1.00  0.00            
ATOM   3985  C   ALA   247     -13.520  74.020 103.500  1.00  0.00            
ATOM   3986  O   ALA   247     -12.650  73.410 102.850  1.00  0.00            
ATOM   3987  N   GLN   248     -13.210  74.470 104.730  1.00  0.00            
ATOM   3988  H   GLN   248     -13.950  74.960 105.200  1.00  0.00            
ATOM   3989  CA  GLN   248     -11.920  74.720 105.360  1.00  0.00            
ATOM   3990  HA  GLN   248     -11.130  74.430 104.660  1.00  0.00            
ATOM   3991  CB  GLN   248     -11.680  76.200 105.660  1.00  0.00            
ATOM   3992  HB2 GLN   248     -12.430  76.630 106.330  1.00  0.00            
ATOM   3993  HB3 GLN   248     -10.700  76.190 106.140  1.00  0.00            
ATOM   3994  CG  GLN   248     -11.460  76.850 104.340  1.00  0.00            
ATOM   3995  HG2 GLN   248     -10.500  76.560 103.910  1.00  0.00            
ATOM   3996  HG3 GLN   248     -12.260  76.580 103.650  1.00  0.00            
ATOM   3997  CD  GLN   248     -11.460  78.410 104.520  1.00  0.00            
ATOM   3998  OE1 GLN   248     -10.380  79.050 104.580  1.00  0.00            
ATOM   3999  NE2 GLN   248     -12.560  79.220 104.540  1.00  0.00            
ATOM   4000 1HE2 GLN   248     -12.500  80.220 104.480  1.00  0.00            
ATOM   4001 2HE2 GLN   248     -13.420  78.740 104.350  1.00  0.00            
ATOM   4002  C   GLN   248     -11.690  73.940 106.640  1.00  0.00            
ATOM   4003  O   GLN   248     -12.640  73.420 107.250  1.00  0.00            
ATOM   4004  N   TYR   249     -10.410  73.670 106.940  1.00  0.00            
ATOM   4005  H   TYR   249      -9.730  74.100 106.340  1.00  0.00            
ATOM   4006  CA  TYR   249     -10.040  73.050 108.230  1.00  0.00            
ATOM   4007  HA  TYR   249     -10.930  73.260 108.820  1.00  0.00            
ATOM   4008  CB  TYR   249      -9.750  71.530 108.080  1.00  0.00            
ATOM   4009  HB2 TYR   249      -8.840  71.480 107.480  1.00  0.00            
ATOM   4010  HB3 TYR   249      -9.520  71.190 109.090  1.00  0.00            
ATOM   4011  CG  TYR   249     -10.820  70.640 107.440  1.00  0.00            
ATOM   4012  CD1 TYR   249     -12.050  70.350 108.120  1.00  0.00            
ATOM   4013  HD1 TYR   249     -12.180  70.730 109.130  1.00  0.00            
ATOM   4014  CE1 TYR   249     -13.050  69.540 107.500  1.00  0.00            
ATOM   4015  HE1 TYR   249     -14.000  69.370 107.980  1.00  0.00            
ATOM   4016  CZ  TYR   249     -12.790  68.920 106.250  1.00  0.00            
ATOM   4017  OH  TYR   249     -13.800  68.250 105.640  1.00  0.00            
ATOM   4018  HH  TYR   249     -14.540  67.970 106.170  1.00  0.00            
ATOM   4019  CE2 TYR   249     -11.590  69.280 105.570  1.00  0.00            
ATOM   4020  HE2 TYR   249     -11.420  68.840 104.600  1.00  0.00            
ATOM   4021  CD2 TYR   249     -10.630  70.170 106.120  1.00  0.00            
ATOM   4022  HD2 TYR   249      -9.760  70.430 105.530  1.00  0.00            
ATOM   4023  C   TYR   249      -8.830  73.750 108.800  1.00  0.00            
ATOM   4024  O   TYR   249      -8.040  74.330 108.070  1.00  0.00            
ATOM   4025  N   LYS   250      -8.470  73.430 110.060  1.00  0.00            
ATOM   4026  H   LYS   250      -9.120  72.840 110.550  1.00  0.00            
ATOM   4027  CA  LYS   250      -7.140  73.610 110.700  1.00  0.00            
ATOM   4028  HA  LYS   250      -6.480  73.360 109.880  1.00  0.00            
ATOM   4029  CB  LYS   250      -6.940  75.050 111.190  1.00  0.00            
ATOM   4030  HB2 LYS   250      -5.890  75.190 111.460  1.00  0.00            
ATOM   4031  HB3 LYS   250      -7.080  75.570 110.240  1.00  0.00            
ATOM   4032  CG  LYS   250      -7.830  75.710 112.220  1.00  0.00            
ATOM   4033  HG2 LYS   250      -7.730  75.180 113.170  1.00  0.00            
ATOM   4034  HG3 LYS   250      -7.520  76.740 112.370  1.00  0.00            
ATOM   4035  CD  LYS   250      -9.330  75.730 111.970  1.00  0.00            
ATOM   4036  HD2 LYS   250      -9.690  76.010 110.980  1.00  0.00            
ATOM   4037  HD3 LYS   250      -9.710  74.760 112.290  1.00  0.00            
ATOM   4038  CE  LYS   250      -9.910  76.730 113.030  1.00  0.00            
ATOM   4039  HE2 LYS   250      -9.620  76.300 113.990  1.00  0.00            
ATOM   4040  HE3 LYS   250      -9.520  77.740 112.900  1.00  0.00            
ATOM   4041  NZ  LYS   250     -11.400  76.840 112.930  1.00  0.00            
ATOM   4042  HZ1 LYS   250     -11.650  77.380 113.750  1.00  0.00            
ATOM   4043  HZ2 LYS   250     -11.820  77.220 112.100  1.00  0.00            
ATOM   4044  HZ3 LYS   250     -11.800  75.930 113.150  1.00  0.00            
ATOM   4045  C   LYS   250      -6.880  72.560 111.780  1.00  0.00            
ATOM   4046  O   LYS   250      -7.870  72.120 112.320  1.00  0.00            
ATOM   4047  N   CYS   251      -5.660  72.180 112.030  1.00  0.00            
ATOM   4048  H   CYS   251      -4.930  72.600 111.480  1.00  0.00            
ATOM   4049  CA  CYS   251      -5.320  71.230 113.120  1.00  0.00            
ATOM   4050  HA  CYS   251      -6.000  71.280 113.970  1.00  0.00            
ATOM   4051  CB  CYS   251      -5.490  69.810 112.510  1.00  0.00            
ATOM   4052  HB2 CYS   251      -6.360  69.770 111.850  1.00  0.00            
ATOM   4053  HB3 CYS   251      -4.600  69.600 111.910  1.00  0.00            
ATOM   4054  SG  CYS   251      -5.530  68.710 113.860  1.00  0.00            
ATOM   4055  HG  CYS   251      -6.810  68.970 114.130  1.00  0.00            
ATOM   4056  C   CYS   251      -3.880  71.540 113.690  1.00  0.00            
ATOM   4057  O   CYS   251      -2.970  71.820 112.940  1.00  0.00            
ATOM   4058  N   PRO   252      -3.600  71.560 115.030  1.00  0.00            
ATOM   4059  CD  PRO   252      -4.550  71.370 116.090  1.00  0.00            
ATOM   4060  HD2 PRO   252      -5.110  70.450 115.930  1.00  0.00            
ATOM   4061  HD3 PRO   252      -5.090  72.320 116.120  1.00  0.00            
ATOM   4062  CG  PRO   252      -3.720  71.250 117.380  1.00  0.00            
ATOM   4063  HG2 PRO   252      -3.610  70.240 117.770  1.00  0.00            
ATOM   4064  HG3 PRO   252      -4.220  71.870 118.130  1.00  0.00            
ATOM   4065  CB  PRO   252      -2.380  71.890 117.040  1.00  0.00            
ATOM   4066  HB2 PRO   252      -1.580  71.460 117.650  1.00  0.00            
ATOM   4067  HB3 PRO   252      -2.410  72.970 117.200  1.00  0.00            
ATOM   4068  CA  PRO   252      -2.210  71.730 115.530  1.00  0.00            
ATOM   4069  HA  PRO   252      -1.700  72.620 115.150  1.00  0.00            
ATOM   4070  C   PRO   252      -1.420  70.450 115.300  1.00  0.00            
ATOM   4071  O   PRO   252      -1.990  69.350 115.240  1.00  0.00            
ATOM   4072  N   VAL   253      -0.140  70.490 115.150  1.00  0.00            
ATOM   4073  H   VAL   253       0.250  71.410 115.070  1.00  0.00            
ATOM   4074  CA  VAL   253       0.810  69.360 115.070  1.00  0.00            
ATOM   4075  HA  VAL   253       0.240  68.500 115.430  1.00  0.00            
ATOM   4076  CB  VAL   253       1.180  69.150 113.560  1.00  0.00            
ATOM   4077  HB  VAL   253       2.080  68.530 113.520  1.00  0.00            
ATOM   4078  CG1 VAL   253       0.060  68.450 112.790  1.00  0.00            
ATOM   4079 1HG1 VAL   253       0.380  68.150 111.790  1.00  0.00            
ATOM   4080 2HG1 VAL   253      -0.140  67.500 113.280  1.00  0.00            
ATOM   4081 3HG1 VAL   253      -0.790  69.130 112.710  1.00  0.00            
ATOM   4082  CG2 VAL   253       1.590  70.410 112.890  1.00  0.00            
ATOM   4083 1HG2 VAL   253       2.220  70.170 112.030  1.00  0.00            
ATOM   4084 2HG2 VAL   253       0.790  71.130 112.770  1.00  0.00            
ATOM   4085 3HG2 VAL   253       2.300  70.890 113.560  1.00  0.00            
ATOM   4086  C   VAL   253       2.030  69.430 115.940  1.00  0.00            
ATOM   4087  O   VAL   253       2.770  68.420 116.110  1.00  0.00            
ATOM   4088  N   ALA   254       2.230  70.510 116.680  1.00  0.00            
ATOM   4089  H   ALA   254       1.550  71.260 116.660  1.00  0.00            
ATOM   4090  CA  ALA   254       3.180  70.590 117.850  1.00  0.00            
ATOM   4091  HA  ALA   254       3.020  69.710 118.480  1.00  0.00            
ATOM   4092  CB  ALA   254       4.610  70.620 117.290  1.00  0.00            
ATOM   4093  HB1 ALA   254       4.960  69.820 116.640  1.00  0.00            
ATOM   4094  HB2 ALA   254       4.690  71.580 116.790  1.00  0.00            
ATOM   4095  HB3 ALA   254       5.390  70.780 118.040  1.00  0.00            
ATOM   4096  C   ALA   254       2.880  71.820 118.720  1.00  0.00            
ATOM   4097  O   ALA   254       2.330  72.830 118.300  1.00  0.00            
ATOM   4098  N   MET   255       3.300  71.820 119.950  1.00  0.00            
ATOM   4099  H   MET   255       3.850  71.040 120.290  1.00  0.00            
ATOM   4100  CA  MET   255       3.290  72.960 120.920  1.00  0.00            
ATOM   4101  HA  MET   255       3.500  73.830 120.290  1.00  0.00            
ATOM   4102  CB  MET   255       2.000  73.110 121.720  1.00  0.00            
ATOM   4103  HB2 MET   255       2.100  72.450 122.590  1.00  0.00            
ATOM   4104  HB3 MET   255       2.010  74.090 122.200  1.00  0.00            
ATOM   4105  CG  MET   255       0.710  72.870 121.020  1.00  0.00            
ATOM   4106  HG2 MET   255       0.650  73.550 120.170  1.00  0.00            
ATOM   4107  HG3 MET   255       0.720  71.840 120.640  1.00  0.00            
ATOM   4108  SD  MET   255      -0.670  73.280 122.060  1.00  0.00            
ATOM   4109  CE  MET   255      -2.000  72.730 120.910  1.00  0.00            
ATOM   4110  HE1 MET   255      -1.820  71.690 120.650  1.00  0.00            
ATOM   4111  HE2 MET   255      -2.990  72.840 121.350  1.00  0.00            
ATOM   4112  HE3 MET   255      -2.030  73.390 120.050  1.00  0.00            
ATOM   4113  C   MET   255       4.420  72.950 121.920  1.00  0.00            
ATOM   4114  O   MET   255       5.070  71.890 122.060  1.00  0.00            
ATOM   4115  N   GLU   256       4.710  74.040 122.550  1.00  0.00            
ATOM   4116  H   GLU   256       4.010  74.740 122.340  1.00  0.00            
ATOM   4117  CA  GLU   256       5.950  74.410 123.280  1.00  0.00            
ATOM   4118  HA  GLU   256       6.190  73.530 123.870  1.00  0.00            
ATOM   4119  CB  GLU   256       6.940  74.760 122.160  1.00  0.00            
ATOM   4120  HB2 GLU   256       7.270  73.880 121.610  1.00  0.00            
ATOM   4121  HB3 GLU   256       6.430  75.410 121.440  1.00  0.00            
ATOM   4122  CG  GLU   256       8.340  75.290 122.630  1.00  0.00            
ATOM   4123  HG2 GLU   256       8.900  75.450 121.720  1.00  0.00            
ATOM   4124  HG3 GLU   256       8.230  76.260 123.120  1.00  0.00            
ATOM   4125  CD  GLU   256       9.160  74.350 123.530  1.00  0.00            
ATOM   4126  OE1 GLU   256      10.390  74.620 123.640  1.00  0.00            
ATOM   4127  OE2 GLU   256       8.500  73.400 124.070  1.00  0.00            
ATOM   4128  C   GLU   256       5.650  75.530 124.300  1.00  0.00            
ATOM   4129  O   GLU   256       5.010  76.570 123.960  1.00  0.00            
ATOM   4130  N   GLU   257       6.120  75.460 125.560  1.00  0.00            
ATOM   4131  H   GLU   257       6.650  74.650 125.830  1.00  0.00            
ATOM   4132  CA  GLU   257       6.020  76.610 126.480  1.00  0.00            
ATOM   4133  HA  GLU   257       5.910  77.590 126.020  1.00  0.00            
ATOM   4134  CB  GLU   257       4.790  76.330 127.350  1.00  0.00            
ATOM   4135  HB2 GLU   257       3.980  76.070 126.670  1.00  0.00            
ATOM   4136  HB3 GLU   257       4.970  75.440 127.940  1.00  0.00            
ATOM   4137  CG  GLU   257       4.440  77.540 128.220  1.00  0.00            
ATOM   4138  HG2 GLU   257       5.270  77.840 128.850  1.00  0.00            
ATOM   4139  HG3 GLU   257       4.180  78.380 127.570  1.00  0.00            
ATOM   4140  CD  GLU   257       3.150  77.240 129.010  1.00  0.00            
ATOM   4141  OE1 GLU   257       2.220  76.580 128.510  1.00  0.00            
ATOM   4142  OE2 GLU   257       3.000  77.680 130.160  1.00  0.00            
ATOM   4143  C   GLU   257       7.290  76.820 127.400  1.00  0.00            
ATOM   4144  O   GLU   257       7.600  75.940 128.260  1.00  0.00            
ATOM   4145  N   ALA   258       7.940  77.950 127.250  1.00  0.00            
ATOM   4146  H   ALA   258       7.530  78.650 126.640  1.00  0.00            
ATOM   4147  CA  ALA   258       9.040  78.400 128.140  1.00  0.00            
ATOM   4148  HA  ALA   258       9.440  77.520 128.640  1.00  0.00            
ATOM   4149  CB  ALA   258      10.110  78.860 127.170  1.00  0.00            
ATOM   4150  HB1 ALA   258      10.310  78.170 126.340  1.00  0.00            
ATOM   4151  HB2 ALA   258       9.790  79.740 126.610  1.00  0.00            
ATOM   4152  HB3 ALA   258      10.990  79.130 127.750  1.00  0.00            
ATOM   4153  C   ALA   258       8.660  79.300 129.260  1.00  0.00            
ATOM   4154  O   ALA   258       7.750  80.130 129.170  1.00  0.00            
ATOM   4155  N   ASP   259       9.430  79.130 130.320  1.00  0.00            
ATOM   4156  H   ASP   259      10.160  78.440 130.380  1.00  0.00            
ATOM   4157  CA  ASP   259       9.370  80.080 131.500  1.00  0.00            
ATOM   4158  HA  ASP   259       8.370  80.520 131.470  1.00  0.00            
ATOM   4159  CB  ASP   259       9.480  79.260 132.820  1.00  0.00            
ATOM   4160  HB2 ASP   259       8.780  79.770 133.490  1.00  0.00            
ATOM   4161  HB3 ASP   259       9.210  78.220 132.650  1.00  0.00            
ATOM   4162  CG  ASP   259      10.880  79.150 133.350  1.00  0.00            
ATOM   4163  OD1 ASP   259      11.900  78.830 132.630  1.00  0.00            
ATOM   4164  OD2 ASP   259      11.030  79.420 134.530  1.00  0.00            
ATOM   4165  C   ASP   259      10.140  81.370 131.470  1.00  0.00            
ATOM   4166  O   ASP   259      10.400  82.150 132.440  1.00  0.00            
ATOM   4167  N   ASP   260      10.650  81.660 130.280  1.00  0.00            
ATOM   4168  H   ASP   260      10.670  80.940 129.570  1.00  0.00            
ATOM   4169  CA  ASP   260      11.300  82.930 129.960  1.00  0.00            
ATOM   4170  HA  ASP   260      12.030  83.110 130.750  1.00  0.00            
ATOM   4171  CB  ASP   260      12.000  82.810 128.590  1.00  0.00            
ATOM   4172  HB2 ASP   260      11.240  82.860 127.810  1.00  0.00            
ATOM   4173  HB3 ASP   260      12.700  83.640 128.490  1.00  0.00            
ATOM   4174  CG  ASP   260      12.680  81.480 128.130  1.00  0.00            
ATOM   4175  OD1 ASP   260      12.750  81.170 126.920  1.00  0.00            
ATOM   4176  OD2 ASP   260      13.260  80.830 129.010  1.00  0.00            
ATOM   4177  C   ASP   260      10.380  84.220 130.130  1.00  0.00            
ATOM   4178  O   ASP   260       9.240  84.270 129.650  1.00  0.00            
ATOM   4179  N   THR   261      10.960  85.130 130.820  1.00  0.00            
ATOM   4180  H   THR   261      11.900  84.970 131.170  1.00  0.00            
ATOM   4181  CA  THR   261      10.280  86.240 131.400  1.00  0.00            
ATOM   4182  HA  THR   261       9.280  86.290 130.980  1.00  0.00            
ATOM   4183  CB  THR   261      10.060  86.050 132.910  1.00  0.00            
ATOM   4184  HB  THR   261       9.230  85.370 133.030  1.00  0.00            
ATOM   4185  CG2 THR   261      11.270  85.560 133.750  1.00  0.00            
ATOM   4186 1HG2 THR   261      10.900  85.340 134.760  1.00  0.00            
ATOM   4187 2HG2 THR   261      11.600  84.580 133.410  1.00  0.00            
ATOM   4188 3HG2 THR   261      11.990  86.370 133.820  1.00  0.00            
ATOM   4189  OG1 THR   261       9.640  87.290 133.400  1.00  0.00            
ATOM   4190  HG1 THR   261       8.720  87.420 133.140  1.00  0.00            
ATOM   4191  C   THR   261      10.890  87.620 130.920  1.00  0.00            
ATOM   4192  O   THR   261      12.100  87.780 130.900  1.00  0.00            
ATOM   4193  N   VAL   262      10.060  88.600 130.690  1.00  0.00            
ATOM   4194  H   VAL   262       9.070  88.420 130.730  1.00  0.00            
ATOM   4195  CA  VAL   262      10.420  89.910 130.060  1.00  0.00            
ATOM   4196  HA  VAL   262      11.500  90.050 130.060  1.00  0.00            
ATOM   4197  CB  VAL   262       9.990  90.000 128.570  1.00  0.00            
ATOM   4198  HB  VAL   262       8.930  90.250 128.540  1.00  0.00            
ATOM   4199  CG1 VAL   262      10.670  91.210 127.880  1.00  0.00            
ATOM   4200 1HG1 VAL   262      10.510  91.300 126.810  1.00  0.00            
ATOM   4201 2HG1 VAL   262      10.440  92.130 128.420  1.00  0.00            
ATOM   4202 3HG1 VAL   262      11.740  91.040 128.040  1.00  0.00            
ATOM   4203  CG2 VAL   262      10.410  88.750 127.800  1.00  0.00            
ATOM   4204 1HG2 VAL   262      11.410  88.400 128.050  1.00  0.00            
ATOM   4205 2HG2 VAL   262       9.780  87.890 128.030  1.00  0.00            
ATOM   4206 3HG2 VAL   262      10.270  89.020 126.750  1.00  0.00            
ATOM   4207  C   VAL   262       9.830  91.120 130.820  1.00  0.00            
ATOM   4208  O   VAL   262       8.590  91.340 130.630  1.00  0.00            
ATOM   4209  N   ALA   263      10.730  91.750 131.610  1.00  0.00            
ATOM   4210  H   ALA   263      11.660  91.340 131.690  1.00  0.00            
ATOM   4211  CA  ALA   263      10.500  92.930 132.380  1.00  0.00            
ATOM   4212  HA  ALA   263       9.750  92.650 133.120  1.00  0.00            
ATOM   4213  CB  ALA   263      11.840  93.180 133.100  1.00  0.00            
ATOM   4214  HB1 ALA   263      11.750  94.170 133.560  1.00  0.00            
ATOM   4215  HB2 ALA   263      11.960  92.480 133.920  1.00  0.00            
ATOM   4216  HB3 ALA   263      12.650  93.230 132.380  1.00  0.00            
ATOM   4217  C   ALA   263       9.980  94.140 131.580  1.00  0.00            
ATOM   4218  O   ALA   263      10.200  94.220 130.340  1.00  0.00            
ATOM   4219  N   PRO   264       9.210  95.000 132.260  1.00  0.00            
ATOM   4220  CD  PRO   264       8.880  95.040 133.660  1.00  0.00            
ATOM   4221  HD2 PRO   264       9.710  94.790 134.310  1.00  0.00            
ATOM   4222  HD3 PRO   264       7.930  94.500 133.750  1.00  0.00            
ATOM   4223  CG  PRO   264       8.640  96.490 133.990  1.00  0.00            
ATOM   4224  HG2 PRO   264       9.560  97.020 134.230  1.00  0.00            
ATOM   4225  HG3 PRO   264       7.980  96.560 134.860  1.00  0.00            
ATOM   4226  CB  PRO   264       8.090  97.020 132.660  1.00  0.00            
ATOM   4227  HB2 PRO   264       8.070  98.110 132.550  1.00  0.00            
ATOM   4228  HB3 PRO   264       7.080  96.630 132.520  1.00  0.00            
ATOM   4229  CA  PRO   264       9.050  96.330 131.730  1.00  0.00            
ATOM   4230  HA  PRO   264       8.600  96.250 130.740  1.00  0.00            
ATOM   4231  C   PRO   264      10.320  97.200 131.510  1.00  0.00            
ATOM   4232  O   PRO   264      11.330  97.040 132.250  1.00  0.00            
ATOM   4233  N   SER   265      10.390  98.210 130.600  1.00  0.00            
ATOM   4234  H   SER   265       9.720  98.140 129.840  1.00  0.00            
ATOM   4235  CA  SER   265      11.520  99.120 130.290  1.00  0.00            
ATOM   4236  HA  SER   265      11.160  99.620 129.390  1.00  0.00            
ATOM   4237  CB  SER   265      11.720 100.110 131.440  1.00  0.00            
ATOM   4238  HB2 SER   265      11.750  99.480 132.320  1.00  0.00            
ATOM   4239  HB3 SER   265      12.680 100.610 131.300  1.00  0.00            
ATOM   4240  OG  SER   265      10.740 101.090 131.510  1.00  0.00            
ATOM   4241  HG  SER   265       9.900 100.710 131.250  1.00  0.00            
ATOM   4242  C   SER   265      12.670  98.240 130.010  1.00  0.00            
ATOM   4243  O   SER   265      13.770  98.480 130.510  1.00  0.00            
ATOM   4244  N   SER   266      12.540  97.210 129.290  1.00  0.00            
ATOM   4245  H   SER   266      11.640  96.990 128.890  1.00  0.00            
ATOM   4246  CA  SER   266      13.670  96.240 128.900  1.00  0.00            
ATOM   4247  HA  SER   266      14.630  96.750 128.940  1.00  0.00            
ATOM   4248  CB  SER   266      13.760  95.140 129.970  1.00  0.00            
ATOM   4249  HB2 SER   266      13.710  95.510 130.990  1.00  0.00            
ATOM   4250  HB3 SER   266      12.990  94.410 129.770  1.00  0.00            
ATOM   4251  OG  SER   266      14.950  94.350 129.960  1.00  0.00            
ATOM   4252  HG  SER   266      15.590  94.910 130.400  1.00  0.00            
ATOM   4253  C   SER   266      13.390  95.580 127.550  1.00  0.00            
ATOM   4254  O   SER   266      12.360  95.880 126.900  1.00  0.00            
ATOM   4255  N   THR   267      14.170  94.510 127.230  1.00  0.00            
ATOM   4256  H   THR   267      14.890  94.300 127.910  1.00  0.00            
ATOM   4257  CA  THR   267      14.140  93.770 125.950  1.00  0.00            
ATOM   4258  HA  THR   267      13.100  93.750 125.610  1.00  0.00            
ATOM   4259  CB  THR   267      15.200  94.460 124.910  1.00  0.00            
ATOM   4260  HB  THR   267      14.970  95.530 124.960  1.00  0.00            
ATOM   4261  CG2 THR   267      16.630  94.190 125.310  1.00  0.00            
ATOM   4262 1HG2 THR   267      16.900  93.140 125.160  1.00  0.00            
ATOM   4263 2HG2 THR   267      17.300  94.790 124.690  1.00  0.00            
ATOM   4264 3HG2 THR   267      16.960  94.520 126.290  1.00  0.00            
ATOM   4265  OG1 THR   267      15.130  94.050 123.620  1.00  0.00            
ATOM   4266  HG1 THR   267      14.320  94.310 123.170  1.00  0.00            
ATOM   4267  C   THR   267      14.590  92.330 126.160  1.00  0.00            
ATOM   4268  O   THR   267      15.230  91.930 127.130  1.00  0.00            
ATOM   4269  N   PHE   268      14.450  91.500 125.110  1.00  0.00            
ATOM   4270  H   PHE   268      13.930  91.780 124.300  1.00  0.00            
ATOM   4271  CA  PHE   268      14.790  90.080 125.050  1.00  0.00            
ATOM   4272  HA  PHE   268      15.780  89.980 125.500  1.00  0.00            
ATOM   4273  CB  PHE   268      13.590  89.380 125.830  1.00  0.00            
ATOM   4274  HB2 PHE   268      13.490  89.630 126.890  1.00  0.00            
ATOM   4275  HB3 PHE   268      12.650  89.530 125.290  1.00  0.00            
ATOM   4276  CG  PHE   268      13.700  87.840 125.850  1.00  0.00            
ATOM   4277  CD1 PHE   268      14.560  87.210 126.750  1.00  0.00            
ATOM   4278  HD1 PHE   268      15.030  87.720 127.570  1.00  0.00            
ATOM   4279  CE1 PHE   268      14.720  85.810 126.800  1.00  0.00            
ATOM   4280  HE1 PHE   268      15.390  85.320 127.490  1.00  0.00            
ATOM   4281  CZ  PHE   268      13.960  85.020 125.960  1.00  0.00            
ATOM   4282  HZ  PHE   268      14.010  83.950 126.090  1.00  0.00            
ATOM   4283  CE2 PHE   268      13.120  85.640 125.040  1.00  0.00            
ATOM   4284  HE2 PHE   268      12.440  85.060 124.450  1.00  0.00            
ATOM   4285  CD2 PHE   268      12.960  87.030 124.920  1.00  0.00            
ATOM   4286  HD2 PHE   268      12.350  87.420 124.120  1.00  0.00            
ATOM   4287  C   PHE   268      14.910  89.510 123.620  1.00  0.00            
ATOM   4288  O   PHE   268      14.280  90.080 122.710  1.00  0.00            
ATOM   4289  N   CYS   269      15.740  88.480 123.410  1.00  0.00            
ATOM   4290  H   CYS   269      16.220  87.980 124.150  1.00  0.00            
ATOM   4291  CA  CYS   269      15.750  87.740 122.140  1.00  0.00            
ATOM   4292  HA  CYS   269      14.780  87.800 121.640  1.00  0.00            
ATOM   4293  CB  CYS   269      16.640  88.590 121.180  1.00  0.00            
ATOM   4294  HB2 CYS   269      16.380  89.650 121.100  1.00  0.00            
ATOM   4295  HB3 CYS   269      17.670  88.320 121.380  1.00  0.00            
ATOM   4296  SG  CYS   269      16.320  87.920 119.500  1.00  0.00            
ATOM   4297  HG  CYS   269      17.630  88.040 119.280  1.00  0.00            
ATOM   4298  C   CYS   269      16.170  86.230 122.220  1.00  0.00            
ATOM   4299  O   CYS   269      17.180  85.970 122.870  1.00  0.00            
ATOM   4300  N   LYS   270      15.410  85.290 121.680  1.00  0.00            
ATOM   4301  H   LYS   270      14.580  85.590 121.180  1.00  0.00            
ATOM   4302  CA  LYS   270      15.800  83.830 121.680  1.00  0.00            
ATOM   4303  HA  LYS   270      16.890  83.850 121.610  1.00  0.00            
ATOM   4304  CB  LYS   270      15.370  83.330 123.030  1.00  0.00            
ATOM   4305  HB2 LYS   270      16.000  83.730 123.810  1.00  0.00            
ATOM   4306  HB3 LYS   270      14.360  83.610 123.320  1.00  0.00            
ATOM   4307  CG  LYS   270      15.490  81.880 123.310  1.00  0.00            
ATOM   4308  HG2 LYS   270      14.920  81.350 122.550  1.00  0.00            
ATOM   4309  HG3 LYS   270      16.510  81.540 123.120  1.00  0.00            
ATOM   4310  CD  LYS   270      15.180  81.450 124.750  1.00  0.00            
ATOM   4311  HD2 LYS   270      15.820  82.030 125.410  1.00  0.00            
ATOM   4312  HD3 LYS   270      14.150  81.790 124.840  1.00  0.00            
ATOM   4313  CE  LYS   270      15.220  79.950 124.940  1.00  0.00            
ATOM   4314  HE2 LYS   270      14.550  79.570 124.170  1.00  0.00            
ATOM   4315  HE3 LYS   270      16.180  79.490 124.690  1.00  0.00            
ATOM   4316  NZ  LYS   270      14.820  79.530 126.270  1.00  0.00            
ATOM   4317  HZ1 LYS   270      13.920  79.930 126.490  1.00  0.00            
ATOM   4318  HZ2 LYS   270      14.730  78.530 126.320  1.00  0.00            
ATOM   4319  HZ3 LYS   270      15.410  79.850 127.030  1.00  0.00            
ATOM   4320  C   LYS   270      15.360  83.010 120.490  1.00  0.00            
ATOM   4321  O   LYS   270      14.330  83.270 119.850  1.00  0.00            
ATOM   4322  N   VAL   271      16.090  81.940 120.170  1.00  0.00            
ATOM   4323  H   VAL   271      16.900  81.690 120.700  1.00  0.00            
ATOM   4324  CA  VAL   271      15.730  80.920 119.150  1.00  0.00            
ATOM   4325  HA  VAL   271      15.080  81.460 118.480  1.00  0.00            
ATOM   4326  CB  VAL   271      16.890  80.400 118.280  1.00  0.00            
ATOM   4327  HB  VAL   271      17.430  81.250 117.890  1.00  0.00            
ATOM   4328  CG1 VAL   271      17.870  79.540 119.120  1.00  0.00            
ATOM   4329 1HG1 VAL   271      18.840  79.330 118.670  1.00  0.00            
ATOM   4330 2HG1 VAL   271      18.210  80.160 119.950  1.00  0.00            
ATOM   4331 3HG1 VAL   271      17.310  78.650 119.390  1.00  0.00            
ATOM   4332  CG2 VAL   271      16.390  79.590 117.140  1.00  0.00            
ATOM   4333 1HG2 VAL   271      15.740  78.750 117.390  1.00  0.00            
ATOM   4334 2HG2 VAL   271      15.870  80.320 116.510  1.00  0.00            
ATOM   4335 3HG2 VAL   271      17.240  79.250 116.540  1.00  0.00            
ATOM   4336  C   VAL   271      14.890  79.780 119.830  1.00  0.00            
ATOM   4337  O   VAL   271      15.310  79.310 120.880  1.00  0.00            
ATOM   4338  N   TYR   272      13.730  79.400 119.230  1.00  0.00            
ATOM   4339  H   TYR   272      13.400  79.660 118.320  1.00  0.00            
ATOM   4340  CA  TYR   272      12.950  78.300 119.810  1.00  0.00            
ATOM   4341  HA  TYR   272      13.610  77.840 120.550  1.00  0.00            
ATOM   4342  CB  TYR   272      11.640  78.780 120.430  1.00  0.00            
ATOM   4343  HB2 TYR   272      11.220  79.320 119.580  1.00  0.00            
ATOM   4344  HB3 TYR   272      10.970  77.980 120.720  1.00  0.00            
ATOM   4345  CG  TYR   272      11.670  79.810 121.560  1.00  0.00            
ATOM   4346  CD1 TYR   272      11.910  81.140 121.300  1.00  0.00            
ATOM   4347  HD1 TYR   272      12.290  81.420 120.330  1.00  0.00            
ATOM   4348  CE1 TYR   272      11.730  82.090 122.320  1.00  0.00            
ATOM   4349  HE1 TYR   272      11.830  83.140 122.140  1.00  0.00            
ATOM   4350  CZ  TYR   272      11.590  81.620 123.660  1.00  0.00            
ATOM   4351  OH  TYR   272      11.470  82.510 124.670  1.00  0.00            
ATOM   4352  HH  TYR   272      11.680  82.180 125.550  1.00  0.00            
ATOM   4353  CE2 TYR   272      11.500  80.250 123.960  1.00  0.00            
ATOM   4354  HE2 TYR   272      11.400  79.960 124.990  1.00  0.00            
ATOM   4355  CD2 TYR   272      11.360  79.350 122.860  1.00  0.00            
ATOM   4356  HD2 TYR   272      11.240  78.320 123.170  1.00  0.00            
ATOM   4357  C   TYR   272      12.700  77.250 118.710  1.00  0.00            
ATOM   4358  O   TYR   272      12.610  77.530 117.520  1.00  0.00            
ATOM   4359  N   THR   273      12.520  76.000 119.140  1.00  0.00            
ATOM   4360  H   THR   273      12.730  75.890 120.120  1.00  0.00            
ATOM   4361  CA  THR   273      12.230  74.880 118.240  1.00  0.00            
ATOM   4362  HA  THR   273      11.930  75.340 117.290  1.00  0.00            
ATOM   4363  CB  THR   273      13.520  74.070 118.130  1.00  0.00            
ATOM   4364  HB  THR   273      13.450  73.330 117.330  1.00  0.00            
ATOM   4365  CG2 THR   273      14.750  74.890 117.830  1.00  0.00            
ATOM   4366 1HG2 THR   273      15.650  74.310 117.610  1.00  0.00            
ATOM   4367 2HG2 THR   273      14.510  75.550 117.000  1.00  0.00            
ATOM   4368 3HG2 THR   273      14.980  75.580 118.640  1.00  0.00            
ATOM   4369  OG1 THR   273      13.850  73.380 119.260  1.00  0.00            
ATOM   4370  HG1 THR   273      13.190  72.680 119.300  1.00  0.00            
ATOM   4371  C   THR   273      11.160  73.880 118.700  1.00  0.00            
ATOM   4372  O   THR   273      10.970  73.690 119.950  1.00  0.00            
ATOM   4373  N   LEU   274      10.440  73.340 117.700  1.00  0.00            
ATOM   4374  H   LEU   274      10.550  73.790 116.800  1.00  0.00            
ATOM   4375  CA  LEU   274       9.480  72.230 117.860  1.00  0.00            
ATOM   4376  HA  LEU   274      10.000  71.520 118.510  1.00  0.00            
ATOM   4377  CB  LEU   274       8.150  72.750 118.500  1.00  0.00            
ATOM   4378  HB2 LEU   274       7.670  71.800 118.730  1.00  0.00            
ATOM   4379  HB3 LEU   274       8.220  73.360 119.400  1.00  0.00            
ATOM   4380  CG  LEU   274       7.200  73.540 117.580  1.00  0.00            
ATOM   4381  HG  LEU   274       6.780  72.880 116.820  1.00  0.00            
ATOM   4382  CD1 LEU   274       5.950  73.930 118.380  1.00  0.00            
ATOM   4383 1HD1 LEU   274       6.010  74.770 119.080  1.00  0.00            
ATOM   4384 2HD1 LEU   274       5.150  74.050 117.660  1.00  0.00            
ATOM   4385 3HD1 LEU   274       5.720  73.020 118.950  1.00  0.00            
ATOM   4386  CD2 LEU   274       7.750  74.810 116.980  1.00  0.00            
ATOM   4387 1HD2 LEU   274       7.030  75.480 116.500  1.00  0.00            
ATOM   4388 2HD2 LEU   274       8.150  75.420 117.790  1.00  0.00            
ATOM   4389 3HD2 LEU   274       8.460  74.530 116.210  1.00  0.00            
ATOM   4390  C   LEU   274       9.280  71.530 116.530  1.00  0.00            
ATOM   4391  O   LEU   274       9.630  72.060 115.550  1.00  0.00            
ATOM   4392  N   THR   275       8.740  70.310 116.560  1.00  0.00            
ATOM   4393  H   THR   275       8.540  69.970 117.490  1.00  0.00            
ATOM   4394  CA  THR   275       8.670  69.380 115.450  1.00  0.00            
ATOM   4395  HA  THR   275       8.930  70.010 114.610  1.00  0.00            
ATOM   4396  CB  THR   275       9.640  68.250 115.510  1.00  0.00            
ATOM   4397  HB  THR   275       9.440  67.660 116.400  1.00  0.00            
ATOM   4398  CG2 THR   275       9.620  67.460 114.230  1.00  0.00            
ATOM   4399 1HG2 THR   275       8.650  67.000 114.030  1.00  0.00            
ATOM   4400 2HG2 THR   275       9.740  68.130 113.390  1.00  0.00            
ATOM   4401 3HG2 THR   275      10.450  66.760 114.190  1.00  0.00            
ATOM   4402  OG1 THR   275      10.910  68.750 115.700  1.00  0.00            
ATOM   4403  HG1 THR   275      11.000  68.970 116.630  1.00  0.00            
ATOM   4404  C   THR   275       7.300  68.790 115.360  1.00  0.00            
ATOM   4405  O   THR   275       6.950  67.970 116.210  1.00  0.00            
ATOM   4406  N   PRO   276       6.590  68.980 114.210  1.00  0.00            
ATOM   4407  CD  PRO   276       6.790  69.950 113.180  1.00  0.00            
ATOM   4408  HD2 PRO   276       7.790  69.910 112.740  1.00  0.00            
ATOM   4409  HD3 PRO   276       6.580  70.940 113.570  1.00  0.00            
ATOM   4410  CG  PRO   276       5.870  69.760 112.000  1.00  0.00            
ATOM   4411  HG2 PRO   276       6.360  69.070 111.310  1.00  0.00            
ATOM   4412  HG3 PRO   276       5.540  70.680 111.520  1.00  0.00            
ATOM   4413  CB  PRO   276       4.760  69.030 112.750  1.00  0.00            
ATOM   4414  HB2 PRO   276       4.070  68.540 112.060  1.00  0.00            
ATOM   4415  HB3 PRO   276       4.120  69.750 113.260  1.00  0.00            
ATOM   4416  CA  PRO   276       5.440  68.180 113.850  1.00  0.00            
ATOM   4417  HA  PRO   276       4.790  67.990 114.700  1.00  0.00            
ATOM   4418  C   PRO   276       5.840  66.770 113.330  1.00  0.00            
ATOM   4419  O   PRO   276       6.060  66.550 112.170  1.00  0.00            
ATOM   4420  N   PHE   277       5.800  65.850 114.250  1.00  0.00            
ATOM   4421  H   PHE   277       5.560  66.180 115.170  1.00  0.00            
ATOM   4422  CA  PHE   277       5.990  64.430 113.990  1.00  0.00            
ATOM   4423  HA  PHE   277       6.820  64.370 113.290  1.00  0.00            
ATOM   4424  CB  PHE   277       6.370  63.700 115.350  1.00  0.00            
ATOM   4425  HB2 PHE   277       5.510  63.760 116.020  1.00  0.00            
ATOM   4426  HB3 PHE   277       6.490  62.620 115.290  1.00  0.00            
ATOM   4427  CG  PHE   277       7.560  64.340 116.060  1.00  0.00            
ATOM   4428  CD1 PHE   277       8.830  64.060 115.630  1.00  0.00            
ATOM   4429  HD1 PHE   277       8.950  63.350 114.820  1.00  0.00            
ATOM   4430  CE1 PHE   277       9.960  64.470 116.340  1.00  0.00            
ATOM   4431  HE1 PHE   277      10.920  64.080 116.030  1.00  0.00            
ATOM   4432  CZ  PHE   277       9.860  65.190 117.500  1.00  0.00            
ATOM   4433  HZ  PHE   277      10.730  65.500 118.070  1.00  0.00            
ATOM   4434  CE2 PHE   277       8.570  65.460 118.000  1.00  0.00            
ATOM   4435  HE2 PHE   277       8.480  65.900 118.980  1.00  0.00            
ATOM   4436  CD2 PHE   277       7.450  65.020 117.290  1.00  0.00            
ATOM   4437  HD2 PHE   277       6.500  65.110 117.800  1.00  0.00            
ATOM   4438  C   PHE   277       4.810  63.680 113.440  1.00  0.00            
ATOM   4439  O   PHE   277       3.650  64.050 113.750  1.00  0.00            
ATOM   4440  N   LEU   278       5.020  62.600 112.660  1.00  0.00            
ATOM   4441  H   LEU   278       5.960  62.230 112.580  1.00  0.00            
ATOM   4442  CA  LEU   278       4.010  61.760 112.010  1.00  0.00            
ATOM   4443  HA  LEU   278       3.300  62.390 111.480  1.00  0.00            
ATOM   4444  CB  LEU   278       4.690  61.030 110.840  1.00  0.00            
ATOM   4445  HB2 LEU   278       5.040  61.730 110.080  1.00  0.00            
ATOM   4446  HB3 LEU   278       5.490  60.450 111.300  1.00  0.00            
ATOM   4447  CG  LEU   278       3.790  60.040 110.010  1.00  0.00            
ATOM   4448  HG  LEU   278       3.320  59.340 110.700  1.00  0.00            
ATOM   4449  CD1 LEU   278       2.640  60.750 109.350  1.00  0.00            
ATOM   4450 1HD1 LEU   278       2.040  61.200 110.140  1.00  0.00            
ATOM   4451 2HD1 LEU   278       3.000  61.460 108.610  1.00  0.00            
ATOM   4452 3HD1 LEU   278       1.940  60.030 108.940  1.00  0.00            
ATOM   4453  CD2 LEU   278       4.560  59.240 108.990  1.00  0.00            
ATOM   4454 1HD2 LEU   278       5.270  58.530 109.440  1.00  0.00            
ATOM   4455 2HD2 LEU   278       3.830  58.580 108.510  1.00  0.00            
ATOM   4456 3HD2 LEU   278       5.070  59.890 108.290  1.00  0.00            
ATOM   4457  C   LEU   278       3.070  60.940 112.930  1.00  0.00            
ATOM   4458  O   LEU   278       1.910  61.260 113.140  1.00  0.00            
ATOM   4459  N   ALA   279       3.650  59.920 113.550  1.00  0.00            
ATOM   4460  H   ALA   279       4.600  59.680 113.330  1.00  0.00            
ATOM   4461  CA  ALA   279       2.980  59.040 114.490  1.00  0.00            
ATOM   4462  HA  ALA   279       2.090  58.680 113.990  1.00  0.00            
ATOM   4463  CB  ALA   279       3.870  57.870 114.820  1.00  0.00            
ATOM   4464  HB1 ALA   279       4.750  58.230 115.340  1.00  0.00            
ATOM   4465  HB2 ALA   279       3.400  57.180 115.520  1.00  0.00            
ATOM   4466  HB3 ALA   279       4.070  57.350 113.880  1.00  0.00            
ATOM   4467  C   ALA   279       2.290  59.660 115.750  1.00  0.00            
ATOM   4468  O   ALA   279       1.280  59.200 116.170  1.00  0.00            
ATOM   4469  N   ASN   280       2.660  60.880 116.140  1.00  0.00            
ATOM   4470  H   ASN   280       3.500  61.260 115.720  1.00  0.00            
ATOM   4471  CA  ASN   280       2.000  61.640 117.170  1.00  0.00            
ATOM   4472  HA  ASN   280       1.910  61.050 118.080  1.00  0.00            
ATOM   4473  CB  ASN   280       2.820  62.930 117.650  1.00  0.00            
ATOM   4474  HB2 ASN   280       3.220  63.420 116.760  1.00  0.00            
ATOM   4475  HB3 ASN   280       2.180  63.590 118.230  1.00  0.00            
ATOM   4476  CG  ASN   280       3.980  62.540 118.560  1.00  0.00            
ATOM   4477  OD1 ASN   280       4.700  61.700 118.190  1.00  0.00            
ATOM   4478  ND2 ASN   280       4.200  63.230 119.650  1.00  0.00            
ATOM   4479 1HD2 ASN   280       4.940  62.990 120.290  1.00  0.00            
ATOM   4480 2HD2 ASN   280       3.630  64.040 119.850  1.00  0.00            
ATOM   4481  C   ASN   280       0.590  62.100 116.830  1.00  0.00            
ATOM   4482  O   ASN   280      -0.260  62.250 117.710  1.00  0.00            
ATOM   4483  N   ASN   281       0.250  62.340 115.570  1.00  0.00            
ATOM   4484  H   ASN   281       1.020  62.160 114.940  1.00  0.00            
ATOM   4485  CA  ASN   281      -0.790  63.230 115.110  1.00  0.00            
ATOM   4486  HA  ASN   281      -1.480  63.500 115.910  1.00  0.00            
ATOM   4487  CB  ASN   281      -0.100  64.580 114.630  1.00  0.00            
ATOM   4488  HB2 ASN   281       0.530  64.380 113.760  1.00  0.00            
ATOM   4489  HB3 ASN   281      -0.890  65.190 114.210  1.00  0.00            
ATOM   4490  CG  ASN   281       0.720  65.420 115.670  1.00  0.00            
ATOM   4491  OD1 ASN   281       0.120  66.130 116.450  1.00  0.00            
ATOM   4492  ND2 ASN   281       2.030  65.450 115.570  1.00  0.00            
ATOM   4493 1HD2 ASN   281       2.410  66.010 116.320  1.00  0.00            
ATOM   4494 2HD2 ASN   281       2.620  64.970 114.910  1.00  0.00            
ATOM   4495  C   ASN   281      -1.720  62.620 114.000  1.00  0.00            
ATOM   4496  O   ASN   281      -2.840  63.060 113.840  1.00  0.00            
ATOM   4497  N   ARG   282      -1.080  61.670 113.230  1.00  0.00            
ATOM   4498  H   ARG   282      -0.200  61.240 113.470  1.00  0.00            
ATOM   4499  CA  ARG   282      -1.630  61.220 111.960  1.00  0.00            
ATOM   4500  HA  ARG   282      -1.630  62.100 111.320  1.00  0.00            
ATOM   4501  CB  ARG   282      -0.710  60.160 111.440  1.00  0.00            
ATOM   4502  HB2 ARG   282      -1.080  59.930 110.430  1.00  0.00            
ATOM   4503  HB3 ARG   282       0.280  60.600 111.380  1.00  0.00            
ATOM   4504  CG  ARG   282      -0.680  58.860 112.330  1.00  0.00            
ATOM   4505  HG2 ARG   282      -0.390  59.110 113.340  1.00  0.00            
ATOM   4506  HG3 ARG   282      -1.690  58.440 112.410  1.00  0.00            
ATOM   4507  CD  ARG   282       0.230  57.870 111.690  1.00  0.00            
ATOM   4508  HD2 ARG   282      -0.310  57.710 110.750  1.00  0.00            
ATOM   4509  HD3 ARG   282       1.260  58.150 111.470  1.00  0.00            
ATOM   4510  NE  ARG   282       0.290  56.590 112.490  1.00  0.00            
ATOM   4511  HE  ARG   282       0.060  56.710 113.470  1.00  0.00            
ATOM   4512  CZ  ARG   282       0.790  55.440 112.060  1.00  0.00            
ATOM   4513  NH1 ARG   282       1.240  55.230 110.870  1.00  0.00            
ATOM   4514 1HH1 ARG   282       1.180  55.940 110.150  1.00  0.00            
ATOM   4515 2HH1 ARG   282       1.510  54.290 110.590  1.00  0.00            
ATOM   4516  NH2 ARG   282       0.930  54.530 112.970  1.00  0.00            
ATOM   4517 1HH2 ARG   282       0.670  54.770 113.920  1.00  0.00            
ATOM   4518 2HH2 ARG   282       1.450  53.670 112.800  1.00  0.00            
ATOM   4519  C   ARG   282      -3.100  60.830 111.930  1.00  0.00            
ATOM   4520  O   ARG   282      -3.720  60.970 110.870  1.00  0.00            
ATOM   4521  N   GLU   283      -3.750  60.450 112.990  1.00  0.00            
ATOM   4522  H   GLU   283      -3.180  60.340 113.820  1.00  0.00            
ATOM   4523  CA  GLU   283      -5.130  60.020 113.080  1.00  0.00            
ATOM   4524  HA  GLU   283      -5.370  59.420 112.200  1.00  0.00            
ATOM   4525  CB  GLU   283      -5.320  59.200 114.460  1.00  0.00            
ATOM   4526  HB2 GLU   283      -5.050  59.900 115.250  1.00  0.00            
ATOM   4527  HB3 GLU   283      -6.370  58.930 114.380  1.00  0.00            
ATOM   4528  CG  GLU   283      -4.530  57.890 114.450  1.00  0.00            
ATOM   4529  HG2 GLU   283      -4.780  57.140 113.700  1.00  0.00            
ATOM   4530  HG3 GLU   283      -3.470  58.120 114.370  1.00  0.00            
ATOM   4531  CD  GLU   283      -4.830  57.130 115.780  1.00  0.00            
ATOM   4532  OE1 GLU   283      -3.960  56.350 116.200  1.00  0.00            
ATOM   4533  OE2 GLU   283      -5.940  57.310 116.360  1.00  0.00            
ATOM   4534  C   GLU   283      -6.060  61.260 113.040  1.00  0.00            
ATOM   4535  O   GLU   283      -7.300  61.020 112.970  1.00  0.00            
ATOM   4536  N   LYS   284      -5.610  62.480 113.360  1.00  0.00            
ATOM   4537  H   LYS   284      -4.620  62.570 113.530  1.00  0.00            
ATOM   4538  CA  LYS   284      -6.510  63.550 113.800  1.00  0.00            
ATOM   4539  HA  LYS   284      -7.050  63.090 114.620  1.00  0.00            
ATOM   4540  CB  LYS   284      -5.630  64.660 114.380  1.00  0.00            
ATOM   4541  HB2 LYS   284      -4.910  65.080 113.670  1.00  0.00            
ATOM   4542  HB3 LYS   284      -6.390  65.420 114.570  1.00  0.00            
ATOM   4543  CG  LYS   284      -5.010  64.320 115.770  1.00  0.00            
ATOM   4544  HG2 LYS   284      -5.830  64.030 116.420  1.00  0.00            
ATOM   4545  HG3 LYS   284      -4.250  63.540 115.690  1.00  0.00            
ATOM   4546  CD  LYS   284      -4.250  65.530 116.450  1.00  0.00            
ATOM   4547  HD2 LYS   284      -3.620  65.160 117.260  1.00  0.00            
ATOM   4548  HD3 LYS   284      -3.550  65.940 115.730  1.00  0.00            
ATOM   4549  CE  LYS   284      -5.130  66.730 116.940  1.00  0.00            
ATOM   4550  HE2 LYS   284      -4.460  67.590 116.950  1.00  0.00            
ATOM   4551  HE3 LYS   284      -5.940  66.910 116.240  1.00  0.00            
ATOM   4552  NZ  LYS   284      -5.500  66.470 118.290  1.00  0.00            
ATOM   4553  HZ1 LYS   284      -4.850  65.910 118.820  1.00  0.00            
ATOM   4554  HZ2 LYS   284      -5.560  67.320 118.850  1.00  0.00            
ATOM   4555  HZ3 LYS   284      -6.420  66.070 118.230  1.00  0.00            
ATOM   4556  C   LYS   284      -7.530  64.080 112.730  1.00  0.00            
ATOM   4557  O   LYS   284      -7.370  63.760 111.570  1.00  0.00            
ATOM   4558  N   ARG   285      -8.510  64.910 113.240  1.00  0.00            
ATOM   4559  H   ARG   285      -8.580  65.010 114.240  1.00  0.00            
ATOM   4560  CA  ARG   285      -9.640  65.400 112.440  1.00  0.00            
ATOM   4561  HA  ARG   285      -9.830  64.590 111.730  1.00  0.00            
ATOM   4562  CB  ARG   285     -10.950  65.570 113.260  1.00  0.00            
ATOM   4563  HB2 ARG   285     -10.810  66.340 114.020  1.00  0.00            
ATOM   4564  HB3 ARG   285     -11.650  65.930 112.510  1.00  0.00            
ATOM   4565  CG  ARG   285     -11.520  64.280 113.740  1.00  0.00            
ATOM   4566  HG2 ARG   285     -10.870  63.750 114.450  1.00  0.00            
ATOM   4567  HG3 ARG   285     -12.310  64.510 114.460  1.00  0.00            
ATOM   4568  CD  ARG   285     -12.040  63.270 112.730  1.00  0.00            
ATOM   4569  HD2 ARG   285     -12.550  63.890 111.990  1.00  0.00            
ATOM   4570  HD3 ARG   285     -11.110  62.810 112.370  1.00  0.00            
ATOM   4571  NE  ARG   285     -12.970  62.310 113.350  1.00  0.00            
ATOM   4572  HE  ARG   285     -13.120  62.410 114.340  1.00  0.00            
ATOM   4573  CZ  ARG   285     -13.410  61.180 112.950  1.00  0.00            
ATOM   4574  NH1 ARG   285     -13.080  60.750 111.720  1.00  0.00            
ATOM   4575 1HH1 ARG   285     -12.530  61.400 111.170  1.00  0.00            
ATOM   4576 2HH1 ARG   285     -13.390  59.860 111.370  1.00  0.00            
ATOM   4577  NH2 ARG   285     -14.130  60.420 113.730  1.00  0.00            
ATOM   4578 1HH2 ARG   285     -14.550  60.780 114.570  1.00  0.00            
ATOM   4579 2HH2 ARG   285     -14.310  59.490 113.400  1.00  0.00            
ATOM   4580  C   ARG   285      -9.270  66.650 111.560  1.00  0.00            
ATOM   4581  O   ARG   285      -8.750  67.590 112.140  1.00  0.00            
ATOM   4582  N   GLY   286      -9.510  66.560 110.270  1.00  0.00            
ATOM   4583  H   GLY   286     -10.110  65.870 109.860  1.00  0.00            
ATOM   4584  CA  GLY   286      -9.190  67.640 109.330  1.00  0.00            
ATOM   4585  HA2 GLY   286      -9.730  67.470 108.400  1.00  0.00            
ATOM   4586  HA3 GLY   286      -9.670  68.550 109.700  1.00  0.00            
ATOM   4587  C   GLY   286      -7.670  67.900 109.060  1.00  0.00            
ATOM   4588  O   GLY   286      -7.240  68.980 108.690  1.00  0.00            
ATOM   4589  N   LEU   287      -6.880  66.840 109.350  1.00  0.00            
ATOM   4590  H   LEU   287      -7.390  66.040 109.710  1.00  0.00            
ATOM   4591  CA  LEU   287      -5.380  66.750 109.040  1.00  0.00            
ATOM   4592  HA  LEU   287      -5.030  67.780 109.020  1.00  0.00            
ATOM   4593  CB  LEU   287      -4.700  65.990 110.280  1.00  0.00            
ATOM   4594  HB2 LEU   287      -5.130  66.380 111.200  1.00  0.00            
ATOM   4595  HB3 LEU   287      -5.090  64.970 110.250  1.00  0.00            
ATOM   4596  CG  LEU   287      -3.220  66.070 110.270  1.00  0.00            
ATOM   4597  HG  LEU   287      -2.880  65.920 109.250  1.00  0.00            
ATOM   4598  CD1 LEU   287      -2.720  67.490 110.770  1.00  0.00            
ATOM   4599 1HD1 LEU   287      -1.660  67.410 111.000  1.00  0.00            
ATOM   4600 2HD1 LEU   287      -2.770  68.360 110.120  1.00  0.00            
ATOM   4601 3HD1 LEU   287      -3.170  67.570 111.760  1.00  0.00            
ATOM   4602  CD2 LEU   287      -2.550  65.010 111.170  1.00  0.00            
ATOM   4603 1HD2 LEU   287      -1.480  65.130 111.030  1.00  0.00            
ATOM   4604 2HD2 LEU   287      -2.800  65.210 112.220  1.00  0.00            
ATOM   4605 3HD2 LEU   287      -2.920  64.020 110.930  1.00  0.00            
ATOM   4606  C   LEU   287      -5.220  66.090 107.660  1.00  0.00            
ATOM   4607  O   LEU   287      -5.480  64.910 107.550  1.00  0.00            
ATOM   4608  N   ALA   288      -4.780  66.820 106.640  1.00  0.00            
ATOM   4609  H   ALA   288      -4.610  67.790 106.900  1.00  0.00            
ATOM   4610  CA  ALA   288      -4.340  66.310 105.330  1.00  0.00            
ATOM   4611  HA  ALA   288      -5.210  65.790 104.930  1.00  0.00            
ATOM   4612  CB  ALA   288      -3.980  67.490 104.330  1.00  0.00            
ATOM   4613  HB1 ALA   288      -3.800  67.130 103.310  1.00  0.00            
ATOM   4614  HB2 ALA   288      -4.890  68.060 104.140  1.00  0.00            
ATOM   4615  HB3 ALA   288      -3.070  68.040 104.570  1.00  0.00            
ATOM   4616  C   ALA   288      -3.160  65.340 105.550  1.00  0.00            
ATOM   4617  O   ALA   288      -2.230  65.710 106.270  1.00  0.00            
ATOM   4618  N   LEU   289      -3.280  64.130 104.990  1.00  0.00            
ATOM   4619  H   LEU   289      -4.160  63.900 104.550  1.00  0.00            
ATOM   4620  CA  LEU   289      -2.110  63.180 104.780  1.00  0.00            
ATOM   4621  HA  LEU   289      -1.230  63.690 105.180  1.00  0.00            
ATOM   4622  CB  LEU   289      -2.560  61.830 105.340  1.00  0.00            
ATOM   4623  HB2 LEU   289      -3.500  61.510 104.880  1.00  0.00            
ATOM   4624  HB3 LEU   289      -1.720  61.170 105.140  1.00  0.00            
ATOM   4625  CG  LEU   289      -2.850  61.860 106.860  1.00  0.00            
ATOM   4626  HG  LEU   289      -3.700  62.500 107.080  1.00  0.00            
ATOM   4627  CD1 LEU   289      -3.010  60.460 107.340  1.00  0.00            
ATOM   4628 1HD1 LEU   289      -3.730  59.900 106.750  1.00  0.00            
ATOM   4629 2HD1 LEU   289      -2.080  59.880 107.310  1.00  0.00            
ATOM   4630 3HD1 LEU   289      -3.360  60.440 108.370  1.00  0.00            
ATOM   4631  CD2 LEU   289      -1.670  62.400 107.690  1.00  0.00            
ATOM   4632 1HD2 LEU   289      -1.840  62.240 108.760  1.00  0.00            
ATOM   4633 2HD2 LEU   289      -0.780  61.920 107.290  1.00  0.00            
ATOM   4634 3HD2 LEU   289      -1.600  63.480 107.560  1.00  0.00            
ATOM   4635  C   LEU   289      -1.850  63.020 103.300  1.00  0.00            
ATOM   4636  O   LEU   289      -2.730  63.470 102.500  1.00  0.00            
ATOM   4637  N   ASP   290      -0.750  62.410 102.930  1.00  0.00            
ATOM   4638  H   ASP   290      -0.190  62.000 103.660  1.00  0.00            
ATOM   4639  CA  ASP   290      -0.550  62.100 101.500  1.00  0.00            
ATOM   4640  HA  ASP   290      -0.840  63.000 100.960  1.00  0.00            
ATOM   4641  CB  ASP   290       0.900  61.990 101.220  1.00  0.00            
ATOM   4642  HB2 ASP   290       1.130  62.040 100.150  1.00  0.00            
ATOM   4643  HB3 ASP   290       1.240  62.900 101.710  1.00  0.00            
ATOM   4644  CG  ASP   290       1.610  60.750 101.640  1.00  0.00            
ATOM   4645  OD1 ASP   290       2.830  60.830 101.810  1.00  0.00            
ATOM   4646  OD2 ASP   290       1.010  59.690 101.910  1.00  0.00            
ATOM   4647  C   ASP   290      -1.520  61.050 100.860  1.00  0.00            
ATOM   4648  O   ASP   290      -1.520  60.770  99.610  1.00  0.00            
ATOM   4649  N   GLY   291      -2.250  60.340 101.680  1.00  0.00            
ATOM   4650  H   GLY   291      -2.330  60.730 102.610  1.00  0.00            
ATOM   4651  CA  GLY   291      -3.000  59.100 101.310  1.00  0.00            
ATOM   4652  HA2 GLY   291      -3.590  59.220 100.400  1.00  0.00            
ATOM   4653  HA3 GLY   291      -2.260  58.320 101.180  1.00  0.00            
ATOM   4654  C   GLY   291      -3.900  58.590 102.420  1.00  0.00            
ATOM   4655  O   GLY   291      -4.160  59.330 103.350  1.00  0.00            
ATOM   4656  N   LYS   292      -4.320  57.320 102.360  1.00  0.00            
ATOM   4657  H   LYS   292      -3.930  56.730 101.640  1.00  0.00            
ATOM   4658  CA  LYS   292      -5.130  56.570 103.460  1.00  0.00            
ATOM   4659  HA  LYS   292      -6.030  57.170 103.560  1.00  0.00            
ATOM   4660  CB  LYS   292      -5.490  55.190 103.050  1.00  0.00            
ATOM   4661  HB2 LYS   292      -4.600  54.800 102.570  1.00  0.00            
ATOM   4662  HB3 LYS   292      -5.770  54.590 103.910  1.00  0.00            
ATOM   4663  CG  LYS   292      -6.640  55.060 102.040  1.00  0.00            
ATOM   4664  HG2 LYS   292      -7.580  55.380 102.510  1.00  0.00            
ATOM   4665  HG3 LYS   292      -6.590  55.770 101.210  1.00  0.00            
ATOM   4666  CD  LYS   292      -6.770  53.620 101.500  1.00  0.00            
ATOM   4667  HD2 LYS   292      -6.770  52.890 102.310  1.00  0.00            
ATOM   4668  HD3 LYS   292      -7.780  53.620 101.100  1.00  0.00            
ATOM   4669  CE  LYS   292      -5.770  53.170 100.440  1.00  0.00            
ATOM   4670  HE2 LYS   292      -5.670  53.900  99.640  1.00  0.00            
ATOM   4671  HE3 LYS   292      -4.770  53.180 100.880  1.00  0.00            
ATOM   4672  NZ  LYS   292      -6.170  51.910  99.850  1.00  0.00            
ATOM   4673  HZ1 LYS   292      -6.350  51.240 100.590  1.00  0.00            
ATOM   4674  HZ2 LYS   292      -7.020  52.020  99.310  1.00  0.00            
ATOM   4675  HZ3 LYS   292      -5.520  51.580  99.150  1.00  0.00            
ATOM   4676  C   LYS   292      -4.420  56.550 104.800  1.00  0.00            
ATOM   4677  O   LYS   292      -3.270  56.090 104.950  1.00  0.00            
ATOM   4678  N   LEU   293      -5.160  56.990 105.850  1.00  0.00            
ATOM   4679  H   LEU   293      -6.060  57.400 105.640  1.00  0.00            
ATOM   4680  CA  LEU   293      -4.790  56.670 107.250  1.00  0.00            
ATOM   4681  HA  LEU   293      -3.810  57.050 107.540  1.00  0.00            
ATOM   4682  CB  LEU   293      -5.900  57.280 108.130  1.00  0.00            
ATOM   4683  HB2 LEU   293      -5.860  58.350 107.990  1.00  0.00            
ATOM   4684  HB3 LEU   293      -6.860  56.860 107.840  1.00  0.00            
ATOM   4685  CG  LEU   293      -5.730  57.020 109.610  1.00  0.00            
ATOM   4686  HG  LEU   293      -5.690  55.950 109.810  1.00  0.00            
ATOM   4687  CD1 LEU   293      -4.430  57.790 110.090  1.00  0.00            
ATOM   4688 1HD1 LEU   293      -3.520  57.300 109.740  1.00  0.00            
ATOM   4689 2HD1 LEU   293      -4.450  58.820 109.740  1.00  0.00            
ATOM   4690 3HD1 LEU   293      -4.280  57.790 111.170  1.00  0.00            
ATOM   4691  CD2 LEU   293      -7.000  57.490 110.410  1.00  0.00            
ATOM   4692 1HD2 LEU   293      -7.870  56.900 110.100  1.00  0.00            
ATOM   4693 2HD2 LEU   293      -6.830  57.340 111.480  1.00  0.00            
ATOM   4694 3HD2 LEU   293      -7.170  58.530 110.150  1.00  0.00            
ATOM   4695  C   LEU   293      -4.750  55.070 107.390  1.00  0.00            
ATOM   4696  O   LEU   293      -3.850  54.660 108.140  1.00  0.00            
ATOM   4697  N   LYS   294      -5.470  54.260 106.670  1.00  0.00            
ATOM   4698  H   LYS   294      -6.180  54.610 106.040  1.00  0.00            
ATOM   4699  CA  LYS   294      -5.500  52.810 106.630  1.00  0.00            
ATOM   4700  HA  LYS   294      -5.370  52.480 107.660  1.00  0.00            
ATOM   4701  CB  LYS   294      -6.800  52.250 105.990  1.00  0.00            
ATOM   4702  HB2 LYS   294      -6.870  52.840 105.070  1.00  0.00            
ATOM   4703  HB3 LYS   294      -6.770  51.210 105.680  1.00  0.00            
ATOM   4704  CG  LYS   294      -8.040  52.640 106.900  1.00  0.00            
ATOM   4705  HG2 LYS   294      -7.810  52.490 107.950  1.00  0.00            
ATOM   4706  HG3 LYS   294      -8.310  53.680 106.740  1.00  0.00            
ATOM   4707  CD  LYS   294      -9.260  51.840 106.410  1.00  0.00            
ATOM   4708  HD2 LYS   294      -9.600  52.250 105.460  1.00  0.00            
ATOM   4709  HD3 LYS   294      -9.210  50.750 106.340  1.00  0.00            
ATOM   4710  CE  LYS   294     -10.280  52.020 107.540  1.00  0.00            
ATOM   4711  HE2 LYS   294      -9.870  51.500 108.410  1.00  0.00            
ATOM   4712  HE3 LYS   294     -10.350  53.060 107.830  1.00  0.00            
ATOM   4713  NZ  LYS   294     -11.590  51.430 107.160  1.00  0.00            
ATOM   4714  HZ1 LYS   294     -11.470  50.440 107.070  1.00  0.00            
ATOM   4715  HZ2 LYS   294     -12.280  51.660 107.850  1.00  0.00            
ATOM   4716  HZ3 LYS   294     -11.900  51.790 106.260  1.00  0.00            
ATOM   4717  C   LYS   294      -4.250  52.230 105.970  1.00  0.00            
ATOM   4718  O   LYS   294      -4.160  51.020 105.750  1.00  0.00            
ATOM   4719  N2  6FC   295      -3.220  53.000 105.730  1.00  0.00            
ATOM   4720  H6  6FC   295      -3.250  53.980 106.000  1.00  0.00            
ATOM   4721  C1  6FC   295      -1.920  52.590 105.110  1.00  0.00            
ATOM   4722  C2  6FC   295      -2.040  53.220 103.710  1.00  0.00            
ATOM   4723  S1  6FC   295      -0.560  53.090 102.650  1.00  0.00            
ATOM   4724  C3  6FC   295      -1.290  52.170 101.310  1.00  0.00            
ATOM   4725  C4  6FC   295      -1.210  52.560  99.980  1.00  0.00            
ATOM   4726  C6  6FC   295      -1.680  51.790  98.900  1.00  0.00            
ATOM   4727  N1  6FC   295      -2.270  50.660  99.170  1.00  0.00            
ATOM   4728  C7  6FC   295      -2.420  50.250 100.450  1.00  0.00            
ATOM   4729  C5  6FC   295      -1.980  51.030 101.540  1.00  0.00            
ATOM   4730  H5  6FC   295      -2.200  50.830 102.580  1.00  0.00            
ATOM   4731  C8  6FC   295      -3.360  49.040 100.630  1.00  0.00            
ATOM   4732  F1  6FC   295      -2.940  47.960  99.840  1.00  0.00            
ATOM   4733  F2  6FC   295      -4.620  49.340 100.270  1.00  0.00            
ATOM   4734  F3  6FC   295      -3.510  48.560 101.940  1.00  0.00            
ATOM   4735  C9  6FC   295      -1.690  52.260  97.460  1.00  0.00            
ATOM   4736  F4  6FC   295      -0.490  52.750  97.150  1.00  0.00            
ATOM   4737  F5  6FC   295      -1.940  51.210  96.560  1.00  0.00            
ATOM   4738  F6  6FC   295      -2.650  53.270  97.310  1.00  0.00            
ATOM   4739  H4  6FC   295      -0.640  53.460  99.840  1.00  0.00            
ATOM   4740  H2  6FC   295      -2.840  52.680 103.190  1.00  0.00            
ATOM   4741  H3  6FC   295      -2.320  54.270 103.710  1.00  0.00            
ATOM   4742  H1  6FC   295      -1.790  51.510 105.080  1.00  0.00            
ATOM   4743  C10 6FC   295      -0.750  53.170 105.980  1.00  0.00            
ATOM   4744  O1  6FC   295      -0.630  54.390 106.180  1.00  0.00            
ATOM   4745  N   GLU   296       0.170  52.320 106.460  1.00  0.00            
ATOM   4746  H   GLU   296      -0.010  51.340 106.340  1.00  0.00            
ATOM   4747  CA  GLU   296       1.330  52.740 107.350  1.00  0.00            
ATOM   4748  HA  GLU   296       1.050  53.310 108.240  1.00  0.00            
ATOM   4749  CB  GLU   296       1.990  51.480 107.990  1.00  0.00            
ATOM   4750  HB2 GLU   296       1.340  50.770 108.490  1.00  0.00            
ATOM   4751  HB3 GLU   296       2.230  50.780 107.190  1.00  0.00            
ATOM   4752  CG  GLU   296       3.220  51.690 108.820  1.00  0.00            
ATOM   4753  HG2 GLU   296       3.600  50.740 109.220  1.00  0.00            
ATOM   4754  HG3 GLU   296       4.060  51.940 108.170  1.00  0.00            
ATOM   4755  CD  GLU   296       2.870  52.660 109.940  1.00  0.00            
ATOM   4756  OE1 GLU   296       3.730  53.530 110.160  1.00  0.00            
ATOM   4757  OE2 GLU   296       1.760  52.510 110.580  1.00  0.00            
ATOM   4758  C   GLU   296       2.360  53.630 106.660  1.00  0.00            
ATOM   4759  O   GLU   296       2.820  54.530 107.360  1.00  0.00            
ATOM   4760  N   ASP   297       2.520  53.510 105.350  1.00  0.00            
ATOM   4761  H   ASP   297       2.000  52.780 104.880  1.00  0.00            
ATOM   4762  CA  ASP   297       3.450  54.260 104.540  1.00  0.00            
ATOM   4763  HA  ASP   297       4.400  54.240 105.080  1.00  0.00            
ATOM   4764  CB  ASP   297       3.620  53.600 103.180  1.00  0.00            
ATOM   4765  HB2 ASP   297       3.770  52.550 103.460  1.00  0.00            
ATOM   4766  HB3 ASP   297       2.740  53.810 102.580  1.00  0.00            
ATOM   4767  CG  ASP   297       4.820  53.960 102.320  1.00  0.00            
ATOM   4768  OD1 ASP   297       5.700  54.730 102.780  1.00  0.00            
ATOM   4769  OD2 ASP   297       4.950  53.480 101.190  1.00  0.00            
ATOM   4770  C   ASP   297       3.030  55.740 104.360  1.00  0.00            
ATOM   4771  O   ASP   297       3.890  56.600 103.960  1.00  0.00            
ATOM   4772  N   THR   298       1.760  56.150 104.620  1.00  0.00            
ATOM   4773  H   THR   298       1.090  55.420 104.830  1.00  0.00            
ATOM   4774  CA  THR   298       1.280  57.530 104.510  1.00  0.00            
ATOM   4775  HA  THR   298       1.540  57.790 103.480  1.00  0.00            
ATOM   4776  CB  THR   298      -0.270  57.510 104.770  1.00  0.00            
ATOM   4777  HB  THR   298      -0.420  57.200 105.800  1.00  0.00            
ATOM   4778  CG2 THR   298      -0.900  58.820 104.650  1.00  0.00            
ATOM   4779 1HG2 THR   298      -0.860  59.200 103.630  1.00  0.00            
ATOM   4780 2HG2 THR   298      -1.950  58.790 104.940  1.00  0.00            
ATOM   4781 3HG2 THR   298      -0.330  59.440 105.340  1.00  0.00            
ATOM   4782  OG1 THR   298      -0.970  56.710 103.920  1.00  0.00            
ATOM   4783  HG1 THR   298      -1.790  56.490 104.360  1.00  0.00            
ATOM   4784  C   THR   298       2.020  58.470 105.410  1.00  0.00            
ATOM   4785  O   THR   298       2.240  58.100 106.560  1.00  0.00            
ATOM   4786  N   ASN   299       2.400  59.590 104.840  1.00  0.00            
ATOM   4787  H   ASN   299       2.030  59.740 103.910  1.00  0.00            
ATOM   4788  CA  ASN   299       2.920  60.790 105.560  1.00  0.00            
ATOM   4789  HA  ASN   299       3.230  60.390 106.530  1.00  0.00            
ATOM   4790  CB  ASN   299       4.170  61.360 104.850  1.00  0.00            
ATOM   4791  HB2 ASN   299       3.790  61.990 104.060  1.00  0.00            
ATOM   4792  HB3 ASN   299       4.770  61.960 105.540  1.00  0.00            
ATOM   4793  CG  ASN   299       5.160  60.270 104.360  1.00  0.00            
ATOM   4794  OD1 ASN   299       6.070  59.890 105.050  1.00  0.00            
ATOM   4795  ND2 ASN   299       4.960  59.810 103.150  1.00  0.00            
ATOM   4796 1HD2 ASN   299       5.580  59.070 102.860  1.00  0.00            
ATOM   4797 2HD2 ASN   299       4.130  60.040 102.640  1.00  0.00            
ATOM   4798  C   ASN   299       1.890  61.900 105.770  1.00  0.00            
ATOM   4799  O   ASN   299       0.790  61.770 105.240  1.00  0.00            
ATOM   4800  N   LEU   300       2.270  62.930 106.510  1.00  0.00            
ATOM   4801  H   LEU   300       3.220  62.960 106.840  1.00  0.00            
ATOM   4802  CA  LEU   300       1.710  64.350 106.410  1.00  0.00            
ATOM   4803  HA  LEU   300       0.660  64.370 106.720  1.00  0.00            
ATOM   4804  CB  LEU   300       2.490  65.360 107.300  1.00  0.00            
ATOM   4805  HB2 LEU   300       3.550  65.420 107.070  1.00  0.00            
ATOM   4806  HB3 LEU   300       2.150  66.360 107.050  1.00  0.00            
ATOM   4807  CG  LEU   300       2.310  65.290 108.820  1.00  0.00            
ATOM   4808  HG  LEU   300       2.730  64.410 109.310  1.00  0.00            
ATOM   4809  CD1 LEU   300       2.980  66.450 109.600  1.00  0.00            
ATOM   4810 1HD1 LEU   300       2.820  66.400 110.670  1.00  0.00            
ATOM   4811 2HD1 LEU   300       4.050  66.340 109.430  1.00  0.00            
ATOM   4812 3HD1 LEU   300       2.630  67.420 109.240  1.00  0.00            
ATOM   4813  CD2 LEU   300       0.790  65.230 109.250  1.00  0.00            
ATOM   4814 1HD2 LEU   300       0.330  66.160 108.910  1.00  0.00            
ATOM   4815 2HD2 LEU   300       0.360  64.320 108.830  1.00  0.00            
ATOM   4816 3HD2 LEU   300       0.660  65.020 110.310  1.00  0.00            
ATOM   4817  C   LEU   300       1.790  64.910 104.910  1.00  0.00            
ATOM   4818  O   LEU   300       2.780  64.660 104.190  1.00  0.00            
ATOM   4819  N   ALA   301       0.760  65.680 104.470  1.00  0.00            
ATOM   4820  H   ALA   301      -0.050  65.820 105.040  1.00  0.00            
ATOM   4821  CA  ALA   301       0.820  66.350 103.190  1.00  0.00            
ATOM   4822  HA  ALA   301       1.000  65.620 102.400  1.00  0.00            
ATOM   4823  CB  ALA   301      -0.590  66.980 102.900  1.00  0.00            
ATOM   4824  HB1 ALA   301      -0.620  67.280 101.850  1.00  0.00            
ATOM   4825  HB2 ALA   301      -1.370  66.270 103.150  1.00  0.00            
ATOM   4826  HB3 ALA   301      -0.610  67.830 103.580  1.00  0.00            
ATOM   4827  C   ALA   301       1.930  67.410 103.000  1.00  0.00            
ATOM   4828  O   ALA   301       2.290  67.960 103.990  1.00  0.00            
ATOM   4829  N   SER   302       2.360  67.740 101.780  1.00  0.00            
ATOM   4830  H   SER   302       2.000  67.180 101.020  1.00  0.00            
ATOM   4831  CA  SER   302       3.000  68.990 101.490  1.00  0.00            
ATOM   4832  HA  SER   302       3.620  69.280 102.330  1.00  0.00            
ATOM   4833  CB  SER   302       3.910  68.850 100.310  1.00  0.00            
ATOM   4834  HB2 SER   302       4.530  69.740 100.250  1.00  0.00            
ATOM   4835  HB3 SER   302       4.640  68.050 100.320  1.00  0.00            
ATOM   4836  OG  SER   302       3.100  68.830  99.160  1.00  0.00            
ATOM   4837  HG  SER   302       3.290  67.960  98.800  1.00  0.00            
ATOM   4838  C   SER   302       2.020  70.150 101.210  1.00  0.00            
ATOM   4839  O   SER   302       0.870  70.060 100.830  1.00  0.00            
ATOM   4840  N   SER   303       2.550  71.360 101.330  1.00  0.00            
ATOM   4841  H   SER   303       3.520  71.380 101.590  1.00  0.00            
ATOM   4842  CA  SER   303       1.830  72.690 101.080  1.00  0.00            
ATOM   4843  HA  SER   303       0.930  72.790 101.690  1.00  0.00            
ATOM   4844  CB  SER   303       2.680  73.960 101.480  1.00  0.00            
ATOM   4845  HB2 SER   303       3.620  74.110 100.950  1.00  0.00            
ATOM   4846  HB3 SER   303       2.040  74.830 101.340  1.00  0.00            
ATOM   4847  OG  SER   303       2.940  73.740 102.850  1.00  0.00            
ATOM   4848  HG  SER   303       2.870  74.600 103.260  1.00  0.00            
ATOM   4849  C   SER   303       1.510  72.750  99.590  1.00  0.00            
ATOM   4850  O   SER   303       2.190  72.150  98.740  1.00  0.00            
ATOM   4851  N   THR   304       0.410  73.390  99.250  1.00  0.00            
ATOM   4852  H   THR   304      -0.270  73.580  99.970  1.00  0.00            
ATOM   4853  CA  THR   304       0.010  73.570  97.870  1.00  0.00            
ATOM   4854  HA  THR   304       0.580  72.890  97.240  1.00  0.00            
ATOM   4855  CB  THR   304      -1.470  73.390  97.640  1.00  0.00            
ATOM   4856  HB  THR   304      -1.980  74.250  98.070  1.00  0.00            
ATOM   4857  CG2 THR   304      -2.050  73.370  96.230  1.00  0.00            
ATOM   4858 1HG2 THR   304      -3.140  73.360  96.350  1.00  0.00            
ATOM   4859 2HG2 THR   304      -1.830  74.300  95.710  1.00  0.00            
ATOM   4860 3HG2 THR   304      -1.750  72.560  95.570  1.00  0.00            
ATOM   4861  OG1 THR   304      -1.820  72.230  98.310  1.00  0.00            
ATOM   4862  HG1 THR   304      -1.310  71.480  98.010  1.00  0.00            
ATOM   4863  C   THR   304       0.380  74.970  97.320  1.00  0.00            
ATOM   4864  O   THR   304      -0.040  76.030  97.830  1.00  0.00            
ATOM   4865  N   LEU   305       1.120  74.980  96.190  1.00  0.00            
ATOM   4866  H   LEU   305       1.250  74.120  95.670  1.00  0.00            
ATOM   4867  CA  LEU   305       1.640  76.240  95.660  1.00  0.00            
ATOM   4868  HA  LEU   305       1.870  76.800  96.570  1.00  0.00            
ATOM   4869  CB  LEU   305       2.960  76.210  94.850  1.00  0.00            
ATOM   4870  HB2 LEU   305       2.790  75.690  93.900  1.00  0.00            
ATOM   4871  HB3 LEU   305       3.120  77.260  94.600  1.00  0.00            
ATOM   4872  CG  LEU   305       4.170  75.700  95.700  1.00  0.00            
ATOM   4873  HG  LEU   305       3.990  75.780  96.780  1.00  0.00            
ATOM   4874  CD1 LEU   305       4.430  74.240  95.490  1.00  0.00            
ATOM   4875 1HD1 LEU   305       5.450  74.120  95.850  1.00  0.00            
ATOM   4876 2HD1 LEU   305       3.680  73.730  96.100  1.00  0.00            
ATOM   4877 3HD1 LEU   305       4.310  73.920  94.460  1.00  0.00            
ATOM   4878  CD2 LEU   305       5.430  76.440  95.370  1.00  0.00            
ATOM   4879 1HD2 LEU   305       6.280  76.090  95.960  1.00  0.00            
ATOM   4880 2HD2 LEU   305       5.720  76.210  94.350  1.00  0.00            
ATOM   4881 3HD2 LEU   305       5.360  77.520  95.530  1.00  0.00            
ATOM   4882  C   LEU   305       0.510  76.970  95.020  1.00  0.00            
ATOM   4883  O   LEU   305      -0.550  76.410  94.720  1.00  0.00            
ATOM   4884  N   LEU   306       0.620  78.290  94.840  1.00  0.00            
ATOM   4885  H   LEU   306       1.430  78.770  95.200  1.00  0.00            
ATOM   4886  CA  LEU   306      -0.400  79.170  94.300  1.00  0.00            
ATOM   4887  HA  LEU   306      -1.270  78.640  93.910  1.00  0.00            
ATOM   4888  CB  LEU   306      -1.080  80.010  95.410  1.00  0.00            
ATOM   4889  HB2 LEU   306      -0.360  80.560  96.010  1.00  0.00            
ATOM   4890  HB3 LEU   306      -1.760  80.730  94.940  1.00  0.00            
ATOM   4891  CG  LEU   306      -2.020  79.230  96.310  1.00  0.00            
ATOM   4892  HG  LEU   306      -1.470  78.440  96.830  1.00  0.00            
ATOM   4893  CD1 LEU   306      -2.440  80.170  97.450  1.00  0.00            
ATOM   4894 1HD1 LEU   306      -3.100  79.670  98.150  1.00  0.00            
ATOM   4895 2HD1 LEU   306      -1.530  80.220  98.050  1.00  0.00            
ATOM   4896 3HD1 LEU   306      -2.900  81.090  97.110  1.00  0.00            
ATOM   4897  CD2 LEU   306      -3.240  78.600  95.620  1.00  0.00            
ATOM   4898 1HD2 LEU   306      -3.650  79.380  94.970  1.00  0.00            
ATOM   4899 2HD2 LEU   306      -2.900  77.710  95.100  1.00  0.00            
ATOM   4900 3HD2 LEU   306      -3.990  78.280  96.330  1.00  0.00            
ATOM   4901  C   LEU   306       0.240  80.080  93.270  1.00  0.00            
ATOM   4902  O   LEU   306       1.350  80.550  93.500  1.00  0.00            
ATOM   4903  N   ARG   307      -0.400  80.380  92.120  1.00  0.00            
ATOM   4904  H   ARG   307      -1.330  79.990  92.050  1.00  0.00            
ATOM   4905  CA  ARG   307      -0.020  81.420  91.150  1.00  0.00            
ATOM   4906  HA  ARG   307       0.650  82.040  91.750  1.00  0.00            
ATOM   4907  CB  ARG   307       1.020  80.940  90.120  1.00  0.00            
ATOM   4908  HB2 ARG   307       1.600  81.760  89.690  1.00  0.00            
ATOM   4909  HB3 ARG   307       1.780  80.420  90.710  1.00  0.00            
ATOM   4910  CG  ARG   307       0.480  80.120  88.890  1.00  0.00            
ATOM   4911  HG2 ARG   307      -0.150  80.790  88.300  1.00  0.00            
ATOM   4912  HG3 ARG   307       1.400  79.870  88.360  1.00  0.00            
ATOM   4913  CD  ARG   307      -0.260  78.800  89.220  1.00  0.00            
ATOM   4914  HD2 ARG   307      -1.140  78.930  89.840  1.00  0.00            
ATOM   4915  HD3 ARG   307      -0.630  78.330  88.310  1.00  0.00            
ATOM   4916  NE  ARG   307       0.680  77.820  89.830  1.00  0.00            
ATOM   4917  HE  ARG   307       1.660  77.880  89.580  1.00  0.00            
ATOM   4918  CZ  ARG   307       0.400  76.990  90.780  1.00  0.00            
ATOM   4919  NH1 ARG   307      -0.640  76.960  91.510  1.00  0.00            
ATOM   4920 1HH1 ARG   307      -1.500  77.420  91.270  1.00  0.00            
ATOM   4921 2HH1 ARG   307      -0.630  76.250  92.220  1.00  0.00            
ATOM   4922  NH2 ARG   307       1.320  76.090  91.080  1.00  0.00            
ATOM   4923 1HH2 ARG   307       2.140  76.010  90.500  1.00  0.00            
ATOM   4924 2HH2 ARG   307       1.120  75.430  91.820  1.00  0.00            
ATOM   4925  C   ARG   307      -1.130  82.270  90.500  1.00  0.00            
ATOM   4926  O   ARG   307      -2.260  81.830  90.320  1.00  0.00            
ATOM   4927  N   GLU   308      -0.750  83.520  90.320  1.00  0.00            
ATOM   4928  H   GLU   308       0.190  83.830  90.510  1.00  0.00            
ATOM   4929  CA  GLU   308      -1.560  84.430  89.440  1.00  0.00            
ATOM   4930  HA  GLU   308      -2.600  84.190  89.660  1.00  0.00            
ATOM   4931  CB  GLU   308      -1.360  85.930  89.830  1.00  0.00            
ATOM   4932  HB2 GLU   308      -2.060  86.570  89.290  1.00  0.00            
ATOM   4933  HB3 GLU   308      -1.590  85.960  90.890  1.00  0.00            
ATOM   4934  CG  GLU   308       0.020  86.410  89.470  1.00  0.00            
ATOM   4935  HG2 GLU   308       0.310  85.950  88.530  1.00  0.00            
ATOM   4936  HG3 GLU   308      -0.020  87.490  89.380  1.00  0.00            
ATOM   4937  CD  GLU   308       0.980  86.100  90.640  1.00  0.00            
ATOM   4938  OE1 GLU   308       1.810  85.150  90.470  1.00  0.00            
ATOM   4939  OE2 GLU   308       0.930  86.780  91.690  1.00  0.00            
ATOM   4940  C   GLU   308      -1.260  83.960  87.940  1.00  0.00            
ATOM   4941  O   GLU   308      -0.260  83.250  87.650  1.00  0.00            
ATOM   4942  N   GLY   309      -2.190  84.370  87.100  1.00  0.00            
ATOM   4943  H   GLY   309      -2.930  84.950  87.480  1.00  0.00            
ATOM   4944  CA  GLY   309      -2.200  84.000  85.670  1.00  0.00            
ATOM   4945  HA2 GLY   309      -3.040  84.540  85.230  1.00  0.00            
ATOM   4946  HA3 GLY   309      -1.290  84.300  85.150  1.00  0.00            
ATOM   4947  C   GLY   309      -2.610  82.500  85.350  1.00  0.00            
ATOM   4948  O   GLY   309      -2.060  81.930  84.410  1.00  0.00            
ATOM   4949  N   ALA   310      -3.500  82.000  86.160  1.00  0.00            
ATOM   4950  H   ALA   310      -3.970  82.590  86.840  1.00  0.00            
ATOM   4951  CA  ALA   310      -3.650  80.600  86.310  1.00  0.00            
ATOM   4952  HA  ALA   310      -3.570  80.090  85.350  1.00  0.00            
ATOM   4953  CB  ALA   310      -2.560  80.160  87.180  1.00  0.00            
ATOM   4954  HB1 ALA   310      -2.580  80.680  88.140  1.00  0.00            
ATOM   4955  HB2 ALA   310      -2.690  79.080  87.290  1.00  0.00            
ATOM   4956  HB3 ALA   310      -1.570  80.310  86.750  1.00  0.00            
ATOM   4957  C   ALA   310      -5.040  80.240  86.920  1.00  0.00            
ATOM   4958  O   ALA   310      -5.810  81.160  87.140  1.00  0.00            
ATOM   4959  N   ASN   311      -5.410  79.010  87.000  1.00  0.00            
ATOM   4960  H   ASN   311      -4.750  78.310  86.690  1.00  0.00            
ATOM   4961  CA  ASN   311      -6.670  78.400  87.620  1.00  0.00            
ATOM   4962  HA  ASN   311      -7.410  79.200  87.650  1.00  0.00            
ATOM   4963  CB  ASN   311      -7.190  77.440  86.520  1.00  0.00            
ATOM   4964  HB2 ASN   311      -7.470  78.040  85.650  1.00  0.00            
ATOM   4965  HB3 ASN   311      -6.480  76.660  86.260  1.00  0.00            
ATOM   4966  CG  ASN   311      -8.460  76.790  87.000  1.00  0.00            
ATOM   4967  OD1 ASN   311      -8.430  75.820  87.720  1.00  0.00            
ATOM   4968  ND2 ASN   311      -9.700  77.230  86.710  1.00  0.00            
ATOM   4969 1HD2 ASN   311     -10.460  76.680  87.060  1.00  0.00            
ATOM   4970 2HD2 ASN   311      -9.740  78.000  86.060  1.00  0.00            
ATOM   4971  C   ASN   311      -6.410  77.790  88.980  1.00  0.00            
ATOM   4972  O   ASN   311      -5.430  77.160  89.230  1.00  0.00            
ATOM   4973  N   ARG   312      -7.390  77.980  89.890  1.00  0.00            
ATOM   4974  H   ARG   312      -8.200  78.510  89.620  1.00  0.00            
ATOM   4975  CA  ARG   312      -7.400  77.450  91.290  1.00  0.00            
ATOM   4976  HA  ARG   312      -6.390  77.230  91.640  1.00  0.00            
ATOM   4977  CB  ARG   312      -7.990  78.510  92.260  1.00  0.00            
ATOM   4978  HB2 ARG   312      -7.590  79.510  92.100  1.00  0.00            
ATOM   4979  HB3 ARG   312      -9.060  78.570  92.090  1.00  0.00            
ATOM   4980  CG  ARG   312      -7.740  78.130  93.750  1.00  0.00            
ATOM   4981  HG2 ARG   312      -8.100  77.140  94.020  1.00  0.00            
ATOM   4982  HG3 ARG   312      -6.710  78.210  94.080  1.00  0.00            
ATOM   4983  CD  ARG   312      -8.560  79.180  94.560  1.00  0.00            
ATOM   4984  HD2 ARG   312      -8.290  80.190  94.260  1.00  0.00            
ATOM   4985  HD3 ARG   312      -9.580  78.920  94.240  1.00  0.00            
ATOM   4986  NE  ARG   312      -8.310  79.130  96.030  1.00  0.00            
ATOM   4987  HE  ARG   312      -7.440  79.500  96.370  1.00  0.00            
ATOM   4988  CZ  ARG   312      -9.090  78.630  96.890  1.00  0.00            
ATOM   4989  NH1 ARG   312     -10.330  78.290  96.610  1.00  0.00            
ATOM   4990 1HH1 ARG   312     -10.740  78.180  95.700  1.00  0.00            
ATOM   4991 2HH1 ARG   312     -10.940  78.060  97.380  1.00  0.00            
ATOM   4992  NH2 ARG   312      -8.700  78.610  98.210  1.00  0.00            
ATOM   4993 1HH2 ARG   312      -7.790  78.990  98.440  1.00  0.00            
ATOM   4994 2HH2 ARG   312      -9.330  78.310  98.930  1.00  0.00            
ATOM   4995  C   ARG   312      -8.140  76.100  91.410  1.00  0.00            
ATOM   4996  O   ARG   312      -7.650  75.160  92.050  1.00  0.00            
ATOM   4997  N   GLU   313      -9.430  76.020  90.930  1.00  0.00            
ATOM   4998  H   GLU   313      -9.850  76.860  90.550  1.00  0.00            
ATOM   4999  CA  GLU   313     -10.200  74.810  90.950  1.00  0.00            
ATOM   5000  HA  GLU   313     -10.410  74.640  92.000  1.00  0.00            
ATOM   5001  CB  GLU   313     -11.480  75.040  90.080  1.00  0.00            
ATOM   5002  HB2 GLU   313     -11.230  75.400  89.080  1.00  0.00            
ATOM   5003  HB3 GLU   313     -11.900  74.040  89.960  1.00  0.00            
ATOM   5004  CG  GLU   313     -12.530  76.020  90.740  1.00  0.00            
ATOM   5005  HG2 GLU   313     -13.520  75.830  90.330  1.00  0.00            
ATOM   5006  HG3 GLU   313     -12.700  75.750  91.780  1.00  0.00            
ATOM   5007  CD  GLU   313     -12.240  77.490  90.610  1.00  0.00            
ATOM   5008  OE1 GLU   313     -12.290  78.200  91.680  1.00  0.00            
ATOM   5009  OE2 GLU   313     -12.010  78.000  89.510  1.00  0.00            
ATOM   5010  C   GLU   313      -9.470  73.540  90.540  1.00  0.00            
ATOM   5011  O   GLU   313      -9.800  72.500  91.110  1.00  0.00            
ATOM   5012  N   ILE   314      -8.530  73.640  89.630  1.00  0.00            
ATOM   5013  H   ILE   314      -8.390  74.560  89.220  1.00  0.00            
ATOM   5014  CA  ILE   314      -7.650  72.480  89.210  1.00  0.00            
ATOM   5015  HA  ILE   314      -8.360  71.700  88.920  1.00  0.00            
ATOM   5016  CB  ILE   314      -6.790  72.810  88.000  1.00  0.00            
ATOM   5017  HB  ILE   314      -7.400  73.240  87.200  1.00  0.00            
ATOM   5018  CG2 ILE   314      -5.700  73.810  88.410  1.00  0.00            
ATOM   5019 1HG2 ILE   314      -6.100  74.660  88.970  1.00  0.00            
ATOM   5020 2HG2 ILE   314      -5.010  73.250  89.030  1.00  0.00            
ATOM   5021 3HG2 ILE   314      -5.300  74.270  87.510  1.00  0.00            
ATOM   5022  CG1 ILE   314      -6.210  71.540  87.320  1.00  0.00            
ATOM   5023 2HG1 ILE   314      -5.330  71.190  87.860  1.00  0.00            
ATOM   5024 3HG1 ILE   314      -7.000  70.790  87.410  1.00  0.00            
ATOM   5025  CD1 ILE   314      -5.790  71.800  85.830  1.00  0.00            
ATOM   5026 1HD1 ILE   314      -5.090  72.640  85.820  1.00  0.00            
ATOM   5027 2HD1 ILE   314      -5.220  70.930  85.520  1.00  0.00            
ATOM   5028 3HD1 ILE   314      -6.620  72.100  85.190  1.00  0.00            
ATOM   5029  C   ILE   314      -6.790  71.820  90.280  1.00  0.00            
ATOM   5030  O   ILE   314      -6.570  70.610  90.130  1.00  0.00            
ATOM   5031  N   LEU   315      -6.500  72.510  91.360  1.00  0.00            
ATOM   5032  H   LEU   315      -6.890  73.440  91.400  1.00  0.00            
ATOM   5033  CA  LEU   315      -5.700  72.030  92.510  1.00  0.00            
ATOM   5034  HA  LEU   315      -4.870  71.410  92.190  1.00  0.00            
ATOM   5035  CB  LEU   315      -5.050  73.210  93.250  1.00  0.00            
ATOM   5036  HB2 LEU   315      -5.850  73.890  93.520  1.00  0.00            
ATOM   5037  HB3 LEU   315      -4.590  72.890  94.180  1.00  0.00            
ATOM   5038  CG  LEU   315      -4.100  74.040  92.390  1.00  0.00            
ATOM   5039  HG  LEU   315      -4.660  74.400  91.520  1.00  0.00            
ATOM   5040  CD1 LEU   315      -3.630  75.200  93.250  1.00  0.00            
ATOM   5041 1HD1 LEU   315      -4.470  75.810  93.580  1.00  0.00            
ATOM   5042 2HD1 LEU   315      -3.010  74.760  94.030  1.00  0.00            
ATOM   5043 3HD1 LEU   315      -2.890  75.810  92.740  1.00  0.00            
ATOM   5044  CD2 LEU   315      -2.920  73.310  91.940  1.00  0.00            
ATOM   5045 1HD2 LEU   315      -2.190  73.960  91.460  1.00  0.00            
ATOM   5046 2HD2 LEU   315      -2.540  72.790  92.820  1.00  0.00            
ATOM   5047 3HD2 LEU   315      -3.230  72.500  91.290  1.00  0.00            
ATOM   5048  C   LEU   315      -6.570  71.170  93.490  1.00  0.00            
ATOM   5049  O   LEU   315      -6.110  70.130  94.040  1.00  0.00            
ATOM   5050  N   GLY   316      -7.800  71.520  93.690  1.00  0.00            
ATOM   5051  H   GLY   316      -8.130  72.320  93.170  1.00  0.00            
ATOM   5052  CA  GLY   316      -8.930  70.840  94.390  1.00  0.00            
ATOM   5053  HA2 GLY   316      -9.840  71.140  93.870  1.00  0.00            
ATOM   5054  HA3 GLY   316      -8.680  69.780  94.330  1.00  0.00            
ATOM   5055  C   GLY   316      -8.930  71.150  95.900  1.00  0.00            
ATOM   5056  O   GLY   316      -9.800  71.920  96.330  1.00  0.00            
ATOM   5057  N   ILE   317      -7.870  70.780  96.630  1.00  0.00            
ATOM   5058  H   ILE   317      -7.190  70.180  96.180  1.00  0.00            
ATOM   5059  CA  ILE   317      -7.520  71.150  98.010  1.00  0.00            
ATOM   5060  HA  ILE   317      -8.270  71.800  98.460  1.00  0.00            
ATOM   5061  CB  ILE   317      -7.280  69.950  98.900  1.00  0.00
[truncated: 126,412 more chars]
