# Supplementary material for: Distinct activation mechanisms of β-arrestin-1 revealed by 19F NMR spectroscopy
Source: Nat Commun. 2023 Nov 29;14:7865. doi: 10.1038/s41467-023-43694-1 (PMC10686989; doi:10.1038/s41467-023-43694-1)
Supplement: Supplementary file 3 — Supplementary Data 1 [file 41467_2023_43694_MOESM3_ESM.zip › Supplementary-Data-1/Input-output-files/V2Rpp_L71CF_.top]

; a_GMX.top created by acpype (v: 2020-06-13T12:15:12CEST) on Sat Jun 24 10:55:48 2023

[ defaults ]
; nbfunc        comb-rule       gen-pairs       fudgeLJ fudgeQQ
1               2               yes             0.5     0.8333

[ atomtypes ]
;name   bond_type     mass     charge   ptype   sigma         epsilon       Amb
 N3       N3          0.00000  0.00000   A     3.25000e-01   7.11280e-01 ; 1.82  0.1700
 H        H           0.00000  0.00000   A     1.06908e-01   6.56888e-02 ; 0.60  0.0157
 CX       CX          0.00000  0.00000   A     3.39967e-01   4.57730e-01 ; 1.91  0.1094
 HP       HP          0.00000  0.00000   A     1.95998e-01   6.56888e-02 ; 1.10  0.0157
 C        C           0.00000  0.00000   A     3.39967e-01   3.59824e-01 ; 1.91  0.0860
 O        O           0.00000  0.00000   A     2.95992e-01   8.78640e-01 ; 1.66  0.2100
 N        N           0.00000  0.00000   A     3.25000e-01   7.11280e-01 ; 1.82  0.1700
 H1       H1          0.00000  0.00000   A     2.47135e-01   6.56888e-02 ; 1.39  0.0157
 A3C      A3C         0.00000  0.00000   A     3.39967e-01   4.57730e-01 ; 1.91  0.1094
 CT       CT          0.00000  0.00000   A     3.39967e-01   4.57730e-01 ; 1.91  0.1094
 HC       HC          0.00000  0.00000   A     2.64953e-01   6.56888e-02 ; 1.49  0.0157
 OH       OH          0.00000  0.00000   A     3.06647e-01   8.80314e-01 ; 1.72  0.2104
 HO       HO          0.00000  0.00000   A     0.00000e+00   0.00000e+00 ; 0.00  0.0000
 C8       C8          0.00000  0.00000   A     3.39967e-01   4.57730e-01 ; 1.91  0.1094
 N2       N2          0.00000  0.00000   A     3.25000e-01   7.11280e-01 ; 1.82  0.1700
 CA       CA          0.00000  0.00000   A     3.39967e-01   3.59824e-01 ; 1.91  0.0860
 HA       HA          0.00000  0.00000   A     2.59964e-01   6.27600e-02 ; 1.46  0.0150
 A2C      A2C         0.00000  0.00000   A     3.39967e-01   4.57730e-01 ; 1.91  0.1094
 CO       CO          0.00000  0.00000   A     3.39967e-01   3.59824e-01 ; 1.91  0.0860
 O2       O2          0.00000  0.00000   A     2.95992e-01   8.78640e-01 ; 1.66  0.2100
 CC       CC          0.00000  0.00000   A     3.39967e-01   3.59824e-01 ; 1.91  0.0860
 NB       NB          0.00000  0.00000   A     3.25000e-01   7.11280e-01 ; 1.82  0.1700
 CR       CR          0.00000  0.00000   A     3.39967e-01   3.59824e-01 ; 1.91  0.0860
 H5       H5          0.00000  0.00000   A     2.42146e-01   6.27600e-02 ; 1.36  0.0150
 NA       NA          0.00000  0.00000   A     3.25000e-01   7.11280e-01 ; 1.82  0.1700
 CW       CW          0.00000  0.00000   A     3.39967e-01   3.59824e-01 ; 1.91  0.0860
 H4       H4          0.00000  0.00000   A     2.51055e-01   6.27600e-02 ; 1.41  0.0150
 SH       SH          0.00000  0.00000   A     3.56359e-01   1.04600e+00 ; 2.00  0.2500
 HS       HS          0.00000  0.00000   A     1.06908e-01   6.56888e-02 ; 0.60  0.0157
 S        S           0.00000  0.00000   A     3.56359e-01   1.04600e+00 ; 2.00  0.2500
 NC       NC          0.00000  0.00000   A     3.25000e-01   7.11280e-01 ; 1.82  0.1700
 F        F           0.00000  0.00000   A     3.11815e-01   2.55224e-01 ; 1.75  0.0610
 OZ       OZ          0.00000  0.00000   A     3.31878e-01   7.11280e-01 ; 1.86  0.1700
 P        P           0.00000  0.00000   A     3.74177e-01   8.36800e-01 ; 2.10  0.2000
 OX       OX          0.00000  0.00000   A     3.27869e-01   8.78640e-01 ; 1.84  0.2100
 Na+      Na+         0.00000  0.00000   A     2.43928e-01   3.65846e-01 ; 1.37  0.0874
 OW       OW          0.00000  0.00000   A     3.15075e-01   6.35968e-01 ; 1.77  0.1520
 HW       HW          0.00000  0.00000   A     0.00000e+00   0.00000e+00 ; 0.00  0.0000

[ moleculetype ]
;name            nrexcl
 a                3

[ atoms ]
;   nr  type  resi  res  atom  cgnr     charge      mass       ; qtot   bond_type
     1   N3     1   GLY     N    1     0.294300     14.01000 ; qtot 0.294
     2    H     1   GLY    H1    2     0.164200      1.00800 ; qtot 0.459
     3    H     1   GLY    H2    3     0.164200      1.00800 ; qtot 0.623
     4    H     1   GLY    H3    4     0.164200      1.00800 ; qtot 0.787
     5   CX     1   GLY    CA    5    -0.010000     12.01000 ; qtot 0.777
     6   HP     1   GLY   HA2    6     0.089500      1.00800 ; qtot 0.866
     7   HP     1   GLY   HA3    7     0.089500      1.00800 ; qtot 0.956
     8    C     1   GLY     C    8     0.616300     12.01000 ; qtot 1.572
     9    O     1   GLY     O    9    -0.572200     16.00000 ; qtot 1.000
    10    N     2   THR     N   10    -0.415700     14.01000 ; qtot 0.584
    11    H     2   THR     H   11     0.271900      1.00800 ; qtot 0.856
    12   CX     2   THR    CA   12    -0.038900     12.01000 ; qtot 0.817
    13   H1     2   THR    HA   13     0.100700      1.00800 ; qtot 0.918
    14  A3C     2   THR    CB   14     0.365400     12.01000 ; qtot 1.283
    15   H1     2   THR    HB   15     0.004300      1.00800 ; qtot 1.288
    16   CT     2   THR   CG2   16    -0.243800     12.01000 ; qtot 1.044
    17   HC     2   THR  HG21   17     0.064200      1.00800 ; qtot 1.108
    18   HC     2   THR  HG22   18     0.064200      1.00800 ; qtot 1.172
    19   HC     2   THR  HG23   19     0.064200      1.00800 ; qtot 1.236
    20   OH     2   THR   OG1   20    -0.676100     16.00000 ; qtot 0.560
    21   HO     2   THR   HG1   21     0.410200      1.00800 ; qtot 0.971
    22    C     2   THR     C   22     0.597300     12.01000 ; qtot 1.568
    23    O     2   THR     O   23    -0.567900     16.00000 ; qtot 1.000
    24    N     3   ARG     N   24    -0.347900     14.01000 ; qtot 0.652
    25    H     3   ARG     H   25     0.274700      1.00800 ; qtot 0.927
    26   CX     3   ARG    CA   26    -0.263700     12.01000 ; qtot 0.663
    27   H1     3   ARG    HA   27     0.156000      1.00800 ; qtot 0.819
    28   C8     3   ARG    CB   28    -0.000700     12.01000 ; qtot 0.818
    29   HC     3   ARG   HB2   29     0.032700      1.00800 ; qtot 0.851
    30   HC     3   ARG   HB3   30     0.032700      1.00800 ; qtot 0.884
    31   C8     3   ARG    CG   31     0.039000     12.01000 ; qtot 0.923
    32   HC     3   ARG   HG2   32     0.028500      1.00800 ; qtot 0.951
    33   HC     3   ARG   HG3   33     0.028500      1.00800 ; qtot 0.980
    34   C8     3   ARG    CD   34     0.048600     12.01000 ; qtot 1.028
    35   H1     3   ARG   HD2   35     0.068700      1.00800 ; qtot 1.097
    36   H1     3   ARG   HD3   36     0.068700      1.00800 ; qtot 1.166
    37   N2     3   ARG    NE   37    -0.529500     14.01000 ; qtot 0.636
    38    H     3   ARG    HE   38     0.345600      1.00800 ; qtot 0.982
    39   CA     3   ARG    CZ   39     0.807600     12.01000 ; qtot 1.789
    40   N2     3   ARG   NH1   40    -0.862700     14.01000 ; qtot 0.927
    41    H     3   ARG  HH11   41     0.447800      1.00800 ; qtot 1.375
    42    H     3   ARG  HH12   42     0.447800      1.00800 ; qtot 1.822
    43   N2     3   ARG   NH2   43    -0.862700     14.01000 ; qtot 0.960
    44    H     3   ARG  HH21   44     0.447800      1.00800 ; qtot 1.408
    45    H     3   ARG  HH22   45     0.447800      1.00800 ; qtot 1.855
    46    C     3   ARG     C   46     0.734100     12.01000 ; qtot 2.589
    47    O     3   ARG     O   47    -0.589400     16.00000 ; qtot 2.000
    48    N     4   VAL     N   48    -0.415700     14.01000 ; qtot 1.584
    49    H     4   VAL     H   49     0.271900      1.00800 ; qtot 1.856
    50   CX     4   VAL    CA   50    -0.087500     12.01000 ; qtot 1.769
    51   H1     4   VAL    HA   51     0.096900      1.00800 ; qtot 1.866
    52  A3C     4   VAL    CB   52     0.298500     12.01000 ; qtot 2.164
    53   HC     4   VAL    HB   53    -0.029700      1.00800 ; qtot 2.134
    54   CT     4   VAL   CG1   54    -0.319200     12.01000 ; qtot 1.815
    55   HC     4   VAL  HG11   55     0.079100      1.00800 ; qtot 1.894
    56   HC     4   VAL  HG12   56     0.079100      1.00800 ; qtot 1.973
    57   HC     4   VAL  HG13   57     0.079100      1.00800 ; qtot 2.053
    58   CT     4   VAL   CG2   58    -0.319200     12.01000 ; qtot 1.733
    59   HC     4   VAL  HG21   59     0.079100      1.00800 ; qtot 1.812
    60   HC     4   VAL  HG22   60     0.079100      1.00800 ; qtot 1.892
    61   HC     4   VAL  HG23   61     0.079100      1.00800 ; qtot 1.971
    62    C     4   VAL     C   62     0.597300     12.01000 ; qtot 2.568
    63    O     4   VAL     O   63    -0.567900     16.00000 ; qtot 2.000
    64    N     5   PHE     N   64    -0.415700     14.01000 ; qtot 1.584
    65    H     5   PHE     H   65     0.271900      1.00800 ; qtot 1.856
    66   CX     5   PHE    CA   66    -0.002400     12.01000 ; qtot 1.854
    67   H1     5   PHE    HA   67     0.097800      1.00800 ; qtot 1.952
    68   CT     5   PHE    CB   68    -0.034300     12.01000 ; qtot 1.917
    69   HC     5   PHE   HB2   69     0.029500      1.00800 ; qtot 1.947
    70   HC     5   PHE   HB3   70     0.029500      1.00800 ; qtot 1.976
    71   CA     5   PHE    CG   71     0.011800     12.01000 ; qtot 1.988
    72   CA     5   PHE   CD1   72    -0.125600     12.01000 ; qtot 1.862
    73   HA     5   PHE   HD1   73     0.133000      1.00800 ; qtot 1.995
    74   CA     5   PHE   CE1   74    -0.170400     12.01000 ; qtot 1.825
    75   HA     5   PHE   HE1   75     0.143000      1.00800 ; qtot 1.968
    76   CA     5   PHE    CZ   76    -0.107200     12.01000 ; qtot 1.861
    77   HA     5   PHE    HZ   77     0.129700      1.00800 ; qtot 1.991
    78   CA     5   PHE   CE2   78    -0.170400     12.01000 ; qtot 1.820
    79   HA     5   PHE   HE2   79     0.143000      1.00800 ; qtot 1.963
    80   CA     5   PHE   CD2   80    -0.125600     12.01000 ; qtot 1.838
    81   HA     5   PHE   HD2   81     0.133000      1.00800 ; qtot 1.971
    82    C     5   PHE     C   82     0.597300     12.01000 ; qtot 2.568
    83    O     5   PHE     O   83    -0.567900     16.00000 ; qtot 2.000
    84    N     6   LYS     N   84    -0.347900     14.01000 ; qtot 1.652
    85    H     6   LYS     H   85     0.274700      1.00800 ; qtot 1.927
    86   CX     6   LYS    CA   86    -0.240000     12.01000 ; qtot 1.687
    87   H1     6   LYS    HA   87     0.142600      1.00800 ; qtot 1.829
    88   C8     6   LYS    CB   88    -0.009400     12.01000 ; qtot 1.820
    89   HC     6   LYS   HB2   89     0.036200      1.00800 ; qtot 1.856
    90   HC     6   LYS   HB3   90     0.036200      1.00800 ; qtot 1.892
    91   C8     6   LYS    CG   91     0.018700     12.01000 ; qtot 1.911
    92   HC     6   LYS   HG2   92     0.010300      1.00800 ; qtot 1.921
    93   HC     6   LYS   HG3   93     0.010300      1.00800 ; qtot 1.932
    94   C8     6   LYS    CD   94    -0.047900     12.01000 ; qtot 1.884
    95   HC     6   LYS   HD2   95     0.062100      1.00800 ; qtot 1.946
    96   HC     6   LYS   HD3   96     0.062100      1.00800 ; qtot 2.008
    97   C8     6   LYS    CE   97    -0.014300     12.01000 ; qtot 1.994
    98   HP     6   LYS   HE2   98     0.113500      1.00800 ; qtot 2.107
    99   HP     6   LYS   HE3   99     0.113500      1.00800 ; qtot 2.221
   100   N3     6   LYS    NZ  100    -0.385400     14.01000 ; qtot 1.835
   101    H     6   LYS   HZ1  101     0.340000      1.00800 ; qtot 2.175
   102    H     6   LYS   HZ2  102     0.340000      1.00800 ; qtot 2.515
   103    H     6   LYS   HZ3  103     0.340000      1.00800 ; qtot 2.855
   104    C     6   LYS     C  104     0.734100     12.01000 ; qtot 3.589
   105    O     6   LYS     O  105    -0.589400     16.00000 ; qtot 3.000
   106    N     7   LYS     N  106    -0.347900     14.01000 ; qtot 2.652
   107    H     7   LYS     H  107     0.274700      1.00800 ; qtot 2.927
   108   CX     7   LYS    CA  108    -0.240000     12.01000 ; qtot 2.687
   109   H1     7   LYS    HA  109     0.142600      1.00800 ; qtot 2.829
   110   C8     7   LYS    CB  110    -0.009400     12.01000 ; qtot 2.820
   111   HC     7   LYS   HB2  111     0.036200      1.00800 ; qtot 2.856
   112   HC     7   LYS   HB3  112     0.036200      1.00800 ; qtot 2.892
   113   C8     7   LYS    CG  113     0.018700     12.01000 ; qtot 2.911
   114   HC     7   LYS   HG2  114     0.010300      1.00800 ; qtot 2.921
   115   HC     7   LYS   HG3  115     0.010300      1.00800 ; qtot 2.932
   116   C8     7   LYS    CD  116    -0.047900     12.01000 ; qtot 2.884
   117   HC     7   LYS   HD2  117     0.062100      1.00800 ; qtot 2.946
   118   HC     7   LYS   HD3  118     0.062100      1.00800 ; qtot 3.008
   119   C8     7   LYS    CE  119    -0.014300     12.01000 ; qtot 2.994
   120   HP     7   LYS   HE2  120     0.113500      1.00800 ; qtot 3.107
   121   HP     7   LYS   HE3  121     0.113500      1.00800 ; qtot 3.221
   122   N3     7   LYS    NZ  122    -0.385400     14.01000 ; qtot 2.835
   123    H     7   LYS   HZ1  123     0.340000      1.00800 ; qtot 3.175
   124    H     7   LYS   HZ2  124     0.340000      1.00800 ; qtot 3.515
   125    H     7   LYS   HZ3  125     0.340000      1.00800 ; qtot 3.855
   126    C     7   LYS     C  126     0.734100     12.01000 ; qtot 4.589
   127    O     7   LYS     O  127    -0.589400     16.00000 ; qtot 4.000
   128    N     8   ALA     N  128    -0.415700     14.01000 ; qtot 3.584
   129    H     8   ALA     H  129     0.271900      1.00800 ; qtot 3.856
   130   CX     8   ALA    CA  130     0.033700     12.01000 ; qtot 3.890
   131   H1     8   ALA    HA  131     0.082300      1.00800 ; qtot 3.972
   132   CT     8   ALA    CB  132    -0.182500     12.01000 ; qtot 3.790
   133   HC     8   ALA   HB1  133     0.060300      1.00800 ; qtot 3.850
   134   HC     8   ALA   HB2  134     0.060300      1.00800 ; qtot 3.910
   135   HC     8   ALA   HB3  135     0.060300      1.00800 ; qtot 3.971
   136    C     8   ALA     C  136     0.597300     12.01000 ; qtot 4.568
   137    O     8   ALA     O  137    -0.567900     16.00000 ; qtot 4.000
   138    N     9   SER     N  138    -0.415700     14.01000 ; qtot 3.584
   139    H     9   SER     H  139     0.271900      1.00800 ; qtot 3.856
   140   CX     9   SER    CA  140    -0.024900     12.01000 ; qtot 3.831
   141   H1     9   SER    HA  141     0.084300      1.00800 ; qtot 3.916
   142  A2C     9   SER    CB  142     0.211700     12.01000 ; qtot 4.127
   143   H1     9   SER   HB2  143     0.035200      1.00800 ; qtot 4.162
   144   H1     9   SER   HB3  144     0.035200      1.00800 ; qtot 4.198
   145   OH     9   SER    OG  145    -0.654600     16.00000 ; qtot 3.543
   146   HO     9   SER    HG  146     0.427500      1.00800 ; qtot 3.971
   147    C     9   SER     C  147     0.597300     12.01000 ; qtot 4.568
   148    O     9   SER     O  148    -0.567900     16.00000 ; qtot 4.000
   149    N    10   PRO     N  149    -0.254800     14.01000 ; qtot 3.745
   150   CT    10   PRO    CD  150     0.019200     12.01000 ; qtot 3.764
   151   H1    10   PRO   HD2  151     0.039100      1.00800 ; qtot 3.803
   152   H1    10   PRO   HD3  152     0.039100      1.00800 ; qtot 3.843
   153   CT    10   PRO    CG  153     0.018900     12.01000 ; qtot 3.861
   154   HC    10   PRO   HG2  154     0.021300      1.00800 ; qtot 3.883
   155   HC    10   PRO   HG3  155     0.021300      1.00800 ; qtot 3.904
   156   CT    10   PRO    CB  156    -0.007000     12.01000 ; qtot 3.897
   157   HC    10   PRO   HB2  157     0.025300      1.00800 ; qtot 3.922
   158   HC    10   PRO   HB3  158     0.025300      1.00800 ; qtot 3.948
   159   CX    10   PRO    CA  159    -0.026600     12.01000 ; qtot 3.921
   160   H1    10   PRO    HA  160     0.064100      1.00800 ; qtot 3.985
   161    C    10   PRO     C  161     0.589600     12.01000 ; qtot 4.575
   162    O    10   PRO     O  162    -0.574800     16.00000 ; qtot 4.000
   163    N    11   ASN     N  163    -0.415700     14.01000 ; qtot 3.584
   164    H    11   ASN     H  164     0.271900      1.00800 ; qtot 3.856
   165   CX    11   ASN    CA  165     0.014300     12.01000 ; qtot 3.870
   166   H1    11   ASN    HA  166     0.104800      1.00800 ; qtot 3.975
   167  A2C    11   ASN    CB  167    -0.204100     12.01000 ; qtot 3.771
   168   HC    11   ASN   HB2  168     0.079700      1.00800 ; qtot 3.851
   169   HC    11   ASN   HB3  169     0.079700      1.00800 ; qtot 3.931
   170    C    11   ASN    CG  170     0.713000     12.01000 ; qtot 4.644
   171    O    11   ASN   OD1  171    -0.593100     16.00000 ; qtot 4.050
   172    N    11   ASN   ND2  172    -0.919100     14.01000 ; qtot 3.131
   173    H    11   ASN  HD21  173     0.419600      1.00800 ; qtot 3.551
   174    H    11   ASN  HD22  174     0.419600      1.00800 ; qtot 3.971
   175    C    11   ASN     C  175     0.597300     12.01000 ; qtot 4.568
   176    O    11   ASN     O  176    -0.567900     16.00000 ; qtot 4.000
   177    N    12   GLY     N  177    -0.415700     14.01000 ; qtot 3.584
   178    H    12   GLY     H  178     0.271900      1.00800 ; qtot 3.856
   179   CX    12   GLY    CA  179    -0.025200     12.01000 ; qtot 3.831
   180   H1    12   GLY   HA2  180     0.069800      1.00800 ; qtot 3.901
   181   H1    12   GLY   HA3  181     0.069800      1.00800 ; qtot 3.971
   182    C    12   GLY     C  182     0.597300     12.01000 ; qtot 4.568
   183    O    12   GLY     O  183    -0.567900     16.00000 ; qtot 4.000
   184    N    13   LYS     N  184    -0.347900     14.01000 ; qtot 3.652
   185    H    13   LYS     H  185     0.274700      1.00800 ; qtot 3.927
   186   CX    13   LYS    CA  186    -0.240000     12.01000 ; qtot 3.687
   187   H1    13   LYS    HA  187     0.142600      1.00800 ; qtot 3.829
   188   C8    13   LYS    CB  188    -0.009400     12.01000 ; qtot 3.820
   189   HC    13   LYS   HB2  189     0.036200      1.00800 ; qtot 3.856
   190   HC    13   LYS   HB3  190     0.036200      1.00800 ; qtot 3.892
   191   C8    13   LYS    CG  191     0.018700     12.01000 ; qtot 3.911
   192   HC    13   LYS   HG2  192     0.010300      1.00800 ; qtot 3.921
   193   HC    13   LYS   HG3  193     0.010300      1.00800 ; qtot 3.932
   194   C8    13   LYS    CD  194    -0.047900     12.01000 ; qtot 3.884
   195   HC    13   LYS   HD2  195     0.062100      1.00800 ; qtot 3.946
   196   HC    13   LYS   HD3  196     0.062100      1.00800 ; qtot 4.008
   197   C8    13   LYS    CE  197    -0.014300     12.01000 ; qtot 3.994
   198   HP    13   LYS   HE2  198     0.113500      1.00800 ; qtot 4.107
   199   HP    13   LYS   HE3  199     0.113500      1.00800 ; qtot 4.221
   200   N3    13   LYS    NZ  200    -0.385400     14.01000 ; qtot 3.835
   201    H    13   LYS   HZ1  201     0.340000      1.00800 ; qtot 4.175
   202    H    13   LYS   HZ2  202     0.340000      1.00800 ; qtot 4.515
   203    H    13   LYS   HZ3  203     0.340000      1.00800 ; qtot 4.855
   204    C    13   LYS     C  204     0.734100     12.01000 ; qtot 5.589
   205    O    13   LYS     O  205    -0.589400     16.00000 ; qtot 5.000
   206    N    14   LEU     N  206    -0.415700     14.01000 ; qtot 4.584
   207    H    14   LEU     H  207     0.271900      1.00800 ; qtot 4.856
   208   CX    14   LEU    CA  208    -0.051800     12.01000 ; qtot 4.804
   209   H1    14   LEU    HA  209     0.092200      1.00800 ; qtot 4.897
   210  A2C    14   LEU    CB  210    -0.110200     12.01000 ; qtot 4.786
   211   HC    14   LEU   HB2  211     0.045700      1.00800 ; qtot 4.832
   212   HC    14   LEU   HB3  212     0.045700      1.00800 ; qtot 4.878
   213  A3C    14   LEU    CG  213     0.353100     12.01000 ; qtot 5.231
   214   HC    14   LEU    HG  214    -0.036100      1.00800 ; qtot 5.195
   215   CT    14   LEU   CD1  215    -0.412100     12.01000 ; qtot 4.783
   216   HC    14   LEU  HD11  216     0.100000      1.00800 ; qtot 4.883
   217   HC    14   LEU  HD12  217     0.100000      1.00800 ; qtot 4.983
   218   HC    14   LEU  HD13  218     0.100000      1.00800 ; qtot 5.083
   219   CT    14   LEU   CD2  219    -0.412100     12.01000 ; qtot 4.671
   220   HC    14   LEU  HD21  220     0.100000      1.00800 ; qtot 4.771
   221   HC    14   LEU  HD22  221     0.100000      1.00800 ; qtot 4.871
   222   HC    14   LEU  HD23  222     0.100000      1.00800 ; qtot 4.971
   223    C    14   LEU     C  223     0.597300     12.01000 ; qtot 5.568
   224    O    14   LEU     O  224    -0.567900     16.00000 ; qtot 5.000
   225    N    15   THR     N  225    -0.415700     14.01000 ; qtot 4.584
   226    H    15   THR     H  226     0.271900      1.00800 ; qtot 4.856
   227   CX    15   THR    CA  227    -0.038900     12.01000 ; qtot 4.817
   228   H1    15   THR    HA  228     0.100700      1.00800 ; qtot 4.918
   229  A3C    15   THR    CB  229     0.365400     12.01000 ; qtot 5.283
   230   H1    15   THR    HB  230     0.004300      1.00800 ; qtot 5.288
   231   CT    15   THR   CG2  231    -0.243800     12.01000 ; qtot 5.044
   232   HC    15   THR  HG21  232     0.064200      1.00800 ; qtot 5.108
   233   HC    15   THR  HG22  233     0.064200      1.00800 ; qtot 5.172
   234   HC    15   THR  HG23  234     0.064200      1.00800 ; qtot 5.236
   235   OH    15   THR   OG1  235    -0.676100     16.00000 ; qtot 4.560
   236   HO    15   THR   HG1  236     0.410200      1.00800 ; qtot 4.971
   237    C    15   THR     C  237     0.597300     12.01000 ; qtot 5.568
   238    O    15   THR     O  238    -0.567900     16.00000 ; qtot 5.000
   239    N    16   VAL     N  239    -0.415700     14.01000 ; qtot 4.584
   240    H    16   VAL     H  240     0.271900      1.00800 ; qtot 4.856
   241   CX    16   VAL    CA  241    -0.087500     12.01000 ; qtot 4.769
   242   H1    16   VAL    HA  242     0.096900      1.00800 ; qtot 4.866
   243  A3C    16   VAL    CB  243     0.298500     12.01000 ; qtot 5.164
   244   HC    16   VAL    HB  244    -0.029700      1.00800 ; qtot 5.134
   245   CT    16   VAL   CG1  245    -0.319200     12.01000 ; qtot 4.815
   246   HC    16   VAL  HG11  246     0.079100      1.00800 ; qtot 4.894
   247   HC    16   VAL  HG12  247     0.079100      1.00800 ; qtot 4.973
   248   HC    16   VAL  HG13  248     0.079100      1.00800 ; qtot 5.052
   249   CT    16   VAL   CG2  249    -0.319200     12.01000 ; qtot 4.733
   250   HC    16   VAL  HG21  250     0.079100      1.00800 ; qtot 4.812
   251   HC    16   VAL  HG22  251     0.079100      1.00800 ; qtot 4.891
   252   HC    16   VAL  HG23  252     0.079100      1.00800 ; qtot 4.971
   253    C    16   VAL     C  253     0.597300     12.01000 ; qtot 5.568
   254    O    16   VAL     O  254    -0.567900     16.00000 ; qtot 5.000
   255    N    17   TYR     N  255    -0.415700     14.01000 ; qtot 4.584
   256    H    17   TYR     H  256     0.271900      1.00800 ; qtot 4.856
   257   CX    17   TYR    CA  257    -0.001400     12.01000 ; qtot 4.855
   258   H1    17   TYR    HA  258     0.087600      1.00800 ; qtot 4.942
   259   CT    17   TYR    CB  259    -0.015200     12.01000 ; qtot 4.927
   260   HC    17   TYR   HB2  260     0.029500      1.00800 ; qtot 4.957
   261   HC    17   TYR   HB3  261     0.029500      1.00800 ; qtot 4.986
   262   CA    17   TYR    CG  262    -0.001100     12.01000 ; qtot 4.985
   263   CA    17   TYR   CD1  263    -0.190600     12.01000 ; qtot 4.794
   264   HA    17   TYR   HD1  264     0.169900      1.00800 ; qtot 4.964
   265   CA    17   TYR   CE1  265    -0.234100     12.01000 ; qtot 4.730
   266   HA    17   TYR   HE1  266     0.165600      1.00800 ; qtot 4.896
   267    C    17   TYR    CZ  267     0.322600     12.01000 ; qtot 5.218
   268   OH    17   TYR    OH  268    -0.557900     16.00000 ; qtot 4.661
   269   HO    17   TYR    HH  269     0.399200      1.00800 ; qtot 5.060
   270   CA    17   TYR   CE2  270    -0.234100     12.01000 ; qtot 4.826
   271   HA    17   TYR   HE2  271     0.165600      1.00800 ; qtot 4.991
   272   CA    17   TYR   CD2  272    -0.190600     12.01000 ; qtot 4.801
   273   HA    17   TYR   HD2  273     0.169900      1.00800 ; qtot 4.971
   274    C    17   TYR     C  274     0.597300     12.01000 ; qtot 5.568
   275    O    17   TYR     O  275    -0.567900     16.00000 ; qtot 5.000
   276    N    18   LEU     N  276    -0.415700     14.01000 ; qtot 4.584
   277    H    18   LEU     H  277     0.271900      1.00800 ; qtot 4.856
   278   CX    18   LEU    CA  278    -0.051800     12.01000 ; qtot 4.804
   279   H1    18   LEU    HA  279     0.092200      1.00800 ; qtot 4.897
   280  A2C    18   LEU    CB  280    -0.110200     12.01000 ; qtot 4.786
   281   HC    18   LEU   HB2  281     0.045700      1.00800 ; qtot 4.832
   282   HC    18   LEU   HB3  282     0.045700      1.00800 ; qtot 4.878
   283  A3C    18   LEU    CG  283     0.353100     12.01000 ; qtot 5.231
   284   HC    18   LEU    HG  284    -0.036100      1.00800 ; qtot 5.195
   285   CT    18   LEU   CD1  285    -0.412100     12.01000 ; qtot 4.783
   286   HC    18   LEU  HD11  286     0.100000      1.00800 ; qtot 4.883
   287   HC    18   LEU  HD12  287     0.100000      1.00800 ; qtot 4.983
   288   HC    18   LEU  HD13  288     0.100000      1.00800 ; qtot 5.083
   289   CT    18   LEU   CD2  289    -0.412100     12.01000 ; qtot 4.671
   290   HC    18   LEU  HD21  290     0.100000      1.00800 ; qtot 4.771
   291   HC    18   LEU  HD22  291     0.100000      1.00800 ; qtot 4.871
   292   HC    18   LEU  HD23  292     0.100000      1.00800 ; qtot 4.971
   293    C    18   LEU     C  293     0.597300     12.01000 ; qtot 5.568
   294    O    18   LEU     O  294    -0.567900     16.00000 ; qtot 5.000
   295    N    19   GLY     N  295    -0.415700     14.01000 ; qtot 4.584
   296    H    19   GLY     H  296     0.271900      1.00800 ; qtot 4.856
   297   CX    19   GLY    CA  297    -0.025200     12.01000 ; qtot 4.831
   298   H1    19   GLY   HA2  298     0.069800      1.00800 ; qtot 4.901
   299   H1    19   GLY   HA3  299     0.069800      1.00800 ; qtot 4.971
   300    C    19   GLY     C  300     0.597300     12.01000 ; qtot 5.568
   301    O    19   GLY     O  301    -0.567900     16.00000 ; qtot 5.000
   302    N    20   LYS     N  302    -0.347900     14.01000 ; qtot 4.652
   303    H    20   LYS     H  303     0.274700      1.00800 ; qtot 4.927
   304   CX    20   LYS    CA  304    -0.240000     12.01000 ; qtot 4.687
   305   H1    20   LYS    HA  305     0.142600      1.00800 ; qtot 4.829
   306   C8    20   LYS    CB  306    -0.009400     12.01000 ; qtot 4.820
   307   HC    20   LYS   HB2  307     0.036200      1.00800 ; qtot 4.856
   308   HC    20   LYS   HB3  308     0.036200      1.00800 ; qtot 4.892
   309   C8    20   LYS    CG  309     0.018700     12.01000 ; qtot 4.911
   310   HC    20   LYS   HG2  310     0.010300      1.00800 ; qtot 4.921
   311   HC    20   LYS   HG3  311     0.010300      1.00800 ; qtot 4.932
   312   C8    20   LYS    CD  312    -0.047900     12.01000 ; qtot 4.884
   313   HC    20   LYS   HD2  313     0.062100      1.00800 ; qtot 4.946
   314   HC    20   LYS   HD3  314     0.062100      1.00800 ; qtot 5.008
   315   C8    20   LYS    CE  315    -0.014300     12.01000 ; qtot 4.994
   316   HP    20   LYS   HE2  316     0.113500      1.00800 ; qtot 5.107
   317   HP    20   LYS   HE3  317     0.113500      1.00800 ; qtot 5.221
   318   N3    20   LYS    NZ  318    -0.385400     14.01000 ; qtot 4.835
   319    H    20   LYS   HZ1  319     0.340000      1.00800 ; qtot 5.175
   320    H    20   LYS   HZ2  320     0.340000      1.00800 ; qtot 5.515
   321    H    20   LYS   HZ3  321     0.340000      1.00800 ; qtot 5.855
   322    C    20   LYS     C  322     0.734100     12.01000 ; qtot 6.589
   323    O    20   LYS     O  323    -0.589400     16.00000 ; qtot 6.000
   324    N    21   ARG     N  324    -0.347900     14.01000 ; qtot 5.652
   325    H    21   ARG     H  325     0.274700      1.00800 ; qtot 5.927
   326   CX    21   ARG    CA  326    -0.263700     12.01000 ; qtot 5.663
   327   H1    21   ARG    HA  327     0.156000      1.00800 ; qtot 5.819
   328   C8    21   ARG    CB  328    -0.000700     12.01000 ; qtot 5.818
   329   HC    21   ARG   HB2  329     0.032700      1.00800 ; qtot 5.851
   330   HC    21   ARG   HB3  330     0.032700      1.00800 ; qtot 5.884
   331   C8    21   ARG    CG  331     0.039000     12.01000 ; qtot 5.923
   332   HC    21   ARG   HG2  332     0.028500      1.00800 ; qtot 5.951
   333   HC    21   ARG   HG3  333     0.028500      1.00800 ; qtot 5.980
   334   C8    21   ARG    CD  334     0.048600     12.01000 ; qtot 6.028
   335   H1    21   ARG   HD2  335     0.068700      1.00800 ; qtot 6.097
   336   H1    21   ARG   HD3  336     0.068700      1.00800 ; qtot 6.166
   337   N2    21   ARG    NE  337    -0.529500     14.01000 ; qtot 5.636
   338    H    21   ARG    HE  338     0.345600      1.00800 ; qtot 5.982
   339   CA    21   ARG    CZ  339     0.807600     12.01000 ; qtot 6.789
   340   N2    21   ARG   NH1  340    -0.862700     14.01000 ; qtot 5.927
   341    H    21   ARG  HH11  341     0.447800      1.00800 ; qtot 6.375
   342    H    21   ARG  HH12  342     0.447800      1.00800 ; qtot 6.822
   343   N2    21   ARG   NH2  343    -0.862700     14.01000 ; qtot 5.960
   344    H    21   ARG  HH21  344     0.447800      1.00800 ; qtot 6.407
   345    H    21   ARG  HH22  345     0.447800      1.00800 ; qtot 6.855
   346    C    21   ARG     C  346     0.734100     12.01000 ; qtot 7.589
   347    O    21   ARG     O  347    -0.589400     16.00000 ; qtot 7.000
   348    N    22   ASP     N  348    -0.516300     14.01000 ; qtot 6.484
   349    H    22   ASP     H  349     0.293600      1.00800 ; qtot 6.777
   350   CX    22   ASP    CA  350     0.038100     12.01000 ; qtot 6.815
   351   H1    22   ASP    HA  351     0.088000      1.00800 ; qtot 6.903
   352  A2C    22   ASP    CB  352    -0.030300     12.01000 ; qtot 6.873
   353   HC    22   ASP   HB2  353    -0.012200      1.00800 ; qtot 6.861
   354   HC    22   ASP   HB3  354    -0.012200      1.00800 ; qtot 6.849
   355   CO    22   ASP    CG  355     0.799400     12.01000 ; qtot 7.648
   356   O2    22   ASP   OD1  356    -0.801400     16.00000 ; qtot 6.847
   357   O2    22   ASP   OD2  357    -0.801400     16.00000 ; qtot 6.045
   358    C    22   ASP     C  358     0.536600     12.01000 ; qtot 6.582
   359    O    22   ASP     O  359    -0.581900     16.00000 ; qtot 6.000
   360    N    23   PHE     N  360    -0.415700     14.01000 ; qtot 5.584
   361    H    23   PHE     H  361     0.271900      1.00800 ; qtot 5.856
   362   CX    23   PHE    CA  362    -0.002400     12.01000 ; qtot 5.854
   363   H1    23   PHE    HA  363     0.097800      1.00800 ; qtot 5.952
   364   CT    23   PHE    CB  364    -0.034300     12.01000 ; qtot 5.917
   365   HC    23   PHE   HB2  365     0.029500      1.00800 ; qtot 5.947
   366   HC    23   PHE   HB3  366     0.029500      1.00800 ; qtot 5.976
   367   CA    23   PHE    CG  367     0.011800     12.01000 ; qtot 5.988
   368   CA    23   PHE   CD1  368    -0.125600     12.01000 ; qtot 5.862
   369   HA    23   PHE   HD1  369     0.133000      1.00800 ; qtot 5.995
   370   CA    23   PHE   CE1  370    -0.170400     12.01000 ; qtot 5.825
   371   HA    23   PHE   HE1  371     0.143000      1.00800 ; qtot 5.968
   372   CA    23   PHE    CZ  372    -0.107200     12.01000 ; qtot 5.861
   373   HA    23   PHE    HZ  373     0.129700      1.00800 ; qtot 5.991
   374   CA    23   PHE   CE2  374    -0.170400     12.01000 ; qtot 5.820
   375   HA    23   PHE   HE2  375     0.143000      1.00800 ; qtot 5.963
   376   CA    23   PHE   CD2  376    -0.125600     12.01000 ; qtot 5.838
   377   HA    23   PHE   HD2  377     0.133000      1.00800 ; qtot 5.971
   378    C    23   PHE     C  378     0.597300     12.01000 ; qtot 6.568
   379    O    23   PHE     O  379    -0.567900     16.00000 ; qtot 6.000
   380    N    24   VAL     N  380    -0.415700     14.01000 ; qtot 5.584
   381    H    24   VAL     H  381     0.271900      1.00800 ; qtot 5.856
   382   CX    24   VAL    CA  382    -0.087500     12.01000 ; qtot 5.769
   383   H1    24   VAL    HA  383     0.096900      1.00800 ; qtot 5.866
   384  A3C    24   VAL    CB  384     0.298500     12.01000 ; qtot 6.164
   385   HC    24   VAL    HB  385    -0.029700      1.00800 ; qtot 6.134
   386   CT    24   VAL   CG1  386    -0.319200     12.01000 ; qtot 5.815
   387   HC    24   VAL  HG11  387     0.079100      1.00800 ; qtot 5.894
   388   HC    24   VAL  HG12  388     0.079100      1.00800 ; qtot 5.973
   389   HC    24   VAL  HG13  389     0.079100      1.00800 ; qtot 6.052
   390   CT    24   VAL   CG2  390    -0.319200     12.01000 ; qtot 5.733
   391   HC    24   VAL  HG21  391     0.079100      1.00800 ; qtot 5.812
   392   HC    24   VAL  HG22  392     0.079100      1.00800 ; qtot 5.891
   393   HC    24   VAL  HG23  393     0.079100      1.00800 ; qtot 5.971
   394    C    24   VAL     C  394     0.597300     12.01000 ; qtot 6.568
   395    O    24   VAL     O  395    -0.567900     16.00000 ; qtot 6.000
   396    N    25   ASP     N  396    -0.516300     14.01000 ; qtot 5.484
   397    H    25   ASP     H  397     0.293600      1.00800 ; qtot 5.777
   398   CX    25   ASP    CA  398     0.038100     12.01000 ; qtot 5.815
   399   H1    25   ASP    HA  399     0.088000      1.00800 ; qtot 5.903
   400  A2C    25   ASP    CB  400    -0.030300     12.01000 ; qtot 5.873
   401   HC    25   ASP   HB2  401    -0.012200      1.00800 ; qtot 5.861
   402   HC    25   ASP   HB3  402    -0.012200      1.00800 ; qtot 5.849
   403   CO    25   ASP    CG  403     0.799400     12.01000 ; qtot 6.648
   404   O2    25   ASP   OD1  404    -0.801400     16.00000 ; qtot 5.847
   405   O2    25   ASP   OD2  405    -0.801400     16.00000 ; qtot 5.045
   406    C    25   ASP     C  406     0.536600     12.01000 ; qtot 5.582
   407    O    25   ASP     O  407    -0.581900     16.00000 ; qtot 5.000
   408    N    26   HIE     N  408    -0.415700     14.01000 ; qtot 4.584
   409    H    26   HIE     H  409     0.271900      1.00800 ; qtot 4.856
   410   CX    26   HIE    CA  410    -0.058100     12.01000 ; qtot 4.798
   411   H1    26   HIE    HA  411     0.136000      1.00800 ; qtot 4.934
   412   CT    26   HIE    CB  412    -0.007400     12.01000 ; qtot 4.927
   413   HC    26   HIE   HB2  413     0.036700      1.00800 ; qtot 4.963
   414   HC    26   HIE   HB3  414     0.036700      1.00800 ; qtot 5.000
   415   CC    26   HIE    CG  415     0.186800     12.01000 ; qtot 5.187
   416   NB    26   HIE   ND1  416    -0.543200     14.01000 ; qtot 4.644
   417   CR    26   HIE   CE1  417     0.163500     12.01000 ; qtot 4.807
   418   H5    26   HIE   HE1  418     0.143500      1.00800 ; qtot 4.951
   419   NA    26   HIE   NE2  419    -0.279500     14.01000 ; qtot 4.671
   420    H    26   HIE   HE2  420     0.333900      1.00800 ; qtot 5.005
   421   CW    26   HIE   CD2  421    -0.220700     12.01000 ; qtot 4.784
   422   H4    26   HIE   HD2  422     0.186200      1.00800 ; qtot 4.971
   423    C    26   HIE     C  423     0.597300     12.01000 ; qtot 5.568
   424    O    26   HIE     O  424    -0.567900     16.00000 ; qtot 5.000
   425    N    27   ILE     N  425    -0.415700     14.01000 ; qtot 4.584
   426    H    27   ILE     H  426     0.271900      1.00800 ; qtot 4.856
   427   CX    27   ILE    CA  427    -0.059700     12.01000 ; qtot 4.796
   428   H1    27   ILE    HA  428     0.086900      1.00800 ; qtot 4.883
   429  A3C    27   ILE    CB  429     0.130300     12.01000 ; qtot 5.014
   430   HC    27   ILE    HB  430     0.018700      1.00800 ; qtot 5.032
   431   CT    27   ILE   CG2  431    -0.320400     12.01000 ; qtot 4.712
   432   HC    27   ILE  HG21  432     0.088200      1.00800 ; qtot 4.800
   433   HC    27   ILE  HG22  433     0.088200      1.00800 ; qtot 4.888
   434   HC    27   ILE  HG23  434     0.088200      1.00800 ; qtot 4.977
   435  A2C    27   ILE   CG1  435    -0.043000     12.01000 ; qtot 4.934
   436   HC    27   ILE  HG12  436     0.023600      1.00800 ; qtot 4.957
   437   HC    27   ILE  HG13  437     0.023600      1.00800 ; qtot 4.981
   438   CT    27   ILE   CD1  438    -0.066000     12.01000 ; qtot 4.915
   439   HC    27   ILE  HD11  439     0.018600      1.00800 ; qtot 4.933
   440   HC    27   ILE  HD12  440     0.018600      1.00800 ; qtot 4.952
   441   HC    27   ILE  HD13  441     0.018600      1.00800 ; qtot 4.971
   442    C    27   ILE     C  442     0.597300     12.01000 ; qtot 5.568
   443    O    27   ILE     O  443    -0.567900     16.00000 ; qtot 5.000
   444    N    28   ASP     N  444    -0.516300     14.01000 ; qtot 4.484
   445    H    28   ASP     H  445     0.293600      1.00800 ; qtot 4.777
   446   CX    28   ASP    CA  446     0.038100     12.01000 ; qtot 4.815
   447   H1    28   ASP    HA  447     0.088000      1.00800 ; qtot 4.903
   448  A2C    28   ASP    CB  448    -0.030300     12.01000 ; qtot 4.873
   449   HC    28   ASP   HB2  449    -0.012200      1.00800 ; qtot 4.861
   450   HC    28   ASP   HB3  450    -0.012200      1.00800 ; qtot 4.849
   451   CO    28   ASP    CG  451     0.799400     12.01000 ; qtot 5.648
   452   O2    28   ASP   OD1  452    -0.801400     16.00000 ; qtot 4.847
   453   O2    28   ASP   OD2  453    -0.801400     16.00000 ; qtot 4.045
   454    C    28   ASP     C  454     0.536600     12.01000 ; qtot 4.582
   455    O    28   ASP     O  455    -0.581900     16.00000 ; qtot 4.000
   456    N    29   LEU     N  456    -0.415700     14.01000 ; qtot 3.584
   457    H    29   LEU     H  457     0.271900      1.00800 ; qtot 3.856
   458   CX    29   LEU    CA  458    -0.051800     12.01000 ; qtot 3.804
   459   H1    29   LEU    HA  459     0.092200      1.00800 ; qtot 3.897
   460  A2C    29   LEU    CB  460    -0.110200     12.01000 ; qtot 3.786
   461   HC    29   LEU   HB2  461     0.045700      1.00800 ; qtot 3.832
   462   HC    29   LEU   HB3  462     0.045700      1.00800 ; qtot 3.878
   463  A3C    29   LEU    CG  463     0.353100     12.01000 ; qtot 4.231
   464   HC    29   LEU    HG  464    -0.036100      1.00800 ; qtot 4.195
   465   CT    29   LEU   CD1  465    -0.412100     12.01000 ; qtot 3.783
   466   HC    29   LEU  HD11  466     0.100000      1.00800 ; qtot 3.883
   467   HC    29   LEU  HD12  467     0.100000      1.00800 ; qtot 3.983
   468   HC    29   LEU  HD13  468     0.100000      1.00800 ; qtot 4.083
   469   CT    29   LEU   CD2  469    -0.412100     12.01000 ; qtot 3.671
   470   HC    29   LEU  HD21  470     0.100000      1.00800 ; qtot 3.771
   471   HC    29   LEU  HD22  471     0.100000      1.00800 ; qtot 3.871
   472   HC    29   LEU  HD23  472     0.100000      1.00800 ; qtot 3.971
   473    C    29   LEU     C  473     0.597300     12.01000 ; qtot 4.568
   474    O    29   LEU     O  474    -0.567900     16.00000 ; qtot 4.000
   475    N    30   VAL     N  475    -0.415700     14.01000 ; qtot 3.584
   476    H    30   VAL     H  476     0.271900      1.00800 ; qtot 3.856
   477   CX    30   VAL    CA  477    -0.087500     12.01000 ; qtot 3.769
   478   H1    30   VAL    HA  478     0.096900      1.00800 ; qtot 3.866
   479  A3C    30   VAL    CB  479     0.298500     12.01000 ; qtot 4.164
   480   HC    30   VAL    HB  480    -0.029700      1.00800 ; qtot 4.134
   481   CT    30   VAL   CG1  481    -0.319200     12.01000 ; qtot 3.815
   482   HC    30   VAL  HG11  482     0.079100      1.00800 ; qtot 3.894
   483   HC    30   VAL  HG12  483     0.079100      1.00800 ; qtot 3.973
   484   HC    30   VAL  HG13  484     0.079100      1.00800 ; qtot 4.052
   485   CT    30   VAL   CG2  485    -0.319200     12.01000 ; qtot 3.733
   486   HC    30   VAL  HG21  486     0.079100      1.00800 ; qtot 3.812
   487   HC    30   VAL  HG22  487     0.079100      1.00800 ; qtot 3.891
   488   HC    30   VAL  HG23  488     0.079100      1.00800 ; qtot 3.971
   489    C    30   VAL     C  489     0.597300     12.01000 ; qtot 4.568
   490    O    30   VAL     O  490    -0.567900     16.00000 ; qtot 4.000
   491    N    31   GLU     N  491    -0.516300     14.01000 ; qtot 3.484
   492    H    31   GLU     H  492     0.293600      1.00800 ; qtot 3.777
   493   CX    31   GLU    CA  493     0.039700     12.01000 ; qtot 3.817
   494   H1    31   GLU    HA  494     0.110500      1.00800 ; qtot 3.927
   495  A2C    31   GLU    CB  495     0.056000     12.01000 ; qtot 3.983
   496   HC    31   GLU   HB2  496    -0.017300      1.00800 ; qtot 3.966
   497   HC    31   GLU   HB3  497    -0.017300      1.00800 ; qtot 3.949
   498  A2C    31   GLU    CG  498     0.013600     12.01000 ; qtot 3.962
   499   HC    31   GLU   HG2  499    -0.042500      1.00800 ; qtot 3.920
   500   HC    31   GLU   HG3  500    -0.042500      1.00800 ; qtot 3.877
   501   CO    31   GLU    CD  501     0.805400     12.01000 ; qtot 4.683
   502   O2    31   GLU   OE1  502    -0.818800     16.00000 ; qtot 3.864
   503   O2    31   GLU   OE2  503    -0.818800     16.00000 ; qtot 3.045
   504    C    31   GLU     C  504     0.536600     12.01000 ; qtot 3.582
   505    O    31   GLU     O  505    -0.581900     16.00000 ; qtot 3.000
   506    N    32   PRO     N  506    -0.254800     14.01000 ; qtot 2.745
   507   CT    32   PRO    CD  507     0.019200     12.01000 ; qtot 2.764
   508   H1    32   PRO   HD2  508     0.039100      1.00800 ; qtot 2.803
   509   H1    32   PRO   HD3  509     0.039100      1.00800 ; qtot 2.843
   510   CT    32   PRO    CG  510     0.018900     12.01000 ; qtot 2.861
   511   HC    32   PRO   HG2  511     0.021300      1.00800 ; qtot 2.883
   512   HC    32   PRO   HG3  512     0.021300      1.00800 ; qtot 2.904
   513   CT    32   PRO    CB  513    -0.007000     12.01000 ; qtot 2.897
   514   HC    32   PRO   HB2  514     0.025300      1.00800 ; qtot 2.922
   515   HC    32   PRO   HB3  515     0.025300      1.00800 ; qtot 2.948
   516   CX    32   PRO    CA  516    -0.026600     12.01000 ; qtot 2.921
   517   H1    32   PRO    HA  517     0.064100      1.00800 ; qtot 2.985
   518    C    32   PRO     C  518     0.589600     12.01000 ; qtot 3.575
   519    O    32   PRO     O  519    -0.574800     16.00000 ; qtot 3.000
   520    N    33   VAL     N  520    -0.415700     14.01000 ; qtot 2.584
   521    H    33   VAL     H  521     0.271900      1.00800 ; qtot 2.856
   522   CX    33   VAL    CA  522    -0.087500     12.01000 ; qtot 2.769
   523   H1    33   VAL    HA  523     0.096900      1.00800 ; qtot 2.866
   524  A3C    33   VAL    CB  524     0.298500     12.01000 ; qtot 3.164
   525   HC    33   VAL    HB  525    -0.029700      1.00800 ; qtot 3.134
   526   CT    33   VAL   CG1  526    -0.319200     12.01000 ; qtot 2.815
   527   HC    33   VAL  HG11  527     0.079100      1.00800 ; qtot 2.894
   528   HC    33   VAL  HG12  528     0.079100      1.00800 ; qtot 2.973
   529   HC    33   VAL  HG13  529     0.079100      1.00800 ; qtot 3.052
   530   CT    33   VAL   CG2  530    -0.319200     12.01000 ; qtot 2.733
   531   HC    33   VAL  HG21  531     0.079100      1.00800 ; qtot 2.812
   532   HC    33   VAL  HG22  532     0.079100      1.00800 ; qtot 2.891
   533   HC    33   VAL  HG23  533     0.079100      1.00800 ; qtot 2.971
   534    C    33   VAL     C  534     0.597300     12.01000 ; qtot 3.568
   535    O    33   VAL     O  535    -0.567900     16.00000 ; qtot 3.000
   536    N    34   ASP     N  536    -0.516300     14.01000 ; qtot 2.484
   537    H    34   ASP     H  537     0.293600      1.00800 ; qtot 2.777
   538   CX    34   ASP    CA  538     0.038100     12.01000 ; qtot 2.815
   539   H1    34   ASP    HA  539     0.088000      1.00800 ; qtot 2.903
   540  A2C    34   ASP    CB  540    -0.030300     12.01000 ; qtot 2.873
   541   HC    34   ASP   HB2  541    -0.012200      1.00800 ; qtot 2.861
   542   HC    34   ASP   HB3  542    -0.012200      1.00800 ; qtot 2.849
   543   CO    34   ASP    CG  543     0.799400     12.01000 ; qtot 3.648
   544   O2    34   ASP   OD1  544    -0.801400     16.00000 ; qtot 2.847
   545   O2    34   ASP   OD2  545    -0.801400     16.00000 ; qtot 2.045
   546    C    34   ASP     C  546     0.536600     12.01000 ; qtot 2.582
   547    O    34   ASP     O  547    -0.581900     16.00000 ; qtot 2.000
   548    N    35   GLY     N  548    -0.415700     14.01000 ; qtot 1.584
   549    H    35   GLY     H  549     0.271900      1.00800 ; qtot 1.856
   550   CX    35   GLY    CA  550    -0.025200     12.01000 ; qtot 1.831
   551   H1    35   GLY   HA2  551     0.069800      1.00800 ; qtot 1.901
   552   H1    35   GLY   HA3  552     0.069800      1.00800 ; qtot 1.971
   553    C    35   GLY     C  553     0.597300     12.01000 ; qtot 2.568
   554    O    35   GLY     O  554    -0.567900     16.00000 ; qtot 2.000
   555    N    36   VAL     N  555    -0.415700     14.01000 ; qtot 1.584
   556    H    36   VAL     H  556     0.271900      1.00800 ; qtot 1.856
   557   CX    36   VAL    CA  557    -0.087500     12.01000 ; qtot 1.769
   558   H1    36   VAL    HA  558     0.096900      1.00800 ; qtot 1.866
   559  A3C    36   VAL    CB  559     0.298500     12.01000 ; qtot 2.164
   560   HC    36   VAL    HB  560    -0.029700      1.00800 ; qtot 2.134
   561   CT    36   VAL   CG1  561    -0.319200     12.01000 ; qtot 1.815
   562   HC    36   VAL  HG11  562     0.079100      1.00800 ; qtot 1.894
   563   HC    36   VAL  HG12  563     0.079100      1.00800 ; qtot 1.973
   564   HC    36   VAL  HG13  564     0.079100      1.00800 ; qtot 2.052
   565   CT    36   VAL   CG2  565    -0.319200     12.01000 ; qtot 1.733
   566   HC    36   VAL  HG21  566     0.079100      1.00800 ; qtot 1.812
   567   HC    36   VAL  HG22  567     0.079100      1.00800 ; qtot 1.891
   568   HC    36   VAL  HG23  568     0.079100      1.00800 ; qtot 1.971
   569    C    36   VAL     C  569     0.597300     12.01000 ; qtot 2.568
   570    O    36   VAL     O  570    -0.567900     16.00000 ; qtot 2.000
   571    N    37   VAL     N  571    -0.415700     14.01000 ; qtot 1.584
   572    H    37   VAL     H  572     0.271900      1.00800 ; qtot 1.856
   573   CX    37   VAL    CA  573    -0.087500     12.01000 ; qtot 1.769
   574   H1    37   VAL    HA  574     0.096900      1.00800 ; qtot 1.866
   575  A3C    37   VAL    CB  575     0.298500     12.01000 ; qtot 2.164
   576   HC    37   VAL    HB  576    -0.029700      1.00800 ; qtot 2.134
   577   CT    37   VAL   CG1  577    -0.319200     12.01000 ; qtot 1.815
   578   HC    37   VAL  HG11  578     0.079100      1.00800 ; qtot 1.894
   579   HC    37   VAL  HG12  579     0.079100      1.00800 ; qtot 1.973
   580   HC    37   VAL  HG13  580     0.079100      1.00800 ; qtot 2.052
   581   CT    37   VAL   CG2  581    -0.319200     12.01000 ; qtot 1.733
   582   HC    37   VAL  HG21  582     0.079100      1.00800 ; qtot 1.812
   583   HC    37   VAL  HG22  583     0.079100      1.00800 ; qtot 1.891
   584   HC    37   VAL  HG23  584     0.079100      1.00800 ; qtot 1.971
   585    C    37   VAL     C  585     0.597300     12.01000 ; qtot 2.568
   586    O    37   VAL     O  586    -0.567900     16.00000 ; qtot 2.000
   587    N    38   LEU     N  587    -0.415700     14.01000 ; qtot 1.584
   588    H    38   LEU     H  588     0.271900      1.00800 ; qtot 1.856
   589   CX    38   LEU    CA  589    -0.051800     12.01000 ; qtot 1.804
   590   H1    38   LEU    HA  590     0.092200      1.00800 ; qtot 1.897
   591  A2C    38   LEU    CB  591    -0.110200     12.01000 ; qtot 1.786
   592   HC    38   LEU   HB2  592     0.045700      1.00800 ; qtot 1.832
   593   HC    38   LEU   HB3  593     0.045700      1.00800 ; qtot 1.878
   594  A3C    38   LEU    CG  594     0.353100     12.01000 ; qtot 2.231
   595   HC    38   LEU    HG  595    -0.036100      1.00800 ; qtot 2.195
   596   CT    38   LEU   CD1  596    -0.412100     12.01000 ; qtot 1.783
   597   HC    38   LEU  HD11  597     0.100000      1.00800 ; qtot 1.883
   598   HC    38   LEU  HD12  598     0.100000      1.00800 ; qtot 1.983
   599   HC    38   LEU  HD13  599     0.100000      1.00800 ; qtot 2.083
   600   CT    38   LEU   CD2  600    -0.412100     12.01000 ; qtot 1.671
   601   HC    38   LEU  HD21  601     0.100000      1.00800 ; qtot 1.771
   602   HC    38   LEU  HD22  602     0.100000      1.00800 ; qtot 1.871
   603   HC    38   LEU  HD23  603     0.100000      1.00800 ; qtot 1.971
   604    C    38   LEU     C  604     0.597300     12.01000 ; qtot 2.568
   605    O    38   LEU     O  605    -0.567900     16.00000 ; qtot 2.000
   606    N    39   VAL     N  606    -0.415700     14.01000 ; qtot 1.584
   607    H    39   VAL     H  607     0.271900      1.00800 ; qtot 1.856
   608   CX    39   VAL    CA  608    -0.087500     12.01000 ; qtot 1.769
   609   H1    39   VAL    HA  609     0.096900      1.00800 ; qtot 1.866
   610  A3C    39   VAL    CB  610     0.298500     12.01000 ; qtot 2.164
   611   HC    39   VAL    HB  611    -0.029700      1.00800 ; qtot 2.134
   612   CT    39   VAL   CG1  612    -0.319200     12.01000 ; qtot 1.815
   613   HC    39   VAL  HG11  613     0.079100      1.00800 ; qtot 1.894
   614   HC    39   VAL  HG12  614     0.079100      1.00800 ; qtot 1.973
   615   HC    39   VAL  HG13  615     0.079100      1.00800 ; qtot 2.052
   616   CT    39   VAL   CG2  616    -0.319200     12.01000 ; qtot 1.733
   617   HC    39   VAL  HG21  617     0.079100      1.00800 ; qtot 1.812
   618   HC    39   VAL  HG22  618     0.079100      1.00800 ; qtot 1.891
   619   HC    39   VAL  HG23  619     0.079100      1.00800 ; qtot 1.971
   620    C    39   VAL     C  620     0.597300     12.01000 ; qtot 2.568
   621    O    39   VAL     O  621    -0.567900     16.00000 ; qtot 2.000
   622    N    40   ASP     N  622    -0.516300     14.01000 ; qtot 1.484
   623    H    40   ASP     H  623     0.293600      1.00800 ; qtot 1.777
   624   CX    40   ASP    CA  624     0.038100     12.01000 ; qtot 1.815
   625   H1    40   ASP    HA  625     0.088000      1.00800 ; qtot 1.903
   626  A2C    40   ASP    CB  626    -0.030300     12.01000 ; qtot 1.873
   627   HC    40   ASP   HB2  627    -0.012200      1.00800 ; qtot 1.861
   628   HC    40   ASP   HB3  628    -0.012200      1.00800 ; qtot 1.849
   629   CO    40   ASP    CG  629     0.799400     12.01000 ; qtot 2.648
   630   O2    40   ASP   OD1  630    -0.801400     16.00000 ; qtot 1.847
   631   O2    40   ASP   OD2  631    -0.801400     16.00000 ; qtot 1.045
   632    C    40   ASP     C  632     0.536600     12.01000 ; qtot 1.582
   633    O    40   ASP     O  633    -0.581900     16.00000 ; qtot 1.000
   634    N    41   PRO     N  634    -0.254800     14.01000 ; qtot 0.745
   635   CT    41   PRO    CD  635     0.019200     12.01000 ; qtot 0.764
   636   H1    41   PRO   HD2  636     0.039100      1.00800 ; qtot 0.803
   637   H1    41   PRO   HD3  637     0.039100      1.00800 ; qtot 0.843
   638   CT    41   PRO    CG  638     0.018900     12.01000 ; qtot 0.861
   639   HC    41   PRO   HG2  639     0.021300      1.00800 ; qtot 0.883
   640   HC    41   PRO   HG3  640     0.021300      1.00800 ; qtot 0.904
   641   CT    41   PRO    CB  641    -0.007000     12.01000 ; qtot 0.897
   642   HC    41   PRO   HB2  642     0.025300      1.00800 ; qtot 0.922
   643   HC    41   PRO   HB3  643     0.025300      1.00800 ; qtot 0.948
   644   CX    41   PRO    CA  644    -0.026600     12.01000 ; qtot 0.921
   645   H1    41   PRO    HA  645     0.064100      1.00800 ; qtot 0.985
   646    C    41   PRO     C  646     0.589600     12.01000 ; qtot 1.575
   647    O    41   PRO     O  647    -0.574800     16.00000 ; qtot 1.000
   648    N    42   GLU     N  648    -0.516300     14.01000 ; qtot 0.484
   649    H    42   GLU     H  649     0.293600      1.00800 ; qtot 0.777
   650   CX    42   GLU    CA  650     0.039700     12.01000 ; qtot 0.817
   651   H1    42   GLU    HA  651     0.110500      1.00800 ; qtot 0.927
   652  A2C    42   GLU    CB  652     0.056000     12.01000 ; qtot 0.983
   653   HC    42   GLU   HB2  653    -0.017300      1.00800 ; qtot 0.966
   654   HC    42   GLU   HB3  654    -0.017300      1.00800 ; qtot 0.949
   655  A2C    42   GLU    CG  655     0.013600     12.01000 ; qtot 0.962
   656   HC    42   GLU   HG2  656    -0.042500      1.00800 ; qtot 0.920
   657   HC    42   GLU   HG3  657    -0.042500      1.00800 ; qtot 0.877
   658   CO    42   GLU    CD  658     0.805400     12.01000 ; qtot 1.683
   659   O2    42   GLU   OE1  659    -0.818800     16.00000 ; qtot 0.864
   660   O2    42   GLU   OE2  660    -0.818800     16.00000 ; qtot 0.045
   661    C    42   GLU     C  661     0.536600     12.01000 ; qtot 0.582
   662    O    42   GLU     O  662    -0.581900     16.00000 ; qtot -0.000
   663    N    43   TYR     N  663    -0.415700     14.01000 ; qtot -0.416
   664    H    43   TYR     H  664     0.271900      1.00800 ; qtot -0.144
   665   CX    43   TYR    CA  665    -0.001400     12.01000 ; qtot -0.145
   666   H1    43   TYR    HA  666     0.087600      1.00800 ; qtot -0.058
   667   CT    43   TYR    CB  667    -0.015200     12.01000 ; qtot -0.073
   668   HC    43   TYR   HB2  668     0.029500      1.00800 ; qtot -0.043
   669   HC    43   TYR   HB3  669     0.029500      1.00800 ; qtot -0.014
   670   CA    43   TYR    CG  670    -0.001100     12.01000 ; qtot -0.015
   671   CA    43   TYR   CD1  671    -0.190600     12.01000 ; qtot -0.206
   672   HA    43   TYR   HD1  672     0.169900      1.00800 ; qtot -0.036
   673   CA    43   TYR   CE1  673    -0.234100     12.01000 ; qtot -0.270
   674   HA    43   TYR   HE1  674     0.165600      1.00800 ; qtot -0.104
   675    C    43   TYR    CZ  675     0.322600     12.01000 ; qtot 0.218
   676   OH    43   TYR    OH  676    -0.557900     16.00000 ; qtot -0.339
   677   HO    43   TYR    HH  677     0.399200      1.00800 ; qtot 0.060
   678   CA    43   TYR   CE2  678    -0.234100     12.01000 ; qtot -0.174
   679   HA    43   TYR   HE2  679     0.165600      1.00800 ; qtot -0.009
   680   CA    43   TYR   CD2  680    -0.190600     12.01000 ; qtot -0.199
   681   HA    43   TYR   HD2  681     0.169900      1.00800 ; qtot -0.029
   682    C    43   TYR     C  682     0.597300     12.01000 ; qtot 0.568
   683    O    43   TYR     O  683    -0.567900     16.00000 ; qtot -0.000
   684    N    44   LEU     N  684    -0.415700     14.01000 ; qtot -0.416
   685    H    44   LEU     H  685     0.271900      1.00800 ; qtot -0.144
   686   CX    44   LEU    CA  686    -0.051800     12.01000 ; qtot -0.196
   687   H1    44   LEU    HA  687     0.092200      1.00800 ; qtot -0.103
   688  A2C    44   LEU    CB  688    -0.110200     12.01000 ; qtot -0.214
   689   HC    44   LEU   HB2  689     0.045700      1.00800 ; qtot -0.168
   690   HC    44   LEU   HB3  690     0.045700      1.00800 ; qtot -0.122
   691  A3C    44   LEU    CG  691     0.353100     12.01000 ; qtot 0.231
   692   HC    44   LEU    HG  692    -0.036100      1.00800 ; qtot 0.195
   693   CT    44   LEU   CD1  693    -0.412100     12.01000 ; qtot -0.217
   694   HC    44   LEU  HD11  694     0.100000      1.00800 ; qtot -0.117
   695   HC    44   LEU  HD12  695     0.100000      1.00800 ; qtot -0.017
   696   HC    44   LEU  HD13  696     0.100000      1.00800 ; qtot 0.083
   697   CT    44   LEU   CD2  697    -0.412100     12.01000 ; qtot -0.329
   698   HC    44   LEU  HD21  698     0.100000      1.00800 ; qtot -0.229
   699   HC    44   LEU  HD22  699     0.100000      1.00800 ; qtot -0.129
   700   HC    44   LEU  HD23  700     0.100000      1.00800 ; qtot -0.029
   701    C    44   LEU     C  701     0.597300     12.01000 ; qtot 0.568
   702    O    44   LEU     O  702    -0.567900     16.00000 ; qtot -0.000
   703    N    45   LYS     N  703    -0.347900     14.01000 ; qtot -0.348
   704    H    45   LYS     H  704     0.274700      1.00800 ; qtot -0.073
   705   CX    45   LYS    CA  705    -0.240000     12.01000 ; qtot -0.313
   706   H1    45   LYS    HA  706     0.142600      1.00800 ; qtot -0.171
   707   C8    45   LYS    CB  707    -0.009400     12.01000 ; qtot -0.180
   708   HC    45   LYS   HB2  708     0.036200      1.00800 ; qtot -0.144
   709   HC    45   LYS   HB3  709     0.036200      1.00800 ; qtot -0.108
   710   C8    45   LYS    CG  710     0.018700     12.01000 ; qtot -0.089
   711   HC    45   LYS   HG2  711     0.010300      1.00800 ; qtot -0.079
   712   HC    45   LYS   HG3  712     0.010300      1.00800 ; qtot -0.068
   713   C8    45   LYS    CD  713    -0.047900     12.01000 ; qtot -0.116
   714   HC    45   LYS   HD2  714     0.062100      1.00800 ; qtot -0.054
   715   HC    45   LYS   HD3  715     0.062100      1.00800 ; qtot 0.008
   716   C8    45   LYS    CE  716    -0.014300     12.01000 ; qtot -0.006
   717   HP    45   LYS   HE2  717     0.113500      1.00800 ; qtot 0.107
   718   HP    45   LYS   HE3  718     0.113500      1.00800 ; qtot 0.221
   719   N3    45   LYS    NZ  719    -0.385400     14.01000 ; qtot -0.165
   720    H    45   LYS   HZ1  720     0.340000      1.00800 ; qtot 0.175
   721    H    45   LYS   HZ2  721     0.340000      1.00800 ; qtot 0.515
   722    H    45   LYS   HZ3  722     0.340000      1.00800 ; qtot 0.855
   723    C    45   LYS     C  723     0.734100     12.01000 ; qtot 1.589
   724    O    45   LYS     O  724    -0.589400     16.00000 ; qtot 1.000
   725    N    46   GLU     N  725    -0.516300     14.01000 ; qtot 0.484
   726    H    46   GLU     H  726     0.293600      1.00800 ; qtot 0.777
   727   CX    46   GLU    CA  727     0.039700     12.01000 ; qtot 0.817
   728   H1    46   GLU    HA  728     0.110500      1.00800 ; qtot 0.927
   729  A2C    46   GLU    CB  729     0.056000     12.01000 ; qtot 0.983
   730   HC    46   GLU   HB2  730    -0.017300      1.00800 ; qtot 0.966
   731   HC    46   GLU   HB3  731    -0.017300      1.00800 ; qtot 0.949
   732  A2C    46   GLU    CG  732     0.013600     12.01000 ; qtot 0.962
   733   HC    46   GLU   HG2  733    -0.042500      1.00800 ; qtot 0.920
   734   HC    46   GLU   HG3  734    -0.042500      1.00800 ; qtot 0.877
   735   CO    46   GLU    CD  735     0.805400     12.01000 ; qtot 1.683
   736   O2    46   GLU   OE1  736    -0.818800     16.00000 ; qtot 0.864
   737   O2    46   GLU   OE2  737    -0.818800     16.00000 ; qtot 0.045
   738    C    46   GLU     C  738     0.536600     12.01000 ; qtot 0.582
   739    O    46   GLU     O  739    -0.581900     16.00000 ; qtot -0.000
   740    N    47   ARG     N  740    -0.347900     14.01000 ; qtot -0.348
   741    H    47   ARG     H  741     0.274700      1.00800 ; qtot -0.073
   742   CX    47   ARG    CA  742    -0.263700     12.01000 ; qtot -0.337
   743   H1    47   ARG    HA  743     0.156000      1.00800 ; qtot -0.181
   744   C8    47   ARG    CB  744    -0.000700     12.01000 ; qtot -0.182
   745   HC    47   ARG   HB2  745     0.032700      1.00800 ; qtot -0.149
   746   HC    47   ARG   HB3  746     0.032700      1.00800 ; qtot -0.116
   747   C8    47   ARG    CG  747     0.039000     12.01000 ; qtot -0.077
   748   HC    47   ARG   HG2  748     0.028500      1.00800 ; qtot -0.049
   749   HC    47   ARG   HG3  749     0.028500      1.00800 ; qtot -0.020
   750   C8    47   ARG    CD  750     0.048600     12.01000 ; qtot 0.028
   751   H1    47   ARG   HD2  751     0.068700      1.00800 ; qtot 0.097
   752   H1    47   ARG   HD3  752     0.068700      1.00800 ; qtot 0.166
   753   N2    47   ARG    NE  753    -0.529500     14.01000 ; qtot -0.364
   754    H    47   ARG    HE  754     0.345600      1.00800 ; qtot -0.018
   755   CA    47   ARG    CZ  755     0.807600     12.01000 ; qtot 0.789
   756   N2    47   ARG   NH1  756    -0.862700     14.01000 ; qtot -0.073
   757    H    47   ARG  HH11  757     0.447800      1.00800 ; qtot 0.375
   758    H    47   ARG  HH12  758     0.447800      1.00800 ; qtot 0.822
   759   N2    47   ARG   NH2  759    -0.862700     14.01000 ; qtot -0.040
   760    H    47   ARG  HH21  760     0.447800      1.00800 ; qtot 0.407
   761    H    47   ARG  HH22  761     0.447800      1.00800 ; qtot 0.855
   762    C    47   ARG     C  762     0.734100     12.01000 ; qtot 1.589
   763    O    47   ARG     O  763    -0.589400     16.00000 ; qtot 1.000
   764    N    48   ARG     N  764    -0.347900     14.01000 ; qtot 0.652
   765    H    48   ARG     H  765     0.274700      1.00800 ; qtot 0.927
   766   CX    48   ARG    CA  766    -0.263700     12.01000 ; qtot 0.663
   767   H1    48   ARG    HA  767     0.156000      1.00800 ; qtot 0.819
   768   C8    48   ARG    CB  768    -0.000700     12.01000 ; qtot 0.818
   769   HC    48   ARG   HB2  769     0.032700      1.00800 ; qtot 0.851
   770   HC    48   ARG   HB3  770     0.032700      1.00800 ; qtot 0.884
   771   C8    48   ARG    CG  771     0.039000     12.01000 ; qtot 0.923
   772   HC    48   ARG   HG2  772     0.028500      1.00800 ; qtot 0.951
   773   HC    48   ARG   HG3  773     0.028500      1.00800 ; qtot 0.980
   774   C8    48   ARG    CD  774     0.048600     12.01000 ; qtot 1.028
   775   H1    48   ARG   HD2  775     0.068700      1.00800 ; qtot 1.097
   776   H1    48   ARG   HD3  776     0.068700      1.00800 ; qtot 1.166
   777   N2    48   ARG    NE  777    -0.529500     14.01000 ; qtot 0.636
   778    H    48   ARG    HE  778     0.345600      1.00800 ; qtot 0.982
   779   CA    48   ARG    CZ  779     0.807600     12.01000 ; qtot 1.789
   780   N2    48   ARG   NH1  780    -0.862700     14.01000 ; qtot 0.927
   781    H    48   ARG  HH11  781     0.447800      1.00800 ; qtot 1.375
   782    H    48   ARG  HH12  782     0.447800      1.00800 ; qtot 1.822
   783   N2    48   ARG   NH2  783    -0.862700     14.01000 ; qtot 0.960
   784    H    48   ARG  HH21  784     0.447800      1.00800 ; qtot 1.407
   785    H    48   ARG  HH22  785     0.447800      1.00800 ; qtot 1.855
   786    C    48   ARG     C  786     0.734100     12.01000 ; qtot 2.589
   787    O    48   ARG     O  787    -0.589400     16.00000 ; qtot 2.000
   788    N    49   VAL     N  788    -0.415700     14.01000 ; qtot 1.584
   789    H    49   VAL     H  789     0.271900      1.00800 ; qtot 1.856
   790   CX    49   VAL    CA  790    -0.087500     12.01000 ; qtot 1.769
   791   H1    49   VAL    HA  791     0.096900      1.00800 ; qtot 1.866
   792  A3C    49   VAL    CB  792     0.298500     12.01000 ; qtot 2.164
   793   HC    49   VAL    HB  793    -0.029700      1.00800 ; qtot 2.134
   794   CT    49   VAL   CG1  794    -0.319200     12.01000 ; qtot 1.815
   795   HC    49   VAL  HG11  795     0.079100      1.00800 ; qtot 1.894
   796   HC    49   VAL  HG12  796     0.079100      1.00800 ; qtot 1.973
   797   HC    49   VAL  HG13  797     0.079100      1.00800 ; qtot 2.052
   798   CT    49   VAL   CG2  798    -0.319200     12.01000 ; qtot 1.733
   799   HC    49   VAL  HG21  799     0.079100      1.00800 ; qtot 1.812
   800   HC    49   VAL  HG22  800     0.079100      1.00800 ; qtot 1.891
   801   HC    49   VAL  HG23  801     0.079100      1.00800 ; qtot 1.971
   802    C    49   VAL     C  802     0.597300     12.01000 ; qtot 2.568
   803    O    49   VAL     O  803    -0.567900     16.00000 ; qtot 2.000
   804    N    50   TYR     N  804    -0.415700     14.01000 ; qtot 1.584
   805    H    50   TYR     H  805     0.271900      1.00800 ; qtot 1.856
   806   CX    50   TYR    CA  806    -0.001400     12.01000 ; qtot 1.855
   807   H1    50   TYR    HA  807     0.087600      1.00800 ; qtot 1.942
   808   CT    50   TYR    CB  808    -0.015200     12.01000 ; qtot 1.927
   809   HC    50   TYR   HB2  809     0.029500      1.00800 ; qtot 1.957
   810   HC    50   TYR   HB3  810     0.029500      1.00800 ; qtot 1.986
   811   CA    50   TYR    CG  811    -0.001100     12.01000 ; qtot 1.985
   812   CA    50   TYR   CD1  812    -0.190600     12.01000 ; qtot 1.794
   813   HA    50   TYR   HD1  813     0.169900      1.00800 ; qtot 1.964
   814   CA    50   TYR   CE1  814    -0.234100     12.01000 ; qtot 1.730
   815   HA    50   TYR   HE1  815     0.165600      1.00800 ; qtot 1.896
   816    C    50   TYR    CZ  816     0.322600     12.01000 ; qtot 2.218
   817   OH    50   TYR    OH  817    -0.557900     16.00000 ; qtot 1.661
   818   HO    50   TYR    HH  818     0.399200      1.00800 ; qtot 2.060
   819   CA    50   TYR   CE2  819    -0.234100     12.01000 ; qtot 1.826
   820   HA    50   TYR   HE2  820     0.165600      1.00800 ; qtot 1.991
   821   CA    50   TYR   CD2  821    -0.190600     12.01000 ; qtot 1.801
   822   HA    50   TYR   HD2  822     0.169900      1.00800 ; qtot 1.971
   823    C    50   TYR     C  823     0.597300     12.01000 ; qtot 2.568
   824    O    50   TYR     O  824    -0.567900     16.00000 ; qtot 2.000
   825    N    51   VAL     N  825    -0.415700     14.01000 ; qtot 1.584
   826    H    51   VAL     H  826     0.271900      1.00800 ; qtot 1.856
   827   CX    51   VAL    CA  827    -0.087500     12.01000 ; qtot 1.769
   828   H1    51   VAL    HA  828     0.096900      1.00800 ; qtot 1.866
   829  A3C    51   VAL    CB  829     0.298500     12.01000 ; qtot 2.164
   830   HC    51   VAL    HB  830    -0.029700      1.00800 ; qtot 2.134
   831   CT    51   VAL   CG1  831    -0.319200     12.01000 ; qtot 1.815
   832   HC    51   VAL  HG11  832     0.079100      1.00800 ; qtot 1.894
   833   HC    51   VAL  HG12  833     0.079100      1.00800 ; qtot 1.973
   834   HC    51   VAL  HG13  834     0.079100      1.00800 ; qtot 2.052
   835   CT    51   VAL   CG2  835    -0.319200     12.01000 ; qtot 1.733
   836   HC    51   VAL  HG21  836     0.079100      1.00800 ; qtot 1.812
   837   HC    51   VAL  HG22  837     0.079100      1.00800 ; qtot 1.891
   838   HC    51   VAL  HG23  838     0.079100      1.00800 ; qtot 1.971
   839    C    51   VAL     C  839     0.597300     12.01000 ; qtot 2.568
   840    O    51   VAL     O  840    -0.567900     16.00000 ; qtot 2.000
   841    N    52   THR     N  841    -0.415700     14.01000 ; qtot 1.584
   842    H    52   THR     H  842     0.271900      1.00800 ; qtot 1.856
   843   CX    52   THR    CA  843    -0.038900     12.01000 ; qtot 1.817
   844   H1    52   THR    HA  844     0.100700      1.00800 ; qtot 1.918
   845  A3C    52   THR    CB  845     0.365400     12.01000 ; qtot 2.283
   846   H1    52   THR    HB  846     0.004300      1.00800 ; qtot 2.288
   847   CT    52   THR   CG2  847    -0.243800     12.01000 ; qtot 2.044
   848   HC    52   THR  HG21  848     0.064200      1.00800 ; qtot 2.108
   849   HC    52   THR  HG22  849     0.064200      1.00800 ; qtot 2.172
   850   HC    52   THR  HG23  850     0.064200      1.00800 ; qtot 2.236
   851   OH    52   THR   OG1  851    -0.676100     16.00000 ; qtot 1.560
   852   HO    52   THR   HG1  852     0.410200      1.00800 ; qtot 1.971
   853    C    52   THR     C  853     0.597300     12.01000 ; qtot 2.568
   854    O    52   THR     O  854    -0.567900     16.00000 ; qtot 2.000
   855    N    53   LEU     N  855    -0.415700     14.01000 ; qtot 1.584
   856    H    53   LEU     H  856     0.271900      1.00800 ; qtot 1.856
   857   CX    53   LEU    CA  857    -0.051800     12.01000 ; qtot 1.804
   858   H1    53   LEU    HA  858     0.092200      1.00800 ; qtot 1.897
   859  A2C    53   LEU    CB  859    -0.110200     12.01000 ; qtot 1.786
   860   HC    53   LEU   HB2  860     0.045700      1.00800 ; qtot 1.832
   861   HC    53   LEU   HB3  861     0.045700      1.00800 ; qtot 1.878
   862  A3C    53   LEU    CG  862     0.353100     12.01000 ; qtot 2.231
   863   HC    53   LEU    HG  863    -0.036100      1.00800 ; qtot 2.195
   864   CT    53   LEU   CD1  864    -0.412100     12.01000 ; qtot 1.783
   865   HC    53   LEU  HD11  865     0.100000      1.00800 ; qtot 1.883
   866   HC    53   LEU  HD12  866     0.100000      1.00800 ; qtot 1.983
   867   HC    53   LEU  HD13  867     0.100000      1.00800 ; qtot 2.083
   868   CT    53   LEU   CD2  868    -0.412100     12.01000 ; qtot 1.671
   869   HC    53   LEU  HD21  869     0.100000      1.00800 ; qtot 1.771
   870   HC    53   LEU  HD22  870     0.100000      1.00800 ; qtot 1.871
   871   HC    53   LEU  HD23  871     0.100000      1.00800 ; qtot 1.971
   872    C    53   LEU     C  872     0.597300     12.01000 ; qtot 2.568
   873    O    53   LEU     O  873    -0.567900     16.00000 ; qtot 2.000
   874    N    54   THR     N  874    -0.415700     14.01000 ; qtot 1.584
   875    H    54   THR     H  875     0.271900      1.00800 ; qtot 1.856
   876   CX    54   THR    CA  876    -0.038900     12.01000 ; qtot 1.817
   877   H1    54   THR    HA  877     0.100700      1.00800 ; qtot 1.918
   878  A3C    54   THR    CB  878     0.365400     12.01000 ; qtot 2.283
   879   H1    54   THR    HB  879     0.004300      1.00800 ; qtot 2.288
   880   CT    54   THR   CG2  880    -0.243800     12.01000 ; qtot 2.044
   881   HC    54   THR  HG21  881     0.064200      1.00800 ; qtot 2.108
   882   HC    54   THR  HG22  882     0.064200      1.00800 ; qtot 2.172
   883   HC    54   THR  HG23  883     0.064200      1.00800 ; qtot 2.236
   884   OH    54   THR   OG1  884    -0.676100     16.00000 ; qtot 1.560
   885   HO    54   THR   HG1  885     0.410200      1.00800 ; qtot 1.971
   886    C    54   THR     C  886     0.597300     12.01000 ; qtot 2.568
   887    O    54   THR     O  887    -0.567900     16.00000 ; qtot 2.000
   888    N    55   CYS     N  888    -0.415700     14.01000 ; qtot 1.584
   889    H    55   CYS     H  889     0.271900      1.00800 ; qtot 1.856
   890   CX    55   CYS    CA  890     0.021300     12.01000 ; qtot 1.877
   891   H1    55   CYS    HA  891     0.112400      1.00800 ; qtot 1.990
   892  A2C    55   CYS    CB  892    -0.123100     12.01000 ; qtot 1.867
   893   H1    55   CYS   HB2  893     0.111200      1.00800 ; qtot 1.978
   894   H1    55   CYS   HB3  894     0.111200      1.00800 ; qtot 2.089
   895   SH    55   CYS    SG  895    -0.311900     32.06000 ; qtot 1.777
   896   HS    55   CYS    HG  896     0.193300      1.00800 ; qtot 1.971
   897    C    55   CYS     C  897     0.597300     12.01000 ; qtot 2.568
   898    O    55   CYS     O  898    -0.567900     16.00000 ; qtot 2.000
   899    N    56   ALA     N  899    -0.415700     14.01000 ; qtot 1.584
   900    H    56   ALA     H  900     0.271900      1.00800 ; qtot 1.856
   901   CX    56   ALA    CA  901     0.033700     12.01000 ; qtot 1.890
   902   H1    56   ALA    HA  902     0.082300      1.00800 ; qtot 1.972
   903   CT    56   ALA    CB  903    -0.182500     12.01000 ; qtot 1.790
   904   HC    56   ALA   HB1  904     0.060300      1.00800 ; qtot 1.850
   905   HC    56   ALA   HB2  905     0.060300      1.00800 ; qtot 1.910
   906   HC    56   ALA   HB3  906     0.060300      1.00800 ; qtot 1.971
   907    C    56   ALA     C  907     0.597300     12.01000 ; qtot 2.568
   908    O    56   ALA     O  908    -0.567900     16.00000 ; qtot 2.000
   909    N    57   PHE     N  909    -0.415700     14.01000 ; qtot 1.584
   910    H    57   PHE     H  910     0.271900      1.00800 ; qtot 1.856
   911   CX    57   PHE    CA  911    -0.002400     12.01000 ; qtot 1.854
   912   H1    57   PHE    HA  912     0.097800      1.00800 ; qtot 1.952
   913   CT    57   PHE    CB  913    -0.034300     12.01000 ; qtot 1.917
   914   HC    57   PHE   HB2  914     0.029500      1.00800 ; qtot 1.947
   915   HC    57   PHE   HB3  915     0.029500      1.00800 ; qtot 1.976
   916   CA    57   PHE    CG  916     0.011800     12.01000 ; qtot 1.988
   917   CA    57   PHE   CD1  917    -0.125600     12.01000 ; qtot 1.862
   918   HA    57   PHE   HD1  918     0.133000      1.00800 ; qtot 1.995
   919   CA    57   PHE   CE1  919    -0.170400     12.01000 ; qtot 1.825
   920   HA    57   PHE   HE1  920     0.143000      1.00800 ; qtot 1.968
   921   CA    57   PHE    CZ  921    -0.107200     12.01000 ; qtot 1.861
   922   HA    57   PHE    HZ  922     0.129700      1.00800 ; qtot 1.991
   923   CA    57   PHE   CE2  923    -0.170400     12.01000 ; qtot 1.820
   924   HA    57   PHE   HE2  924     0.143000      1.00800 ; qtot 1.963
   925   CA    57   PHE   CD2  925    -0.125600     12.01000 ; qtot 1.838
   926   HA    57   PHE   HD2  926     0.133000      1.00800 ; qtot 1.971
   927    C    57   PHE     C  927     0.597300     12.01000 ; qtot 2.568
   928    O    57   PHE     O  928    -0.567900     16.00000 ; qtot 2.000
   929    N    58   ARG     N  929    -0.347900     14.01000 ; qtot 1.652
   930    H    58   ARG     H  930     0.274700      1.00800 ; qtot 1.927
   931   CX    58   ARG    CA  931    -0.263700     12.01000 ; qtot 1.663
   932   H1    58   ARG    HA  932     0.156000      1.00800 ; qtot 1.819
   933   C8    58   ARG    CB  933    -0.000700     12.01000 ; qtot 1.818
   934   HC    58   ARG   HB2  934     0.032700      1.00800 ; qtot 1.851
   935   HC    58   ARG   HB3  935     0.032700      1.00800 ; qtot 1.884
   936   C8    58   ARG    CG  936     0.039000     12.01000 ; qtot 1.923
   937   HC    58   ARG   HG2  937     0.028500      1.00800 ; qtot 1.951
   938   HC    58   ARG   HG3  938     0.028500      1.00800 ; qtot 1.980
   939   C8    58   ARG    CD  939     0.048600     12.01000 ; qtot 2.028
   940   H1    58   ARG   HD2  940     0.068700      1.00800 ; qtot 2.097
   941   H1    58   ARG   HD3  941     0.068700      1.00800 ; qtot 2.166
   942   N2    58   ARG    NE  942    -0.529500     14.01000 ; qtot 1.636
   943    H    58   ARG    HE  943     0.345600      1.00800 ; qtot 1.982
   944   CA    58   ARG    CZ  944     0.807600     12.01000 ; qtot 2.789
   945   N2    58   ARG   NH1  945    -0.862700     14.01000 ; qtot 1.927
   946    H    58   ARG  HH11  946     0.447800      1.00800 ; qtot 2.375
   947    H    58   ARG  HH12  947     0.447800      1.00800 ; qtot 2.822
   948   N2    58   ARG   NH2  948    -0.862700     14.01000 ; qtot 1.960
   949    H    58   ARG  HH21  949     0.447800      1.00800 ; qtot 2.407
   950    H    58   ARG  HH22  950     0.447800      1.00800 ; qtot 2.855
   951    C    58   ARG     C  951     0.734100     12.01000 ; qtot 3.589
   952    O    58   ARG     O  952    -0.589400     16.00000 ; qtot 3.000
   953    N    59   TYR     N  953    -0.415700     14.01000 ; qtot 2.584
   954    H    59   TYR     H  954     0.271900      1.00800 ; qtot 2.856
   955   CX    59   TYR    CA  955    -0.001400     12.01000 ; qtot 2.855
   956   H1    59   TYR    HA  956     0.087600      1.00800 ; qtot 2.942
   957   CT    59   TYR    CB  957    -0.015200     12.01000 ; qtot 2.927
   958   HC    59   TYR   HB2  958     0.029500      1.00800 ; qtot 2.957
   959   HC    59   TYR   HB3  959     0.029500      1.00800 ; qtot 2.986
   960   CA    59   TYR    CG  960    -0.001100     12.01000 ; qtot 2.985
   961   CA    59   TYR   CD1  961    -0.190600     12.01000 ; qtot 2.794
   962   HA    59   TYR   HD1  962     0.169900      1.00800 ; qtot 2.964
   963   CA    59   TYR   CE1  963    -0.234100     12.01000 ; qtot 2.730
   964   HA    59   TYR   HE1  964     0.165600      1.00800 ; qtot 2.896
   965    C    59   TYR    CZ  965     0.322600     12.01000 ; qtot 3.218
   966   OH    59   TYR    OH  966    -0.557900     16.00000 ; qtot 2.661
   967   HO    59   TYR    HH  967     0.399200      1.00800 ; qtot 3.060
   968   CA    59   TYR   CE2  968    -0.234100     12.01000 ; qtot 2.826
   969   HA    59   TYR   HE2  969     0.165600      1.00800 ; qtot 2.991
   970   CA    59   TYR   CD2  970    -0.190600     12.01000 ; qtot 2.801
   971   HA    59   TYR   HD2  971     0.169900      1.00800 ; qtot 2.971
   972    C    59   TYR     C  972     0.597300     12.01000 ; qtot 3.568
   973    O    59   TYR     O  973    -0.567900     16.00000 ; qtot 3.000
   974    N    60   GLY     N  974    -0.415700     14.01000 ; qtot 2.584
   975    H    60   GLY     H  975     0.271900      1.00800 ; qtot 2.856
   976   CX    60   GLY    CA  976    -0.025200     12.01000 ; qtot 2.831
   977   H1    60   GLY   HA2  977     0.069800      1.00800 ; qtot 2.901
   978   H1    60   GLY   HA3  978     0.069800      1.00800 ; qtot 2.971
   979    C    60   GLY     C  979     0.597300     12.01000 ; qtot 3.568
   980    O    60   GLY     O  980    -0.567900     16.00000 ; qtot 3.000
   981    N    61   ARG     N  981    -0.347900     14.01000 ; qtot 2.652
   982    H    61   ARG     H  982     0.274700      1.00800 ; qtot 2.927
   983   CX    61   ARG    CA  983    -0.263700     12.01000 ; qtot 2.663
   984   H1    61   ARG    HA  984     0.156000      1.00800 ; qtot 2.819
   985   C8    61   ARG    CB  985    -0.000700     12.01000 ; qtot 2.818
   986   HC    61   ARG   HB2  986     0.032700      1.00800 ; qtot 2.851
   987   HC    61   ARG   HB3  987     0.032700      1.00800 ; qtot 2.884
   988   C8    61   ARG    CG  988     0.039000     12.01000 ; qtot 2.923
   989   HC    61   ARG   HG2  989     0.028500      1.00800 ; qtot 2.951
   990   HC    61   ARG   HG3  990     0.028500      1.00800 ; qtot 2.980
   991   C8    61   ARG    CD  991     0.048600     12.01000 ; qtot 3.028
   992   H1    61   ARG   HD2  992     0.068700      1.00800 ; qtot 3.097
   993   H1    61   ARG   HD3  993     0.068700      1.00800 ; qtot 3.166
   994   N2    61   ARG    NE  994    -0.529500     14.01000 ; qtot 2.636
   995    H    61   ARG    HE  995     0.345600      1.00800 ; qtot 2.982
   996   CA    61   ARG    CZ  996     0.807600     12.01000 ; qtot 3.789
   997   N2    61   ARG   NH1  997    -0.862700     14.01000 ; qtot 2.927
   998    H    61   ARG  HH11  998     0.447800      1.00800 ; qtot 3.375
   999    H    61   ARG  HH12  999     0.447800      1.00800 ; qtot 3.822
  1000   N2    61   ARG   NH2 1000    -0.862700     14.01000 ; qtot 2.960
  1001    H    61   ARG  HH21 1001     0.447800      1.00800 ; qtot 3.407
  1002    H    61   ARG  HH22 1002     0.447800      1.00800 ; qtot 3.855
  1003    C    61   ARG     C 1003     0.734100     12.01000 ; qtot 4.589
  1004    O    61   ARG     O 1004    -0.589400     16.00000 ; qtot 4.000
  1005    N    62   GLU     N 1005    -0.516300     14.01000 ; qtot 3.484
  1006    H    62   GLU     H 1006     0.293600      1.00800 ; qtot 3.777
  1007   CX    62   GLU    CA 1007     0.039700     12.01000 ; qtot 3.817
  1008   H1    62   GLU    HA 1008     0.110500      1.00800 ; qtot 3.927
  1009  A2C    62   GLU    CB 1009     0.056000     12.01000 ; qtot 3.983
  1010   HC    62   GLU   HB2 1010    -0.017300      1.00800 ; qtot 3.966
  1011   HC    62   GLU   HB3 1011    -0.017300      1.00800 ; qtot 3.949
  1012  A2C    62   GLU    CG 1012     0.013600     12.01000 ; qtot 3.962
  1013   HC    62   GLU   HG2 1013    -0.042500      1.00800 ; qtot 3.920
  1014   HC    62   GLU   HG3 1014    -0.042500      1.00800 ; qtot 3.877
  1015   CO    62   GLU    CD 1015     0.805400     12.01000 ; qtot 4.683
  1016   O2    62   GLU   OE1 1016    -0.818800     16.00000 ; qtot 3.864
  1017   O2    62   GLU   OE2 1017    -0.818800     16.00000 ; qtot 3.045
  1018    C    62   GLU     C 1018     0.536600     12.01000 ; qtot 3.582
  1019    O    62   GLU     O 1019    -0.581900     16.00000 ; qtot 3.000
  1020    N    63   ASP     N 1020    -0.516300     14.01000 ; qtot 2.484
  1021    H    63   ASP     H 1021     0.293600      1.00800 ; qtot 2.777
  1022   CX    63   ASP    CA 1022     0.038100     12.01000 ; qtot 2.815
  1023   H1    63   ASP    HA 1023     0.088000      1.00800 ; qtot 2.903
  1024  A2C    63   ASP    CB 1024    -0.030300     12.01000 ; qtot 2.873
  1025   HC    63   ASP   HB2 1025    -0.012200      1.00800 ; qtot 2.861
  1026   HC    63   ASP   HB3 1026    -0.012200      1.00800 ; qtot 2.849
  1027   CO    63   ASP    CG 1027     0.799400     12.01000 ; qtot 3.648
  1028   O2    63   ASP   OD1 1028    -0.801400     16.00000 ; qtot 2.847
  1029   O2    63   ASP   OD2 1029    -0.801400     16.00000 ; qtot 2.045
  1030    C    63   ASP     C 1030     0.536600     12.01000 ; qtot 2.582
  1031    O    63   ASP     O 1031    -0.581900     16.00000 ; qtot 2.000
  1032    N    64   LEU     N 1032    -0.415700     14.01000 ; qtot 1.584
  1033    H    64   LEU     H 1033     0.271900      1.00800 ; qtot 1.856
  1034   CX    64   LEU    CA 1034    -0.051800     12.01000 ; qtot 1.804
  1035   H1    64   LEU    HA 1035     0.092200      1.00800 ; qtot 1.897
  1036  A2C    64   LEU    CB 1036    -0.110200     12.01000 ; qtot 1.786
  1037   HC    64   LEU   HB2 1037     0.045700      1.00800 ; qtot 1.832
  1038   HC    64   LEU   HB3 1038     0.045700      1.00800 ; qtot 1.878
  1039  A3C    64   LEU    CG 1039     0.353100     12.01000 ; qtot 2.231
  1040   HC    64   LEU    HG 1040    -0.036100      1.00800 ; qtot 2.195
  1041   CT    64   LEU   CD1 1041    -0.412100     12.01000 ; qtot 1.783
  1042   HC    64   LEU  HD11 1042     0.100000      1.00800 ; qtot 1.883
  1043   HC    64   LEU  HD12 1043     0.100000      1.00800 ; qtot 1.983
  1044   HC    64   LEU  HD13 1044     0.100000      1.00800 ; qtot 2.083
  1045   CT    64   LEU   CD2 1045    -0.412100     12.01000 ; qtot 1.671
  1046   HC    64   LEU  HD21 1046     0.100000      1.00800 ; qtot 1.771
  1047   HC    64   LEU  HD22 1047     0.100000      1.00800 ; qtot 1.871
  1048   HC    64   LEU  HD23 1048     0.100000      1.00800 ; qtot 1.971
  1049    C    64   LEU     C 1049     0.597300     12.01000 ; qtot 2.568
  1050    O    64   LEU     O 1050    -0.567900     16.00000 ; qtot 2.000
  1051    N    65   ASP     N 1051    -0.516300     14.01000 ; qtot 1.484
  1052    H    65   ASP     H 1052     0.293600      1.00800 ; qtot 1.777
  1053   CX    65   ASP    CA 1053     0.038100     12.01000 ; qtot 1.815
  1054   H1    65   ASP    HA 1054     0.088000      1.00800 ; qtot 1.903
  1055  A2C    65   ASP    CB 1055    -0.030300     12.01000 ; qtot 1.873
  1056   HC    65   ASP   HB2 1056    -0.012200      1.00800 ; qtot 1.861
  1057   HC    65   ASP   HB3 1057    -0.012200      1.00800 ; qtot 1.849
  1058   CO    65   ASP    CG 1058     0.799400     12.01000 ; qtot 2.648
  1059   O2    65   ASP   OD1 1059    -0.801400     16.00000 ; qtot 1.847
  1060   O2    65   ASP   OD2 1060    -0.801400     16.00000 ; qtot 1.045
  1061    C    65   ASP     C 1061     0.536600     12.01000 ; qtot 1.582
  1062    O    65   ASP     O 1062    -0.581900     16.00000 ; qtot 1.000
  1063    N    66   VAL     N 1063    -0.415700     14.01000 ; qtot 0.584
  1064    H    66   VAL     H 1064     0.271900      1.00800 ; qtot 0.856
  1065   CX    66   VAL    CA 1065    -0.087500     12.01000 ; qtot 0.769
  1066   H1    66   VAL    HA 1066     0.096900      1.00800 ; qtot 0.866
  1067  A3C    66   VAL    CB 1067     0.298500     12.01000 ; qtot 1.164
  1068   HC    66   VAL    HB 1068    -0.029700      1.00800 ; qtot 1.134
  1069   CT    66   VAL   CG1 1069    -0.319200     12.01000 ; qtot 0.815
  1070   HC    66   VAL  HG11 1070     0.079100      1.00800 ; qtot 0.894
  1071   HC    66   VAL  HG12 1071     0.079100      1.00800 ; qtot 0.973
  1072   HC    66   VAL  HG13 1072     0.079100      1.00800 ; qtot 1.052
  1073   CT    66   VAL   CG2 1073    -0.319200     12.01000 ; qtot 0.733
  1074   HC    66   VAL  HG21 1074     0.079100      1.00800 ; qtot 0.812
  1075   HC    66   VAL  HG22 1075     0.079100      1.00800 ; qtot 0.891
  1076   HC    66   VAL  HG23 1076     0.079100      1.00800 ; qtot 0.971
  1077    C    66   VAL     C 1077     0.597300     12.01000 ; qtot 1.568
  1078    O    66   VAL     O 1078    -0.567900     16.00000 ; qtot 1.000
  1079    N    67   6FC    N2 1079    -1.027114     14.01000 ; qtot -0.027
  1080    H    67   6FC    H6 1080     0.419198      1.00800 ; qtot 0.392
  1081   CT    67   6FC    C1 1081     0.460061     12.01000 ; qtot 0.852
  1082   CT    67   6FC    C2 1082    -0.451449     12.01000 ; qtot 0.401
  1083    S    67   6FC    S1 1083    -0.129823     32.06000 ; qtot 0.271
  1084   CA    67   6FC    C3 1084     0.268820     12.01000 ; qtot 0.540
  1085   CA    67   6FC    C4 1085    -0.376457     12.01000 ; qtot 0.163
  1086   CA    67   6FC    C6 1086     0.421993     12.01000 ; qtot 0.585
  1087   NC    67   6FC    N1 1087    -0.555919     14.01000 ; qtot 0.029
  1088   CA    67   6FC    C7 1088     0.421993     12.01000 ; qtot 0.451
  1089   CA    67   6FC    C5 1089    -0.376457     12.01000 ; qtot 0.075
  1090   HA    67   6FC    H5 1090     0.210085      1.00800 ; qtot 0.285
  1091   CT    67   6FC    C8 1091     0.495048     12.01000 ; qtot 0.780
  1092    F    67   6FC    F1 1092    -0.177943     19.00000 ; qtot 0.602
  1093    F    67   6FC    F2 1093    -0.177943     19.00000 ; qtot 0.424
  1094    F    67   6FC    F3 1094    -0.177943     19.00000 ; qtot 0.246
  1095   CT    67   6FC    C9 1095     0.495048     12.01000 ; qtot 0.741
  1096    F    67   6FC    F4 1096    -0.177943     19.00000 ; qtot 0.563
  1097    F    67   6FC    F5 1097    -0.177943     19.00000 ; qtot 0.385
  1098    F    67   6FC    F6 1098    -0.177943     19.00000 ; qtot 0.207
  1099   HA    67   6FC    H4 1099     0.210085      1.00800 ; qtot 0.417
  1100   H1    67   6FC    H2 1100     0.227267      1.00800 ; qtot 0.645
  1101   H1    67   6FC    H3 1101     0.227267      1.00800 ; qtot 0.872
  1102   H1    67   6FC    H1 1102     0.077445      1.00800 ; qtot 0.949
  1103    C    67   6FC   C10 1103     0.552835     12.01000 ; qtot 1.502
  1104    O    67   6FC    O1 1104    -0.502269     16.00000 ; qtot 1.000
  1105    N    68   GLY     N 1105    -0.415700     14.01000 ; qtot 0.584
  1106    H    68   GLY     H 1106     0.271900      1.00800 ; qtot 0.856
  1107   CX    68   GLY    CA 1107    -0.025200     12.01000 ; qtot 0.831
  1108   H1    68   GLY   HA2 1108     0.069800      1.00800 ; qtot 0.901
  1109   H1    68   GLY   HA3 1109     0.069800      1.00800 ; qtot 0.971
  1110    C    68   GLY     C 1110     0.597300     12.01000 ; qtot 1.568
  1111    O    68   GLY     O 1111    -0.567900     16.00000 ; qtot 1.000
  1112    N    69   LEU     N 1112    -0.415700     14.01000 ; qtot 0.584
  1113    H    69   LEU     H 1113     0.271900      1.00800 ; qtot 0.856
  1114   CX    69   LEU    CA 1114    -0.051800     12.01000 ; qtot 0.804
  1115   H1    69   LEU    HA 1115     0.092200      1.00800 ; qtot 0.897
  1116  A2C    69   LEU    CB 1116    -0.110200     12.01000 ; qtot 0.786
  1117   HC    69   LEU   HB2 1117     0.045700      1.00800 ; qtot 0.832
  1118   HC    69   LEU   HB3 1118     0.045700      1.00800 ; qtot 0.878
  1119  A3C    69   LEU    CG 1119     0.353100     12.01000 ; qtot 1.231
  1120   HC    69   LEU    HG 1120    -0.036100      1.00800 ; qtot 1.195
  1121   CT    69   LEU   CD1 1121    -0.412100     12.01000 ; qtot 0.783
  1122   HC    69   LEU  HD11 1122     0.100000      1.00800 ; qtot 0.883
  1123   HC    69   LEU  HD12 1123     0.100000      1.00800 ; qtot 0.983
  1124   HC    69   LEU  HD13 1124     0.100000      1.00800 ; qtot 1.083
  1125   CT    69   LEU   CD2 1125    -0.412100     12.01000 ; qtot 0.671
  1126   HC    69   LEU  HD21 1126     0.100000      1.00800 ; qtot 0.771
  1127   HC    69   LEU  HD22 1127     0.100000      1.00800 ; qtot 0.871
  1128   HC    69   LEU  HD23 1128     0.100000      1.00800 ; qtot 0.971
  1129    C    69   LEU     C 1129     0.597300     12.01000 ; qtot 1.568
  1130    O    69   LEU     O 1130    -0.567900     16.00000 ; qtot 1.000
  1131    N    70   THR     N 1131    -0.415700     14.01000 ; qtot 0.584
  1132    H    70   THR     H 1132     0.271900      1.00800 ; qtot 0.856
  1133   CX    70   THR    CA 1133    -0.038900     12.01000 ; qtot 0.817
  1134   H1    70   THR    HA 1134     0.100700      1.00800 ; qtot 0.918
  1135  A3C    70   THR    CB 1135     0.365400     12.01000 ; qtot 1.283
  1136   H1    70   THR    HB 1136     0.004300      1.00800 ; qtot 1.288
  1137   CT    70   THR   CG2 1137    -0.243800     12.01000 ; qtot 1.044
  1138   HC    70   THR  HG21 1138     0.064200      1.00800 ; qtot 1.108
  1139   HC    70   THR  HG22 1139     0.064200      1.00800 ; qtot 1.172
  1140   HC    70   THR  HG23 1140     0.064200      1.00800 ; qtot 1.236
  1141   OH    70   THR   OG1 1141    -0.676100     16.00000 ; qtot 0.560
  1142   HO    70   THR   HG1 1142     0.410200      1.00800 ; qtot 0.971
  1143    C    70   THR     C 1143     0.597300     12.01000 ; qtot 1.568
  1144    O    70   THR     O 1144    -0.567900     16.00000 ; qtot 1.000
  1145    N    71   PHE     N 1145    -0.415700     14.01000 ; qtot 0.584
  1146    H    71   PHE     H 1146     0.271900      1.00800 ; qtot 0.856
  1147   CX    71   PHE    CA 1147    -0.002400     12.01000 ; qtot 0.854
  1148   H1    71   PHE    HA 1148     0.097800      1.00800 ; qtot 0.952
  1149   CT    71   PHE    CB 1149    -0.034300     12.01000 ; qtot 0.917
  1150   HC    71   PHE   HB2 1150     0.029500      1.00800 ; qtot 0.947
  1151   HC    71   PHE   HB3 1151     0.029500      1.00800 ; qtot 0.976
  1152   CA    71   PHE    CG 1152     0.011800     12.01000 ; qtot 0.988
  1153   CA    71   PHE   CD1 1153    -0.125600     12.01000 ; qtot 0.862
  1154   HA    71   PHE   HD1 1154     0.133000      1.00800 ; qtot 0.995
  1155   CA    71   PHE   CE1 1155    -0.170400     12.01000 ; qtot 0.825
  1156   HA    71   PHE   HE1 1156     0.143000      1.00800 ; qtot 0.968
  1157   CA    71   PHE    CZ 1157    -0.107200     12.01000 ; qtot 0.861
  1158   HA    71   PHE    HZ 1158     0.129700      1.00800 ; qtot 0.991
  1159   CA    71   PHE   CE2 1159    -0.170400     12.01000 ; qtot 0.820
  1160   HA    71   PHE   HE2 1160     0.143000      1.00800 ; qtot 0.963
  1161   CA    71   PHE   CD2 1161    -0.125600     12.01000 ; qtot 0.838
  1162   HA    71   PHE   HD2 1162     0.133000      1.00800 ; qtot 0.971
  1163    C    71   PHE     C 1163     0.597300     12.01000 ; qtot 1.568
  1164    O    71   PHE     O 1164    -0.567900     16.00000 ; qtot 1.000
  1165    N    72   ARG     N 1165    -0.347900     14.01000 ; qtot 0.652
  1166    H    72   ARG     H 1166     0.274700      1.00800 ; qtot 0.927
  1167   CX    72   ARG    CA 1167    -0.263700     12.01000 ; qtot 0.663
  1168   H1    72   ARG    HA 1168     0.156000      1.00800 ; qtot 0.819
  1169   C8    72   ARG    CB 1169    -0.000700     12.01000 ; qtot 0.818
  1170   HC    72   ARG   HB2 1170     0.032700      1.00800 ; qtot 0.851
  1171   HC    72   ARG   HB3 1171     0.032700      1.00800 ; qtot 0.884
  1172   C8    72   ARG    CG 1172     0.039000     12.01000 ; qtot 0.923
  1173   HC    72   ARG   HG2 1173     0.028500      1.00800 ; qtot 0.951
  1174   HC    72   ARG   HG3 1174     0.028500      1.00800 ; qtot 0.980
  1175   C8    72   ARG    CD 1175     0.048600     12.01000 ; qtot 1.028
  1176   H1    72   ARG   HD2 1176     0.068700      1.00800 ; qtot 1.097
  1177   H1    72   ARG   HD3 1177     0.068700      1.00800 ; qtot 1.166
  1178   N2    72   ARG    NE 1178    -0.529500     14.01000 ; qtot 0.636
  1179    H    72   ARG    HE 1179     0.345600      1.00800 ; qtot 0.982
  1180   CA    72   ARG    CZ 1180     0.807600     12.01000 ; qtot 1.789
  1181   N2    72   ARG   NH1 1181    -0.862700     14.01000 ; qtot 0.927
  1182    H    72   ARG  HH11 1182     0.447800      1.00800 ; qtot 1.375
  1183    H    72   ARG  HH12 1183     0.447800      1.00800 ; qtot 1.822
  1184   N2    72   ARG   NH2 1184    -0.862700     14.01000 ; qtot 0.960
  1185    H    72   ARG  HH21 1185     0.447800      1.00800 ; qtot 1.407
  1186    H    72   ARG  HH22 1186     0.447800      1.00800 ; qtot 1.855
  1187    C    72   ARG     C 1187     0.734100     12.01000 ; qtot 2.589
  1188    O    72   ARG     O 1188    -0.589400     16.00000 ; qtot 2.000
  1189    N    73   LYS     N 1189    -0.347900     14.01000 ; qtot 1.652
  1190    H    73   LYS     H 1190     0.274700      1.00800 ; qtot 1.927
  1191   CX    73   LYS    CA 1191    -0.240000     12.01000 ; qtot 1.687
  1192   H1    73   LYS    HA 1192     0.142600      1.00800 ; qtot 1.829
  1193   C8    73   LYS    CB 1193    -0.009400     12.01000 ; qtot 1.820
  1194   HC    73   LYS   HB2 1194     0.036200      1.00800 ; qtot 1.856
  1195   HC    73   LYS   HB3 1195     0.036200      1.00800 ; qtot 1.892
  1196   C8    73   LYS    CG 1196     0.018700     12.01000 ; qtot 1.911
  1197   HC    73   LYS   HG2 1197     0.010300      1.00800 ; qtot 1.921
  1198   HC    73   LYS   HG3 1198     0.010300      1.00800 ; qtot 1.932
  1199   C8    73   LYS    CD 1199    -0.047900     12.01000 ; qtot 1.884
  1200   HC    73   LYS   HD2 1200     0.062100      1.00800 ; qtot 1.946
  1201   HC    73   LYS   HD3 1201     0.062100      1.00800 ; qtot 2.008
  1202   C8    73   LYS    CE 1202    -0.014300     12.01000 ; qtot 1.994
  1203   HP    73   LYS   HE2 1203     0.113500      1.00800 ; qtot 2.107
  1204   HP    73   LYS   HE3 1204     0.113500      1.00800 ; qtot 2.221
  1205   N3    73   LYS    NZ 1205    -0.385400     14.01000 ; qtot 1.835
  1206    H    73   LYS   HZ1 1206     0.340000      1.00800 ; qtot 2.175
  1207    H    73   LYS   HZ2 1207     0.340000      1.00800 ; qtot 2.515
  1208    H    73   LYS   HZ3 1208     0.340000      1.00800 ; qtot 2.855
  1209    C    73   LYS     C 1209     0.734100     12.01000 ; qtot 3.589
  1210    O    73   LYS     O 1210    -0.589400     16.00000 ; qtot 3.000
  1211    N    74   ASP     N 1211    -0.516300     14.01000 ; qtot 2.484
  1212    H    74   ASP     H 1212     0.293600      1.00800 ; qtot 2.777
  1213   CX    74   ASP    CA 1213     0.038100     12.01000 ; qtot 2.815
  1214   H1    74   ASP    HA 1214     0.088000      1.00800 ; qtot 2.903
  1215  A2C    74   ASP    CB 1215    -0.030300     12.01000 ; qtot 2.873
  1216   HC    74   ASP   HB2 1216    -0.012200      1.00800 ; qtot 2.861
  1217   HC    74   ASP   HB3 1217    -0.012200      1.00800 ; qtot 2.849
  1218   CO    74   ASP    CG 1218     0.799400     12.01000 ; qtot 3.648
  1219   O2    74   ASP   OD1 1219    -0.801400     16.00000 ; qtot 2.847
  1220   O2    74   ASP   OD2 1220    -0.801400     16.00000 ; qtot 2.045
  1221    C    74   ASP     C 1221     0.536600     12.01000 ; qtot 2.582
  1222    O    74   ASP     O 1222    -0.581900     16.00000 ; qtot 2.000
  1223    N    75   LEU     N 1223    -0.415700     14.01000 ; qtot 1.584
  1224    H    75   LEU     H 1224     0.271900      1.00800 ; qtot 1.856
  1225   CX    75   LEU    CA 1225    -0.051800     12.01000 ; qtot 1.804
  1226   H1    75   LEU    HA 1226     0.092200      1.00800 ; qtot 1.897
  1227  A2C    75   LEU    CB 1227    -0.110200     12.01000 ; qtot 1.786
  1228   HC    75   LEU   HB2 1228     0.045700      1.00800 ; qtot 1.832
  1229   HC    75   LEU   HB3 1229     0.045700      1.00800 ; qtot 1.878
  1230  A3C    75   LEU    CG 1230     0.353100     12.01000 ; qtot 2.231
  1231   HC    75   LEU    HG 1231    -0.036100      1.00800 ; qtot 2.195
  1232   CT    75   LEU   CD1 1232    -0.412100     12.01000 ; qtot 1.783
  1233   HC    75   LEU  HD11 1233     0.100000      1.00800 ; qtot 1.883
  1234   HC    75   LEU  HD12 1234     0.100000      1.00800 ; qtot 1.983
  1235   HC    75   LEU  HD13 1235     0.100000      1.00800 ; qtot 2.083
  1236   CT    75   LEU   CD2 1236    -0.412100     12.01000 ; qtot 1.671
  1237   HC    75   LEU  HD21 1237     0.100000      1.00800 ; qtot 1.771
  1238   HC    75   LEU  HD22 1238     0.100000      1.00800 ; qtot 1.871
  1239   HC    75   LEU  HD23 1239     0.100000      1.00800 ; qtot 1.971
  1240    C    75   LEU     C 1240     0.597300     12.01000 ; qtot 2.568
  1241    O    75   LEU     O 1241    -0.567900     16.00000 ; qtot 2.000
  1242    N    76   PHE     N 1242    -0.415700     14.01000 ; qtot 1.584
  1243    H    76   PHE     H 1243     0.271900      1.00800 ; qtot 1.856
  1244   CX    76   PHE    CA 1244    -0.002400     12.01000 ; qtot 1.854
  1245   H1    76   PHE    HA 1245     0.097800      1.00800 ; qtot 1.952
  1246   CT    76   PHE    CB 1246    -0.034300     12.01000 ; qtot 1.917
  1247   HC    76   PHE   HB2 1247     0.029500      1.00800 ; qtot 1.947
  1248   HC    76   PHE   HB3 1248     0.029500      1.00800 ; qtot 1.976
  1249   CA    76   PHE    CG 1249     0.011800     12.01000 ; qtot 1.988
  1250   CA    76   PHE   CD1 1250    -0.125600     12.01000 ; qtot 1.862
  1251   HA    76   PHE   HD1 1251     0.133000      1.00800 ; qtot 1.995
  1252   CA    76   PHE   CE1 1252    -0.170400     12.01000 ; qtot 1.825
  1253   HA    76   PHE   HE1 1253     0.143000      1.00800 ; qtot 1.968
  1254   CA    76   PHE    CZ 1254    -0.107200     12.01000 ; qtot 1.861
  1255   HA    76   PHE    HZ 1255     0.129700      1.00800 ; qtot 1.991
  1256   CA    76   PHE   CE2 1256    -0.170400     12.01000 ; qtot 1.820
  1257   HA    76   PHE   HE2 1257     0.143000      1.00800 ; qtot 1.963
  1258   CA    76   PHE   CD2 1258    -0.125600     12.01000 ; qtot 1.838
  1259   HA    76   PHE   HD2 1259     0.133000      1.00800 ; qtot 1.971
  1260    C    76   PHE     C 1260     0.597300     12.01000 ; qtot 2.568
  1261    O    76   PHE     O 1261    -0.567900     16.00000 ; qtot 2.000
  1262    N    77   VAL     N 1262    -0.415700     14.01000 ; qtot 1.584
  1263    H    77   VAL     H 1263     0.271900      1.00800 ; qtot 1.856
  1264   CX    77   VAL    CA 1264    -0.087500     12.01000 ; qtot 1.769
  1265   H1    77   VAL    HA 1265     0.096900      1.00800 ; qtot 1.866
  1266  A3C    77   VAL    CB 1266     0.298500     12.01000 ; qtot 2.164
  1267   HC    77   VAL    HB 1267    -0.029700      1.00800 ; qtot 2.134
  1268   CT    77   VAL   CG1 1268    -0.319200     12.01000 ; qtot 1.815
  1269   HC    77   VAL  HG11 1269     0.079100      1.00800 ; qtot 1.894
  1270   HC    77   VAL  HG12 1270     0.079100      1.00800 ; qtot 1.973
  1271   HC    77   VAL  HG13 1271     0.079100      1.00800 ; qtot 2.052
  1272   CT    77   VAL   CG2 1272    -0.319200     12.01000 ; qtot 1.733
  1273   HC    77   VAL  HG21 1273     0.079100      1.00800 ; qtot 1.812
  1274   HC    77   VAL  HG22 1274     0.079100      1.00800 ; qtot 1.891
  1275   HC    77   VAL  HG23 1275     0.079100      1.00800 ; qtot 1.971
  1276    C    77   VAL     C 1276     0.597300     12.01000 ; qtot 2.568
  1277    O    77   VAL     O 1277    -0.567900     16.00000 ; qtot 2.000
  1278    N    78   ALA     N 1278    -0.415700     14.01000 ; qtot 1.584
  1279    H    78   ALA     H 1279     0.271900      1.00800 ; qtot 1.856
  1280   CX    78   ALA    CA 1280     0.033700     12.01000 ; qtot 1.890
  1281   H1    78   ALA    HA 1281     0.082300      1.00800 ; qtot 1.972
  1282   CT    78   ALA    CB 1282    -0.182500     12.01000 ; qtot 1.790
  1283   HC    78   ALA   HB1 1283     0.060300      1.00800 ; qtot 1.850
  1284   HC    78   ALA   HB2 1284     0.060300      1.00800 ; qtot 1.910
  1285   HC    78   ALA   HB3 1285     0.060300      1.00800 ; qtot 1.971
  1286    C    78   ALA     C 1286     0.597300     12.01000 ; qtot 2.568
  1287    O    78   ALA     O 1287    -0.567900     16.00000 ; qtot 2.000
  1288    N    79   ASN     N 1288    -0.415700     14.01000 ; qtot 1.584
  1289    H    79   ASN     H 1289     0.271900      1.00800 ; qtot 1.856
  1290   CX    79   ASN    CA 1290     0.014300     12.01000 ; qtot 1.870
  1291   H1    79   ASN    HA 1291     0.104800      1.00800 ; qtot 1.975
  1292  A2C    79   ASN    CB 1292    -0.204100     12.01000 ; qtot 1.771
  1293   HC    79   ASN   HB2 1293     0.079700      1.00800 ; qtot 1.851
  1294   HC    79   ASN   HB3 1294     0.079700      1.00800 ; qtot 1.931
  1295    C    79   ASN    CG 1295     0.713000     12.01000 ; qtot 2.644
  1296    O    79   ASN   OD1 1296    -0.593100     16.00000 ; qtot 2.050
  1297    N    79   ASN   ND2 1297    -0.919100     14.01000 ; qtot 1.131
  1298    H    79   ASN  HD21 1298     0.419600      1.00800 ; qtot 1.551
  1299    H    79   ASN  HD22 1299     0.419600      1.00800 ; qtot 1.971
  1300    C    79   ASN     C 1300     0.597300     12.01000 ; qtot 2.568
  1301    O    79   ASN     O 1301    -0.567900     16.00000 ; qtot 2.000
  1302    N    80   VAL     N 1302    -0.415700     14.01000 ; qtot 1.584
  1303    H    80   VAL     H 1303     0.271900      1.00800 ; qtot 1.856
  1304   CX    80   VAL    CA 1304    -0.087500     12.01000 ; qtot 1.769
  1305   H1    80   VAL    HA 1305     0.096900      1.00800 ; qtot 1.866
  1306  A3C    80   VAL    CB 1306     0.298500     12.01000 ; qtot 2.164
  1307   HC    80   VAL    HB 1307    -0.029700      1.00800 ; qtot 2.134
  1308   CT    80   VAL   CG1 1308    -0.319200     12.01000 ; qtot 1.815
  1309   HC    80   VAL  HG11 1309     0.079100      1.00800 ; qtot 1.894
  1310   HC    80   VAL  HG12 1310     0.079100      1.00800 ; qtot 1.973
  1311   HC    80   VAL  HG13 1311     0.079100      1.00800 ; qtot 2.052
  1312   CT    80   VAL   CG2 1312    -0.319200     12.01000 ; qtot 1.733
  1313   HC    80   VAL  HG21 1313     0.079100      1.00800 ; qtot 1.812
  1314   HC    80   VAL  HG22 1314     0.079100      1.00800 ; qtot 1.891
  1315   HC    80   VAL  HG23 1315     0.079100      1.00800 ; qtot 1.971
  1316    C    80   VAL     C 1316     0.597300     12.01000 ; qtot 2.568
  1317    O    80   VAL     O 1317    -0.567900     16.00000 ; qtot 2.000
  1318    N    81   GLN     N 1318    -0.415700     14.01000 ; qtot 1.584
  1319    H    81   GLN     H 1319     0.271900      1.00800 ; qtot 1.856
  1320   CX    81   GLN    CA 1320    -0.003100     12.01000 ; qtot 1.853
  1321   H1    81   GLN    HA 1321     0.085000      1.00800 ; qtot 1.938
  1322  A2C    81   GLN    CB 1322    -0.003600     12.01000 ; qtot 1.934
  1323   HC    81   GLN   HB2 1323     0.017100      1.00800 ; qtot 1.952
  1324   HC    81   GLN   HB3 1324     0.017100      1.00800 ; qtot 1.969
  1325  A2C    81   GLN    CG 1325    -0.064500     12.01000 ; qtot 1.904
  1326   HC    81   GLN   HG2 1326     0.035200      1.00800 ; qtot 1.939
  1327   HC    81   GLN   HG3 1327     0.035200      1.00800 ; qtot 1.975
  1328    C    81   GLN    CD 1328     0.695100     12.01000 ; qtot 2.670
  1329    O    81   GLN   OE1 1329    -0.608600     16.00000 ; qtot 2.061
  1330    N    81   GLN   NE2 1330    -0.940700     14.01000 ; qtot 1.120
  1331    H    81   GLN  HE21 1331     0.425100      1.00800 ; qtot 1.545
  1332    H    81   GLN  HE22 1332     0.425100      1.00800 ; qtot 1.971
  1333    C    81   GLN     C 1333     0.597300     12.01000 ; qtot 2.568
  1334    O    81   GLN     O 1334    -0.567900     16.00000 ; qtot 2.000
  1335    N    82   SER     N 1335    -0.415700     14.01000 ; qtot 1.584
  1336    H    82   SER     H 1336     0.271900      1.00800 ; qtot 1.856
  1337   CX    82   SER    CA 1337    -0.024900     12.01000 ; qtot 1.831
  1338   H1    82   SER    HA 1338     0.084300      1.00800 ; qtot 1.916
  1339  A2C    82   SER    CB 1339     0.211700     12.01000 ; qtot 2.127
  1340   H1    82   SER   HB2 1340     0.035200      1.00800 ; qtot 2.162
  1341   H1    82   SER   HB3 1341     0.035200      1.00800 ; qtot 2.198
  1342   OH    82   SER    OG 1342    -0.654600     16.00000 ; qtot 1.543
  1343   HO    82   SER    HG 1343     0.427500      1.00800 ; qtot 1.971
  1344    C    82   SER     C 1344     0.597300     12.01000 ; qtot 2.568
  1345    O    82   SER     O 1345    -0.567900     16.00000 ; qtot 2.000
  1346    N    83   PHE     N 1346    -0.415700     14.01000 ; qtot 1.584
  1347    H    83   PHE     H 1347     0.271900      1.00800 ; qtot 1.856
  1348   CX    83   PHE    CA 1348    -0.002400     12.01000 ; qtot 1.854
  1349   H1    83   PHE    HA 1349     0.097800      1.00800 ; qtot 1.952
  1350   CT    83   PHE    CB 1350    -0.034300     12.01000 ; qtot 1.917
  1351   HC    83   PHE   HB2 1351     0.029500      1.00800 ; qtot 1.947
  1352   HC    83   PHE   HB3 1352     0.029500      1.00800 ; qtot 1.976
  1353   CA    83   PHE    CG 1353     0.011800     12.01000 ; qtot 1.988
  1354   CA    83   PHE   CD1 1354    -0.125600     12.01000 ; qtot 1.862
  1355   HA    83   PHE   HD1 1355     0.133000      1.00800 ; qtot 1.995
  1356   CA    83   PHE   CE1 1356    -0.170400     12.01000 ; qtot 1.825
  1357   HA    83   PHE   HE1 1357     0.143000      1.00800 ; qtot 1.968
  1358   CA    83   PHE    CZ 1358    -0.107200     12.01000 ; qtot 1.861
  1359   HA    83   PHE    HZ 1359     0.129700      1.00800 ; qtot 1.991
  1360   CA    83   PHE   CE2 1360    -0.170400     12.01000 ; qtot 1.820
  1361   HA    83   PHE   HE2 1361     0.143000      1.00800 ; qtot 1.963
  1362   CA    83   PHE   CD2 1362    -0.125600     12.01000 ; qtot 1.838
  1363   HA    83   PHE   HD2 1363     0.133000      1.00800 ; qtot 1.971
  1364    C    83   PHE     C 1364     0.597300     12.01000 ; qtot 2.568
  1365    O    83   PHE     O 1365    -0.567900     16.00000 ; qtot 2.000
  1366    N    84   PRO     N 1366    -0.254800     14.01000 ; qtot 1.745
  1367   CT    84   PRO    CD 1367     0.019200     12.01000 ; qtot 1.764
  1368   H1    84   PRO   HD2 1368     0.039100      1.00800 ; qtot 1.803
  1369   H1    84   PRO   HD3 1369     0.039100      1.00800 ; qtot 1.843
  1370   CT    84   PRO    CG 1370     0.018900     12.01000 ; qtot 1.861
  1371   HC    84   PRO   HG2 1371     0.021300      1.00800 ; qtot 1.883
  1372   HC    84   PRO   HG3 1372     0.021300      1.00800 ; qtot 1.904
  1373   CT    84   PRO    CB 1373    -0.007000     12.01000 ; qtot 1.897
  1374   HC    84   PRO   HB2 1374     0.025300      1.00800 ; qtot 1.922
  1375   HC    84   PRO   HB3 1375     0.025300      1.00800 ; qtot 1.948
  1376   CX    84   PRO    CA 1376    -0.026600     12.01000 ; qtot 1.921
  1377   H1    84   PRO    HA 1377     0.064100      1.00800 ; qtot 1.985
  1378    C    84   PRO     C 1378     0.589600     12.01000 ; qtot 2.575
  1379    O    84   PRO     O 1379    -0.574800     16.00000 ; qtot 2.000
  1380    N    85   PRO     N 1380    -0.254800     14.01000 ; qtot 1.745
  1381   CT    85   PRO    CD 1381     0.019200     12.01000 ; qtot 1.764
  1382   H1    85   PRO   HD2 1382     0.039100      1.00800 ; qtot 1.803
  1383   H1    85   PRO   HD3 1383     0.039100      1.00800 ; qtot 1.843
  1384   CT    85   PRO    CG 1384     0.018900     12.01000 ; qtot 1.861
  1385   HC    85   PRO   HG2 1385     0.021300      1.00800 ; qtot 1.883
  1386   HC    85   PRO   HG3 1386     0.021300      1.00800 ; qtot 1.904
  1387   CT    85   PRO    CB 1387    -0.007000     12.01000 ; qtot 1.897
  1388   HC    85   PRO   HB2 1388     0.025300      1.00800 ; qtot 1.922
  1389   HC    85   PRO   HB3 1389     0.025300      1.00800 ; qtot 1.948
  1390   CX    85   PRO    CA 1390    -0.026600     12.01000 ; qtot 1.921
  1391   H1    85   PRO    HA 1391     0.064100      1.00800 ; qtot 1.985
  1392    C    85   PRO     C 1392     0.589600     12.01000 ; qtot 2.575
  1393    O    85   PRO     O 1393    -0.574800     16.00000 ; qtot 2.000
  1394    N    86   ALA     N 1394    -0.415700     14.01000 ; qtot 1.584
  1395    H    86   ALA     H 1395     0.271900      1.00800 ; qtot 1.856
  1396   CX    86   ALA    CA 1396     0.033700     12.01000 ; qtot 1.890
  1397   H1    86   ALA    HA 1397     0.082300      1.00800 ; qtot 1.972
  1398   CT    86   ALA    CB 1398    -0.182500     12.01000 ; qtot 1.790
  1399   HC    86   ALA   HB1 1399     0.060300      1.00800 ; qtot 1.850
  1400   HC    86   ALA   HB2 1400     0.060300      1.00800 ; qtot 1.910
  1401   HC    86   ALA   HB3 1401     0.060300      1.00800 ; qtot 1.971
  1402    C    86   ALA     C 1402     0.597300     12.01000 ; qtot 2.568
  1403    O    86   ALA     O 1403    -0.567900     16.00000 ; qtot 2.000
  1404    N    87   PRO     N 1404    -0.254800     14.01000 ; qtot 1.745
  1405   CT    87   PRO    CD 1405     0.019200     12.01000 ; qtot 1.764
  1406   H1    87   PRO   HD2 1406     0.039100      1.00800 ; qtot 1.803
  1407   H1    87   PRO   HD3 1407     0.039100      1.00800 ; qtot 1.843
  1408   CT    87   PRO    CG 1408     0.018900     12.01000 ; qtot 1.861
  1409   HC    87   PRO   HG2 1409     0.021300      1.00800 ; qtot 1.883
  1410   HC    87   PRO   HG3 1410     0.021300      1.00800 ; qtot 1.904
  1411   CT    87   PRO    CB 1411    -0.007000     12.01000 ; qtot 1.897
  1412   HC    87   PRO   HB2 1412     0.025300      1.00800 ; qtot 1.922
  1413   HC    87   PRO   HB3 1413     0.025300      1.00800 ; qtot 1.948
  1414   CX    87   PRO    CA 1414    -0.026600     12.01000 ; qtot 1.921
  1415   H1    87   PRO    HA 1415     0.064100      1.00800 ; qtot 1.985
  1416    C    87   PRO     C 1416     0.589600     12.01000 ; qtot 2.575
  1417    O    87   PRO     O 1417    -0.574800     16.00000 ; qtot 2.000
  1418    N    88   GLU     N 1418    -0.516300     14.01000 ; qtot 1.484
  1419    H    88   GLU     H 1419     0.293600      1.00800 ; qtot 1.777
  1420   CX    88   GLU    CA 1420     0.039700     12.01000 ; qtot 1.817
  1421   H1    88   GLU    HA 1421     0.110500      1.00800 ; qtot 1.927
  1422  A2C    88   GLU    CB 1422     0.056000     12.01000 ; qtot 1.983
  1423   HC    88   GLU   HB2 1423    -0.017300      1.00800 ; qtot 1.966
  1424   HC    88   GLU   HB3 1424    -0.017300      1.00800 ; qtot 1.949
  1425  A2C    88   GLU    CG 1425     0.013600     12.01000 ; qtot 1.962
  1426   HC    88   GLU   HG2 1426    -0.042500      1.00800 ; qtot 1.920
  1427   HC    88   GLU   HG3 1427    -0.042500      1.00800 ; qtot 1.877
  1428   CO    88   GLU    CD 1428     0.805400     12.01000 ; qtot 2.683
  1429   O2    88   GLU   OE1 1429    -0.818800     16.00000 ; qtot 1.864
  1430   O2    88   GLU   OE2 1430    -0.818800     16.00000 ; qtot 1.045
  1431    C    88   GLU     C 1431     0.536600     12.01000 ; qtot 1.582
  1432    O    88   GLU     O 1432    -0.581900     16.00000 ; qtot 1.000
  1433    N    89   ASP     N 1433    -0.516300     14.01000 ; qtot 0.484
  1434    H    89   ASP     H 1434     0.293600      1.00800 ; qtot 0.777
  1435   CX    89   ASP    CA 1435     0.038100     12.01000 ; qtot 0.815
  1436   H1    89   ASP    HA 1436     0.088000      1.00800 ; qtot 0.903
  1437  A2C    89   ASP    CB 1437    -0.030300     12.01000 ; qtot 0.873
  1438   HC    89   ASP   HB2 1438    -0.012200      1.00800 ; qtot 0.861
  1439   HC    89   ASP   HB3 1439    -0.012200      1.00800 ; qtot 0.849
  1440   CO    89   ASP    CG 1440     0.799400     12.01000 ; qtot 1.648
  1441   O2    89   ASP   OD1 1441    -0.801400     16.00000 ; qtot 0.847
  1442   O2    89   ASP   OD2 1442    -0.801400     16.00000 ; qtot 0.045
  1443    C    89   ASP     C 1443     0.536600     12.01000 ; qtot 0.582
  1444    O    89   ASP     O 1444    -0.581900     16.00000 ; qtot -0.000
  1445    N    90   LYS     N 1445    -0.347900     14.01000 ; qtot -0.348
  1446    H    90   LYS     H 1446     0.274700      1.00800 ; qtot -0.073
  1447   CX    90   LYS    CA 1447    -0.240000     12.01000 ; qtot -0.313
  1448   H1    90   LYS    HA 1448     0.142600      1.00800 ; qtot -0.171
  1449   C8    90   LYS    CB 1449    -0.009400     12.01000 ; qtot -0.180
  1450   HC    90   LYS   HB2 1450     0.036200      1.00800 ; qtot -0.144
  1451   HC    90   LYS   HB3 1451     0.036200      1.00800 ; qtot -0.108
  1452   C8    90   LYS    CG 1452     0.018700     12.01000 ; qtot -0.089
  1453   HC    90   LYS   HG2 1453     0.010300      1.00800 ; qtot -0.079
  1454   HC    90   LYS   HG3 1454     0.010300      1.00800 ; qtot -0.068
  1455   C8    90   LYS    CD 1455    -0.047900     12.01000 ; qtot -0.116
  1456   HC    90   LYS   HD2 1456     0.062100      1.00800 ; qtot -0.054
  1457   HC    90   LYS   HD3 1457     0.062100      1.00800 ; qtot 0.008
  1458   C8    90   LYS    CE 1458    -0.014300     12.01000 ; qtot -0.006
  1459   HP    90   LYS   HE2 1459     0.113500      1.00800 ; qtot 0.107
  1460   HP    90   LYS   HE3 1460     0.113500      1.00800 ; qtot 0.221
  1461   N3    90   LYS    NZ 1461    -0.385400     14.01000 ; qtot -0.165
  1462    H    90   LYS   HZ1 1462     0.340000      1.00800 ; qtot 0.175
  1463    H    90   LYS   HZ2 1463     0.340000      1.00800 ; qtot 0.515
  1464    H    90   LYS   HZ3 1464     0.340000      1.00800 ; qtot 0.855
  1465    C    90   LYS     C 1465     0.734100     12.01000 ; qtot 1.589
  1466    O    90   LYS     O 1466    -0.589400     16.00000 ; qtot 1.000
  1467    N    91   LYS     N 1467    -0.347900     14.01000 ; qtot 0.652
  1468    H    91   LYS     H 1468     0.274700      1.00800 ; qtot 0.927
  1469   CX    91   LYS    CA 1469    -0.240000     12.01000 ; qtot 0.687
  1470   H1    91   LYS    HA 1470     0.142600      1.00800 ; qtot 0.829
  1471   C8    91   LYS    CB 1471    -0.009400     12.01000 ; qtot 0.820
  1472   HC    91   LYS   HB2 1472     0.036200      1.00800 ; qtot 0.856
  1473   HC    91   LYS   HB3 1473     0.036200      1.00800 ; qtot 0.892
  1474   C8    91   LYS    CG 1474     0.018700     12.01000 ; qtot 0.911
  1475   HC    91   LYS   HG2 1475     0.010300      1.00800 ; qtot 0.921
  1476   HC    91   LYS   HG3 1476     0.010300      1.00800 ; qtot 0.932
  1477   C8    91   LYS    CD 1477    -0.047900     12.01000 ; qtot 0.884
  1478   HC    91   LYS   HD2 1478     0.062100      1.00800 ; qtot 0.946
  1479   HC    91   LYS   HD3 1479     0.062100      1.00800 ; qtot 1.008
  1480   C8    91   LYS    CE 1480    -0.014300     12.01000 ; qtot 0.994
  1481   HP    91   LYS   HE2 1481     0.113500      1.00800 ; qtot 1.107
  1482   HP    91   LYS   HE3 1482     0.113500      1.00800 ; qtot 1.221
  1483   N3    91   LYS    NZ 1483    -0.385400     14.01000 ; qtot 0.835
  1484    H    91   LYS   HZ1 1484     0.340000      1.00800 ; qtot 1.175
  1485    H    91   LYS   HZ2 1485     0.340000      1.00800 ; qtot 1.515
  1486    H    91   LYS   HZ3 1486     0.340000      1.00800 ; qtot 1.855
  1487    C    91   LYS     C 1487     0.734100     12.01000 ; qtot 2.589
  1488    O    91   LYS     O 1488    -0.589400     16.00000 ; qtot 2.000
  1489    N    92   PRO     N 1489    -0.254800     14.01000 ; qtot 1.745
  1490   CT    92   PRO    CD 1490     0.019200     12.01000 ; qtot 1.764
  1491   H1    92   PRO   HD2 1491     0.039100      1.00800 ; qtot 1.803
  1492   H1    92   PRO   HD3 1492     0.039100      1.00800 ; qtot 1.843
  1493   CT    92   PRO    CG 1493     0.018900     12.01000 ; qtot 1.861
  1494   HC    92   PRO   HG2 1494     0.021300      1.00800 ; qtot 1.883
  1495   HC    92   PRO   HG3 1495     0.021300      1.00800 ; qtot 1.904
  1496   CT    92   PRO    CB 1496    -0.007000     12.01000 ; qtot 1.897
  1497   HC    92   PRO   HB2 1497     0.025300      1.00800 ; qtot 1.922
  1498   HC    92   PRO   HB3 1498     0.025300      1.00800 ; qtot 1.948
  1499   CX    92   PRO    CA 1499    -0.026600     12.01000 ; qtot 1.921
  1500   H1    92   PRO    HA 1500     0.064100      1.00800 ; qtot 1.985
  1501    C    92   PRO     C 1501     0.589600     12.01000 ; qtot 2.575
  1502    O    92   PRO     O 1502    -0.574800     16.00000 ; qtot 2.000
  1503    N    93   LEU     N 1503    -0.415700     14.01000 ; qtot 1.584
  1504    H    93   LEU     H 1504     0.271900      1.00800 ; qtot 1.856
  1505   CX    93   LEU    CA 1505    -0.051800     12.01000 ; qtot 1.804
  1506   H1    93   LEU    HA 1506     0.092200      1.00800 ; qtot 1.897
  1507  A2C    93   LEU    CB 1507    -0.110200     12.01000 ; qtot 1.786
  1508   HC    93   LEU   HB2 1508     0.045700      1.00800 ; qtot 1.832
  1509   HC    93   LEU   HB3 1509     0.045700      1.00800 ; qtot 1.878
  1510  A3C    93   LEU    CG 1510     0.353100     12.01000 ; qtot 2.231
  1511   HC    93   LEU    HG 1511    -0.036100      1.00800 ; qtot 2.195
  1512   CT    93   LEU   CD1 1512    -0.412100     12.01000 ; qtot 1.783
  1513   HC    93   LEU  HD11 1513     0.100000      1.00800 ; qtot 1.883
  1514   HC    93   LEU  HD12 1514     0.100000      1.00800 ; qtot 1.983
  1515   HC    93   LEU  HD13 1515     0.100000      1.00800 ; qtot 2.083
  1516   CT    93   LEU   CD2 1516    -0.412100     12.01000 ; qtot 1.671
  1517   HC    93   LEU  HD21 1517     0.100000      1.00800 ; qtot 1.771
  1518   HC    93   LEU  HD22 1518     0.100000      1.00800 ; qtot 1.871
  1519   HC    93   LEU  HD23 1519     0.100000      1.00800 ; qtot 1.971
  1520    C    93   LEU     C 1520     0.597300     12.01000 ; qtot 2.568
  1521    O    93   LEU     O 1521    -0.567900     16.00000 ; qtot 2.000
  1522    N    94   THR     N 1522    -0.415700     14.01000 ; qtot 1.584
  1523    H    94   THR     H 1523     0.271900      1.00800 ; qtot 1.856
  1524   CX    94   THR    CA 1524    -0.038900     12.01000 ; qtot 1.817
  1525   H1    94   THR    HA 1525     0.100700      1.00800 ; qtot 1.918
  1526  A3C    94   THR    CB 1526     0.365400     12.01000 ; qtot 2.283
  1527   H1    94   THR    HB 1527     0.004300      1.00800 ; qtot 2.288
  1528   CT    94   THR   CG2 1528    -0.243800     12.01000 ; qtot 2.044
  1529   HC    94   THR  HG21 1529     0.064200      1.00800 ; qtot 2.108
  1530   HC    94   THR  HG22 1530     0.064200      1.00800 ; qtot 2.172
  1531   HC    94   THR  HG23 1531     0.064200      1.00800 ; qtot 2.236
  1532   OH    94   THR   OG1 1532    -0.676100     16.00000 ; qtot 1.560
  1533   HO    94   THR   HG1 1533     0.410200      1.00800 ; qtot 1.971
  1534    C    94   THR     C 1534     0.597300     12.01000 ; qtot 2.568
  1535    O    94   THR     O 1535    -0.567900     16.00000 ; qtot 2.000
  1536    N    95   ARG     N 1536    -0.347900     14.01000 ; qtot 1.652
  1537    H    95   ARG     H 1537     0.274700      1.00800 ; qtot 1.927
  1538   CX    95   ARG    CA 1538    -0.263700     12.01000 ; qtot 1.663
  1539   H1    95   ARG    HA 1539     0.156000      1.00800 ; qtot 1.819
  1540   C8    95   ARG    CB 1540    -0.000700     12.01000 ; qtot 1.818
  1541   HC    95   ARG   HB2 1541     0.032700      1.00800 ; qtot 1.851
  1542   HC    95   ARG   HB3 1542     0.032700      1.00800 ; qtot 1.884
  1543   C8    95   ARG    CG 1543     0.039000     12.01000 ; qtot 1.923
  1544   HC    95   ARG   HG2 1544     0.028500      1.00800 ; qtot 1.951
  1545   HC    95   ARG   HG3 1545     0.028500      1.00800 ; qtot 1.980
  1546   C8    95   ARG    CD 1546     0.048600     12.01000 ; qtot 2.028
  1547   H1    95   ARG   HD2 1547     0.068700      1.00800 ; qtot 2.097
  1548   H1    95   ARG   HD3 1548     0.068700      1.00800 ; qtot 2.166
  1549   N2    95   ARG    NE 1549    -0.529500     14.01000 ; qtot 1.636
  1550    H    95   ARG    HE 1550     0.345600      1.00800 ; qtot 1.982
  1551   CA    95   ARG    CZ 1551     0.807600     12.01000 ; qtot 2.789
  1552   N2    95   ARG   NH1 1552    -0.862700     14.01000 ; qtot 1.927
  1553    H    95   ARG  HH11 1553     0.447800      1.00800 ; qtot 2.375
  1554    H    95   ARG  HH12 1554     0.447800      1.00800 ; qtot 2.822
  1555   N2    95   ARG   NH2 1555    -0.862700     14.01000 ; qtot 1.960
  1556    H    95   ARG  HH21 1556     0.447800      1.00800 ; qtot 2.407
  1557    H    95   ARG  HH22 1557     0.447800      1.00800 ; qtot 2.855
  1558    C    95   ARG     C 1558     0.734100     12.01000 ; qtot 3.589
  1559    O    95   ARG     O 1559    -0.589400     16.00000 ; qtot 3.000
  1560    N    96   LEU     N 1560    -0.415700     14.01000 ; qtot 2.584
  1561    H    96   LEU     H 1561     0.271900      1.00800 ; qtot 2.856
  1562   CX    96   LEU    CA 1562    -0.051800     12.01000 ; qtot 2.804
  1563   H1    96   LEU    HA 1563     0.092200      1.00800 ; qtot 2.897
  1564  A2C    96   LEU    CB 1564    -0.110200     12.01000 ; qtot 2.786
  1565   HC    96   LEU   HB2 1565     0.045700      1.00800 ; qtot 2.832
  1566   HC    96   LEU   HB3 1566     0.045700      1.00800 ; qtot 2.878
  1567  A3C    96   LEU    CG 1567     0.353100     12.01000 ; qtot 3.231
  1568   HC    96   LEU    HG 1568    -0.036100      1.00800 ; qtot 3.195
  1569   CT    96   LEU   CD1 1569    -0.412100     12.01000 ; qtot 2.783
  1570   HC    96   LEU  HD11 1570     0.100000      1.00800 ; qtot 2.883
  1571   HC    96   LEU  HD12 1571     0.100000      1.00800 ; qtot 2.983
  1572   HC    96   LEU  HD13 1572     0.100000      1.00800 ; qtot 3.083
  1573   CT    96   LEU   CD2 1573    -0.412100     12.01000 ; qtot 2.671
  1574   HC    96   LEU  HD21 1574     0.100000      1.00800 ; qtot 2.771
  1575   HC    96   LEU  HD22 1575     0.100000      1.00800 ; qtot 2.871
  1576   HC    96   LEU  HD23 1576     0.100000      1.00800 ; qtot 2.971
  1577    C    96   LEU     C 1577     0.597300     12.01000 ; qtot 3.568
  1578    O    96   LEU     O 1578    -0.567900     16.00000 ; qtot 3.000
  1579    N    97   GLN     N 1579    -0.415700     14.01000 ; qtot 2.584
  1580    H    97   GLN     H 1580     0.271900      1.00800 ; qtot 2.856
  1581   CX    97   GLN    CA 1581    -0.003100     12.01000 ; qtot 2.853
  1582   H1    97   GLN    HA 1582     0.085000      1.00800 ; qtot 2.938
  1583  A2C    97   GLN    CB 1583    -0.003600     12.01000 ; qtot 2.934
  1584   HC    97   GLN   HB2 1584     0.017100      1.00800 ; qtot 2.952
  1585   HC    97   GLN   HB3 1585     0.017100      1.00800 ; qtot 2.969
  1586  A2C    97   GLN    CG 1586    -0.064500     12.01000 ; qtot 2.904
  1587   HC    97   GLN   HG2 1587     0.035200      1.00800 ; qtot 2.939
  1588   HC    97   GLN   HG3 1588     0.035200      1.00800 ; qtot 2.975
  1589    C    97   GLN    CD 1589     0.695100     12.01000 ; qtot 3.670
  1590    O    97   GLN   OE1 1590    -0.608600     16.00000 ; qtot 3.061
  1591    N    97   GLN   NE2 1591    -0.940700     14.01000 ; qtot 2.120
  1592    H    97   GLN  HE21 1592     0.425100      1.00800 ; qtot 2.545
  1593    H    97   GLN  HE22 1593     0.425100      1.00800 ; qtot 2.971
  1594    C    97   GLN     C 1594     0.597300     12.01000 ; qtot 3.568
  1595    O    97   GLN     O 1595    -0.567900     16.00000 ; qtot 3.000
  1596    N    98   GLU     N 1596    -0.516300     14.01000 ; qtot 2.484
  1597    H    98   GLU     H 1597     0.293600      1.00800 ; qtot 2.777
  1598   CX    98   GLU    CA 1598     0.039700     12.01000 ; qtot 2.817
  1599   H1    98   GLU    HA 1599     0.110500      1.00800 ; qtot 2.927
  1600  A2C    98   GLU    CB 1600     0.056000     12.01000 ; qtot 2.983
  1601   HC    98   GLU   HB2 1601    -0.017300      1.00800 ; qtot 2.966
  1602   HC    98   GLU   HB3 1602    -0.017300      1.00800 ; qtot 2.949
  1603  A2C    98   GLU    CG 1603     0.013600     12.01000 ; qtot 2.962
  1604   HC    98   GLU   HG2 1604    -0.042500      1.00800 ; qtot 2.920
  1605   HC    98   GLU   HG3 1605    -0.042500      1.00800 ; qtot 2.877
  1606   CO    98   GLU    CD 1606     0.805400     12.01000 ; qtot 3.683
  1607   O2    98   GLU   OE1 1607    -0.818800     16.00000 ; qtot 2.864
  1608   O2    98   GLU   OE2 1608    -0.818800     16.00000 ; qtot 2.045
  1609    C    98   GLU     C 1609     0.536600     12.01000 ; qtot 2.582
  1610    O    98   GLU     O 1610    -0.581900     16.00000 ; qtot 2.000
  1611    N    99   ARG     N 1611    -0.347900     14.01000 ; qtot 1.652
  1612    H    99   ARG     H 1612     0.274700      1.00800 ; qtot 1.927
  1613   CX    99   ARG    CA 1613    -0.263700     12.01000 ; qtot 1.663
  1614   H1    99   ARG    HA 1614     0.156000      1.00800 ; qtot 1.819
  1615   C8    99   ARG    CB 1615    -0.000700     12.01000 ; qtot 1.818
  1616   HC    99   ARG   HB2 1616     0.032700      1.00800 ; qtot 1.851
  1617   HC    99   ARG   HB3 1617     0.032700      1.00800 ; qtot 1.884
  1618   C8    99   ARG    CG 1618     0.039000     12.01000 ; qtot 1.923
  1619   HC    99   ARG   HG2 1619     0.028500      1.00800 ; qtot 1.951
  1620   HC    99   ARG   HG3 1620     0.028500      1.00800 ; qtot 1.980
  1621   C8    99   ARG    CD 1621     0.048600     12.01000 ; qtot 2.028
  1622   H1    99   ARG   HD2 1622     0.068700      1.00800 ; qtot 2.097
  1623   H1    99   ARG   HD3 1623     0.068700      1.00800 ; qtot 2.166
  1624   N2    99   ARG    NE 1624    -0.529500     14.01000 ; qtot 1.636
  1625    H    99   ARG    HE 1625     0.345600      1.00800 ; qtot 1.982
  1626   CA    99   ARG    CZ 1626     0.807600     12.01000 ; qtot 2.789
  1627   N2    99   ARG   NH1 1627    -0.862700     14.01000 ; qtot 1.927
  1628    H    99   ARG  HH11 1628     0.447800      1.00800 ; qtot 2.375
  1629    H    99   ARG  HH12 1629     0.447800      1.00800 ; qtot 2.822
  1630   N2    99   ARG   NH2 1630    -0.862700     14.01000 ; qtot 1.960
  1631    H    99   ARG  HH21 1631     0.447800      1.00800 ; qtot 2.407
  1632    H    99   ARG  HH22 1632     0.447800      1.00800 ; qtot 2.855
  1633    C    99   ARG     C 1633     0.734100     12.01000 ; qtot 3.589
  1634    O    99   ARG     O 1634    -0.589400     16.00000 ; qtot 3.000
  1635    N   100   LEU     N 1635    -0.415700     14.01000 ; qtot 2.584
  1636    H   100   LEU     H 1636     0.271900      1.00800 ; qtot 2.856
  1637   CX   100   LEU    CA 1637    -0.051800     12.01000 ; qtot 2.804
  1638   H1   100   LEU    HA 1638     0.092200      1.00800 ; qtot 2.897
  1639  A2C   100   LEU    CB 1639    -0.110200     12.01000 ; qtot 2.786
  1640   HC   100   LEU   HB2 1640     0.045700      1.00800 ; qtot 2.832
  1641   HC   100   LEU   HB3 1641     0.045700      1.00800 ; qtot 2.878
  1642  A3C   100   LEU    CG 1642     0.353100     12.01000 ; qtot 3.231
  1643   HC   100   LEU    HG 1643    -0.036100      1.00800 ; qtot 3.195
  1644   CT   100   LEU   CD1 1644    -0.412100     12.01000 ; qtot 2.783
  1645   HC   100   LEU  HD11 1645     0.100000      1.00800 ; qtot 2.883
  1646   HC   100   LEU  HD12 1646     0.100000      1.00800 ; qtot 2.983
  1647   HC   100   LEU  HD13 1647     0.100000      1.00800 ; qtot 3.083
  1648   CT   100   LEU   CD2 1648    -0.412100     12.01000 ; qtot 2.671
  1649   HC   100   LEU  HD21 1649     0.100000      1.00800 ; qtot 2.771
  1650   HC   100   LEU  HD22 1650     0.100000      1.00800 ; qtot 2.871
  1651   HC   100   LEU  HD23 1651     0.100000      1.00800 ; qtot 2.971
  1652    C   100   LEU     C 1652     0.597300     12.01000 ; qtot 3.568
  1653    O   100   LEU     O 1653    -0.567900     16.00000 ; qtot 3.000
  1654    N   101   ILE     N 1654    -0.415700     14.01000 ; qtot 2.584
  1655    H   101   ILE     H 1655     0.271900      1.00800 ; qtot 2.856
  1656   CX   101   ILE    CA 1656    -0.059700     12.01000 ; qtot 2.796
  1657   H1   101   ILE    HA 1657     0.086900      1.00800 ; qtot 2.883
  1658  A3C   101   ILE    CB 1658     0.130300     12.01000 ; qtot 3.014
  1659   HC   101   ILE    HB 1659     0.018700      1.00800 ; qtot 3.032
  1660   CT   101   ILE   CG2 1660    -0.320400     12.01000 ; qtot 2.712
  1661   HC   101   ILE  HG21 1661     0.088200      1.00800 ; qtot 2.800
  1662   HC   101   ILE  HG22 1662     0.088200      1.00800 ; qtot 2.888
  1663   HC   101   ILE  HG23 1663     0.088200      1.00800 ; qtot 2.977
  1664  A2C   101   ILE   CG1 1664    -0.043000     12.01000 ; qtot 2.934
  1665   HC   101   ILE  HG12 1665     0.023600      1.00800 ; qtot 2.957
  1666   HC   101   ILE  HG13 1666     0.023600      1.00800 ; qtot 2.981
  1667   CT   101   ILE   CD1 1667    -0.066000     12.01000 ; qtot 2.915
  1668   HC   101   ILE  HD11 1668     0.018600      1.00800 ; qtot 2.933
  1669   HC   101   ILE  HD12 1669     0.018600      1.00800 ; qtot 2.952
  1670   HC   101   ILE  HD13 1670     0.018600      1.00800 ; qtot 2.971
  1671    C   101   ILE     C 1671     0.597300     12.01000 ; qtot 3.568
  1672    O   101   ILE     O 1672    -0.567900     16.00000 ; qtot 3.000
  1673    N   102   LYS     N 1673    -0.347900     14.01000 ; qtot 2.652
  1674    H   102   LYS     H 1674     0.274700      1.00800 ; qtot 2.927
  1675   CX   102   LYS    CA 1675    -0.240000     12.01000 ; qtot 2.687
  1676   H1   102   LYS    HA 1676     0.142600      1.00800 ; qtot 2.829
  1677   C8   102   LYS    CB 1677    -0.009400     12.01000 ; qtot 2.820
  1678   HC   102   LYS   HB2 1678     0.036200      1.00800 ; qtot 2.856
  1679   HC   102   LYS   HB3 1679     0.036200      1.00800 ; qtot 2.892
  1680   C8   102   LYS    CG 1680     0.018700     12.01000 ; qtot 2.911
  1681   HC   102   LYS   HG2 1681     0.010300      1.00800 ; qtot 2.921
  1682   HC   102   LYS   HG3 1682     0.010300      1.00800 ; qtot 2.932
  1683   C8   102   LYS    CD 1683    -0.047900     12.01000 ; qtot 2.884
  1684   HC   102   LYS   HD2 1684     0.062100      1.00800 ; qtot 2.946
  1685   HC   102   LYS   HD3 1685     0.062100      1.00800 ; qtot 3.008
  1686   C8   102   LYS    CE 1686    -0.014300     12.01000 ; qtot 2.994
  1687   HP   102   LYS   HE2 1687     0.113500      1.00800 ; qtot 3.107
  1688   HP   102   LYS   HE3 1688     0.113500      1.00800 ; qtot 3.221
  1689   N3   102   LYS    NZ 1689    -0.385400     14.01000 ; qtot 2.835
  1690    H   102   LYS   HZ1 1690     0.340000      1.00800 ; qtot 3.175
  1691    H   102   LYS   HZ2 1691     0.340000      1.00800 ; qtot 3.515
  1692    H   102   LYS   HZ3 1692     0.340000      1.00800 ; qtot 3.855
  1693    C   102   LYS     C 1693     0.734100     12.01000 ; qtot 4.589
  1694    O   102   LYS     O 1694    -0.589400     16.00000 ; qtot 4.000
  1695    N   103   LYS     N 1695    -0.347900     14.01000 ; qtot 3.652
  1696    H   103   LYS     H 1696     0.274700      1.00800 ; qtot 3.927
  1697   CX   103   LYS    CA 1697    -0.240000     12.01000 ; qtot 3.687
  1698   H1   103   LYS    HA 1698     0.142600      1.00800 ; qtot 3.829
  1699   C8   103   LYS    CB 1699    -0.009400     12.01000 ; qtot 3.820
  1700   HC   103   LYS   HB2 1700     0.036200      1.00800 ; qtot 3.856
  1701   HC   103   LYS   HB3 1701     0.036200      1.00800 ; qtot 3.892
  1702   C8   103   LYS    CG 1702     0.018700     12.01000 ; qtot 3.911
  1703   HC   103   LYS   HG2 1703     0.010300      1.00800 ; qtot 3.921
  1704   HC   103   LYS   HG3 1704     0.010300      1.00800 ; qtot 3.932
  1705   C8   103   LYS    CD 1705    -0.047900     12.01000 ; qtot 3.884
  1706   HC   103   LYS   HD2 1706     0.062100      1.00800 ; qtot 3.946
  1707   HC   103   LYS   HD3 1707     0.062100      1.00800 ; qtot 4.008
  1708   C8   103   LYS    CE 1708    -0.014300     12.01000 ; qtot 3.994
  1709   HP   103   LYS   HE2 1709     0.113500      1.00800 ; qtot 4.107
  1710   HP   103   LYS   HE3 1710     0.113500      1.00800 ; qtot 4.221
  1711   N3   103   LYS    NZ 1711    -0.385400     14.01000 ; qtot 3.835
  1712    H   103   LYS   HZ1 1712     0.340000      1.00800 ; qtot 4.175
  1713    H   103   LYS   HZ2 1713     0.340000      1.00800 ; qtot 4.515
  1714    H   103   LYS   HZ3 1714     0.340000      1.00800 ; qtot 4.855
  1715    C   103   LYS     C 1715     0.734100     12.01000 ; qtot 5.589
  1716    O   103   LYS     O 1716    -0.589400     16.00000 ; qtot 5.000
  1717    N   104   LEU     N 1717    -0.415700     14.01000 ; qtot 4.584
  1718    H   104   LEU     H 1718     0.271900      1.00800 ; qtot 4.856
  1719   CX   104   LEU    CA 1719    -0.051800     12.01000 ; qtot 4.804
  1720   H1   104   LEU    HA 1720     0.092200      1.00800 ; qtot 4.897
  1721  A2C   104   LEU    CB 1721    -0.110200     12.01000 ; qtot 4.786
  1722   HC   104   LEU   HB2 1722     0.045700      1.00800 ; qtot 4.832
  1723   HC   104   LEU   HB3 1723     0.045700      1.00800 ; qtot 4.878
  1724  A3C   104   LEU    CG 1724     0.353100     12.01000 ; qtot 5.231
  1725   HC   104   LEU    HG 1725    -0.036100      1.00800 ; qtot 5.195
  1726   CT   104   LEU   CD1 1726    -0.412100     12.01000 ; qtot 4.783
  1727   HC   104   LEU  HD11 1727     0.100000      1.00800 ; qtot 4.883
  1728   HC   104   LEU  HD12 1728     0.100000      1.00800 ; qtot 4.983
  1729   HC   104   LEU  HD13 1729     0.100000      1.00800 ; qtot 5.083
  1730   CT   104   LEU   CD2 1730    -0.412100     12.01000 ; qtot 4.671
  1731   HC   104   LEU  HD21 1731     0.100000      1.00800 ; qtot 4.771
  1732   HC   104   LEU  HD22 1732     0.100000      1.00800 ; qtot 4.871
  1733   HC   104   LEU  HD23 1733     0.100000      1.00800 ; qtot 4.971
  1734    C   104   LEU     C 1734     0.597300     12.01000 ; qtot 5.568
  1735    O   104   LEU     O 1735    -0.567900     16.00000 ; qtot 5.000
  1736    N   105   GLY     N 1736    -0.415700     14.01000 ; qtot 4.584
  1737    H   105   GLY     H 1737     0.271900      1.00800 ; qtot 4.856
  1738   CX   105   GLY    CA 1738    -0.025200     12.01000 ; qtot 4.831
  1739   H1   105   GLY   HA2 1739     0.069800      1.00800 ; qtot 4.901
  1740   H1   105   GLY   HA3 1740     0.069800      1.00800 ; qtot 4.971
  1741    C   105   GLY     C 1741     0.597300     12.01000 ; qtot 5.568
  1742    O   105   GLY     O 1742    -0.567900     16.00000 ; qtot 5.000
  1743    N   106   GLU     N 1743    -0.516300     14.01000 ; qtot 4.484
  1744    H   106   GLU     H 1744     0.293600      1.00800 ; qtot 4.777
  1745   CX   106   GLU    CA 1745     0.039700     12.01000 ; qtot 4.817
  1746   H1   106   GLU    HA 1746     0.110500      1.00800 ; qtot 4.927
  1747  A2C   106   GLU    CB 1747     0.056000     12.01000 ; qtot 4.983
  1748   HC   106   GLU   HB2 1748    -0.017300      1.00800 ; qtot 4.966
  1749   HC   106   GLU   HB3 1749    -0.017300      1.00800 ; qtot 4.949
  1750  A2C   106   GLU    CG 1750     0.013600     12.01000 ; qtot 4.962
  1751   HC   106   GLU   HG2 1751    -0.042500      1.00800 ; qtot 4.920
  1752   HC   106   GLU   HG3 1752    -0.042500      1.00800 ; qtot 4.877
  1753   CO   106   GLU    CD 1753     0.805400     12.01000 ; qtot 5.683
  1754   O2   106   GLU   OE1 1754    -0.818800     16.00000 ; qtot 4.864
  1755   O2   106   GLU   OE2 1755    -0.818800     16.00000 ; qtot 4.045
  1756    C   106   GLU     C 1756     0.536600     12.01000 ; qtot 4.582
  1757    O   106   GLU     O 1757    -0.581900     16.00000 ; qtot 4.000
  1758    N   107   HIE     N 1758    -0.415700     14.01000 ; qtot 3.584
  1759    H   107   HIE     H 1759     0.271900      1.00800 ; qtot 3.856
  1760   CX   107   HIE    CA 1760    -0.058100     12.01000 ; qtot 3.798
  1761   H1   107   HIE    HA 1761     0.136000      1.00800 ; qtot 3.934
  1762   CT   107   HIE    CB 1762    -0.007400     12.01000 ; qtot 3.927
  1763   HC   107   HIE   HB2 1763     0.036700      1.00800 ; qtot 3.963
  1764   HC   107   HIE   HB3 1764     0.036700      1.00800 ; qtot 4.000
  1765   CC   107   HIE    CG 1765     0.186800     12.01000 ; qtot 4.187
  1766   NB   107   HIE   ND1 1766    -0.543200     14.01000 ; qtot 3.644
  1767   CR   107   HIE   CE1 1767     0.163500     12.01000 ; qtot 3.807
  1768   H5   107   HIE   HE1 1768     0.143500      1.00800 ; qtot 3.951
  1769   NA   107   HIE   NE2 1769    -0.279500     14.01000 ; qtot 3.671
  1770    H   107   HIE   HE2 1770     0.333900      1.00800 ; qtot 4.005
  1771   CW   107   HIE   CD2 1771    -0.220700     12.01000 ; qtot 3.784
  1772   H4   107   HIE   HD2 1772     0.186200      1.00800 ; qtot 3.971
  1773    C   107   HIE     C 1773     0.597300     12.01000 ; qtot 4.568
  1774    O   107   HIE     O 1774    -0.567900     16.00000 ; qtot 4.000
  1775    N   108   ALA     N 1775    -0.415700     14.01000 ; qtot 3.584
  1776    H   108   ALA     H 1776     0.271900      1.00800 ; qtot 3.856
  1777   CX   108   ALA    CA 1777     0.033700     12.01000 ; qtot 3.890
  1778   H1   108   ALA    HA 1778     0.082300      1.00800 ; qtot 3.972
  1779   CT   108   ALA    CB 1779    -0.182500     12.01000 ; qtot 3.790
  1780   HC   108   ALA   HB1 1780     0.060300      1.00800 ; qtot 3.850
  1781   HC   108   ALA   HB2 1781     0.060300      1.00800 ; qtot 3.910
  1782   HC   108   ALA   HB3 1782     0.060300      1.00800 ; qtot 3.971
  1783    C   108   ALA     C 1783     0.597300     12.01000 ; qtot 4.568
  1784    O   108   ALA     O 1784    -0.567900     16.00000 ; qtot 4.000
  1785    N   109   TYR     N 1785    -0.415700     14.01000 ; qtot 3.584
  1786    H   109   TYR     H 1786     0.271900      1.00800 ; qtot 3.856
  1787   CX   109   TYR    CA 1787    -0.001400     12.01000 ; qtot 3.855
  1788   H1   109   TYR    HA 1788     0.087600      1.00800 ; qtot 3.942
  1789   CT   109   TYR    CB 1789    -0.015200     12.01000 ; qtot 3.927
  1790   HC   109   TYR   HB2 1790     0.029500      1.00800 ; qtot 3.957
  1791   HC   109   TYR   HB3 1791     0.029500      1.00800 ; qtot 3.986
  1792   CA   109   TYR    CG 1792    -0.001100     12.01000 ; qtot 3.985
  1793   CA   109   TYR   CD1 1793    -0.190600     12.01000 ; qtot 3.794
  1794   HA   109   TYR   HD1 1794     0.169900      1.00800 ; qtot 3.964
  1795   CA   109   TYR   CE1 1795    -0.234100     12.01000 ; qtot 3.730
  1796   HA   109   TYR   HE1 1796     0.165600      1.00800 ; qtot 3.896
  1797    C   109   TYR    CZ 1797     0.322600     12.01000 ; qtot 4.218
  1798   OH   109   TYR    OH 1798    -0.557900     16.00000 ; qtot 3.661
  1799   HO   109   TYR    HH 1799     0.399200      1.00800 ; qtot 4.060
  1800   CA   109   TYR   CE2 1800    -0.234100     12.01000 ; qtot 3.826
  1801   HA   109   TYR   HE2 1801     0.165600      1.00800 ; qtot 3.991
  1802   CA   109   TYR   CD2 1802    -0.190600     12.01000 ; qtot 3.801
  1803   HA   109   TYR   HD2 1803     0.169900      1.00800 ; qtot 3.971
  1804    C   109   TYR     C 1804     0.597300     12.01000 ; qtot 4.568
  1805    O   109   TYR     O 1805    -0.567900     16.00000 ; qtot 4.000
  1806    N   110   PRO     N 1806    -0.254800     14.01000 ; qtot 3.745
  1807   CT   110   PRO    CD 1807     0.019200     12.01000 ; qtot 3.764
  1808   H1   110   PRO   HD2 1808     0.039100      1.00800 ; qtot 3.803
  1809   H1   110   PRO   HD3 1809     0.039100      1.00800 ; qtot 3.843
  1810   CT   110   PRO    CG 1810     0.018900     12.01000 ; qtot 3.861
  1811   HC   110   PRO   HG2 1811     0.021300      1.00800 ; qtot 3.883
  1812   HC   110   PRO   HG3 1812     0.021300      1.00800 ; qtot 3.904
  1813   CT   110   PRO    CB 1813    -0.007000     12.01000 ; qtot 3.897
  1814   HC   110   PRO   HB2 1814     0.025300      1.00800 ; qtot 3.922
  1815   HC   110   PRO   HB3 1815     0.025300      1.00800 ; qtot 3.948
  1816   CX   110   PRO    CA 1816    -0.026600     12.01000 ; qtot 3.921
  1817   H1   110   PRO    HA 1817     0.064100      1.00800 ; qtot 3.985
  1818    C   110   PRO     C 1818     0.589600     12.01000 ; qtot 4.575
  1819    O   110   PRO     O 1819    -0.574800     16.00000 ; qtot 4.000
  1820    N   111   PHE     N 1820    -0.415700     14.01000 ; qtot 3.584
  1821    H   111   PHE     H 1821     0.271900      1.00800 ; qtot 3.856
  1822   CX   111   PHE    CA 1822    -0.002400     12.01000 ; qtot 3.854
  1823   H1   111   PHE    HA 1823     0.097800      1.00800 ; qtot 3.952
  1824   CT   111   PHE    CB 1824    -0.034300     12.01000 ; qtot 3.917
  1825   HC   111   PHE   HB2 1825     0.029500      1.00800 ; qtot 3.947
  1826   HC   111   PHE   HB3 1826     0.029500      1.00800 ; qtot 3.976
  1827   CA   111   PHE    CG 1827     0.011800     12.01000 ; qtot 3.988
  1828   CA   111   PHE   CD1 1828    -0.125600     12.01000 ; qtot 3.862
  1829   HA   111   PHE   HD1 1829     0.133000      1.00800 ; qtot 3.995
  1830   CA   111   PHE   CE1 1830    -0.170400     12.01000 ; qtot 3.825
  1831   HA   111   PHE   HE1 1831     0.143000      1.00800 ; qtot 3.968
  1832   CA   111   PHE    CZ 1832    -0.107200     12.01000 ; qtot 3.861
  1833   HA   111   PHE    HZ 1833     0.129700      1.00800 ; qtot 3.991
  1834   CA   111   PHE   CE2 1834    -0.170400     12.01000 ; qtot 3.820
  1835   HA   111   PHE   HE2 1835     0.143000      1.00800 ; qtot 3.963
  1836   CA   111   PHE   CD2 1836    -0.125600     12.01000 ; qtot 3.838
  1837   HA   111   PHE   HD2 1837     0.133000      1.00800 ; qtot 3.971
  1838    C   111   PHE     C 1838     0.597300     12.01000 ; qtot 4.568
  1839    O   111   PHE     O 1839    -0.567900     16.00000 ; qtot 4.000
  1840    N   112   THR     N 1840    -0.415700     14.01000 ; qtot 3.584
  1841    H   112   THR     H 1841     0.271900      1.00800 ; qtot 3.856
  1842   CX   112   THR    CA 1842    -0.038900     12.01000 ; qtot 3.817
  1843   H1   112   THR    HA 1843     0.100700      1.00800 ; qtot 3.918
  1844  A3C   112   THR    CB 1844     0.365400     12.01000 ; qtot 4.283
  1845   H1   112   THR    HB 1845     0.004300      1.00800 ; qtot 4.288
  1846   CT   112   THR   CG2 1846    -0.243800     12.01000 ; qtot 4.044
  1847   HC   112   THR  HG21 1847     0.064200      1.00800 ; qtot 4.108
  1848   HC   112   THR  HG22 1848     0.064200      1.00800 ; qtot 4.172
  1849   HC   112   THR  HG23 1849     0.064200      1.00800 ; qtot 4.236
  1850   OH   112   THR   OG1 1850    -0.676100     16.00000 ; qtot 3.560
  1851   HO   112   THR   HG1 1851     0.410200      1.00800 ; qtot 3.971
  1852    C   112   THR     C 1852     0.597300     12.01000 ; qtot 4.568
  1853    O   112   THR     O 1853    -0.567900     16.00000 ; qtot 4.000
  1854    N   113   PHE     N 1854    -0.415700     14.01000 ; qtot 3.584
  1855    H   113   PHE     H 1855     0.271900      1.00800 ; qtot 3.856
  1856   CX   113   PHE    CA 1856    -0.002400     12.01000 ; qtot 3.854
  1857   H1   113   PHE    HA 1857     0.097800      1.00800 ; qtot 3.952
  1858   CT   113   PHE    CB 1858    -0.034300     12.01000 ; qtot 3.917
  1859   HC   113   PHE   HB2 1859     0.029500      1.00800 ; qtot 3.947
  1860   HC   113   PHE   HB3 1860     0.029500      1.00800 ; qtot 3.976
  1861   CA   113   PHE    CG 1861     0.011800     12.01000 ; qtot 3.988
  1862   CA   113   PHE   CD1 1862    -0.125600     12.01000 ; qtot 3.862
  1863   HA   113   PHE   HD1 1863     0.133000      1.00800 ; qtot 3.995
  1864   CA   113   PHE   CE1 1864    -0.170400     12.01000 ; qtot 3.825
  1865   HA   113   PHE   HE1 1865     0.143000      1.00800 ; qtot 3.968
  1866   CA   113   PHE    CZ 1866    -0.107200     12.01000 ; qtot 3.861
  1867   HA   113   PHE    HZ 1867     0.129700      1.00800 ; qtot 3.991
  1868   CA   113   PHE   CE2 1868    -0.170400     12.01000 ; qtot 3.820
  1869   HA   113   PHE   HE2 1869     0.143000      1.00800 ; qtot 3.963
  1870   CA   113   PHE   CD2 1870    -0.125600     12.01000 ; qtot 3.838
  1871   HA   113   PHE   HD2 1871     0.133000      1.00800 ; qtot 3.971
  1872    C   113   PHE     C 1872     0.597300     12.01000 ; qtot 4.568
  1873    O   113   PHE     O 1873    -0.567900     16.00000 ; qtot 4.000
  1874    N   114   GLU     N 1874    -0.516300     14.01000 ; qtot 3.484
  1875    H   114   GLU     H 1875     0.293600      1.00800 ; qtot 3.777
  1876   CX   114   GLU    CA 1876     0.039700     12.01000 ; qtot 3.817
  1877   H1   114   GLU    HA 1877     0.110500      1.00800 ; qtot 3.927
  1878  A2C   114   GLU    CB 1878     0.056000     12.01000 ; qtot 3.983
  1879   HC   114   GLU   HB2 1879    -0.017300      1.00800 ; qtot 3.966
  1880   HC   114   GLU   HB3 1880    -0.017300      1.00800 ; qtot 3.949
  1881  A2C   114   GLU    CG 1881     0.013600     12.01000 ; qtot 3.962
  1882   HC   114   GLU   HG2 1882    -0.042500      1.00800 ; qtot 3.920
  1883   HC   114   GLU   HG3 1883    -0.042500      1.00800 ; qtot 3.877
  1884   CO   114   GLU    CD 1884     0.805400     12.01000 ; qtot 4.683
  1885   O2   114   GLU   OE1 1885    -0.818800     16.00000 ; qtot 3.864
  1886   O2   114   GLU   OE2 1886    -0.818800     16.00000 ; qtot 3.045
  1887    C   114   GLU     C 1887     0.536600     12.01000 ; qtot 3.582
  1888    O   114   GLU     O 1888    -0.581900     16.00000 ; qtot 3.000
  1889    N   115   ILE     N 1889    -0.415700     14.01000 ; qtot 2.584
  1890    H   115   ILE     H 1890     0.271900      1.00800 ; qtot 2.856
  1891   CX   115   ILE    CA 1891    -0.059700     12.01000 ; qtot 2.796
  1892   H1   115   ILE    HA 1892     0.086900      1.00800 ; qtot 2.883
  1893  A3C   115   ILE    CB 1893     0.130300     12.01000 ; qtot 3.014
  1894   HC   115   ILE    HB 1894     0.018700      1.00800 ; qtot 3.032
  1895   CT   115   ILE   CG2 1895    -0.320400     12.01000 ; qtot 2.712
  1896   HC   115   ILE  HG21 1896     0.088200      1.00800 ; qtot 2.800
  1897   HC   115   ILE  HG22 1897     0.088200      1.00800 ; qtot 2.888
  1898   HC   115   ILE  HG23 1898     0.088200      1.00800 ; qtot 2.977
  1899  A2C   115   ILE   CG1 1899    -0.043000     12.01000 ; qtot 2.934
  1900   HC   115   ILE  HG12 1900     0.023600      1.00800 ; qtot 2.957
  1901   HC   115   ILE  HG13 1901     0.023600      1.00800 ; qtot 2.981
  1902   CT   115   ILE   CD1 1902    -0.066000     12.01000 ; qtot 2.915
  1903   HC   115   ILE  HD11 1903     0.018600      1.00800 ; qtot 2.933
  1904   HC   115   ILE  HD12 1904     0.018600      1.00800 ; qtot 2.952
  1905   HC   115   ILE  HD13 1905     0.018600      1.00800 ; qtot 2.971
  1906    C   115   ILE     C 1906     0.597300     12.01000 ; qtot 3.568
  1907    O   115   ILE     O 1907    -0.567900     16.00000 ; qtot 3.000
  1908    N   116   PRO     N 1908    -0.254800     14.01000 ; qtot 2.745
  1909   CT   116   PRO    CD 1909     0.019200     12.01000 ; qtot 2.764
  1910   H1   116   PRO   HD2 1910     0.039100      1.00800 ; qtot 2.803
  1911   H1   116   PRO   HD3 1911     0.039100      1.00800 ; qtot 2.843
  1912   CT   116   PRO    CG 1912     0.018900     12.01000 ; qtot 2.861
  1913   HC   116   PRO   HG2 1913     0.021300      1.00800 ; qtot 2.883
  1914   HC   116   PRO   HG3 1914     0.021300      1.00800 ; qtot 2.904
  1915   CT   116   PRO    CB 1915    -0.007000     12.01000 ; qtot 2.897
  1916   HC   116   PRO   HB2 1916     0.025300      1.00800 ; qtot 2.922
  1917   HC   116   PRO   HB3 1917     0.025300      1.00800 ; qtot 2.948
  1918   CX   116   PRO    CA 1918    -0.026600     12.01000 ; qtot 2.921
  1919   H1   116   PRO    HA 1919     0.064100      1.00800 ; qtot 2.985
  1920    C   116   PRO     C 1920     0.589600     12.01000 ; qtot 3.575
  1921    O   116   PRO     O 1921    -0.574800     16.00000 ; qtot 3.000
  1922    N   117   PRO     N 1922    -0.254800     14.01000 ; qtot 2.745
  1923   CT   117   PRO    CD 1923     0.019200     12.01000 ; qtot 2.764
  1924   H1   117   PRO   HD2 1924     0.039100      1.00800 ; qtot 2.803
  1925   H1   117   PRO   HD3 1925     0.039100      1.00800 ; qtot 2.843
  1926   CT   117   PRO    CG 1926     0.018900     12.01000 ; qtot 2.861
  1927   HC   117   PRO   HG2 1927     0.021300      1.00800 ; qtot 2.883
  1928   HC   117   PRO   HG3 1928     0.021300      1.00800 ; qtot 2.904
  1929   CT   117   PRO    CB 1929    -0.007000     12.01000 ; qtot 2.897
  1930   HC   117   PRO   HB2 1930     0.025300      1.00800 ; qtot 2.922
  1931   HC   117   PRO   HB3 1931     0.025300      1.00800 ; qtot 2.948
  1932   CX   117   PRO    CA 1932    -0.026600     12.01000 ; qtot 2.921
  1933   H1   117   PRO    HA 1933     0.064100      1.00800 ; qtot 2.985
  1934    C   117   PRO     C 1934     0.589600     12.01000 ; qtot 3.575
  1935    O   117   PRO     O 1935    -0.574800     16.00000 ; qtot 3.000
  1936    N   118   ASN     N 1936    -0.415700     14.01000 ; qtot 2.584
  1937    H   118   ASN     H 1937     0.271900      1.00800 ; qtot 2.856
  1938   CX   118   ASN    CA 1938     0.014300     12.01000 ; qtot 2.870
  1939   H1   118   ASN    HA 1939     0.104800      1.00800 ; qtot 2.975
  1940  A2C   118   ASN    CB 1940    -0.204100     12.01000 ; qtot 2.771
  1941   HC   118   ASN   HB2 1941     0.079700      1.00800 ; qtot 2.851
  1942   HC   118   ASN   HB3 1942     0.079700      1.00800 ; qtot 2.931
  1943    C   118   ASN    CG 1943     0.713000     12.01000 ; qtot 3.644
  1944    O   118   ASN   OD1 1944    -0.593100     16.00000 ; qtot 3.050
  1945    N   118   ASN   ND2 1945    -0.919100     14.01000 ; qtot 2.131
  1946    H   118   ASN  HD21 1946     0.419600      1.00800 ; qtot 2.551
  1947    H   118   ASN  HD22 1947     0.419600      1.00800 ; qtot 2.971
  1948    C   118   ASN     C 1948     0.597300     12.01000 ; qtot 3.568
  1949    O   118   ASN     O 1949    -0.567900     16.00000 ; qtot 3.000
  1950    N   119   LEU     N 1950    -0.415700     14.01000 ; qtot 2.584
  1951    H   119   LEU     H 1951     0.271900      1.00800 ; qtot 2.856
  1952   CX   119   LEU    CA 1952    -0.051800     12.01000 ; qtot 2.804
  1953   H1   119   LEU    HA 1953     0.092200      1.00800 ; qtot 2.897
  1954  A2C   119   LEU    CB 1954    -0.110200     12.01000 ; qtot 2.786
  1955   HC   119   LEU   HB2 1955     0.045700      1.00800 ; qtot 2.832
  1956   HC   119   LEU   HB3 1956     0.045700      1.00800 ; qtot 2.878
  1957  A3C   119   LEU    CG 1957     0.353100     12.01000 ; qtot 3.231
  1958   HC   119   LEU    HG 1958    -0.036100      1.00800 ; qtot 3.195
  1959   CT   119   LEU   CD1 1959    -0.412100     12.01000 ; qtot 2.783
  1960   HC   119   LEU  HD11 1960     0.100000      1.00800 ; qtot 2.883
  1961   HC   119   LEU  HD12 1961     0.100000      1.00800 ; qtot 2.983
  1962   HC   119   LEU  HD13 1962     0.100000      1.00800 ; qtot 3.083
  1963   CT   119   LEU   CD2 1963    -0.412100     12.01000 ; qtot 2.671
  1964   HC   119   LEU  HD21 1964     0.100000      1.00800 ; qtot 2.771
  1965   HC   119   LEU  HD22 1965     0.100000      1.00800 ; qtot 2.871
  1966   HC   119   LEU  HD23 1966     0.100000      1.00800 ; qtot 2.971
  1967    C   119   LEU     C 1967     0.597300     12.01000 ; qtot 3.568
  1968    O   119   LEU     O 1968    -0.567900     16.00000 ; qtot 3.000
  1969    N   120   PRO     N 1969    -0.254800     14.01000 ; qtot 2.745
  1970   CT   120   PRO    CD 1970     0.019200     12.01000 ; qtot 2.764
  1971   H1   120   PRO   HD2 1971     0.039100      1.00800 ; qtot 2.803
  1972   H1   120   PRO   HD3 1972     0.039100      1.00800 ; qtot 2.843
  1973   CT   120   PRO    CG 1973     0.018900     12.01000 ; qtot 2.861
  1974   HC   120   PRO   HG2 1974     0.021300      1.00800 ; qtot 2.883
  1975   HC   120   PRO   HG3 1975     0.021300      1.00800 ; qtot 2.904
  1976   CT   120   PRO    CB 1976    -0.007000     12.01000 ; qtot 2.897
  1977   HC   120   PRO   HB2 1977     0.025300      1.00800 ; qtot 2.922
  1978   HC   120   PRO   HB3 1978     0.025300      1.00800 ; qtot 2.948
  1979   CX   120   PRO    CA 1979    -0.026600     12.01000 ; qtot 2.921
  1980   H1   120   PRO    HA 1980     0.064100      1.00800 ; qtot 2.985
  1981    C   120   PRO     C 1981     0.589600     12.01000 ; qtot 3.575
  1982    O   120   PRO     O 1982    -0.574800     16.00000 ; qtot 3.000
  1983    N   121   CYS     N 1983    -0.415700     14.01000 ; qtot 2.584
  1984    H   121   CYS     H 1984     0.271900      1.00800 ; qtot 2.856
  1985   CX   121   CYS    CA 1985     0.021300     12.01000 ; qtot 2.877
  1986   H1   121   CYS    HA 1986     0.112400      1.00800 ; qtot 2.990
  1987  A2C   121   CYS    CB 1987    -0.123100     12.01000 ; qtot 2.867
  1988   H1   121   CYS   HB2 1988     0.111200      1.00800 ; qtot 2.978
  1989   H1   121   CYS   HB3 1989     0.111200      1.00800 ; qtot 3.089
  1990   SH   121   CYS    SG 1990    -0.311900     32.06000 ; qtot 2.777
  1991   HS   121   CYS    HG 1991     0.193300      1.00800 ; qtot 2.971
  1992    C   121   CYS     C 1992     0.597300     12.01000 ; qtot 3.568
  1993    O   121   CYS     O 1993    -0.567900     16.00000 ; qtot 3.000
  1994    N   122   SER     N 1994    -0.415700     14.01000 ; qtot 2.584
  1995    H   122   SER     H 1995     0.271900      1.00800 ; qtot 2.856
  1996   CX   122   SER    CA 1996    -0.024900     12.01000 ; qtot 2.831
  1997   H1   122   SER    HA 1997     0.084300      1.00800 ; qtot 2.916
  1998  A2C   122   SER    CB 1998     0.211700     12.01000 ; qtot 3.127
  1999   H1   122   SER   HB2 1999     0.035200      1.00800 ; qtot 3.162
  2000   H1   122   SER   HB3 2000     0.035200      1.00800 ; qtot 3.198
  2001   OH   122   SER    OG 2001    -0.654600     16.00000 ; qtot 2.543
  2002   HO   122   SER    HG 2002     0.427500      1.00800 ; qtot 2.971
  2003    C   122   SER     C 2003     0.597300     12.01000 ; qtot 3.568
  2004    O   122   SER     O 2004    -0.567900     16.00000 ; qtot 3.000
  2005    N   123   VAL     N 2005    -0.415700     14.01000 ; qtot 2.584
  2006    H   123   VAL     H 2006     0.271900      1.00800 ; qtot 2.856
  2007   CX   123   VAL    CA 2007    -0.087500     12.01000 ; qtot 2.769
  2008   H1   123   VAL    HA 2008     0.096900      1.00800 ; qtot 2.866
  2009  A3C   123   VAL    CB 2009     0.298500     12.01000 ; qtot 3.164
  2010   HC   123   VAL    HB 2010    -0.029700      1.00800 ; qtot 3.134
  2011   CT   123   VAL   CG1 2011    -0.319200     12.01000 ; qtot 2.815
  2012   HC   123   VAL  HG11 2012     0.079100      1.00800 ; qtot 2.894
  2013   HC   123   VAL  HG12 2013     0.079100      1.00800 ; qtot 2.973
  2014   HC   123   VAL  HG13 2014     0.079100      1.00800 ; qtot 3.052
  2015   CT   123   VAL   CG2 2015    -0.319200     12.01000 ; qtot 2.733
  2016   HC   123   VAL  HG21 2016     0.079100      1.00800 ; qtot 2.812
  2017   HC   123   VAL  HG22 2017     0.079100      1.00800 ; qtot 2.891
  2018   HC   123   VAL  HG23 2018     0.079100      1.00800 ; qtot 2.971
  2019    C   123   VAL     C 2019     0.597300     12.01000 ; qtot 3.568
  2020    O   123   VAL     O 2020    -0.567900     16.00000 ; qtot 3.000
  2021    N   124   THR     N 2021    -0.415700     14.01000 ; qtot 2.584
  2022    H   124   THR     H 2022     0.271900      1.00800 ; qtot 2.856
  2023   CX   124   THR    CA 2023    -0.038900     12.01000 ; qtot 2.817
  2024   H1   124   THR    HA 2024     0.100700      1.00800 ; qtot 2.918
  2025  A3C   124   THR    CB 2025     0.365400     12.01000 ; qtot 3.283
  2026   H1   124   THR    HB 2026     0.004300      1.00800 ; qtot 3.288
  2027   CT   124   THR   CG2 2027    -0.243800     12.01000 ; qtot 3.044
  2028   HC   124   THR  HG21 2028     0.064200      1.00800 ; qtot 3.108
  2029   HC   124   THR  HG22 2029     0.064200      1.00800 ; qtot 3.172
  2030   HC   124   THR  HG23 2030     0.064200      1.00800 ; qtot 3.236
  2031   OH   124   THR   OG1 2031    -0.676100     16.00000 ; qtot 2.560
  2032   HO   124   THR   HG1 2032     0.410200      1.00800 ; qtot 2.971
  2033    C   124   THR     C 2033     0.597300     12.01000 ; qtot 3.568
  2034    O   124   THR     O 2034    -0.567900     16.00000 ; qtot 3.000
  2035    N   125   LEU     N 2035    -0.415700     14.01000 ; qtot 2.584
  2036    H   125   LEU     H 2036     0.271900      1.00800 ; qtot 2.856
  2037   CX   125   LEU    CA 2037    -0.051800     12.01000 ; qtot 2.804
  2038   H1   125   LEU    HA 2038     0.092200      1.00800 ; qtot 2.897
  2039  A2C   125   LEU    CB 2039    -0.110200     12.01000 ; qtot 2.786
  2040   HC   125   LEU   HB2 2040     0.045700      1.00800 ; qtot 2.832
  2041   HC   125   LEU   HB3 2041     0.045700      1.00800 ; qtot 2.878
  2042  A3C   125   LEU    CG 2042     0.353100     12.01000 ; qtot 3.231
  2043   HC   125   LEU    HG 2043    -0.036100      1.00800 ; qtot 3.195
  2044   CT   125   LEU   CD1 2044    -0.412100     12.01000 ; qtot 2.783
  2045   HC   125   LEU  HD11 2045     0.100000      1.00800 ; qtot 2.883
  2046   HC   125   LEU  HD12 2046     0.100000      1.00800 ; qtot 2.983
  2047   HC   125   LEU  HD13 2047     0.100000      1.00800 ; qtot 3.083
  2048   CT   125   LEU   CD2 2048    -0.412100     12.01000 ; qtot 2.671
  2049   HC   125   LEU  HD21 2049     0.100000      1.00800 ; qtot 2.771
  2050   HC   125   LEU  HD22 2050     0.100000      1.00800 ; qtot 2.871
  2051   HC   125   LEU  HD23 2051     0.100000      1.00800 ; qtot 2.971
  2052    C   125   LEU     C 2052     0.597300     12.01000 ; qtot 3.568
  2053    O   125   LEU     O 2053    -0.567900     16.00000 ; qtot 3.000
  2054    N   126   GLN     N 2054    -0.415700     14.01000 ; qtot 2.584
  2055    H   126   GLN     H 2055     0.271900      1.00800 ; qtot 2.856
  2056   CX   126   GLN    CA 2056    -0.003100     12.01000 ; qtot 2.853
  2057   H1   126   GLN    HA 2057     0.085000      1.00800 ; qtot 2.938
  2058  A2C   126   GLN    CB 2058    -0.003600     12.01000 ; qtot 2.934
  2059   HC   126   GLN   HB2 2059     0.017100      1.00800 ; qtot 2.952
  2060   HC   126   GLN   HB3 2060     0.017100      1.00800 ; qtot 2.969
  2061  A2C   126   GLN    CG 2061    -0.064500     12.01000 ; qtot 2.904
  2062   HC   126   GLN   HG2 2062     0.035200      1.00800 ; qtot 2.939
  2063   HC   126   GLN   HG3 2063     0.035200      1.00800 ; qtot 2.975
  2064    C   126   GLN    CD 2064     0.695100     12.01000 ; qtot 3.670
  2065    O   126   GLN   OE1 2065    -0.608600     16.00000 ; qtot 3.061
  2066    N   126   GLN   NE2 2066    -0.940700     14.01000 ; qtot 2.120
  2067    H   126   GLN  HE21 2067     0.425100      1.00800 ; qtot 2.545
  2068    H   126   GLN  HE22 2068     0.425100      1.00800 ; qtot 2.971
  2069    C   126   GLN     C 2069     0.597300     12.01000 ; qtot 3.568
  2070    O   126   GLN     O 2070    -0.567900     16.00000 ; qtot 3.000
  2071    N   127   PRO     N 2071    -0.254800     14.01000 ; qtot 2.745
  2072   CT   127   PRO    CD 2072     0.019200     12.01000 ; qtot 2.764
  2073   H1   127   PRO   HD2 2073     0.039100      1.00800 ; qtot 2.803
  2074   H1   127   PRO   HD3 2074     0.039100      1.00800 ; qtot 2.843
  2075   CT   127   PRO    CG 2075     0.018900     12.01000 ; qtot 2.861
  2076   HC   127   PRO   HG2 2076     0.021300      1.00800 ; qtot 2.883
  2077   HC   127   PRO   HG3 2077     0.021300      1.00800 ; qtot 2.904
  2078   CT   127   PRO    CB 2078    -0.007000     12.01000 ; qtot 2.897
  2079   HC   127   PRO   HB2 2079     0.025300      1.00800 ; qtot 2.922
  2080   HC   127   PRO   HB3 2080     0.025300      1.00800 ; qtot 2.948
  2081   CX   127   PRO    CA 2081    -0.026600     12.01000 ; qtot 2.921
  2082   H1   127   PRO    HA 2082     0.064100      1.00800 ; qtot 2.985
  2083    C   127   PRO     C 2083     0.589600     12.01000 ; qtot 3.575
  2084    O   127   PRO     O 2084    -0.574800     16.00000 ; qtot 3.000
  2085    N   128   GLY     N 2085    -0.415700     14.01000 ; qtot 2.584
  2086    H   128   GLY     H 2086     0.271900      1.00800 ; qtot 2.856
  2087   CX   128   GLY    CA 2087    -0.025200     12.01000 ; qtot 2.831
  2088   H1   128   GLY   HA2 2088     0.069800      1.00800 ; qtot 2.901
  2089   H1   128   GLY   HA3 2089     0.069800      1.00800 ; qtot 2.971
  2090    C   128   GLY     C 2090     0.597300     12.01000 ; qtot 3.568
  2091    O   128   GLY     O 2091    -0.567900     16.00000 ; qtot 3.000
  2092    N   129   PRO     N 2092    -0.254800     14.01000 ; qtot 2.745
  2093   CT   129   PRO    CD 2093     0.019200     12.01000 ; qtot 2.764
  2094   H1   129   PRO   HD2 2094     0.039100      1.00800 ; qtot 2.803
  2095   H1   129   PRO   HD3 2095     0.039100      1.00800 ; qtot 2.843
  2096   CT   129   PRO    CG 2096     0.018900     12.01000 ; qtot 2.861
  2097   HC   129   PRO   HG2 2097     0.021300      1.00800 ; qtot 2.883
  2098   HC   129   PRO   HG3 2098     0.021300      1.00800 ; qtot 2.904
  2099   CT   129   PRO    CB 2099    -0.007000     12.01000 ; qtot 2.897
  2100   HC   129   PRO   HB2 2100     0.025300      1.00800 ; qtot 2.922
  2101   HC   129   PRO   HB3 2101     0.025300      1.00800 ; qtot 2.948
  2102   CX   129   PRO    CA 2102    -0.026600     12.01000 ; qtot 2.921
  2103   H1   129   PRO    HA 2103     0.064100      1.00800 ; qtot 2.985
  2104    C   129   PRO     C 2104     0.589600     12.01000 ; qtot 3.575
  2105    O   129   PRO     O 2105    -0.574800     16.00000 ; qtot 3.000
  2106    N   130   GLU     N 2106    -0.516300     14.01000 ; qtot 2.484
  2107    H   130   GLU     H 2107     0.293600      1.00800 ; qtot 2.777
  2108   CX   130   GLU    CA 2108     0.039700     12.01000 ; qtot 2.817
  2109   H1   130   GLU    HA 2109     0.110500      1.00800 ; qtot 2.927
  2110  A2C   130   GLU    CB 2110     0.056000     12.01000 ; qtot 2.983
  2111   HC   130   GLU   HB2 2111    -0.017300      1.00800 ; qtot 2.966
  2112   HC   130   GLU   HB3 2112    -0.017300      1.00800 ; qtot 2.949
  2113  A2C   130   GLU    CG 2113     0.013600     12.01000 ; qtot 2.962
  2114   HC   130   GLU   HG2 2114    -0.042500      1.00800 ; qtot 2.920
  2115   HC   130   GLU   HG3 2115    -0.042500      1.00800 ; qtot 2.877
  2116   CO   130   GLU    CD 2116     0.805400     12.01000 ; qtot 3.683
  2117   O2   130   GLU   OE1 2117    -0.818800     16.00000 ; qtot 2.864
  2118   O2   130   GLU   OE2 2118    -0.818800     16.00000 ; qtot 2.045
  2119    C   130   GLU     C 2119     0.536600     12.01000 ; qtot 2.582
  2120    O   130   GLU     O 2120    -0.581900     16.00000 ; qtot 2.000
  2121    N   131   ASP     N 2121    -0.516300     14.01000 ; qtot 1.484
  2122    H   131   ASP     H 2122     0.293600      1.00800 ; qtot 1.777
  2123   CX   131   ASP    CA 2123     0.038100     12.01000 ; qtot 1.815
  2124   H1   131   ASP    HA 2124     0.088000      1.00800 ; qtot 1.903
  2125  A2C   131   ASP    CB 2125    -0.030300     12.01000 ; qtot 1.873
  2126   HC   131   ASP   HB2 2126    -0.012200      1.00800 ; qtot 1.861
  2127   HC   131   ASP   HB3 2127    -0.012200      1.00800 ; qtot 1.849
  2128   CO   131   ASP    CG 2128     0.799400     12.01000 ; qtot 2.648
  2129   O2   131   ASP   OD1 2129    -0.801400     16.00000 ; qtot 1.847
  2130   O2   131   ASP   OD2 2130    -0.801400     16.00000 ; qtot 1.045
  2131    C   131   ASP     C 2131     0.536600     12.01000 ; qtot 1.582
  2132    O   131   ASP     O 2132    -0.581900     16.00000 ; qtot 1.000
  2133    N   132   THR     N 2133    -0.415700     14.01000 ; qtot 0.584
  2134    H   132   THR     H 2134     0.271900      1.00800 ; qtot 0.856
  2135   CX   132   THR    CA 2135    -0.038900     12.01000 ; qtot 0.817
  2136   H1   132   THR    HA 2136     0.100700      1.00800 ; qtot 0.918
  2137  A3C   132   THR    CB 2137     0.365400     12.01000 ; qtot 1.283
  2138   H1   132   THR    HB 2138     0.004300      1.00800 ; qtot 1.288
  2139   CT   132   THR   CG2 2139    -0.243800     12.01000 ; qtot 1.044
  2140   HC   132   THR  HG21 2140     0.064200      1.00800 ; qtot 1.108
  2141   HC   132   THR  HG22 2141     0.064200      1.00800 ; qtot 1.172
  2142   HC   132   THR  HG23 2142     0.064200      1.00800 ; qtot 1.236
  2143   OH   132   THR   OG1 2143    -0.676100     16.00000 ; qtot 0.560
  2144   HO   132   THR   HG1 2144     0.410200      1.00800 ; qtot 0.971
  2145    C   132   THR     C 2145     0.597300     12.01000 ; qtot 1.568
  2146    O   132   THR     O 2146    -0.567900     16.00000 ; qtot 1.000
  2147    N   133   GLY     N 2147    -0.415700     14.01000 ; qtot 0.584
  2148    H   133   GLY     H 2148     0.271900      1.00800 ; qtot 0.856
  2149   CX   133   GLY    CA 2149    -0.025200     12.01000 ; qtot 0.831
  2150   H1   133   GLY   HA2 2150     0.069800      1.00800 ; qtot 0.901
  2151   H1   133   GLY   HA3 2151     0.069800      1.00800 ; qtot 0.971
  2152    C   133   GLY     C 2152     0.597300     12.01000 ; qtot 1.568
  2153    O   133   GLY     O 2153    -0.567900     16.00000 ; qtot 1.000
  2154    N   134   LYS     N 2154    -0.347900     14.01000 ; qtot 0.652
  2155    H   134   LYS     H 2155     0.274700      1.00800 ; qtot 0.927
  2156   CX   134   LYS    CA 2156    -0.240000     12.01000 ; qtot 0.687
  2157   H1   134   LYS    HA 2157     0.142600      1.00800 ; qtot 0.829
  2158   C8   134   LYS    CB 2158    -0.009400     12.01000 ; qtot 0.820
  2159   HC   134   LYS   HB2 2159     0.036200      1.00800 ; qtot 0.856
  2160   HC   134   LYS   HB3 2160     0.036200      1.00800 ; qtot 0.892
  2161   C8   134   LYS    CG 2161     0.018700     12.01000 ; qtot 0.911
  2162   HC   134   LYS   HG2 2162     0.010300      1.00800 ; qtot 0.921
  2163   HC   134   LYS   HG3 2163     0.010300      1.00800 ; qtot 0.932
  2164   C8   134   LYS    CD 2164    -0.047900     12.01000 ; qtot 0.884
  2165   HC   134   LYS   HD2 2165     0.062100      1.00800 ; qtot 0.946
  2166   HC   134   LYS   HD3 2166     0.062100      1.00800 ; qtot 1.008
  2167   C8   134   LYS    CE 2167    -0.014300     12.01000 ; qtot 0.994
  2168   HP   134   LYS   HE2 2168     0.113500      1.00800 ; qtot 1.107
  2169   HP   134   LYS   HE3 2169     0.113500      1.00800 ; qtot 1.221
  2170   N3   134   LYS    NZ 2170    -0.385400     14.01000 ; qtot 0.835
  2171    H   134   LYS   HZ1 2171     0.340000      1.00800 ; qtot 1.175
  2172    H   134   LYS   HZ2 2172     0.340000      1.00800 ; qtot 1.515
  2173    H   134   LYS   HZ3 2173     0.340000      1.00800 ; qtot 1.855
  2174    C   134   LYS     C 2174     0.734100     12.01000 ; qtot 2.589
  2175    O   134   LYS     O 2175    -0.589400     16.00000 ; qtot 2.000
  2176    N   135   ALA     N 2176    -0.415700     14.01000 ; qtot 1.584
  2177    H   135   ALA     H 2177     0.271900      1.00800 ; qtot 1.856
  2178   CX   135   ALA    CA 2178     0.033700     12.01000 ; qtot 1.890
  2179   H1   135   ALA    HA 2179     0.082300      1.00800 ; qtot 1.972
  2180   CT   135   ALA    CB 2180    -0.182500     12.01000 ; qtot 1.790
  2181   HC   135   ALA   HB1 2181     0.060300      1.00800 ; qtot 1.850
  2182   HC   135   ALA   HB2 2182     0.060300      1.00800 ; qtot 1.910
  2183   HC   135   ALA   HB3 2183     0.060300      1.00800 ; qtot 1.971
  2184    C   135   ALA     C 2184     0.597300     12.01000 ; qtot 2.568
  2185    O   135   ALA     O 2185    -0.567900     16.00000 ; qtot 2.000
  2186    N   136   CYS     N 2186    -0.415700     14.01000 ; qtot 1.584
  2187    H   136   CYS     H 2187     0.271900      1.00800 ; qtot 1.856
  2188   CX   136   CYS    CA 2188     0.021300     12.01000 ; qtot 1.877
  2189   H1   136   CYS    HA 2189     0.112400      1.00800 ; qtot 1.990
  2190  A2C   136   CYS    CB 2190    -0.123100     12.01000 ; qtot 1.867
  2191   H1   136   CYS   HB2 2191     0.111200      1.00800 ; qtot 1.978
  2192   H1   136   CYS   HB3 2192     0.111200      1.00800 ; qtot 2.089
  2193   SH   136   CYS    SG 2193    -0.311900     32.06000 ; qtot 1.777
  2194   HS   136   CYS    HG 2194     0.193300      1.00800 ; qtot 1.971
  2195    C   136   CYS     C 2195     0.597300     12.01000 ; qtot 2.568
  2196    O   136   CYS     O 2196    -0.567900     16.00000 ; qtot 2.000
  2197    N   137   GLY     N 2197    -0.415700     14.01000 ; qtot 1.584
  2198    H   137   GLY     H 2198     0.271900      1.00800 ; qtot 1.856
  2199   CX   137   GLY    CA 2199    -0.025200     12.01000 ; qtot 1.831
  2200   H1   137   GLY   HA2 2200     0.069800      1.00800 ; qtot 1.901
  2201   H1   137   GLY   HA3 2201     0.069800      1.00800 ; qtot 1.971
  2202    C   137   GLY     C 2202     0.597300     12.01000 ; qtot 2.568
  2203    O   137   GLY     O 2203    -0.567900     16.00000 ; qtot 2.000
  2204    N   138   VAL     N 2204    -0.415700     14.01000 ; qtot 1.584
  2205    H   138   VAL     H 2205     0.271900      1.00800 ; qtot 1.856
  2206   CX   138   VAL    CA 2206    -0.087500     12.01000 ; qtot 1.769
  2207   H1   138   VAL    HA 2207     0.096900      1.00800 ; qtot 1.866
  2208  A3C   138   VAL    CB 2208     0.298500     12.01000 ; qtot 2.164
  2209   HC   138   VAL    HB 2209    -0.029700      1.00800 ; qtot 2.134
  2210   CT   138   VAL   CG1 2210    -0.319200     12.01000 ; qtot 1.815
  2211   HC   138   VAL  HG11 2211     0.079100      1.00800 ; qtot 1.894
  2212   HC   138   VAL  HG12 2212     0.079100      1.00800 ; qtot 1.973
  2213   HC   138   VAL  HG13 2213     0.079100      1.00800 ; qtot 2.052
  2214   CT   138   VAL   CG2 2214    -0.319200     12.01000 ; qtot 1.733
  2215   HC   138   VAL  HG21 2215     0.079100      1.00800 ; qtot 1.812
  2216   HC   138   VAL  HG22 2216     0.079100      1.00800 ; qtot 1.891
  2217   HC   138   VAL  HG23 2217     0.079100      1.00800 ; qtot 1.971
  2218    C   138   VAL     C 2218     0.597300     12.01000 ; qtot 2.568
  2219    O   138   VAL     O 2219    -0.567900     16.00000 ; qtot 2.000
  2220    N   139   ASP     N 2220    -0.516300     14.01000 ; qtot 1.484
  2221    H   139   ASP     H 2221     0.293600      1.00800 ; qtot 1.777
  2222   CX   139   ASP    CA 2222     0.038100     12.01000 ; qtot 1.815
  2223   H1   139   ASP    HA 2223     0.088000      1.00800 ; qtot 1.903
  2224  A2C   139   ASP    CB 2224    -0.030300     12.01000 ; qtot 1.873
  2225   HC   139   ASP   HB2 2225    -0.012200      1.00800 ; qtot 1.861
  2226   HC   139   ASP   HB3 2226    -0.012200      1.00800 ; qtot 1.849
  2227   CO   139   ASP    CG 2227     0.799400     12.01000 ; qtot 2.648
  2228   O2   139   ASP   OD1 2228    -0.801400     16.00000 ; qtot 1.847
  2229   O2   139   ASP   OD2 2229    -0.801400     16.00000 ; qtot 1.045
  2230    C   139   ASP     C 2230     0.536600     12.01000 ; qtot 1.582
  2231    O   139   ASP     O 2231    -0.581900     16.00000 ; qtot 1.000
  2232    N   140   TYR     N 2232    -0.415700     14.01000 ; qtot 0.584
  2233    H   140   TYR     H 2233     0.271900      1.00800 ; qtot 0.856
  2234   CX   140   TYR    CA 2234    -0.001400     12.01000 ; qtot 0.855
  2235   H1   140   TYR    HA 2235     0.087600      1.00800 ; qtot 0.942
  2236   CT   140   TYR    CB 2236    -0.015200     12.01000 ; qtot 0.927
  2237   HC   140   TYR   HB2 2237     0.029500      1.00800 ; qtot 0.957
  2238   HC   140   TYR   HB3 2238     0.029500      1.00800 ; qtot 0.986
  2239   CA   140   TYR    CG 2239    -0.001100     12.01000 ; qtot 0.985
  2240   CA   140   TYR   CD1 2240    -0.190600     12.01000 ; qtot 0.794
  2241   HA   140   TYR   HD1 2241     0.169900      1.00800 ; qtot 0.964
  2242   CA   140   TYR   CE1 2242    -0.234100     12.01000 ; qtot 0.730
  2243   HA   140   TYR   HE1 2243     0.165600      1.00800 ; qtot 0.896
  2244    C   140   TYR    CZ 2244     0.322600     12.01000 ; qtot 1.218
  2245   OH   140   TYR    OH 2245    -0.557900     16.00000 ; qtot 0.661
  2246   HO   140   TYR    HH 2246     0.399200      1.00800 ; qtot 1.060
  2247   CA   140   TYR   CE2 2247    -0.234100     12.01000 ; qtot 0.826
  2248   HA   140   TYR   HE2 2248     0.165600      1.00800 ; qtot 0.991
  2249   CA   140   TYR   CD2 2249    -0.190600     12.01000 ; qtot 0.801
  2250   HA   140   TYR   HD2 2250     0.169900      1.00800 ; qtot 0.971
  2251    C   140   TYR     C 2251     0.597300     12.01000 ; qtot 1.568
  2252    O   140   TYR     O 2252    -0.567900     16.00000 ; qtot 1.000
  2253    N   141   GLU     N 2253    -0.516300     14.01000 ; qtot 0.484
  2254    H   141   GLU     H 2254     0.293600      1.00800 ; qtot 0.777
  2255   CX   141   GLU    CA 2255     0.039700     12.01000 ; qtot 0.817
  2256   H1   141   GLU    HA 2256     0.110500      1.00800 ; qtot 0.927
  2257  A2C   141   GLU    CB 2257     0.056000     12.01000 ; qtot 0.983
  2258   HC   141   GLU   HB2 2258    -0.017300      1.00800 ; qtot 0.966
  2259   HC   141   GLU   HB3 2259    -0.017300      1.00800 ; qtot 0.949
  2260  A2C   141   GLU    CG 2260     0.013600     12.01000 ; qtot 0.962
  2261   HC   141   GLU   HG2 2261    -0.042500      1.00800 ; qtot 0.920
  2262   HC   141   GLU   HG3 2262    -0.042500      1.00800 ; qtot 0.877
  2263   CO   141   GLU    CD 2263     0.805400     12.01000 ; qtot 1.683
  2264   O2   141   GLU   OE1 2264    -0.818800     16.00000 ; qtot 0.864
  2265   O2   141   GLU   OE2 2265    -0.818800     16.00000 ; qtot 0.045
  2266    C   141   GLU     C 2266     0.536600     12.01000 ; qtot 0.582
  2267    O   141   GLU     O 2267    -0.581900     16.00000 ; qtot -0.000
  2268    N   142   VAL     N 2268    -0.415700     14.01000 ; qtot -0.416
  2269    H   142   VAL     H 2269     0.271900      1.00800 ; qtot -0.144
  2270   CX   142   VAL    CA 2270    -0.087500     12.01000 ; qtot -0.231
  2271   H1   142   VAL    HA 2271     0.096900      1.00800 ; qtot -0.134
  2272  A3C   142   VAL    CB 2272     0.298500     12.01000 ; qtot 0.164
  2273   HC   142   VAL    HB 2273    -0.029700      1.00800 ; qtot 0.134
  2274   CT   142   VAL   CG1 2274    -0.319200     12.01000 ; qtot -0.185
  2275   HC   142   VAL  HG11 2275     0.079100      1.00800 ; qtot -0.106
  2276   HC   142   VAL  HG12 2276     0.079100      1.00800 ; qtot -0.027
  2277   HC   142   VAL  HG13 2277     0.079100      1.00800 ; qtot 0.052
  2278   CT   142   VAL   CG2 2278    -0.319200     12.01000 ; qtot -0.267
  2279   HC   142   VAL  HG21 2279     0.079100      1.00800 ; qtot -0.188
  2280   HC   142   VAL  HG22 2280     0.079100      1.00800 ; qtot -0.109
  2281   HC   142   VAL  HG23 2281     0.079100      1.00800 ; qtot -0.029
  2282    C   142   VAL     C 2282     0.597300     12.01000 ; qtot 0.568
  2283    O   142   VAL     O 2283    -0.567900     16.00000 ; qtot -0.000
  2284    N   143   LYS     N 2284    -0.347900     14.01000 ; qtot -0.348
  2285    H   143   LYS     H 2285     0.274700      1.00800 ; qtot -0.073
  2286   CX   143   LYS    CA 2286    -0.240000     12.01000 ; qtot -0.313
  2287   H1   143   LYS    HA 2287     0.142600      1.00800 ; qtot -0.171
  2288   C8   143   LYS    CB 2288    -0.009400     12.01000 ; qtot -0.180
  2289   HC   143   LYS   HB2 2289     0.036200      1.00800 ; qtot -0.144
  2290   HC   143   LYS   HB3 2290     0.036200      1.00800 ; qtot -0.108
  2291   C8   143   LYS    CG 2291     0.018700     12.01000 ; qtot -0.089
  2292   HC   143   LYS   HG2 2292     0.010300      1.00800 ; qtot -0.079
  2293   HC   143   LYS   HG3 2293     0.010300      1.00800 ; qtot -0.068
  2294   C8   143   LYS    CD 2294    -0.047900     12.01000 ; qtot -0.116
  2295   HC   143   LYS   HD2 2295     0.062100      1.00800 ; qtot -0.054
  2296   HC   143   LYS   HD3 2296     0.062100      1.00800 ; qtot 0.008
  2297   C8   143   LYS    CE 2297    -0.014300     12.01000 ; qtot -0.006
  2298   HP   143   LYS   HE2 2298     0.113500      1.00800 ; qtot 0.107
  2299   HP   143   LYS   HE3 2299     0.113500      1.00800 ; qtot 0.221
  2300   N3   143   LYS    NZ 2300    -0.385400     14.01000 ; qtot -0.165
  2301    H   143   LYS   HZ1 2301     0.340000      1.00800 ; qtot 0.175
  2302    H   143   LYS   HZ2 2302     0.340000      1.00800 ; qtot 0.515
  2303    H   143   LYS   HZ3 2303     0.340000      1.00800 ; qtot 0.855
  2304    C   143   LYS     C 2304     0.734100     12.01000 ; qtot 1.589
  2305    O   143   LYS     O 2305    -0.589400     16.00000 ; qtot 1.000
  2306    N   144   ALA     N 2306    -0.415700     14.01000 ; qtot 0.584
  2307    H   144   ALA     H 2307     0.271900      1.00800 ; qtot 0.856
  2308   CX   144   ALA    CA 2308     0.033700     12.01000 ; qtot 0.890
  2309   H1   144   ALA    HA 2309     0.082300      1.00800 ; qtot 0.972
  2310   CT   144   ALA    CB 2310    -0.182500     12.01000 ; qtot 0.790
  2311   HC   144   ALA   HB1 2311     0.060300      1.00800 ; qtot 0.850
  2312   HC   144   ALA   HB2 2312     0.060300      1.00800 ; qtot 0.910
  2313   HC   144   ALA   HB3 2313     0.060300      1.00800 ; qtot 0.971
  2314    C   144   ALA     C 2314     0.597300     12.01000 ; qtot 1.568
  2315    O   144   ALA     O 2315    -0.567900     16.00000 ; qtot 1.000
  2316    N   145   PHE     N 2316    -0.415700     14.01000 ; qtot 0.584
  2317    H   145   PHE     H 2317     0.271900      1.00800 ; qtot 0.856
  2318   CX   145   PHE    CA 2318    -0.002400     12.01000 ; qtot 0.854
  2319   H1   145   PHE    HA 2319     0.097800      1.00800 ; qtot 0.952
  2320   CT   145   PHE    CB 2320    -0.034300     12.01000 ; qtot 0.917
  2321   HC   145   PHE   HB2 2321     0.029500      1.00800 ; qtot 0.947
  2322   HC   145   PHE   HB3 2322     0.029500      1.00800 ; qtot 0.976
  2323   CA   145   PHE    CG 2323     0.011800     12.01000 ; qtot 0.988
  2324   CA   145   PHE   CD1 2324    -0.125600     12.01000 ; qtot 0.862
  2325   HA   145   PHE   HD1 2325     0.133000      1.00800 ; qtot 0.995
  2326   CA   145   PHE   CE1 2326    -0.170400     12.01000 ; qtot 0.825
  2327   HA   145   PHE   HE1 2327     0.143000      1.00800 ; qtot 0.968
  2328   CA   145   PHE    CZ 2328    -0.107200     12.01000 ; qtot 0.861
  2329   HA   145   PHE    HZ 2329     0.129700      1.00800 ; qtot 0.991
  2330   CA   145   PHE   CE2 2330    -0.170400     12.01000 ; qtot 0.820
  2331   HA   145   PHE   HE2 2331     0.143000      1.00800 ; qtot 0.963
  2332   CA   145   PHE   CD2 2332    -0.125600     12.01000 ; qtot 0.838
  2333   HA   145   PHE   HD2 2333     0.133000      1.00800 ; qtot 0.971
  2334    C   145   PHE     C 2334     0.597300     12.01000 ; qtot 1.568
  2335    O   145   PHE     O 2335    -0.567900     16.00000 ; qtot 1.000
  2336    N   146   CYS     N 2336    -0.415700     14.01000 ; qtot 0.584
  2337    H   146   CYS     H 2337     0.271900      1.00800 ; qtot 0.856
  2338   CX   146   CYS    CA 2338     0.021300     12.01000 ; qtot 0.877
  2339   H1   146   CYS    HA 2339     0.112400      1.00800 ; qtot 0.990
  2340  A2C   146   CYS    CB 2340    -0.123100     12.01000 ; qtot 0.867
  2341   H1   146   CYS   HB2 2341     0.111200      1.00800 ; qtot 0.978
  2342   H1   146   CYS   HB3 2342     0.111200      1.00800 ; qtot 1.089
  2343   SH   146   CYS    SG 2343    -0.311900     32.06000 ; qtot 0.777
  2344   HS   146   CYS    HG 2344     0.193300      1.00800 ; qtot 0.971
  2345    C   146   CYS     C 2345     0.597300     12.01000 ; qtot 1.568
  2346    O   146   CYS     O 2346    -0.567900     16.00000 ; qtot 1.000
  2347    N   147   ALA     N 2347    -0.415700     14.01000 ; qtot 0.584
  2348    H   147   ALA     H 2348     0.271900      1.00800 ; qtot 0.856
  2349   CX   147   ALA    CA 2349     0.033700     12.01000 ; qtot 0.890
  2350   H1   147   ALA    HA 2350     0.082300      1.00800 ; qtot 0.972
  2351   CT   147   ALA    CB 2351    -0.182500     12.01000 ; qtot 0.790
  2352   HC   147   ALA   HB1 2352     0.060300      1.00800 ; qtot 0.850
  2353   HC   147   ALA   HB2 2353     0.060300      1.00800 ; qtot 0.910
  2354   HC   147   ALA   HB3 2354     0.060300      1.00800 ; qtot 0.971
  2355    C   147   ALA     C 2355     0.597300     12.01000 ; qtot 1.568
  2356    O   147   ALA     O 2356    -0.567900     16.00000 ; qtot 1.000
  2357    N   148   GLU     N 2357    -0.516300     14.01000 ; qtot 0.484
  2358    H   148   GLU     H 2358     0.293600      1.00800 ; qtot 0.777
  2359   CX   148   GLU    CA 2359     0.039700     12.01000 ; qtot 0.817
  2360   H1   148   GLU    HA 2360     0.110500      1.00800 ; qtot 0.927
  2361  A2C   148   GLU    CB 2361     0.056000     12.01000 ; qtot 0.983
  2362   HC   148   GLU   HB2 2362    -0.017300      1.00800 ; qtot 0.966
  2363   HC   148   GLU   HB3 2363    -0.017300      1.00800 ; qtot 0.949
  2364  A2C   148   GLU    CG 2364     0.013600     12.01000 ; qtot 0.962
  2365   HC   148   GLU   HG2 2365    -0.042500      1.00800 ; qtot 0.920
  2366   HC   148   GLU   HG3 2366    -0.042500      1.00800 ; qtot 0.877
  2367   CO   148   GLU    CD 2367     0.805400     12.01000 ; qtot 1.683
  2368   O2   148   GLU   OE1 2368    -0.818800     16.00000 ; qtot 0.864
  2369   O2   148   GLU   OE2 2369    -0.818800     16.00000 ; qtot 0.045
  2370    C   148   GLU     C 2370     0.536600     12.01000 ; qtot 0.582
  2371    O   148   GLU     O 2371    -0.581900     16.00000 ; qtot -0.000
  2372    N   149   ASN     N 2372    -0.415700     14.01000 ; qtot -0.416
  2373    H   149   ASN     H 2373     0.271900      1.00800 ; qtot -0.144
  2374   CX   149   ASN    CA 2374     0.014300     12.01000 ; qtot -0.130
  2375   H1   149   ASN    HA 2375     0.104800      1.00800 ; qtot -0.025
  2376  A2C   149   ASN    CB 2376    -0.204100     12.01000 ; qtot -0.229
  2377   HC   149   ASN   HB2 2377     0.079700      1.00800 ; qtot -0.149
  2378   HC   149   ASN   HB3 2378     0.079700      1.00800 ; qtot -0.069
  2379    C   149   ASN    CG 2379     0.713000     12.01000 ; qtot 0.644
  2380    O   149   ASN   OD1 2380    -0.593100     16.00000 ; qtot 0.050
  2381    N   149   ASN   ND2 2381    -0.919100     14.01000 ; qtot -0.869
  2382    H   149   ASN  HD21 2382     0.419600      1.00800 ; qtot -0.449
  2383    H   149   ASN  HD22 2383     0.419600      1.00800 ; qtot -0.029
  2384    C   149   ASN     C 2384     0.597300     12.01000 ; qtot 0.568
  2385    O   149   ASN     O 2385    -0.567900     16.00000 ; qtot -0.000
  2386    N   150   LEU     N 2386    -0.415700     14.01000 ; qtot -0.416
  2387    H   150   LEU     H 2387     0.271900      1.00800 ; qtot -0.144
  2388   CX   150   LEU    CA 2388    -0.051800     12.01000 ; qtot -0.196
  2389   H1   150   LEU    HA 2389     0.092200      1.00800 ; qtot -0.103
  2390  A2C   150   LEU    CB 2390    -0.110200     12.01000 ; qtot -0.214
  2391   HC   150   LEU   HB2 2391     0.045700      1.00800 ; qtot -0.168
  2392   HC   150   LEU   HB3 2392     0.045700      1.00800 ; qtot -0.122
  2393  A3C   150   LEU    CG 2393     0.353100     12.01000 ; qtot 0.231
  2394   HC   150   LEU    HG 2394    -0.036100      1.00800 ; qtot 0.195
  2395   CT   150   LEU   CD1 2395    -0.412100     12.01000 ; qtot -0.217
  2396   HC   150   LEU  HD11 2396     0.100000      1.00800 ; qtot -0.117
  2397   HC   150   LEU  HD12 2397     0.100000      1.00800 ; qtot -0.017
  2398   HC   150   LEU  HD13 2398     0.100000      1.00800 ; qtot 0.083
  2399   CT   150   LEU   CD2 2399    -0.412100     12.01000 ; qtot -0.329
  2400   HC   150   LEU  HD21 2400     0.100000      1.00800 ; qtot -0.229
  2401   HC   150   LEU  HD22 2401     0.100000      1.00800 ; qtot -0.129
  2402   HC   150   LEU  HD23 2402     0.100000      1.00800 ; qtot -0.029
  2403    C   150   LEU     C 2403     0.597300     12.01000 ; qtot 0.568
  2404    O   150   LEU     O 2404    -0.567900     16.00000 ; qtot -0.000
  2405    N   151   GLU     N 2405    -0.516300     14.01000 ; qtot -0.516
  2406    H   151   GLU     H 2406     0.293600      1.00800 ; qtot -0.223
  2407   CX   151   GLU    CA 2407     0.039700     12.01000 ; qtot -0.183
  2408   H1   151   GLU    HA 2408     0.110500      1.00800 ; qtot -0.073
  2409  A2C   151   GLU    CB 2409     0.056000     12.01000 ; qtot -0.017
  2410   HC   151   GLU   HB2 2410    -0.017300      1.00800 ; qtot -0.034
  2411   HC   151   GLU   HB3 2411    -0.017300      1.00800 ; qtot -0.051
  2412  A2C   151   GLU    CG 2412     0.013600     12.01000 ; qtot -0.038
  2413   HC   151   GLU   HG2 2413    -0.042500      1.00800 ; qtot -0.080
  2414   HC   151   GLU   HG3 2414    -0.042500      1.00800 ; qtot -0.123
  2415   CO   151   GLU    CD 2415     0.805400     12.01000 ; qtot 0.683
  2416   O2   151   GLU   OE1 2416    -0.818800     16.00000 ; qtot -0.136
  2417   O2   151   GLU   OE2 2417    -0.818800     16.00000 ; qtot -0.955
  2418    C   151   GLU     C 2418     0.536600     12.01000 ; qtot -0.418
  2419    O   151   GLU     O 2419    -0.581900     16.00000 ; qtot -1.000
  2420    N   152   GLU     N 2420    -0.516300     14.01000 ; qtot -1.516
  2421    H   152   GLU     H 2421     0.293600      1.00800 ; qtot -1.223
  2422   CX   152   GLU    CA 2422     0.039700     12.01000 ; qtot -1.183
  2423   H1   152   GLU    HA 2423     0.110500      1.00800 ; qtot -1.073
  2424  A2C   152   GLU    CB 2424     0.056000     12.01000 ; qtot -1.017
  2425   HC   152   GLU   HB2 2425    -0.017300      1.00800 ; qtot -1.034
  2426   HC   152   GLU   HB3 2426    -0.017300      1.00800 ; qtot -1.051
  2427  A2C   152   GLU    CG 2427     0.013600     12.01000 ; qtot -1.038
  2428   HC   152   GLU   HG2 2428    -0.042500      1.00800 ; qtot -1.080
  2429   HC   152   GLU   HG3 2429    -0.042500      1.00800 ; qtot -1.123
  2430   CO   152   GLU    CD 2430     0.805400     12.01000 ; qtot -0.317
  2431   O2   152   GLU   OE1 2431    -0.818800     16.00000 ; qtot -1.136
  2432   O2   152   GLU   OE2 2432    -0.818800     16.00000 ; qtot -1.955
  2433    C   152   GLU     C 2433     0.536600     12.01000 ; qtot -1.418
  2434    O   152   GLU     O 2434    -0.581900     16.00000 ; qtot -2.000
  2435    N   153   LYS     N 2435    -0.347900     14.01000 ; qtot -2.348
  2436    H   153   LYS     H 2436     0.274700      1.00800 ; qtot -2.073
  2437   CX   153   LYS    CA 2437    -0.240000     12.01000 ; qtot -2.313
  2438   H1   153   LYS    HA 2438     0.142600      1.00800 ; qtot -2.171
  2439   C8   153   LYS    CB 2439    -0.009400     12.01000 ; qtot -2.180
  2440   HC   153   LYS   HB2 2440     0.036200      1.00800 ; qtot -2.144
  2441   HC   153   LYS   HB3 2441     0.036200      1.00800 ; qtot -2.108
  2442   C8   153   LYS    CG 2442     0.018700     12.01000 ; qtot -2.089
  2443   HC   153   LYS   HG2 2443     0.010300      1.00800 ; qtot -2.079
  2444   HC   153   LYS   HG3 2444     0.010300      1.00800 ; qtot -2.068
  2445   C8   153   LYS    CD 2445    -0.047900     12.01000 ; qtot -2.116
  2446   HC   153   LYS   HD2 2446     0.062100      1.00800 ; qtot -2.054
  2447   HC   153   LYS   HD3 2447     0.062100      1.00800 ; qtot -1.992
  2448   C8   153   LYS    CE 2448    -0.014300     12.01000 ; qtot -2.006
  2449   HP   153   LYS   HE2 2449     0.113500      1.00800 ; qtot -1.893
  2450   HP   153   LYS   HE3 2450     0.113500      1.00800 ; qtot -1.779
  2451   N3   153   LYS    NZ 2451    -0.385400     14.01000 ; qtot -2.165
  2452    H   153   LYS   HZ1 2452     0.340000      1.00800 ; qtot -1.825
  2453    H   153   LYS   HZ2 2453     0.340000      1.00800 ; qtot -1.485
  2454    H   153   LYS   HZ3 2454     0.340000      1.00800 ; qtot -1.145
  2455    C   153   LYS     C 2455     0.734100     12.01000 ; qtot -0.411
  2456    O   153   LYS     O 2456    -0.589400     16.00000 ; qtot -1.000
  2457    N   154   ILE     N 2457    -0.415700     14.01000 ; qtot -1.416
  2458    H   154   ILE     H 2458     0.271900      1.00800 ; qtot -1.144
  2459   CX   154   ILE    CA 2459    -0.059700     12.01000 ; qtot -1.204
  2460   H1   154   ILE    HA 2460     0.086900      1.00800 ; qtot -1.117
  2461  A3C   154   ILE    CB 2461     0.130300     12.01000 ; qtot -0.986
  2462   HC   154   ILE    HB 2462     0.018700      1.00800 ; qtot -0.968
  2463   CT   154   ILE   CG2 2463    -0.320400     12.01000 ; qtot -1.288
  2464   HC   154   ILE  HG21 2464     0.088200      1.00800 ; qtot -1.200
  2465   HC   154   ILE  HG22 2465     0.088200      1.00800 ; qtot -1.112
  2466   HC   154   ILE  HG23 2466     0.088200      1.00800 ; qtot -1.023
  2467  A2C   154   ILE   CG1 2467    -0.043000     12.01000 ; qtot -1.066
  2468   HC   154   ILE  HG12 2468     0.023600      1.00800 ; qtot -1.043
  2469   HC   154   ILE  HG13 2469     0.023600      1.00800 ; qtot -1.019
  2470   CT   154   ILE   CD1 2470    -0.066000     12.01000 ; qtot -1.085
  2471   HC   154   ILE  HD11 2471     0.018600      1.00800 ; qtot -1.067
  2472   HC   154   ILE  HD12 2472     0.018600      1.00800 ; qtot -1.048
  2473   HC   154   ILE  HD13 2473     0.018600      1.00800 ; qtot -1.029
  2474    C   154   ILE     C 2474     0.597300     12.01000 ; qtot -0.432
  2475    O   154   ILE     O 2475    -0.567900     16.00000 ; qtot -1.000
  2476    N   155   HIE     N 2476    -0.415700     14.01000 ; qtot -1.416
  2477    H   155   HIE     H 2477     0.271900      1.00800 ; qtot -1.144
  2478   CX   155   HIE    CA 2478    -0.058100     12.01000 ; qtot -1.202
  2479   H1   155   HIE    HA 2479     0.136000      1.00800 ; qtot -1.066
  2480   CT   155   HIE    CB 2480    -0.007400     12.01000 ; qtot -1.073
  2481   HC   155   HIE   HB2 2481     0.036700      1.00800 ; qtot -1.037
  2482   HC   155   HIE   HB3 2482     0.036700      1.00800 ; qtot -1.000
  2483   CC   155   HIE    CG 2483     0.186800     12.01000 ; qtot -0.813
  2484   NB   155   HIE   ND1 2484    -0.543200     14.01000 ; qtot -1.356
  2485   CR   155   HIE   CE1 2485     0.163500     12.01000 ; qtot -1.193
  2486   H5   155   HIE   HE1 2486     0.143500      1.00800 ; qtot -1.049
  2487   NA   155   HIE   NE2 2487    -0.279500     14.01000 ; qtot -1.329
  2488    H   155   HIE   HE2 2488     0.333900      1.00800 ; qtot -0.995
  2489   CW   155   HIE   CD2 2489    -0.220700     12.01000 ; qtot -1.216
  2490   H4   155   HIE   HD2 2490     0.186200      1.00800 ; qtot -1.029
  2491    C   155   HIE     C 2491     0.597300     12.01000 ; qtot -0.432
  2492    O   155   HIE     O 2492    -0.567900     16.00000 ; qtot -1.000
  2493    N   156   LYS     N 2493    -0.347900     14.01000 ; qtot -1.348
  2494    H   156   LYS     H 2494     0.274700      1.00800 ; qtot -1.073
  2495   CX   156   LYS    CA 2495    -0.240000     12.01000 ; qtot -1.313
  2496   H1   156   LYS    HA 2496     0.142600      1.00800 ; qtot -1.171
  2497   C8   156   LYS    CB 2497    -0.009400     12.01000 ; qtot -1.180
  2498   HC   156   LYS   HB2 2498     0.036200      1.00800 ; qtot -1.144
  2499   HC   156   LYS   HB3 2499     0.036200      1.00800 ; qtot -1.108
  2500   C8   156   LYS    CG 2500     0.018700     12.01000 ; qtot -1.089
  2501   HC   156   LYS   HG2 2501     0.010300      1.00800 ; qtot -1.079
  2502   HC   156   LYS   HG3 2502     0.010300      1.00800 ; qtot -1.068
  2503   C8   156   LYS    CD 2503    -0.047900     12.01000 ; qtot -1.116
  2504   HC   156   LYS   HD2 2504     0.062100      1.00800 ; qtot -1.054
  2505   HC   156   LYS   HD3 2505     0.062100      1.00800 ; qtot -0.992
  2506   C8   156   LYS    CE 2506    -0.014300     12.01000 ; qtot -1.006
  2507   HP   156   LYS   HE2 2507     0.113500      1.00800 ; qtot -0.893
  2508   HP   156   LYS   HE3 2508     0.113500      1.00800 ; qtot -0.779
  2509   N3   156   LYS    NZ 2509    -0.385400     14.01000 ; qtot -1.165
  2510    H   156   LYS   HZ1 2510     0.340000      1.00800 ; qtot -0.825
  2511    H   156   LYS   HZ2 2511     0.340000      1.00800 ; qtot -0.485
  2512    H   156   LYS   HZ3 2512     0.340000      1.00800 ; qtot -0.145
  2513    C   156   LYS     C 2513     0.734100     12.01000 ; qtot 0.589
  2514    O   156   LYS     O 2514    -0.589400     16.00000 ; qtot -0.000
  2515    N   157   ARG     N 2515    -0.347900     14.01000 ; qtot -0.348
  2516    H   157   ARG     H 2516     0.274700      1.00800 ; qtot -0.073
  2517   CX   157   ARG    CA 2517    -0.263700     12.01000 ; qtot -0.337
  2518   H1   157   ARG    HA 2518     0.156000      1.00800 ; qtot -0.181
  2519   C8   157   ARG    CB 2519    -0.000700     12.01000 ; qtot -0.182
  2520   HC   157   ARG   HB2 2520     0.032700      1.00800 ; qtot -0.149
  2521   HC   157   ARG   HB3 2521     0.032700      1.00800 ; qtot -0.116
  2522   C8   157   ARG    CG 2522     0.039000     12.01000 ; qtot -0.077
  2523   HC   157   ARG   HG2 2523     0.028500      1.00800 ; qtot -0.049
  2524   HC   157   ARG   HG3 2524     0.028500      1.00800 ; qtot -0.020
  2525   C8   157   ARG    CD 2525     0.048600     12.01000 ; qtot 0.028
  2526   H1   157   ARG   HD2 2526     0.068700      1.00800 ; qtot 0.097
  2527   H1   157   ARG   HD3 2527     0.068700      1.00800 ; qtot 0.166
  2528   N2   157   ARG    NE 2528    -0.529500     14.01000 ; qtot -0.364
  2529    H   157   ARG    HE 2529     0.345600      1.00800 ; qtot -0.018
  2530   CA   157   ARG    CZ 2530     0.807600     12.01000 ; qtot 0.789
  2531   N2   157   ARG   NH1 2531    -0.862700     14.01000 ; qtot -0.073
  2532    H   157   ARG  HH11 2532     0.447800      1.00800 ; qtot 0.375
  2533    H   157   ARG  HH12 2533     0.447800      1.00800 ; qtot 0.822
  2534   N2   157   ARG   NH2 2534    -0.862700     14.01000 ; qtot -0.040
  2535    H   157   ARG  HH21 2535     0.447800      1.00800 ; qtot 0.407
  2536    H   157   ARG  HH22 2536     0.447800      1.00800 ; qtot 0.855
  2537    C   157   ARG     C 2537     0.734100     12.01000 ; qtot 1.589
  2538    O   157   ARG     O 2538    -0.589400     16.00000 ; qtot 1.000
  2539    N   158   ASN     N 2539    -0.415700     14.01000 ; qtot 0.584
  2540    H   158   ASN     H 2540     0.271900      1.00800 ; qtot 0.856
  2541   CX   158   ASN    CA 2541     0.014300     12.01000 ; qtot 0.870
  2542   H1   158   ASN    HA 2542     0.104800      1.00800 ; qtot 0.975
  2543  A2C   158   ASN    CB 2543    -0.204100     12.01000 ; qtot 0.771
  2544   HC   158   ASN   HB2 2544     0.079700      1.00800 ; qtot 0.851
  2545   HC   158   ASN   HB3 2545     0.079700      1.00800 ; qtot 0.931
  2546    C   158   ASN    CG 2546     0.713000     12.01000 ; qtot 1.644
  2547    O   158   ASN   OD1 2547    -0.593100     16.00000 ; qtot 1.050
  2548    N   158   ASN   ND2 2548    -0.919100     14.01000 ; qtot 0.131
  2549    H   158   ASN  HD21 2549     0.419600      1.00800 ; qtot 0.551
  2550    H   158   ASN  HD22 2550     0.419600      1.00800 ; qtot 0.971
  2551    C   158   ASN     C 2551     0.597300     12.01000 ; qtot 1.568
  2552    O   158   ASN     O 2552    -0.567900     16.00000 ; qtot 1.000
  2553    N   159   SER     N 2553    -0.415700     14.01000 ; qtot 0.584
  2554    H   159   SER     H 2554     0.271900      1.00800 ; qtot 0.856
  2555   CX   159   SER    CA 2555    -0.024900     12.01000 ; qtot 0.831
  2556   H1   159   SER    HA 2556     0.084300      1.00800 ; qtot 0.916
  2557  A2C   159   SER    CB 2557     0.211700     12.01000 ; qtot 1.127
  2558   H1   159   SER   HB2 2558     0.035200      1.00800 ; qtot 1.162
  2559   H1   159   SER   HB3 2559     0.035200      1.00800 ; qtot 1.198
  2560   OH   159   SER    OG 2560    -0.654600     16.00000 ; qtot 0.543
  2561   HO   159   SER    HG 2561     0.427500      1.00800 ; qtot 0.971
  2562    C   159   SER     C 2562     0.597300     12.01000 ; qtot 1.568
  2563    O   159   SER     O 2563    -0.567900     16.00000 ; qtot 1.000
  2564    N   160   VAL     N 2564    -0.415700     14.01000 ; qtot 0.584
  2565    H   160   VAL     H 2565     0.271900      1.00800 ; qtot 0.856
  2566   CX   160   VAL    CA 2566    -0.087500     12.01000 ; qtot 0.769
  2567   H1   160   VAL    HA 2567     0.096900      1.00800 ; qtot 0.866
  2568  A3C   160   VAL    CB 2568     0.298500     12.01000 ; qtot 1.164
  2569   HC   160   VAL    HB 2569    -0.029700      1.00800 ; qtot 1.134
  2570   CT   160   VAL   CG1 2570    -0.319200     12.01000 ; qtot 0.815
  2571   HC   160   VAL  HG11 2571     0.079100      1.00800 ; qtot 0.894
  2572   HC   160   VAL  HG12 2572     0.079100      1.00800 ; qtot 0.973
  2573   HC   160   VAL  HG13 2573     0.079100      1.00800 ; qtot 1.052
  2574   CT   160   VAL   CG2 2574    -0.319200     12.01000 ; qtot 0.733
  2575   HC   160   VAL  HG21 2575     0.079100      1.00800 ; qtot 0.812
  2576   HC   160   VAL  HG22 2576     0.079100      1.00800 ; qtot 0.891
  2577   HC   160   VAL  HG23 2577     0.079100      1.00800 ; qtot 0.971
  2578    C   160   VAL     C 2578     0.597300     12.01000 ; qtot 1.568
  2579    O   160   VAL     O 2579    -0.567900     16.00000 ; qtot 1.000
  2580    N   161   ARG     N 2580    -0.347900     14.01000 ; qtot 0.652
  2581    H   161   ARG     H 2581     0.274700      1.00800 ; qtot 0.927
  2582   CX   161   ARG    CA 2582    -0.263700     12.01000 ; qtot 0.663
  2583   H1   161   ARG    HA 2583     0.156000      1.00800 ; qtot 0.819
  2584   C8   161   ARG    CB 2584    -0.000700     12.01000 ; qtot 0.818
  2585   HC   161   ARG   HB2 2585     0.032700      1.00800 ; qtot 0.851
  2586   HC   161   ARG   HB3 2586     0.032700      1.00800 ; qtot 0.884
  2587   C8   161   ARG    CG 2587     0.039000     12.01000 ; qtot 0.923
  2588   HC   161   ARG   HG2 2588     0.028500      1.00800 ; qtot 0.951
  2589   HC   161   ARG   HG3 2589     0.028500      1.00800 ; qtot 0.980
  2590   C8   161   ARG    CD 2590     0.048600     12.01000 ; qtot 1.028
  2591   H1   161   ARG   HD2 2591     0.068700      1.00800 ; qtot 1.097
  2592   H1   161   ARG   HD3 2592     0.068700      1.00800 ; qtot 1.166
  2593   N2   161   ARG    NE 2593    -0.529500     14.01000 ; qtot 0.636
  2594    H   161   ARG    HE 2594     0.345600      1.00800 ; qtot 0.982
  2595   CA   161   ARG    CZ 2595     0.807600     12.01000 ; qtot 1.789
  2596   N2   161   ARG   NH1 2596    -0.862700     14.01000 ; qtot 0.927
  2597    H   161   ARG  HH11 2597     0.447800      1.00800 ; qtot 1.375
  2598    H   161   ARG  HH12 2598     0.447800      1.00800 ; qtot 1.822
  2599   N2   161   ARG   NH2 2599    -0.862700     14.01000 ; qtot 0.960
  2600    H   161   ARG  HH21 2600     0.447800      1.00800 ; qtot 1.407
  2601    H   161   ARG  HH22 2601     0.447800      1.00800 ; qtot 1.855
  2602    C   161   ARG     C 2602     0.734100     12.01000 ; qtot 2.589
  2603    O   161   ARG     O 2603    -0.589400     16.00000 ; qtot 2.000
  2604    N   162   LEU     N 2604    -0.415700     14.01000 ; qtot 1.584
  2605    H   162   LEU     H 2605     0.271900      1.00800 ; qtot 1.856
  2606   CX   162   LEU    CA 2606    -0.051800     12.01000 ; qtot 1.804
  2607   H1   162   LEU    HA 2607     0.092200      1.00800 ; qtot 1.897
  2608  A2C   162   LEU    CB 2608    -0.110200     12.01000 ; qtot 1.786
  2609   HC   162   LEU   HB2 2609     0.045700      1.00800 ; qtot 1.832
  2610   HC   162   LEU   HB3 2610     0.045700      1.00800 ; qtot 1.878
  2611  A3C   162   LEU    CG 2611     0.353100     12.01000 ; qtot 2.231
  2612   HC   162   LEU    HG 2612    -0.036100      1.00800 ; qtot 2.195
  2613   CT   162   LEU   CD1 2613    -0.412100     12.01000 ; qtot 1.783
  2614   HC   162   LEU  HD11 2614     0.100000      1.00800 ; qtot 1.883
  2615   HC   162   LEU  HD12 2615     0.100000      1.00800 ; qtot 1.983
  2616   HC   162   LEU  HD13 2616     0.100000      1.00800 ; qtot 2.083
  2617   CT   162   LEU   CD2 2617    -0.412100     12.01000 ; qtot 1.671
  2618   HC   162   LEU  HD21 2618     0.100000      1.00800 ; qtot 1.771
  2619   HC   162   LEU  HD22 2619     0.100000      1.00800 ; qtot 1.871
  2620   HC   162   LEU  HD23 2620     0.100000      1.00800 ; qtot 1.971
  2621    C   162   LEU     C 2621     0.597300     12.01000 ; qtot 2.568
  2622    O   162   LEU     O 2622    -0.567900     16.00000 ; qtot 2.000
  2623    N   163   VAL     N 2623    -0.415700     14.01000 ; qtot 1.584
  2624    H   163   VAL     H 2624     0.271900      1.00800 ; qtot 1.856
  2625   CX   163   VAL    CA 2625    -0.087500     12.01000 ; qtot 1.769
  2626   H1   163   VAL    HA 2626     0.096900      1.00800 ; qtot 1.866
  2627  A3C   163   VAL    CB 2627     0.298500     12.01000 ; qtot 2.164
  2628   HC   163   VAL    HB 2628    -0.029700      1.00800 ; qtot 2.134
  2629   CT   163   VAL   CG1 2629    -0.319200     12.01000 ; qtot 1.815
  2630   HC   163   VAL  HG11 2630     0.079100      1.00800 ; qtot 1.894
  2631   HC   163   VAL  HG12 2631     0.079100      1.00800 ; qtot 1.973
  2632   HC   163   VAL  HG13 2632     0.079100      1.00800 ; qtot 2.052
  2633   CT   163   VAL   CG2 2633    -0.319200     12.01000 ; qtot 1.733
  2634   HC   163   VAL  HG21 2634     0.079100      1.00800 ; qtot 1.812
  2635   HC   163   VAL  HG22 2635     0.079100      1.00800 ; qtot 1.891
  2636   HC   163   VAL  HG23 2636     0.079100      1.00800 ; qtot 1.971
  2637    C   163   VAL     C 2637     0.597300     12.01000 ; qtot 2.568
  2638    O   163   VAL     O 2638    -0.567900     16.00000 ; qtot 2.000
  2639    N   164   ILE     N 2639    -0.415700     14.01000 ; qtot 1.584
  2640    H   164   ILE     H 2640     0.271900      1.00800 ; qtot 1.856
  2641   CX   164   ILE    CA 2641    -0.059700     12.01000 ; qtot 1.796
  2642   H1   164   ILE    HA 2642     0.086900      1.00800 ; qtot 1.883
  2643  A3C   164   ILE    CB 2643     0.130300     12.01000 ; qtot 2.014
  2644   HC   164   ILE    HB 2644     0.018700      1.00800 ; qtot 2.032
  2645   CT   164   ILE   CG2 2645    -0.320400     12.01000 ; qtot 1.712
  2646   HC   164   ILE  HG21 2646     0.088200      1.00800 ; qtot 1.800
  2647   HC   164   ILE  HG22 2647     0.088200      1.00800 ; qtot 1.888
  2648   HC   164   ILE  HG23 2648     0.088200      1.00800 ; qtot 1.977
  2649  A2C   164   ILE   CG1 2649    -0.043000     12.01000 ; qtot 1.934
  2650   HC   164   ILE  HG12 2650     0.023600      1.00800 ; qtot 1.957
  2651   HC   164   ILE  HG13 2651     0.023600      1.00800 ; qtot 1.981
  2652   CT   164   ILE   CD1 2652    -0.066000     12.01000 ; qtot 1.915
  2653   HC   164   ILE  HD11 2653     0.018600      1.00800 ; qtot 1.933
  2654   HC   164   ILE  HD12 2654     0.018600      1.00800 ; qtot 1.952
  2655   HC   164   ILE  HD13 2655     0.018600      1.00800 ; qtot 1.971
  2656    C   164   ILE     C 2656     0.597300     12.01000 ; qtot 2.568
  2657    O   164   ILE     O 2657    -0.567900     16.00000 ; qtot 2.000
  2658    N   165   ARG     N 2658    -0.347900     14.01000 ; qtot 1.652
  2659    H   165   ARG     H 2659     0.274700      1.00800 ; qtot 1.927
  2660   CX   165   ARG    CA 2660    -0.263700     12.01000 ; qtot 1.663
  2661   H1   165   ARG    HA 2661     0.156000      1.00800 ; qtot 1.819
  2662   C8   165   ARG    CB 2662    -0.000700     12.01000 ; qtot 1.818
  2663   HC   165   ARG   HB2 2663     0.032700      1.00800 ; qtot 1.851
  2664   HC   165   ARG   HB3 2664     0.032700      1.00800 ; qtot 1.884
  2665   C8   165   ARG    CG 2665     0.039000     12.01000 ; qtot 1.923
  2666   HC   165   ARG   HG2 2666     0.028500      1.00800 ; qtot 1.951
  2667   HC   165   ARG   HG3 2667     0.028500      1.00800 ; qtot 1.980
  2668   C8   165   ARG    CD 2668     0.048600     12.01000 ; qtot 2.028
  2669   H1   165   ARG   HD2 2669     0.068700      1.00800 ; qtot 2.097
  2670   H1   165   ARG   HD3 2670     0.068700      1.00800 ; qtot 2.166
  2671   N2   165   ARG    NE 2671    -0.529500     14.01000 ; qtot 1.636
  2672    H   165   ARG    HE 2672     0.345600      1.00800 ; qtot 1.982
  2673   CA   165   ARG    CZ 2673     0.807600     12.01000 ; qtot 2.789
  2674   N2   165   ARG   NH1 2674    -0.862700     14.01000 ; qtot 1.927
  2675    H   165   ARG  HH11 2675     0.447800      1.00800 ; qtot 2.375
  2676    H   165   ARG  HH12 2676     0.447800      1.00800 ; qtot 2.822
  2677   N2   165   ARG   NH2 2677    -0.862700     14.01000 ; qtot 1.960
  2678    H   165   ARG  HH21 2678     0.447800      1.00800 ; qtot 2.407
  2679    H   165   ARG  HH22 2679     0.447800      1.00800 ; qtot 2.855
  2680    C   165   ARG     C 2680     0.734100     12.01000 ; qtot 3.589
  2681    O   165   ARG     O 2681    -0.589400     16.00000 ; qtot 3.000
  2682    N   166   LYS     N 2682    -0.347900     14.01000 ; qtot 2.652
  2683    H   166   LYS     H 2683     0.274700      1.00800 ; qtot 2.927
  2684   CX   166   LYS    CA 2684    -0.240000     12.01000 ; qtot 2.687
  2685   H1   166   LYS    HA 2685     0.142600      1.00800 ; qtot 2.829
  2686   C8   166   LYS    CB 2686    -0.009400     12.01000 ; qtot 2.820
  2687   HC   166   LYS   HB2 2687     0.036200      1.00800 ; qtot 2.856
  2688   HC   166   LYS   HB3 2688     0.036200      1.00800 ; qtot 2.892
  2689   C8   166   LYS    CG 2689     0.018700     12.01000 ; qtot 2.911
  2690   HC   166   LYS   HG2 2690     0.010300      1.00800 ; qtot 2.921
  2691   HC   166   LYS   HG3 2691     0.010300      1.00800 ; qtot 2.932
  2692   C8   166   LYS    CD 2692    -0.047900     12.01000 ; qtot 2.884
  2693   HC   166   LYS   HD2 2693     0.062100      1.00800 ; qtot 2.946
  2694   HC   166   LYS   HD3 2694     0.062100      1.00800 ; qtot 3.008
  2695   C8   166   LYS    CE 2695    -0.014300     12.01000 ; qtot 2.994
  2696   HP   166   LYS   HE2 2696     0.113500      1.00800 ; qtot 3.107
  2697   HP   166   LYS   HE3 2697     0.113500      1.00800 ; qtot 3.221
  2698   N3   166   LYS    NZ 2698    -0.385400     14.01000 ; qtot 2.835
  2699    H   166   LYS   HZ1 2699     0.340000      1.00800 ; qtot 3.175
  2700    H   166   LYS   HZ2 2700     0.340000      1.00800 ; qtot 3.515
  2701    H   166   LYS   HZ3 2701     0.340000      1.00800 ; qtot 3.855
  2702    C   166   LYS     C 2702     0.734100     12.01000 ; qtot 4.589
  2703    O   166   LYS     O 2703    -0.589400     16.00000 ; qtot 4.000
  2704    N   167   VAL     N 2704    -0.415700     14.01000 ; qtot 3.584
  2705    H   167   VAL     H 2705     0.271900      1.00800 ; qtot 3.856
  2706   CX   167   VAL    CA 2706    -0.087500     12.01000 ; qtot 3.769
  2707   H1   167   VAL    HA 2707     0.096900      1.00800 ; qtot 3.866
  2708  A3C   167   VAL    CB 2708     0.298500     12.01000 ; qtot 4.164
  2709   HC   167   VAL    HB 2709    -0.029700      1.00800 ; qtot 4.134
  2710   CT   167   VAL   CG1 2710    -0.319200     12.01000 ; qtot 3.815
  2711   HC   167   VAL  HG11 2711     0.079100      1.00800 ; qtot 3.894
  2712   HC   167   VAL  HG12 2712     0.079100      1.00800 ; qtot 3.973
  2713   HC   167   VAL  HG13 2713     0.079100      1.00800 ; qtot 4.052
  2714   CT   167   VAL   CG2 2714    -0.319200     12.01000 ; qtot 3.733
  2715   HC   167   VAL  HG21 2715     0.079100      1.00800 ; qtot 3.812
  2716   HC   167   VAL  HG22 2716     0.079100      1.00800 ; qtot 3.891
  2717   HC   167   VAL  HG23 2717     0.079100      1.00800 ; qtot 3.971
  2718    C   167   VAL     C 2718     0.597300     12.01000 ; qtot 4.568
  2719    O   167   VAL     O 2719    -0.567900     16.00000 ; qtot 4.000
  2720    N   168   GLN     N 2720    -0.415700     14.01000 ; qtot 3.584
  2721    H   168   GLN     H 2721     0.271900      1.00800 ; qtot 3.856
  2722   CX   168   GLN    CA 2722    -0.003100     12.01000 ; qtot 3.853
  2723   H1   168   GLN    HA 2723     0.085000      1.00800 ; qtot 3.938
  2724  A2C   168   GLN    CB 2724    -0.003600     12.01000 ; qtot 3.934
  2725   HC   168   GLN   HB2 2725     0.017100      1.00800 ; qtot 3.952
  2726   HC   168   GLN   HB3 2726     0.017100      1.00800 ; qtot 3.969
  2727  A2C   168   GLN    CG 2727    -0.064500     12.01000 ; qtot 3.904
  2728   HC   168   GLN   HG2 2728     0.035200      1.00800 ; qtot 3.939
  2729   HC   168   GLN   HG3 2729     0.035200      1.00800 ; qtot 3.975
  2730    C   168   GLN    CD 2730     0.695100     12.01000 ; qtot 4.670
  2731    O   168   GLN   OE1 2731    -0.608600     16.00000 ; qtot 4.061
  2732    N   168   GLN   NE2 2732    -0.940700     14.01000 ; qtot 3.120
  2733    H   168   GLN  HE21 2733     0.425100      1.00800 ; qtot 3.545
  2734    H   168   GLN  HE22 2734     0.425100      1.00800 ; qtot 3.971
  2735    C   168   GLN     C 2735     0.597300     12.01000 ; qtot 4.568
  2736    O   168   GLN     O 2736    -0.567900     16.00000 ; qtot 4.000
  2737    N   169   TYR     N 2737    -0.415700     14.01000 ; qtot 3.584
  2738    H   169   TYR     H 2738     0.271900      1.00800 ; qtot 3.856
  2739   CX   169   TYR    CA 2739    -0.001400     12.01000 ; qtot 3.855
  2740   H1   169   TYR    HA 2740     0.087600      1.00800 ; qtot 3.942
  2741   CT   169   TYR    CB 2741    -0.015200     12.01000 ; qtot 3.927
  2742   HC   169   TYR   HB2 2742     0.029500      1.00800 ; qtot 3.957
  2743   HC   169   TYR   HB3 2743     0.029500      1.00800 ; qtot 3.986
  2744   CA   169   TYR    CG 2744    -0.001100     12.01000 ; qtot 3.985
  2745   CA   169   TYR   CD1 2745    -0.190600     12.01000 ; qtot 3.794
  2746   HA   169   TYR   HD1 2746     0.169900      1.00800 ; qtot 3.964
  2747   CA   169   TYR   CE1 2747    -0.234100     12.01000 ; qtot 3.730
  2748   HA   169   TYR   HE1 2748     0.165600      1.00800 ; qtot 3.896
  2749    C   169   TYR    CZ 2749     0.322600     12.01000 ; qtot 4.218
  2750   OH   169   TYR    OH 2750    -0.557900     16.00000 ; qtot 3.661
  2751   HO   169   TYR    HH 2751     0.399200      1.00800 ; qtot 4.060
  2752   CA   169   TYR   CE2 2752    -0.234100     12.01000 ; qtot 3.826
  2753   HA   169   TYR   HE2 2753     0.165600      1.00800 ; qtot 3.991
  2754   CA   169   TYR   CD2 2754    -0.190600     12.01000 ; qtot 3.801
  2755   HA   169   TYR   HD2 2755     0.169900      1.00800 ; qtot 3.971
  2756    C   169   TYR     C 2756     0.597300     12.01000 ; qtot 4.568
  2757    O   169   TYR     O 2757    -0.567900     16.00000 ; qtot 4.000
  2758    N   170   ALA     N 2758    -0.415700     14.01000 ; qtot 3.584
  2759    H   170   ALA     H 2759     0.271900      1.00800 ; qtot 3.856
  2760   CX   170   ALA    CA 2760     0.033700     12.01000 ; qtot 3.890
  2761   H1   170   ALA    HA 2761     0.082300      1.00800 ; qtot 3.972
  2762   CT   170   ALA    CB 2762    -0.182500     12.01000 ; qtot 3.790
  2763   HC   170   ALA   HB1 2763     0.060300      1.00800 ; qtot 3.850
  2764   HC   170   ALA   HB2 2764     0.060300      1.00800 ; qtot 3.910
  2765   HC   170   ALA   HB3 2765     0.060300      1.00800 ; qtot 3.971
  2766    C   170   ALA     C 2766     0.597300     12.01000 ; qtot 4.568
  2767    O   170   ALA     O 2767    -0.567900     16.00000 ; qtot 4.000
  2768    N   171   PRO     N 2768    -0.254800     14.01000 ; qtot 3.745
  2769   CT   171   PRO    CD 2769     0.019200     12.01000 ; qtot 3.764
  2770   H1   171   PRO   HD2 2770     0.039100      1.00800 ; qtot 3.803
  2771   H1   171   PRO   HD3 2771     0.039100      1.00800 ; qtot 3.843
  2772   CT   171   PRO    CG 2772     0.018900     12.01000 ; qtot 3.861
  2773   HC   171   PRO   HG2 2773     0.021300      1.00800 ; qtot 3.883
  2774   HC   171   PRO   HG3 2774     0.021300      1.00800 ; qtot 3.904
  2775   CT   171   PRO    CB 2775    -0.007000     12.01000 ; qtot 3.897
  2776   HC   171   PRO   HB2 2776     0.025300      1.00800 ; qtot 3.922
  2777   HC   171   PRO   HB3 2777     0.025300      1.00800 ; qtot 3.948
  2778   CX   171   PRO    CA 2778    -0.026600     12.01000 ; qtot 3.921
  2779   H1   171   PRO    HA 2779     0.064100      1.00800 ; qtot 3.985
  2780    C   171   PRO     C 2780     0.589600     12.01000 ; qtot 4.575
  2781    O   171   PRO     O 2781    -0.574800     16.00000 ; qtot 4.000
  2782    N   172   GLU     N 2782    -0.516300     14.01000 ; qtot 3.484
  2783    H   172   GLU     H 2783     0.293600      1.00800 ; qtot 3.777
  2784   CX   172   GLU    CA 2784     0.039700     12.01000 ; qtot 3.817
  2785   H1   172   GLU    HA 2785     0.110500      1.00800 ; qtot 3.927
  2786  A2C   172   GLU    CB 2786     0.056000     12.01000 ; qtot 3.983
  2787   HC   172   GLU   HB2 2787    -0.017300      1.00800 ; qtot 3.966
  2788   HC   172   GLU   HB3 2788    -0.017300      1.00800 ; qtot 3.949
  2789  A2C   172   GLU    CG 2789     0.013600     12.01000 ; qtot 3.962
  2790   HC   172   GLU   HG2 2790    -0.042500      1.00800 ; qtot 3.920
  2791   HC   172   GLU   HG3 2791    -0.042500      1.00800 ; qtot 3.877
  2792   CO   172   GLU    CD 2792     0.805400     12.01000 ; qtot 4.683
  2793   O2   172   GLU   OE1 2793    -0.818800     16.00000 ; qtot 3.864
  2794   O2   172   GLU   OE2 2794    -0.818800     16.00000 ; qtot 3.045
  2795    C   172   GLU     C 2795     0.536600     12.01000 ; qtot 3.582
  2796    O   172   GLU     O 2796    -0.581900     16.00000 ; qtot 3.000
  2797    N   173   ARG     N 2797    -0.347900     14.01000 ; qtot 2.652
  2798    H   173   ARG     H 2798     0.274700      1.00800 ; qtot 2.927
  2799   CX   173   ARG    CA 2799    -0.263700     12.01000 ; qtot 2.663
  2800   H1   173   ARG    HA 2800     0.156000      1.00800 ; qtot 2.819
  2801   C8   173   ARG    CB 2801    -0.000700     12.01000 ; qtot 2.818
  2802   HC   173   ARG   HB2 2802     0.032700      1.00800 ; qtot 2.851
  2803   HC   173   ARG   HB3 2803     0.032700      1.00800 ; qtot 2.884
  2804   C8   173   ARG    CG 2804     0.039000     12.01000 ; qtot 2.923
  2805   HC   173   ARG   HG2 2805     0.028500      1.00800 ; qtot 2.951
  2806   HC   173   ARG   HG3 2806     0.028500      1.00800 ; qtot 2.980
  2807   C8   173   ARG    CD 2807     0.048600     12.01000 ; qtot 3.028
  2808   H1   173   ARG   HD2 2808     0.068700      1.00800 ; qtot 3.097
  2809   H1   173   ARG   HD3 2809     0.068700      1.00800 ; qtot 3.166
  2810   N2   173   ARG    NE 2810    -0.529500     14.01000 ; qtot 2.636
  2811    H   173   ARG    HE 2811     0.345600      1.00800 ; qtot 2.982
  2812   CA   173   ARG    CZ 2812     0.807600     12.01000 ; qtot 3.789
  2813   N2   173   ARG   NH1 2813    -0.862700     14.01000 ; qtot 2.927
  2814    H   173   ARG  HH11 2814     0.447800      1.00800 ; qtot 3.375
  2815    H   173   ARG  HH12 2815     0.447800      1.00800 ; qtot 3.822
  2816   N2   173   ARG   NH2 2816    -0.862700     14.01000 ; qtot 2.960
  2817    H   173   ARG  HH21 2817     0.447800      1.00800 ; qtot 3.407
  2818    H   173   ARG  HH22 2818     0.447800      1.00800 ; qtot 3.855
  2819    C   173   ARG     C 2819     0.734100     12.01000 ; qtot 4.589
  2820    O   173   ARG     O 2820    -0.589400     16.00000 ; qtot 4.000
  2821    N   174   PRO     N 2821    -0.254800     14.01000 ; qtot 3.745
  2822   CT   174   PRO    CD 2822     0.019200     12.01000 ; qtot 3.764
  2823   H1   174   PRO   HD2 2823     0.039100      1.00800 ; qtot 3.803
  2824   H1   174   PRO   HD3 2824     0.039100      1.00800 ; qtot 3.843
  2825   CT   174   PRO    CG 2825     0.018900     12.01000 ; qtot 3.861
  2826   HC   174   PRO   HG2 2826     0.021300      1.00800 ; qtot 3.883
  2827   HC   174   PRO   HG3 2827     0.021300      1.00800 ; qtot 3.904
  2828   CT   174   PRO    CB 2828    -0.007000     12.01000 ; qtot 3.897
  2829   HC   174   PRO   HB2 2829     0.025300      1.00800 ; qtot 3.922
  2830   HC   174   PRO   HB3 2830     0.025300      1.00800 ; qtot 3.948
  2831   CX   174   PRO    CA 2831    -0.026600     12.01000 ; qtot 3.921
  2832   H1   174   PRO    HA 2832     0.064100      1.00800 ; qtot 3.985
  2833    C   174   PRO     C 2833     0.589600     12.01000 ; qtot 4.575
  2834    O   174   PRO     O 2834    -0.574800     16.00000 ; qtot 4.000
  2835    N   175   GLY     N 2835    -0.415700     14.01000 ; qtot 3.584
  2836    H   175   GLY     H 2836     0.271900      1.00800 ; qtot 3.856
  2837   CX   175   GLY    CA 2837    -0.025200     12.01000 ; qtot 3.831
  2838   H1   175   GLY   HA2 2838     0.069800      1.00800 ; qtot 3.901
  2839   H1   175   GLY   HA3 2839     0.069800      1.00800 ; qtot 3.971
  2840    C   175   GLY     C 2840     0.597300     12.01000 ; qtot 4.568
  2841    O   175   GLY     O 2841    -0.567900     16.00000 ; qtot 4.000
  2842    N   176   PRO     N 2842    -0.254800     14.01000 ; qtot 3.745
  2843   CT   176   PRO    CD 2843     0.019200     12.01000 ; qtot 3.764
  2844   H1   176   PRO   HD2 2844     0.039100      1.00800 ; qtot 3.803
  2845   H1   176   PRO   HD3 2845     0.039100      1.00800 ; qtot 3.843
  2846   CT   176   PRO    CG 2846     0.018900     12.01000 ; qtot 3.861
  2847   HC   176   PRO   HG2 2847     0.021300      1.00800 ; qtot 3.883
  2848   HC   176   PRO   HG3 2848     0.021300      1.00800 ; qtot 3.904
  2849   CT   176   PRO    CB 2849    -0.007000     12.01000 ; qtot 3.897
  2850   HC   176   PRO   HB2 2850     0.025300      1.00800 ; qtot 3.922
  2851   HC   176   PRO   HB3 2851     0.025300      1.00800 ; qtot 3.948
  2852   CX   176   PRO    CA 2852    -0.026600     12.01000 ; qtot 3.921
  2853   H1   176   PRO    HA 2853     0.064100      1.00800 ; qtot 3.985
  2854    C   176   PRO     C 2854     0.589600     12.01000 ; qtot 4.575
  2855    O   176   PRO     O 2855    -0.574800     16.00000 ; qtot 4.000
  2856    N   177   GLN     N 2856    -0.415700     14.01000 ; qtot 3.584
  2857    H   177   GLN     H 2857     0.271900      1.00800 ; qtot 3.856
  2858   CX   177   GLN    CA 2858    -0.003100     12.01000 ; qtot 3.853
  2859   H1   177   GLN    HA 2859     0.085000      1.00800 ; qtot 3.938
  2860  A2C   177   GLN    CB 2860    -0.003600     12.01000 ; qtot 3.934
  2861   HC   177   GLN   HB2 2861     0.017100      1.00800 ; qtot 3.952
  2862   HC   177   GLN   HB3 2862     0.017100      1.00800 ; qtot 3.969
  2863  A2C   177   GLN    CG 2863    -0.064500     12.01000 ; qtot 3.904
  2864   HC   177   GLN   HG2 2864     0.035200      1.00800 ; qtot 3.939
  2865   HC   177   GLN   HG3 2865     0.035200      1.00800 ; qtot 3.975
  2866    C   177   GLN    CD 2866     0.695100     12.01000 ; qtot 4.670
  2867    O   177   GLN   OE1 2867    -0.608600     16.00000 ; qtot 4.061
  2868    N   177   GLN   NE2 2868    -0.940700     14.01000 ; qtot 3.120
  2869    H   177   GLN  HE21 2869     0.425100      1.00800 ; qtot 3.545
  2870    H   177   GLN  HE22 2870     0.425100      1.00800 ; qtot 3.971
  2871    C   177   GLN     C 2871     0.597300     12.01000 ; qtot 4.568
  2872    O   177   GLN     O 2872    -0.567900     16.00000 ; qtot 4.000
  2873    N   178   PRO     N 2873    -0.254800     14.01000 ; qtot 3.745
  2874   CT   178   PRO    CD 2874     0.019200     12.01000 ; qtot 3.764
  2875   H1   178   PRO   HD2 2875     0.039100      1.00800 ; qtot 3.803
  2876   H1   178   PRO   HD3 2876     0.039100      1.00800 ; qtot 3.843
  2877   CT   178   PRO    CG 2877     0.018900     12.01000 ; qtot 3.861
  2878   HC   178   PRO   HG2 2878     0.021300      1.00800 ; qtot 3.883
  2879   HC   178   PRO   HG3 2879     0.021300      1.00800 ; qtot 3.904
  2880   CT   178   PRO    CB 2880    -0.007000     12.01000 ; qtot 3.897
  2881   HC   178   PRO   HB2 2881     0.025300      1.00800 ; qtot 3.922
  2882   HC   178   PRO   HB3 2882     0.025300      1.00800 ; qtot 3.948
  2883   CX   178   PRO    CA 2883    -0.026600     12.01000 ; qtot 3.921
  2884   H1   178   PRO    HA 2884     0.064100      1.00800 ; qtot 3.985
  2885    C   178   PRO     C 2885     0.589600     12.01000 ; qtot 4.575
  2886    O   178   PRO     O 2886    -0.574800     16.00000 ; qtot 4.000
  2887    N   179   THR     N 2887    -0.415700     14.01000 ; qtot 3.584
  2888    H   179   THR     H 2888     0.271900      1.00800 ; qtot 3.856
  2889   CX   179   THR    CA 2889    -0.038900     12.01000 ; qtot 3.817
  2890   H1   179   THR    HA 2890     0.100700      1.00800 ; qtot 3.918
  2891  A3C   179   THR    CB 2891     0.365400     12.01000 ; qtot 4.283
  2892   H1   179   THR    HB 2892     0.004300      1.00800 ; qtot 4.288
  2893   CT   179   THR   CG2 2893    -0.243800     12.01000 ; qtot 4.044
  2894   HC   179   THR  HG21 2894     0.064200      1.00800 ; qtot 4.108
  2895   HC   179   THR  HG22 2895     0.064200      1.00800 ; qtot 4.172
  2896   HC   179   THR  HG23 2896     0.064200      1.00800 ; qtot 4.236
  2897   OH   179   THR   OG1 2897    -0.676100     16.00000 ; qtot 3.560
  2898   HO   179   THR   HG1 2898     0.410200      1.00800 ; qtot 3.971
  2899    C   179   THR     C 2899     0.597300     12.01000 ; qtot 4.568
  2900    O   179   THR     O 2900    -0.567900     16.00000 ; qtot 4.000
  2901    N   180   ALA     N 2901    -0.415700     14.01000 ; qtot 3.584
  2902    H   180   ALA     H 2902     0.271900      1.00800 ; qtot 3.856
  2903   CX   180   ALA    CA 2903     0.033700     12.01000 ; qtot 3.890
  2904   H1   180   ALA    HA 2904     0.082300      1.00800 ; qtot 3.972
  2905   CT   180   ALA    CB 2905    -0.182500     12.01000 ; qtot 3.790
  2906   HC   180   ALA   HB1 2906     0.060300      1.00800 ; qtot 3.850
  2907   HC   180   ALA   HB2 2907     0.060300      1.00800 ; qtot 3.910
  2908   HC   180   ALA   HB3 2908     0.060300      1.00800 ; qtot 3.971
  2909    C   180   ALA     C 2909     0.597300     12.01000 ; qtot 4.568
  2910    O   180   ALA     O 2910    -0.567900     16.00000 ; qtot 4.000
  2911    N   181   GLU     N 2911    -0.516300     14.01000 ; qtot 3.484
  2912    H   181   GLU     H 2912     0.293600      1.00800 ; qtot 3.777
  2913   CX   181   GLU    CA 2913     0.039700     12.01000 ; qtot 3.817
  2914   H1   181   GLU    HA 2914     0.110500      1.00800 ; qtot 3.927
  2915  A2C   181   GLU    CB 2915     0.056000     12.01000 ; qtot 3.983
  2916   HC   181   GLU   HB2 2916    -0.017300      1.00800 ; qtot 3.966
  2917   HC   181   GLU   HB3 2917    -0.017300      1.00800 ; qtot 3.949
  2918  A2C   181   GLU    CG 2918     0.013600     12.01000 ; qtot 3.962
  2919   HC   181   GLU   HG2 2919    -0.042500      1.00800 ; qtot 3.920
  2920   HC   181   GLU   HG3 2920    -0.042500      1.00800 ; qtot 3.877
  2921   CO   181   GLU    CD 2921     0.805400     12.01000 ; qtot 4.683
  2922   O2   181   GLU   OE1 2922    -0.818800     16.00000 ; qtot 3.864
  2923   O2   181   GLU   OE2 2923    -0.818800     16.00000 ; qtot 3.045
  2924    C   181   GLU     C 2924     0.536600     12.01000 ; qtot 3.582
  2925    O   181   GLU     O 2925    -0.581900     16.00000 ; qtot 3.000
  2926    N   182   THR     N 2926    -0.415700     14.01000 ; qtot 2.584
  2927    H   182   THR     H 2927     0.271900      1.00800 ; qtot 2.856
  2928   CX   182   THR    CA 2928    -0.038900     12.01000 ; qtot 2.817
  2929   H1   182   THR    HA 2929     0.100700      1.00800 ; qtot 2.918
  2930  A3C   182   THR    CB 2930     0.365400     12.01000 ; qtot 3.283
  2931   H1   182   THR    HB 2931     0.004300      1.00800 ; qtot 3.288
  2932   CT   182   THR   CG2 2932    -0.243800     12.01000 ; qtot 3.044
  2933   HC   182   THR  HG21 2933     0.064200      1.00800 ; qtot 3.108
  2934   HC   182   THR  HG22 2934     0.064200      1.00800 ; qtot 3.172
  2935   HC   182   THR  HG23 2935     0.064200      1.00800 ; qtot 3.236
  2936   OH   182   THR   OG1 2936    -0.676100     16.00000 ; qtot 2.560
  2937   HO   182   THR   HG1 2937     0.410200      1.00800 ; qtot 2.971
  2938    C   182   THR     C 2938     0.597300     12.01000 ; qtot 3.568
  2939    O   182   THR     O 2939    -0.567900     16.00000 ; qtot 3.000
  2940    N   183   THR     N 2940    -0.415700     14.01000 ; qtot 2.584
  2941    H   183   THR     H 2941     0.271900      1.00800 ; qtot 2.856
  2942   CX   183   THR    CA 2942    -0.038900     12.01000 ; qtot 2.817
  2943   H1   183   THR    HA 2943     0.100700      1.00800 ; qtot 2.918
  2944  A3C   183   THR    CB 2944     0.365400     12.01000 ; qtot 3.283
  2945   H1   183   THR    HB 2945     0.004300      1.00800 ; qtot 3.288
  2946   CT   183   THR   CG2 2946    -0.243800     12.01000 ; qtot 3.044
  2947   HC   183   THR  HG21 2947     0.064200      1.00800 ; qtot 3.108
  2948   HC   183   THR  HG22 2948     0.064200      1.00800 ; qtot 3.172
  2949   HC   183   THR  HG23 2949     0.064200      1.00800 ; qtot 3.236
  2950   OH   183   THR   OG1 2950    -0.676100     16.00000 ; qtot 2.560
  2951   HO   183   THR   HG1 2951     0.410200      1.00800 ; qtot 2.971
  2952    C   183   THR     C 2952     0.597300     12.01000 ; qtot 3.568
  2953    O   183   THR     O 2953    -0.567900     16.00000 ; qtot 3.000
  2954    N   184   ARG     N 2954    -0.347900     14.01000 ; qtot 2.652
  2955    H   184   ARG     H 2955     0.274700      1.00800 ; qtot 2.927
  2956   CX   184   ARG    CA 2956    -0.263700     12.01000 ; qtot 2.663
  2957   H1   184   ARG    HA 2957     0.156000      1.00800 ; qtot 2.819
  2958   C8   184   ARG    CB 2958    -0.000700     12.01000 ; qtot 2.818
  2959   HC   184   ARG   HB2 2959     0.032700      1.00800 ; qtot 2.851
  2960   HC   184   ARG   HB3 2960     0.032700      1.00800 ; qtot 2.884
  2961   C8   184   ARG    CG 2961     0.039000     12.01000 ; qtot 2.923
  2962   HC   184   ARG   HG2 2962     0.028500      1.00800 ; qtot 2.951
  2963   HC   184   ARG   HG3 2963     0.028500      1.00800 ; qtot 2.980
  2964   C8   184   ARG    CD 2964     0.048600     12.01000 ; qtot 3.028
  2965   H1   184   ARG   HD2 2965     0.068700      1.00800 ; qtot 3.097
  2966   H1   184   ARG   HD3 2966     0.068700      1.00800 ; qtot 3.166
  2967   N2   184   ARG    NE 2967    -0.529500     14.01000 ; qtot 2.636
  2968    H   184   ARG    HE 2968     0.345600      1.00800 ; qtot 2.982
  2969   CA   184   ARG    CZ 2969     0.807600     12.01000 ; qtot 3.789
  2970   N2   184   ARG   NH1 2970    -0.862700     14.01000 ; qtot 2.927
  2971    H   184   ARG  HH11 2971     0.447800      1.00800 ; qtot 3.375
  2972    H   184   ARG  HH12 2972     0.447800      1.00800 ; qtot 3.822
  2973   N2   184   ARG   NH2 2973    -0.862700     14.01000 ; qtot 2.960
  2974    H   184   ARG  HH21 2974     0.447800      1.00800 ; qtot 3.407
  2975    H   184   ARG  HH22 2975     0.447800      1.00800 ; qtot 3.855
  2976    C   184   ARG     C 2976     0.734100     12.01000 ; qtot 4.589
  2977    O   184   ARG     O 2977    -0.589400     16.00000 ; qtot 4.000
  2978    N   185   GLN     N 2978    -0.415700     14.01000 ; qtot 3.584
  2979    H   185   GLN     H 2979     0.271900      1.00800 ; qtot 3.856
  2980   CX   185   GLN    CA 2980    -0.003100     12.01000 ; qtot 3.853
  2981   H1   185   GLN    HA 2981     0.085000      1.00800 ; qtot 3.938
  2982  A2C   185   GLN    CB 2982    -0.003600     12.01000 ; qtot 3.934
  2983   HC   185   GLN   HB2 2983     0.017100      1.00800 ; qtot 3.952
  2984   HC   185   GLN   HB3 2984     0.017100      1.00800 ; qtot 3.969
  2985  A2C   185   GLN    CG 2985    -0.064500     12.01000 ; qtot 3.904
  2986   HC   185   GLN   HG2 2986     0.035200      1.00800 ; qtot 3.939
  2987   HC   185   GLN   HG3 2987     0.035200      1.00800 ; qtot 3.975
  2988    C   185   GLN    CD 2988     0.695100     12.01000 ; qtot 4.670
  2989    O   185   GLN   OE1 2989    -0.608600     16.00000 ; qtot 4.061
  2990    N   185   GLN   NE2 2990    -0.940700     14.01000 ; qtot 3.120
  2991    H   185   GLN  HE21 2991     0.425100      1.00800 ; qtot 3.545
  2992    H   185   GLN  HE22 2992     0.425100      1.00800 ; qtot 3.971
  2993    C   185   GLN     C 2993     0.597300     12.01000 ; qtot 4.568
  2994    O   185   GLN     O 2994    -0.567900     16.00000 ; qtot 4.000
  2995    N   186   PHE     N 2995    -0.415700     14.01000 ; qtot 3.584
  2996    H   186   PHE     H 2996     0.271900      1.00800 ; qtot 3.856
  2997   CX   186   PHE    CA 2997    -0.002400     12.01000 ; qtot 3.854
  2998   H1   186   PHE    HA 2998     0.097800      1.00800 ; qtot 3.952
  2999   CT   186   PHE    CB 2999    -0.034300     12.01000 ; qtot 3.917
  3000   HC   186   PHE   HB2 3000     0.029500      1.00800 ; qtot 3.947
  3001   HC   186   PHE   HB3 3001     0.029500      1.00800 ; qtot 3.976
  3002   CA   186   PHE    CG 3002     0.011800     12.01000 ; qtot 3.988
  3003   CA   186   PHE   CD1 3003    -0.125600     12.01000 ; qtot 3.862
  3004   HA   186   PHE   HD1 3004     0.133000      1.00800 ; qtot 3.995
  3005   CA   186   PHE   CE1 3005    -0.170400     12.01000 ; qtot 3.825
  3006   HA   186   PHE   HE1 3006     0.143000      1.00800 ; qtot 3.968
  3007   CA   186   PHE    CZ 3007    -0.107200     12.01000 ; qtot 3.861
  3008   HA   186   PHE    HZ 3008     0.129700      1.00800 ; qtot 3.991
  3009   CA   186   PHE   CE2 3009    -0.170400     12.01000 ; qtot 3.820
  3010   HA   186   PHE   HE2 3010     0.143000      1.00800 ; qtot 3.963
  3011   CA   186   PHE   CD2 3011    -0.125600     12.01000 ; qtot 3.838
  3012   HA   186   PHE   HD2 3012     0.133000      1.00800 ; qtot 3.971
  3013    C   186   PHE     C 3013     0.597300     12.01000 ; qtot 4.568
  3014    O   186   PHE     O 3014    -0.567900     16.00000 ; qtot 4.000
  3015    N   187   LEU     N 3015    -0.415700     14.01000 ; qtot 3.584
  3016    H   187   LEU     H 3016     0.271900      1.00800 ; qtot 3.856
  3017   CX   187   LEU    CA 3017    -0.051800     12.01000 ; qtot 3.804
  3018   H1   187   LEU    HA 3018     0.092200      1.00800 ; qtot 3.897
  3019  A2C   187   LEU    CB 3019    -0.110200     12.01000 ; qtot 3.786
  3020   HC   187   LEU   HB2 3020     0.045700      1.00800 ; qtot 3.832
  3021   HC   187   LEU   HB3 3021     0.045700      1.00800 ; qtot 3.878
  3022  A3C   187   LEU    CG 3022     0.353100     12.01000 ; qtot 4.231
  3023   HC   187   LEU    HG 3023    -0.036100      1.00800 ; qtot 4.195
  3024   CT   187   LEU   CD1 3024    -0.412100     12.01000 ; qtot 3.783
  3025   HC   187   LEU  HD11 3025     0.100000      1.00800 ; qtot 3.883
  3026   HC   187   LEU  HD12 3026     0.100000      1.00800 ; qtot 3.983
  3027   HC   187   LEU  HD13 3027     0.100000      1.00800 ; qtot 4.083
  3028   CT   187   LEU   CD2 3028    -0.412100     12.01000 ; qtot 3.671
  3029   HC   187   LEU  HD21 3029     0.100000      1.00800 ; qtot 3.771
  3030   HC   187   LEU  HD22 3030     0.100000      1.00800 ; qtot 3.871
  3031   HC   187   LEU  HD23 3031     0.100000      1.00800 ; qtot 3.971
  3032    C   187   LEU     C 3032     0.597300     12.01000 ; qtot 4.568
  3033    O   187   LEU     O 3033    -0.567900     16.00000 ; qtot 4.000
  3034    N   188   MET     N 3034    -0.415700     14.01000 ; qtot 3.584
  3035    H   188   MET     H 3035     0.271900      1.00800 ; qtot 3.856
  3036   CX   188   MET    CA 3036    -0.023700     12.01000 ; qtot 3.832
  3037   H1   188   MET    HA 3037     0.088000      1.00800 ; qtot 3.920
  3038  A2C   188   MET    CB 3038     0.034200     12.01000 ; qtot 3.955
  3039   HC   188   MET   HB2 3039     0.024100      1.00800 ; qtot 3.979
  3040   HC   188   MET   HB3 3040     0.024100      1.00800 ; qtot 4.003
  3041  A2C   188   MET    CG 3041     0.001800     12.01000 ; qtot 4.005
  3042   H1   188   MET   HG2 3042     0.044000      1.00800 ; qtot 4.049
  3043   H1   188   MET   HG3 3043     0.044000      1.00800 ; qtot 4.093
  3044    S   188   MET    SD 3044    -0.273700     32.06000 ; qtot 3.819
  3045   CT   188   MET    CE 3045    -0.053600     12.01000 ; qtot 3.765
  3046   H1   188   MET   HE1 3046     0.068400      1.00800 ; qtot 3.834
  3047   H1   188   MET   HE2 3047     0.068400      1.00800 ; qtot 3.902
  3048   H1   188   MET   HE3 3048     0.068400      1.00800 ; qtot 3.971
  3049    C   188   MET     C 3049     0.597300     12.01000 ; qtot 4.568
  3050    O   188   MET     O 3050    -0.567900     16.00000 ; qtot 4.000
  3051    N   189   SER     N 3051    -0.415700     14.01000 ; qtot 3.584
  3052    H   189   SER     H 3052     0.271900      1.00800 ; qtot 3.856
  3053   CX   189   SER    CA 3053    -0.024900     12.01000 ; qtot 3.831
  3054   H1   189   SER    HA 3054     0.084300      1.00800 ; qtot 3.916
  3055  A2C   189   SER    CB 3055     0.211700     12.01000 ; qtot 4.127
  3056   H1   189   SER   HB2 3056     0.035200      1.00800 ; qtot 4.162
  3057   H1   189   SER   HB3 3057     0.035200      1.00800 ; qtot 4.198
  3058   OH   189   SER    OG 3058    -0.654600     16.00000 ; qtot 3.543
  3059   HO   189   SER    HG 3059     0.427500      1.00800 ; qtot 3.971
  3060    C   189   SER     C 3060     0.597300     12.01000 ; qtot 4.568
  3061    O   189   SER     O 3061    -0.567900     16.00000 ; qtot 4.000
  3062    N   190   ASP     N 3062    -0.516300     14.01000 ; qtot 3.484
  3063    H   190   ASP     H 3063     0.293600      1.00800 ; qtot 3.777
  3064   CX   190   ASP    CA 3064     0.038100     12.01000 ; qtot 3.815
  3065   H1   190   ASP    HA 3065     0.088000      1.00800 ; qtot 3.903
  3066  A2C   190   ASP    CB 3066    -0.030300     12.01000 ; qtot 3.873
  3067   HC   190   ASP   HB2 3067    -0.012200      1.00800 ; qtot 3.861
  3068   HC   190   ASP   HB3 3068    -0.012200      1.00800 ; qtot 3.849
  3069   CO   190   ASP    CG 3069     0.799400     12.01000 ; qtot 4.648
  3070   O2   190   ASP   OD1 3070    -0.801400     16.00000 ; qtot 3.847
  3071   O2   190   ASP   OD2 3071    -0.801400     16.00000 ; qtot 3.045
  3072    C   190   ASP     C 3072     0.536600     12.01000 ; qtot 3.582
  3073    O   190   ASP     O 3073    -0.581900     16.00000 ; qtot 3.000
  3074    N   191   LYS     N 3074    -0.347900     14.01000 ; qtot 2.652
  3075    H   191   LYS     H 3075     0.274700      1.00800 ; qtot 2.927
  3076   CX   191   LYS    CA 3076    -0.240000     12.01000 ; qtot 2.687
  3077   H1   191   LYS    HA 3077     0.142600      1.00800 ; qtot 2.829
  3078   C8   191   LYS    CB 3078    -0.009400     12.01000 ; qtot 2.820
  3079   HC   191   LYS   HB2 3079     0.036200      1.00800 ; qtot 2.856
  3080   HC   191   LYS   HB3 3080     0.036200      1.00800 ; qtot 2.892
  3081   C8   191   LYS    CG 3081     0.018700     12.01000 ; qtot 2.911
  3082   HC   191   LYS   HG2 3082     0.010300      1.00800 ; qtot 2.921
  3083   HC   191   LYS   HG3 3083     0.010300      1.00800 ; qtot 2.932
  3084   C8   191   LYS    CD 3084    -0.047900     12.01000 ; qtot 2.884
  3085   HC   191   LYS   HD2 3085     0.062100      1.00800 ; qtot 2.946
  3086   HC   191   LYS   HD3 3086     0.062100      1.00800 ; qtot 3.008
  3087   C8   191   LYS    CE 3087    -0.014300     12.01000 ; qtot 2.994
  3088   HP   191   LYS   HE2 3088     0.113500      1.00800 ; qtot 3.107
  3089   HP   191   LYS   HE3 3089     0.113500      1.00800 ; qtot 3.221
  3090   N3   191   LYS    NZ 3090    -0.385400     14.01000 ; qtot 2.835
  3091    H   191   LYS   HZ1 3091     0.340000      1.00800 ; qtot 3.175
  3092    H   191   LYS   HZ2 3092     0.340000      1.00800 ; qtot 3.515
  3093    H   191   LYS   HZ3 3093     0.340000      1.00800 ; qtot 3.855
  3094    C   191   LYS     C 3094     0.734100     12.01000 ; qtot 4.589
  3095    O   191   LYS     O 3095    -0.589400     16.00000 ; qtot 4.000
  3096    N   192   PRO     N 3096    -0.254800     14.01000 ; qtot 3.745
  3097   CT   192   PRO    CD 3097     0.019200     12.01000 ; qtot 3.764
  3098   H1   192   PRO   HD2 3098     0.039100      1.00800 ; qtot 3.803
  3099   H1   192   PRO   HD3 3099     0.039100      1.00800 ; qtot 3.843
  3100   CT   192   PRO    CG 3100     0.018900     12.01000 ; qtot 3.861
  3101   HC   192   PRO   HG2 3101     0.021300      1.00800 ; qtot 3.883
  3102   HC   192   PRO   HG3 3102     0.021300      1.00800 ; qtot 3.904
  3103   CT   192   PRO    CB 3103    -0.007000     12.01000 ; qtot 3.897
  3104   HC   192   PRO   HB2 3104     0.025300      1.00800 ; qtot 3.922
  3105   HC   192   PRO   HB3 3105     0.025300      1.00800 ; qtot 3.948
  3106   CX   192   PRO    CA 3106    -0.026600     12.01000 ; qtot 3.921
  3107   H1   192   PRO    HA 3107     0.064100      1.00800 ; qtot 3.985
  3108    C   192   PRO     C 3108     0.589600     12.01000 ; qtot 4.575
  3109    O   192   PRO     O 3109    -0.574800     16.00000 ; qtot 4.000
  3110    N   193   LEU     N 3110    -0.415700     14.01000 ; qtot 3.584
  3111    H   193   LEU     H 3111     0.271900      1.00800 ; qtot 3.856
  3112   CX   193   LEU    CA 3112    -0.051800     12.01000 ; qtot 3.804
  3113   H1   193   LEU    HA 3113     0.092200      1.00800 ; qtot 3.897
  3114  A2C   193   LEU    CB 3114    -0.110200     12.01000 ; qtot 3.786
  3115   HC   193   LEU   HB2 3115     0.045700      1.00800 ; qtot 3.832
  3116   HC   193   LEU   HB3 3116     0.045700      1.00800 ; qtot 3.878
  3117  A3C   193   LEU    CG 3117     0.353100     12.01000 ; qtot 4.231
  3118   HC   193   LEU    HG 3118    -0.036100      1.00800 ; qtot 4.195
  3119   CT   193   LEU   CD1 3119    -0.412100     12.01000 ; qtot 3.783
  3120   HC   193   LEU  HD11 3120     0.100000      1.00800 ; qtot 3.883
  3121   HC   193   LEU  HD12 3121     0.100000      1.00800 ; qtot 3.983
  3122   HC   193   LEU  HD13 3122     0.100000      1.00800 ; qtot 4.083
  3123   CT   193   LEU   CD2 3123    -0.412100     12.01000 ; qtot 3.671
  3124   HC   193   LEU  HD21 3124     0.100000      1.00800 ; qtot 3.771
  3125   HC   193   LEU  HD22 3125     0.100000      1.00800 ; qtot 3.871
  3126   HC   193   LEU  HD23 3126     0.100000      1.00800 ; qtot 3.971
  3127    C   193   LEU     C 3127     0.597300     12.01000 ; qtot 4.568
  3128    O   193   LEU     O 3128    -0.567900     16.00000 ; qtot 4.000
  3129    N   194   HIE     N 3129    -0.415700     14.01000 ; qtot 3.584
  3130    H   194   HIE     H 3130     0.271900      1.00800 ; qtot 3.856
  3131   CX   194   HIE    CA 3131    -0.058100     12.01000 ; qtot 3.798
  3132   H1   194   HIE    HA 3132     0.136000      1.00800 ; qtot 3.934
  3133   CT   194   HIE    CB 3133    -0.007400     12.01000 ; qtot 3.927
  3134   HC   194   HIE   HB2 3134     0.036700      1.00800 ; qtot 3.963
  3135   HC   194   HIE   HB3 3135     0.036700      1.00800 ; qtot 4.000
  3136   CC   194   HIE    CG 3136     0.186800     12.01000 ; qtot 4.187
  3137   NB   194   HIE   ND1 3137    -0.543200     14.01000 ; qtot 3.644
  3138   CR   194   HIE   CE1 3138     0.163500     12.01000 ; qtot 3.807
  3139   H5   194   HIE   HE1 3139     0.143500      1.00800 ; qtot 3.951
  3140   NA   194   HIE   NE2 3140    -0.279500     14.01000 ; qtot 3.671
  3141    H   194   HIE   HE2 3141     0.333900      1.00800 ; qtot 4.005
  3142   CW   194   HIE   CD2 3142    -0.220700     12.01000 ; qtot 3.784
  3143   H4   194   HIE   HD2 3143     0.186200      1.00800 ; qtot 3.971
  3144    C   194   HIE     C 3144     0.597300     12.01000 ; qtot 4.568
  3145    O   194   HIE     O 3145    -0.567900     16.00000 ; qtot 4.000
  3146    N   195   LEU     N 3146    -0.415700     14.01000 ; qtot 3.584
  3147    H   195   LEU     H 3147     0.271900      1.00800 ; qtot 3.856
  3148   CX   195   LEU    CA 3148    -0.051800     12.01000 ; qtot 3.804
  3149   H1   195   LEU    HA 3149     0.092200      1.00800 ; qtot 3.897
  3150  A2C   195   LEU    CB 3150    -0.110200     12.01000 ; qtot 3.786
  3151   HC   195   LEU   HB2 3151     0.045700      1.00800 ; qtot 3.832
  3152   HC   195   LEU   HB3 3152     0.045700      1.00800 ; qtot 3.878
  3153  A3C   195   LEU    CG 3153     0.353100     12.01000 ; qtot 4.231
  3154   HC   195   LEU    HG 3154    -0.036100      1.00800 ; qtot 4.195
  3155   CT   195   LEU   CD1 3155    -0.412100     12.01000 ; qtot 3.783
  3156   HC   195   LEU  HD11 3156     0.100000      1.00800 ; qtot 3.883
  3157   HC   195   LEU  HD12 3157     0.100000      1.00800 ; qtot 3.983
  3158   HC   195   LEU  HD13 3158     0.100000      1.00800 ; qtot 4.083
  3159   CT   195   LEU   CD2 3159    -0.412100     12.01000 ; qtot 3.671
  3160   HC   195   LEU  HD21 3160     0.100000      1.00800 ; qtot 3.771
  3161   HC   195   LEU  HD22 3161     0.100000      1.00800 ; qtot 3.871
  3162   HC   195   LEU  HD23 3162     0.100000      1.00800 ; qtot 3.971
  3163    C   195   LEU     C 3163     0.597300     12.01000 ; qtot 4.568
  3164    O   195   LEU     O 3164    -0.567900     16.00000 ; qtot 4.000
  3165    N   196   GLU     N 3165    -0.516300     14.01000 ; qtot 3.484
  3166    H   196   GLU     H 3166     0.293600      1.00800 ; qtot 3.777
  3167   CX   196   GLU    CA 3167     0.039700     12.01000 ; qtot 3.817
  3168   H1   196   GLU    HA 3168     0.110500      1.00800 ; qtot 3.927
  3169  A2C   196   GLU    CB 3169     0.056000     12.01000 ; qtot 3.983
  3170   HC   196   GLU   HB2 3170    -0.017300      1.00800 ; qtot 3.966
  3171   HC   196   GLU   HB3 3171    -0.017300      1.00800 ; qtot 3.949
  3172  A2C   196   GLU    CG 3172     0.013600     12.01000 ; qtot 3.962
  3173   HC   196   GLU   HG2 3173    -0.042500      1.00800 ; qtot 3.920
  3174   HC   196   GLU   HG3 3174    -0.042500      1.00800 ; qtot 3.877
  3175   CO   196   GLU    CD 3175     0.805400     12.01000 ; qtot 4.683
  3176   O2   196   GLU   OE1 3176    -0.818800     16.00000 ; qtot 3.864
  3177   O2   196   GLU   OE2 3177    -0.818800     16.00000 ; qtot 3.045
  3178    C   196   GLU     C 3178     0.536600     12.01000 ; qtot 3.582
  3179    O   196   GLU     O 3179    -0.581900     16.00000 ; qtot 3.000
  3180    N   197   ALA     N 3180    -0.415700     14.01000 ; qtot 2.584
  3181    H   197   ALA     H 3181     0.271900      1.00800 ; qtot 2.856
  3182   CX   197   ALA    CA 3182     0.033700     12.01000 ; qtot 2.890
  3183   H1   197   ALA    HA 3183     0.082300      1.00800 ; qtot 2.972
  3184   CT   197   ALA    CB 3184    -0.182500     12.01000 ; qtot 2.790
  3185   HC   197   ALA   HB1 3185     0.060300      1.00800 ; qtot 2.850
  3186   HC   197   ALA   HB2 3186     0.060300      1.00800 ; qtot 2.910
  3187   HC   197   ALA   HB3 3187     0.060300      1.00800 ; qtot 2.971
  3188    C   197   ALA     C 3188     0.597300     12.01000 ; qtot 3.568
  3189    O   197   ALA     O 3189    -0.567900     16.00000 ; qtot 3.000
  3190    N   198   SER     N 3190    -0.415700     14.01000 ; qtot 2.584
  3191    H   198   SER     H 3191     0.271900      1.00800 ; qtot 2.856
  3192   CX   198   SER    CA 3192    -0.024900     12.01000 ; qtot 2.831
  3193   H1   198   SER    HA 3193     0.084300      1.00800 ; qtot 2.916
  3194  A2C   198   SER    CB 3194     0.211700     12.01000 ; qtot 3.127
  3195   H1   198   SER   HB2 3195     0.035200      1.00800 ; qtot 3.162
  3196   H1   198   SER   HB3 3196     0.035200      1.00800 ; qtot 3.198
  3197   OH   198   SER    OG 3197    -0.654600     16.00000 ; qtot 2.543
  3198   HO   198   SER    HG 3198     0.427500      1.00800 ; qtot 2.971
  3199    C   198   SER     C 3199     0.597300     12.01000 ; qtot 3.568
  3200    O   198   SER     O 3200    -0.567900     16.00000 ; qtot 3.000
  3201    N   199   LEU     N 3201    -0.415700     14.01000 ; qtot 2.584
  3202    H   199   LEU     H 3202     0.271900      1.00800 ; qtot 2.856
  3203   CX   199   LEU    CA 3203    -0.051800     12.01000 ; qtot 2.804
  3204   H1   199   LEU    HA 3204     0.092200      1.00800 ; qtot 2.897
  3205  A2C   199   LEU    CB 3205    -0.110200     12.01000 ; qtot 2.786
  3206   HC   199   LEU   HB2 3206     0.045700      1.00800 ; qtot 2.832
  3207   HC   199   LEU   HB3 3207     0.045700      1.00800 ; qtot 2.878
  3208  A3C   199   LEU    CG 3208     0.353100     12.01000 ; qtot 3.231
  3209   HC   199   LEU    HG 3209    -0.036100      1.00800 ; qtot 3.195
  3210   CT   199   LEU   CD1 3210    -0.412100     12.01000 ; qtot 2.783
  3211   HC   199   LEU  HD11 3211     0.100000      1.00800 ; qtot 2.883
  3212   HC   199   LEU  HD12 3212     0.100000      1.00800 ; qtot 2.983
  3213   HC   199   LEU  HD13 3213     0.100000      1.00800 ; qtot 3.083
  3214   CT   199   LEU   CD2 3214    -0.412100     12.01000 ; qtot 2.671
  3215   HC   199   LEU  HD21 3215     0.100000      1.00800 ; qtot 2.771
  3216   HC   199   LEU  HD22 3216     0.100000      1.00800 ; qtot 2.871
  3217   HC   199   LEU  HD23 3217     0.100000      1.00800 ; qtot 2.971
  3218    C   199   LEU     C 3218     0.597300     12.01000 ; qtot 3.568
  3219    O   199   LEU     O 3219    -0.567900     16.00000 ; qtot 3.000
  3220    N   200   ASP     N 3220    -0.516300     14.01000 ; qtot 2.484
  3221    H   200   ASP     H 3221     0.293600      1.00800 ; qtot 2.777
  3222   CX   200   ASP    CA 3222     0.038100     12.01000 ; qtot 2.815
  3223   H1   200   ASP    HA 3223     0.088000      1.00800 ; qtot 2.903
  3224  A2C   200   ASP    CB 3224    -0.030300     12.01000 ; qtot 2.873
  3225   HC   200   ASP   HB2 3225    -0.012200      1.00800 ; qtot 2.861
  3226   HC   200   ASP   HB3 3226    -0.012200      1.00800 ; qtot 2.849
  3227   CO   200   ASP    CG 3227     0.799400     12.01000 ; qtot 3.648
  3228   O2   200   ASP   OD1 3228    -0.801400     16.00000 ; qtot 2.847
  3229   O2   200   ASP   OD2 3229    -0.801400     16.00000 ; qtot 2.045
  3230    C   200   ASP     C 3230     0.536600     12.01000 ; qtot 2.582
  3231    O   200   ASP     O 3231    -0.581900     16.00000 ; qtot 2.000
  3232    N   201   LYS     N 3232    -0.347900     14.01000 ; qtot 1.652
  3233    H   201   LYS     H 3233     0.274700      1.00800 ; qtot 1.927
  3234   CX   201   LYS    CA 3234    -0.240000     12.01000 ; qtot 1.687
  3235   H1   201   LYS    HA 3235     0.142600      1.00800 ; qtot 1.829
  3236   C8   201   LYS    CB 3236    -0.009400     12.01000 ; qtot 1.820
  3237   HC   201   LYS   HB2 3237     0.036200      1.00800 ; qtot 1.856
  3238   HC   201   LYS   HB3 3238     0.036200      1.00800 ; qtot 1.892
  3239   C8   201   LYS    CG 3239     0.018700     12.01000 ; qtot 1.911
  3240   HC   201   LYS   HG2 3240     0.010300      1.00800 ; qtot 1.921
  3241   HC   201   LYS   HG3 3241     0.010300      1.00800 ; qtot 1.932
  3242   C8   201   LYS    CD 3242    -0.047900     12.01000 ; qtot 1.884
  3243   HC   201   LYS   HD2 3243     0.062100      1.00800 ; qtot 1.946
  3244   HC   201   LYS   HD3 3244     0.062100      1.00800 ; qtot 2.008
  3245   C8   201   LYS    CE 3245    -0.014300     12.01000 ; qtot 1.994
  3246   HP   201   LYS   HE2 3246     0.113500      1.00800 ; qtot 2.107
  3247   HP   201   LYS   HE3 3247     0.113500      1.00800 ; qtot 2.221
  3248   N3   201   LYS    NZ 3248    -0.385400     14.01000 ; qtot 1.835
  3249    H   201   LYS   HZ1 3249     0.340000      1.00800 ; qtot 2.175
  3250    H   201   LYS   HZ2 3250     0.340000      1.00800 ; qtot 2.515
  3251    H   201   LYS   HZ3 3251     0.340000      1.00800 ; qtot 2.855
  3252    C   201   LYS     C 3252     0.734100     12.01000 ; qtot 3.589
  3253    O   201   LYS     O 3253    -0.589400     16.00000 ; qtot 3.000
  3254    N   202   GLU     N 3254    -0.516300     14.01000 ; qtot 2.484
  3255    H   202   GLU     H 3255     0.293600      1.00800 ; qtot 2.777
  3256   CX   202   GLU    CA 3256     0.039700     12.01000 ; qtot 2.817
  3257   H1   202   GLU    HA 3257     0.110500      1.00800 ; qtot 2.927
  3258  A2C   202   GLU    CB 3258     0.056000     12.01000 ; qtot 2.983
  3259   HC   202   GLU   HB2 3259    -0.017300      1.00800 ; qtot 2.966
  3260   HC   202   GLU   HB3 3260    -0.017300      1.00800 ; qtot 2.949
  3261  A2C   202   GLU    CG 3261     0.013600     12.01000 ; qtot 2.962
  3262   HC   202   GLU   HG2 3262    -0.042500      1.00800 ; qtot 2.920
  3263   HC   202   GLU   HG3 3263    -0.042500      1.00800 ; qtot 2.877
  3264   CO   202   GLU    CD 3264     0.805400     12.01000 ; qtot 3.683
  3265   O2   202   GLU   OE1 3265    -0.818800     16.00000 ; qtot 2.864
  3266   O2   202   GLU   OE2 3266    -0.818800     16.00000 ; qtot 2.045
  3267    C   202   GLU     C 3267     0.536600     12.01000 ; qtot 2.582
  3268    O   202   GLU     O 3268    -0.581900     16.00000 ; qtot 2.000
  3269    N   203   ILE     N 3269    -0.415700     14.01000 ; qtot 1.584
  3270    H   203   ILE     H 3270     0.271900      1.00800 ; qtot 1.856
  3271   CX   203   ILE    CA 3271    -0.059700     12.01000 ; qtot 1.796
  3272   H1   203   ILE    HA 3272     0.086900      1.00800 ; qtot 1.883
  3273  A3C   203   ILE    CB 3273     0.130300     12.01000 ; qtot 2.014
  3274   HC   203   ILE    HB 3274     0.018700      1.00800 ; qtot 2.032
  3275   CT   203   ILE   CG2 3275    -0.320400     12.01000 ; qtot 1.712
  3276   HC   203   ILE  HG21 3276     0.088200      1.00800 ; qtot 1.800
  3277   HC   203   ILE  HG22 3277     0.088200      1.00800 ; qtot 1.888
  3278   HC   203   ILE  HG23 3278     0.088200      1.00800 ; qtot 1.977
  3279  A2C   203   ILE   CG1 3279    -0.043000     12.01000 ; qtot 1.934
  3280   HC   203   ILE  HG12 3280     0.023600      1.00800 ; qtot 1.957
  3281   HC   203   ILE  HG13 3281     0.023600      1.00800 ; qtot 1.981
  3282   CT   203   ILE   CD1 3282    -0.066000     12.01000 ; qtot 1.915
  3283   HC   203   ILE  HD11 3283     0.018600      1.00800 ; qtot 1.933
  3284   HC   203   ILE  HD12 3284     0.018600      1.00800 ; qtot 1.952
  3285   HC   203   ILE  HD13 3285     0.018600      1.00800 ; qtot 1.971
  3286    C   203   ILE     C 3286     0.597300     12.01000 ; qtot 2.568
  3287    O   203   ILE     O 3287    -0.567900     16.00000 ; qtot 2.000
  3288    N   204   TYR     N 3288    -0.415700     14.01000 ; qtot 1.584
  3289    H   204   TYR     H 3289     0.271900      1.00800 ; qtot 1.856
  3290   CX   204   TYR    CA 3290    -0.001400     12.01000 ; qtot 1.855
  3291   H1   204   TYR    HA 3291     0.087600      1.00800 ; qtot 1.942
  3292   CT   204   TYR    CB 3292    -0.015200     12.01000 ; qtot 1.927
  3293   HC   204   TYR   HB2 3293     0.029500      1.00800 ; qtot 1.957
  3294   HC   204   TYR   HB3 3294     0.029500      1.00800 ; qtot 1.986
  3295   CA   204   TYR    CG 3295    -0.001100     12.01000 ; qtot 1.985
  3296   CA   204   TYR   CD1 3296    -0.190600     12.01000 ; qtot 1.794
  3297   HA   204   TYR   HD1 3297     0.169900      1.00800 ; qtot 1.964
  3298   CA   204   TYR   CE1 3298    -0.234100     12.01000 ; qtot 1.730
  3299   HA   204   TYR   HE1 3299     0.165600      1.00800 ; qtot 1.896
  3300    C   204   TYR    CZ 3300     0.322600     12.01000 ; qtot 2.218
  3301   OH   204   TYR    OH 3301    -0.557900     16.00000 ; qtot 1.661
  3302   HO   204   TYR    HH 3302     0.399200      1.00800 ; qtot 2.060
  3303   CA   204   TYR   CE2 3303    -0.234100     12.01000 ; qtot 1.826
  3304   HA   204   TYR   HE2 3304     0.165600      1.00800 ; qtot 1.991
  3305   CA   204   TYR   CD2 3305    -0.190600     12.01000 ; qtot 1.801
  3306   HA   204   TYR   HD2 3306     0.169900      1.00800 ; qtot 1.971
  3307    C   204   TYR     C 3307     0.597300     12.01000 ; qtot 2.568
  3308    O   204   TYR     O 3308    -0.567900     16.00000 ; qtot 2.000
  3309    N   205   TYR     N 3309    -0.415700     14.01000 ; qtot 1.584
  3310    H   205   TYR     H 3310     0.271900      1.00800 ; qtot 1.856
  3311   CX   205   TYR    CA 3311    -0.001400     12.01000 ; qtot 1.855
  3312   H1   205   TYR    HA 3312     0.087600      1.00800 ; qtot 1.942
  3313   CT   205   TYR    CB 3313    -0.015200     12.01000 ; qtot 1.927
  3314   HC   205   TYR   HB2 3314     0.029500      1.00800 ; qtot 1.957
  3315   HC   205   TYR   HB3 3315     0.029500      1.00800 ; qtot 1.986
  3316   CA   205   TYR    CG 3316    -0.001100     12.01000 ; qtot 1.985
  3317   CA   205   TYR   CD1 3317    -0.190600     12.01000 ; qtot 1.794
  3318   HA   205   TYR   HD1 3318     0.169900      1.00800 ; qtot 1.964
  3319   CA   205   TYR   CE1 3319    -0.234100     12.01000 ; qtot 1.730
  3320   HA   205   TYR   HE1 3320     0.165600      1.00800 ; qtot 1.896
  3321    C   205   TYR    CZ 3321     0.322600     12.01000 ; qtot 2.218
  3322   OH   205   TYR    OH 3322    -0.557900     16.00000 ; qtot 1.661
  3323   HO   205   TYR    HH 3323     0.399200      1.00800 ; qtot 2.060
  3324   CA   205   TYR   CE2 3324    -0.234100     12.01000 ; qtot 1.826
  3325   HA   205   TYR   HE2 3325     0.165600      1.00800 ; qtot 1.991
  3326   CA   205   TYR   CD2 3326    -0.190600     12.01000 ; qtot 1.801
  3327   HA   205   TYR   HD2 3327     0.169900      1.00800 ; qtot 1.971
  3328    C   205   TYR     C 3328     0.597300     12.01000 ; qtot 2.568
  3329    O   205   TYR     O 3329    -0.567900     16.00000 ; qtot 2.000
  3330    N   206   HIE     N 3330    -0.415700     14.01000 ; qtot 1.584
  3331    H   206   HIE     H 3331     0.271900      1.00800 ; qtot 1.856
  3332   CX   206   HIE    CA 3332    -0.058100     12.01000 ; qtot 1.798
  3333   H1   206   HIE    HA 3333     0.136000      1.00800 ; qtot 1.934
  3334   CT   206   HIE    CB 3334    -0.007400     12.01000 ; qtot 1.927
  3335   HC   206   HIE   HB2 3335     0.036700      1.00800 ; qtot 1.963
  3336   HC   206   HIE   HB3 3336     0.036700      1.00800 ; qtot 2.000
  3337   CC   206   HIE    CG 3337     0.186800     12.01000 ; qtot 2.187
  3338   NB   206   HIE   ND1 3338    -0.543200     14.01000 ; qtot 1.644
  3339   CR   206   HIE   CE1 3339     0.163500     12.01000 ; qtot 1.807
  3340   H5   206   HIE   HE1 3340     0.143500      1.00800 ; qtot 1.951
  3341   NA   206   HIE   NE2 3341    -0.279500     14.01000 ; qtot 1.671
  3342    H   206   HIE   HE2 3342     0.333900      1.00800 ; qtot 2.005
  3343   CW   206   HIE   CD2 3343    -0.220700     12.01000 ; qtot 1.784
  3344   H4   206   HIE   HD2 3344     0.186200      1.00800 ; qtot 1.971
  3345    C   206   HIE     C 3345     0.597300     12.01000 ; qtot 2.568
  3346    O   206   HIE     O 3346    -0.567900     16.00000 ; qtot 2.000
  3347    N   207   GLY     N 3347    -0.415700     14.01000 ; qtot 1.584
  3348    H   207   GLY     H 3348     0.271900      1.00800 ; qtot 1.856
  3349   CX   207   GLY    CA 3349    -0.025200     12.01000 ; qtot 1.831
  3350   H1   207   GLY   HA2 3350     0.069800      1.00800 ; qtot 1.901
  3351   H1   207   GLY   HA3 3351     0.069800      1.00800 ; qtot 1.971
  3352    C   207   GLY     C 3352     0.597300     12.01000 ; qtot 2.568
  3353    O   207   GLY     O 3353    -0.567900     16.00000 ; qtot 2.000
  3354    N   208   GLU     N 3354    -0.516300     14.01000 ; qtot 1.484
  3355    H   208   GLU     H 3355     0.293600      1.00800 ; qtot 1.777
  3356   CX   208   GLU    CA 3356     0.039700     12.01000 ; qtot 1.817
  3357   H1   208   GLU    HA 3357     0.110500      1.00800 ; qtot 1.927
  3358  A2C   208   GLU    CB 3358     0.056000     12.01000 ; qtot 1.983
  3359   HC   208   GLU   HB2 3359    -0.017300      1.00800 ; qtot 1.966
  3360   HC   208   GLU   HB3 3360    -0.017300      1.00800 ; qtot 1.949
  3361  A2C   208   GLU    CG 3361     0.013600     12.01000 ; qtot 1.962
  3362   HC   208   GLU   HG2 3362    -0.042500      1.00800 ; qtot 1.920
  3363   HC   208   GLU   HG3 3363    -0.042500      1.00800 ; qtot 1.877
  3364   CO   208   GLU    CD 3364     0.805400     12.01000 ; qtot 2.683
  3365   O2   208   GLU   OE1 3365    -0.818800     16.00000 ; qtot 1.864
  3366   O2   208   GLU   OE2 3366    -0.818800     16.00000 ; qtot 1.045
  3367    C   208   GLU     C 3367     0.536600     12.01000 ; qtot 1.582
  3368    O   208   GLU     O 3368    -0.581900     16.00000 ; qtot 1.000
  3369    N   209   PRO     N 3369    -0.254800     14.01000 ; qtot 0.745
  3370   CT   209   PRO    CD 3370     0.019200     12.01000 ; qtot 0.764
  3371   H1   209   PRO   HD2 3371     0.039100      1.00800 ; qtot 0.803
  3372   H1   209   PRO   HD3 3372     0.039100      1.00800 ; qtot 0.843
  3373   CT   209   PRO    CG 3373     0.018900     12.01000 ; qtot 0.861
  3374   HC   209   PRO   HG2 3374     0.021300      1.00800 ; qtot 0.883
  3375   HC   209   PRO   HG3 3375     0.021300      1.00800 ; qtot 0.904
  3376   CT   209   PRO    CB 3376    -0.007000     12.01000 ; qtot 0.897
  3377   HC   209   PRO   HB2 3377     0.025300      1.00800 ; qtot 0.922
  3378   HC   209   PRO   HB3 3378     0.025300      1.00800 ; qtot 0.948
  3379   CX   209   PRO    CA 3379    -0.026600     12.01000 ; qtot 0.921
  3380   H1   209   PRO    HA 3380     0.064100      1.00800 ; qtot 0.985
  3381    C   209   PRO     C 3381     0.589600     12.01000 ; qtot 1.575
  3382    O   209   PRO     O 3382    -0.574800     16.00000 ; qtot 1.000
  3383    N   210   ILE     N 3383    -0.415700     14.01000 ; qtot 0.584
  3384    H   210   ILE     H 3384     0.271900      1.00800 ; qtot 0.856
  3385   CX   210   ILE    CA 3385    -0.059700     12.01000 ; qtot 0.796
  3386   H1   210   ILE    HA 3386     0.086900      1.00800 ; qtot 0.883
  3387  A3C   210   ILE    CB 3387     0.130300     12.01000 ; qtot 1.014
  3388   HC   210   ILE    HB 3388     0.018700      1.00800 ; qtot 1.032
  3389   CT   210   ILE   CG2 3389    -0.320400     12.01000 ; qtot 0.712
  3390   HC   210   ILE  HG21 3390     0.088200      1.00800 ; qtot 0.800
  3391   HC   210   ILE  HG22 3391     0.088200      1.00800 ; qtot 0.888
  3392   HC   210   ILE  HG23 3392     0.088200      1.00800 ; qtot 0.977
  3393  A2C   210   ILE   CG1 3393    -0.043000     12.01000 ; qtot 0.934
  3394   HC   210   ILE  HG12 3394     0.023600      1.00800 ; qtot 0.957
  3395   HC   210   ILE  HG13 3395     0.023600      1.00800 ; qtot 0.981
  3396   CT   210   ILE   CD1 3396    -0.066000     12.01000 ; qtot 0.915
  3397   HC   210   ILE  HD11 3397     0.018600      1.00800 ; qtot 0.933
  3398   HC   210   ILE  HD12 3398     0.018600      1.00800 ; qtot 0.952
  3399   HC   210   ILE  HD13 3399     0.018600      1.00800 ; qtot 0.971
  3400    C   210   ILE     C 3400     0.597300     12.01000 ; qtot 1.568
  3401    O   210   ILE     O 3401    -0.567900     16.00000 ; qtot 1.000
  3402    N   211   SER     N 3402    -0.415700     14.01000 ; qtot 0.584
  3403    H   211   SER     H 3403     0.271900      1.00800 ; qtot 0.856
  3404   CX   211   SER    CA 3404    -0.024900     12.01000 ; qtot 0.831
  3405   H1   211   SER    HA 3405     0.084300      1.00800 ; qtot 0.916
  3406  A2C   211   SER    CB 3406     0.211700     12.01000 ; qtot 1.127
  3407   H1   211   SER   HB2 3407     0.035200      1.00800 ; qtot 1.162
  3408   H1   211   SER   HB3 3408     0.035200      1.00800 ; qtot 1.198
  3409   OH   211   SER    OG 3409    -0.654600     16.00000 ; qtot 0.543
  3410   HO   211   SER    HG 3410     0.427500      1.00800 ; qtot 0.971
  3411    C   211   SER     C 3411     0.597300     12.01000 ; qtot 1.568
  3412    O   211   SER     O 3412    -0.567900     16.00000 ; qtot 1.000
  3413    N   212   VAL     N 3413    -0.415700     14.01000 ; qtot 0.584
  3414    H   212   VAL     H 3414     0.271900      1.00800 ; qtot 0.856
  3415   CX   212   VAL    CA 3415    -0.087500     12.01000 ; qtot 0.769
  3416   H1   212   VAL    HA 3416     0.096900      1.00800 ; qtot 0.866
  3417  A3C   212   VAL    CB 3417     0.298500     12.01000 ; qtot 1.164
  3418   HC   212   VAL    HB 3418    -0.029700      1.00800 ; qtot 1.134
  3419   CT   212   VAL   CG1 3419    -0.319200     12.01000 ; qtot 0.815
  3420   HC   212   VAL  HG11 3420     0.079100      1.00800 ; qtot 0.894
  3421   HC   212   VAL  HG12 3421     0.079100      1.00800 ; qtot 0.973
  3422   HC   212   VAL  HG13 3422     0.079100      1.00800 ; qtot 1.052
  3423   CT   212   VAL   CG2 3423    -0.319200     12.01000 ; qtot 0.733
  3424   HC   212   VAL  HG21 3424     0.079100      1.00800 ; qtot 0.812
  3425   HC   212   VAL  HG22 3425     0.079100      1.00800 ; qtot 0.891
  3426   HC   212   VAL  HG23 3426     0.079100      1.00800 ; qtot 0.971
  3427    C   212   VAL     C 3427     0.597300     12.01000 ; qtot 1.568
  3428    O   212   VAL     O 3428    -0.567900     16.00000 ; qtot 1.000
  3429    N   213   ASN     N 3429    -0.415700     14.01000 ; qtot 0.584
  3430    H   213   ASN     H 3430     0.271900      1.00800 ; qtot 0.856
  3431   CX   213   ASN    CA 3431     0.014300     12.01000 ; qtot 0.870
  3432   H1   213   ASN    HA 3432     0.104800      1.00800 ; qtot 0.975
  3433  A2C   213   ASN    CB 3433    -0.204100     12.01000 ; qtot 0.771
  3434   HC   213   ASN   HB2 3434     0.079700      1.00800 ; qtot 0.851
  3435   HC   213   ASN   HB3 3435     0.079700      1.00800 ; qtot 0.931
  3436    C   213   ASN    CG 3436     0.713000     12.01000 ; qtot 1.644
  3437    O   213   ASN   OD1 3437    -0.593100     16.00000 ; qtot 1.050
  3438    N   213   ASN   ND2 3438    -0.919100     14.01000 ; qtot 0.131
  3439    H   213   ASN  HD21 3439     0.419600      1.00800 ; qtot 0.551
  3440    H   213   ASN  HD22 3440     0.419600      1.00800 ; qtot 0.971
  3441    C   213   ASN     C 3441     0.597300     12.01000 ; qtot 1.568
  3442    O   213   ASN     O 3442    -0.567900     16.00000 ; qtot 1.000
  3443    N   214   VAL     N 3443    -0.415700     14.01000 ; qtot 0.584
  3444    H   214   VAL     H 3444     0.271900      1.00800 ; qtot 0.856
  3445   CX   214   VAL    CA 3445    -0.087500     12.01000 ; qtot 0.769
  3446   H1   214   VAL    HA 3446     0.096900      1.00800 ; qtot 0.866
  3447  A3C   214   VAL    CB 3447     0.298500     12.01000 ; qtot 1.164
  3448   HC   214   VAL    HB 3448    -0.029700      1.00800 ; qtot 1.134
  3449   CT   214   VAL   CG1 3449    -0.319200     12.01000 ; qtot 0.815
  3450   HC   214   VAL  HG11 3450     0.079100      1.00800 ; qtot 0.894
  3451   HC   214   VAL  HG12 3451     0.079100      1.00800 ; qtot 0.973
  3452   HC   214   VAL  HG13 3452     0.079100      1.00800 ; qtot 1.052
  3453   CT   214   VAL   CG2 3453    -0.319200     12.01000 ; qtot 0.733
  3454   HC   214   VAL  HG21 3454     0.079100      1.00800 ; qtot 0.812
  3455   HC   214   VAL  HG22 3455     0.079100      1.00800 ; qtot 0.891
  3456   HC   214   VAL  HG23 3456     0.079100      1.00800 ; qtot 0.971
  3457    C   214   VAL     C 3457     0.597300     12.01000 ; qtot 1.568
  3458    O   214   VAL     O 3458    -0.567900     16.00000 ; qtot 1.000
  3459    N   215   HIE     N 3459    -0.415700     14.01000 ; qtot 0.584
  3460    H   215   HIE     H 3460     0.271900      1.00800 ; qtot 0.856
  3461   CX   215   HIE    CA 3461    -0.058100     12.01000 ; qtot 0.798
  3462   H1   215   HIE    HA 3462     0.136000      1.00800 ; qtot 0.934
  3463   CT   215   HIE    CB 3463    -0.007400     12.01000 ; qtot 0.927
  3464   HC   215   HIE   HB2 3464     0.036700      1.00800 ; qtot 0.963
  3465   HC   215   HIE   HB3 3465     0.036700      1.00800 ; qtot 1.000
  3466   CC   215   HIE    CG 3466     0.186800     12.01000 ; qtot 1.187
  3467   NB   215   HIE   ND1 3467    -0.543200     14.01000 ; qtot 0.644
  3468   CR   215   HIE   CE1 3468     0.163500     12.01000 ; qtot 0.807
  3469   H5   215   HIE   HE1 3469     0.143500      1.00800 ; qtot 0.951
  3470   NA   215   HIE   NE2 3470    -0.279500     14.01000 ; qtot 0.671
  3471    H   215   HIE   HE2 3471     0.333900      1.00800 ; qtot 1.005
  3472   CW   215   HIE   CD2 3472    -0.220700     12.01000 ; qtot 0.784
  3473   H4   215   HIE   HD2 3473     0.186200      1.00800 ; qtot 0.971
  3474    C   215   HIE     C 3474     0.597300     12.01000 ; qtot 1.568
  3475    O   215   HIE     O 3475    -0.567900     16.00000 ; qtot 1.000
  3476    N   216   VAL     N 3476    -0.415700     14.01000 ; qtot 0.584
  3477    H   216   VAL     H 3477     0.271900      1.00800 ; qtot 0.856
  3478   CX   216   VAL    CA 3478    -0.087500     12.01000 ; qtot 0.769
  3479   H1   216   VAL    HA 3479     0.096900      1.00800 ; qtot 0.866
  3480  A3C   216   VAL    CB 3480     0.298500     12.01000 ; qtot 1.164
  3481   HC   216   VAL    HB 3481    -0.029700      1.00800 ; qtot 1.134
  3482   CT   216   VAL   CG1 3482    -0.319200     12.01000 ; qtot 0.815
  3483   HC   216   VAL  HG11 3483     0.079100      1.00800 ; qtot 0.894
  3484   HC   216   VAL  HG12 3484     0.079100      1.00800 ; qtot 0.973
  3485   HC   216   VAL  HG13 3485     0.079100      1.00800 ; qtot 1.052
  3486   CT   216   VAL   CG2 3486    -0.319200     12.01000 ; qtot 0.733
  3487   HC   216   VAL  HG21 3487     0.079100      1.00800 ; qtot 0.812
  3488   HC   216   VAL  HG22 3488     0.079100      1.00800 ; qtot 0.891
  3489   HC   216   VAL  HG23 3489     0.079100      1.00800 ; qtot 0.971
  3490    C   216   VAL     C 3490     0.597300     12.01000 ; qtot 1.568
  3491    O   216   VAL     O 3491    -0.567900     16.00000 ; qtot 1.000
  3492    N   217   THR     N 3492    -0.415700     14.01000 ; qtot 0.584
  3493    H   217   THR     H 3493     0.271900      1.00800 ; qtot 0.856
  3494   CX   217   THR    CA 3494    -0.038900     12.01000 ; qtot 0.817
  3495   H1   217   THR    HA 3495     0.100700      1.00800 ; qtot 0.918
  3496  A3C   217   THR    CB 3496     0.365400     12.01000 ; qtot 1.283
  3497   H1   217   THR    HB 3497     0.004300      1.00800 ; qtot 1.288
  3498   CT   217   THR   CG2 3498    -0.243800     12.01000 ; qtot 1.044
  3499   HC   217   THR  HG21 3499     0.064200      1.00800 ; qtot 1.108
  3500   HC   217   THR  HG22 3500     0.064200      1.00800 ; qtot 1.172
  3501   HC   217   THR  HG23 3501     0.064200      1.00800 ; qtot 1.236
  3502   OH   217   THR   OG1 3502    -0.676100     16.00000 ; qtot 0.560
  3503   HO   217   THR   HG1 3503     0.410200      1.00800 ; qtot 0.971
  3504    C   217   THR     C 3504     0.597300     12.01000 ; qtot 1.568
  3505    O   217   THR     O 3505    -0.567900     16.00000 ; qtot 1.000
  3506    N   218   ASN     N 3506    -0.415700     14.01000 ; qtot 0.584
  3507    H   218   ASN     H 3507     0.271900      1.00800 ; qtot 0.856
  3508   CX   218   ASN    CA 3508     0.014300     12.01000 ; qtot 0.870
  3509   H1   218   ASN    HA 3509     0.104800      1.00800 ; qtot 0.975
  3510  A2C   218   ASN    CB 3510    -0.204100     12.01000 ; qtot 0.771
  3511   HC   218   ASN   HB2 3511     0.079700      1.00800 ; qtot 0.851
  3512   HC   218   ASN   HB3 3512     0.079700      1.00800 ; qtot 0.931
  3513    C   218   ASN    CG 3513     0.713000     12.01000 ; qtot 1.644
  3514    O   218   ASN   OD1 3514    -0.593100     16.00000 ; qtot 1.050
  3515    N   218   ASN   ND2 3515    -0.919100     14.01000 ; qtot 0.131
  3516    H   218   ASN  HD21 3516     0.419600      1.00800 ; qtot 0.551
  3517    H   218   ASN  HD22 3517     0.419600      1.00800 ; qtot 0.971
  3518    C   218   ASN     C 3518     0.597300     12.01000 ; qtot 1.568
  3519    O   218   ASN     O 3519    -0.567900     16.00000 ; qtot 1.000
  3520    N   219   ASN     N 3520    -0.415700     14.01000 ; qtot 0.584
  3521    H   219   ASN     H 3521     0.271900      1.00800 ; qtot 0.856
  3522   CX   219   ASN    CA 3522     0.014300     12.01000 ; qtot 0.870
  3523   H1   219   ASN    HA 3523     0.104800      1.00800 ; qtot 0.975
  3524  A2C   219   ASN    CB 3524    -0.204100     12.01000 ; qtot 0.771
  3525   HC   219   ASN   HB2 3525     0.079700      1.00800 ; qtot 0.851
  3526   HC   219   ASN   HB3 3526     0.079700      1.00800 ; qtot 0.931
  3527    C   219   ASN    CG 3527     0.713000     12.01000 ; qtot 1.644
  3528    O   219   ASN   OD1 3528    -0.593100     16.00000 ; qtot 1.050
  3529    N   219   ASN   ND2 3529    -0.919100     14.01000 ; qtot 0.131
  3530    H   219   ASN  HD21 3530     0.419600      1.00800 ; qtot 0.551
  3531    H   219   ASN  HD22 3531     0.419600      1.00800 ; qtot 0.971
  3532    C   219   ASN     C 3532     0.597300     12.01000 ; qtot 1.568
  3533    O   219   ASN     O 3533    -0.567900     16.00000 ; qtot 1.000
  3534    N   220   THR     N 3534    -0.415700     14.01000 ; qtot 0.584
  3535    H   220   THR     H 3535     0.271900      1.00800 ; qtot 0.856
  3536   CX   220   THR    CA 3536    -0.038900     12.01000 ; qtot 0.817
  3537   H1   220   THR    HA 3537     0.100700      1.00800 ; qtot 0.918
  3538  A3C   220   THR    CB 3538     0.365400     12.01000 ; qtot 1.283
  3539   H1   220   THR    HB 3539     0.004300      1.00800 ; qtot 1.288
  3540   CT   220   THR   CG2 3540    -0.243800     12.01000 ; qtot 1.044
  3541   HC   220   THR  HG21 3541     0.064200      1.00800 ; qtot 1.108
  3542   HC   220   THR  HG22 3542     0.064200      1.00800 ; qtot 1.172
  3543   HC   220   THR  HG23 3543     0.064200      1.00800 ; qtot 1.236
  3544   OH   220   THR   OG1 3544    -0.676100     16.00000 ; qtot 0.560
  3545   HO   220   THR   HG1 3545     0.410200      1.00800 ; qtot 0.971
  3546    C   220   THR     C 3546     0.597300     12.01000 ; qtot 1.568
  3547    O   220   THR     O 3547    -0.567900     16.00000 ; qtot 1.000
  3548    N   221   ASN     N 3548    -0.415700     14.01000 ; qtot 0.584
  3549    H   221   ASN     H 3549     0.271900      1.00800 ; qtot 0.856
  3550   CX   221   ASN    CA 3550     0.014300     12.01000 ; qtot 0.870
  3551   H1   221   ASN    HA 3551     0.104800      1.00800 ; qtot 0.975
  3552  A2C   221   ASN    CB 3552    -0.204100     12.01000 ; qtot 0.771
  3553   HC   221   ASN   HB2 3553     0.079700      1.00800 ; qtot 0.851
  3554   HC   221   ASN   HB3 3554     0.079700      1.00800 ; qtot 0.931
  3555    C   221   ASN    CG 3555     0.713000     12.01000 ; qtot 1.644
  3556    O   221   ASN   OD1 3556    -0.593100     16.00000 ; qtot 1.050
  3557    N   221   ASN   ND2 3557    -0.919100     14.01000 ; qtot 0.131
  3558    H   221   ASN  HD21 3558     0.419600      1.00800 ; qtot 0.551
  3559    H   221   ASN  HD22 3559     0.419600      1.00800 ; qtot 0.971
  3560    C   221   ASN     C 3560     0.597300     12.01000 ; qtot 1.568
  3561    O   221   ASN     O 3561    -0.567900     16.00000 ; qtot 1.000
  3562    N   222   LYS     N 3562    -0.347900     14.01000 ; qtot 0.652
  3563    H   222   LYS     H 3563     0.274700      1.00800 ; qtot 0.927
  3564   CX   222   LYS    CA 3564    -0.240000     12.01000 ; qtot 0.687
  3565   H1   222   LYS    HA 3565     0.142600      1.00800 ; qtot 0.829
  3566   C8   222   LYS    CB 3566    -0.009400     12.01000 ; qtot 0.820
  3567   HC   222   LYS   HB2 3567     0.036200      1.00800 ; qtot 0.856
  3568   HC   222   LYS   HB3 3568     0.036200      1.00800 ; qtot 0.892
  3569   C8   222   LYS    CG 3569     0.018700     12.01000 ; qtot 0.911
  3570   HC   222   LYS   HG2 3570     0.010300      1.00800 ; qtot 0.921
  3571   HC   222   LYS   HG3 3571     0.010300      1.00800 ; qtot 0.932
  3572   C8   222   LYS    CD 3572    -0.047900     12.01000 ; qtot 0.884
  3573   HC   222   LYS   HD2 3573     0.062100      1.00800 ; qtot 0.946
  3574   HC   222   LYS   HD3 3574     0.062100      1.00800 ; qtot 1.008
  3575   C8   222   LYS    CE 3575    -0.014300     12.01000 ; qtot 0.994
  3576   HP   222   LYS   HE2 3576     0.113500      1.00800 ; qtot 1.107
  3577   HP   222   LYS   HE3 3577     0.113500      1.00800 ; qtot 1.221
  3578   N3   222   LYS    NZ 3578    -0.385400     14.01000 ; qtot 0.835
  3579    H   222   LYS   HZ1 3579     0.340000      1.00800 ; qtot 1.175
  3580    H   222   LYS   HZ2 3580     0.340000      1.00800 ; qtot 1.515
  3581    H   222   LYS   HZ3 3581     0.340000      1.00800 ; qtot 1.855
  3582    C   222   LYS     C 3582     0.734100     12.01000 ; qtot 2.589
  3583    O   222   LYS     O 3583    -0.589400     16.00000 ; qtot 2.000
  3584    N   223   THR     N 3584    -0.415700     14.01000 ; qtot 1.584
  3585    H   223   THR     H 3585     0.271900      1.00800 ; qtot 1.856
  3586   CX   223   THR    CA 3586    -0.038900     12.01000 ; qtot 1.817
  3587   H1   223   THR    HA 3587     0.100700      1.00800 ; qtot 1.918
  3588  A3C   223   THR    CB 3588     0.365400     12.01000 ; qtot 2.283
  3589   H1   223   THR    HB 3589     0.004300      1.00800 ; qtot 2.288
  3590   CT   223   THR   CG2 3590    -0.243800     12.01000 ; qtot 2.044
  3591   HC   223   THR  HG21 3591     0.064200      1.00800 ; qtot 2.108
  3592   HC   223   THR  HG22 3592     0.064200      1.00800 ; qtot 2.172
  3593   HC   223   THR  HG23 3593     0.064200      1.00800 ; qtot 2.236
  3594   OH   223   THR   OG1 3594    -0.676100     16.00000 ; qtot 1.560
  3595   HO   223   THR   HG1 3595     0.410200      1.00800 ; qtot 1.971
  3596    C   223   THR     C 3596     0.597300     12.01000 ; qtot 2.568
  3597    O   223   THR     O 3597    -0.567900     16.00000 ; qtot 2.000
  3598    N   224   VAL     N 3598    -0.415700     14.01000 ; qtot 1.584
  3599    H   224   VAL     H 3599     0.271900      1.00800 ; qtot 1.856
  3600   CX   224   VAL    CA 3600    -0.087500     12.01000 ; qtot 1.769
  3601   H1   224   VAL    HA 3601     0.096900      1.00800 ; qtot 1.866
  3602  A3C   224   VAL    CB 3602     0.298500     12.01000 ; qtot 2.164
  3603   HC   224   VAL    HB 3603    -0.029700      1.00800 ; qtot 2.134
  3604   CT   224   VAL   CG1 3604    -0.319200     12.01000 ; qtot 1.815
  3605   HC   224   VAL  HG11 3605     0.079100      1.00800 ; qtot 1.894
  3606   HC   224   VAL  HG12 3606     0.079100      1.00800 ; qtot 1.973
  3607   HC   224   VAL  HG13 3607     0.079100      1.00800 ; qtot 2.052
  3608   CT   224   VAL   CG2 3608    -0.319200     12.01000 ; qtot 1.733
  3609   HC   224   VAL  HG21 3609     0.079100      1.00800 ; qtot 1.812
  3610   HC   224   VAL  HG22 3610     0.079100      1.00800 ; qtot 1.891
  3611   HC   224   VAL  HG23 3611     0.079100      1.00800 ; qtot 1.971
  3612    C   224   VAL     C 3612     0.597300     12.01000 ; qtot 2.568
  3613    O   224   VAL     O 3613    -0.567900     16.00000 ; qtot 2.000
  3614    N   225   LYS     N 3614    -0.347900     14.01000 ; qtot 1.652
  3615    H   225   LYS     H 3615     0.274700      1.00800 ; qtot 1.927
  3616   CX   225   LYS    CA 3616    -0.240000     12.01000 ; qtot 1.687
  3617   H1   225   LYS    HA 3617     0.142600      1.00800 ; qtot 1.829
  3618   C8   225   LYS    CB 3618    -0.009400     12.01000 ; qtot 1.820
  3619   HC   225   LYS   HB2 3619     0.036200      1.00800 ; qtot 1.856
  3620   HC   225   LYS   HB3 3620     0.036200      1.00800 ; qtot 1.892
  3621   C8   225   LYS    CG 3621     0.018700     12.01000 ; qtot 1.911
  3622   HC   225   LYS   HG2 3622     0.010300      1.00800 ; qtot 1.921
  3623   HC   225   LYS   HG3 3623     0.010300      1.00800 ; qtot 1.932
  3624   C8   225   LYS    CD 3624    -0.047900     12.01000 ; qtot 1.884
  3625   HC   225   LYS   HD2 3625     0.062100      1.00800 ; qtot 1.946
  3626   HC   225   LYS   HD3 3626     0.062100      1.00800 ; qtot 2.008
  3627   C8   225   LYS    CE 3627    -0.014300     12.01000 ; qtot 1.994
  3628   HP   225   LYS   HE2 3628     0.113500      1.00800 ; qtot 2.107
  3629   HP   225   LYS   HE3 3629     0.113500      1.00800 ; qtot 2.221
  3630   N3   225   LYS    NZ 3630    -0.385400     14.01000 ; qtot 1.835
  3631    H   225   LYS   HZ1 3631     0.340000      1.00800 ; qtot 2.175
  3632    H   225   LYS   HZ2 3632     0.340000      1.00800 ; qtot 2.515
  3633    H   225   LYS   HZ3 3633     0.340000      1.00800 ; qtot 2.855
  3634    C   225   LYS     C 3634     0.734100     12.01000 ; qtot 3.589
  3635    O   225   LYS     O 3635    -0.589400     16.00000 ; qtot 3.000
  3636    N   226   LYS     N 3636    -0.347900     14.01000 ; qtot 2.652
  3637    H   226   LYS     H 3637     0.274700      1.00800 ; qtot 2.927
  3638   CX   226   LYS    CA 3638    -0.240000     12.01000 ; qtot 2.687
  3639   H1   226   LYS    HA 3639     0.142600      1.00800 ; qtot 2.829
  3640   C8   226   LYS    CB 3640    -0.009400     12.01000 ; qtot 2.820
  3641   HC   226   LYS   HB2 3641     0.036200      1.00800 ; qtot 2.856
  3642   HC   226   LYS   HB3 3642     0.036200      1.00800 ; qtot 2.892
  3643   C8   226   LYS    CG 3643     0.018700     12.01000 ; qtot 2.911
  3644   HC   226   LYS   HG2 3644     0.010300      1.00800 ; qtot 2.921
  3645   HC   226   LYS   HG3 3645     0.010300      1.00800 ; qtot 2.932
  3646   C8   226   LYS    CD 3646    -0.047900     12.01000 ; qtot 2.884
  3647   HC   226   LYS   HD2 3647     0.062100      1.00800 ; qtot 2.946
  3648   HC   226   LYS   HD3 3648     0.062100      1.00800 ; qtot 3.008
  3649   C8   226   LYS    CE 3649    -0.014300     12.01000 ; qtot 2.994
  3650   HP   226   LYS   HE2 3650     0.113500      1.00800 ; qtot 3.107
  3651   HP   226   LYS   HE3 3651     0.113500      1.00800 ; qtot 3.221
  3652   N3   226   LYS    NZ 3652    -0.385400     14.01000 ; qtot 2.835
  3653    H   226   LYS   HZ1 3653     0.340000      1.00800 ; qtot 3.175
  3654    H   226   LYS   HZ2 3654     0.340000      1.00800 ; qtot 3.515
  3655    H   226   LYS   HZ3 3655     0.340000      1.00800 ; qtot 3.855
  3656    C   226   LYS     C 3656     0.734100     12.01000 ; qtot 4.589
  3657    O   226   LYS     O 3657    -0.589400     16.00000 ; qtot 4.000
  3658    N   227   ILE     N 3658    -0.415700     14.01000 ; qtot 3.584
  3659    H   227   ILE     H 3659     0.271900      1.00800 ; qtot 3.856
  3660   CX   227   ILE    CA 3660    -0.059700     12.01000 ; qtot 3.796
  3661   H1   227   ILE    HA 3661     0.086900      1.00800 ; qtot 3.883
  3662  A3C   227   ILE    CB 3662     0.130300     12.01000 ; qtot 4.014
  3663   HC   227   ILE    HB 3663     0.018700      1.00800 ; qtot 4.032
  3664   CT   227   ILE   CG2 3664    -0.320400     12.01000 ; qtot 3.712
  3665   HC   227   ILE  HG21 3665     0.088200      1.00800 ; qtot 3.800
  3666   HC   227   ILE  HG22 3666     0.088200      1.00800 ; qtot 3.888
  3667   HC   227   ILE  HG23 3667     0.088200      1.00800 ; qtot 3.977
  3668  A2C   227   ILE   CG1 3668    -0.043000     12.01000 ; qtot 3.934
  3669   HC   227   ILE  HG12 3669     0.023600      1.00800 ; qtot 3.957
  3670   HC   227   ILE  HG13 3670     0.023600      1.00800 ; qtot 3.981
  3671   CT   227   ILE   CD1 3671    -0.066000     12.01000 ; qtot 3.915
  3672   HC   227   ILE  HD11 3672     0.018600      1.00800 ; qtot 3.933
  3673   HC   227   ILE  HD12 3673     0.018600      1.00800 ; qtot 3.952
  3674   HC   227   ILE  HD13 3674     0.018600      1.00800 ; qtot 3.971
  3675    C   227   ILE     C 3675     0.597300     12.01000 ; qtot 4.568
  3676    O   227   ILE     O 3676    -0.567900     16.00000 ; qtot 4.000
  3677    N   228   LYS     N 3677    -0.347900     14.01000 ; qtot 3.652
  3678    H   228   LYS     H 3678     0.274700      1.00800 ; qtot 3.927
  3679   CX   228   LYS    CA 3679    -0.240000     12.01000 ; qtot 3.687
  3680   H1   228   LYS    HA 3680     0.142600      1.00800 ; qtot 3.829
  3681   C8   228   LYS    CB 3681    -0.009400     12.01000 ; qtot 3.820
  3682   HC   228   LYS   HB2 3682     0.036200      1.00800 ; qtot 3.856
  3683   HC   228   LYS   HB3 3683     0.036200      1.00800 ; qtot 3.892
  3684   C8   228   LYS    CG 3684     0.018700     12.01000 ; qtot 3.911
  3685   HC   228   LYS   HG2 3685     0.010300      1.00800 ; qtot 3.921
  3686   HC   228   LYS   HG3 3686     0.010300      1.00800 ; qtot 3.932
  3687   C8   228   LYS    CD 3687    -0.047900     12.01000 ; qtot 3.884
  3688   HC   228   LYS   HD2 3688     0.062100      1.00800 ; qtot 3.946
  3689   HC   228   LYS   HD3 3689     0.062100      1.00800 ; qtot 4.008
  3690   C8   228   LYS    CE 3690    -0.014300     12.01000 ; qtot 3.994
  3691   HP   228   LYS   HE2 3691     0.113500      1.00800 ; qtot 4.107
  3692   HP   228   LYS   HE3 3692     0.113500      1.00800 ; qtot 4.221
  3693   N3   228   LYS    NZ 3693    -0.385400     14.01000 ; qtot 3.835
  3694    H   228   LYS   HZ1 3694     0.340000      1.00800 ; qtot 4.175
  3695    H   228   LYS   HZ2 3695     0.340000      1.00800 ; qtot 4.515
  3696    H   228   LYS   HZ3 3696     0.340000      1.00800 ; qtot 4.855
  3697    C   228   LYS     C 3697     0.734100     12.01000 ; qtot 5.589
  3698    O   228   LYS     O 3698    -0.589400     16.00000 ; qtot 5.000
  3699    N   229   ILE     N 3699    -0.415700     14.01000 ; qtot 4.584
  3700    H   229   ILE     H 3700     0.271900      1.00800 ; qtot 4.856
  3701   CX   229   ILE    CA 3701    -0.059700     12.01000 ; qtot 4.796
  3702   H1   229   ILE    HA 3702     0.086900      1.00800 ; qtot 4.883
  3703  A3C   229   ILE    CB 3703     0.130300     12.01000 ; qtot 5.014
  3704   HC   229   ILE    HB 3704     0.018700      1.00800 ; qtot 5.032
  3705   CT   229   ILE   CG2 3705    -0.320400     12.01000 ; qtot 4.712
  3706   HC   229   ILE  HG21 3706     0.088200      1.00800 ; qtot 4.800
  3707   HC   229   ILE  HG22 3707     0.088200      1.00800 ; qtot 4.888
  3708   HC   229   ILE  HG23 3708     0.088200      1.00800 ; qtot 4.977
  3709  A2C   229   ILE   CG1 3709    -0.043000     12.01000 ; qtot 4.934
  3710   HC   229   ILE  HG12 3710     0.023600      1.00800 ; qtot 4.957
  3711   HC   229   ILE  HG13 3711     0.023600      1.00800 ; qtot 4.981
  3712   CT   229   ILE   CD1 3712    -0.066000     12.01000 ; qtot 4.915
  3713   HC   229   ILE  HD11 3713     0.018600      1.00800 ; qtot 4.933
  3714   HC   229   ILE  HD12 3714     0.018600      1.00800 ; qtot 4.952
  3715   HC   229   ILE  HD13 3715     0.018600      1.00800 ; qtot 4.971
  3716    C   229   ILE     C 3716     0.597300     12.01000 ; qtot 5.568
  3717    O   229   ILE     O 3717    -0.567900     16.00000 ; qtot 5.000
  3718    N   230   SER     N 3718    -0.415700     14.01000 ; qtot 4.584
  3719    H   230   SER     H 3719     0.271900      1.00800 ; qtot 4.856
  3720   CX   230   SER    CA 3720    -0.024900     12.01000 ; qtot 4.831
  3721   H1   230   SER    HA 3721     0.084300      1.00800 ; qtot 4.916
  3722  A2C   230   SER    CB 3722     0.211700     12.01000 ; qtot 5.127
  3723   H1   230   SER   HB2 3723     0.035200      1.00800 ; qtot 5.162
  3724   H1   230   SER   HB3 3724     0.035200      1.00800 ; qtot 5.198
  3725   OH   230   SER    OG 3725    -0.654600     16.00000 ; qtot 4.543
  3726   HO   230   SER    HG 3726     0.427500      1.00800 ; qtot 4.971
  3727    C   230   SER     C 3727     0.597300     12.01000 ; qtot 5.568
  3728    O   230   SER     O 3728    -0.567900     16.00000 ; qtot 5.000
  3729    N   231   VAL     N 3729    -0.415700     14.01000 ; qtot 4.584
  3730    H   231   VAL     H 3730     0.271900      1.00800 ; qtot 4.856
  3731   CX   231   VAL    CA 3731    -0.087500     12.01000 ; qtot 4.769
  3732   H1   231   VAL    HA 3732     0.096900      1.00800 ; qtot 4.866
  3733  A3C   231   VAL    CB 3733     0.298500     12.01000 ; qtot 5.164
  3734   HC   231   VAL    HB 3734    -0.029700      1.00800 ; qtot 5.134
  3735   CT   231   VAL   CG1 3735    -0.319200     12.01000 ; qtot 4.815
  3736   HC   231   VAL  HG11 3736     0.079100      1.00800 ; qtot 4.894
  3737   HC   231   VAL  HG12 3737     0.079100      1.00800 ; qtot 4.973
  3738   HC   231   VAL  HG13 3738     0.079100      1.00800 ; qtot 5.052
  3739   CT   231   VAL   CG2 3739    -0.319200     12.01000 ; qtot 4.733
  3740   HC   231   VAL  HG21 3740     0.079100      1.00800 ; qtot 4.812
  3741   HC   231   VAL  HG22 3741     0.079100      1.00800 ; qtot 4.891
  3742   HC   231   VAL  HG23 3742     0.079100      1.00800 ; qtot 4.971
  3743    C   231   VAL     C 3743     0.597300     12.01000 ; qtot 5.568
  3744    O   231   VAL     O 3744    -0.567900     16.00000 ; qtot 5.000
  3745    N   232   ARG     N 3745    -0.347900     14.01000 ; qtot 4.652
  3746    H   232   ARG     H 3746     0.274700      1.00800 ; qtot 4.927
  3747   CX   232   ARG    CA 3747    -0.263700     12.01000 ; qtot 4.663
  3748   H1   232   ARG    HA 3748     0.156000      1.00800 ; qtot 4.819
  3749   C8   232   ARG    CB 3749    -0.000700     12.01000 ; qtot 4.818
  3750   HC   232   ARG   HB2 3750     0.032700      1.00800 ; qtot 4.851
  3751   HC   232   ARG   HB3 3751     0.032700      1.00800 ; qtot 4.884
  3752   C8   232   ARG    CG 3752     0.039000     12.01000 ; qtot 4.923
  3753   HC   232   ARG   HG2 3753     0.028500      1.00800 ; qtot 4.951
  3754   HC   232   ARG   HG3 3754     0.028500      1.00800 ; qtot 4.980
  3755   C8   232   ARG    CD 3755     0.048600     12.01000 ; qtot 5.028
  3756   H1   232   ARG   HD2 3756     0.068700      1.00800 ; qtot 5.097
  3757   H1   232   ARG   HD3 3757     0.068700      1.00800 ; qtot 5.166
  3758   N2   232   ARG    NE 3758    -0.529500     14.01000 ; qtot 4.636
  3759    H   232   ARG    HE 3759     0.345600      1.00800 ; qtot 4.982
  3760   CA   232   ARG    CZ 3760     0.807600     12.01000 ; qtot 5.789
  3761   N2   232   ARG   NH1 3761    -0.862700     14.01000 ; qtot 4.927
  3762    H   232   ARG  HH11 3762     0.447800      1.00800 ; qtot 5.375
  3763    H   232   ARG  HH12 3763     0.447800      1.00800 ; qtot 5.822
  3764   N2   232   ARG   NH2 3764    -0.862700     14.01000 ; qtot 4.960
  3765    H   232   ARG  HH21 3765     0.447800      1.00800 ; qtot 5.407
  3766    H   232   ARG  HH22 3766     0.447800      1.00800 ; qtot 5.855
  3767    C   232   ARG     C 3767     0.734100     12.01000 ; qtot 6.589
  3768    O   232   ARG     O 3768    -0.589400     16.00000 ; qtot 6.000
  3769    N   233   GLN     N 3769    -0.415700     14.01000 ; qtot 5.584
  3770    H   233   GLN     H 3770     0.271900      1.00800 ; qtot 5.856
  3771   CX   233   GLN    CA 3771    -0.003100     12.01000 ; qtot 5.853
  3772   H1   233   GLN    HA 3772     0.085000      1.00800 ; qtot 5.938
  3773  A2C   233   GLN    CB 3773    -0.003600     12.01000 ; qtot 5.934
  3774   HC   233   GLN   HB2 3774     0.017100      1.00800 ; qtot 5.952
  3775   HC   233   GLN   HB3 3775     0.017100      1.00800 ; qtot 5.969
  3776  A2C   233   GLN    CG 3776    -0.064500     12.01000 ; qtot 5.904
  3777   HC   233   GLN   HG2 3777     0.035200      1.00800 ; qtot 5.939
  3778   HC   233   GLN   HG3 3778     0.035200      1.00800 ; qtot 5.975
  3779    C   233   GLN    CD 3779     0.695100     12.01000 ; qtot 6.670
  3780    O   233   GLN   OE1 3780    -0.608600     16.00000 ; qtot 6.061
  3781    N   233   GLN   NE2 3781    -0.940700     14.01000 ; qtot 5.120
  3782    H   233   GLN  HE21 3782     0.425100      1.00800 ; qtot 5.545
  3783    H   233   GLN  HE22 3783     0.425100      1.00800 ; qtot 5.971
  3784    C   233   GLN     C 3784     0.597300     12.01000 ; qtot 6.568
  3785    O   233   GLN     O 3785    -0.567900     16.00000 ; qtot 6.000
  3786    N   234   TYR     N 3786    -0.415700     14.01000 ; qtot 5.584
  3787    H   234   TYR     H 3787     0.271900      1.00800 ; qtot 5.856
  3788   CX   234   TYR    CA 3788    -0.001400     12.01000 ; qtot 5.855
  3789   H1   234   TYR    HA 3789     0.087600      1.00800 ; qtot 5.942
  3790   CT   234   TYR    CB 3790    -0.015200     12.01000 ; qtot 5.927
  3791   HC   234   TYR   HB2 3791     0.029500      1.00800 ; qtot 5.957
  3792   HC   234   TYR   HB3 3792     0.029500      1.00800 ; qtot 5.986
  3793   CA   234   TYR    CG 3793    -0.001100     12.01000 ; qtot 5.985
  3794   CA   234   TYR   CD1 3794    -0.190600     12.01000 ; qtot 5.794
  3795   HA   234   TYR   HD1 3795     0.169900      1.00800 ; qtot 5.964
  3796   CA   234   TYR   CE1 3796    -0.234100     12.01000 ; qtot 5.730
  3797   HA   234   TYR   HE1 3797     0.165600      1.00800 ; qtot 5.896
  3798    C   234   TYR    CZ 3798     0.322600     12.01000 ; qtot 6.218
  3799   OH   234   TYR    OH 3799    -0.557900     16.00000 ; qtot 5.661
  3800   HO   234   TYR    HH 3800     0.399200      1.00800 ; qtot 6.060
  3801   CA   234   TYR   CE2 3801    -0.234100     12.01000 ; qtot 5.826
  3802   HA   234   TYR   HE2 3802     0.165600      1.00800 ; qtot 5.991
  3803   CA   234   TYR   CD2 3803    -0.190600     12.01000 ; qtot 5.801
  3804   HA   234   TYR   HD2 3804     0.169900      1.00800 ; qtot 5.971
  3805    C   234   TYR     C 3805     0.597300     12.01000 ; qtot 6.568
  3806    O   234   TYR     O 3806    -0.567900     16.00000 ; qtot 6.000
  3807    N   235   ALA     N 3807    -0.415700     14.01000 ; qtot 5.584
  3808    H   235   ALA     H 3808     0.271900      1.00800 ; qtot 5.856
  3809   CX   235   ALA    CA 3809     0.033700     12.01000 ; qtot 5.890
  3810   H1   235   ALA    HA 3810     0.082300      1.00800 ; qtot 5.972
  3811   CT   235   ALA    CB 3811    -0.182500     12.01000 ; qtot 5.790
  3812   HC   235   ALA   HB1 3812     0.060300      1.00800 ; qtot 5.850
  3813   HC   235   ALA   HB2 3813     0.060300      1.00800 ; qtot 5.910
  3814   HC   235   ALA   HB3 3814     0.060300      1.00800 ; qtot 5.971
  3815    C   235   ALA     C 3815     0.597300     12.01000 ; qtot 6.568
  3816    O   235   ALA     O 3816    -0.567900     16.00000 ; qtot 6.000
  3817    N   236   ASP     N 3817    -0.516300     14.01000 ; qtot 5.484
  3818    H   236   ASP     H 3818     0.293600      1.00800 ; qtot 5.777
  3819   CX   236   ASP    CA 3819     0.038100     12.01000 ; qtot 5.815
  3820   H1   236   ASP    HA 3820     0.088000      1.00800 ; qtot 5.903
  3821  A2C   236   ASP    CB 3821    -0.030300     12.01000 ; qtot 5.873
  3822   HC   236   ASP   HB2 3822    -0.012200      1.00800 ; qtot 5.861
  3823   HC   236   ASP   HB3 3823    -0.012200      1.00800 ; qtot 5.849
  3824   CO   236   ASP    CG 3824     0.799400     12.01000 ; qtot 6.648
  3825   O2   236   ASP   OD1 3825    -0.801400     16.00000 ; qtot 5.847
  3826   O2   236   ASP   OD2 3826    -0.801400     16.00000 ; qtot 5.045
  3827    C   236   ASP     C 3827     0.536600     12.01000 ; qtot 5.582
  3828    O   236   ASP     O 3828    -0.581900     16.00000 ; qtot 5.000
  3829    N   237   ILE     N 3829    -0.415700     14.01000 ; qtot 4.584
  3830    H   237   ILE     H 3830     0.271900      1.00800 ; qtot 4.856
  3831   CX   237   ILE    CA 3831    -0.059700     12.01000 ; qtot 4.796
  3832   H1   237   ILE    HA 3832     0.086900      1.00800 ; qtot 4.883
  3833  A3C   237   ILE    CB 3833     0.130300     12.01000 ; qtot 5.014
  3834   HC   237   ILE    HB 3834     0.018700      1.00800 ; qtot 5.032
  3835   CT   237   ILE   CG2 3835    -0.320400     12.01000 ; qtot 4.712
  3836   HC   237   ILE  HG21 3836     0.088200      1.00800 ; qtot 4.800
  3837   HC   237   ILE  HG22 3837     0.088200      1.00800 ; qtot 4.888
  3838   HC   237   ILE  HG23 3838     0.088200      1.00800 ; qtot 4.977
  3839  A2C   237   ILE   CG1 3839    -0.043000     12.01000 ; qtot 4.934
  3840   HC   237   ILE  HG12 3840     0.023600      1.00800 ; qtot 4.957
  3841   HC   237   ILE  HG13 3841     0.023600      1.00800 ; qtot 4.981
  3842   CT   237   ILE   CD1 3842    -0.066000     12.01000 ; qtot 4.915
  3843   HC   237   ILE  HD11 3843     0.018600      1.00800 ; qtot 4.933
  3844   HC   237   ILE  HD12 3844     0.018600      1.00800 ; qtot 4.952
  3845   HC   237   ILE  HD13 3845     0.018600      1.00800 ; qtot 4.971
  3846    C   237   ILE     C 3846     0.597300     12.01000 ; qtot 5.568
  3847    O   237   ILE     O 3847    -0.567900     16.00000 ; qtot 5.000
  3848    N   238   CYS     N 3848    -0.415700     14.01000 ; qtot 4.584
  3849    H   238   CYS     H 3849     0.271900      1.00800 ; qtot 4.856
  3850   CX   238   CYS    CA 3850     0.021300     12.01000 ; qtot 4.877
  3851   H1   238   CYS    HA 3851     0.112400      1.00800 ; qtot 4.990
  3852  A2C   238   CYS    CB 3852    -0.123100     12.01000 ; qtot 4.867
  3853   H1   238   CYS   HB2 3853     0.111200      1.00800 ; qtot 4.978
  3854   H1   238   CYS   HB3 3854     0.111200      1.00800 ; qtot 5.089
  3855   SH   238   CYS    SG 3855    -0.311900     32.06000 ; qtot 4.777
  3856   HS   238   CYS    HG 3856     0.193300      1.00800 ; qtot 4.971
  3857    C   238   CYS     C 3857     0.597300     12.01000 ; qtot 5.568
  3858    O   238   CYS     O 3858    -0.567900     16.00000 ; qtot 5.000
  3859    N   239   LEU     N 3859    -0.415700     14.01000 ; qtot 4.584
  3860    H   239   LEU     H 3860     0.271900      1.00800 ; qtot 4.856
  3861   CX   239   LEU    CA 3861    -0.051800     12.01000 ; qtot 4.804
  3862   H1   239   LEU    HA 3862     0.092200      1.00800 ; qtot 4.897
  3863  A2C   239   LEU    CB 3863    -0.110200     12.01000 ; qtot 4.786
  3864   HC   239   LEU   HB2 3864     0.045700      1.00800 ; qtot 4.832
  3865   HC   239   LEU   HB3 3865     0.045700      1.00800 ; qtot 4.878
  3866  A3C   239   LEU    CG 3866     0.353100     12.01000 ; qtot 5.231
  3867   HC   239   LEU    HG 3867    -0.036100      1.00800 ; qtot 5.195
  3868   CT   239   LEU   CD1 3868    -0.412100     12.01000 ; qtot 4.783
  3869   HC   239   LEU  HD11 3869     0.100000      1.00800 ; qtot 4.883
  3870   HC   239   LEU  HD12 3870     0.100000      1.00800 ; qtot 4.983
  3871   HC   239   LEU  HD13 3871     0.100000      1.00800 ; qtot 5.083
  3872   CT   239   LEU   CD2 3872    -0.412100     12.01000 ; qtot 4.671
  3873   HC   239   LEU  HD21 3873     0.100000      1.00800 ; qtot 4.771
  3874   HC   239   LEU  HD22 3874     0.100000      1.00800 ; qtot 4.871
  3875   HC   239   LEU  HD23 3875     0.100000      1.00800 ; qtot 4.971
  3876    C   239   LEU     C 3876     0.597300     12.01000 ; qtot 5.568
  3877    O   239   LEU     O 3877    -0.567900     16.00000 ; qtot 5.000
  3878    N   240   PHE     N 3878    -0.415700     14.01000 ; qtot 4.584
  3879    H   240   PHE     H 3879     0.271900      1.00800 ; qtot 4.856
  3880   CX   240   PHE    CA 3880    -0.002400     12.01000 ; qtot 4.854
  3881   H1   240   PHE    HA 3881     0.097800      1.00800 ; qtot 4.952
  3882   CT   240   PHE    CB 3882    -0.034300     12.01000 ; qtot 4.917
  3883   HC   240   PHE   HB2 3883     0.029500      1.00800 ; qtot 4.947
  3884   HC   240   PHE   HB3 3884     0.029500      1.00800 ; qtot 4.976
  3885   CA   240   PHE    CG 3885     0.011800     12.01000 ; qtot 4.988
  3886   CA   240   PHE   CD1 3886    -0.125600     12.01000 ; qtot 4.862
  3887   HA   240   PHE   HD1 3887     0.133000      1.00800 ; qtot 4.995
  3888   CA   240   PHE   CE1 3888    -0.170400     12.01000 ; qtot 4.825
  3889   HA   240   PHE   HE1 3889     0.143000      1.00800 ; qtot 4.968
  3890   CA   240   PHE    CZ 3890    -0.107200     12.01000 ; qtot 4.861
  3891   HA   240   PHE    HZ 3891     0.129700      1.00800 ; qtot 4.991
  3892   CA   240   PHE   CE2 3892    -0.170400     12.01000 ; qtot 4.820
  3893   HA   240   PHE   HE2 3893     0.143000      1.00800 ; qtot 4.963
  3894   CA   240   PHE   CD2 3894    -0.125600     12.01000 ; qtot 4.838
  3895   HA   240   PHE   HD2 3895     0.133000      1.00800 ; qtot 4.971
  3896    C   240   PHE     C 3896     0.597300     12.01000 ; qtot 5.568
  3897    O   240   PHE     O 3897    -0.567900     16.00000 ; qtot 5.000
  3898    N   241   ASN     N 3898    -0.415700     14.01000 ; qtot 4.584
  3899    H   241   ASN     H 3899     0.271900      1.00800 ; qtot 4.856
  3900   CX   241   ASN    CA 3900     0.014300     12.01000 ; qtot 4.870
  3901   H1   241   ASN    HA 3901     0.104800      1.00800 ; qtot 4.975
  3902  A2C   241   ASN    CB 3902    -0.204100     12.01000 ; qtot 4.771
  3903   HC   241   ASN   HB2 3903     0.079700      1.00800 ; qtot 4.851
  3904   HC   241   ASN   HB3 3904     0.079700      1.00800 ; qtot 4.931
  3905    C   241   ASN    CG 3905     0.713000     12.01000 ; qtot 5.644
  3906    O   241   ASN   OD1 3906    -0.593100     16.00000 ; qtot 5.050
  3907    N   241   ASN   ND2 3907    -0.919100     14.01000 ; qtot 4.131
  3908    H   241   ASN  HD21 3908     0.419600      1.00800 ; qtot 4.551
  3909    H   241   ASN  HD22 3909     0.419600      1.00800 ; qtot 4.971
  3910    C   241   ASN     C 3910     0.597300     12.01000 ; qtot 5.568
  3911    O   241   ASN     O 3911    -0.567900     16.00000 ; qtot 5.000
  3912    N   242   THR     N 3912    -0.415700     14.01000 ; qtot 4.584
  3913    H   242   THR     H 3913     0.271900      1.00800 ; qtot 4.856
  3914   CX   242   THR    CA 3914    -0.038900     12.01000 ; qtot 4.817
  3915   H1   242   THR    HA 3915     0.100700      1.00800 ; qtot 4.918
  3916  A3C   242   THR    CB 3916     0.365400     12.01000 ; qtot 5.283
  3917   H1   242   THR    HB 3917     0.004300      1.00800 ; qtot 5.288
  3918   CT   242   THR   CG2 3918    -0.243800     12.01000 ; qtot 5.044
  3919   HC   242   THR  HG21 3919     0.064200      1.00800 ; qtot 5.108
  3920   HC   242   THR  HG22 3920     0.064200      1.00800 ; qtot 5.172
  3921   HC   242   THR  HG23 3921     0.064200      1.00800 ; qtot 5.236
  3922   OH   242   THR   OG1 3922    -0.676100     16.00000 ; qtot 4.560
  3923   HO   242   THR   HG1 3923     0.410200      1.00800 ; qtot 4.971
  3924    C   242   THR     C 3924     0.597300     12.01000 ; qtot 5.568
  3925    O   242   THR     O 3925    -0.567900     16.00000 ; qtot 5.000
  3926    N   243   ALA     N 3926    -0.415700     14.01000 ; qtot 4.584
  3927    H   243   ALA     H 3927     0.271900      1.00800 ; qtot 4.856
  3928   CX   243   ALA    CA 3928     0.033700     12.01000 ; qtot 4.890
  3929   H1   243   ALA    HA 3929     0.082300      1.00800 ; qtot 4.972
  3930   CT   243   ALA    CB 3930    -0.182500     12.01000 ; qtot 4.790
  3931   HC   243   ALA   HB1 3931     0.060300      1.00800 ; qtot 4.850
  3932   HC   243   ALA   HB2 3932     0.060300      1.00800 ; qtot 4.910
  3933   HC   243   ALA   HB3 3933     0.060300      1.00800 ; qtot 4.971
  3934    C   243   ALA     C 3934     0.597300     12.01000 ; qtot 5.568
  3935    O   243   ALA     O 3935    -0.567900     16.00000 ; qtot 5.000
  3936    N   244   GLN     N 3936    -0.415700     14.01000 ; qtot 4.584
  3937    H   244   GLN     H 3937     0.271900      1.00800 ; qtot 4.856
  3938   CX   244   GLN    CA 3938    -0.003100     12.01000 ; qtot 4.853
  3939   H1   244   GLN    HA 3939     0.085000      1.00800 ; qtot 4.938
  3940  A2C   244   GLN    CB 3940    -0.003600     12.01000 ; qtot 4.934
  3941   HC   244   GLN   HB2 3941     0.017100      1.00800 ; qtot 4.952
  3942   HC   244   GLN   HB3 3942     0.017100      1.00800 ; qtot 4.969
  3943  A2C   244   GLN    CG 3943    -0.064500     12.01000 ; qtot 4.904
  3944   HC   244   GLN   HG2 3944     0.035200      1.00800 ; qtot 4.939
  3945   HC   244   GLN   HG3 3945     0.035200      1.00800 ; qtot 4.975
  3946    C   244   GLN    CD 3946     0.695100     12.01000 ; qtot 5.670
  3947    O   244   GLN   OE1 3947    -0.608600     16.00000 ; qtot 5.061
  3948    N   244   GLN   NE2 3948    -0.940700     14.01000 ; qtot 4.120
  3949    H   244   GLN  HE21 3949     0.425100      1.00800 ; qtot 4.545
  3950    H   244   GLN  HE22 3950     0.425100      1.00800 ; qtot 4.971
  3951    C   244   GLN     C 3951     0.597300     12.01000 ; qtot 5.568
  3952    O   244   GLN     O 3952    -0.567900     16.00000 ; qtot 5.000
  3953    N   245   TYR     N 3953    -0.415700     14.01000 ; qtot 4.584
  3954    H   245   TYR     H 3954     0.271900      1.00800 ; qtot 4.856
  3955   CX   245   TYR    CA 3955    -0.001400     12.01000 ; qtot 4.855
  3956   H1   245   TYR    HA 3956     0.087600      1.00800 ; qtot 4.942
  3957   CT   245   TYR    CB 3957    -0.015200     12.01000 ; qtot 4.927
  3958   HC   245   TYR   HB2 3958     0.029500      1.00800 ; qtot 4.957
  3959   HC   245   TYR   HB3 3959     0.029500      1.00800 ; qtot 4.986
  3960   CA   245   TYR    CG 3960    -0.001100     12.01000 ; qtot 4.985
  3961   CA   245   TYR   CD1 3961    -0.190600     12.01000 ; qtot 4.794
  3962   HA   245   TYR   HD1 3962     0.169900      1.00800 ; qtot 4.964
  3963   CA   245   TYR   CE1 3963    -0.234100     12.01000 ; qtot 4.730
  3964   HA   245   TYR   HE1 3964     0.165600      1.00800 ; qtot 4.896
  3965    C   245   TYR    CZ 3965     0.322600     12.01000 ; qtot 5.218
  3966   OH   245   TYR    OH 3966    -0.557900     16.00000 ; qtot 4.661
  3967   HO   245   TYR    HH 3967     0.399200      1.00800 ; qtot 5.060
  3968   CA   245   TYR   CE2 3968    -0.234100     12.01000 ; qtot 4.826
  3969   HA   245   TYR   HE2 3969     0.165600      1.00800 ; qtot 4.991
  3970   CA   245   TYR   CD2 3970    -0.190600     12.01000 ; qtot 4.801
  3971   HA   245   TYR   HD2 3971     0.169900      1.00800 ; qtot 4.971
  3972    C   245   TYR     C 3972     0.597300     12.01000 ; qtot 5.568
  3973    O   245   TYR     O 3973    -0.567900     16.00000 ; qtot 5.000
  3974    N   246   LYS     N 3974    -0.347900     14.01000 ; qtot 4.652
  3975    H   246   LYS     H 3975     0.274700      1.00800 ; qtot 4.927
  3976   CX   246   LYS    CA 3976    -0.240000     12.01000 ; qtot 4.687
  3977   H1   246   LYS    HA 3977     0.142600      1.00800 ; qtot 4.829
  3978   C8   246   LYS    CB 3978    -0.009400     12.01000 ; qtot 4.820
  3979   HC   246   LYS   HB2 3979     0.036200      1.00800 ; qtot 4.856
  3980   HC   246   LYS   HB3 3980     0.036200      1.00800 ; qtot 4.892
  3981   C8   246   LYS    CG 3981     0.018700     12.01000 ; qtot 4.911
  3982   HC   246   LYS   HG2 3982     0.010300      1.00800 ; qtot 4.921
  3983   HC   246   LYS   HG3 3983     0.010300      1.00800 ; qtot 4.932
  3984   C8   246   LYS    CD 3984    -0.047900     12.01000 ; qtot 4.884
  3985   HC   246   LYS   HD2 3985     0.062100      1.00800 ; qtot 4.946
  3986   HC   246   LYS   HD3 3986     0.062100      1.00800 ; qtot 5.008
  3987   C8   246   LYS    CE 3987    -0.014300     12.01000 ; qtot 4.994
  3988   HP   246   LYS   HE2 3988     0.113500      1.00800 ; qtot 5.107
  3989   HP   246   LYS   HE3 3989     0.113500      1.00800 ; qtot 5.221
  3990   N3   246   LYS    NZ 3990    -0.385400     14.01000 ; qtot 4.835
  3991    H   246   LYS   HZ1 3991     0.340000      1.00800 ; qtot 5.175
  3992    H   246   LYS   HZ2 3992     0.340000      1.00800 ; qtot 5.515
  3993    H   246   LYS   HZ3 3993     0.340000      1.00800 ; qtot 5.855
  3994    C   246   LYS     C 3994     0.734100     12.01000 ; qtot 6.589
  3995    O   246   LYS     O 3995    -0.589400     16.00000 ; qtot 6.000
  3996    N   247   CYS     N 3996    -0.415700     14.01000 ; qtot 5.584
  3997    H   247   CYS     H 3997     0.271900      1.00800 ; qtot 5.856
  3998   CX   247   CYS    CA 3998     0.021300     12.01000 ; qtot 5.877
  3999   H1   247   CYS    HA 3999     0.112400      1.00800 ; qtot 5.990
  4000  A2C   247   CYS    CB 4000    -0.123100     12.01000 ; qtot 5.867
  4001   H1   247   CYS   HB2 4001     0.111200      1.00800 ; qtot 5.978
  4002   H1   247   CYS   HB3 4002     0.111200      1.00800 ; qtot 6.089
  4003   SH   247   CYS    SG 4003    -0.311900     32.06000 ; qtot 5.777
  4004   HS   247   CYS    HG 4004     0.193300      1.00800 ; qtot 5.971
  4005    C   247   CYS     C 4005     0.597300     12.01000 ; qtot 6.568
  4006    O   247   CYS     O 4006    -0.567900     16.00000 ; qtot 6.000
  4007    N   248   PRO     N 4007    -0.254800     14.01000 ; qtot 5.745
  4008   CT   248   PRO    CD 4008     0.019200     12.01000 ; qtot 5.764
  4009   H1   248   PRO   HD2 4009     0.039100      1.00800 ; qtot 5.803
  4010   H1   248   PRO   HD3 4010     0.039100      1.00800 ; qtot 5.843
  4011   CT   248   PRO    CG 4011     0.018900     12.01000 ; qtot 5.861
  4012   HC   248   PRO   HG2 4012     0.021300      1.00800 ; qtot 5.883
  4013   HC   248   PRO   HG3 4013     0.021300      1.00800 ; qtot 5.904
  4014   CT   248   PRO    CB 4014    -0.007000     12.01000 ; qtot 5.897
  4015   HC   248   PRO   HB2 4015     0.025300      1.00800 ; qtot 5.922
  4016   HC   248   PRO   HB3 4016     0.025300      1.00800 ; qtot 5.948
  4017   CX   248   PRO    CA 4017    -0.026600     12.01000 ; qtot 5.921
  4018   H1   248   PRO    HA 4018     0.064100      1.00800 ; qtot 5.985
  4019    C   248   PRO     C 4019     0.589600     12.01000 ; qtot 6.575
  4020    O   248   PRO     O 4020    -0.574800     16.00000 ; qtot 6.000
  4021    N   249   VAL     N 4021    -0.415700     14.01000 ; qtot 5.584
  4022    H   249   VAL     H 4022     0.271900      1.00800 ; qtot 5.856
  4023   CX   249   VAL    CA 4023    -0.087500     12.01000 ; qtot 5.769
  4024   H1   249   VAL    HA 4024     0.096900      1.00800 ; qtot 5.866
  4025  A3C   249   VAL    CB 4025     0.298500     12.01000 ; qtot 6.164
  4026   HC   249   VAL    HB 4026    -0.029700      1.00800 ; qtot 6.134
  4027   CT   249   VAL   CG1 4027    -0.319200     12.01000 ; qtot 5.815
  4028   HC   249   VAL  HG11 4028     0.079100      1.00800 ; qtot 5.894
  4029   HC   249   VAL  HG12 4029     0.079100      1.00800 ; qtot 5.973
  4030   HC   249   VAL  HG13 4030     0.079100      1.00800 ; qtot 6.052
  4031   CT   249   VAL   CG2 4031    -0.319200     12.01000 ; qtot 5.733
  4032   HC   249   VAL  HG21 4032     0.079100      1.00800 ; qtot 5.812
  4033   HC   249   VAL  HG22 4033     0.079100      1.00800 ; qtot 5.891
  4034   HC   249   VAL  HG23 4034     0.079100      1.00800 ; qtot 5.971
  4035    C   249   VAL     C 4035     0.597300     12.01000 ; qtot 6.568
  4036    O   249   VAL     O 4036    -0.567900     16.00000 ; qtot 6.000
  4037    N   250   ALA     N 4037    -0.415700     14.01000 ; qtot 5.584
  4038    H   250   ALA     H 4038     0.271900      1.00800 ; qtot 5.856
  4039   CX   250   ALA    CA 4039     0.033700     12.01000 ; qtot 5.890
  4040   H1   250   ALA    HA 4040     0.082300      1.00800 ; qtot 5.972
  4041   CT   250   ALA    CB 4041    -0.182500     12.01000 ; qtot 5.790
  4042   HC   250   ALA   HB1 4042     0.060300      1.00800 ; qtot 5.850
  4043   HC   250   ALA   HB2 4043     0.060300      1.00800 ; qtot 5.910
  4044   HC   250   ALA   HB3 4044     0.060300      1.00800 ; qtot 5.971
  4045    C   250   ALA     C 4045     0.597300     12.01000 ; qtot 6.568
  4046    O   250   ALA     O 4046    -0.567900     16.00000 ; qtot 6.000
  4047    N   251   MET     N 4047    -0.415700     14.01000 ; qtot 5.584
  4048    H   251   MET     H 4048     0.271900      1.00800 ; qtot 5.856
  4049   CX   251   MET    CA 4049    -0.023700     12.01000 ; qtot 5.832
  4050   H1   251   MET    HA 4050     0.088000      1.00800 ; qtot 5.920
  4051  A2C   251   MET    CB 4051     0.034200     12.01000 ; qtot 5.955
  4052   HC   251   MET   HB2 4052     0.024100      1.00800 ; qtot 5.979
  4053   HC   251   MET   HB3 4053     0.024100      1.00800 ; qtot 6.003
  4054  A2C   251   MET    CG 4054     0.001800     12.01000 ; qtot 6.005
  4055   H1   251   MET   HG2 4055     0.044000      1.00800 ; qtot 6.049
  4056   H1   251   MET   HG3 4056     0.044000      1.00800 ; qtot 6.093
  4057    S   251   MET    SD 4057    -0.273700     32.06000 ; qtot 5.819
  4058   CT   251   MET    CE 4058    -0.053600     12.01000 ; qtot 5.765
  4059   H1   251   MET   HE1 4059     0.068400      1.00800 ; qtot 5.834
  4060   H1   251   MET   HE2 4060     0.068400      1.00800 ; qtot 5.902
  4061   H1   251   MET   HE3 4061     0.068400      1.00800 ; qtot 5.971
  4062    C   251   MET     C 4062     0.597300     12.01000 ; qtot 6.568
  4063    O   251   MET     O 4063    -0.567900     16.00000 ; qtot 6.000
  4064    N   252   GLU     N 4064    -0.516300     14.01000 ; qtot 5.484
  4065    H   252   GLU     H 4065     0.293600      1.00800 ; qtot 5.777
  4066   CX   252   GLU    CA 4066     0.039700     12.01000 ; qtot 5.817
  4067   H1   252   GLU    HA 4067     0.110500      1.00800 ; qtot 5.927
  4068  A2C   252   GLU    CB 4068     0.056000     12.01000 ; qtot 5.983
  4069   HC   252   GLU   HB2 4069    -0.017300      1.00800 ; qtot 5.966
  4070   HC   252   GLU   HB3 4070    -0.017300      1.00800 ; qtot 5.949
  4071  A2C   252   GLU    CG 4071     0.013600     12.01000 ; qtot 5.962
  4072   HC   252   GLU   HG2 4072    -0.042500      1.00800 ; qtot 5.920
  4073   HC   252   GLU   HG3 4073    -0.042500      1.00800 ; qtot 5.877
  4074   CO   252   GLU    CD 4074     0.805400     12.01000 ; qtot 6.683
  4075   O2   252   GLU   OE1 4075    -0.818800     16.00000 ; qtot 5.864
  4076   O2   252   GLU   OE2 4076    -0.818800     16.00000 ; qtot 5.045
  4077    C   252   GLU     C 4077     0.536600     12.01000 ; qtot 5.582
  4078    O   252   GLU     O 4078    -0.581900     16.00000 ; qtot 5.000
  4079    N   253   GLU     N 4079    -0.516300     14.01000 ; qtot 4.484
  4080    H   253   GLU     H 4080     0.293600      1.00800 ; qtot 4.777
  4081   CX   253   GLU    CA 4081     0.039700     12.01000 ; qtot 4.817
  4082   H1   253   GLU    HA 4082     0.110500      1.00800 ; qtot 4.927
  4083  A2C   253   GLU    CB 4083     0.056000     12.01000 ; qtot 4.983
  4084   HC   253   GLU   HB2 4084    -0.017300      1.00800 ; qtot 4.966
  4085   HC   253   GLU   HB3 4085    -0.017300      1.00800 ; qtot 4.949
  4086  A2C   253   GLU    CG 4086     0.013600     12.01000 ; qtot 4.962
  4087   HC   253   GLU   HG2 4087    -0.042500      1.00800 ; qtot 4.920
  4088   HC   253   GLU   HG3 4088    -0.042500      1.00800 ; qtot 4.877
  4089   CO   253   GLU    CD 4089     0.805400     12.01000 ; qtot 5.683
  4090   O2   253   GLU   OE1 4090    -0.818800     16.00000 ; qtot 4.864
  4091   O2   253   GLU   OE2 4091    -0.818800     16.00000 ; qtot 4.045
  4092    C   253   GLU     C 4092     0.536600     12.01000 ; qtot 4.582
  4093    O   253   GLU     O 4093    -0.581900     16.00000 ; qtot 4.000
  4094    N   254   ALA     N 4094    -0.415700     14.01000 ; qtot 3.584
  4095    H   254   ALA     H 4095     0.271900      1.00800 ; qtot 3.856
  4096   CX   254   ALA    CA 4096     0.033700     12.01000 ; qtot 3.890
  4097   H1   254   ALA    HA 4097     0.082300      1.00800 ; qtot 3.972
  4098   CT   254   ALA    CB 4098    -0.182500     12.01000 ; qtot 3.790
  4099   HC   254   ALA   HB1 4099     0.060300      1.00800 ; qtot 3.850
  4100   HC   254   ALA   HB2 4100     0.060300      1.00800 ; qtot 3.910
  4101   HC   254   ALA   HB3 4101     0.060300      1.00800 ; qtot 3.971
  4102    C   254   ALA     C 4102     0.597300     12.01000 ; qtot 4.568
  4103    O   254   ALA     O 4103    -0.567900     16.00000 ; qtot 4.000
  4104    N   255   ASP     N 4104    -0.516300     14.01000 ; qtot 3.484
  4105    H   255   ASP     H 4105     0.293600      1.00800 ; qtot 3.777
  4106   CX   255   ASP    CA 4106     0.038100     12.01000 ; qtot 3.815
  4107   H1   255   ASP    HA 4107     0.088000      1.00800 ; qtot 3.903
  4108  A2C   255   ASP    CB 4108    -0.030300     12.01000 ; qtot 3.873
  4109   HC   255   ASP   HB2 4109    -0.012200      1.00800 ; qtot 3.861
  4110   HC   255   ASP   HB3 4110    -0.012200      1.00800 ; qtot 3.849
  4111   CO   255   ASP    CG 4111     0.799400     12.01000 ; qtot 4.648
  4112   O2   255   ASP   OD1 4112    -0.801400     16.00000 ; qtot 3.847
  4113   O2   255   ASP   OD2 4113    -0.801400     16.00000 ; qtot 3.045
  4114    C   255   ASP     C 4114     0.536600     12.01000 ; qtot 3.582
  4115    O   255   ASP     O 4115    -0.581900     16.00000 ; qtot 3.000
  4116    N   256   ASP     N 4116    -0.516300     14.01000 ; qtot 2.484
  4117    H   256   ASP     H 4117     0.293600      1.00800 ; qtot 2.777
  4118   CX   256   ASP    CA 4118     0.038100     12.01000 ; qtot 2.815
  4119   H1   256   ASP    HA 4119     0.088000      1.00800 ; qtot 2.903
  4120  A2C   256   ASP    CB 4120    -0.030300     12.01000 ; qtot 2.873
  4121   HC   256   ASP   HB2 4121    -0.012200      1.00800 ; qtot 2.861
  4122   HC   256   ASP   HB3 4122    -0.012200      1.00800 ; qtot 2.849
  4123   CO   256   ASP    CG 4123     0.799400     12.01000 ; qtot 3.648
  4124   O2   256   ASP   OD1 4124    -0.801400     16.00000 ; qtot 2.847
  4125   O2   256   ASP   OD2 4125    -0.801400     16.00000 ; qtot 2.045
  4126    C   256   ASP     C 4126     0.536600     12.01000 ; qtot 2.582
  4127    O   256   ASP     O 4127    -0.581900     16.00000 ; qtot 2.000
  4128    N   257   THR     N 4128    -0.415700     14.01000 ; qtot 1.584
  4129    H   257   THR     H 4129     0.271900      1.00800 ; qtot 1.856
  4130   CX   257   THR    CA 4130    -0.038900     12.01000 ; qtot 1.817
  4131   H1   257   THR    HA 4131     0.100700      1.00800 ; qtot 1.918
  4132  A3C   257   THR    CB 4132     0.365400     12.01000 ; qtot 2.283
  4133   H1   257   THR    HB 4133     0.004300      1.00800 ; qtot 2.288
  4134   CT   257   THR   CG2 4134    -0.243800     12.01000 ; qtot 2.044
  4135   HC   257   THR  HG21 4135     0.064200      1.00800 ; qtot 2.108
  4136   HC   257   THR  HG22 4136     0.064200      1.00800 ; qtot 2.172
  4137   HC   257   THR  HG23 4137     0.064200      1.00800 ; qtot 2.236
  4138   OH   257   THR   OG1 4138    -0.676100     16.00000 ; qtot 1.560
  4139   HO   257   THR   HG1 4139     0.410200      1.00800 ; qtot 1.971
  4140    C   257   THR     C 4140     0.597300     12.01000 ; qtot 2.568
  4141    O   257   THR     O 4141    -0.567900     16.00000 ; qtot 2.000
  4142    N   258   VAL     N 4142    -0.415700     14.01000 ; qtot 1.584
  4143    H   258   VAL     H 4143     0.271900      1.00800 ; qtot 1.856
  4144   CX   258   VAL    CA 4144    -0.087500     12.01000 ; qtot 1.769
  4145   H1   258   VAL    HA 4145     0.096900      1.00800 ; qtot 1.866
  4146  A3C   258   VAL    CB 4146     0.298500     12.01000 ; qtot 2.164
  4147   HC   258   VAL    HB 4147    -0.029700      1.00800 ; qtot 2.134
  4148   CT   258   VAL   CG1 4148    -0.319200     12.01000 ; qtot 1.815
  4149   HC   258   VAL  HG11 4149     0.079100      1.00800 ; qtot 1.894
  4150   HC   258   VAL  HG12 4150     0.079100      1.00800 ; qtot 1.973
  4151   HC   258   VAL  HG13 4151     0.079100      1.00800 ; qtot 2.052
  4152   CT   258   VAL   CG2 4152    -0.319200     12.01000 ; qtot 1.733
  4153   HC   258   VAL  HG21 4153     0.079100      1.00800 ; qtot 1.812
  4154   HC   258   VAL  HG22 4154     0.079100      1.00800 ; qtot 1.891
  4155   HC   258   VAL  HG23 4155     0.079100      1.00800 ; qtot 1.971
  4156    C   258   VAL     C 4156     0.597300     12.01000 ; qtot 2.568
  4157    O   258   VAL     O 4157    -0.567900     16.00000 ; qtot 2.000
  4158    N   259   ALA     N 4158    -0.415700     14.01000 ; qtot 1.584
  4159    H   259   ALA     H 4159     0.271900      1.00800 ; qtot 1.856
  4160   CX   259   ALA    CA 4160     0.033700     12.01000 ; qtot 1.890
  4161   H1   259   ALA    HA 4161     0.082300      1.00800 ; qtot 1.972
  4162   CT   259   ALA    CB 4162    -0.182500     12.01000 ; qtot 1.790
  4163   HC   259   ALA   HB1 4163     0.060300      1.00800 ; qtot 1.850
  4164   HC   259   ALA   HB2 4164     0.060300      1.00800 ; qtot 1.910
  4165   HC   259   ALA   HB3 4165     0.060300      1.00800 ; qtot 1.971
  4166    C   259   ALA     C 4166     0.597300     12.01000 ; qtot 2.568
  4167    O   259   ALA     O 4167    -0.567900     16.00000 ; qtot 2.000
  4168    N   260   PRO     N 4168    -0.254800     14.01000 ; qtot 1.745
  4169   CT   260   PRO    CD 4169     0.019200     12.01000 ; qtot 1.764
  4170   H1   260   PRO   HD2 4170     0.039100      1.00800 ; qtot 1.803
  4171   H1   260   PRO   HD3 4171     0.039100      1.00800 ; qtot 1.843
  4172   CT   260   PRO    CG 4172     0.018900     12.01000 ; qtot 1.861
  4173   HC   260   PRO   HG2 4173     0.021300      1.00800 ; qtot 1.883
  4174   HC   260   PRO   HG3 4174     0.021300      1.00800 ; qtot 1.904
  4175   CT   260   PRO    CB 4175    -0.007000     12.01000 ; qtot 1.897
  4176   HC   260   PRO   HB2 4176     0.025300      1.00800 ; qtot 1.922
  4177   HC   260   PRO   HB3 4177     0.025300      1.00800 ; qtot 1.948
  4178   CX   260   PRO    CA 4178    -0.026600     12.01000 ; qtot 1.921
  4179   H1   260   PRO    HA 4179     0.064100      1.00800 ; qtot 1.985
  4180    C   260   PRO     C 4180     0.589600     12.01000 ; qtot 2.575
  4181    O   260   PRO     O 4181    -0.574800     16.00000 ; qtot 2.000
  4182    N   261   SER     N 4182    -0.415700     14.01000 ; qtot 1.584
  4183    H   261   SER     H 4183     0.271900      1.00800 ; qtot 1.856
  4184   CX   261   SER    CA 4184    -0.024900     12.01000 ; qtot 1.831
  4185   H1   261   SER    HA 4185     0.084300      1.00800 ; qtot 1.916
  4186  A2C   261   SER    CB 4186     0.211700     12.01000 ; qtot 2.127
  4187   H1   261   SER   HB2 4187     0.035200      1.00800 ; qtot 2.162
  4188   H1   261   SER   HB3 4188     0.035200      1.00800 ; qtot 2.198
  4189   OH   261   SER    OG 4189    -0.654600     16.00000 ; qtot 1.543
  4190   HO   261   SER    HG 4190     0.427500      1.00800 ; qtot 1.971
  4191    C   261   SER     C 4191     0.597300     12.01000 ; qtot 2.568
  4192    O   261   SER     O 4192    -0.567900     16.00000 ; qtot 2.000
  4193    N   262   SER     N 4193    -0.415700     14.01000 ; qtot 1.584
  4194    H   262   SER     H 4194     0.271900      1.00800 ; qtot 1.856
  4195   CX   262   SER    CA 4195    -0.024900     12.01000 ; qtot 1.831
  4196   H1   262   SER    HA 4196     0.084300      1.00800 ; qtot 1.916
  4197  A2C   262   SER    CB 4197     0.211700     12.01000 ; qtot 2.127
  4198   H1   262   SER   HB2 4198     0.035200      1.00800 ; qtot 2.162
  4199   H1   262   SER   HB3 4199     0.035200      1.00800 ; qtot 2.198
  4200   OH   262   SER    OG 4200    -0.654600     16.00000 ; qtot 1.543
  4201   HO   262   SER    HG 4201     0.427500      1.00800 ; qtot 1.971
  4202    C   262   SER     C 4202     0.597300     12.01000 ; qtot 2.568
  4203    O   262   SER     O 4203    -0.567900     16.00000 ; qtot 2.000
  4204    N   263   THR     N 4204    -0.415700     14.01000 ; qtot 1.584
  4205    H   263   THR     H 4205     0.271900      1.00800 ; qtot 1.856
  4206   CX   263   THR    CA 4206    -0.038900     12.01000 ; qtot 1.817
  4207   H1   263   THR    HA 4207     0.100700      1.00800 ; qtot 1.918
  4208  A3C   263   THR    CB 4208     0.365400     12.01000 ; qtot 2.283
  4209   H1   263   THR    HB 4209     0.004300      1.00800 ; qtot 2.288
  4210   CT   263   THR   CG2 4210    -0.243800     12.01000 ; qtot 2.044
  4211   HC   263   THR  HG21 4211     0.064200      1.00800 ; qtot 2.108
  4212   HC   263   THR  HG22 4212     0.064200      1.00800 ; qtot 2.172
  4213   HC   263   THR  HG23 4213     0.064200      1.00800 ; qtot 2.236
  4214   OH   263   THR   OG1 4214    -0.676100     16.00000 ; qtot 1.560
  4215   HO   263   THR   HG1 4215     0.410200      1.00800 ; qtot 1.971
  4216    C   263   THR     C 4216     0.597300     12.01000 ; qtot 2.568
  4217    O   263   THR     O 4217    -0.567900     16.00000 ; qtot 2.000
  4218    N   264   PHE     N 4218    -0.415700     14.01000 ; qtot 1.584
  4219    H   264   PHE     H 4219     0.271900      1.00800 ; qtot 1.856
  4220   CX   264   PHE    CA 4220    -0.002400     12.01000 ; qtot 1.854
  4221   H1   264   PHE    HA 4221     0.097800      1.00800 ; qtot 1.952
  4222   CT   264   PHE    CB 4222    -0.034300     12.01000 ; qtot 1.917
  4223   HC   264   PHE   HB2 4223     0.029500      1.00800 ; qtot 1.947
  4224   HC   264   PHE   HB3 4224     0.029500      1.00800 ; qtot 1.976
  4225   CA   264   PHE    CG 4225     0.011800     12.01000 ; qtot 1.988
  4226   CA   264   PHE   CD1 4226    -0.125600     12.01000 ; qtot 1.862
  4227   HA   264   PHE   HD1 4227     0.133000      1.00800 ; qtot 1.995
  4228   CA   264   PHE   CE1 4228    -0.170400     12.01000 ; qtot 1.825
  4229   HA   264   PHE   HE1 4229     0.143000      1.00800 ; qtot 1.968
  4230   CA   264   PHE    CZ 4230    -0.107200     12.01000 ; qtot 1.861
  4231   HA   264   PHE    HZ 4231     0.129700      1.00800 ; qtot 1.991
  4232   CA   264   PHE   CE2 4232    -0.170400     12.01000 ; qtot 1.820
  4233   HA   264   PHE   HE2 4233     0.143000      1.00800 ; qtot 1.963
  4234   CA   264   PHE   CD2 4234    -0.125600     12.01000 ; qtot 1.838
  4235   HA   264   PHE   HD2 4235     0.133000      1.00800 ; qtot 1.971
  4236    C   264   PHE     C 4236     0.597300     12.01000 ; qtot 2.568
  4237    O   264   PHE     O 4237    -0.567900     16.00000 ; qtot 2.000
  4238    N   265   CYS     N 4238    -0.415700     14.01000 ; qtot 1.584
  4239    H   265   CYS     H 4239     0.271900      1.00800 ; qtot 1.856
  4240   CX   265   CYS    CA 4240     0.021300     12.01000 ; qtot 1.877
  4241   H1   265   CYS    HA 4241     0.112400      1.00800 ; qtot 1.990
  4242  A2C   265   CYS    CB 4242    -0.123100     12.01000 ; qtot 1.867
  4243   H1   265   CYS   HB2 4243     0.111200      1.00800 ; qtot 1.978
  4244   H1   265   CYS   HB3 4244     0.111200      1.00800 ; qtot 2.089
  4245   SH   265   CYS    SG 4245    -0.311900     32.06000 ; qtot 1.777
  4246   HS   265   CYS    HG 4246     0.193300      1.00800 ; qtot 1.971
  4247    C   265   CYS     C 4247     0.597300     12.01000 ; qtot 2.568
  4248    O   265   CYS     O 4248    -0.567900     16.00000 ; qtot 2.000
  4249    N   266   LYS     N 4249    -0.347900     14.01000 ; qtot 1.652
  4250    H   266   LYS     H 4250     0.274700      1.00800 ; qtot 1.927
  4251   CX   266   LYS    CA 4251    -0.240000     12.01000 ; qtot 1.687
  4252   H1   266   LYS    HA 4252     0.142600      1.00800 ; qtot 1.829
  4253   C8   266   LYS    CB 4253    -0.009400     12.01000 ; qtot 1.820
  4254   HC   266   LYS   HB2 4254     0.036200      1.00800 ; qtot 1.856
  4255   HC   266   LYS   HB3 4255     0.036200      1.00800 ; qtot 1.892
  4256   C8   266   LYS    CG 4256     0.018700     12.01000 ; qtot 1.911
  4257   HC   266   LYS   HG2 4257     0.010300      1.00800 ; qtot 1.921
  4258   HC   266   LYS   HG3 4258     0.010300      1.00800 ; qtot 1.932
  4259   C8   266   LYS    CD 4259    -0.047900     12.01000 ; qtot 1.884
  4260   HC   266   LYS   HD2 4260     0.062100      1.00800 ; qtot 1.946
  4261   HC   266   LYS   HD3 4261     0.062100      1.00800 ; qtot 2.008
  4262   C8   266   LYS    CE 4262    -0.014300     12.01000 ; qtot 1.994
  4263   HP   266   LYS   HE2 4263     0.113500      1.00800 ; qtot 2.107
  4264   HP   266   LYS   HE3 4264     0.113500      1.00800 ; qtot 2.221
  4265   N3   266   LYS    NZ 4265    -0.385400     14.01000 ; qtot 1.835
  4266    H   266   LYS   HZ1 4266     0.340000      1.00800 ; qtot 2.175
  4267    H   266   LYS   HZ2 4267     0.340000      1.00800 ; qtot 2.515
  4268    H   266   LYS   HZ3 4268     0.340000      1.00800 ; qtot 2.855
  4269    C   266   LYS     C 4269     0.734100     12.01000 ; qtot 3.589
  4270    O   266   LYS     O 4270    -0.589400     16.00000 ; qtot 3.000
  4271    N   267   VAL     N 4271    -0.415700     14.01000 ; qtot 2.584
  4272    H   267   VAL     H 4272     0.271900      1.00800 ; qtot 2.856
  4273   CX   267   VAL    CA 4273    -0.087500     12.01000 ; qtot 2.769
  4274   H1   267   VAL    HA 4274     0.096900      1.00800 ; qtot 2.866
  4275  A3C   267   VAL    CB 4275     0.298500     12.01000 ; qtot 3.164
  4276   HC   267   VAL    HB 4276    -0.029700      1.00800 ; qtot 3.134
  4277   CT   267   VAL   CG1 4277    -0.319200     12.01000 ; qtot 2.815
  4278   HC   267   VAL  HG11 4278     0.079100      1.00800 ; qtot 2.894
  4279   HC   267   VAL  HG12 4279     0.079100      1.00800 ; qtot 2.973
  4280   HC   267   VAL  HG13 4280     0.079100      1.00800 ; qtot 3.052
  4281   CT   267   VAL   CG2 4281    -0.319200     12.01000 ; qtot 2.733
  4282   HC   267   VAL  HG21 4282     0.079100      1.00800 ; qtot 2.812
  4283   HC   267   VAL  HG22 4283     0.079100      1.00800 ; qtot 2.891
  4284   HC   267   VAL  HG23 4284     0.079100      1.00800 ; qtot 2.971
  4285    C   267   VAL     C 4285     0.597300     12.01000 ; qtot 3.568
  4286    O   267   VAL     O 4286    -0.567900     16.00000 ; qtot 3.000
  4287    N   268   TYR     N 4287    -0.415700     14.01000 ; qtot 2.584
  4288    H   268   TYR     H 4288     0.271900      1.00800 ; qtot 2.856
  4289   CX   268   TYR    CA 4289    -0.001400     12.01000 ; qtot 2.855
  4290   H1   268   TYR    HA 4290     0.087600      1.00800 ; qtot 2.942
  4291   CT   268   TYR    CB 4291    -0.015200     12.01000 ; qtot 2.927
  4292   HC   268   TYR   HB2 4292     0.029500      1.00800 ; qtot 2.957
  4293   HC   268   TYR   HB3 4293     0.029500      1.00800 ; qtot 2.986
  4294   CA   268   TYR    CG 4294    -0.001100     12.01000 ; qtot 2.985
  4295   CA   268   TYR   CD1 4295    -0.190600     12.01000 ; qtot 2.794
  4296   HA   268   TYR   HD1 4296     0.169900      1.00800 ; qtot 2.964
  4297   CA   268   TYR   CE1 4297    -0.234100     12.01000 ; qtot 2.730
  4298   HA   268   TYR   HE1 4298     0.165600      1.00800 ; qtot 2.896
  4299    C   268   TYR    CZ 4299     0.322600     12.01000 ; qtot 3.218
  4300   OH   268   TYR    OH 4300    -0.557900     16.00000 ; qtot 2.661
  4301   HO   268   TYR    HH 4301     0.399200      1.00800 ; qtot 3.060
  4302   CA   268   TYR   CE2 4302    -0.234100     12.01000 ; qtot 2.826
  4303   HA   268   TYR   HE2 4303     0.165600      1.00800 ; qtot 2.991
  4304   CA   268   TYR   CD2 4304    -0.190600     12.01000 ; qtot 2.801
  4305   HA   268   TYR   HD2 4305     0.169900      1.00800 ; qtot 2.971
  4306    C   268   TYR     C 4306     0.597300     12.01000 ; qtot 3.568
  4307    O   268   TYR     O 4307    -0.567900     16.00000 ; qtot 3.000
  4308    N   269   THR     N 4308    -0.415700     14.01000 ; qtot 2.584
  4309    H   269   THR     H 4309     0.271900      1.00800 ; qtot 2.856
  4310   CX   269   THR    CA 4310    -0.038900     12.01000 ; qtot 2.817
  4311   H1   269   THR    HA 4311     0.100700      1.00800 ; qtot 2.918
  4312  A3C   269   THR    CB 4312     0.365400     12.01000 ; qtot 3.283
  4313   H1   269   THR    HB 4313     0.004300      1.00800 ; qtot 3.288
  4314   CT   269   THR   CG2 4314    -0.243800     12.01000 ; qtot 3.044
  4315   HC   269   THR  HG21 4315     0.064200      1.00800 ; qtot 3.108
  4316   HC   269   THR  HG22 4316     0.064200      1.00800 ; qtot 3.172
  4317   HC   269   THR  HG23 4317     0.064200      1.00800 ; qtot 3.236
  4318   OH   269   THR   OG1 4318    -0.676100     16.00000 ; qtot 2.560
  4319   HO   269   THR   HG1 4319     0.410200      1.00800 ; qtot 2.971
  4320    C   269   THR     C 4320     0.597300     12.01000 ; qtot 3.568
  4321    O   269   THR     O 4321    -0.567900     16.00000 ; qtot 3.000
  4322    N   270   LEU     N 4322    -0.415700     14.01000 ; qtot 2.584
  4323    H   270   LEU     H 4323     0.271900      1.00800 ; qtot 2.856
  4324   CX   270   LEU    CA 4324    -0.051800     12.01000 ; qtot 2.804
  4325   H1   270   LEU    HA 4325     0.092200      1.00800 ; qtot 2.897
  4326  A2C   270   LEU    CB 4326    -0.110200     12.01000 ; qtot 2.786
  4327   HC   270   LEU   HB2 4327     0.045700      1.00800 ; qtot 2.832
  4328   HC   270   LEU   HB3 4328     0.045700      1.00800 ; qtot 2.878
  4329  A3C   270   LEU    CG 4329     0.353100     12.01000 ; qtot 3.231
  4330   HC   270   LEU    HG 4330    -0.036100      1.00800 ; qtot 3.195
  4331   CT   270   LEU   CD1 4331    -0.412100     12.01000 ; qtot 2.783
  4332   HC   270   LEU  HD11 4332     0.100000      1.00800 ; qtot 2.883
  4333   HC   270   LEU  HD12 4333     0.100000      1.00800 ; qtot 2.983
  4334   HC   270   LEU  HD13 4334     0.100000      1.00800 ; qtot 3.083
  4335   CT   270   LEU   CD2 4335    -0.412100     12.01000 ; qtot 2.671
  4336   HC   270   LEU  HD21 4336     0.100000      1.00800 ; qtot 2.771
  4337   HC   270   LEU  HD22 4337     0.100000      1.00800 ; qtot 2.871
  4338   HC   270   LEU  HD23 4338     0.100000      1.00800 ; qtot 2.971
  4339    C   270   LEU     C 4339     0.597300     12.01000 ; qtot 3.568
  4340    O   270   LEU     O 4340    -0.567900     16.00000 ; qtot 3.000
  4341    N   271   THR     N 4341    -0.415700     14.01000 ; qtot 2.584
  4342    H   271   THR     H 4342     0.271900      1.00800 ; qtot 2.856
  4343   CX   271   THR    CA 4343    -0.038900     12.01000 ; qtot 2.817
  4344   H1   271   THR    HA 4344     0.100700      1.00800 ; qtot 2.918
  4345  A3C   271   THR    CB 4345     0.365400     12.01000 ; qtot 3.283
  4346   H1   271   THR    HB 4346     0.004300      1.00800 ; qtot 3.288
  4347   CT   271   THR   CG2 4347    -0.243800     12.01000 ; qtot 3.044
  4348   HC   271   THR  HG21 4348     0.064200      1.00800 ; qtot 3.108
  4349   HC   271   THR  HG22 4349     0.064200      1.00800 ; qtot 3.172
  4350   HC   271   THR  HG23 4350     0.064200      1.00800 ; qtot 3.236
  4351   OH   271   THR   OG1 4351    -0.676100     16.00000 ; qtot 2.560
  4352   HO   271   THR   HG1 4352     0.410200      1.00800 ; qtot 2.971
  4353    C   271   THR     C 4353     0.597300     12.01000 ; qtot 3.568
  4354    O   271   THR     O 4354    -0.567900     16.00000 ; qtot 3.000
  4355    N   272   PRO     N 4355    -0.254800     14.01000 ; qtot 2.745
  4356   CT   272   PRO    CD 4356     0.019200     12.01000 ; qtot 2.764
  4357   H1   272   PRO   HD2 4357     0.039100      1.00800 ; qtot 2.803
  4358   H1   272   PRO   HD3 4358     0.039100      1.00800 ; qtot 2.843
  4359   CT   272   PRO    CG 4359     0.018900     12.01000 ; qtot 2.861
  4360   HC   272   PRO   HG2 4360     0.021300      1.00800 ; qtot 2.883
  4361   HC   272   PRO   HG3 4361     0.021300      1.00800 ; qtot 2.904
  4362   CT   272   PRO    CB 4362    -0.007000     12.01000 ; qtot 2.897
  4363   HC   272   PRO   HB2 4363     0.025300      1.00800 ; qtot 2.922
  4364   HC   272   PRO   HB3 4364     0.025300      1.00800 ; qtot 2.948
  4365   CX   272   PRO    CA 4365    -0.026600     12.01000 ; qtot 2.921
  4366   H1   272   PRO    HA 4366     0.064100      1.00800 ; qtot 2.985
  4367    C   272   PRO     C 4367     0.589600     12.01000 ; qtot 3.575
  4368    O   272   PRO     O 4368    -0.574800     16.00000 ; qtot 3.000
  4369    N   273   PHE     N 4369    -0.415700     14.01000 ; qtot 2.584
  4370    H   273   PHE     H 4370     0.271900      1.00800 ; qtot 2.856
  4371   CX   273   PHE    CA 4371    -0.002400     12.01000 ; qtot 2.854
  4372   H1   273   PHE    HA 4372     0.097800      1.00800 ; qtot 2.952
  4373   CT   273   PHE    CB 4373    -0.034300     12.01000 ; qtot 2.917
  4374   HC   273   PHE   HB2 4374     0.029500      1.00800 ; qtot 2.947
  4375   HC   273   PHE   HB3 4375     0.029500      1.00800 ; qtot 2.976
  4376   CA   273   PHE    CG 4376     0.011800     12.01000 ; qtot 2.988
  4377   CA   273   PHE   CD1 4377    -0.125600     12.01000 ; qtot 2.862
  4378   HA   273   PHE   HD1 4378     0.133000      1.00800 ; qtot 2.995
  4379   CA   273   PHE   CE1 4379    -0.170400     12.01000 ; qtot 2.825
  4380   HA   273   PHE   HE1 4380     0.143000      1.00800 ; qtot 2.968
  4381   CA   273   PHE    CZ 4381    -0.107200     12.01000 ; qtot 2.861
  4382   HA   273   PHE    HZ 4382     0.129700      1.00800 ; qtot 2.991
  4383   CA   273   PHE   CE2 4383    -0.170400     12.01000 ; qtot 2.820
  4384   HA   273   PHE   HE2 4384     0.143000      1.00800 ; qtot 2.963
  4385   CA   273   PHE   CD2 4385    -0.125600     12.01000 ; qtot 2.838
  4386   HA   273   PHE   HD2 4386     0.133000      1.00800 ; qtot 2.971
  4387    C   273   PHE     C 4387     0.597300     12.01000 ; qtot 3.568
  4388    O   273   PHE     O 4388    -0.567900     16.00000 ; qtot 3.000
  4389    N   274   LEU     N 4389    -0.415700     14.01000 ; qtot 2.584
  4390    H   274   LEU     H 4390     0.271900      1.00800 ; qtot 2.856
  4391   CX   274   LEU    CA 4391    -0.051800     12.01000 ; qtot 2.804
  4392   H1   274   LEU    HA 4392     0.092200      1.00800 ; qtot 2.897
  4393  A2C   274   LEU    CB 4393    -0.110200     12.01000 ; qtot 2.786
  4394   HC   274   LEU   HB2 4394     0.045700      1.00800 ; qtot 2.832
  4395   HC   274   LEU   HB3 4395     0.045700      1.00800 ; qtot 2.878
  4396  A3C   274   LEU    CG 4396     0.353100     12.01000 ; qtot 3.231
  4397   HC   274   LEU    HG 4397    -0.036100      1.00800 ; qtot 3.195
  4398   CT   274   LEU   CD1 4398    -0.412100     12.01000 ; qtot 2.783
  4399   HC   274   LEU  HD11 4399     0.100000      1.00800 ; qtot 2.883
  4400   HC   274   LEU  HD12 4400     0.100000      1.00800 ; qtot 2.983
  4401   HC   274   LEU  HD13 4401     0.100000      1.00800 ; qtot 3.083
  4402   CT   274   LEU   CD2 4402    -0.412100     12.01000 ; qtot 2.671
  4403   HC   274   LEU  HD21 4403     0.100000      1.00800 ; qtot 2.771
  4404   HC   274   LEU  HD22 4404     0.100000      1.00800 ; qtot 2.871
  4405   HC   274   LEU  HD23 4405     0.100000      1.00800 ; qtot 2.971
  4406    C   274   LEU     C 4406     0.597300     12.01000 ; qtot 3.568
  4407    O   274   LEU     O 4407    -0.567900     16.00000 ; qtot 3.000
  4408    N   275   ALA     N 4408    -0.415700     14.01000 ; qtot 2.584
  4409    H   275   ALA     H 4409     0.271900      1.00800 ; qtot 2.856
  4410   CX   275   ALA    CA 4410     0.033700     12.01000 ; qtot 2.890
  4411   H1   275   ALA    HA 4411     0.082300      1.00800 ; qtot 2.972
  4412   CT   275   ALA    CB 4412    -0.182500     12.01000 ; qtot 2.790
  4413   HC   275   ALA   HB1 4413     0.060300      1.00800 ; qtot 2.850
  4414   HC   275   ALA   HB2 4414     0.060300      1.00800 ; qtot 2.910
  4415   HC   275   ALA   HB3 4415     0.060300      1.00800 ; qtot 2.971
  4416    C   275   ALA     C 4416     0.597300     12.01000 ; qtot 3.568
  4417    O   275   ALA     O 4417    -0.567900     16.00000 ; qtot 3.000
  4418    N   276   ASN     N 4418    -0.415700     14.01000 ; qtot 2.584
  4419    H   276   ASN     H 4419     0.271900      1.00800 ; qtot 2.856
  4420   CX   276   ASN    CA 4420     0.014300     12.01000 ; qtot 2.870
  4421   H1   276   ASN    HA 4421     0.104800      1.00800 ; qtot 2.975
  4422  A2C   276   ASN    CB 4422    -0.204100     12.01000 ; qtot 2.771
  4423   HC   276   ASN   HB2 4423     0.079700      1.00800 ; qtot 2.851
  4424   HC   276   ASN   HB3 4424     0.079700      1.00800 ; qtot 2.931
  4425    C   276   ASN    CG 4425     0.713000     12.01000 ; qtot 3.644
  4426    O   276   ASN   OD1 4426    -0.593100     16.00000 ; qtot 3.050
  4427    N   276   ASN   ND2 4427    -0.919100     14.01000 ; qtot 2.131
  4428    H   276   ASN  HD21 4428     0.419600      1.00800 ; qtot 2.551
  4429    H   276   ASN  HD22 4429     0.419600      1.00800 ; qtot 2.971
  4430    C   276   ASN     C 4430     0.597300     12.01000 ; qtot 3.568
  4431    O   276   ASN     O 4431    -0.567900     16.00000 ; qtot 3.000
  4432    N   277   ASN     N 4432    -0.415700     14.01000 ; qtot 2.584
  4433    H   277   ASN     H 4433     0.271900      1.00800 ; qtot 2.856
  4434   CX   277   ASN    CA 4434     0.014300     12.01000 ; qtot 2.870
  4435   H1   277   ASN    HA 4435     0.104800      1.00800 ; qtot 2.975
  4436  A2C   277   ASN    CB 4436    -0.204100     12.01000 ; qtot 2.771
  4437   HC   277   ASN   HB2 4437     0.079700      1.00800 ; qtot 2.851
  4438   HC   277   ASN   HB3 4438     0.079700      1.00800 ; qtot 2.931
  4439    C   277   ASN    CG 4439     0.713000     12.01000 ; qtot 3.644
  4440    O   277   ASN   OD1 4440    -0.593100     16.00000 ; qtot 3.050
  4441    N   277   ASN   ND2 4441    -0.919100     14.01000 ; qtot 2.131
  4442    H   277   ASN  HD21 4442     0.419600      1.00800 ; qtot 2.551
  4443    H   277   ASN  HD22 4443     0.419600      1.00800 ; qtot 2.971
  4444    C   277   ASN     C 4444     0.597300     12.01000 ; qtot 3.568
  4445    O   277   ASN     O 4445    -0.567900     16.00000 ; qtot 3.000
  4446    N   278   ARG     N 4446    -0.347900     14.01000 ; qtot 2.652
  4447    H   278   ARG     H 4447     0.274700      1.00800 ; qtot 2.927
  4448   CX   278   ARG    CA 4448    -0.263700     12.01000 ; qtot 2.663
  4449   H1   278   ARG    HA 4449     0.156000      1.00800 ; qtot 2.819
  4450   C8   278   ARG    CB 4450    -0.000700     12.01000 ; qtot 2.818
  4451   HC   278   ARG   HB2 4451     0.032700      1.00800 ; qtot 2.851
  4452   HC   278   ARG   HB3 4452     0.032700      1.00800 ; qtot 2.884
  4453   C8   278   ARG    CG 4453     0.039000     12.01000 ; qtot 2.923
  4454   HC   278   ARG   HG2 4454     0.028500      1.00800 ; qtot 2.951
  4455   HC   278   ARG   HG3 4455     0.028500      1.00800 ; qtot 2.980
  4456   C8   278   ARG    CD 4456     0.048600     12.01000 ; qtot 3.028
  4457   H1   278   ARG   HD2 4457     0.068700      1.00800 ; qtot 3.097
  4458   H1   278   ARG   HD3 4458     0.068700      1.00800 ; qtot 3.166
  4459   N2   278   ARG    NE 4459    -0.529500     14.01000 ; qtot 2.636
  4460    H   278   ARG    HE 4460     0.345600      1.00800 ; qtot 2.982
  4461   CA   278   ARG    CZ 4461     0.807600     12.01000 ; qtot 3.789
  4462   N2   278   ARG   NH1 4462    -0.862700     14.01000 ; qtot 2.927
  4463    H   278   ARG  HH11 4463     0.447800      1.00800 ; qtot 3.375
  4464    H   278   ARG  HH12 4464     0.447800      1.00800 ; qtot 3.822
  4465   N2   278   ARG   NH2 4465    -0.862700     14.01000 ; qtot 2.960
  4466    H   278   ARG  HH21 4466     0.447800      1.00800 ; qtot 3.407
  4467    H   278   ARG  HH22 4467     0.447800      1.00800 ; qtot 3.855
  4468    C   278   ARG     C 4468     0.734100     12.01000 ; qtot 4.589
  4469    O   278   ARG     O 4469    -0.589400     16.00000 ; qtot 4.000
  4470    N   279   GLU     N 4470    -0.516300     14.01000 ; qtot 3.484
  4471    H   279   GLU     H 4471     0.293600      1.00800 ; qtot 3.777
  4472   CX   279   GLU    CA 4472     0.039700     12.01000 ; qtot 3.817
  4473   H1   279   GLU    HA 4473     0.110500      1.00800 ; qtot 3.927
  4474  A2C   279   GLU    CB 4474     0.056000     12.01000 ; qtot 3.983
  4475   HC   279   GLU   HB2 4475    -0.017300      1.00800 ; qtot 3.966
  4476   HC   279   GLU   HB3 4476    -0.017300      1.00800 ; qtot 3.949
  4477  A2C   279   GLU    CG 4477     0.013600     12.01000 ; qtot 3.962
  4478   HC   279   GLU   HG2 4478    -0.042500      1.00800 ; qtot 3.920
  4479   HC   279   GLU   HG3 4479    -0.042500      1.00800 ; qtot 3.877
  4480   CO   279   GLU    CD 4480     0.805400     12.01000 ; qtot 4.683
  4481   O2   279   GLU   OE1 4481    -0.818800     16.00000 ; qtot 3.864
  4482   O2   279   GLU   OE2 4482    -0.818800     16.00000 ; qtot 3.045
  4483    C   279   GLU     C 4483     0.536600     12.01000 ; qtot 3.582
  4484    O   279   GLU     O 4484    -0.581900     16.00000 ; qtot 3.000
  4485    N   280   LYS     N 4485    -0.347900     14.01000 ; qtot 2.652
  4486    H   280   LYS     H 4486     0.274700      1.00800 ; qtot 2.927
  4487   CX   280   LYS    CA 4487    -0.240000     12.01000 ; qtot 2.687
  4488   H1   280   LYS    HA 4488     0.142600      1.00800 ; qtot 2.829
  4489   C8   280   LYS    CB 4489    -0.009400     12.01000 ; qtot 2.820
  4490   HC   280   LYS   HB2 4490     0.036200      1.00800 ; qtot 2.856
  4491   HC   280   LYS   HB3 4491     0.036200      1.00800 ; qtot 2.892
  4492   C8   280   LYS    CG 4492     0.018700     12.01000 ; qtot 2.911
  4493   HC   280   LYS   HG2 4493     0.010300      1.00800 ; qtot 2.921
  4494   HC   280   LYS   HG3 4494     0.010300      1.00800 ; qtot 2.932
  4495   C8   280   LYS    CD 4495    -0.047900     12.01000 ; qtot 2.884
  4496   HC   280   LYS   HD2 4496     0.062100      1.00800 ; qtot 2.946
  4497   HC   280   LYS   HD3 4497     0.062100      1.00800 ; qtot 3.008
  4498   C8   280   LYS    CE 4498    -0.014300     12.01000 ; qtot 2.994
  4499   HP   280   LYS   HE2 4499     0.113500      1.00800 ; qtot 3.107
  4500   HP   280   LYS   HE3 4500     0.113500      1.00800 ; qtot 3.221
  4501   N3   280   LYS    NZ 4501    -0.385400     14.01000 ; qtot 2.835
  4502    H   280   LYS   HZ1 4502     0.340000      1.00800 ; qtot 3.175
  4503    H   280   LYS   HZ2 4503     0.340000      1.00800 ; qtot 3.515
  4504    H   280   LYS   HZ3 4504     0.340000      1.00800 ; qtot 3.855
  4505    C   280   LYS     C 4505     0.734100     12.01000 ; qtot 4.589
  4506    O   280   LYS     O 4506    -0.589400     16.00000 ; qtot 4.000
  4507    N   281   ARG     N 4507    -0.347900     14.01000 ; qtot 3.652
  4508    H   281   ARG     H 4508     0.274700      1.00800 ; qtot 3.927
  4509   CX   281   ARG    CA 4509    -0.263700     12.01000 ; qtot 3.663
  4510   H1   281   ARG    HA 4510     0.156000      1.00800 ; qtot 3.819
  4511   C8   281   ARG    CB 4511    -0.000700     12.01000 ; qtot 3.818
  4512   HC   281   ARG   HB2 4512     0.032700      1.00800 ; qtot 3.851
  4513   HC   281   ARG   HB3 4513     0.032700      1.00800 ; qtot 3.884
  4514   C8   281   ARG    CG 4514     0.039000     12.01000 ; qtot 3.923
  4515   HC   281   ARG   HG2 4515     0.028500      1.00800 ; qtot 3.951
  4516   HC   281   ARG   HG3 4516     0.028500      1.00800 ; qtot 3.980
  4517   C8   281   ARG    CD 4517     0.048600     12.01000 ; qtot 4.028
  4518   H1   281   ARG   HD2 4518     0.068700      1.00800 ; qtot 4.097
  4519   H1   281   ARG   HD3 4519     0.068700      1.00800 ; qtot 4.166
  4520   N2   281   ARG    NE 4520    -0.529500     14.01000 ; qtot 3.636
  4521    H   281   ARG    HE 4521     0.345600      1.00800 ; qtot 3.982
  4522   CA   281   ARG    CZ 4522     0.807600     12.01000 ; qtot 4.789
  4523   N2   281   ARG   NH1 4523    -0.862700     14.01000 ; qtot 3.927
  4524    H   281   ARG  HH11 4524     0.447800      1.00800 ; qtot 4.375
  4525    H   281   ARG  HH12 4525     0.447800      1.00800 ; qtot 4.822
  4526   N2   281   ARG   NH2 4526    -0.862700     14.01000 ; qtot 3.960
  4527    H   281   ARG  HH21 4527     0.447800      1.00800 ; qtot 4.407
  4528    H   281   ARG  HH22 4528     0.447800      1.00800 ; qtot 4.855
  4529    C   281   ARG     C 4529     0.734100     12.01000 ; qtot 5.589
  4530    O   281   ARG     O 4530    -0.589400     16.00000 ; qtot 5.000
  4531    N   282   GLY     N 4531    -0.415700     14.01000 ; qtot 4.584
  4532    H   282   GLY     H 4532     0.271900      1.00800 ; qtot 4.856
  4533   CX   282   GLY    CA 4533    -0.025200     12.01000 ; qtot 4.831
  4534   H1   282   GLY   HA2 4534     0.069800      1.00800 ; qtot 4.901
  4535   H1   282   GLY   HA3 4535     0.069800      1.00800 ; qtot 4.971
  4536    C   282   GLY     C 4536     0.597300     12.01000 ; qtot 5.568
  4537    O   282   GLY     O 4537    -0.567900     16.00000 ; qtot 5.000
  4538    N   283   LEU     N 4538    -0.415700     14.01000 ; qtot 4.584
  4539    H   283   LEU     H 4539     0.271900      1.00800 ; qtot 4.856
  4540   CX   283   LEU    CA 4540    -0.051800     12.01000 ; qtot 4.804
  4541   H1   283   LEU    HA 4541     0.092200      1.00800 ; qtot 4.897
  4542  A2C   283   LEU    CB 4542    -0.110200     12.01000 ; qtot 4.786
  4543   HC   283   LEU   HB2 4543     0.045700      1.00800 ; qtot 4.832
  4544   HC   283   LEU   HB3 4544     0.045700      1.00800 ; qtot 4.878
  4545  A3C   283   LEU    CG 4545     0.353100     12.01000 ; qtot 5.231
  4546   HC   283   LEU    HG 4546    -0.036100      1.00800 ; qtot 5.195
  4547   CT   283   LEU   CD1 4547    -0.412100     12.01000 ; qtot 4.783
  4548   HC   283   LEU  HD11 4548     0.100000      1.00800 ; qtot 4.883
  4549   HC   283   LEU  HD12 4549     0.100000      1.00800 ; qtot 4.983
  4550   HC   283   LEU  HD13 4550     0.100000      1.00800 ; qtot 5.083
  4551   CT   283   LEU   CD2 4551    -0.412100     12.01000 ; qtot 4.671
  4552   HC   283   LEU  HD21 4552     0.100000      1.00800 ; qtot 4.771
  4553   HC   283   LEU  HD22 4553     0.100000      1.00800 ; qtot 4.871
  4554   HC   283   LEU  HD23 4554     0.100000      1.00800 ; qtot 4.971
  4555    C   283   LEU     C 4555     0.597300     12.01000 ; qtot 5.568
  4556    O   283   LEU     O 4556    -0.567900     16.00000 ; qtot 5.000
  4557    N   284   ALA     N 4557    -0.415700     14.01000 ; qtot 4.584
  4558    H   284   ALA     H 4558     0.271900      1.00800 ; qtot 4.856
  4559   CX   284   ALA    CA 4559     0.033700     12.01000 ; qtot 4.890
  4560   H1   284   ALA    HA 4560     0.082300      1.00800 ; qtot 4.972
  4561   CT   284   ALA    CB 4561    -0.182500     12.01000 ; qtot 4.790
  4562   HC   284   ALA   HB1 4562     0.060300      1.00800 ; qtot 4.850
  4563   HC   284   ALA   HB2 4563     0.060300      1.00800 ; qtot 4.910
  4564   HC   284   ALA   HB3 4564     0.060300      1.00800 ; qtot 4.971
  4565    C   284   ALA     C 4565     0.597300     12.01000 ; qtot 5.568
  4566    O   284   ALA     O 4566    -0.567900     16.00000 ; qtot 5.000
  4567    N   285   LEU     N 4567    -0.415700     14.01000 ; qtot 4.584
  4568    H   285   LEU     H 4568     0.271900      1.00800 ; qtot 4.856
  4569   CX   285   LEU    CA 4569    -0.051800     12.01000 ; qtot 4.804
  4570   H1   285   LEU    HA 4570     0.092200      1.00800 ; qtot 4.897
  4571  A2C   285   LEU    CB 4571    -0.110200     12.01000 ; qtot 4.786
  4572   HC   285   LEU   HB2 4572     0.045700      1.00800 ; qtot 4.832
  4573   HC   285   LEU   HB3 4573     0.045700      1.00800 ; qtot 4.878
  4574  A3C   285   LEU    CG 4574     0.353100     12.01000 ; qtot 5.231
  4575   HC   285   LEU    HG 4575    -0.036100      1.00800 ; qtot 5.195
  4576   CT   285   LEU   CD1 4576    -0.412100     12.01000 ; qtot 4.783
  4577   HC   285   LEU  HD11 4577     0.100000      1.00800 ; qtot 4.883
  4578   HC   285   LEU  HD12 4578     0.100000      1.00800 ; qtot 4.983
  4579   HC   285   LEU  HD13 4579     0.100000      1.00800 ; qtot 5.083
  4580   CT   285   LEU   CD2 4580    -0.412100     12.01000 ; qtot 4.671
  4581   HC   285   LEU  HD21 4581     0.100000      1.00800 ; qtot 4.771
  4582   HC   285   LEU  HD22 4582     0.100000      1.00800 ; qtot 4.871
  4583   HC   285   LEU  HD23 4583     0.100000      1.00800 ; qtot 4.971
  4584    C   285   LEU     C 4584     0.597300     12.01000 ; qtot 5.568
  4585    O   285   LEU     O 4585    -0.567900     16.00000 ; qtot 5.000
  4586    N   286   ASP     N 4586    -0.516300     14.01000 ; qtot 4.484
  4587    H   286   ASP     H 4587     0.293600      1.00800 ; qtot 4.777
  4588   CX   286   ASP    CA 4588     0.038100     12.01000 ; qtot 4.815
  4589   H1   286   ASP    HA 4589     0.088000      1.00800 ; qtot 4.903
  4590  A2C   286   ASP    CB 4590    -0.030300     12.01000 ; qtot 4.873
  4591   HC   286   ASP   HB2 4591    -0.012200      1.00800 ; qtot 4.861
  4592   HC   286   ASP   HB3 4592    -0.012200      1.00800 ; qtot 4.849
  4593   CO   286   ASP    CG 4593     0.799400     12.01000 ; qtot 5.648
  4594   O2   286   ASP   OD1 4594    -0.801400     16.00000 ; qtot 4.847
  4595   O2   286   ASP   OD2 4595    -0.801400     16.00000 ; qtot 4.045
  4596    C   286   ASP     C 4596     0.536600     12.01000 ; qtot 4.582
  4597    O   286   ASP     O 4597    -0.581900     16.00000 ; qtot 4.000
  4598    N   287   GLY     N 4598    -0.415700     14.01000 ; qtot 3.584
  4599    H   287   GLY     H 4599     0.271900      1.00800 ; qtot 3.856
  4600   CX   287   GLY    CA 4600    -0.025200     12.01000 ; qtot 3.831
  4601   H1   287   GLY   HA2 4601     0.069800      1.00800 ; qtot 3.901
  4602   H1   287   GLY   HA3 4602     0.069800      1.00800 ; qtot 3.971
  4603    C   287   GLY     C 4603     0.597300     12.01000 ; qtot 4.568
  4604    O   287   GLY     O 4604    -0.567900     16.00000 ; qtot 4.000
  4605    N   288   LYS     N 4605    -0.347900     14.01000 ; qtot 3.652
  4606    H   288   LYS     H 4606     0.274700      1.00800 ; qtot 3.927
  4607   CX   288   LYS    CA 4607    -0.240000     12.01000 ; qtot 3.687
  4608   H1   288   LYS    HA 4608     0.142600      1.00800 ; qtot 3.829
  4609   C8   288   LYS    CB 4609    -0.009400     12.01000 ; qtot 3.820
  4610   HC   288   LYS   HB2 4610     0.036200      1.00800 ; qtot 3.856
  4611   HC   288   LYS   HB3 4611     0.036200      1.00800 ; qtot 3.892
  4612   C8   288   LYS    CG 4612     0.018700     12.01000 ; qtot 3.911
  4613   HC   288   LYS   HG2 4613     0.010300      1.00800 ; qtot 3.921
  4614   HC   288   LYS   HG3 4614     0.010300      1.00800 ; qtot 3.932
  4615   C8   288   LYS    CD 4615    -0.047900     12.01000 ; qtot 3.884
  4616   HC   288   LYS   HD2 4616     0.062100      1.00800 ; qtot 3.946
  4617   HC   288   LYS   HD3 4617     0.062100      1.00800 ; qtot 4.008
  4618   C8   288   LYS    CE 4618    -0.014300     12.01000 ; qtot 3.994
  4619   HP   288   LYS   HE2 4619     0.113500      1.00800 ; qtot 4.107
  4620   HP   288   LYS   HE3 4620     0.113500      1.00800 ; qtot 4.221
  4621   N3   288   LYS    NZ 4621    -0.385400     14.01000 ; qtot 3.835
  4622    H   288   LYS   HZ1 4622     0.340000      1.00800 ; qtot 4.175
  4623    H   288   LYS   HZ2 4623     0.340000      1.00800 ; qtot 4.515
  4624    H   288   LYS   HZ3 4624     0.340000      1.00800 ; qtot 4.855
  4625    C   288   LYS     C 4625     0.734100     12.01000 ; qtot 5.589
  4626    O   288   LYS     O 4626    -0.589400     16.00000 ; qtot 5.000
  4627    N   289   LEU     N 4627    -0.415700     14.01000 ; qtot 4.584
  4628    H   289   LEU     H 4628     0.271900      1.00800 ; qtot 4.856
  4629   CX   289   LEU    CA 4629    -0.051800     12.01000 ; qtot 4.804
  4630   H1   289   LEU    HA 4630     0.092200      1.00800 ; qtot 4.897
  4631  A2C   289   LEU    CB 4631    -0.110200     12.01000 ; qtot 4.786
  4632   HC   289   LEU   HB2 4632     0.045700      1.00800 ; qtot 4.832
  4633   HC   289   LEU   HB3 4633     0.045700      1.00800 ; qtot 4.878
  4634  A3C   289   LEU    CG 4634     0.353100     12.01000 ; qtot 5.231
  4635   HC   289   LEU    HG 4635    -0.036100      1.00800 ; qtot 5.195
  4636   CT   289   LEU   CD1 4636    -0.412100     12.01000 ; qtot 4.783
  4637   HC   289   LEU  HD11 4637     0.100000      1.00800 ; qtot 4.883
  4638   HC   289   LEU  HD12 4638     0.100000      1.00800 ; qtot 4.983
  4639   HC   289   LEU  HD13 4639     0.100000      1.00800 ; qtot 5.083
  4640   CT   289   LEU   CD2 4640    -0.412100     12.01000 ; qtot 4.671
  4641   HC   289   LEU  HD21 4641     0.100000      1.00800 ; qtot 4.771
  4642   HC   289   LEU  HD22 4642     0.100000      1.00800 ; qtot 4.871
  4643   HC   289   LEU  HD23 4643     0.100000      1.00800 ; qtot 4.971
  4644    C   289   LEU     C 4644     0.597300     12.01000 ; qtot 5.568
  4645    O   289   LEU     O 4645    -0.567900     16.00000 ; qtot 5.000
  4646    N   290   LYS     N 4646    -0.347900     14.01000 ; qtot 4.652
  4647    H   290   LYS     H 4647     0.274700      1.00800 ; qtot 4.927
  4648   CX   290   LYS    CA 4648    -0.240000     12.01000 ; qtot 4.687
  4649   H1   290   LYS    HA 4649     0.142600      1.00800 ; qtot 4.829
  4650   C8   290   LYS    CB 4650    -0.009400     12.01000 ; qtot 4.820
  4651   HC   290   LYS   HB2 4651     0.036200      1.00800 ; qtot 4.856
  4652   HC   290   LYS   HB3 4652     0.036200      1.00800 ; qtot 4.892
  4653   C8   290   LYS    CG 4653     0.018700     12.01000 ; qtot 4.911
  4654   HC   290   LYS   HG2 4654     0.010300      1.00800 ; qtot 4.921
  4655   HC   290   LYS   HG3 4655     0.010300      1.00800 ; qtot 4.932
  4656   C8   290   LYS    CD 4656    -0.047900     12.01000 ; qtot 4.884
  4657   HC   290   LYS   HD2 4657     0.062100      1.00800 ; qtot 4.946
  4658   HC   290   LYS   HD3 4658     0.062100      1.00800 ; qtot 5.008
  4659   C8   290   LYS    CE 4659    -0.014300     12.01000 ; qtot 4.994
  4660   HP   290   LYS   HE2 4660     0.113500      1.00800 ; qtot 5.107
  4661   HP   290   LYS   HE3 4661     0.113500      1.00800 ; qtot 5.221
  4662   N3   290   LYS    NZ 4662    -0.385400     14.01000 ; qtot 4.835
  4663    H   290   LYS   HZ1 4663     0.340000      1.00800 ; qtot 5.175
  4664    H   290   LYS   HZ2 4664     0.340000      1.00800 ; qtot 5.515
  4665    H   290   LYS   HZ3 4665     0.340000      1.00800 ; qtot 5.855
  4666    C   290   LYS     C 4666     0.734100     12.01000 ; qtot 6.589
  4667    O   290   LYS     O 4667    -0.589400     16.00000 ; qtot 6.000
  4668    N   291   HIE     N 4668    -0.415700     14.01000 ; qtot 5.584
  4669    H   291   HIE     H 4669     0.271900      1.00800 ; qtot 5.856
  4670   CX   291   HIE    CA 4670    -0.058100     12.01000 ; qtot 5.798
  4671   H1   291   HIE    HA 4671     0.136000      1.00800 ; qtot 5.934
  4672   CT   291   HIE    CB 4672    -0.007400     12.01000 ; qtot 5.927
  4673   HC   291   HIE   HB2 4673     0.036700      1.00800 ; qtot 5.963
  4674   HC   291   HIE   HB3 4674     0.036700      1.00800 ; qtot 6.000
  4675   CC   291   HIE    CG 4675     0.186800     12.01000 ; qtot 6.187
  4676   NB   291   HIE   ND1 4676    -0.543200     14.01000 ; qtot 5.644
  4677   CR   291   HIE   CE1 4677     0.163500     12.01000 ; qtot 5.807
  4678   H5   291   HIE   HE1 4678     0.143500      1.00800 ; qtot 5.951
  4679   NA   291   HIE   NE2 4679    -0.279500     14.01000 ; qtot 5.671
  4680    H   291   HIE   HE2 4680     0.333900      1.00800 ; qtot 6.005
  4681   CW   291   HIE   CD2 4681    -0.220700     12.01000 ; qtot 5.784
  4682   H4   291   HIE   HD2 4682     0.186200      1.00800 ; qtot 5.971
  4683    C   291   HIE     C 4683     0.597300     12.01000 ; qtot 6.568
  4684    O   291   HIE     O 4684    -0.567900     16.00000 ; qtot 6.000
  4685    N   292   GLU     N 4685    -0.516300     14.01000 ; qtot 5.484
  4686    H   292   GLU     H 4686     0.293600      1.00800 ; qtot 5.777
  4687   CX   292   GLU    CA 4687     0.039700     12.01000 ; qtot 5.817
  4688   H1   292   GLU    HA 4688     0.110500      1.00800 ; qtot 5.927
  4689  A2C   292   GLU    CB 4689     0.056000     12.01000 ; qtot 5.983
  4690   HC   292   GLU   HB2 4690    -0.017300      1.00800 ; qtot 5.966
  4691   HC   292   GLU   HB3 4691    -0.017300      1.00800 ; qtot 5.949
  4692  A2C   292   GLU    CG 4692     0.013600     12.01000 ; qtot 5.962
  4693   HC   292   GLU   HG2 4693    -0.042500      1.00800 ; qtot 5.920
  4694   HC   292   GLU   HG3 4694    -0.042500      1.00800 ; qtot 5.877
  4695   CO   292   GLU    CD 4695     0.805400     12.01000 ; qtot 6.683
  4696   O2   292   GLU   OE1 4696    -0.818800     16.00000 ; qtot 5.864
  4697   O2   292   GLU   OE2 4697    -0.818800     16.00000 ; qtot 5.045
  4698    C   292   GLU     C 4698     0.536600     12.01000 ; qtot 5.582
  4699    O   292   GLU     O 4699    -0.581900     16.00000 ; qtot 5.000
  4700    N   293   ASP     N 4700    -0.516300     14.01000 ; qtot 4.484
  4701    H   293   ASP     H 4701     0.293600      1.00800 ; qtot 4.777
  4702   CX   293   ASP    CA 4702     0.038100     12.01000 ; qtot 4.815
  4703   H1   293   ASP    HA 4703     0.088000      1.00800 ; qtot 4.903
  4704  A2C   293   ASP    CB 4704    -0.030300     12.01000 ; qtot 4.873
  4705   HC   293   ASP   HB2 4705    -0.012200      1.00800 ; qtot 4.861
  4706   HC   293   ASP   HB3 4706    -0.012200      1.00800 ; qtot 4.849
  4707   CO   293   ASP    CG 4707     0.799400     12.01000 ; qtot 5.648
  4708   O2   293   ASP   OD1 4708    -0.801400     16.00000 ; qtot 4.847
  4709   O2   293   ASP   OD2 4709    -0.801400     16.00000 ; qtot 4.045
  4710    C   293   ASP     C 4710     0.536600     12.01000 ; qtot 4.582
  4711    O   293   ASP     O 4711    -0.581900     16.00000 ; qtot 4.000
  4712    N   294   THR     N 4712    -0.415700     14.01000 ; qtot 3.584
  4713    H   294   THR     H 4713     0.271900      1.00800 ; qtot 3.856
  4714   CX   294   THR    CA 4714    -0.038900     12.01000 ; qtot 3.817
  4715   H1   294   THR    HA 4715     0.100700      1.00800 ; qtot 3.918
  4716  A3C   294   THR    CB 4716     0.365400     12.01000 ; qtot 4.283
  4717   H1   294   THR    HB 4717     0.004300      1.00800 ; qtot 4.288
  4718   CT   294   THR   CG2 4718    -0.243800     12.01000 ; qtot 4.044
  4719   HC   294   THR  HG21 4719     0.064200      1.00800 ; qtot 4.108
  4720   HC   294   THR  HG22 4720     0.064200      1.00800 ; qtot 4.172
  4721   HC   294   THR  HG23 4721     0.064200      1.00800 ; qtot 4.236
  4722   OH   294   THR   OG1 4722    -0.676100     16.00000 ; qtot 3.560
  4723   HO   294   THR   HG1 4723     0.410200      1.00800 ; qtot 3.971
  4724    C   294   THR     C 4724     0.597300     12.01000 ; qtot 4.568
  4725    O   294   THR     O 4725    -0.567900     16.00000 ; qtot 4.000
  4726    N   295   ASN     N 4726    -0.415700     14.01000 ; qtot 3.584
  4727    H   295   ASN     H 4727     0.271900      1.00800 ; qtot 3.856
  4728   CX   295   ASN    CA 4728     0.014300     12.01000 ; qtot 3.870
  4729   H1   295   ASN    HA 4729     0.104800      1.00800 ; qtot 3.975
  4730  A2C   295   ASN    CB 4730    -0.204100     12.01000 ; qtot 3.771
  4731   HC   295   ASN   HB2 4731     0.079700      1.00800 ; qtot 3.851
  4732   HC   295   ASN   HB3 4732     0.079700      1.00800 ; qtot 3.931
  4733    C   295   ASN    CG 4733     0.713000     12.01000 ; qtot 4.644
  4734    O   295   ASN   OD1 4734    -0.593100     16.00000 ; qtot 4.050
  4735    N   295   ASN   ND2 4735    -0.919100     14.01000 ; qtot 3.131
  4736    H   295   ASN  HD21 4736     0.419600      1.00800 ; qtot 3.551
  4737    H   295   ASN  HD22 4737     0.419600      1.00800 ; qtot 3.971
  4738    C   295   ASN     C 4738     0.597300     12.01000 ; qtot 4.568
  4739    O   295   ASN     O 4739    -0.567900     16.00000 ; qtot 4.000
  4740    N   296   LEU     N 4740    -0.415700     14.01000 ; qtot 3.584
  4741    H   296   LEU     H 4741     0.271900      1.00800 ; qtot 3.856
  4742   CX   296   LEU    CA 4742    -0.051800     12.01000 ; qtot 3.804
  4743   H1   296   LEU    HA 4743     0.092200      1.00800 ; qtot 3.897
  4744  A2C   296   LEU    CB 4744    -0.110200     12.01000 ; qtot 3.786
  4745   HC   296   LEU   HB2 4745     0.045700      1.00800 ; qtot 3.832
  4746   HC   296   LEU   HB3 4746     0.045700      1.00800 ; qtot 3.878
  4747  A3C   296   LEU    CG 4747     0.353100     12.01000 ; qtot 4.231
  4748   HC   296   LEU    HG 4748    -0.036100      1.00800 ; qtot 4.195
  4749   CT   296   LEU   CD1 4749    -0.412100     12.01000 ; qtot 3.783
  4750   HC   296   LEU  HD11 4750     0.100000      1.00800 ; qtot 3.883
  4751   HC   296   LEU  HD12 4751     0.100000      1.00800 ; qtot 3.983
  4752   HC   296   LEU  HD13 4752     0.100000      1.00800 ; qtot 4.083
  4753   CT   296   LEU   CD2 4753    -0.412100     12.01000 ; qtot 3.671
  4754   HC   296   LEU  HD21 4754     0.100000      1.00800 ; qtot 3.771
  4755   HC   296   LEU  HD22 4755     0.100000      1.00800 ; qtot 3.871
  4756   HC   296   LEU  HD23 4756     0.100000      1.00800 ; qtot 3.971
  4757    C   296   LEU     C 4757     0.597300     12.01000 ; qtot 4.568
  4758    O   296   LEU     O 4758    -0.567900     16.00000 ; qtot 4.000
  4759    N   297   ALA     N 4759    -0.415700     14.01000 ; qtot 3.584
  4760    H   297   ALA     H 4760     0.271900      1.00800 ; qtot 3.856
  4761   CX   297   ALA    CA 4761     0.033700     12.01000 ; qtot 3.890
  4762   H1   297   ALA    HA 4762     0.082300      1.00800 ; qtot 3.972
  4763   CT   297   ALA    CB 4763    -0.182500     12.01000 ; qtot 3.790
  4764   HC   297   ALA   HB1 4764     0.060300      1.00800 ; qtot 3.850
  4765   HC   297   ALA   HB2 4765     0.060300      1.00800 ; qtot 3.910
  4766   HC   297   ALA   HB3 4766     0.060300      1.00800 ; qtot 3.971
  4767    C   297   ALA     C 4767     0.597300     12.01000 ; qtot 4.568
  4768    O   297   ALA     O 4768    -0.567900     16.00000 ; qtot 4.000
  4769    N   298   SER     N 4769    -0.415700     14.01000 ; qtot 3.584
  4770    H   298   SER     H 4770     0.271900      1.00800 ; qtot 3.856
  4771   CX   298   SER    CA 4771    -0.024900     12.01000 ; qtot 3.831
  4772   H1   298   SER    HA 4772     0.084300      1.00800 ; qtot 3.916
  4773  A2C   298   SER    CB 4773     0.211700     12.01000 ; qtot 4.127
  4774   H1   298   SER   HB2 4774     0.035200      1.00800 ; qtot 4.162
  4775   H1   298   SER   HB3 4775     0.035200      1.00800 ; qtot 4.198
  4776   OH   298   SER    OG 4776    -0.654600     16.00000 ; qtot 3.543
  4777   HO   298   SER    HG 4777     0.427500      1.00800 ; qtot 3.971
  4778    C   298   SER     C 4778     0.597300     12.01000 ; qtot 4.568
  4779    O   298   SER     O 4779    -0.567900     16.00000 ; qtot 4.000
  4780    N   299   SER     N 4780    -0.415700     14.01000 ; qtot 3.584
  4781    H   299   SER     H 4781     0.271900      1.00800 ; qtot 3.856
  4782   CX   299   SER    CA 4782    -0.024900     12.01000 ; qtot 3.831
  4783   H1   299   SER    HA 4783     0.084300      1.00800 ; qtot 3.916
  4784  A2C   299   SER    CB 4784     0.211700     12.01000 ; qtot 4.127
  4785   H1   299   SER   HB2 4785     0.035200      1.00800 ; qtot 4.162
  4786   H1   299   SER   HB3 4786     0.035200      1.00800 ; qtot 4.198
  4787   OH   299   SER    OG 4787    -0.654600     16.00000 ; qtot 3.543
  4788   HO   299   SER    HG 4788     0.427500      1.00800 ; qtot 3.971
  4789    C   299   SER     C 4789     0.597300     12.01000 ; qtot 4.568
  4790    O   299   SER     O 4790    -0.567900     16.00000 ; qtot 4.000
  4791    N   300   THR     N 4791    -0.415700     14.01000 ; qtot 3.584
  4792    H   300   THR     H 4792     0.271900      1.00800 ; qtot 3.856
  4793   CX   300   THR    CA 4793    -0.038900     12.01000 ; qtot 3.817
  4794   H1   300   THR    HA 4794     0.100700      1.00800 ; qtot 3.918
  4795  A3C   300   THR    CB 4795     0.365400     12.01000 ; qtot 4.283
  4796   H1   300   THR    HB 4796     0.004300      1.00800 ; qtot 4.288
  4797   CT   300   THR   CG2 4797    -0.243800     12.01000 ; qtot 4.044
  4798   HC   300   THR  HG21 4798     0.064200      1.00800 ; qtot 4.108
  4799   HC   300   THR  HG22 4799     0.064200      1.00800 ; qtot 4.172
  4800   HC   300   THR  HG23 4800     0.064200      1.00800 ; qtot 4.236
  4801   OH   300   THR   OG1 4801    -0.676100     16.00000 ; qtot 3.560
  4802   HO   300   THR   HG1 4802     0.410200      1.00800 ; qtot 3.971
  4803    C   300   THR     C 4803     0.597300     12.01000 ; qtot 4.568
  4804    O   300   THR     O 4804    -0.567900     16.00000 ; qtot 4.000
  4805    N   301   LEU     N 4805    -0.415700     14.01000 ; qtot 3.584
  4806    H   301   LEU     H 4806     0.271900      1.00800 ; qtot 3.856
  4807   CX   301   LEU    CA 4807    -0.051800     12.01000 ; qtot 3.804
  4808   H1   301   LEU    HA 4808     0.092200      1.00800 ; qtot 3.897
  4809  A2C   301   LEU    CB 4809    -0.110200     12.01000 ; qtot 3.786
  4810   HC   301   LEU   HB2 4810     0.045700      1.00800 ; qtot 3.832
  4811   HC   301   LEU   HB3 4811     0.045700      1.00800 ; qtot 3.878
  4812  A3C   301   LEU    CG 4812     0.353100     12.01000 ; qtot 4.231
  4813   HC   301   LEU    HG 4813    -0.036100      1.00800 ; qtot 4.195
  4814   CT   301   LEU   CD1 4814    -0.412100     12.01000 ; qtot 3.783
  4815   HC   301   LEU  HD11 4815     0.100000      1.00800 ; qtot 3.883
  4816   HC   301   LEU  HD12 4816     0.100000      1.00800 ; qtot 3.983
  4817   HC   301   LEU  HD13 4817     0.100000      1.00800 ; qtot 4.083
  4818   CT   301   LEU   CD2 4818    -0.412100     12.01000 ; qtot 3.671
  4819   HC   301   LEU  HD21 4819     0.100000      1.00800 ; qtot 3.771
  4820   HC   301   LEU  HD22 4820     0.100000      1.00800 ; qtot 3.871
  4821   HC   301   LEU  HD23 4821     0.100000      1.00800 ; qtot 3.971
  4822    C   301   LEU     C 4822     0.597300     12.01000 ; qtot 4.568
  4823    O   301   LEU     O 4823    -0.567900     16.00000 ; qtot 4.000
  4824    N   302   LEU     N 4824    -0.415700     14.01000 ; qtot 3.584
  4825    H   302   LEU     H 4825     0.271900      1.00800 ; qtot 3.856
  4826   CX   302   LEU    CA 4826    -0.051800     12.01000 ; qtot 3.804
  4827   H1   302   LEU    HA 4827     0.092200      1.00800 ; qtot 3.897
  4828  A2C   302   LEU    CB 4828    -0.110200     12.01000 ; qtot 3.786
  4829   HC   302   LEU   HB2 4829     0.045700      1.00800 ; qtot 3.832
  4830   HC   302   LEU   HB3 4830     0.045700      1.00800 ; qtot 3.878
  4831  A3C   302   LEU    CG 4831     0.353100     12.01000 ; qtot 4.231
  4832   HC   302   LEU    HG 4832    -0.036100      1.00800 ; qtot 4.195
  4833   CT   302   LEU   CD1 4833    -0.412100     12.01000 ; qtot 3.783
  4834   HC   302   LEU  HD11 4834     0.100000      1.00800 ; qtot 3.883
  4835   HC   302   LEU  HD12 4835     0.100000      1.00800 ; qtot 3.983
  4836   HC   302   LEU  HD13 4836     0.100000      1.00800 ; qtot 4.083
  4837   CT   302   LEU   CD2 4837    -0.412100     12.01000 ; qtot 3.671
  4838   HC   302   LEU  HD21 4838     0.100000      1.00800 ; qtot 3.771
  4839   HC   302   LEU  HD22 4839     0.100000      1.00800 ; qtot 3.871
  4840   HC   302   LEU  HD23 4840     0.100000      1.00800 ; qtot 3.971
  4841    C   302   LEU     C 4841     0.597300     12.01000 ; qtot 4.568
  4842    O   302   LEU     O 4842    -0.567900     16.00000 ; qtot 4.000
  4843    N   303   ARG     N 4843    -0.347900     14.01000 ; qtot 3.652
  4844    H   303   ARG     H 4844     0.274700      1.00800 ; qtot 3.927
  4845   CX   303   ARG    CA 4845    -0.263700     12.01000 ; qtot 3.663
  4846   H1   303   ARG    HA 4846     0.156000      1.00800 ; qtot 3.819
  4847   C8   303   ARG    CB 4847    -0.000700     12.01000 ; qtot 3.818
  4848   HC   303   ARG   HB2 4848     0.032700      1.00800 ; qtot 3.851
  4849   HC   303   ARG   HB3 4849     0.032700      1.00800 ; qtot 3.884
  4850   C8   303   ARG    CG 4850     0.039000     12.01000 ; qtot 3.923
  4851   HC   303   ARG   HG2 4851     0.028500      1.00800 ; qtot 3.951
  4852   HC   303   ARG   HG3 4852     0.028500      1.00800 ; qtot 3.980
  4853   C8   303   ARG    CD 4853     0.048600     12.01000 ; qtot 4.028
  4854   H1   303   ARG   HD2 4854     0.068700      1.00800 ; qtot 4.097
  4855   H1   303   ARG   HD3 4855     0.068700      1.00800 ; qtot 4.166
  4856   N2   303   ARG    NE 4856    -0.529500     14.01000 ; qtot 3.636
  4857    H   303   ARG    HE 4857     0.345600      1.00800 ; qtot 3.982
  4858   CA   303   ARG    CZ 4858     0.807600     12.01000 ; qtot 4.789
  4859   N2   303   ARG   NH1 4859    -0.862700     14.01000 ; qtot 3.927
  4860    H   303   ARG  HH11 4860     0.447800      1.00800 ; qtot 4.375
  4861    H   303   ARG  HH12 4861     0.447800      1.00800 ; qtot 4.822
  4862   N2   303   ARG   NH2 4862    -0.862700     14.01000 ; qtot 3.960
  4863    H   303   ARG  HH21 4863     0.447800      1.00800 ; qtot 4.407
  4864    H   303   ARG  HH22 4864     0.447800      1.00800 ; qtot 4.855
  4865    C   303   ARG     C 4865     0.734100     12.01000 ; qtot 5.589
  4866    O   303   ARG     O 4866    -0.589400     16.00000 ; qtot 5.000
  4867    N   304   GLU     N 4867    -0.516300     14.01000 ; qtot 4.484
  4868    H   304   GLU     H 4868     0.293600      1.00800 ; qtot 4.777
  4869   CX   304   GLU    CA 4869     0.039700     12.01000 ; qtot 4.817
  4870   H1   304   GLU    HA 4870     0.110500      1.00800 ; qtot 4.927
  4871  A2C   304   GLU    CB 4871     0.056000     12.01000 ; qtot 4.983
  4872   HC   304   GLU   HB2 4872    -0.017300      1.00800 ; qtot 4.966
  4873   HC   304   GLU   HB3 4873    -0.017300      1.00800 ; qtot 4.949
  4874  A2C   304   GLU    CG 4874     0.013600     12.01000 ; qtot 4.962
  4875   HC   304   GLU   HG2 4875    -0.042500      1.00800 ; qtot 4.920
  4876   HC   304   GLU   HG3 4876    -0.042500      1.00800 ; qtot 4.877
  4877   CO   304   GLU    CD 4877     0.805400     12.01000 ; qtot 5.683
  4878   O2   304   GLU   OE1 4878    -0.818800     16.00000 ; qtot 4.864
  4879   O2   304   GLU   OE2 4879    -0.818800     16.00000 ; qtot 4.045
  4880    C   304   GLU     C 4880     0.536600     12.01000 ; qtot 4.582
  4881    O   304   GLU     O 4881    -0.581900     16.00000 ; qtot 4.000
  4882    N   305   GLY     N 4882    -0.415700     14.01000 ; qtot 3.584
  4883    H   305   GLY     H 4883     0.271900      1.00800 ; qtot 3.856
  4884   CX   305   GLY    CA 4884    -0.025200     12.01000 ; qtot 3.831
  4885   H1   305   GLY   HA2 4885     0.069800      1.00800 ; qtot 3.901
  4886   H1   305   GLY   HA3 4886     0.069800      1.00800 ; qtot 3.971
  4887    C   305   GLY     C 4887     0.597300     12.01000 ; qtot 4.568
  4888    O   305   GLY     O 4888    -0.567900     16.00000 ; qtot 4.000
  4889    N   306   ALA     N 4889    -0.415700     14.01000 ; qtot 3.584
  4890    H   306   ALA     H 4890     0.271900      1.00800 ; qtot 3.856
  4891   CX   306   ALA    CA 4891     0.033700     12.01000 ; qtot 3.890
  4892   H1   306   ALA    HA 4892     0.082300      1.00800 ; qtot 3.972
  4893   CT   306   ALA    CB 4893    -0.182500     12.01000 ; qtot 3.790
  4894   HC   306   ALA   HB1 4894     0.060300      1.00800 ; qtot 3.850
  4895   HC   306   ALA   HB2 4895     0.060300      1.00800 ; qtot 3.910
  4896   HC   306   ALA   HB3 4896     0.060300      1.00800 ; qtot 3.971
  4897    C   306   ALA     C 4897     0.597300     12.01000 ; qtot 4.568
  4898    O   306   ALA     O 4898    -0.567900     16.00000 ; qtot 4.000
  4899    N   307   ASN     N 4899    -0.415700     14.01000 ; qtot 3.584
  4900    H   307   ASN     H 4900     0.271900      1.00800 ; qtot 3.856
  4901   CX   307   ASN    CA 4901     0.014300     12.01000 ; qtot 3.870
  4902   H1   307   ASN    HA 4902     0.104800      1.00800 ; qtot 3.975
  4903  A2C   307   ASN    CB 4903    -0.204100     12.01000 ; qtot 3.771
  4904   HC   307   ASN   HB2 4904     0.079700      1.00800 ; qtot 3.851
  4905   HC   307   ASN   HB3 4905     0.079700      1.00800 ; qtot 3.931
  4906    C   307   ASN    CG 4906     0.713000     12.01000 ; qtot 4.644
  4907    O   307   ASN   OD1 4907    -0.593100     16.00000 ; qtot 4.050
  4908    N   307   ASN   ND2 4908    -0.919100     14.01000 ; qtot 3.131
  4909    H   307   ASN  HD21 4909     0.419600      1.00800 ; qtot 3.551
  4910    H   307   ASN  HD22 4910     0.419600      1.00800 ; qtot 3.971
  4911    C   307   ASN     C 4911     0.597300     12.01000 ; qtot 4.568
  4912    O   307   ASN     O 4912    -0.567900     16.00000 ; qtot 4.000
  4913    N   308   ARG     N 4913    -0.347900     14.01000 ; qtot 3.652
  4914    H   308   ARG     H 4914     0.274700      1.00800 ; qtot 3.927
  4915   CX   308   ARG    CA 4915    -0.263700     12.01000 ; qtot 3.663
  4916   H1   308   ARG    HA 4916     0.156000      1.00800 ; qtot 3.819
  4917   C8   308   ARG    CB 4917    -0.000700     12.01000 ; qtot 3.818
  4918   HC   308   ARG   HB2 4918     0.032700      1.00800 ; qtot 3.851
  4919   HC   308   ARG   HB3 4919     0.032700      1.00800 ; qtot 3.884
  4920   C8   308   ARG    CG 4920     0.039000     12.01000 ; qtot 3.923
  4921   HC   308   ARG   HG2 4921     0.028500      1.00800 ; qtot 3.951
  4922   HC   308   ARG   HG3 4922     0.028500      1.00800 ; qtot 3.980
  4923   C8   308   ARG    CD 4923     0.048600     12.01000 ; qtot 4.028
  4924   H1   308   ARG   HD2 4924     0.068700      1.00800 ; qtot 4.097
  4925   H1   308   ARG   HD3 4925     0.068700      1.00800 ; qtot 4.166
  4926   N2   308   ARG    NE 4926    -0.529500     14.01000 ; qtot 3.636
  4927    H   308   ARG    HE 4927     0.345600      1.00800 ; qtot 3.982
  4928   CA   308   ARG    CZ 4928     0.807600     12.01000 ; qtot 4.789
  4929   N2   308   ARG   NH1 4929    -0.862700     14.01000 ; qtot 3.927
  4930    H   308   ARG  HH11 4930     0.447800      1.00800 ; qtot 4.375
  4931    H   308   ARG  HH12 4931     0.447800      1.00800 ; qtot 4.822
  4932   N2   308   ARG   NH2 4932    -0.862700     14.01000 ; qtot 3.960
  4933    H   308   ARG  HH21 4933     0.447800      1.00800 ; qtot 4.407
  4934    H   308   ARG  HH22 4934     0.447800      1.00800 ; qtot 4.855
  4935    C   308   ARG     C 4935     0.734100     12.01000 ; qtot 5.589
  4936    O   308   ARG     O 4936    -0.589400     16.00000 ; qtot 5.000
  4937    N   309   GLU     N 4937    -0.516300     14.01000 ; qtot 4.484
  4938    H   309   GLU     H 4938     0.293600      1.00800 ; qtot 4.777
  4939   CX   309   GLU    CA 4939     0.039700     12.01000 ; qtot 4.817
  4940   H1   309   GLU    HA 4940     0.110500      1.00800 ; qtot 4.927
  4941  A2C   309   GLU    CB 4941     0.056000     12.01000 ; qtot 4.983
  4942   HC   309   GLU   HB2 4942    -0.017300      1.00800 ; qtot 4.966
  4943   HC   309   GLU   HB3 4943    -0.017300      1.00800 ; qtot 4.949
  4944  A2C   309   GLU    CG 4944     0.013600     12.01000 ; qtot 4.962
  4945   HC   309   GLU   HG2 4945    -0.042500      1.00800 ; qtot 4.920
  4946   HC   309   GLU   HG3 4946    -0.042500      1.00800 ; qtot 4.877
  4947   CO   309   GLU    CD 4947     0.805400     12.01000 ; qtot 5.683
  4948   O2   309   GLU   OE1 4948    -0.818800     16.00000 ; qtot 4.864
  4949   O2   309   GLU   OE2 4949    -0.818800     16.00000 ; qtot 4.045
  4950    C   309   GLU     C 4950     0.536600     12.01000 ; qtot 4.582
  4951    O   309   GLU     O 4951    -0.581900     16.00000 ; qtot 4.000
  4952    N   310   ILE     N 4952    -0.415700     14.01000 ; qtot 3.584
  4953    H   310   ILE     H 4953     0.271900      1.00800 ; qtot 3.856
  4954   CX   310   ILE    CA 4954    -0.059700     12.01000 ; qtot 3.796
  4955   H1   310   ILE    HA 4955     0.086900      1.00800 ; qtot 3.883
  4956  A3C   310   ILE    CB 4956     0.130300     12.01000 ; qtot 4.014
  4957   HC   310   ILE    HB 4957     0.018700      1.00800 ; qtot 4.032
  4958   CT   310   ILE   CG2 4958    -0.320400     12.01000 ; qtot 3.712
  4959   HC   310   ILE  HG21 4959     0.088200      1.00800 ; qtot 3.800
  4960   HC   310   ILE  HG22 4960     0.088200      1.00800 ; qtot 3.888
  4961   HC   310   ILE  HG23 4961     0.088200      1.00800 ; qtot 3.977
  4962  A2C   310   ILE   CG1 4962    -0.043000     12.01000 ; qtot 3.934
  4963   HC   310   ILE  HG12 4963     0.023600      1.00800 ; qtot 3.957
  4964   HC   310   ILE  HG13 4964     0.023600      1.00800 ; qtot 3.981
  4965   CT   310   ILE   CD1 4965    -0.066000     12.01000 ; qtot 3.915
  4966   HC   310   ILE  HD11 4966     0.018600      1.00800 ; qtot 3.933
  4967   HC   310   ILE  HD12 4967     0.018600      1.00800 ; qtot 3.952
  4968   HC   310   ILE  HD13 4968     0.018600      1.00800 ; qtot 3.971
  4969    C   310   ILE     C 4969     0.597300     12.01000 ; qtot 4.568
  4970    O   310   ILE     O 4970    -0.567900     16.00000 ; qtot 4.000
  4971    N   311   LEU     N 4971    -0.415700     14.01000 ; qtot 3.584
  4972    H   311   LEU     H 4972     0.271900      1.00800 ; qtot 3.856
  4973   CX   311   LEU    CA 4973    -0.051800     12.01000 ; qtot 3.804
  4974   H1   311   LEU    HA 4974     0.092200      1.00800 ; qtot 3.897
  4975  A2C   311   LEU    CB 4975    -0.110200     12.01000 ; qtot 3.786
  4976   HC   311   LEU   HB2 4976     0.045700      1.00800 ; qtot 3.832
  4977   HC   311   LEU   HB3 4977     0.045700      1.00800 ; qtot 3.878
  4978  A3C   311   LEU    CG 4978     0.353100     12.01000 ; qtot 4.231
  4979   HC   311   LEU    HG 4979    -0.036100      1.00800 ; qtot 4.195
  4980   CT   311   LEU   CD1 4980    -0.412100     12.01000 ; qtot 3.783
  4981   HC   311   LEU  HD11 4981     0.100000      1.00800 ; qtot 3.883
  4982   HC   311   LEU  HD12 4982     0.100000      1.00800 ; qtot 3.983
  4983   HC   311   LEU  HD13 4983     0.100000      1.00800 ; qtot 4.083
  4984   CT   311   LEU   CD2 4984    -0.412100     12.01000 ; qtot 3.671
  4985   HC   311   LEU  HD21 4985     0.100000      1.00800 ; qtot 3.771
  4986   HC   311   LEU  HD22 4986     0.100000      1.00800 ; qtot 3.871
  4987   HC   311   LEU  HD23 4987     0.100000      1.00800 ; qtot 3.971
  4988    C   311   LEU     C 4988     0.597300     12.01000 ; qtot 4.568
  4989    O   311   LEU     O 4989    -0.567900     16.00000 ; qtot 4.000
  4990    N   312   GLY     N 4990    -0.415700     14.01000 ; qtot 3.584
  4991    H   312   GLY     H 4991     0.271900      1.00800 ; qtot 3.856
  4992   CX   312   GLY    CA 4992    -0.025200     12.01000 ; qtot 3.831
  4993   H1   312   GLY   HA2 4993     0.069800      1.00800 ; qtot 3.901
  4994   H1   312   GLY   HA3 4994     0.069800      1.00800 ; qtot 3.971
  4995    C   312   GLY     C 4995     0.597300     12.01000 ; qtot 4.568
  4996    O   312   GLY     O 4996    -0.567900     16.00000 ; qtot 4.000
  4997    N   313   ILE     N 4997    -0.415700     14.01000 ; qtot 3.584
  4998    H   313   ILE     H 4998     0.271900      1.00800 ; qtot 3.856
  4999   CX   313   ILE    CA 4999    -0.059700     12.01000 ; qtot 3.796
  5000   H1   313   ILE    HA 5000     0.086900      1.00800 ; qtot 3.883
  5001  A3C   313   ILE    CB 5001     0.130300     12.01000 ; qtot 4.014
  5002   HC   313   ILE    HB 5002     0.018700      1.00800 ; qtot 4.032
  5003   CT   313   ILE   CG2 5003    -0.320400     12.01000 ; qtot 3.712
  5004   HC   313   ILE  HG21 5004     0.088200      1.00800 ; qtot 3.800
  5005   HC   313   ILE  HG22 5005     0.088200      1.00800 ; qtot 3.888
  5006   HC   313   ILE  HG23 5006     0.088200      1.00800 ; qtot 3.977
  5007  A2C   313   ILE   CG1 5007    -0.043000     12.01000 ; qtot 3.934
  5008   HC   313   ILE  HG12 5008     0.023600      1.00800 ; qtot 3.957
  5009   HC   313   ILE  HG13 5009     0.023600      1.00800 ; qtot 3.981
  5010   CT   313   ILE   CD1 5010    -0.066000     12.01000 ; qtot 3.915
  5011   HC   313   ILE  HD11 5011     0.018600      1.00800 ; qtot 3.933
  5012   HC   313   ILE  HD12 5012     0.018600      1.00800 ; qtot 3.952
  5013   HC   313   ILE  HD13 5013     0.018600      1.00800 ; qtot 3.971
  5014    C   313   ILE     C 5014     0.597300     12.01000 ; qtot 4.568
  5015    O   313   ILE     O 5015    -0.567900     16.00000 ; qtot 4.000
  5016    N   314   ILE     N 5016    -0.415700     14.01000 ; qtot 3.584
  5017    H   314   ILE     H 5017     0.271900      1.00800 ; qtot 3.856
  5018   CX   314   ILE    CA 5018    -0.059700     12.01000 ; qtot 3.796
  5019   H1   314   ILE    HA 5019     0.086900      1.00800 ; qtot 3.883
  5020  A3C   314   ILE    CB 5020     0.130300     12.01000 ; qtot 4.014
  5021   HC   314   ILE    HB 5021     0.018700      1.00800 ; qtot 4.032
  5022   CT   314   ILE   CG2 5022    -0.320400     12.01000 ; qtot 3.712
  5023   HC   314   ILE  HG21 5023     0.088200      1.00800 ; qtot 3.800
  5024   HC   314   ILE  HG22 5024     0.088200      1.00800 ; qtot 3.888
  5025   HC   314   ILE  HG23 5025     0.088200      1.00800 ; qtot 3.977
  5026  A2C   314   ILE   CG1 5026    -0.043000     12.01000 ; qtot 3.934
  5027   HC   314   ILE  HG12 5027     0.023600      1.00800 ; qtot 3.957
  5028   HC   314   ILE  HG13 5028     0.023600      1.00800 ; qtot 3.981
  5029   CT   314   ILE   CD1 5029    -0.066000     12.01000 ; qtot 3.915
  5030   HC   314   ILE  HD11 5030     0.018600      1.00800 ; qtot 3.933
  5031   HC   314   ILE  HD12 5031     0.018600      1.00800 ; qtot 3.952
  5032   HC   314   ILE  HD13 5032     0.018600      1.00800 ; qtot 3.971
  5033    C   314   ILE     C 5033     0.597300     12.01000 ; qtot 4.568
  5034    O   314   ILE     O 5034    -0.567900     16.00000 ; qtot 4.000
  5035    N   315   VAL     N 5035    -0.415700     14.01000 ; qtot 3.584
  5036    H   315   VAL     H 5036     0.271900      1.00800 ; qtot 3.856
  5037   CX   315   VAL    CA 5037    -0.087500     12.01000 ; qtot 3.769
  5038   H1   315   VAL    HA 5038     0.096900      1.00800 ; qtot 3.866
  5039  A3C   315   VAL    CB 5039     0.298500     12.01000 ; qtot 4.164
  5040   HC   315   VAL    HB 5040    -0.029700      1.00800 ; qtot 4.134
  5041   CT   315   VAL   CG1 5041    -0.319200     12.01000 ; qtot 3.815
  5042   HC   315   VAL  HG11 5042     0.079100      1.00800 ; qtot 3.894
  5043   HC   315   VAL  HG12 5043     0.079100      1.00800 ; qtot 3.973
  5044   HC   315   VAL  HG13 5044     0.079100      1.00800 ; qtot 4.052
  5045   CT   315   VAL   CG2 5045    -0.319200     12.01000 ; qtot 3.733
  5046   HC   315   VAL  HG21 5046     0.079100      1.00800 ; qtot 3.812
  5047   HC   315   VAL  HG22 5047     0.079100      1.00800 ; qtot 3.891
  5048   HC   315   VAL  HG23 5048     0.079100      1.00800 ; qtot 3.971
  5049    C   315   VAL     C 5049     0.597300     12.01000 ; qtot 4.568
  5050    O   315   VAL     O 5050    -0.567900     16.00000 ; qtot 4.000
  5051    N   316   SER     N 5051    -0.415700     14.01000 ; qtot 3.584
  5052    H   316   SER     H 5052     0.271900      1.00800 ; qtot 3.856
  5053   CX   316   SER    CA 5053    -0.024900     12.01000 ; qtot 3.831
  5054   H1   316   SER    HA 5054     0.084300      1.00800 ; qtot 3.916
  5055  A2C   316   SER    CB 5055     0.211700     12.01000 ; qtot 4.127
  5056   H1   316   SER   HB2 5056     0.035200      1.00800 ; qtot 4.162
  5057   H1   316   SER   HB3 5057     0.035200      1.00800 ; qtot 4.198
  5058   OH   316   SER    OG 5058    -0.654600     16.00000 ; qtot 3.543
  5059   HO   316   SER    HG 5059     0.427500      1.00800 ; qtot 3.971
  5060    C   316   SER     C 5060     0.597300     12.01000 ; qtot 4.568
  5061    O   316   SER     O 5061    -0.567900     16.00000 ; qtot 4.000
  5062    N   317   TYR     N 5062    -0.415700     14.01000 ; qtot 3.584
  5063    H   317   TYR     H 5063     0.271900      1.00800 ; qtot 3.856
  5064   CX   317   TYR    CA 5064    -0.001400     12.01000 ; qtot 3.855
  5065   H1   317   TYR    HA 5065     0.087600      1.00800 ; qtot 3.942
  5066   CT   317   TYR    CB 5066    -0.015200     12.01000 ; qtot 3.927
  5067   HC   317   TYR   HB2 5067     0.029500      1.00800 ; qtot 3.957
  5068   HC   317   TYR   HB3 5068     0.029500      1.00800 ; qtot 3.986
  5069   CA   317   TYR    CG 5069    -0.001100     12.01000 ; qtot 3.985
  5070   CA   317   TYR   CD1 5070    -0.190600     12.01000 ; qtot 3.794
  5071   HA   317   TYR   HD1 5071     0.169900      1.00800 ; qtot 3.964
  5072   CA   317   TYR   CE1 5072    -0.234100     12.01000 ; qtot 3.730
  5073   HA   317   TYR   HE1 5073     0.165600      1.00800 ; qtot 3.896
  5074    C   317   TYR    CZ 5074     0.322600     12.01000 ; qtot 4.218
  5075   OH   317   TYR    OH 5075    -0.557900     16.00000 ; qtot 3.661
  5076   HO   317   TYR    HH 5076     0.399200      1.00800 ; qtot 4.060
  5077   CA   317   TYR   CE2 5077    -0.234100     12.01000 ; qtot 3.826
  5078   HA   317   TYR   HE2 5078     0.165600      1.00800 ; qtot 3.991
  5079   CA   317   TYR   CD2 5079    -0.190600     12.01000 ; qtot 3.801
  5080   HA   317   TYR   HD2 5080     0.169900      1.00800 ; qtot 3.971
  5081    C   317   TYR     C 5081     0.597300     12.01000 ; qtot 4.568
  5082    O   317   TYR     O 5082    -0.567900     16.00000 ; qtot 4.000
  5083    N   318   LYS     N 5083    -0.347900     14.01000 ; qtot 3.652
  5084    H   318   LYS     H 5084     0.274700      1.00800 ; qtot 3.927
  5085   CX   318   LYS    CA 5085    -0.240000     12.01000 ; qtot 3.687
  5086   H1   318   LYS    HA 5086     0.142600      1.00800 ; qtot 3.829
  5087   C8   318   LYS    CB 5087    -0.009400     12.01000 ; qtot 3.820
  5088   HC   318   LYS   HB2 5088     0.036200      1.00800 ; qtot 3.856
  5089   HC   318   LYS   HB3 5089     0.036200      1.00800 ; qtot 3.892
  5090   C8   318   LYS    CG 5090     0.018700     12.01000 ; qtot 3.911
  5091   HC   318   LYS   HG2 5091     0.010300      1.00800 ; qtot 3.921
  5092   HC   318   LYS   HG3 5092     0.010300      1.00800 ; qtot 3.932
  5093   C8   318   LYS    CD 5093    -0.047900     12.01000 ; qtot 3.884
  5094   HC   318   LYS   HD2 5094     0.062100      1.00800 ; qtot 3.946
  5095   HC   318   LYS   HD3 5095     0.062100      1.00800 ; qtot 4.008
  5096   C8   318   LYS    CE 5096    -0.014300     12.01000 ; qtot 3.994
  5097   HP   318   LYS   HE2 5097     0.113500      1.00800 ; qtot 4.107
  5098   HP   318   LYS   HE3 5098     0.113500      1.00800 ; qtot 4.221
  5099   N3   318   LYS    NZ 5099    -0.385400     14.01000 ; qtot 3.835
  5100    H   318   LYS   HZ1 5100     0.340000      1.00800 ; qtot 4.175
  5101    H   318   LYS   HZ2 5101     0.340000      1.00800 ; qtot 4.515
  5102    H   318   LYS   HZ3 5102     0.340000      1.00800 ; qtot 4.855
  5103    C   318   LYS     C 5103     0.734100     12.01000 ; qtot 5.589
  5104    O   318   LYS     O 5104    -0.589400     16.00000 ; qtot 5.000
  5105    N   319   VAL     N 5105    -0.415700     14.01000 ; qtot 4.584
  5106    H   319   VAL     H 5106     0.271900      1.00800 ; qtot 4.856
  5107   CX   319   VAL    CA 5107    -0.087500     12.01000 ; qtot 4.769
  5108   H1   319   VAL    HA 5108     0.096900      1.00800 ; qtot 4.866
  5109  A3C   319   VAL    CB 5109     0.298500     12.01000 ; qtot 5.164
  5110   HC   319   VAL    HB 5110    -0.029700      1.00800 ; qtot 5.134
  5111   CT   319   VAL   CG1 5111    -0.319200     12.01000 ; qtot 4.815
  5112   HC   319   VAL  HG11 5112     0.079100      1.00800 ; qtot 4.894
  5113   HC   319   VAL  HG12 5113     0.079100      1.00800 ; qtot 4.973
  5114   HC   319   VAL  HG13 5114     0.079100      1.00800 ; qtot 5.052
  5115   CT   319   VAL   CG2 5115    -0.319200     12.01000 ; qtot 4.733
  5116   HC   319   VAL  HG21 5116     0.079100      1.00800 ; qtot 4.812
  5117   HC   319   VAL  HG22 5117     0.079100      1.00800 ; qtot 4.891
  5118   HC   319   VAL  HG23 5118     0.079100      1.00800 ; qtot 4.971
  5119    C   319   VAL     C 5119     0.597300     12.01000 ; qtot 5.568
  5120    O   319   VAL     O 5120    -0.567900     16.00000 ; qtot 5.000
  5121    N   320   LYS     N 5121    -0.347900     14.01000 ; qtot 4.652
  5122    H   320   LYS     H 5122     0.274700      1.00800 ; qtot 4.927
  5123   CX   320   LYS    CA 5123    -0.240000     12.01000 ; qtot 4.687
  5124   H1   320   LYS    HA 5124     0.142600      1.00800 ; qtot 4.829
  5125   C8   320   LYS    CB 5125    -0.009400     12.01000 ; qtot 4.820
  5126   HC   320   LYS   HB2 5126     0.036200      1.00800 ; qtot 4.856
  5127   HC   320   LYS   HB3 5127     0.036200      1.00800 ; qtot 4.892
  5128   C8   320   LYS    CG 5128     0.018700     12.01000 ; qtot 4.911
  5129   HC   320   LYS   HG2 5129     0.010300      1.00800 ; qtot 4.921
  5130   HC   320   LYS   HG3 5130     0.010300      1.00800 ; qtot 4.932
  5131   C8   320   LYS    CD 5131    -0.047900     12.01000 ; qtot 4.884
  5132   HC   320   LYS   HD2 5132     0.062100      1.00800 ; qtot 4.946
  5133   HC   320   LYS   HD3 5133     0.062100      1.00800 ; qtot 5.008
  5134   C8   320   LYS    CE 5134    -0.014300     12.01000 ; qtot 4.994
  5135   HP   320   LYS   HE2 5135     0.113500      1.00800 ; qtot 5.107
  5136   HP   320   LYS   HE3 5136     0.113500      1.00800 ; qtot 5.221
  5137   N3   320   LYS    NZ 5137    -0.385400     14.01000 ; qtot 4.835
  5138    H   320   LYS   HZ1 5138     0.340000      1.00800 ; qtot 5.175
  5139    H   320   LYS   HZ2 5139     0.340000      1.00800 ; qtot 5.515
  5140    H   320   LYS   HZ3 5140     0.340000      1.00800 ; qtot 5.855
  5141    C   320   LYS     C 5141     0.734100     12.01000 ; qtot 6.589
  5142    O   320   LYS     O 5142    -0.589400     16.00000 ; qtot 6.000
  5143    N   321   VAL     N 5143    -0.415700     14.01000 ; qtot 5.584
  5144    H   321   VAL     H 5144     0.271900      1.00800 ; qtot 5.856
  5145   CX   321   VAL    CA 5145    -0.087500     12.01000 ; qtot 5.769
  5146   H1   321   VAL    HA 5146     0.096900      1.00800 ; qtot 5.866
  5147  A3C   321   VAL    CB 5147     0.298500     12.01000 ; qtot 6.164
  5148   HC   321   VAL    HB 5148    -0.029700      1.00800 ; qtot 6.134
  5149   CT   321   VAL   CG1 5149    -0.319200     12.01000 ; qtot 5.815
  5150   HC   321   VAL  HG11 5150     0.079100      1.00800 ; qtot 5.894
  5151   HC   321   VAL  HG12 5151     0.079100      1.00800 ; qtot 5.973
  5152   HC   321   VAL  HG13 5152     0.079100      1.00800 ; qtot 6.052
  5153   CT   321   VAL   CG2 5153    -0.319200     12.01000 ; qtot 5.733
  5154   HC   321   VAL  HG21 5154     0.079100      1.00800 ; qtot 5.812
  5155   HC   321   VAL  HG22 5155     0.079100      1.00800 ; qtot 5.891
  5156   HC   321   VAL  HG23 5156     0.079100      1.00800 ; qtot 5.971
  5157    C   321   VAL     C 5157     0.597300     12.01000 ; qtot 6.568
  5158    O   321   VAL     O 5158    -0.567900     16.00000 ; qtot 6.000
  5159    N   322   LYS     N 5159    -0.347900     14.01000 ; qtot 5.652
  5160    H   322   LYS     H 5160     0.274700      1.00800 ; qtot 5.927
  5161   CX   322   LYS    CA 5161    -0.240000     12.01000 ; qtot 5.687
  5162   H1   322   LYS    HA 5162     0.142600      1.00800 ; qtot 5.829
  5163   C8   322   LYS    CB 5163    -0.009400     12.01000 ; qtot 5.820
  5164   HC   322   LYS   HB2 5164     0.036200      1.00800 ; qtot 5.856
  5165   HC   322   LYS   HB3 5165     0.036200      1.00800 ; qtot 5.892
  5166   C8   322   LYS    CG 5166     0.018700     12.01000 ; qtot 5.911
  5167   HC   322   LYS   HG2 5167     0.010300      1.00800 ; qtot 5.921
  5168   HC   322   LYS   HG3 5168     0.010300      1.00800 ; qtot 5.932
  5169   C8   322   LYS    CD 5169    -0.047900     12.01000 ; qtot 5.884
  5170   HC   322   LYS   HD2 5170     0.062100      1.00800 ; qtot 5.946
  5171   HC   322   LYS   HD3 5171     0.062100      1.00800 ; qtot 6.008
  5172   C8   322   LYS    CE 5172    -0.014300     12.01000 ; qtot 5.994
  5173   HP   322   LYS   HE2 5173     0.113500      1.00800 ; qtot 6.107
  5174   HP   322   LYS   HE3 5174     0.113500      1.00800 ; qtot 6.221
  5175   N3   322   LYS    NZ 5175    -0.385400     14.01000 ; qtot 5.835
  5176    H   322   LYS   HZ1 5176     0.340000      1.00800 ; qtot 6.175
  5177    H   322   LYS   HZ2 5177     0.340000      1.00800 ; qtot 6.515
  5178    H   322   LYS   HZ3 5178     0.340000      1.00800 ; qtot 6.855
  5179    C   322   LYS     C 5179     0.734100     12.01000 ; qtot 7.589
  5180    O   322   LYS     O 5180    -0.589400     16.00000 ; qtot 7.000
  5181    N   323   LEU     N 5181    -0.415700     14.01000 ; qtot 6.584
  5182    H   323   LEU     H 5182     0.271900      1.00800 ; qtot 6.856
  5183   CX   323   LEU    CA 5183    -0.051800     12.01000 ; qtot 6.804
  5184   H1   323   LEU    HA 5184     0.092200      1.00800 ; qtot 6.897
  5185  A2C   323   LEU    CB 5185    -0.110200     12.01000 ; qtot 6.786
  5186   HC   323   LEU   HB2 5186     0.045700      1.00800 ; qtot 6.832
  5187   HC   323   LEU   HB3 5187     0.045700      1.00800 ; qtot 6.878
  5188  A3C   323   LEU    CG 5188     0.353100     12.01000 ; qtot 7.231
  5189   HC   323   LEU    HG 5189    -0.036100      1.00800 ; qtot 7.195
  5190   CT   323   LEU   CD1 5190    -0.412100     12.01000 ; qtot 6.783
  5191   HC   323   LEU  HD11 5191     0.100000      1.00800 ; qtot 6.883
  5192   HC   323   LEU  HD12 5192     0.100000      1.00800 ; qtot 6.983
  5193   HC   323   LEU  HD13 5193     0.100000      1.00800 ; qtot 7.083
  5194   CT   323   LEU   CD2 5194    -0.412100     12.01000 ; qtot 6.671
  5195   HC   323   LEU  HD21 5195     0.100000      1.00800 ; qtot 6.771
  5196   HC   323   LEU  HD22 5196     0.100000      1.00800 ; qtot 6.871
  5197   HC   323   LEU  HD23 5197     0.100000      1.00800 ; qtot 6.971
  5198    C   323   LEU     C 5198     0.597300     12.01000 ; qtot 7.568
  5199    O   323   LEU     O 5199    -0.567900     16.00000 ; qtot 7.000
  5200    N   324   VAL     N 5200    -0.415700     14.01000 ; qtot 6.584
  5201    H   324   VAL     H 5201     0.271900      1.00800 ; qtot 6.856
  5202   CX   324   VAL    CA 5202    -0.087500     12.01000 ; qtot 6.769
  5203   H1   324   VAL    HA 5203     0.096900      1.00800 ; qtot 6.866
  5204  A3C   324   VAL    CB 5204     0.298500     12.01000 ; qtot 7.164
  5205   HC   324   VAL    HB 5205    -0.029700      1.00800 ; qtot 7.134
  5206   CT   324   VAL   CG1 5206    -0.319200     12.01000 ; qtot 6.815
  5207   HC   324   VAL  HG11 5207     0.079100      1.00800 ; qtot 6.894
  5208   HC   324   VAL  HG12 5208     0.079100      1.00800 ; qtot 6.973
  5209   HC   324   VAL  HG13 5209     0.079100      1.00800 ; qtot 7.052
  5210   CT   324   VAL   CG2 5210    -0.319200     12.01000 ; qtot 6.733
  5211   HC   324   VAL  HG21 5211     0.079100      1.00800 ; qtot 6.812
  5212   HC   324   VAL  HG22 5212     0.079100      1.00800 ; qtot 6.891
  5213   HC   324   VAL  HG23 5213     0.079100      1.00800 ; qtot 6.971
  5214    C   324   VAL     C 5214     0.597300     12.01000 ; qtot 7.568
  5215    O   324   VAL     O 5215    -0.567900     16.00000 ; qtot 7.000
  5216    N   325   VAL     N 5216    -0.415700     14.01000 ; qtot 6.584
  5217    H   325   VAL     H 5217     0.271900      1.00800 ; qtot 6.856
  5218   CX   325   VAL    CA 5218    -0.087500     12.01000 ; qtot 6.769
  5219   H1   325   VAL    HA 5219     0.096900      1.00800 ; qtot 6.866
  5220  A3C   325   VAL    CB 5220     0.298500     12.01000 ; qtot 7.164
  5221   HC   325   VAL    HB 5221    -0.029700      1.00800 ; qtot 7.134
  5222   CT   325   VAL   CG1 5222    -0.319200     12.01000 ; qtot 6.815
  5223   HC   325   VAL  HG11 5223     0.079100      1.00800 ; qtot 6.894
  5224   HC   325   VAL  HG12 5224     0.079100      1.00800 ; qtot 6.973
  5225   HC   325   VAL  HG13 5225     0.079100      1.00800 ; qtot 7.052
  5226   CT   325   VAL   CG2 5226    -0.319200     12.01000 ; qtot 6.733
  5227   HC   325   VAL  HG21 5227     0.079100      1.00800 ; qtot 6.812
  5228   HC   325   VAL  HG22 5228     0.079100      1.00800 ; qtot 6.891
  5229   HC   325   VAL  HG23 5229     0.079100      1.00800 ; qtot 6.971
  5230    C   325   VAL     C 5230     0.597300     12.01000 ; qtot 7.568
  5231    O   325   VAL     O 5231    -0.567900     16.00000 ; qtot 7.000
  5232    N   326   SER     N 5232    -0.415700     14.01000 ; qtot 6.584
  5233    H   326   SER     H 5233     0.271900      1.00800 ; qtot 6.856
  5234   CX   326   SER    CA 5234    -0.024900     12.01000 ; qtot 6.831
  5235   H1   326   SER    HA 5235     0.084300      1.00800 ; qtot 6.916
  5236  A2C   326   SER    CB 5236     0.211700     12.01000 ; qtot 7.127
  5237   H1   326   SER   HB2 5237     0.035200      1.00800 ; qtot 7.162
  5238   H1   326   SER   HB3 5238     0.035200      1.00800 ; qtot 7.198
  5239   OH   326   SER    OG 5239    -0.654600     16.00000 ; qtot 6.543
  5240   HO   326   SER    HG 5240     0.427500      1.00800 ; qtot 6.971
  5241    C   326   SER     C 5241     0.597300     12.01000 ; qtot 7.568
  5242    O   326   SER     O 5242    -0.567900     16.00000 ; qtot 7.000
  5243    N   327   ARG     N 5243    -0.347900     14.01000 ; qtot 6.652
  5244    H   327   ARG     H 5244     0.274700      1.00800 ; qtot 6.927
  5245   CX   327   ARG    CA 5245    -0.263700     12.01000 ; qtot 6.663
  5246   H1   327   ARG    HA 5246     0.156000      1.00800 ; qtot 6.819
  5247   C8   327   ARG    CB 5247    -0.000700     12.01000 ; qtot 6.818
  5248   HC   327   ARG   HB2 5248     0.032700      1.00800 ; qtot 6.851
  5249   HC   327   ARG   HB3 5249     0.032700      1.00800 ; qtot 6.884
  5250   C8   327   ARG    CG 5250     0.039000     12.01000 ; qtot 6.923
  5251   HC   327   ARG   HG2 5251     0.028500      1.00800 ; qtot 6.951
  5252   HC   327   ARG   HG3 5252     0.028500      1.00800 ; qtot 6.980
  5253   C8   327   ARG    CD 5253     0.048600     12.01000 ; qtot 7.028
  5254   H1   327   ARG   HD2 5254     0.068700      1.00800 ; qtot 7.097
  5255   H1   327   ARG   HD3 5255     0.068700      1.00800 ; qtot 7.166
  5256   N2   327   ARG    NE 5256    -0.529500     14.01000 ; qtot 6.636
  5257    H   327   ARG    HE 5257     0.345600      1.00800 ; qtot 6.982
  5258   CA   327   ARG    CZ 5258     0.807600     12.01000 ; qtot 7.789
  5259   N2   327   ARG   NH1 5259    -0.862700     14.01000 ; qtot 6.927
  5260    H   327   ARG  HH11 5260     0.447800      1.00800 ; qtot 7.375
  5261    H   327   ARG  HH12 5261     0.447800      1.00800 ; qtot 7.822
  5262   N2   327   ARG   NH2 5262    -0.862700     14.01000 ; qtot 6.960
  5263    H   327   ARG  HH21 5263     0.447800      1.00800 ; qtot 7.407
  5264    H   327   ARG  HH22 5264     0.447800      1.00800 ; qtot 7.855
  5265    C   327   ARG     C 5265     0.734100     12.01000 ; qtot 8.589
  5266    O   327   ARG     O 5266    -0.589400     16.00000 ; qtot 8.000
  5267    N   328   GLY     N 5267    -0.415700     14.01000 ; qtot 7.584
  5268    H   328   GLY     H 5268     0.271900      1.00800 ; qtot 7.856
  5269   CX   328   GLY    CA 5269    -0.025200     12.01000 ; qtot 7.831
  5270   H1   328   GLY   HA2 5270     0.069800      1.00800 ; qtot 7.901
  5271   H1   328   GLY   HA3 5271     0.069800      1.00800 ; qtot 7.971
  5272    C   328   GLY     C 5272     0.597300     12.01000 ; qtot 8.568
  5273    O   328   GLY     O 5273    -0.567900     16.00000 ; qtot 8.000
  5274    N   329   GLY     N 5274    -0.415700     14.01000 ; qtot 7.584
  5275    H   329   GLY     H 5275     0.271900      1.00800 ; qtot 7.856
  5276   CX   329   GLY    CA 5276    -0.025200     12.01000 ; qtot 7.831
  5277   H1   329   GLY   HA2 5277     0.069800      1.00800 ; qtot 7.901
  5278   H1   329   GLY   HA3 5278     0.069800      1.00800 ; qtot 7.971
  5279    C   329   GLY     C 5279     0.597300     12.01000 ; qtot 8.568
  5280    O   329   GLY     O 5280    -0.567900     16.00000 ; qtot 8.000
  5281    N   330   LEU     N 5281    -0.415700     14.01000 ; qtot 7.584
  5282    H   330   LEU     H 5282     0.271900      1.00800 ; qtot 7.856
  5283   CX   330   LEU    CA 5283    -0.051800     12.01000 ; qtot 7.804
  5284   H1   330   LEU    HA 5284     0.092200      1.00800 ; qtot 7.897
  5285  A2C   330   LEU    CB 5285    -0.110200     12.01000 ; qtot 7.786
  5286   HC   330   LEU   HB2 5286     0.045700      1.00800 ; qtot 7.832
  5287   HC   330   LEU   HB3 5287     0.045700      1.00800 ; qtot 7.878
  5288  A3C   330   LEU    CG 5288     0.353100     12.01000 ; qtot 8.231
  5289   HC   330   LEU    HG 5289    -0.036100      1.00800 ; qtot 8.195
  5290   CT   330   LEU   CD1 5290    -0.412100     12.01000 ; qtot 7.783
  5291   HC   330   LEU  HD11 5291     0.100000      1.00800 ; qtot 7.883
  5292   HC   330   LEU  HD12 5292     0.100000      1.00800 ; qtot 7.983
  5293   HC   330   LEU  HD13 5293     0.100000      1.00800 ; qtot 8.083
  5294   CT   330   LEU   CD2 5294    -0.412100     12.01000 ; qtot 7.671
  5295   HC   330   LEU  HD21 5295     0.100000      1.00800 ; qtot 7.771
  5296   HC   330   LEU  HD22 5296     0.100000      1.00800 ; qtot 7.871
  5297   HC   330   LEU  HD23 5297     0.100000      1.00800 ; qtot 7.971
  5298    C   330   LEU     C 5298     0.597300     12.01000 ; qtot 8.568
  5299    O   330   LEU     O 5299    -0.567900     16.00000 ; qtot 8.000
  5300    N   331   LEU     N 5300    -0.415700     14.01000 ; qtot 7.584
  5301    H   331   LEU     H 5301     0.271900      1.00800 ; qtot 7.856
  5302   CX   331   LEU    CA 5302    -0.051800     12.01000 ; qtot 7.804
  5303   H1   331   LEU    HA 5303     0.092200      1.00800 ; qtot 7.897
  5304  A2C   331   LEU    CB 5304    -0.110200     12.01000 ; qtot 7.786
  5305   HC   331   LEU   HB2 5305     0.045700      1.00800 ; qtot 7.832
  5306   HC   331   LEU   HB3 5306     0.045700      1.00800 ; qtot 7.878
  5307  A3C   331   LEU    CG 5307     0.353100     12.01000 ; qtot 8.231
  5308   HC   331   LEU    HG 5308    -0.036100      1.00800 ; qtot 8.195
  5309   CT   331   LEU   CD1 5309    -0.412100     12.01000 ; qtot 7.783
  5310   HC   331   LEU  HD11 5310     0.100000      1.00800 ; qtot 7.883
  5311   HC   331   LEU  HD12 5311     0.100000      1.00800 ; qtot 7.983
  5312   HC   331   LEU  HD13 5312     0.100000      1.00800 ; qtot 8.083
  5313   CT   331   LEU   CD2 5313    -0.412100     12.01000 ; qtot 7.671
  5314   HC   331   LEU  HD21 5314     0.100000      1.00800 ; qtot 7.771
  5315   HC   331   LEU  HD22 5315     0.100000      1.00800 ; qtot 7.871
  5316   HC   331   LEU  HD23 5316     0.100000      1.00800 ; qtot 7.971
  5317    C   331   LEU     C 5317     0.597300     12.01000 ; qtot 8.568
  5318    O   331   LEU     O 5318    -0.567900     16.00000 ; qtot 8.000
  5319    N   332   GLY     N 5319    -0.415700     14.01000 ; qtot 7.584
  5320    H   332   GLY     H 5320     0.271900      1.00800 ; qtot 7.856
  5321   CX   332   GLY    CA 5321    -0.025200     12.01000 ; qtot 7.831
  5322   H1   332   GLY   HA2 5322     0.069800      1.00800 ; qtot 7.901
  5323   H1   332   GLY   HA3 5323     0.069800      1.00800 ; qtot 7.971
  5324    C   332   GLY     C 5324     0.597300     12.01000 ; qtot 8.568
  5325    O   332   GLY     O 5325    -0.567900     16.00000 ; qtot 8.000
  5326    N   333   ASP     N 5326    -0.516300     14.01000 ; qtot 7.484
  5327    H   333   ASP     H 5327     0.293600      1.00800 ; qtot 7.777
  5328   CX   333   ASP    CA 5328     0.038100     12.01000 ; qtot 7.815
  5329   H1   333   ASP    HA 5329     0.088000      1.00800 ; qtot 7.903
  5330  A2C   333   ASP    CB 5330    -0.030300     12.01000 ; qtot 7.873
  5331   HC   333   ASP   HB2 5331    -0.012200      1.00800 ; qtot 7.861
  5332   HC   333   ASP   HB3 5332    -0.012200      1.00800 ; qtot 7.849
  5333   CO   333   ASP    CG 5333     0.799400     12.01000 ; qtot 8.648
  5334   O2   333   ASP   OD1 5334    -0.801400     16.00000 ; qtot 7.847
  5335   O2   333   ASP   OD2 5335    -0.801400     16.00000 ; qtot 7.045
  5336    C   333   ASP     C 5336     0.536600     12.01000 ; qtot 7.582
  5337    O   333   ASP     O 5337    -0.581900     16.00000 ; qtot 7.000
  5338    N   334   LEU     N 5338    -0.415700     14.01000 ; qtot 6.584
  5339    H   334   LEU     H 5339     0.271900      1.00800 ; qtot 6.856
  5340   CX   334   LEU    CA 5340    -0.051800     12.01000 ; qtot 6.804
  5341   H1   334   LEU    HA 5341     0.092200      1.00800 ; qtot 6.897
  5342  A2C   334   LEU    CB 5342    -0.110200     12.01000 ; qtot 6.786
  5343   HC   334   LEU   HB2 5343     0.045700      1.00800 ; qtot 6.832
  5344   HC   334   LEU   HB3 5344     0.045700      1.00800 ; qtot 6.878
  5345  A3C   334   LEU    CG 5345     0.353100     12.01000 ; qtot 7.231
  5346   HC   334   LEU    HG 5346    -0.036100      1.00800 ; qtot 7.195
  5347   CT   334   LEU   CD1 5347    -0.412100     12.01000 ; qtot 6.783
  5348   HC   334   LEU  HD11 5348     0.100000      1.00800 ; qtot 6.883
  5349   HC   334   LEU  HD12 5349     0.100000      1.00800 ; qtot 6.983
  5350   HC   334   LEU  HD13 5350     0.100000      1.00800 ; qtot 7.083
[truncated: 4,441,302 more chars]
