# Supplementary material for: Distinct activation mechanisms of β-arrestin-1 revealed by 19F NMR spectroscopy
Source: Nat Commun. 2023 Nov 29;14:7865. doi: 10.1038/s41467-023-43694-1 (PMC10686989; doi:10.1038/s41467-023-43694-1)
Supplement: Supplementary file 3 — Supplementary Data 1 [file 41467_2023_43694_MOESM3_ESM.zip › Supplementary-Data-1/Input-output-files/D390CF_ouput.pdb]

REMARK    GENERATED BY TRJCONV
TITLE     a
REMARK    THIS IS A SIMULATION BOX
CRYST1   81.625  118.611   97.564  90.00  90.00  90.00 P 1           1
MODEL        1
ATOM      1  N   MET     1      18.210  17.300   5.710  1.00  0.00            
ATOM      2  H1  MET     1      18.230  17.660   4.770  1.00  0.00            
ATOM      3  H2  MET     1      19.140  17.100   6.050  1.00  0.00            
ATOM      4  H3  MET     1      17.820  18.000   6.330  1.00  0.00            
ATOM      5  CA  MET     1      17.470  16.000   5.690  1.00  0.00            
ATOM      6  HA  MET     1      17.300  15.680   6.710  1.00  0.00            
ATOM      7  CB  MET     1      16.080  16.090   5.100  1.00  0.00            
ATOM      8  HB2 MET     1      15.500  16.910   5.510  1.00  0.00            
ATOM      9  HB3 MET     1      16.090  15.970   4.020  1.00  0.00            
ATOM     10  CG  MET     1      15.220  14.870   5.510  1.00  0.00            
ATOM     11  HG2 MET     1      15.570  13.910   5.130  1.00  0.00            
ATOM     12  HG3 MET     1      15.270  14.790   6.600  1.00  0.00            
ATOM     13  SD  MET     1      13.580  15.160   5.020  1.00  0.00            
ATOM     14  CE  MET     1      13.660  14.400   3.380  1.00  0.00            
ATOM     15  HE1 MET     1      12.740  13.840   3.220  1.00  0.00            
ATOM     16  HE2 MET     1      13.720  15.140   2.580  1.00  0.00            
ATOM     17  HE3 MET     1      14.410  13.620   3.290  1.00  0.00            
ATOM     18  C   MET     1      18.350  14.870   4.980  1.00  0.00            
ATOM     19  O   MET     1      18.790  15.010   3.840  1.00  0.00            
ATOM     20  N   GLY     2      18.500  13.770   5.580  1.00  0.00            
ATOM     21  H   GLY     2      18.110  13.620   6.500  1.00  0.00            
ATOM     22  CA  GLY     2      18.960  12.510   5.020  1.00  0.00            
ATOM     23  HA2 GLY     2      19.560  12.630   4.120  1.00  0.00            
ATOM     24  HA3 GLY     2      19.660  11.950   5.630  1.00  0.00            
ATOM     25  C   GLY     2      17.800  11.520   4.720  1.00  0.00            
ATOM     26  O   GLY     2      16.800  11.540   5.420  1.00  0.00            
ATOM     27  N   ASP     3      17.900  10.750   3.590  1.00  0.00            
ATOM     28  H   ASP     3      18.730  10.820   3.030  1.00  0.00            
ATOM     29  CA  ASP     3      16.850   9.900   2.920  1.00  0.00            
ATOM     30  HA  ASP     3      15.910  10.440   2.820  1.00  0.00            
ATOM     31  CB  ASP     3      17.300   9.490   1.460  1.00  0.00            
ATOM     32  HB2 ASP     3      17.930   8.610   1.580  1.00  0.00            
ATOM     33  HB3 ASP     3      16.470   9.080   0.880  1.00  0.00            
ATOM     34  CG  ASP     3      17.890  10.560   0.550  1.00  0.00            
ATOM     35  OD1 ASP     3      18.810  10.200  -0.260  1.00  0.00            
ATOM     36  OD2 ASP     3      17.420  11.720   0.540  1.00  0.00            
ATOM     37  C   ASP     3      16.650   8.580   3.700  1.00  0.00            
ATOM     38  O   ASP     3      15.720   7.840   3.470  1.00  0.00            
ATOM     39  N   LYS     4      17.510   8.190   4.610  1.00  0.00            
ATOM     40  H   LYS     4      18.380   8.650   4.840  1.00  0.00            
ATOM     41  CA  LYS     4      17.120   7.130   5.600  1.00  0.00            
ATOM     42  HA  LYS     4      16.430   6.410   5.150  1.00  0.00            
ATOM     43  CB  LYS     4      18.400   6.460   6.060  1.00  0.00            
ATOM     44  HB2 LYS     4      19.070   7.200   6.500  1.00  0.00            
ATOM     45  HB3 LYS     4      18.080   5.780   6.860  1.00  0.00            
ATOM     46  CG  LYS     4      19.120   5.650   4.940  1.00  0.00            
ATOM     47  HG2 LYS     4      18.530   4.810   4.570  1.00  0.00            
ATOM     48  HG3 LYS     4      19.380   6.150   4.010  1.00  0.00            
ATOM     49  CD  LYS     4      20.420   5.040   5.380  1.00  0.00            
ATOM     50  HD2 LYS     4      20.870   4.620   4.480  1.00  0.00            
ATOM     51  HD3 LYS     4      21.140   5.830   5.620  1.00  0.00            
ATOM     52  CE  LYS     4      20.280   4.100   6.590  1.00  0.00            
ATOM     53  HE2 LYS     4      20.010   4.690   7.470  1.00  0.00            
ATOM     54  HE3 LYS     4      19.490   3.400   6.350  1.00  0.00            
ATOM     55  NZ  LYS     4      21.530   3.300   6.820  1.00  0.00            
ATOM     56  HZ1 LYS     4      21.500   2.470   7.400  1.00  0.00            
ATOM     57  HZ2 LYS     4      21.900   2.950   5.940  1.00  0.00            
ATOM     58  HZ3 LYS     4      22.240   3.830   7.310  1.00  0.00            
ATOM     59  C   LYS     4      16.470   7.850   6.770  1.00  0.00            
ATOM     60  O   LYS     4      16.940   8.830   7.290  1.00  0.00            
ATOM     61  N   GLY     5      15.420   7.180   7.220  1.00  0.00            
ATOM     62  H   GLY     5      15.120   6.400   6.650  1.00  0.00            
ATOM     63  CA  GLY     5      14.600   7.410   8.360  1.00  0.00            
ATOM     64  HA2 GLY     5      14.240   6.500   8.830  1.00  0.00            
ATOM     65  HA3 GLY     5      15.130   7.920   9.170  1.00  0.00            
ATOM     66  C   GLY     5      13.490   8.380   8.080  1.00  0.00            
ATOM     67  O   GLY     5      13.450   9.530   8.580  1.00  0.00            
ATOM     68  N   THR     6      12.530   7.860   7.300  1.00  0.00            
ATOM     69  H   THR     6      12.550   6.850   7.250  1.00  0.00            
ATOM     70  CA  THR     6      11.550   8.590   6.400  1.00  0.00            
ATOM     71  HA  THR     6      12.130   9.290   5.800  1.00  0.00            
ATOM     72  CB  THR     6      10.780   7.600   5.470  1.00  0.00            
ATOM     73  HB  THR     6      10.170   6.900   6.040  1.00  0.00            
ATOM     74  CG2 THR     6       9.830   8.240   4.460  1.00  0.00            
ATOM     75 1HG2 THR     6       9.020   8.790   4.940  1.00  0.00            
ATOM     76 2HG2 THR     6      10.420   8.950   3.870  1.00  0.00            
ATOM     77 3HG2 THR     6       9.320   7.480   3.860  1.00  0.00            
ATOM     78  OG1 THR     6      11.690   6.920   4.620  1.00  0.00            
ATOM     79  HG1 THR     6      12.450   6.610   5.120  1.00  0.00            
ATOM     80  C   THR     6      10.550   9.590   7.090  1.00  0.00            
ATOM     81  O   THR     6      10.040   9.220   8.180  1.00  0.00            
ATOM     82  N   ARG     7      10.390  10.790   6.570  1.00  0.00            
ATOM     83  H   ARG     7      10.750  10.870   5.620  1.00  0.00            
ATOM     84  CA  ARG     7       9.610  11.870   7.050  1.00  0.00            
ATOM     85  HA  ARG     7       9.800  12.040   8.110  1.00  0.00            
ATOM     86  CB  ARG     7       9.930  13.170   6.330  1.00  0.00            
ATOM     87  HB2 ARG     7      11.010  13.290   6.250  1.00  0.00            
ATOM     88  HB3 ARG     7       9.460  13.080   5.350  1.00  0.00            
ATOM     89  CG  ARG     7       9.250  14.380   7.120  1.00  0.00            
ATOM     90  HG2 ARG     7       8.160  14.340   7.050  1.00  0.00            
ATOM     91  HG3 ARG     7       9.690  14.360   8.120  1.00  0.00            
ATOM     92  CD  ARG     7       9.730  15.730   6.600  1.00  0.00            
ATOM     93  HD2 ARG     7       9.190  16.510   7.140  1.00  0.00            
ATOM     94  HD3 ARG     7      10.800  15.860   6.770  1.00  0.00            
ATOM     95  NE  ARG     7       9.410  15.900   5.220  1.00  0.00            
ATOM     96  HE  ARG     7       8.470  15.660   4.930  1.00  0.00            
ATOM     97  CZ  ARG     7      10.120  16.700   4.420  1.00  0.00            
ATOM     98  NH1 ARG     7       9.700  16.880   3.180  1.00  0.00            
ATOM     99 1HH1 ARG     7       9.010  16.220   2.850  1.00  0.00            
ATOM    100 2HH1 ARG     7      10.390  17.400   2.650  1.00  0.00            
ATOM    101  NH2 ARG     7      11.230  17.370   4.660  1.00  0.00            
ATOM    102 1HH2 ARG     7      11.620  17.380   5.600  1.00  0.00            
ATOM    103 2HH2 ARG     7      11.740  17.950   4.010  1.00  0.00            
ATOM    104  C   ARG     7       8.090  11.580   7.170  1.00  0.00            
ATOM    105  O   ARG     7       7.470  11.140   6.170  1.00  0.00            
ATOM    106  N   VAL     8       7.470  11.830   8.330  1.00  0.00            
ATOM    107  H   VAL     8       7.990  12.180   9.120  1.00  0.00            
ATOM    108  CA  VAL     8       6.030  12.050   8.470  1.00  0.00            
ATOM    109  HA  VAL     8       5.620  12.230   7.480  1.00  0.00            
ATOM    110  CB  VAL     8       5.380  10.860   9.120  1.00  0.00            
ATOM    111  HB  VAL     8       5.900  10.640  10.050  1.00  0.00            
ATOM    112  CG1 VAL     8       3.890  11.110   9.460  1.00  0.00            
ATOM    113 1HG1 VAL     8       3.700  11.870  10.210  1.00  0.00            
ATOM    114 2HG1 VAL     8       3.340  11.430   8.570  1.00  0.00            
ATOM    115 3HG1 VAL     8       3.380  10.180   9.730  1.00  0.00            
ATOM    116  CG2 VAL     8       5.410   9.630   8.150  1.00  0.00            
ATOM    117 1HG2 VAL     8       4.750   9.780   7.300  1.00  0.00            
ATOM    118 2HG2 VAL     8       6.450   9.480   7.870  1.00  0.00            
ATOM    119 3HG2 VAL     8       5.280   8.770   8.820  1.00  0.00            
ATOM    120  C   VAL     8       5.790  13.360   9.270  1.00  0.00            
ATOM    121  O   VAL     8       6.100  13.460  10.420  1.00  0.00            
ATOM    122  N   PHE     9       5.100  14.280   8.650  1.00  0.00            
ATOM    123  H   PHE     9       4.660  14.090   7.760  1.00  0.00            
ATOM    124  CA  PHE     9       4.570  15.380   9.440  1.00  0.00            
ATOM    125  HA  PHE     9       5.370  15.740  10.100  1.00  0.00            
ATOM    126  CB  PHE     9       3.950  16.470   8.560  1.00  0.00            
ATOM    127  HB2 PHE     9       3.090  16.060   8.030  1.00  0.00            
ATOM    128  HB3 PHE     9       3.630  17.330   9.140  1.00  0.00            
ATOM    129  CG  PHE     9       4.830  16.930   7.490  1.00  0.00            
ATOM    130  CD1 PHE     9       4.620  16.540   6.160  1.00  0.00            
ATOM    131  HD1 PHE     9       3.800  15.910   5.850  1.00  0.00            
ATOM    132  CE1 PHE     9       5.560  16.880   5.160  1.00  0.00            
ATOM    133  HE1 PHE     9       5.400  16.590   4.130  1.00  0.00            
ATOM    134  CZ  PHE     9       6.630  17.800   5.520  1.00  0.00            
ATOM    135  HZ  PHE     9       7.360  18.090   4.780  1.00  0.00            
ATOM    136  CE2 PHE     9       6.750  18.250   6.830  1.00  0.00            
ATOM    137  HE2 PHE     9       7.590  18.890   7.030  1.00  0.00            
ATOM    138  CD2 PHE     9       5.930  17.750   7.850  1.00  0.00            
ATOM    139  HD2 PHE     9       6.030  18.120   8.860  1.00  0.00            
ATOM    140  C   PHE     9       3.380  14.980  10.360  1.00  0.00            
ATOM    141  O   PHE     9       2.630  14.060  10.020  1.00  0.00            
ATOM    142  N   LYS    10       3.240  15.600  11.490  1.00  0.00            
ATOM    143  H   LYS    10       3.960  16.280  11.720  1.00  0.00            
ATOM    144  CA  LYS    10       2.160  15.480  12.430  1.00  0.00            
ATOM    145  HA  LYS    10       1.330  15.120  11.820  1.00  0.00            
ATOM    146  CB  LYS    10       2.460  14.470  13.440  1.00  0.00            
ATOM    147  HB2 LYS    10       1.660  14.400  14.180  1.00  0.00            
ATOM    148  HB3 LYS    10       2.530  13.470  13.010  1.00  0.00            
ATOM    149  CG  LYS    10       3.680  14.640  14.320  1.00  0.00            
ATOM    150  HG2 LYS    10       4.600  14.750  13.730  1.00  0.00            
ATOM    151  HG3 LYS    10       3.520  15.510  14.950  1.00  0.00            
ATOM    152  CD  LYS    10       3.940  13.560  15.290  1.00  0.00            
ATOM    153  HD2 LYS    10       3.010  13.400  15.830  1.00  0.00            
ATOM    154  HD3 LYS    10       4.240  12.630  14.800  1.00  0.00            
ATOM    155  CE  LYS    10       4.980  14.050  16.310  1.00  0.00            
ATOM    156  HE2 LYS    10       5.920  14.050  15.760  1.00  0.00            
ATOM    157  HE3 LYS    10       4.760  15.030  16.730  1.00  0.00            
ATOM    158  NZ  LYS    10       5.100  13.180  17.510  1.00  0.00            
ATOM    159  HZ1 LYS    10       5.820  13.540  18.130  1.00  0.00            
ATOM    160  HZ2 LYS    10       4.220  12.930  17.930  1.00  0.00            
ATOM    161  HZ3 LYS    10       5.630  12.350  17.310  1.00  0.00            
ATOM    162  C   LYS    10       1.600  16.790  12.990  1.00  0.00            
ATOM    163  O   LYS    10       2.390  17.700  13.280  1.00  0.00            
ATOM    164  N   LYS    11       0.310  16.780  13.340  1.00  0.00            
ATOM    165  H   LYS    11      -0.170  15.940  13.030  1.00  0.00            
ATOM    166  CA  LYS    11      -0.420  17.830  14.070  1.00  0.00            
ATOM    167  HA  LYS    11       0.310  18.240  14.770  1.00  0.00            
ATOM    168  CB  LYS    11      -1.040  18.850  13.070  1.00  0.00            
ATOM    169  HB2 LYS    11      -0.180  19.170  12.470  1.00  0.00            
ATOM    170  HB3 LYS    11      -1.730  18.360  12.390  1.00  0.00            
ATOM    171  CG  LYS    11      -1.830  19.960  13.740  1.00  0.00            
ATOM    172  HG2 LYS    11      -2.680  19.500  14.250  1.00  0.00            
ATOM    173  HG3 LYS    11      -1.130  20.440  14.420  1.00  0.00            
ATOM    174  CD  LYS    11      -2.280  20.940  12.720  1.00  0.00            
ATOM    175  HD2 LYS    11      -1.420  21.290  12.150  1.00  0.00            
ATOM    176  HD3 LYS    11      -3.080  20.480  12.130  1.00  0.00            
ATOM    177  CE  LYS    11      -2.950  22.090  13.460  1.00  0.00            
ATOM    178  HE2 LYS    11      -3.850  21.830  14.000  1.00  0.00            
ATOM    179  HE3 LYS    11      -2.270  22.530  14.190  1.00  0.00            
ATOM    180  NZ  LYS    11      -3.290  23.180  12.530  1.00  0.00            
ATOM    181  HZ1 LYS    11      -3.740  22.730  11.750  1.00  0.00            
ATOM    182  HZ2 LYS    11      -3.780  24.010  12.830  1.00  0.00            
ATOM    183  HZ3 LYS    11      -2.450  23.660  12.220  1.00  0.00            
ATOM    184  C   LYS    11      -1.490  17.190  14.970  1.00  0.00            
ATOM    185  O   LYS    11      -2.090  16.130  14.670  1.00  0.00            
ATOM    186  N   ALA    12      -1.830  17.810  16.050  1.00  0.00            
ATOM    187  H   ALA    12      -1.460  18.750  16.090  1.00  0.00            
ATOM    188  CA  ALA    12      -2.850  17.500  17.020  1.00  0.00            
ATOM    189  HA  ALA    12      -3.390  16.630  16.650  1.00  0.00            
ATOM    190  CB  ALA    12      -2.300  17.240  18.420  1.00  0.00            
ATOM    191  HB1 ALA    12      -1.970  18.240  18.710  1.00  0.00            
ATOM    192  HB2 ALA    12      -3.020  16.920  19.170  1.00  0.00            
ATOM    193  HB3 ALA    12      -1.380  16.650  18.350  1.00  0.00            
ATOM    194  C   ALA    12      -3.990  18.590  17.020  1.00  0.00            
ATOM    195  O   ALA    12      -3.810  19.760  16.570  1.00  0.00            
ATOM    196  N   SER    13      -5.160  18.290  17.550  1.00  0.00            
ATOM    197  H   SER    13      -5.320  17.390  17.960  1.00  0.00            
ATOM    198  CA  SER    13      -6.200  19.250  17.820  1.00  0.00            
ATOM    199  HA  SER    13      -6.590  19.760  16.940  1.00  0.00            
ATOM    200  CB  SER    13      -7.400  18.500  18.340  1.00  0.00            
ATOM    201  HB2 SER    13      -8.000  19.250  18.850  1.00  0.00            
ATOM    202  HB3 SER    13      -7.860  18.000  17.490  1.00  0.00            
ATOM    203  OG  SER    13      -7.060  17.540  19.310  1.00  0.00            
ATOM    204  HG  SER    13      -7.760  17.680  19.950  1.00  0.00            
ATOM    205  C   SER    13      -5.700  20.290  18.870  1.00  0.00            
ATOM    206  O   SER    13      -4.860  19.970  19.650  1.00  0.00            
ATOM    207  N   PRO    14      -6.330  21.490  18.920  1.00  0.00            
ATOM    208  CD  PRO    14      -6.950  22.120  17.760  1.00  0.00            
ATOM    209  HD2 PRO    14      -7.960  21.740  17.600  1.00  0.00            
ATOM    210  HD3 PRO    14      -6.420  22.120  16.820  1.00  0.00            
ATOM    211  CG  PRO    14      -7.040  23.610  18.260  1.00  0.00            
ATOM    212  HG2 PRO    14      -7.760  24.250  17.740  1.00  0.00            
ATOM    213  HG3 PRO    14      -6.080  24.040  17.970  1.00  0.00            
ATOM    214  CB  PRO    14      -7.130  23.520  19.740  1.00  0.00            
ATOM    215  HB2 PRO    14      -8.180  23.350  19.970  1.00  0.00            
ATOM    216  HB3 PRO    14      -6.750  24.460  20.150  1.00  0.00            
ATOM    217  CA  PRO    14      -6.170  22.370  20.040  1.00  0.00            
ATOM    218  HA  PRO    14      -5.110  22.640  20.000  1.00  0.00            
ATOM    219  C   PRO    14      -6.460  21.680  21.410  1.00  0.00            
ATOM    220  O   PRO    14      -5.650  21.830  22.300  1.00  0.00            
ATOM    221  N   ASN    15      -7.450  20.820  21.530  1.00  0.00            
ATOM    222  H   ASN    15      -7.950  20.670  20.660  1.00  0.00            
ATOM    223  CA  ASN    15      -7.730  19.980  22.740  1.00  0.00            
ATOM    224  HA  ASN    15      -7.400  20.620  23.560  1.00  0.00            
ATOM    225  CB  ASN    15      -9.220  19.640  22.810  1.00  0.00            
ATOM    226  HB2 ASN    15      -9.260  19.450  23.880  1.00  0.00            
ATOM    227  HB3 ASN    15      -9.930  20.440  22.580  1.00  0.00            
ATOM    228  CG  ASN    15      -9.640  18.380  21.980  1.00  0.00            
ATOM    229  OD1 ASN    15      -8.960  17.950  21.080  1.00  0.00            
ATOM    230  ND2 ASN    15     -10.750  17.850  22.440  1.00  0.00            
ATOM    231 1HD2 ASN    15     -11.310  17.190  21.920  1.00  0.00            
ATOM    232 2HD2 ASN    15     -11.150  18.350  23.220  1.00  0.00            
ATOM    233  C   ASN    15      -6.830  18.740  22.910  1.00  0.00            
ATOM    234  O   ASN    15      -6.960  17.980  23.880  1.00  0.00            
ATOM    235  N   GLY    16      -6.030  18.420  21.940  1.00  0.00            
ATOM    236  H   GLY    16      -5.920  19.020  21.140  1.00  0.00            
ATOM    237  CA  GLY    16      -5.070  17.280  21.900  1.00  0.00            
ATOM    238  HA2 GLY    16      -4.330  17.470  21.120  1.00  0.00            
ATOM    239  HA3 GLY    16      -4.580  17.270  22.870  1.00  0.00            
ATOM    240  C   GLY    16      -5.630  15.950  21.610  1.00  0.00            
ATOM    241  O   GLY    16      -4.870  15.020  21.500  1.00  0.00            
ATOM    242  N   LYS    17      -6.950  15.710  21.730  1.00  0.00            
ATOM    243  H   LYS    17      -7.510  16.540  21.880  1.00  0.00            
ATOM    244  CA  LYS    17      -7.640  14.400  21.610  1.00  0.00            
ATOM    245  HA  LYS    17      -7.080  13.750  22.280  1.00  0.00            
ATOM    246  CB  LYS    17      -9.030  14.450  22.130  1.00  0.00            
ATOM    247  HB2 LYS    17      -9.770  15.060  21.610  1.00  0.00            
ATOM    248  HB3 LYS    17      -9.330  13.400  22.090  1.00  0.00            
ATOM    249  CG  LYS    17      -9.170  14.890  23.580  1.00  0.00            
ATOM    250  HG2 LYS    17      -8.500  14.200  24.100  1.00  0.00            
ATOM    251  HG3 LYS    17      -8.750  15.890  23.690  1.00  0.00            
ATOM    252  CD  LYS    17     -10.600  14.870  24.190  1.00  0.00            
ATOM    253  HD2 LYS    17     -11.060  15.850  24.050  1.00  0.00            
ATOM    254  HD3 LYS    17     -11.290  14.230  23.640  1.00  0.00            
ATOM    255  CE  LYS    17     -10.660  14.600  25.680  1.00  0.00            
ATOM    256  HE2 LYS    17      -9.840  15.070  26.200  1.00  0.00            
ATOM    257  HE3 LYS    17     -11.600  14.980  26.090  1.00  0.00            
ATOM    258  NZ  LYS    17     -10.780  13.200  26.090  1.00  0.00            
ATOM    259  HZ1 LYS    17     -10.800  13.140  27.090  1.00  0.00            
ATOM    260  HZ2 LYS    17     -11.600  12.670  25.810  1.00  0.00            
ATOM    261  HZ3 LYS    17     -10.020  12.710  25.630  1.00  0.00            
ATOM    262  C   LYS    17      -7.660  13.770  20.240  1.00  0.00            
ATOM    263  O   LYS    17      -7.870  12.520  20.180  1.00  0.00            
ATOM    264  N   LEU    18      -7.510  14.530  19.140  1.00  0.00            
ATOM    265  H   LEU    18      -7.210  15.500  19.240  1.00  0.00            
ATOM    266  CA  LEU    18      -7.400  14.090  17.740  1.00  0.00            
ATOM    267  HA  LEU    18      -7.560  13.020  17.710  1.00  0.00            
ATOM    268  CB  LEU    18      -8.400  14.800  16.800  1.00  0.00            
ATOM    269  HB2 LEU    18      -8.430  15.850  17.080  1.00  0.00            
ATOM    270  HB3 LEU    18      -7.940  14.870  15.810  1.00  0.00            
ATOM    271  CG  LEU    18      -9.730  14.100  16.580  1.00  0.00            
ATOM    272  HG  LEU    18      -9.430  13.050  16.560  1.00  0.00            
ATOM    273  CD1 LEU    18     -10.710  14.340  17.740  1.00  0.00            
ATOM    274 1HD1 LEU    18     -10.220  14.080  18.680  1.00  0.00            
ATOM    275 2HD1 LEU    18     -10.950  15.400  17.760  1.00  0.00            
ATOM    276 3HD1 LEU    18     -11.610  13.740  17.600  1.00  0.00            
ATOM    277  CD2 LEU    18     -10.450  14.460  15.290  1.00  0.00            
ATOM    278 1HD2 LEU    18     -11.370  13.880  15.290  1.00  0.00            
ATOM    279 2HD2 LEU    18     -10.650  15.530  15.250  1.00  0.00            
ATOM    280 3HD2 LEU    18      -9.830  14.250  14.410  1.00  0.00            
ATOM    281  C   LEU    18      -6.020  14.330  17.190  1.00  0.00            
ATOM    282  O   LEU    18      -5.520  15.500  17.280  1.00  0.00            
ATOM    283  N   THR    19      -5.400  13.420  16.480  1.00  0.00            
ATOM    284  H   THR    19      -5.790  12.490  16.410  1.00  0.00            
ATOM    285  CA  THR    19      -4.030  13.580  15.920  1.00  0.00            
ATOM    286  HA  THR    19      -3.750  14.630  16.010  1.00  0.00            
ATOM    287  CB  THR    19      -2.910  12.890  16.690  1.00  0.00            
ATOM    288  HB  THR    19      -3.110  11.820  16.600  1.00  0.00            
ATOM    289  CG2 THR    19      -1.560  13.210  16.120  1.00  0.00            
ATOM    290 1HG2 THR    19      -0.780  13.170  16.880  1.00  0.00            
ATOM    291 2HG2 THR    19      -1.320  12.420  15.410  1.00  0.00            
ATOM    292 3HG2 THR    19      -1.530  14.150  15.570  1.00  0.00            
ATOM    293  OG1 THR    19      -2.860  13.230  18.050  1.00  0.00            
ATOM    294  HG1 THR    19      -3.620  12.850  18.510  1.00  0.00            
ATOM    295  C   THR    19      -4.080  13.110  14.520  1.00  0.00            
ATOM    296  O   THR    19      -4.710  12.070  14.270  1.00  0.00            
ATOM    297  N   VAL    20      -3.580  13.920  13.570  1.00  0.00            
ATOM    298  H   VAL    20      -3.220  14.840  13.770  1.00  0.00            
ATOM    299  CA  VAL    20      -3.380  13.500  12.160  1.00  0.00            
ATOM    300  HA  VAL    20      -3.740  12.490  11.980  1.00  0.00            
ATOM    301  CB  VAL    20      -4.250  14.450  11.220  1.00  0.00            
ATOM    302  HB  VAL    20      -4.150  15.450  11.650  1.00  0.00            
ATOM    303  CG1 VAL    20      -3.860  14.330   9.720  1.00  0.00            
ATOM    304 1HG1 VAL    20      -4.460  15.070   9.170  1.00  0.00            
ATOM    305 2HG1 VAL    20      -2.840  14.670   9.550  1.00  0.00            
ATOM    306 3HG1 VAL    20      -3.960  13.400   9.170  1.00  0.00            
ATOM    307  CG2 VAL    20      -5.690  14.040  11.350  1.00  0.00            
ATOM    308 1HG2 VAL    20      -5.950  13.700  12.350  1.00  0.00            
ATOM    309 2HG2 VAL    20      -6.420  14.770  10.990  1.00  0.00            
ATOM    310 3HG2 VAL    20      -5.930  13.140  10.790  1.00  0.00            
ATOM    311  C   VAL    20      -1.890  13.510  11.730  1.00  0.00            
ATOM    312  O   VAL    20      -1.100  14.400  12.070  1.00  0.00            
ATOM    313  N   TYR    21      -1.530  12.610  10.830  1.00  0.00            
ATOM    314  H   TYR    21      -2.320  12.060  10.520  1.00  0.00            
ATOM    315  CA  TYR    21      -0.160  12.340  10.320  1.00  0.00            
ATOM    316  HA  TYR    21       0.480  13.110  10.750  1.00  0.00            
ATOM    317  CB  TYR    21       0.230  10.980  10.730  1.00  0.00            
ATOM    318  HB2 TYR    21      -0.490  10.270  10.330  1.00  0.00            
ATOM    319  HB3 TYR    21       1.250  10.800  10.380  1.00  0.00            
ATOM    320  CG  TYR    21       0.300  10.730  12.210  1.00  0.00            
ATOM    321  CD1 TYR    21      -0.830  10.270  12.960  1.00  0.00            
ATOM    322  HD1 TYR    21      -1.690  10.120  12.330  1.00  0.00            
ATOM    323  CE1 TYR    21      -0.850  10.220  14.390  1.00  0.00            
ATOM    324  HE1 TYR    21      -1.740  10.000  14.960  1.00  0.00            
ATOM    325  CZ  TYR    21       0.380  10.480  15.000  1.00  0.00            
ATOM    326  OH  TYR    21       0.440  10.280  16.360  1.00  0.00            
ATOM    327  HH  TYR    21       1.320   9.970  16.590  1.00  0.00            
ATOM    328  CE2 TYR    21       1.550  10.880  14.280  1.00  0.00            
ATOM    329  HE2 TYR    21       2.520  10.950  14.740  1.00  0.00            
ATOM    330  CD2 TYR    21       1.500  11.060  12.890  1.00  0.00            
ATOM    331  HD2 TYR    21       2.330  11.540  12.400  1.00  0.00            
ATOM    332  C   TYR    21      -0.240  12.550   8.780  1.00  0.00            
ATOM    333  O   TYR    21      -1.230  12.050   8.170  1.00  0.00            
ATOM    334  N   LEU    22       0.790  13.060   8.080  1.00  0.00            
ATOM    335  H   LEU    22       1.620  13.400   8.550  1.00  0.00            
ATOM    336  CA  LEU    22       0.790  13.260   6.650  1.00  0.00            
ATOM    337  HA  LEU    22       0.190  12.500   6.140  1.00  0.00            
ATOM    338  CB  LEU    22       0.550  14.740   6.340  1.00  0.00            
ATOM    339  HB2 LEU    22       1.160  15.280   7.060  1.00  0.00            
ATOM    340  HB3 LEU    22       0.920  14.960   5.340  1.00  0.00            
ATOM    341  CG  LEU    22      -0.930  15.130   6.410  1.00  0.00            
ATOM    342  HG  LEU    22      -1.330  15.150   7.420  1.00  0.00            
ATOM    343  CD1 LEU    22      -0.990  16.610   6.090  1.00  0.00            
ATOM    344 1HD1 LEU    22      -0.770  16.980   5.080  1.00  0.00            
ATOM    345 2HD1 LEU    22      -2.000  16.910   6.360  1.00  0.00            
ATOM    346 3HD1 LEU    22      -0.210  17.120   6.660  1.00  0.00            
ATOM    347  CD2 LEU    22      -1.750  14.370   5.460  1.00  0.00            
ATOM    348 1HD2 LEU    22      -1.400  14.630   4.470  1.00  0.00            
ATOM    349 2HD2 LEU    22      -1.730  13.300   5.680  1.00  0.00            
ATOM    350 3HD2 LEU    22      -2.800  14.650   5.550  1.00  0.00            
ATOM    351  C   LEU    22       2.210  13.010   6.110  1.00  0.00            
ATOM    352  O   LEU    22       3.140  13.620   6.630  1.00  0.00            
ATOM    353  N   GLY    23       2.440  12.310   5.000  1.00  0.00            
ATOM    354  H   GLY    23       1.670  11.930   4.470  1.00  0.00            
ATOM    355  CA  GLY    23       3.770  12.200   4.380  1.00  0.00            
ATOM    356  HA2 GLY    23       4.450  12.020   5.210  1.00  0.00            
ATOM    357  HA3 GLY    23       3.790  11.380   3.660  1.00  0.00            
ATOM    358  C   GLY    23       4.240  13.390   3.680  1.00  0.00            
ATOM    359  O   GLY    23       5.400  13.580   3.510  1.00  0.00            
ATOM    360  N   LYS    24       3.290  14.290   3.190  1.00  0.00            
ATOM    361  H   LYS    24       2.380  14.110   3.590  1.00  0.00            
ATOM    362  CA  LYS    24       3.470  15.490   2.400  1.00  0.00            
ATOM    363  HA  LYS    24       4.500  15.840   2.470  1.00  0.00            
ATOM    364  CB  LYS    24       3.130  15.130   0.930  1.00  0.00            
ATOM    365  HB2 LYS    24       2.050  14.940   0.880  1.00  0.00            
ATOM    366  HB3 LYS    24       3.210  15.980   0.250  1.00  0.00            
ATOM    367  CG  LYS    24       4.010  14.020   0.350  1.00  0.00            
ATOM    368  HG2 LYS    24       5.040  14.320   0.550  1.00  0.00            
ATOM    369  HG3 LYS    24       3.800  13.150   0.970  1.00  0.00            
ATOM    370  CD  LYS    24       3.790  13.640  -1.040  1.00  0.00            
ATOM    371  HD2 LYS    24       2.710  13.520  -1.070  1.00  0.00            
ATOM    372  HD3 LYS    24       4.120  14.460  -1.670  1.00  0.00            
ATOM    373  CE  LYS    24       4.650  12.430  -1.360  1.00  0.00            
ATOM    374  HE2 LYS    24       5.640  12.800  -1.630  1.00  0.00            
ATOM    375  HE3 LYS    24       4.720  11.800  -0.470  1.00  0.00            
ATOM    376  NZ  LYS    24       4.170  11.620  -2.430  1.00  0.00            
ATOM    377  HZ1 LYS    24       3.170  11.460  -2.410  1.00  0.00            
ATOM    378  HZ2 LYS    24       4.330  12.020  -3.350  1.00  0.00            
ATOM    379  HZ3 LYS    24       4.660  10.730  -2.450  1.00  0.00            
ATOM    380  C   LYS    24       2.550  16.680   2.830  1.00  0.00            
ATOM    381  O   LYS    24       1.470  16.540   3.360  1.00  0.00            
ATOM    382  N   ARG    25       3.030  17.860   2.470  1.00  0.00            
ATOM    383  H   ARG    25       3.970  17.910   2.100  1.00  0.00            
ATOM    384  CA  ARG    25       2.310  19.130   2.690  1.00  0.00            
ATOM    385  HA  ARG    25       1.270  18.840   2.810  1.00  0.00            
ATOM    386  CB  ARG    25       2.830  19.750   4.000  1.00  0.00            
ATOM    387  HB2 ARG    25       2.230  20.640   4.210  1.00  0.00            
ATOM    388  HB3 ARG    25       2.550  18.970   4.710  1.00  0.00            
ATOM    389  CG  ARG    25       4.340  20.170   4.010  1.00  0.00            
ATOM    390  HG2 ARG    25       4.880  19.270   3.720  1.00  0.00            
ATOM    391  HG3 ARG    25       4.550  20.900   3.230  1.00  0.00            
ATOM    392  CD  ARG    25       4.750  20.720   5.380  1.00  0.00            
ATOM    393  HD2 ARG    25       4.310  21.680   5.660  1.00  0.00            
ATOM    394  HD3 ARG    25       4.640  19.930   6.120  1.00  0.00            
ATOM    395  NE  ARG    25       6.300  20.970   5.440  1.00  0.00            
ATOM    396  HE  ARG    25       6.780  20.690   4.590  1.00  0.00            
ATOM    397  CZ  ARG    25       7.000  21.690   6.270  1.00  0.00            
ATOM    398  NH1 ARG    25       6.400  22.360   7.290  1.00  0.00            
ATOM    399 1HH1 ARG    25       5.450  22.150   7.560  1.00  0.00            
ATOM    400 2HH1 ARG    25       7.020  22.740   7.990  1.00  0.00            
ATOM    401  NH2 ARG    25       8.270  21.790   6.190  1.00  0.00            
ATOM    402 1HH2 ARG    25       8.730  21.420   5.370  1.00  0.00            
ATOM    403 2HH2 ARG    25       8.690  22.550   6.710  1.00  0.00            
ATOM    404  C   ARG    25       2.350  20.080   1.550  1.00  0.00            
ATOM    405  O   ARG    25       1.610  21.090   1.470  1.00  0.00            
ATOM    406  N   ASP    26       3.260  19.910   0.590  1.00  0.00            
ATOM    407  H   ASP    26       3.930  19.180   0.820  1.00  0.00            
ATOM    408  CA  ASP    26       3.390  20.380  -0.790  1.00  0.00            
ATOM    409  HA  ASP    26       2.650  21.180  -0.870  1.00  0.00            
ATOM    410  CB  ASP    26       4.850  20.860  -1.010  1.00  0.00            
ATOM    411  HB2 ASP    26       5.510  19.990  -0.980  1.00  0.00            
ATOM    412  HB3 ASP    26       5.010  21.440  -1.920  1.00  0.00            
ATOM    413  CG  ASP    26       5.320  21.850   0.030  1.00  0.00            
ATOM    414  OD1 ASP    26       4.970  23.060  -0.000  1.00  0.00            
ATOM    415  OD2 ASP    26       6.220  21.540   0.840  1.00  0.00            
ATOM    416  C   ASP    26       2.820  19.290  -1.820  1.00  0.00            
ATOM    417  O   ASP    26       3.370  18.200  -1.860  1.00  0.00            
ATOM    418  N   PHE    27       1.830  19.610  -2.650  1.00  0.00            
ATOM    419  H   PHE    27       1.490  20.560  -2.650  1.00  0.00            
ATOM    420  CA  PHE    27       1.220  18.580  -3.590  1.00  0.00            
ATOM    421  HA  PHE    27       1.640  17.590  -3.420  1.00  0.00            
ATOM    422  CB  PHE    27      -0.170  18.560  -3.110  1.00  0.00            
ATOM    423  HB2 PHE    27      -0.440  19.610  -3.020  1.00  0.00            
ATOM    424  HB3 PHE    27      -0.780  18.050  -3.860  1.00  0.00            
ATOM    425  CG  PHE    27      -0.230  17.800  -1.820  1.00  0.00            
ATOM    426  CD1 PHE    27      -0.220  18.450  -0.560  1.00  0.00            
ATOM    427  HD1 PHE    27      -0.270  19.530  -0.570  1.00  0.00            
ATOM    428  CE1 PHE    27      -0.170  17.720   0.640  1.00  0.00            
ATOM    429  HE1 PHE    27      -0.230  18.260   1.570  1.00  0.00            
ATOM    430  CZ  PHE    27      -0.320  16.370   0.580  1.00  0.00            
ATOM    431  HZ  PHE    27      -0.450  15.750   1.460  1.00  0.00            
ATOM    432  CE2 PHE    27      -0.250  15.690  -0.590  1.00  0.00            
ATOM    433  HE2 PHE    27      -0.500  14.640  -0.620  1.00  0.00            
ATOM    434  CD2 PHE    27      -0.160  16.430  -1.770  1.00  0.00            
ATOM    435  HD2 PHE    27      -0.060  15.880  -2.700  1.00  0.00            
ATOM    436  C   PHE    27       1.330  18.990  -5.040  1.00  0.00            
ATOM    437  O   PHE    27       0.690  19.990  -5.370  1.00  0.00            
ATOM    438  N   VAL    28       2.140  18.330  -5.880  1.00  0.00            
ATOM    439  H   VAL    28       2.790  17.650  -5.510  1.00  0.00            
ATOM    440  CA  VAL    28       2.570  18.880  -7.170  1.00  0.00            
ATOM    441  HA  VAL    28       2.410  19.940  -6.950  1.00  0.00            
ATOM    442  CB  VAL    28       4.070  18.550  -7.540  1.00  0.00            
ATOM    443  HB  VAL    28       4.650  18.950  -6.710  1.00  0.00            
ATOM    444  CG1 VAL    28       4.370  17.130  -7.730  1.00  0.00            
ATOM    445 1HG1 VAL    28       3.930  16.540  -6.930  1.00  0.00            
ATOM    446 2HG1 VAL    28       4.020  16.680  -8.660  1.00  0.00            
ATOM    447 3HG1 VAL    28       5.420  16.870  -7.590  1.00  0.00            
ATOM    448  CG2 VAL    28       4.570  19.350  -8.770  1.00  0.00            
ATOM    449 1HG2 VAL    28       3.840  19.170  -9.560  1.00  0.00            
ATOM    450 2HG2 VAL    28       4.470  20.420  -8.590  1.00  0.00            
ATOM    451 3HG2 VAL    28       5.610  19.130  -9.010  1.00  0.00            
ATOM    452  C   VAL    28       1.590  18.600  -8.300  1.00  0.00            
ATOM    453  O   VAL    28       1.210  17.440  -8.430  1.00  0.00            
ATOM    454  N   ASP    29       1.190  19.580  -9.060  1.00  0.00            
ATOM    455  H   ASP    29       1.640  20.480  -8.980  1.00  0.00            
ATOM    456  CA  ASP    29       0.170  19.440 -10.040  1.00  0.00            
ATOM    457  HA  ASP    29      -0.240  18.430 -10.050  1.00  0.00            
ATOM    458  CB  ASP    29      -1.000  20.480  -9.720  1.00  0.00            
ATOM    459  HB2 ASP    29      -1.420  20.180  -8.760  1.00  0.00            
ATOM    460  HB3 ASP    29      -0.510  21.440  -9.550  1.00  0.00            
ATOM    461  CG  ASP    29      -2.140  20.580 -10.760  1.00  0.00            
ATOM    462  OD1 ASP    29      -2.150  19.920 -11.810  1.00  0.00            
ATOM    463  OD2 ASP    29      -3.040  21.460 -10.630  1.00  0.00            
ATOM    464  C   ASP    29       0.870  19.670 -11.320  1.00  0.00            
ATOM    465  O   ASP    29       1.570  20.640 -11.570  1.00  0.00            
ATOM    466  N   HIE    30       0.600  18.710 -12.280  1.00  0.00            
ATOM    467  H   HIE    30      -0.090  17.990 -12.120  1.00  0.00            
ATOM    468  CA  HIE    30       1.510  18.420 -13.420  1.00  0.00            
ATOM    469  HA  HIE    30       2.140  19.280 -13.670  1.00  0.00            
ATOM    470  CB  HIE    30       2.360  17.220 -13.060  1.00  0.00            
ATOM    471  HB2 HIE    30       3.040  17.420 -12.230  1.00  0.00            
ATOM    472  HB3 HIE    30       1.680  16.430 -12.750  1.00  0.00            
ATOM    473  CG  HIE    30       3.250  16.730 -14.230  1.00  0.00            
ATOM    474  ND1 HIE    30       4.120  17.570 -14.950  1.00  0.00            
ATOM    475  CE1 HIE    30       4.700  16.730 -15.900  1.00  0.00            
ATOM    476  HE1 HIE    30       5.380  17.050 -16.680  1.00  0.00            
ATOM    477  NE2 HIE    30       4.310  15.490 -15.760  1.00  0.00            
ATOM    478  HE2 HIE    30       4.670  14.780 -16.390  1.00  0.00            
ATOM    479  CD2 HIE    30       3.360  15.410 -14.710  1.00  0.00            
ATOM    480  HD2 HIE    30       2.780  14.580 -14.340  1.00  0.00            
ATOM    481  C   HIE    30       0.630  18.250 -14.680  1.00  0.00            
ATOM    482  O   HIE    30       0.140  17.120 -14.980  1.00  0.00            
ATOM    483  N   ILE    31       0.270  19.400 -15.250  1.00  0.00            
ATOM    484  H   ILE    31       0.650  20.270 -14.900  1.00  0.00            
ATOM    485  CA  ILE    31      -0.550  19.510 -16.480  1.00  0.00            
ATOM    486  HA  ILE    31      -0.590  20.590 -16.530  1.00  0.00            
ATOM    487  CB  ILE    31       0.270  19.060 -17.770  1.00  0.00            
ATOM    488  HB  ILE    31       0.480  18.020 -17.510  1.00  0.00            
ATOM    489  CG2 ILE    31      -0.530  19.040 -19.140  1.00  0.00            
ATOM    490 1HG2 ILE    31      -1.460  18.490 -19.040  1.00  0.00            
ATOM    491 2HG2 ILE    31      -0.670  20.090 -19.420  1.00  0.00            
ATOM    492 3HG2 ILE    31       0.050  18.490 -19.880  1.00  0.00            
ATOM    493  CG1 ILE    31       1.590  19.950 -17.900  1.00  0.00            
ATOM    494 2HG1 ILE    31       1.340  20.990 -18.100  1.00  0.00            
ATOM    495 3HG1 ILE    31       2.190  19.910 -16.990  1.00  0.00            
ATOM    496  CD1 ILE    31       2.540  19.530 -19.030  1.00  0.00            
ATOM    497 1HD1 ILE    31       2.030  19.460 -19.990  1.00  0.00            
ATOM    498 2HD1 ILE    31       3.380  20.210 -18.980  1.00  0.00            
ATOM    499 3HD1 ILE    31       2.930  18.520 -18.870  1.00  0.00            
ATOM    500  C   ILE    31      -2.060  19.030 -16.350  1.00  0.00            
ATOM    501  O   ILE    31      -3.000  19.660 -16.820  1.00  0.00            
ATOM    502  N   ASP    32      -2.360  17.950 -15.620  1.00  0.00            
ATOM    503  H   ASP    32      -1.530  17.420 -15.390  1.00  0.00            
ATOM    504  CA  ASP    32      -3.560  17.340 -15.100  1.00  0.00            
ATOM    505  HA  ASP    32      -4.260  18.120 -14.830  1.00  0.00            
ATOM    506  CB  ASP    32      -4.340  16.640 -16.240  1.00  0.00            
ATOM    507  HB2 ASP    32      -5.090  16.000 -15.790  1.00  0.00            
ATOM    508  HB3 ASP    32      -4.770  17.420 -16.870  1.00  0.00            
ATOM    509  CG  ASP    32      -3.470  15.700 -17.110  1.00  0.00            
ATOM    510  OD1 ASP    32      -3.510  15.850 -18.360  1.00  0.00            
ATOM    511  OD2 ASP    32      -2.690  14.830 -16.550  1.00  0.00            
ATOM    512  C   ASP    32      -3.290  16.430 -13.870  1.00  0.00            
ATOM    513  O   ASP    32      -4.150  16.370 -12.940  1.00  0.00            
ATOM    514  N   LEU    33      -2.140  15.760 -13.860  1.00  0.00            
ATOM    515  H   LEU    33      -1.550  15.930 -14.660  1.00  0.00            
ATOM    516  CA  LEU    33      -1.870  14.710 -12.890  1.00  0.00            
ATOM    517  HA  LEU    33      -2.760  14.070 -12.870  1.00  0.00            
ATOM    518  CB  LEU    33      -0.670  13.920 -13.420  1.00  0.00            
ATOM    519  HB2 LEU    33      -1.010  13.480 -14.350  1.00  0.00            
ATOM    520  HB3 LEU    33       0.160  14.610 -13.590  1.00  0.00            
ATOM    521  CG  LEU    33      -0.180  12.840 -12.500  1.00  0.00            
ATOM    522  HG  LEU    33      -0.080  13.420 -11.580  1.00  0.00            
ATOM    523  CD1 LEU    33      -1.210  11.720 -12.290  1.00  0.00            
ATOM    524 1HD1 LEU    33      -0.800  11.140 -11.460  1.00  0.00            
ATOM    525 2HD1 LEU    33      -2.240  11.960 -12.070  1.00  0.00            
ATOM    526 3HD1 LEU    33      -1.090  11.140 -13.200  1.00  0.00            
ATOM    527  CD2 LEU    33       1.150  12.220 -12.880  1.00  0.00            
ATOM    528 1HD2 LEU    33       1.860  12.990 -13.180  1.00  0.00            
ATOM    529 2HD2 LEU    33       1.650  11.490 -12.240  1.00  0.00            
ATOM    530 3HD2 LEU    33       1.040  11.650 -13.800  1.00  0.00            
ATOM    531  C   LEU    33      -1.500  15.380 -11.520  1.00  0.00            
ATOM    532  O   LEU    33      -0.400  15.950 -11.420  1.00  0.00            
ATOM    533  N   VAL    34      -2.380  15.330 -10.470  1.00  0.00            
ATOM    534  H   VAL    34      -3.300  14.940 -10.620  1.00  0.00            
ATOM    535  CA  VAL    34      -1.920  15.860  -9.150  1.00  0.00            
ATOM    536  HA  VAL    34      -1.020  16.470  -9.270  1.00  0.00            
ATOM    537  CB  VAL    34      -2.980  16.780  -8.410  1.00  0.00            
ATOM    538  HB  VAL    34      -3.570  16.170  -7.720  1.00  0.00            
ATOM    539  CG1 VAL    34      -2.070  17.670  -7.520  1.00  0.00            
ATOM    540 1HG1 VAL    34      -1.520  17.150  -6.730  1.00  0.00            
ATOM    541 2HG1 VAL    34      -1.250  18.250  -7.940  1.00  0.00            
ATOM    542 3HG1 VAL    34      -2.710  18.280  -6.880  1.00  0.00            
ATOM    543  CG2 VAL    34      -4.020  17.670  -9.100  1.00  0.00            
ATOM    544 1HG2 VAL    34      -4.740  17.000  -9.590  1.00  0.00            
ATOM    545 2HG2 VAL    34      -4.540  18.280  -8.360  1.00  0.00            
ATOM    546 3HG2 VAL    34      -3.410  18.270  -9.780  1.00  0.00            
ATOM    547  C   VAL    34      -1.420  14.660  -8.340  1.00  0.00            
ATOM    548  O   VAL    34      -1.940  13.560  -8.280  1.00  0.00            
ATOM    549  N   GLU    35      -0.390  14.880  -7.580  1.00  0.00            
ATOM    550  H   GLU    35       0.040  15.800  -7.600  1.00  0.00            
ATOM    551  CA  GLU    35      -0.020  14.140  -6.370  1.00  0.00            
ATOM    552  HA  GLU    35       0.420  13.170  -6.610  1.00  0.00            
ATOM    553  CB  GLU    35       1.070  14.960  -5.700  1.00  0.00            
ATOM    554  HB2 GLU    35       1.770  15.190  -6.490  1.00  0.00            
ATOM    555  HB3 GLU    35       0.580  15.820  -5.240  1.00  0.00            
ATOM    556  CG  GLU    35       1.940  14.270  -4.570  1.00  0.00            
ATOM    557  HG2 GLU    35       2.370  15.090  -4.000  1.00  0.00            
ATOM    558  HG3 GLU    35       1.300  13.640  -3.960  1.00  0.00            
ATOM    559  CD  GLU    35       3.040  13.420  -5.200  1.00  0.00            
ATOM    560  OE1 GLU    35       2.840  12.840  -6.280  1.00  0.00            
ATOM    561  OE2 GLU    35       4.090  13.320  -4.500  1.00  0.00            
ATOM    562  C   GLU    35      -1.130  13.790  -5.350  1.00  0.00            
ATOM    563  O   GLU    35      -1.880  14.730  -4.990  1.00  0.00            
ATOM    564  N   PRO    36      -1.450  12.580  -4.990  1.00  0.00            
ATOM    565  CD  PRO    36      -0.960  11.390  -5.640  1.00  0.00            
ATOM    566  HD2 PRO    36       0.110  11.230  -5.760  1.00  0.00            
ATOM    567  HD3 PRO    36      -1.520  11.180  -6.550  1.00  0.00            
ATOM    568  CG  PRO    36      -1.390  10.320  -4.570  1.00  0.00            
ATOM    569  HG2 PRO    36      -0.770  10.450  -3.680  1.00  0.00            
ATOM    570  HG3 PRO    36      -1.510   9.280  -4.870  1.00  0.00            
ATOM    571  CB  PRO    36      -2.800  10.750  -4.200  1.00  0.00            
ATOM    572  HB2 PRO    36      -3.150  10.310  -3.270  1.00  0.00            
ATOM    573  HB3 PRO    36      -3.560  10.550  -4.950  1.00  0.00            
ATOM    574  CA  PRO    36      -2.610  12.230  -4.070  1.00  0.00            
ATOM    575  HA  PRO    36      -3.520  12.710  -4.430  1.00  0.00            
ATOM    576  C   PRO    36      -2.380  12.590  -2.540  1.00  0.00            
ATOM    577  O   PRO    36      -1.260  12.630  -2.100  1.00  0.00            
ATOM    578  N   VAL    37      -3.460  12.890  -1.790  1.00  0.00            
ATOM    579  H   VAL    37      -4.380  12.970  -2.190  1.00  0.00            
ATOM    580  CA  VAL    37      -3.350  13.330  -0.420  1.00  0.00            
ATOM    581  HA  VAL    37      -2.320  13.600  -0.200  1.00  0.00            
ATOM    582  CB  VAL    37      -4.320  14.630  -0.230  1.00  0.00            
ATOM    583  HB  VAL    37      -5.370  14.340  -0.230  1.00  0.00            
ATOM    584  CG1 VAL    37      -4.190  15.250   1.180  1.00  0.00            
ATOM    585 1HG1 VAL    37      -5.180  15.680   1.360  1.00  0.00            
ATOM    586 2HG1 VAL    37      -3.810  14.520   1.900  1.00  0.00            
ATOM    587 3HG1 VAL    37      -3.520  16.100   1.160  1.00  0.00            
ATOM    588  CG2 VAL    37      -4.070  15.740  -1.270  1.00  0.00            
ATOM    589 1HG2 VAL    37      -4.830  15.760  -2.050  1.00  0.00            
ATOM    590 2HG2 VAL    37      -4.120  16.700  -0.750  1.00  0.00            
ATOM    591 3HG2 VAL    37      -3.080  15.600  -1.710  1.00  0.00            
ATOM    592  C   VAL    37      -3.700  12.300   0.660  1.00  0.00            
ATOM    593  O   VAL    37      -4.850  12.110   1.000  1.00  0.00            
ATOM    594  N   ASP    38      -2.700  11.550   1.100  1.00  0.00            
ATOM    595  H   ASP    38      -1.740  11.780   0.890  1.00  0.00            
ATOM    596  CA  ASP    38      -2.740  10.380   1.990  1.00  0.00            
ATOM    597  HA  ASP    38      -3.770  10.010   2.000  1.00  0.00            
ATOM    598  CB  ASP    38      -1.780   9.380   1.470  1.00  0.00            
ATOM    599  HB2 ASP    38      -0.790   9.850   1.470  1.00  0.00            
ATOM    600  HB3 ASP    38      -1.890   8.480   2.070  1.00  0.00            
ATOM    601  CG  ASP    38      -2.120   8.860   0.090  1.00  0.00            
ATOM    602  OD1 ASP    38      -3.230   8.870  -0.470  1.00  0.00            
ATOM    603  OD2 ASP    38      -1.140   8.450  -0.540  1.00  0.00            
ATOM    604  C   ASP    38      -2.400  10.800   3.460  1.00  0.00            
ATOM    605  O   ASP    38      -1.510  11.590   3.680  1.00  0.00            
ATOM    606  N   GLY    39      -3.120  10.210   4.450  1.00  0.00            
ATOM    607  H   GLY    39      -3.920   9.610   4.280  1.00  0.00            
ATOM    608  CA  GLY    39      -2.720  10.390   5.850  1.00  0.00            
ATOM    609  HA2 GLY    39      -1.640  10.220   5.870  1.00  0.00            
ATOM    610  HA3 GLY    39      -2.900  11.390   6.230  1.00  0.00            
ATOM    611  C   GLY    39      -3.370   9.410   6.770  1.00  0.00            
ATOM    612  O   GLY    39      -3.810   8.320   6.430  1.00  0.00            
ATOM    613  N   VAL    40      -3.330   9.780   8.060  1.00  0.00            
ATOM    614  H   VAL    40      -2.770  10.620   8.150  1.00  0.00            
ATOM    615  CA  VAL    40      -3.940   9.000   9.180  1.00  0.00            
ATOM    616  HA  VAL    40      -4.730   8.320   8.850  1.00  0.00            
ATOM    617  CB  VAL    40      -2.890   8.170   9.920  1.00  0.00            
ATOM    618  HB  VAL    40      -2.140   8.850  10.330  1.00  0.00            
ATOM    619  CG1 VAL    40      -3.420   7.200  11.060  1.00  0.00            
ATOM    620 1HG1 VAL    40      -4.240   6.610  10.660  1.00  0.00            
ATOM    621 2HG1 VAL    40      -2.570   6.650  11.450  1.00  0.00            
ATOM    622 3HG1 VAL    40      -3.870   7.710  11.920  1.00  0.00            
ATOM    623  CG2 VAL    40      -2.230   7.220   8.860  1.00  0.00            
ATOM    624 1HG2 VAL    40      -1.560   6.510   9.360  1.00  0.00            
ATOM    625 2HG2 VAL    40      -3.020   6.700   8.320  1.00  0.00            
ATOM    626 3HG2 VAL    40      -1.730   7.770   8.070  1.00  0.00            
ATOM    627  C   VAL    40      -4.630   9.880  10.200  1.00  0.00            
ATOM    628  O   VAL    40      -4.150  10.990  10.400  1.00  0.00            
ATOM    629  N   VAL    41      -5.660   9.330  10.930  1.00  0.00            
ATOM    630  H   VAL    41      -5.990   8.400  10.710  1.00  0.00            
ATOM    631  CA  VAL    41      -6.250  10.000  12.100  1.00  0.00            
ATOM    632  HA  VAL    41      -5.580  10.790  12.450  1.00  0.00            
ATOM    633  CB  VAL    41      -7.580  10.670  11.740  1.00  0.00            
ATOM    634  HB  VAL    41      -7.510  11.410  10.940  1.00  0.00            
ATOM    635  CG1 VAL    41      -8.660   9.630  11.490  1.00  0.00            
ATOM    636 1HG1 VAL    41      -9.450  10.180  10.970  1.00  0.00            
ATOM    637 2HG1 VAL    41      -8.300   8.950  10.720  1.00  0.00            
ATOM    638 3HG1 VAL    41      -8.960   8.990  12.320  1.00  0.00            
ATOM    639  CG2 VAL    41      -8.190  11.440  12.950  1.00  0.00            
ATOM    640 1HG2 VAL    41      -9.180  11.820  12.670  1.00  0.00            
ATOM    641 2HG2 VAL    41      -8.410  10.880  13.850  1.00  0.00            
ATOM    642 3HG2 VAL    41      -7.500  12.230  13.230  1.00  0.00            
ATOM    643  C   VAL    41      -6.250   8.990  13.260  1.00  0.00            
ATOM    644  O   VAL    41      -6.440   7.810  13.080  1.00  0.00            
ATOM    645  N   LEU    42      -5.980   9.470  14.470  1.00  0.00            
ATOM    646  H   LEU    42      -5.870  10.470  14.500  1.00  0.00            
ATOM    647  CA  LEU    42      -5.810   8.750  15.720  1.00  0.00            
ATOM    648  HA  LEU    42      -6.210   7.740  15.630  1.00  0.00            
ATOM    649  CB  LEU    42      -4.370   8.880  16.140  1.00  0.00            
ATOM    650  HB2 LEU    42      -3.740   8.340  15.440  1.00  0.00            
ATOM    651  HB3 LEU    42      -4.100   9.930  15.980  1.00  0.00            
ATOM    652  CG  LEU    42      -4.030   8.510  17.580  1.00  0.00            
ATOM    653  HG  LEU    42      -4.670   9.030  18.300  1.00  0.00            
ATOM    654  CD1 LEU    42      -3.990   6.950  17.710  1.00  0.00            
ATOM    655 1HD1 LEU    42      -3.790   6.670  18.740  1.00  0.00            
ATOM    656 2HD1 LEU    42      -4.930   6.590  17.290  1.00  0.00            
ATOM    657 3HD1 LEU    42      -3.100   6.570  17.220  1.00  0.00            
ATOM    658  CD2 LEU    42      -2.570   9.040  17.740  1.00  0.00            
ATOM    659 1HD2 LEU    42      -1.990   8.810  16.840  1.00  0.00            
ATOM    660 2HD2 LEU    42      -2.660  10.120  17.810  1.00  0.00            
ATOM    661 3HD2 LEU    42      -2.100   8.610  18.620  1.00  0.00            
ATOM    662  C   LEU    42      -6.680   9.540  16.680  1.00  0.00            
ATOM    663  O   LEU    42      -6.550  10.720  16.870  1.00  0.00            
ATOM    664  N   VAL    43      -7.560   8.790  17.390  1.00  0.00            
ATOM    665  H   VAL    43      -7.660   7.800  17.190  1.00  0.00            
ATOM    666  CA  VAL    43      -8.540   9.480  18.200  1.00  0.00            
ATOM    667  HA  VAL    43      -8.300  10.530  18.370  1.00  0.00            
ATOM    668  CB  VAL    43     -10.020   9.470  17.550  1.00  0.00            
ATOM    669  HB  VAL    43     -10.490   8.490  17.610  1.00  0.00            
ATOM    670  CG1 VAL    43     -10.970  10.410  18.350  1.00  0.00            
ATOM    671 1HG1 VAL    43     -11.070  10.080  19.390  1.00  0.00            
ATOM    672 2HG1 VAL    43     -10.650  11.450  18.300  1.00  0.00            
ATOM    673 3HG1 VAL    43     -11.940  10.340  17.860  1.00  0.00            
ATOM    674  CG2 VAL    43      -9.920   9.800  16.080  1.00  0.00            
ATOM    675 1HG2 VAL    43     -10.960   9.840  15.730  1.00  0.00            
ATOM    676 2HG2 VAL    43      -9.440  10.740  15.810  1.00  0.00            
ATOM    677 3HG2 VAL    43      -9.410   8.940  15.650  1.00  0.00            
ATOM    678  C   VAL    43      -8.740   8.790  19.580  1.00  0.00            
ATOM    679  O   VAL    43      -8.870   7.620  19.660  1.00  0.00            
ATOM    680  N   ASP    44      -8.750   9.630  20.600  1.00  0.00            
ATOM    681  H   ASP    44      -8.670  10.610  20.410  1.00  0.00            
ATOM    682  CA  ASP    44      -8.720   9.260  22.070  1.00  0.00            
ATOM    683  HA  ASP    44      -7.770   8.830  22.370  1.00  0.00            
ATOM    684  CB  ASP    44      -8.760  10.570  22.840  1.00  0.00            
ATOM    685  HB2 ASP    44      -7.850  11.150  22.690  1.00  0.00            
ATOM    686  HB3 ASP    44      -9.590  11.230  22.590  1.00  0.00            
ATOM    687  CG  ASP    44      -8.830  10.450  24.330  1.00  0.00            
ATOM    688  OD1 ASP    44      -8.600   9.380  24.880  1.00  0.00            
ATOM    689  OD2 ASP    44      -8.910  11.510  24.970  1.00  0.00            
ATOM    690  C   ASP    44      -9.960   8.390  22.360  1.00  0.00            
ATOM    691  O   ASP    44     -11.060   8.850  22.190  1.00  0.00            
ATOM    692  N   PRO    45      -9.700   7.140  22.820  1.00  0.00            
ATOM    693  CD  PRO    45      -8.410   6.510  23.050  1.00  0.00            
ATOM    694  HD2 PRO    45      -7.940   6.930  23.930  1.00  0.00            
ATOM    695  HD3 PRO    45      -7.750   6.610  22.190  1.00  0.00            
ATOM    696  CG  PRO    45      -8.700   5.020  23.170  1.00  0.00            
ATOM    697  HG2 PRO    45      -8.060   4.460  23.850  1.00  0.00            
ATOM    698  HG3 PRO    45      -8.550   4.560  22.190  1.00  0.00            
ATOM    699  CB  PRO    45     -10.170   4.990  23.660  1.00  0.00            
ATOM    700  HB2 PRO    45     -10.110   5.070  24.750  1.00  0.00            
ATOM    701  HB3 PRO    45     -10.700   4.080  23.370  1.00  0.00            
ATOM    702  CA  PRO    45     -10.790   6.250  23.090  1.00  0.00            
ATOM    703  HA  PRO    45     -11.290   5.990  22.160  1.00  0.00            
ATOM    704  C   PRO    45     -11.900   6.780  23.980  1.00  0.00            
ATOM    705  O   PRO    45     -13.040   6.390  23.860  1.00  0.00            
ATOM    706  N   GLU    46     -11.570   7.680  24.910  1.00  0.00            
ATOM    707  H   GLU    46     -10.600   7.970  24.890  1.00  0.00            
ATOM    708  CA  GLU    46     -12.490   8.400  25.710  1.00  0.00            
ATOM    709  HA  GLU    46     -12.960   7.720  26.410  1.00  0.00            
ATOM    710  CB  GLU    46     -11.700   9.460  26.550  1.00  0.00            
ATOM    711  HB2 GLU    46     -10.840   8.940  26.980  1.00  0.00            
ATOM    712  HB3 GLU    46     -11.100  10.220  26.040  1.00  0.00            
ATOM    713  CG  GLU    46     -12.540   9.980  27.770  1.00  0.00            
ATOM    714  HG2 GLU    46     -13.240   9.240  28.130  1.00  0.00            
ATOM    715  HG3 GLU    46     -11.780  10.320  28.480  1.00  0.00            
ATOM    716  CD  GLU    46     -13.450  11.200  27.380  1.00  0.00            
ATOM    717  OE1 GLU    46     -14.290  11.600  28.200  1.00  0.00            
ATOM    718  OE2 GLU    46     -13.200  11.840  26.330  1.00  0.00            
ATOM    719  C   GLU    46     -13.600   9.050  24.890  1.00  0.00            
ATOM    720  O   GLU    46     -14.750   9.220  25.320  1.00  0.00            
ATOM    721  N   TYR    47     -13.200   9.590  23.750  1.00  0.00            
ATOM    722  H   TYR    47     -12.230   9.480  23.480  1.00  0.00            
ATOM    723  CA  TYR    47     -14.110  10.390  22.820  1.00  0.00            
ATOM    724  HA  TYR    47     -14.930  10.860  23.360  1.00  0.00            
ATOM    725  CB  TYR    47     -13.170  11.470  22.200  1.00  0.00            
ATOM    726  HB2 TYR    47     -12.670  11.830  23.100  1.00  0.00            
ATOM    727  HB3 TYR    47     -12.300  11.000  21.730  1.00  0.00            
ATOM    728  CG  TYR    47     -13.650  12.720  21.420  1.00  0.00            
ATOM    729  CD1 TYR    47     -13.420  12.800  20.040  1.00  0.00            
ATOM    730  HD1 TYR    47     -12.820  12.060  19.550  1.00  0.00            
ATOM    731  CE1 TYR    47     -13.950  13.930  19.380  1.00  0.00            
ATOM    732  HE1 TYR    47     -13.810  13.940  18.310  1.00  0.00            
ATOM    733  CZ  TYR    47     -14.680  14.950  20.030  1.00  0.00            
ATOM    734  OH  TYR    47     -15.330  15.900  19.240  1.00  0.00            
ATOM    735  HH  TYR    47     -15.740  16.540  19.820  1.00  0.00            
ATOM    736  CE2 TYR    47     -14.940  14.790  21.410  1.00  0.00            
ATOM    737  HE2 TYR    47     -15.660  15.460  21.850  1.00  0.00            
ATOM    738  CD2 TYR    47     -14.430  13.690  22.130  1.00  0.00            
ATOM    739  HD2 TYR    47     -14.560  13.510  23.190  1.00  0.00            
ATOM    740  C   TYR    47     -14.660   9.380  21.830  1.00  0.00            
ATOM    741  O   TYR    47     -15.880   9.250  21.660  1.00  0.00            
ATOM    742  N   LEU    48     -13.840   8.500  21.310  1.00  0.00            
ATOM    743  H   LEU    48     -12.880   8.480  21.640  1.00  0.00            
ATOM    744  CA  LEU    48     -14.230   7.530  20.310  1.00  0.00            
ATOM    745  HA  LEU    48     -14.790   8.060  19.540  1.00  0.00            
ATOM    746  CB  LEU    48     -12.960   6.870  19.660  1.00  0.00            
ATOM    747  HB2 LEU    48     -12.290   7.700  19.470  1.00  0.00            
ATOM    748  HB3 LEU    48     -12.520   6.240  20.420  1.00  0.00            
ATOM    749  CG  LEU    48     -13.160   5.960  18.390  1.00  0.00            
ATOM    750  HG  LEU    48     -13.980   5.300  18.680  1.00  0.00            
ATOM    751  CD1 LEU    48     -13.400   6.710  17.070  1.00  0.00            
ATOM    752 1HD1 LEU    48     -12.480   7.160  16.700  1.00  0.00            
ATOM    753 2HD1 LEU    48     -13.710   5.990  16.310  1.00  0.00            
ATOM    754 3HD1 LEU    48     -14.130   7.500  17.210  1.00  0.00            
ATOM    755  CD2 LEU    48     -12.000   4.940  18.320  1.00  0.00            
ATOM    756 1HD2 LEU    48     -11.040   5.390  18.080  1.00  0.00            
ATOM    757 2HD2 LEU    48     -11.970   4.410  19.280  1.00  0.00            
ATOM    758 3HD2 LEU    48     -12.200   4.270  17.490  1.00  0.00            
ATOM    759  C   LEU    48     -15.190   6.430  20.820  1.00  0.00            
ATOM    760  O   LEU    48     -16.000   5.900  20.040  1.00  0.00            
ATOM    761  N   LYS    49     -15.270   6.130  22.150  1.00  0.00            
ATOM    762  H   LYS    49     -14.540   6.440  22.780  1.00  0.00            
ATOM    763  CA  LYS    49     -16.150   5.140  22.700  1.00  0.00            
ATOM    764  HA  LYS    49     -16.170   4.320  21.990  1.00  0.00            
ATOM    765  CB  LYS    49     -15.750   4.760  24.200  1.00  0.00            
ATOM    766  HB2 LYS    49     -16.390   3.980  24.620  1.00  0.00            
ATOM    767  HB3 LYS    49     -14.740   4.350  24.170  1.00  0.00            
ATOM    768  CG  LYS    49     -15.870   5.920  25.130  1.00  0.00            
ATOM    769  HG2 LYS    49     -15.420   6.820  24.720  1.00  0.00            
ATOM    770  HG3 LYS    49     -16.930   6.180  25.130  1.00  0.00            
ATOM    771  CD  LYS    49     -15.340   5.660  26.480  1.00  0.00            
ATOM    772  HD2 LYS    49     -15.790   4.820  27.000  1.00  0.00            
ATOM    773  HD3 LYS    49     -14.280   5.400  26.410  1.00  0.00            
ATOM    774  CE  LYS    49     -15.380   6.900  27.340  1.00  0.00            
ATOM    775  HE2 LYS    49     -14.910   6.890  28.320  1.00  0.00            
ATOM    776  HE3 LYS    49     -14.870   7.680  26.770  1.00  0.00            
ATOM    777  NZ  LYS    49     -16.770   7.460  27.610  1.00  0.00            
ATOM    778  HZ1 LYS    49     -17.350   6.740  28.000  1.00  0.00            
ATOM    779  HZ2 LYS    49     -16.740   8.220  28.270  1.00  0.00            
ATOM    780  HZ3 LYS    49     -17.170   7.870  26.780  1.00  0.00            
ATOM    781  C   LYS    49     -17.630   5.570  22.760  1.00  0.00            
ATOM    782  O   LYS    49     -18.500   4.770  23.090  1.00  0.00            
ATOM    783  N   GLU    50     -17.890   6.760  22.390  1.00  0.00            
ATOM    784  H   GLU    50     -17.020   7.170  22.090  1.00  0.00            
ATOM    785  CA  GLU    50     -19.210   7.390  22.130  1.00  0.00            
ATOM    786  HA  GLU    50     -19.940   6.590  22.060  1.00  0.00            
ATOM    787  CB  GLU    50     -19.580   8.370  23.250  1.00  0.00            
ATOM    788  HB2 GLU    50     -18.940   9.250  23.240  1.00  0.00            
ATOM    789  HB3 GLU    50     -20.580   8.770  23.070  1.00  0.00            
ATOM    790  CG  GLU    50     -19.570   7.710  24.600  1.00  0.00            
ATOM    791  HG2 GLU    50     -20.160   6.800  24.620  1.00  0.00            
ATOM    792  HG3 GLU    50     -18.510   7.470  24.670  1.00  0.00            
ATOM    793  CD  GLU    50     -19.900   8.680  25.680  1.00  0.00            
ATOM    794  OE1 GLU    50     -21.030   9.180  25.720  1.00  0.00            
ATOM    795  OE2 GLU    50     -19.020   8.910  26.530  1.00  0.00            
ATOM    796  C   GLU    50     -19.330   8.010  20.720  1.00  0.00            
ATOM    797  O   GLU    50     -20.450   8.440  20.420  1.00  0.00            
ATOM    798  N   ARG    51     -18.390   8.030  19.760  1.00  0.00            
ATOM    799  H   ARG    51     -17.600   7.430  19.930  1.00  0.00            
ATOM    800  CA  ARG    51     -18.490   8.640  18.400  1.00  0.00            
ATOM    801  HA  ARG    51     -19.540   8.830  18.160  1.00  0.00            
ATOM    802  CB  ARG    51     -17.750   9.990  18.570  1.00  0.00            
ATOM    803  HB2 ARG    51     -16.700   9.870  18.850  1.00  0.00            
ATOM    804  HB3 ARG    51     -17.750  10.390  17.560  1.00  0.00            
ATOM    805  CG  ARG    51     -18.480  10.890  19.570  1.00  0.00            
ATOM    806  HG2 ARG    51     -19.510  11.070  19.250  1.00  0.00            
ATOM    807  HG3 ARG    51     -18.460  10.470  20.570  1.00  0.00            
ATOM    808  CD  ARG    51     -17.660  12.220  19.670  1.00  0.00            
ATOM    809  HD2 ARG    51     -16.640  12.000  19.990  1.00  0.00            
ATOM    810  HD3 ARG    51     -17.620  12.780  18.740  1.00  0.00            
ATOM    811  NE  ARG    51     -18.330  13.070  20.720  1.00  0.00            
ATOM    812  HE  ARG    51     -18.920  13.860  20.500  1.00  0.00            
ATOM    813  CZ  ARG    51     -18.200  12.940  22.040  1.00  0.00            
ATOM    814  NH1 ARG    51     -17.380  12.030  22.550  1.00  0.00            
ATOM    815 1HH1 ARG    51     -17.230  11.270  21.900  1.00  0.00            
ATOM    816 2HH1 ARG    51     -17.470  11.740  23.510  1.00  0.00            
ATOM    817  NH2 ARG    51     -18.810  13.720  22.850  1.00  0.00            
ATOM    818 1HH2 ARG    51     -19.450  14.400  22.480  1.00  0.00            
ATOM    819 2HH2 ARG    51     -18.560  13.750  23.830  1.00  0.00            
ATOM    820  C   ARG    51     -17.790   7.870  17.300  1.00  0.00            
ATOM    821  O   ARG    51     -16.770   7.130  17.490  1.00  0.00            
ATOM    822  N   ARG    52     -18.180   8.080  16.020  1.00  0.00            
ATOM    823  H   ARG    52     -18.940   8.730  15.860  1.00  0.00            
ATOM    824  CA  ARG    52     -17.460   7.660  14.730  1.00  0.00            
ATOM    825  HA  ARG    52     -16.770   6.880  15.040  1.00  0.00            
ATOM    826  CB  ARG    52     -18.460   7.160  13.640  1.00  0.00            
ATOM    827  HB2 ARG    52     -19.280   7.870  13.540  1.00  0.00            
ATOM    828  HB3 ARG    52     -17.960   7.220  12.670  1.00  0.00            
ATOM    829  CG  ARG    52     -18.880   5.710  13.920  1.00  0.00            
ATOM    830  HG2 ARG    52     -19.560   5.330  13.160  1.00  0.00            
ATOM    831  HG3 ARG    52     -17.980   5.100  13.880  1.00  0.00            
ATOM    832  CD  ARG    52     -19.730   5.480  15.160  1.00  0.00            
ATOM    833  HD2 ARG    52     -20.140   4.470  15.270  1.00  0.00            
ATOM    834  HD3 ARG    52     -19.010   5.600  15.970  1.00  0.00            
ATOM    835  NE  ARG    52     -20.880   6.400  15.280  1.00  0.00            
ATOM    836  HE  ARG    52     -21.110   6.950  14.470  1.00  0.00            
ATOM    837  CZ  ARG    52     -21.550   6.600  16.460  1.00  0.00            
ATOM    838  NH1 ARG    52     -21.160   6.000  17.570  1.00  0.00            
ATOM    839 1HH1 ARG    52     -20.280   5.510  17.600  1.00  0.00            
ATOM    840 2HH1 ARG    52     -21.760   6.120  18.380  1.00  0.00            
ATOM    841  NH2 ARG    52     -22.580   7.410  16.550  1.00  0.00            
ATOM    842 1HH2 ARG    52     -22.730   7.930  15.700  1.00  0.00            
ATOM    843 2HH2 ARG    52     -22.930   7.720  17.450  1.00  0.00            
ATOM    844  C   ARG    52     -16.590   8.790  14.070  1.00  0.00            
ATOM    845  O   ARG    52     -16.930   9.990  14.260  1.00  0.00            
ATOM    846  N   VAL    53     -15.430   8.440  13.520  1.00  0.00            
ATOM    847  H   VAL    53     -15.220   7.500  13.210  1.00  0.00            
ATOM    848  CA  VAL    53     -14.390   9.340  12.960  1.00  0.00            
ATOM    849  HA  VAL    53     -14.380  10.280  13.510  1.00  0.00            
ATOM    850  CB  VAL    53     -12.990   8.720  12.970  1.00  0.00            
ATOM    851  HB  VAL    53     -12.720   8.400  13.970  1.00  0.00            
ATOM    852  CG1 VAL    53     -12.780   7.530  12.010  1.00  0.00            
ATOM    853 1HG1 VAL    53     -11.900   6.950  12.290  1.00  0.00            
ATOM    854 2HG1 VAL    53     -13.620   6.840  12.040  1.00  0.00            
ATOM    855 3HG1 VAL    53     -12.620   7.900  11.000  1.00  0.00            
ATOM    856  CG2 VAL    53     -11.880   9.760  12.630  1.00  0.00            
ATOM    857 1HG2 VAL    53     -10.940   9.510  13.130  1.00  0.00            
ATOM    858 2HG2 VAL    53     -11.790   9.910  11.550  1.00  0.00            
ATOM    859 3HG2 VAL    53     -12.150  10.710  13.100  1.00  0.00            
ATOM    860  C   VAL    53     -14.790   9.630  11.460  1.00  0.00            
ATOM    861  O   VAL    53     -15.260   8.790  10.650  1.00  0.00            
ATOM    862  N   TYR    54     -14.630  10.880  11.070  1.00  0.00            
ATOM    863  H   TYR    54     -14.340  11.560  11.760  1.00  0.00            
ATOM    864  CA  TYR    54     -14.980  11.600   9.790  1.00  0.00            
ATOM    865  HA  TYR    54     -15.160  10.860   9.020  1.00  0.00            
ATOM    866  CB  TYR    54     -16.240  12.490   9.950  1.00  0.00            
ATOM    867  HB2 TYR    54     -16.030  13.220  10.740  1.00  0.00            
ATOM    868  HB3 TYR    54     -16.410  13.020   9.010  1.00  0.00            
ATOM    869  CG  TYR    54     -17.420  11.700  10.300  1.00  0.00            
ATOM    870  CD1 TYR    54     -17.890  10.670   9.440  1.00  0.00            
ATOM    871  HD1 TYR    54     -17.560  10.690   8.410  1.00  0.00            
ATOM    872  CE1 TYR    54     -19.060   9.970   9.720  1.00  0.00            
ATOM    873  HE1 TYR    54     -19.620   9.440   8.960  1.00  0.00            
ATOM    874  CZ  TYR    54     -19.510  10.040  11.040  1.00  0.00            
ATOM    875  OH  TYR    54     -20.540   9.350  11.520  1.00  0.00            
ATOM    876  HH  TYR    54     -20.830   8.790  10.800  1.00  0.00            
ATOM    877  CE2 TYR    54     -19.000  11.070  11.930  1.00  0.00            
ATOM    878  HE2 TYR    54     -19.620  11.260  12.790  1.00  0.00            
ATOM    879  CD2 TYR    54     -17.960  11.870  11.590  1.00  0.00            
ATOM    880  HD2 TYR    54     -17.790  12.720  12.230  1.00  0.00            
ATOM    881  C   TYR    54     -13.770  12.440   9.270  1.00  0.00            
ATOM    882  O   TYR    54     -12.950  12.940  10.050  1.00  0.00            
ATOM    883  N   VAL    55     -13.580  12.550   7.980  1.00  0.00            
ATOM    884  H   VAL    55     -14.200  12.080   7.330  1.00  0.00            
ATOM    885  CA  VAL    55     -12.440  13.230   7.390  1.00  0.00            
ATOM    886  HA  VAL    55     -11.960  14.010   7.980  1.00  0.00            
ATOM    887  CB  VAL    55     -11.330  12.210   7.000  1.00  0.00            
ATOM    888  HB  VAL    55     -11.890  11.380   6.570  1.00  0.00            
ATOM    889  CG1 VAL    55     -10.280  12.750   6.020  1.00  0.00            
ATOM    890 1HG1 VAL    55      -9.890  13.680   6.420  1.00  0.00            
ATOM    891 2HG1 VAL    55      -9.580  11.910   5.930  1.00  0.00            
ATOM    892 3HG1 VAL    55     -10.800  12.930   5.080  1.00  0.00            
ATOM    893  CG2 VAL    55     -10.690  11.740   8.340  1.00  0.00            
ATOM    894 1HG2 VAL    55     -10.060  12.510   8.770  1.00  0.00            
ATOM    895 2HG2 VAL    55     -11.360  11.340   9.100  1.00  0.00            
ATOM    896 3HG2 VAL    55      -9.990  10.960   8.040  1.00  0.00            
ATOM    897  C   VAL    55     -12.960  13.940   6.130  1.00  0.00            
ATOM    898  O   VAL    55     -13.840  13.370   5.400  1.00  0.00            
ATOM    899  N   THR    56     -12.500  15.160   5.780  1.00  0.00            
ATOM    900  H   THR    56     -11.700  15.540   6.270  1.00  0.00            
ATOM    901  CA  THR    56     -12.980  15.990   4.740  1.00  0.00            
ATOM    902  HA  THR    56     -13.490  15.410   3.980  1.00  0.00            
ATOM    903  CB  THR    56     -13.990  16.950   5.330  1.00  0.00            
ATOM    904  HB  THR    56     -14.910  16.420   5.560  1.00  0.00            
ATOM    905  CG2 THR    56     -13.510  17.750   6.560  1.00  0.00            
ATOM    906 1HG2 THR    56     -14.380  18.160   7.080  1.00  0.00            
ATOM    907 2HG2 THR    56     -13.110  17.120   7.350  1.00  0.00            
ATOM    908 3HG2 THR    56     -12.730  18.420   6.190  1.00  0.00            
ATOM    909  OG1 THR    56     -14.290  17.860   4.360  1.00  0.00            
ATOM    910  HG1 THR    56     -14.840  17.330   3.780  1.00  0.00            
ATOM    911  C   THR    56     -11.800  16.790   4.140  1.00  0.00            
ATOM    912  O   THR    56     -10.710  16.790   4.760  1.00  0.00            
ATOM    913  N   LEU    57     -11.970  17.350   2.950  1.00  0.00            
ATOM    914  H   LEU    57     -12.920  17.400   2.610  1.00  0.00            
ATOM    915  CA  LEU    57     -11.060  18.210   2.180  1.00  0.00            
ATOM    916  HA  LEU    57     -10.330  18.740   2.800  1.00  0.00            
ATOM    917  CB  LEU    57     -10.290  17.380   1.150  1.00  0.00            
ATOM    918  HB2 LEU    57      -9.680  16.710   1.760  1.00  0.00            
ATOM    919  HB3 LEU    57     -11.030  16.770   0.630  1.00  0.00            
ATOM    920  CG  LEU    57      -9.450  18.010   0.100  1.00  0.00            
ATOM    921  HG  LEU    57     -10.080  18.620  -0.560  1.00  0.00            
ATOM    922  CD1 LEU    57      -8.360  18.880   0.750  1.00  0.00            
ATOM    923 1HD1 LEU    57      -7.790  18.380   1.530  1.00  0.00            
ATOM    924 2HD1 LEU    57      -7.670  19.320   0.020  1.00  0.00            
ATOM    925 3HD1 LEU    57      -8.700  19.730   1.350  1.00  0.00            
ATOM    926  CD2 LEU    57      -8.740  17.000  -0.800  1.00  0.00            
ATOM    927 1HD2 LEU    57      -8.130  16.320  -0.210  1.00  0.00            
ATOM    928 2HD2 LEU    57      -9.500  16.450  -1.360  1.00  0.00            
ATOM    929 3HD2 LEU    57      -8.160  17.570  -1.520  1.00  0.00            
ATOM    930  C   LEU    57     -11.930  19.400   1.580  1.00  0.00            
ATOM    931  O   LEU    57     -12.950  19.200   0.920  1.00  0.00            
ATOM    932  N   THR    58     -11.370  20.600   1.810  1.00  0.00            
ATOM    933  H   THR    58     -10.450  20.660   2.200  1.00  0.00            
ATOM    934  CA  THR    58     -11.920  21.780   1.180  1.00  0.00            
ATOM    935  HA  THR    58     -12.550  21.480   0.340  1.00  0.00            
ATOM    936  CB  THR    58     -12.880  22.530   2.130  1.00  0.00            
ATOM    937  HB  THR    58     -13.380  23.290   1.520  1.00  0.00            
ATOM    938  CG2 THR    58     -14.020  21.710   2.700  1.00  0.00            
ATOM    939 1HG2 THR    58     -14.670  21.220   1.970  1.00  0.00            
ATOM    940 2HG2 THR    58     -13.550  20.970   3.340  1.00  0.00            
ATOM    941 3HG2 THR    58     -14.610  22.460   3.240  1.00  0.00            
ATOM    942  OG1 THR    58     -12.130  23.100   3.160  1.00  0.00            
ATOM    943  HG1 THR    58     -12.010  22.460   3.870  1.00  0.00            
ATOM    944  C   THR    58     -10.870  22.590   0.510  1.00  0.00            
ATOM    945  O   THR    58      -9.730  22.720   0.920  1.00  0.00            
ATOM    946  N   CYS    59     -11.290  23.130  -0.660  1.00  0.00            
ATOM    947  H   CYS    59     -12.180  22.850  -1.040  1.00  0.00            
ATOM    948  CA  CYS    59     -10.610  24.210  -1.410  1.00  0.00            
ATOM    949  HA  CYS    59      -9.730  24.590  -0.890  1.00  0.00            
ATOM    950  CB  CYS    59     -10.170  23.640  -2.770  1.00  0.00            
ATOM    951  HB2 CYS    59      -9.520  22.770  -2.630  1.00  0.00            
ATOM    952  HB3 CYS    59     -10.990  23.450  -3.460  1.00  0.00            
ATOM    953  SG  CYS    59      -9.190  25.000  -3.580  1.00  0.00            
ATOM    954  HG  CYS    59      -8.140  25.010  -2.760  1.00  0.00            
ATOM    955  C   CYS    59     -11.620  25.330  -1.740  1.00  0.00            
ATOM    956  O   CYS    59     -12.750  25.140  -2.170  1.00  0.00            
ATOM    957  N   ALA    60     -11.160  26.560  -1.520  1.00  0.00            
ATOM    958  H   ALA    60     -10.160  26.690  -1.390  1.00  0.00            
ATOM    959  CA  ALA    60     -12.010  27.730  -1.490  1.00  0.00            
ATOM    960  HA  ALA    60     -12.820  27.530  -2.190  1.00  0.00            
ATOM    961  CB  ALA    60     -12.560  28.030  -0.090  1.00  0.00            
ATOM    962  HB1 ALA    60     -11.860  28.600   0.510  1.00  0.00            
ATOM    963  HB2 ALA    60     -13.500  28.580  -0.170  1.00  0.00            
ATOM    964  HB3 ALA    60     -12.740  27.080   0.420  1.00  0.00            
ATOM    965  C   ALA    60     -11.220  28.910  -1.930  1.00  0.00            
ATOM    966  O   ALA    60     -10.000  28.990  -1.780  1.00  0.00            
ATOM    967  N   PHE    61     -11.940  29.860  -2.550  1.00  0.00            
ATOM    968  H   PHE    61     -12.930  29.690  -2.440  1.00  0.00            
ATOM    969  CA  PHE    61     -11.550  31.250  -2.810  1.00  0.00            
ATOM    970  HA  PHE    61     -10.460  31.320  -2.860  1.00  0.00            
ATOM    971  CB  PHE    61     -12.170  31.960  -4.060  1.00  0.00            
ATOM    972  HB2 PHE    61     -11.800  31.550  -5.000  1.00  0.00            
ATOM    973  HB3 PHE    61     -13.250  31.830  -4.150  1.00  0.00            
ATOM    974  CG  PHE    61     -12.030  33.490  -4.050  1.00  0.00            
ATOM    975  CD1 PHE    61     -10.850  34.020  -4.640  1.00  0.00            
ATOM    976  HD1 PHE    61     -10.060  33.370  -4.970  1.00  0.00            
ATOM    977  CE1 PHE    61     -10.790  35.430  -4.750  1.00  0.00            
ATOM    978  HE1 PHE    61      -9.930  35.900  -5.200  1.00  0.00            
ATOM    979  CZ  PHE    61     -11.810  36.320  -4.250  1.00  0.00            
ATOM    980  HZ  PHE    61     -11.630  37.380  -4.220  1.00  0.00            
ATOM    981  CE2 PHE    61     -12.940  35.710  -3.620  1.00  0.00            
ATOM    982  HE2 PHE    61     -13.730  36.340  -3.230  1.00  0.00            
ATOM    983  CD2 PHE    61     -13.060  34.310  -3.580  1.00  0.00            
ATOM    984  HD2 PHE    61     -13.910  33.920  -3.040  1.00  0.00            
ATOM    985  C   PHE    61     -12.010  32.060  -1.590  1.00  0.00            
ATOM    986  O   PHE    61     -13.110  31.830  -1.050  1.00  0.00            
ATOM    987  N   ARG    62     -11.180  33.010  -1.130  1.00  0.00            
ATOM    988  H   ARG    62     -10.310  33.230  -1.600  1.00  0.00            
ATOM    989  CA  ARG    62     -11.360  33.910   0.060  1.00  0.00            
ATOM    990  HA  ARG    62     -12.400  33.840   0.380  1.00  0.00            
ATOM    991  CB  ARG    62     -10.580  33.300   1.280  1.00  0.00            
ATOM    992  HB2 ARG    62     -11.000  33.690   2.210  1.00  0.00            
ATOM    993  HB3 ARG    62     -10.710  32.220   1.360  1.00  0.00            
ATOM    994  CG  ARG    62      -9.070  33.510   1.120  1.00  0.00            
ATOM    995  HG2 ARG    62      -8.670  33.040   0.220  1.00  0.00            
ATOM    996  HG3 ARG    62      -8.760  34.550   1.080  1.00  0.00            
ATOM    997  CD  ARG    62      -8.340  32.900   2.280  1.00  0.00            
ATOM    998  HD2 ARG    62      -8.300  33.640   3.080  1.00  0.00            
ATOM    999  HD3 ARG    62      -8.800  32.000   2.700  1.00  0.00            
ATOM   1000  NE  ARG    62      -6.960  32.390   1.910  1.00  0.00            
ATOM   1001  HE  ARG    62      -6.770  31.410   2.060  1.00  0.00            
ATOM   1002  CZ  ARG    62      -5.900  33.050   1.500  1.00  0.00            
ATOM   1003  NH1 ARG    62      -5.800  34.330   1.360  1.00  0.00            
ATOM   1004 1HH1 ARG    62      -6.510  34.990   1.600  1.00  0.00            
ATOM   1005 2HH1 ARG    62      -4.920  34.660   0.990  1.00  0.00            
ATOM   1006  NH2 ARG    62      -4.850  32.400   1.110  1.00  0.00            
ATOM   1007 1HH2 ARG    62      -4.720  31.400   1.230  1.00  0.00            
ATOM   1008 2HH2 ARG    62      -4.020  32.770   0.670  1.00  0.00            
ATOM   1009  C   ARG    62     -11.000  35.340  -0.230  1.00  0.00            
ATOM   1010  O   ARG    62     -10.010  35.620  -0.960  1.00  0.00            
ATOM   1011  N   TYR    63     -11.710  36.280   0.400  1.00  0.00            
ATOM   1012  H   TYR    63     -12.460  36.000   1.020  1.00  0.00            
ATOM   1013  CA  TYR    63     -11.520  37.730   0.340  1.00  0.00            
ATOM   1014  HA  TYR    63     -10.570  37.940  -0.150  1.00  0.00            
ATOM   1015  CB  TYR    63     -12.640  38.350  -0.510  1.00  0.00            
ATOM   1016  HB2 TYR    63     -12.520  38.010  -1.540  1.00  0.00            
ATOM   1017  HB3 TYR    63     -13.590  37.930  -0.180  1.00  0.00            
ATOM   1018  CG  TYR    63     -12.580  39.840  -0.440  1.00  0.00            
ATOM   1019  CD1 TYR    63     -11.510  40.500  -1.140  1.00  0.00            
ATOM   1020  HD1 TYR    63     -10.710  39.900  -1.550  1.00  0.00            
ATOM   1021  CE1 TYR    63     -11.460  41.870  -1.230  1.00  0.00            
ATOM   1022  HE1 TYR    63     -10.770  42.400  -1.860  1.00  0.00            
ATOM   1023  CZ  TYR    63     -12.510  42.610  -0.590  1.00  0.00            
ATOM   1024  OH  TYR    63     -12.590  43.940  -0.620  1.00  0.00            
ATOM   1025  HH  TYR    63     -13.380  44.300  -0.200  1.00  0.00            
ATOM   1026  CE2 TYR    63     -13.590  41.930   0.140  1.00  0.00            
ATOM   1027  HE2 TYR    63     -14.380  42.550   0.530  1.00  0.00            
ATOM   1028  CD2 TYR    63     -13.560  40.570   0.260  1.00  0.00            
ATOM   1029  HD2 TYR    63     -14.350  39.980   0.710  1.00  0.00            
ATOM   1030  C   TYR    63     -11.450  38.240   1.790  1.00  0.00            
ATOM   1031  O   TYR    63     -12.380  38.030   2.620  1.00  0.00            
ATOM   1032  N   GLY    64     -10.450  39.010   2.130  1.00  0.00            
ATOM   1033  H   GLY    64      -9.860  39.270   1.360  1.00  0.00            
ATOM   1034  CA  GLY    64     -10.110  39.610   3.430  1.00  0.00            
ATOM   1035  HA2 GLY    64      -9.980  40.690   3.340  1.00  0.00            
ATOM   1036  HA3 GLY    64     -10.870  39.460   4.200  1.00  0.00            
ATOM   1037  C   GLY    64      -8.810  39.110   4.130  1.00  0.00            
ATOM   1038  O   GLY    64      -7.720  39.120   3.580  1.00  0.00            
ATOM   1039  N   ARG    65      -9.070  38.610   5.360  1.00  0.00            
ATOM   1040  H   ARG    65     -10.020  38.710   5.670  1.00  0.00            
ATOM   1041  CA  ARG    65      -8.060  37.870   6.120  1.00  0.00            
ATOM   1042  HA  ARG    65      -7.210  38.550   6.270  1.00  0.00            
ATOM   1043  CB  ARG    65      -8.590  37.400   7.410  1.00  0.00            
ATOM   1044  HB2 ARG    65      -9.340  36.660   7.140  1.00  0.00            
ATOM   1045  HB3 ARG    65      -7.740  36.940   7.920  1.00  0.00            
ATOM   1046  CG  ARG    65      -9.180  38.510   8.330  1.00  0.00            
ATOM   1047  HG2 ARG    65      -8.370  39.220   8.490  1.00  0.00            
ATOM   1048  HG3 ARG    65     -10.090  38.860   7.840  1.00  0.00            
ATOM   1049  CD  ARG    65      -9.690  37.890   9.660  1.00  0.00            
ATOM   1050  HD2 ARG    65     -10.240  38.600  10.270  1.00  0.00            
ATOM   1051  HD3 ARG    65     -10.330  37.040   9.420  1.00  0.00            
ATOM   1052  NE  ARG    65      -8.560  37.460  10.510  1.00  0.00            
ATOM   1053  HE  ARG    65      -7.630  37.450  10.120  1.00  0.00            
ATOM   1054  CZ  ARG    65      -8.580  37.270  11.820  1.00  0.00            
ATOM   1055  NH1 ARG    65      -9.710  37.130  12.520  1.00  0.00            
ATOM   1056 1HH1 ARG    65     -10.520  37.100  11.920  1.00  0.00            
ATOM   1057 2HH1 ARG    65      -9.630  37.160  13.520  1.00  0.00            
ATOM   1058  NH2 ARG    65      -7.510  37.130  12.530  1.00  0.00            
ATOM   1059 1HH2 ARG    65      -6.610  37.050  12.080  1.00  0.00            
ATOM   1060 2HH2 ARG    65      -7.520  36.920  13.520  1.00  0.00            
ATOM   1061  C   ARG    65      -7.480  36.660   5.350  1.00  0.00            
ATOM   1062  O   ARG    65      -8.170  36.160   4.500  1.00  0.00            
ATOM   1063  N   GLU    66      -6.260  36.260   5.670  1.00  0.00            
ATOM   1064  H   GLU    66      -5.880  36.670   6.510  1.00  0.00            
ATOM   1065  CA  GLU    66      -5.350  35.360   4.930  1.00  0.00            
ATOM   1066  HA  GLU    66      -5.700  35.580   3.920  1.00  0.00            
ATOM   1067  CB  GLU    66      -3.900  35.860   5.180  1.00  0.00            
ATOM   1068  HB2 GLU    66      -3.320  35.300   4.440  1.00  0.00            
ATOM   1069  HB3 GLU    66      -3.730  36.920   5.020  1.00  0.00            
ATOM   1070  CG  GLU    66      -3.330  35.510   6.620  1.00  0.00            
ATOM   1071  HG2 GLU    66      -3.800  34.650   7.090  1.00  0.00            
ATOM   1072  HG3 GLU    66      -2.300  35.160   6.580  1.00  0.00            
ATOM   1073  CD  GLU    66      -3.350  36.710   7.560  1.00  0.00            
ATOM   1074  OE1 GLU    66      -2.310  37.060   8.250  1.00  0.00            
ATOM   1075  OE2 GLU    66      -4.430  37.370   7.570  1.00  0.00            
ATOM   1076  C   GLU    66      -5.650  33.860   5.120  1.00  0.00            
ATOM   1077  O   GLU    66      -4.860  33.040   4.590  1.00  0.00            
ATOM   1078  N   ASP    67      -6.770  33.430   5.710  1.00  0.00            
ATOM   1079  H   ASP    67      -7.500  34.060   5.980  1.00  0.00            
ATOM   1080  CA  ASP    67      -7.040  32.060   5.940  1.00  0.00            
ATOM   1081  HA  ASP    67      -6.490  31.500   5.180  1.00  0.00            
ATOM   1082  CB  ASP    67      -6.510  31.780   7.310  1.00  0.00            
ATOM   1083  HB2 ASP    67      -5.430  31.680   7.190  1.00  0.00            
ATOM   1084  HB3 ASP    67      -6.800  32.660   7.870  1.00  0.00            
ATOM   1085  CG  ASP    67      -7.060  30.490   8.040  1.00  0.00            
ATOM   1086  OD1 ASP    67      -7.740  29.580   7.480  1.00  0.00            
ATOM   1087  OD2 ASP    67      -6.740  30.340   9.250  1.00  0.00            
ATOM   1088  C   ASP    67      -8.560  31.820   5.700  1.00  0.00            
ATOM   1089  O   ASP    67      -9.330  32.670   5.990  1.00  0.00            
ATOM   1090  N   LEU    68      -8.810  30.730   4.980  1.00  0.00            
ATOM   1091  H   LEU    68      -8.040  30.100   4.790  1.00  0.00            
ATOM   1092  CA  LEU    68     -10.180  30.310   4.520  1.00  0.00            
ATOM   1093  HA  LEU    68     -10.570  31.220   4.070  1.00  0.00            
ATOM   1094  CB  LEU    68     -10.180  29.180   3.520  1.00  0.00            
ATOM   1095  HB2 LEU    68     -11.180  29.180   3.080  1.00  0.00            
ATOM   1096  HB3 LEU    68      -9.470  29.400   2.720  1.00  0.00            
ATOM   1097  CG  LEU    68      -9.950  27.720   3.880  1.00  0.00            
ATOM   1098  HG  LEU    68     -10.670  27.490   4.670  1.00  0.00            
ATOM   1099  CD1 LEU    68     -10.190  26.760   2.740  1.00  0.00            
ATOM   1100 1HD1 LEU    68     -10.400  25.790   3.200  1.00  0.00            
ATOM   1101 2HD1 LEU    68     -11.090  27.100   2.210  1.00  0.00            
ATOM   1102 3HD1 LEU    68      -9.360  26.730   2.040  1.00  0.00            
ATOM   1103  CD2 LEU    68      -8.580  27.370   4.530  1.00  0.00            
ATOM   1104 1HD2 LEU    68      -8.490  26.340   4.880  1.00  0.00            
ATOM   1105 2HD2 LEU    68      -7.720  27.520   3.880  1.00  0.00            
ATOM   1106 3HD2 LEU    68      -8.430  27.950   5.450  1.00  0.00            
ATOM   1107  C   LEU    68     -11.200  30.050   5.680  1.00  0.00            
ATOM   1108  O   LEU    68     -12.350  29.850   5.330  1.00  0.00            
ATOM   1109  N   ASP    69     -10.770  29.830   6.900  1.00  0.00            
ATOM   1110  H   ASP    69      -9.790  30.040   7.050  1.00  0.00            
ATOM   1111  CA  ASP    69     -11.620  29.410   8.030  1.00  0.00            
ATOM   1112  HA  ASP    69     -12.640  29.350   7.640  1.00  0.00            
ATOM   1113  CB  ASP    69     -11.100  28.010   8.400  1.00  0.00            
ATOM   1114  HB2 ASP    69     -10.990  27.490   7.450  1.00  0.00            
ATOM   1115  HB3 ASP    69     -10.120  28.130   8.860  1.00  0.00            
ATOM   1116  CG  ASP    69     -12.090  27.270   9.240  1.00  0.00            
ATOM   1117  OD1 ASP    69     -13.310  27.540   9.290  1.00  0.00            
ATOM   1118  OD2 ASP    69     -11.610  26.340   9.950  1.00  0.00            
ATOM   1119  C   ASP    69     -11.610  30.290   9.290  1.00  0.00            
ATOM   1120  O   ASP    69     -12.370  30.110  10.260  1.00  0.00            
ATOM   1121  N   VAL    70     -10.800  31.370   9.260  1.00  0.00            
ATOM   1122  H   VAL    70     -10.430  31.780   8.420  1.00  0.00            
ATOM   1123  CA  VAL    70     -10.780  32.320  10.400  1.00  0.00            
ATOM   1124  HA  VAL    70     -10.660  31.630  11.240  1.00  0.00            
ATOM   1125  CB  VAL    70      -9.430  33.090  10.150  1.00  0.00            
ATOM   1126  HB  VAL    70      -8.670  32.370   9.860  1.00  0.00            
ATOM   1127  CG1 VAL    70      -9.500  34.220   9.060  1.00  0.00            
ATOM   1128 1HG1 VAL    70      -9.950  33.930   8.100  1.00  0.00            
ATOM   1129 2HG1 VAL    70     -10.070  35.020   9.540  1.00  0.00            
ATOM   1130 3HG1 VAL    70      -8.540  34.690   8.860  1.00  0.00            
ATOM   1131  CG2 VAL    70      -8.880  33.760  11.450  1.00  0.00            
ATOM   1132 1HG2 VAL    70      -8.000  34.360  11.240  1.00  0.00            
ATOM   1133 2HG2 VAL    70      -9.630  34.500  11.740  1.00  0.00            
ATOM   1134 3HG2 VAL    70      -8.580  33.020  12.190  1.00  0.00            
ATOM   1135  C   VAL    70     -12.050  33.140  10.550  1.00  0.00            
ATOM   1136  O   VAL    70     -12.720  33.510   9.610  1.00  0.00            
ATOM   1137  N   LEU    71     -12.240  33.590  11.750  1.00  0.00            
ATOM   1138  H   LEU    71     -11.520  33.420  12.440  1.00  0.00            
ATOM   1139  CA  LEU    71     -13.360  34.410  12.140  1.00  0.00            
ATOM   1140  HA  LEU    71     -14.210  34.030  11.590  1.00  0.00            
ATOM   1141  CB  LEU    71     -13.690  34.300  13.620  1.00  0.00            
ATOM   1142  HB2 LEU    71     -12.780  34.560  14.140  1.00  0.00            
ATOM   1143  HB3 LEU    71     -14.450  35.080  13.700  1.00  0.00            
ATOM   1144  CG  LEU    71     -14.230  32.940  14.170  1.00  0.00            
ATOM   1145  HG  LEU    71     -13.540  32.100  14.180  1.00  0.00            
ATOM   1146  CD1 LEU    71     -14.640  33.020  15.570  1.00  0.00            
ATOM   1147 1HD1 LEU    71     -15.140  33.970  15.800  1.00  0.00            
ATOM   1148 2HD1 LEU    71     -15.220  32.200  15.980  1.00  0.00            
ATOM   1149 3HD1 LEU    71     -13.760  33.060  16.200  1.00  0.00            
ATOM   1150  CD2 LEU    71     -15.500  32.550  13.350  1.00  0.00            
ATOM   1151 1HD2 LEU    71     -15.940  31.650  13.800  1.00  0.00            
ATOM   1152 2HD2 LEU    71     -16.120  33.430  13.460  1.00  0.00            
ATOM   1153 3HD2 LEU    71     -15.060  32.290  12.390  1.00  0.00            
ATOM   1154  C   LEU    71     -13.160  35.830  11.610  1.00  0.00            
ATOM   1155  O   LEU    71     -12.080  36.400  11.320  1.00  0.00            
ATOM   1156  N   GLY    72     -14.360  36.350  11.290  1.00  0.00            
ATOM   1157  H   GLY    72     -15.120  35.690  11.390  1.00  0.00            
ATOM   1158  CA  GLY    72     -14.580  37.640  10.690  1.00  0.00            
ATOM   1159  HA2 GLY    72     -15.660  37.700  10.540  1.00  0.00            
ATOM   1160  HA3 GLY    72     -14.170  38.420  11.320  1.00  0.00            
ATOM   1161  C   GLY    72     -13.900  37.800   9.300  1.00  0.00            
ATOM   1162  O   GLY    72     -13.410  38.830   8.860  1.00  0.00            
ATOM   1163  N   LEU    73     -13.920  36.690   8.590  1.00  0.00            
ATOM   1164  H   LEU    73     -14.200  35.910   9.180  1.00  0.00            
ATOM   1165  CA  LEU    73     -13.650  36.560   7.110  1.00  0.00            
ATOM   1166  HA  LEU    73     -12.660  36.930   6.870  1.00  0.00            
ATOM   1167  CB  LEU    73     -13.370  35.060   6.690  1.00  0.00            
ATOM   1168  HB2 LEU    73     -12.620  34.730   7.410  1.00  0.00            
ATOM   1169  HB3 LEU    73     -14.240  34.450   6.950  1.00  0.00            
ATOM   1170  CG  LEU    73     -12.790  34.840   5.240  1.00  0.00            
ATOM   1171  HG  LEU    73     -13.510  35.110   4.470  1.00  0.00            
ATOM   1172  CD1 LEU    73     -11.600  35.780   4.910  1.00  0.00            
ATOM   1173 1HD1 LEU    73     -10.960  35.790   5.790  1.00  0.00            
ATOM   1174 2HD1 LEU    73     -11.030  35.340   4.090  1.00  0.00            
ATOM   1175 3HD1 LEU    73     -11.960  36.770   4.650  1.00  0.00            
ATOM   1176  CD2 LEU    73     -12.370  33.440   5.070  1.00  0.00            
ATOM   1177 1HD2 LEU    73     -13.170  32.750   5.340  1.00  0.00            
ATOM   1178 2HD2 LEU    73     -12.020  33.210   4.070  1.00  0.00            
ATOM   1179 3HD2 LEU    73     -11.530  33.250   5.740  1.00  0.00            
ATOM   1180  C   LEU    73     -14.750  37.290   6.200  1.00  0.00            
ATOM   1181  O   LEU    73     -15.960  37.030   6.410  1.00  0.00            
ATOM   1182  N   THR    74     -14.380  38.160   5.300  1.00  0.00            
ATOM   1183  H   THR    74     -13.380  38.300   5.260  1.00  0.00            
ATOM   1184  CA  THR    74     -15.360  39.080   4.630  1.00  0.00            
ATOM   1185  HA  THR    74     -16.070  39.480   5.350  1.00  0.00            
ATOM   1186  CB  THR    74     -14.550  40.210   3.920  1.00  0.00            
ATOM   1187  HB  THR    74     -13.930  39.830   3.110  1.00  0.00            
ATOM   1188  CG2 THR    74     -15.440  41.370   3.410  1.00  0.00            
ATOM   1189 1HG2 THR    74     -16.210  41.680   4.110  1.00  0.00            
ATOM   1190 2HG2 THR    74     -14.810  42.220   3.140  1.00  0.00            
ATOM   1191 3HG2 THR    74     -15.940  41.040   2.500  1.00  0.00            
ATOM   1192  OG1 THR    74     -13.730  40.900   4.800  1.00  0.00            
ATOM   1193  HG1 THR    74     -13.140  40.260   5.210  1.00  0.00            
ATOM   1194  C   THR    74     -16.200  38.370   3.530  1.00  0.00            
ATOM   1195  O   THR    74     -17.330  38.670   3.300  1.00  0.00            
ATOM   1196  N   PHE    75     -15.590  37.380   2.780  1.00  0.00            
ATOM   1197  H   PHE    75     -14.590  37.240   2.840  1.00  0.00            
ATOM   1198  CA  PHE    75     -16.310  36.450   1.860  1.00  0.00            
ATOM   1199  HA  PHE    75     -17.260  36.210   2.340  1.00  0.00            
ATOM   1200  CB  PHE    75     -16.630  37.070   0.500  1.00  0.00            
ATOM   1201  HB2 PHE    75     -17.450  37.760   0.660  1.00  0.00            
ATOM   1202  HB3 PHE    75     -15.720  37.570   0.170  1.00  0.00            
ATOM   1203  CG  PHE    75     -17.070  36.180  -0.630  1.00  0.00            
ATOM   1204  CD1 PHE    75     -18.380  35.720  -0.620  1.00  0.00            
ATOM   1205  HD1 PHE    75     -19.010  35.920   0.240  1.00  0.00            
ATOM   1206  CE1 PHE    75     -18.870  34.980  -1.660  1.00  0.00            
ATOM   1207  HE1 PHE    75     -19.910  34.700  -1.590  1.00  0.00            
ATOM   1208  CZ  PHE    75     -18.070  34.690  -2.750  1.00  0.00            
ATOM   1209  HZ  PHE    75     -18.460  34.030  -3.510  1.00  0.00            
ATOM   1210  CE2 PHE    75     -16.690  35.090  -2.740  1.00  0.00            
ATOM   1211  HE2 PHE    75     -16.100  34.820  -3.600  1.00  0.00            
ATOM   1212  CD2 PHE    75     -16.120  35.830  -1.620  1.00  0.00            
ATOM   1213  HD2 PHE    75     -15.090  36.140  -1.490  1.00  0.00            
ATOM   1214  C   PHE    75     -15.520  35.100   1.650  1.00  0.00            
ATOM   1215  O   PHE    75     -14.250  35.130   1.680  1.00  0.00            
ATOM   1216  N   ARG    76     -16.260  34.070   1.230  1.00  0.00            
ATOM   1217  H   ARG    76     -17.270  34.170   1.270  1.00  0.00            
ATOM   1218  CA  ARG    76     -15.680  32.770   0.750  1.00  0.00            
ATOM   1219  HA  ARG    76     -14.720  32.900   0.260  1.00  0.00            
ATOM   1220  CB  ARG    76     -15.490  31.830   1.990  1.00  0.00            
ATOM   1221  HB2 ARG    76     -14.730  32.410   2.510  1.00  0.00            
ATOM   1222  HB3 ARG    76     -16.390  31.710   2.580  1.00  0.00            
ATOM   1223  CG  ARG    76     -14.960  30.440   1.670  1.00  0.00            
ATOM   1224  HG2 ARG    76     -15.750  29.960   1.080  1.00  0.00            
ATOM   1225  HG3 ARG    76     -14.020  30.550   1.130  1.00  0.00            
ATOM   1226  CD  ARG    76     -14.670  29.570   2.930  1.00  0.00            
ATOM   1227  HD2 ARG    76     -13.810  30.100   3.330  1.00  0.00            
ATOM   1228  HD3 ARG    76     -15.470  29.600   3.670  1.00  0.00            
ATOM   1229  NE  ARG    76     -14.570  28.150   2.560  1.00  0.00            
ATOM   1230  HE  ARG    76     -15.140  27.750   1.830  1.00  0.00            
ATOM   1231  CZ  ARG    76     -14.120  27.180   3.290  1.00  0.00            
ATOM   1232  NH1 ARG    76     -13.510  27.400   4.420  1.00  0.00            
ATOM   1233 1HH1 ARG    76     -13.540  28.350   4.740  1.00  0.00            
ATOM   1234 2HH1 ARG    76     -13.250  26.660   5.060  1.00  0.00            
ATOM   1235  NH2 ARG    76     -14.330  25.980   2.980  1.00  0.00            
ATOM   1236 1HH2 ARG    76     -14.980  25.840   2.220  1.00  0.00            
ATOM   1237 2HH2 ARG    76     -14.000  25.240   3.580  1.00  0.00            
ATOM   1238  C   ARG    76     -16.700  32.100  -0.210  1.00  0.00            
ATOM   1239  O   ARG    76     -17.910  32.350  -0.180  1.00  0.00            
ATOM   1240  N   LYS    77     -16.050  31.300  -1.110  1.00  0.00            
ATOM   1241  H   LYS    77     -15.040  31.280  -1.040  1.00  0.00            
ATOM   1242  CA  LYS    77     -16.650  30.290  -2.000  1.00  0.00            
ATOM   1243  HA  LYS    77     -17.650  30.100  -1.600  1.00  0.00            
ATOM   1244  CB  LYS    77     -16.820  30.860  -3.370  1.00  0.00            
ATOM   1245  HB2 LYS    77     -17.480  31.720  -3.240  1.00  0.00            
ATOM   1246  HB3 LYS    77     -15.900  31.260  -3.800  1.00  0.00            
ATOM   1247  CG  LYS    77     -17.280  29.840  -4.460  1.00  0.00            
ATOM   1248  HG2 LYS    77     -16.590  28.990  -4.460  1.00  0.00            
ATOM   1249  HG3 LYS    77     -18.300  29.560  -4.230  1.00  0.00            
ATOM   1250  CD  LYS    77     -17.290  30.300  -5.900  1.00  0.00            
ATOM   1251  HD2 LYS    77     -17.810  31.260  -6.000  1.00  0.00            
ATOM   1252  HD3 LYS    77     -16.260  30.450  -6.210  1.00  0.00            
ATOM   1253  CE  LYS    77     -17.990  29.330  -6.920  1.00  0.00            
ATOM   1254  HE2 LYS    77     -17.560  28.320  -6.860  1.00  0.00            
ATOM   1255  HE3 LYS    77     -19.040  29.250  -6.640  1.00  0.00            
ATOM   1256  NZ  LYS    77     -17.940  29.940  -8.270  1.00  0.00            
ATOM   1257  HZ1 LYS    77     -17.020  30.260  -8.540  1.00  0.00            
ATOM   1258  HZ2 LYS    77     -18.370  29.270  -8.880  1.00  0.00            
ATOM   1259  HZ3 LYS    77     -18.580  30.720  -8.270  1.00  0.00            
ATOM   1260  C   LYS    77     -15.900  29.060  -1.950  1.00  0.00            
ATOM   1261  O   LYS    77     -14.650  29.110  -2.200  1.00  0.00            
ATOM   1262  N   ASP    78     -16.570  27.920  -1.710  1.00  0.00            
ATOM   1263  H   ASP    78     -17.540  28.030  -1.450  1.00  0.00            
ATOM   1264  CA  ASP    78     -16.030  26.570  -1.930  1.00  0.00            
ATOM   1265  HA  ASP    78     -14.980  26.590  -1.650  1.00  0.00            
ATOM   1266  CB  ASP    78     -16.820  25.520  -1.020  1.00  0.00            
ATOM   1267  HB2 ASP    78     -17.780  25.280  -1.460  1.00  0.00            
ATOM   1268  HB3 ASP    78     -16.120  24.680  -1.020  1.00  0.00            
ATOM   1269  CG  ASP    78     -17.030  25.780   0.410  1.00  0.00            
ATOM   1270  OD1 ASP    78     -18.050  25.420   1.010  1.00  0.00            
ATOM   1271  OD2 ASP    78     -16.060  26.210   1.030  1.00  0.00            
ATOM   1272  C   ASP    78     -16.000  26.260  -3.430  1.00  0.00            
ATOM   1273  O   ASP    78     -17.020  26.300  -4.170  1.00  0.00            
ATOM   1274  N   LEU    79     -14.810  25.840  -3.900  1.00  0.00            
ATOM   1275  H   LEU    79     -14.020  25.660  -3.290  1.00  0.00            
ATOM   1276  CA  LEU    79     -14.420  25.580  -5.260  1.00  0.00            
ATOM   1277  HA  LEU    79     -15.090  26.110  -5.930  1.00  0.00            
ATOM   1278  CB  LEU    79     -13.000  26.190  -5.440  1.00  0.00            
ATOM   1279  HB2 LEU    79     -12.250  25.750  -4.780  1.00  0.00            
ATOM   1280  HB3 LEU    79     -12.620  25.970  -6.430  1.00  0.00            
ATOM   1281  CG  LEU    79     -12.870  27.720  -5.210  1.00  0.00            
ATOM   1282  HG  LEU    79     -13.210  27.870  -4.180  1.00  0.00            
ATOM   1283  CD1 LEU    79     -11.390  28.250  -5.520  1.00  0.00            
ATOM   1284 1HD1 LEU    79     -11.370  29.340  -5.510  1.00  0.00            
ATOM   1285 2HD1 LEU    79     -10.680  27.910  -4.760  1.00  0.00            
ATOM   1286 3HD1 LEU    79     -11.080  27.970  -6.530  1.00  0.00            
ATOM   1287  CD2 LEU    79     -13.810  28.490  -6.190  1.00  0.00            
ATOM   1288 1HD2 LEU    79     -13.650  28.160  -7.220  1.00  0.00            
ATOM   1289 2HD2 LEU    79     -14.830  28.270  -5.880  1.00  0.00            
ATOM   1290 3HD2 LEU    79     -13.530  29.540  -6.130  1.00  0.00            
ATOM   1291  C   LEU    79     -14.470  24.080  -5.490  1.00  0.00            
ATOM   1292  O   LEU    79     -14.970  23.660  -6.540  1.00  0.00            
ATOM   1293  N   PHE    80     -14.010  23.330  -4.540  1.00  0.00            
ATOM   1294  H   PHE    80     -13.780  23.750  -3.650  1.00  0.00            
ATOM   1295  CA  PHE    80     -13.990  21.820  -4.530  1.00  0.00            
ATOM   1296  HA  PHE    80     -14.890  21.450  -5.010  1.00  0.00            
ATOM   1297  CB  PHE    80     -12.730  21.390  -5.240  1.00  0.00            
ATOM   1298  HB2 PHE    80     -12.850  21.380  -6.330  1.00  0.00            
ATOM   1299  HB3 PHE    80     -12.000  22.180  -5.060  1.00  0.00            
ATOM   1300  CG  PHE    80     -12.080  20.100  -4.860  1.00  0.00            
ATOM   1301  CD1 PHE    80     -12.690  18.870  -5.260  1.00  0.00            
ATOM   1302  HD1 PHE    80     -13.600  18.740  -5.820  1.00  0.00            
ATOM   1303  CE1 PHE    80     -12.170  17.650  -4.680  1.00  0.00            
ATOM   1304  HE1 PHE    80     -12.630  16.700  -4.890  1.00  0.00            
ATOM   1305  CZ  PHE    80     -10.890  17.690  -4.040  1.00  0.00            
ATOM   1306  HZ  PHE    80     -10.540  16.750  -3.660  1.00  0.00            
ATOM   1307  CE2 PHE    80     -10.250  18.920  -3.770  1.00  0.00            
ATOM   1308  HE2 PHE    80      -9.230  18.900  -3.420  1.00  0.00            
ATOM   1309  CD2 PHE    80     -10.810  20.100  -4.140  1.00  0.00            
ATOM   1310  HD2 PHE    80     -10.330  21.020  -3.820  1.00  0.00            
ATOM   1311  C   PHE    80     -14.100  21.320  -3.110  1.00  0.00            
ATOM   1312  O   PHE    80     -13.270  21.720  -2.250  1.00  0.00            
ATOM   1313  N   VAL    81     -14.960  20.350  -2.800  1.00  0.00            
ATOM   1314  H   VAL    81     -15.450  19.950  -3.590  1.00  0.00            
ATOM   1315  CA  VAL    81     -15.090  19.690  -1.430  1.00  0.00            
ATOM   1316  HA  VAL    81     -14.220  19.970  -0.830  1.00  0.00            
ATOM   1317  CB  VAL    81     -16.390  20.280  -0.760  1.00  0.00            
ATOM   1318  HB  VAL    81     -16.180  20.100   0.290  1.00  0.00            
ATOM   1319  CG1 VAL    81     -16.400  21.830  -0.810  1.00  0.00            
ATOM   1320 1HG1 VAL    81     -16.320  22.170  -1.840  1.00  0.00            
ATOM   1321 2HG1 VAL    81     -17.370  22.260  -0.530  1.00  0.00            
ATOM   1322 3HG1 VAL    81     -15.580  22.160  -0.180  1.00  0.00            
ATOM   1323  CG2 VAL    81     -17.760  19.690  -1.080  1.00  0.00            
ATOM   1324 1HG2 VAL    81     -17.730  18.600  -1.160  1.00  0.00            
ATOM   1325 2HG2 VAL    81     -18.470  19.970  -0.300  1.00  0.00            
ATOM   1326 3HG2 VAL    81     -18.050  20.070  -2.060  1.00  0.00            
ATOM   1327  C   VAL    81     -15.140  18.090  -1.580  1.00  0.00            
ATOM   1328  O   VAL    81     -15.370  17.560  -2.700  1.00  0.00            
ATOM   1329  N   ALA    82     -14.810  17.340  -0.500  1.00  0.00            
ATOM   1330  H   ALA    82     -14.450  17.860   0.290  1.00  0.00            
ATOM   1331  CA  ALA    82     -14.730  15.900  -0.410  1.00  0.00            
ATOM   1332  HA  ALA    82     -15.520  15.440  -1.010  1.00  0.00            
ATOM   1333  CB  ALA    82     -13.300  15.490  -0.930  1.00  0.00            
ATOM   1334  HB1 ALA    82     -13.020  15.910  -1.890  1.00  0.00            
ATOM   1335  HB2 ALA    82     -12.660  15.830  -0.120  1.00  0.00            
ATOM   1336  HB3 ALA    82     -13.210  14.410  -1.090  1.00  0.00            
ATOM   1337  C   ALA    82     -14.980  15.380   0.950  1.00  0.00            
ATOM   1338  O   ALA    82     -14.580  16.100   1.910  1.00  0.00            
ATOM   1339  N   ASN    83     -15.660  14.210   1.100  1.00  0.00            
ATOM   1340  H   ASN    83     -15.910  13.680   0.280  1.00  0.00            
ATOM   1341  CA  ASN    83     -16.110  13.790   2.510  1.00  0.00            
ATOM   1342  HA  ASN    83     -15.390  14.220   3.210  1.00  0.00            
ATOM   1343  CB  ASN    83     -17.490  14.330   2.930  1.00  0.00            
ATOM   1344  HB2 ASN    83     -18.230  14.020   2.200  1.00  0.00            
ATOM   1345  HB3 ASN    83     -17.630  14.070   3.980  1.00  0.00            
ATOM   1346  CG  ASN    83     -17.440  15.820   3.000  1.00  0.00            
ATOM   1347  OD1 ASN    83     -16.900  16.330   3.920  1.00  0.00            
ATOM   1348  ND2 ASN    83     -17.970  16.500   2.070  1.00  0.00            
ATOM   1349 1HD2 ASN    83     -18.150  17.480   2.240  1.00  0.00            
ATOM   1350 2HD2 ASN    83     -18.410  15.990   1.310  1.00  0.00            
ATOM   1351  C   ASN    83     -16.100  12.290   2.600  1.00  0.00            
ATOM   1352  O   ASN    83     -16.740  11.520   1.870  1.00  0.00            
ATOM   1353  N   VAL    84     -15.410  11.820   3.670  1.00  0.00            
ATOM   1354  H   VAL    84     -15.220  12.510   4.380  1.00  0.00            
ATOM   1355  CA  VAL    84     -15.270  10.420   4.020  1.00  0.00            
ATOM   1356  HA  VAL    84     -15.380   9.890   3.080  1.00  0.00            
ATOM   1357  CB  VAL    84     -13.910  10.110   4.660  1.00  0.00            
ATOM   1358  HB  VAL    84     -13.810  10.690   5.570  1.00  0.00            
ATOM   1359  CG1 VAL    84     -13.820   8.680   5.160  1.00  0.00            
ATOM   1360 1HG1 VAL    84     -12.850   8.390   5.580  1.00  0.00            
ATOM   1361 2HG1 VAL    84     -14.550   8.410   5.930  1.00  0.00            
ATOM   1362 3HG1 VAL    84     -13.960   7.940   4.380  1.00  0.00            
ATOM   1363  CG2 VAL    84     -12.770  10.530   3.700  1.00  0.00            
ATOM   1364 1HG2 VAL    84     -11.870  10.050   4.080  1.00  0.00            
ATOM   1365 2HG2 VAL    84     -12.990  10.110   2.720  1.00  0.00            
ATOM   1366 3HG2 VAL    84     -12.860  11.610   3.660  1.00  0.00            
ATOM   1367  C   VAL    84     -16.450   9.950   4.890  1.00  0.00            
ATOM   1368  O   VAL    84     -16.760  10.640   5.910  1.00  0.00            
ATOM   1369  N   GLN    85     -17.190   8.940   4.460  1.00  0.00            
ATOM   1370  H   GLN    85     -16.790   8.460   3.670  1.00  0.00            
ATOM   1371  CA  GLN    85     -18.340   8.400   5.220  1.00  0.00            
ATOM   1372  HA  GLN    85     -18.690   9.150   5.930  1.00  0.00            
ATOM   1373  CB  GLN    85     -19.580   8.170   4.290  1.00  0.00            
ATOM   1374  HB2 GLN    85     -19.460   7.220   3.770  1.00  0.00            
ATOM   1375  HB3 GLN    85     -20.370   8.020   5.030  1.00  0.00            
ATOM   1376  CG  GLN    85     -19.990   9.130   3.230  1.00  0.00            
ATOM   1377  HG2 GLN    85     -19.450  10.050   3.440  1.00  0.00            
ATOM   1378  HG3 GLN    85     -19.720   8.840   2.210  1.00  0.00            
ATOM   1379  CD  GLN    85     -21.430   9.520   3.280  1.00  0.00            
ATOM   1380  OE1 GLN    85     -22.260   8.690   3.590  1.00  0.00            
ATOM   1381  NE2 GLN    85     -21.680  10.750   2.970  1.00  0.00            
ATOM   1382 1HE2 GLN    85     -22.590  11.180   2.970  1.00  0.00            
ATOM   1383 2HE2 GLN    85     -20.900  11.340   2.700  1.00  0.00            
ATOM   1384  C   GLN    85     -17.950   7.120   6.100  1.00  0.00            
ATOM   1385  O   GLN    85     -18.740   6.720   6.990  1.00  0.00            
ATOM   1386  N   SER    86     -16.900   6.380   5.760  1.00  0.00            
ATOM   1387  H   SER    86     -16.430   6.620   4.900  1.00  0.00            
ATOM   1388  CA  SER    86     -16.450   5.210   6.480  1.00  0.00            
ATOM   1389  HA  SER    86     -16.480   5.420   7.550  1.00  0.00            
ATOM   1390  CB  SER    86     -17.380   4.050   6.210  1.00  0.00            
ATOM   1391  HB2 SER    86     -17.160   3.200   6.860  1.00  0.00            
ATOM   1392  HB3 SER    86     -18.400   4.370   6.390  1.00  0.00            
ATOM   1393  OG  SER    86     -17.370   3.600   4.850  1.00  0.00            
ATOM   1394  HG  SER    86     -17.820   2.750   4.850  1.00  0.00            
ATOM   1395  C   SER    86     -15.020   4.760   6.210  1.00  0.00            
ATOM   1396  O   SER    86     -14.470   5.060   5.110  1.00  0.00            
ATOM   1397  N   PHE    87     -14.470   4.020   7.150  1.00  0.00            
ATOM   1398  H   PHE    87     -15.000   4.070   8.010  1.00  0.00            
ATOM   1399  CA  PHE    87     -13.130   3.360   7.110  1.00  0.00            
ATOM   1400  HA  PHE    87     -12.660   3.620   6.160  1.00  0.00            
ATOM   1401  CB  PHE    87     -12.350   4.020   8.270  1.00  0.00            
ATOM   1402  HB2 PHE    87     -12.800   3.720   9.220  1.00  0.00            
ATOM   1403  HB3 PHE    87     -11.330   3.630   8.330  1.00  0.00            
ATOM   1404  CG  PHE    87     -12.270   5.480   8.210  1.00  0.00            
ATOM   1405  CD1 PHE    87     -11.060   6.100   7.870  1.00  0.00            
ATOM   1406  HD1 PHE    87     -10.200   5.480   7.610  1.00  0.00            
ATOM   1407  CE1 PHE    87     -10.840   7.490   7.690  1.00  0.00            
ATOM   1408  HE1 PHE    87      -9.830   7.800   7.490  1.00  0.00            
ATOM   1409  CZ  PHE    87     -11.960   8.340   7.960  1.00  0.00            
ATOM   1410  HZ  PHE    87     -11.810   9.400   7.870  1.00  0.00            
ATOM   1411  CE2 PHE    87     -13.190   7.820   8.350  1.00  0.00            
ATOM   1412  HE2 PHE    87     -13.880   8.600   8.630  1.00  0.00            
ATOM   1413  CD2 PHE    87     -13.330   6.380   8.550  1.00  0.00            
ATOM   1414  HD2 PHE    87     -14.150   6.010   9.140  1.00  0.00            
ATOM   1415  C   PHE    87     -13.230   1.810   7.230  1.00  0.00            
ATOM   1416  O   PHE    87     -13.180   1.280   8.310  1.00  0.00            
ATOM   1417  N   PRO    88     -13.360   1.150   6.110  1.00  0.00            
ATOM   1418  CD  PRO    88     -13.780   1.600   4.770  1.00  0.00            
ATOM   1419  HD2 PRO    88     -12.950   2.040   4.230  1.00  0.00            
ATOM   1420  HD3 PRO    88     -14.460   2.450   4.860  1.00  0.00            
ATOM   1421  CG  PRO    88     -14.510   0.380   4.080  1.00  0.00            
ATOM   1422  HG2 PRO    88     -14.320   0.360   3.010  1.00  0.00            
ATOM   1423  HG3 PRO    88     -15.560   0.290   4.350  1.00  0.00            
ATOM   1424  CB  PRO    88     -13.730  -0.810   4.760  1.00  0.00            
ATOM   1425  HB2 PRO    88     -12.790  -0.960   4.230  1.00  0.00            
ATOM   1426  HB3 PRO    88     -14.320  -1.730   4.720  1.00  0.00            
ATOM   1427  CA  PRO    88     -13.430  -0.340   6.190  1.00  0.00            
ATOM   1428  HA  PRO    88     -14.280  -0.560   6.850  1.00  0.00            
ATOM   1429  C   PRO    88     -12.110  -1.010   6.780  1.00  0.00            
ATOM   1430  O   PRO    88     -11.060  -0.370   6.750  1.00  0.00            
ATOM   1431  N   PRO    89     -12.100  -2.230   7.300  1.00  0.00            
ATOM   1432  CD  PRO    89     -13.180  -3.160   7.350  1.00  0.00            
ATOM   1433  HD2 PRO    89     -13.660  -3.170   6.370  1.00  0.00            
ATOM   1434  HD3 PRO    89     -13.920  -2.960   8.130  1.00  0.00            
ATOM   1435  CG  PRO    89     -12.610  -4.540   7.690  1.00  0.00            
ATOM   1436  HG2 PRO    89     -12.620  -5.170   6.810  1.00  0.00            
ATOM   1437  HG3 PRO    89     -13.180  -5.040   8.480  1.00  0.00            
ATOM   1438  CB  PRO    89     -11.270  -4.210   8.370  1.00  0.00            
ATOM   1439  HB2 PRO    89     -10.490  -4.930   8.140  1.00  0.00            
ATOM   1440  HB3 PRO    89     -11.320  -4.150   9.460  1.00  0.00            
ATOM   1441  CA  PRO    89     -10.850  -2.790   7.830  1.00  0.00            
ATOM   1442  HA  PRO    89     -10.430  -2.240   8.670  1.00  0.00            
ATOM   1443  C   PRO    89      -9.680  -3.080   6.830  1.00  0.00            
ATOM   1444  O   PRO    89      -8.600  -3.070   7.330  1.00  0.00            
ATOM   1445  N   ALA    90      -9.930  -3.200   5.540  1.00  0.00            
ATOM   1446  H   ALA    90     -10.880  -3.080   5.220  1.00  0.00            
ATOM   1447  CA  ALA    90      -8.890  -2.920   4.530  1.00  0.00            
ATOM   1448  HA  ALA    90      -8.180  -2.270   5.030  1.00  0.00            
ATOM   1449  CB  ALA    90      -8.150  -4.150   4.150  1.00  0.00            
ATOM   1450  HB1 ALA    90      -7.710  -4.540   5.060  1.00  0.00            
ATOM   1451  HB2 ALA    90      -8.760  -4.950   3.720  1.00  0.00            
ATOM   1452  HB3 ALA    90      -7.310  -3.980   3.470  1.00  0.00            
ATOM   1453  C   ALA    90      -9.400  -2.160   3.320  1.00  0.00            
ATOM   1454  O   ALA    90     -10.640  -1.920   3.150  1.00  0.00            
ATOM   1455  N   PRO    91      -8.500  -1.620   2.520  1.00  0.00            
ATOM   1456  CD  PRO    91      -7.070  -1.560   2.560  1.00  0.00            
ATOM   1457  HD2 PRO    91      -6.640  -2.380   1.990  1.00  0.00            
ATOM   1458  HD3 PRO    91      -6.560  -1.680   3.520  1.00  0.00            
ATOM   1459  CG  PRO    91      -6.680  -0.240   1.900  1.00  0.00            
ATOM   1460  HG2 PRO    91      -5.630  -0.170   1.610  1.00  0.00            
ATOM   1461  HG3 PRO    91      -7.010   0.580   2.540  1.00  0.00            
ATOM   1462  CB  PRO    91      -7.550  -0.200   0.670  1.00  0.00            
ATOM   1463  HB2 PRO    91      -7.180  -0.840  -0.140  1.00  0.00            
ATOM   1464  HB3 PRO    91      -7.840   0.810   0.390  1.00  0.00            
ATOM   1465  CA  PRO    91      -8.840  -0.780   1.300  1.00  0.00            
ATOM   1466  HA  PRO    91      -9.430   0.010   1.770  1.00  0.00            
ATOM   1467  C   PRO    91      -9.800  -1.530   0.360  1.00  0.00            
ATOM   1468  O   PRO    91      -9.270  -2.460  -0.280  1.00  0.00            
ATOM   1469  N   GLU    92     -11.070  -1.150   0.220  1.00  0.00            
ATOM   1470  H   GLU    92     -11.400  -0.490   0.920  1.00  0.00            
ATOM   1471  CA  GLU    92     -11.970  -1.490  -0.830  1.00  0.00            
ATOM   1472  HA  GLU    92     -11.530  -2.120  -1.610  1.00  0.00            
ATOM   1473  CB  GLU    92     -13.150  -2.180  -0.240  1.00  0.00            
ATOM   1474  HB2 GLU    92     -13.770  -2.300  -1.130  1.00  0.00            
ATOM   1475  HB3 GLU    92     -12.770  -3.150   0.090  1.00  0.00            
ATOM   1476  CG  GLU    92     -13.900  -1.360   0.800  1.00  0.00            
ATOM   1477  HG2 GLU    92     -13.260  -1.210   1.670  1.00  0.00            
ATOM   1478  HG3 GLU    92     -14.300  -0.450   0.360  1.00  0.00            
ATOM   1479  CD  GLU    92     -15.070  -2.170   1.380  1.00  0.00            
ATOM   1480  OE1 GLU    92     -16.230  -1.930   0.980  1.00  0.00            
ATOM   1481  OE2 GLU    92     -14.800  -3.110   2.120  1.00  0.00            
ATOM   1482  C   GLU    92     -12.320  -0.140  -1.590  1.00  0.00            
ATOM   1483  O   GLU    92     -12.560   0.910  -1.050  1.00  0.00            
ATOM   1484  N   ASP    93     -12.530  -0.270  -3.000  1.00  0.00            
ATOM   1485  H   ASP    93     -12.550  -1.200  -3.400  1.00  0.00            
ATOM   1486  CA  ASP    93     -12.720   0.810  -4.030  1.00  0.00            
ATOM   1487  HA  ASP    93     -12.740   0.310  -5.000  1.00  0.00            
ATOM   1488  CB  ASP    93     -14.100   1.420  -3.980  1.00  0.00            
ATOM   1489  HB2 ASP    93     -14.200   1.780  -2.960  1.00  0.00            
ATOM   1490  HB3 ASP    93     -14.140   2.280  -4.640  1.00  0.00            
ATOM   1491  CG  ASP    93     -15.200   0.370  -4.390  1.00  0.00            
ATOM   1492  OD1 ASP    93     -16.380   0.460  -3.910  1.00  0.00            
ATOM   1493  OD2 ASP    93     -14.990  -0.530  -5.290  1.00  0.00            
ATOM   1494  C   ASP    93     -11.610   1.890  -4.110  1.00  0.00            
ATOM   1495  O   ASP    93     -11.710   2.710  -5.010  1.00  0.00            
ATOM   1496  N   LYS    94     -10.770   2.040  -3.130  1.00  0.00            
ATOM   1497  H   LYS    94     -10.780   1.340  -2.400  1.00  0.00            
ATOM   1498  CA  LYS    94      -9.650   3.040  -3.050  1.00  0.00            
ATOM   1499  HA  LYS    94      -9.650   3.650  -3.960  1.00  0.00            
ATOM   1500  CB  LYS    94      -9.550   3.960  -1.800  1.00  0.00            
ATOM   1501  HB2 LYS    94      -9.440   3.320  -0.920  1.00  0.00            
ATOM   1502  HB3 LYS    94      -8.650   4.570  -1.890  1.00  0.00            
ATOM   1503  CG  LYS    94     -10.760   4.850  -1.480  1.00  0.00            
ATOM   1504  HG2 LYS    94     -11.650   4.230  -1.550  1.00  0.00            
ATOM   1505  HG3 LYS    94     -10.530   5.230  -0.480  1.00  0.00            
ATOM   1506  CD  LYS    94     -10.960   6.030  -2.420  1.00  0.00            
ATOM   1507  HD2 LYS    94     -10.050   6.630  -2.350  1.00  0.00            
ATOM   1508  HD3 LYS    94     -11.080   5.610  -3.420  1.00  0.00            
ATOM   1509  CE  LYS    94     -12.240   6.820  -2.190  1.00  0.00            
ATOM   1510  HE2 LYS    94     -12.580   6.520  -1.190  1.00  0.00            
ATOM   1511  HE3 LYS    94     -11.990   7.880  -2.110  1.00  0.00            
ATOM   1512  NZ  LYS    94     -13.290   6.570  -3.200  1.00  0.00            
ATOM   1513  HZ1 LYS    94     -13.130   6.970  -4.120  1.00  0.00            
ATOM   1514  HZ2 LYS    94     -13.610   5.610  -3.220  1.00  0.00            
ATOM   1515  HZ3 LYS    94     -14.150   7.040  -2.940  1.00  0.00            
ATOM   1516  C   LYS    94      -8.360   2.190  -3.220  1.00  0.00            
ATOM   1517  O   LYS    94      -8.400   0.960  -2.990  1.00  0.00            
ATOM   1518  N   LYS    95      -7.230   2.790  -3.570  1.00  0.00            
ATOM   1519  H   LYS    95      -7.340   3.760  -3.800  1.00  0.00            
ATOM   1520  CA  LYS    95      -5.880   2.150  -3.770  1.00  0.00            
ATOM   1521  HA  LYS    95      -5.910   1.350  -4.500  1.00  0.00            
ATOM   1522  CB  LYS    95      -4.960   3.220  -4.360  1.00  0.00            
ATOM   1523  HB2 LYS    95      -3.990   2.790  -4.620  1.00  0.00            
ATOM   1524  HB3 LYS    95      -5.410   3.630  -5.270  1.00  0.00            
ATOM   1525  CG  LYS    95      -4.510   4.320  -3.330  1.00  0.00            
ATOM   1526  HG2 LYS    95      -5.430   4.720  -2.890  1.00  0.00            
ATOM   1527  HG3 LYS    95      -3.820   3.900  -2.600  1.00  0.00            
ATOM   1528  CD  LYS    95      -3.620   5.350  -4.060  1.00  0.00            
ATOM   1529  HD2 LYS    95      -2.650   4.900  -4.300  1.00  0.00            
ATOM   1530  HD3 LYS    95      -3.940   5.560  -5.080  1.00  0.00            
ATOM   1531  CE  LYS    95      -3.470   6.770  -3.390  1.00  0.00            
ATOM   1532  HE2 LYS    95      -3.050   7.430  -4.140  1.00  0.00            
ATOM   1533  HE3 LYS    95      -4.460   7.130  -3.100  1.00  0.00            
ATOM   1534  NZ  LYS    95      -2.440   6.740  -2.320  1.00  0.00            
ATOM   1535  HZ1 LYS    95      -2.450   5.840  -1.870  1.00  0.00            
ATOM   1536  HZ2 LYS    95      -1.480   6.590  -2.600  1.00  0.00            
ATOM   1537  HZ3 LYS    95      -2.590   7.510  -1.680  1.00  0.00            
ATOM   1538  C   LYS    95      -5.460   1.540  -2.430  1.00  0.00            
ATOM   1539  O   LYS    95      -5.790   2.100  -1.390  1.00  0.00            
ATOM   1540  N   PRO    96      -4.600   0.490  -2.350  1.00  0.00            
ATOM   1541  CD  PRO    96      -4.030  -0.260  -3.510  1.00  0.00            
ATOM   1542  HD2 PRO    96      -3.810   0.510  -4.250  1.00  0.00            
ATOM   1543  HD3 PRO    96      -4.810  -0.960  -3.820  1.00  0.00            
ATOM   1544  CG  PRO    96      -2.810  -0.940  -3.100  1.00  0.00            
ATOM   1545  HG2 PRO    96      -1.930  -0.310  -3.170  1.00  0.00            
ATOM   1546  HG3 PRO    96      -2.740  -1.890  -3.630  1.00  0.00            
ATOM   1547  CB  PRO    96      -3.100  -1.190  -1.620  1.00  0.00            
ATOM   1548  HB2 PRO    96      -2.200  -1.330  -1.040  1.00  0.00            
ATOM   1549  HB3 PRO    96      -3.680  -2.080  -1.360  1.00  0.00            
ATOM   1550  CA  PRO    96      -3.900   0.060  -1.090  1.00  0.00            
ATOM   1551  HA  PRO    96      -4.600  -0.220  -0.300  1.00  0.00            
ATOM   1552  C   PRO    96      -2.890   1.100  -0.540  1.00  0.00            
ATOM   1553  O   PRO    96      -2.500   2.080  -1.200  1.00  0.00            
ATOM   1554  N   LEU    97      -2.520   0.900   0.720  1.00  0.00            
ATOM   1555  H   LEU    97      -2.960   0.190   1.280  1.00  0.00            
ATOM   1556  CA  LEU    97      -1.500   1.760   1.340  1.00  0.00            
ATOM   1557  HA  LEU    97      -1.730   2.800   1.120  1.00  0.00            
ATOM   1558  CB  LEU    97      -1.450   1.300   2.830  1.00  0.00            
ATOM   1559  HB2 LEU    97      -1.090   0.280   2.950  1.00  0.00            
ATOM   1560  HB3 LEU    97      -0.720   1.890   3.380  1.00  0.00            
ATOM   1561  CG  LEU    97      -2.750   1.360   3.560  1.00  0.00            
ATOM   1562  HG  LEU    97      -3.390   0.500   3.380  1.00  0.00            
ATOM   1563  CD1 LEU    97      -2.410   1.340   5.030  1.00  0.00            
ATOM   1564 1HD1 LEU    97      -3.270   1.460   5.690  1.00  0.00            
ATOM   1565 2HD1 LEU    97      -1.820   0.430   5.200  1.00  0.00            
ATOM   1566 3HD1 LEU    97      -1.670   2.120   5.190  1.00  0.00            
ATOM   1567  CD2 LEU    97      -3.640   2.570   3.340  1.00  0.00            
ATOM   1568 1HD2 LEU    97      -3.080   3.480   3.600  1.00  0.00            
ATOM   1569 2HD2 LEU    97      -3.960   2.570   2.300  1.00  0.00            
ATOM   1570 3HD2 LEU    97      -4.470   2.560   4.040  1.00  0.00            
ATOM   1571  C   LEU    97      -0.160   1.540   0.670  1.00  0.00            
ATOM   1572  O   LEU    97       0.230   0.430   0.200  1.00  0.00            
ATOM   1573  N   THR    98       0.560   2.670   0.470  1.00  0.00            
ATOM   1574  H   THR    98       0.160   3.560   0.730  1.00  0.00            
ATOM   1575  CA  THR    98       2.010   2.670   0.330  1.00  0.00            
ATOM   1576  HA  THR    98       2.190   2.130  -0.600  1.00  0.00            
ATOM   1577  CB  THR    98       2.590   4.090   0.120  1.00  0.00            
ATOM   1578  HB  THR    98       3.670   3.980   0.060  1.00  0.00            
ATOM   1579  CG2 THR    98       2.220   4.790  -1.170  1.00  0.00            
ATOM   1580 1HG2 THR    98       2.850   5.670  -1.370  1.00  0.00            
ATOM   1581 2HG2 THR    98       2.480   4.110  -1.980  1.00  0.00            
ATOM   1582 3HG2 THR    98       1.150   4.940  -1.250  1.00  0.00            
ATOM   1583  OG1 THR    98       2.210   5.050   1.170  1.00  0.00            
ATOM   1584  HG1 THR    98       1.960   5.900   0.790  1.00  0.00            
ATOM   1585  C   THR    98       2.700   2.020   1.520  1.00  0.00            
ATOM   1586  O   THR    98       2.080   1.990   2.610  1.00  0.00            
ATOM   1587  N   ARG    99       3.950   1.560   1.410  1.00  0.00            
ATOM   1588  H   ARG    99       4.390   1.620   0.500  1.00  0.00            
ATOM   1589  CA  ARG    99       4.640   0.940   2.550  1.00  0.00            
ATOM   1590  HA  ARG    99       3.990   0.170   2.970  1.00  0.00            
ATOM   1591  CB  ARG    99       5.930   0.280   2.030  1.00  0.00            
ATOM   1592  HB2 ARG    99       5.570  -0.250   1.150  1.00  0.00            
ATOM   1593  HB3 ARG    99       6.740   0.950   1.760  1.00  0.00            
ATOM   1594  CG  ARG    99       6.440  -0.830   2.930  1.00  0.00            
ATOM   1595  HG2 ARG    99       6.660  -0.450   3.930  1.00  0.00            
ATOM   1596  HG3 ARG    99       5.650  -1.490   3.310  1.00  0.00            
ATOM   1597  CD  ARG    99       7.560  -1.630   2.290  1.00  0.00            
ATOM   1598  HD2 ARG    99       8.430  -0.980   2.160  1.00  0.00            
ATOM   1599  HD3 ARG    99       7.790  -2.380   3.040  1.00  0.00            
ATOM   1600  NE  ARG    99       7.210  -2.220   1.010  1.00  0.00            
ATOM   1601  HE  ARG    99       6.610  -1.780   0.330  1.00  0.00            
ATOM   1602  CZ  ARG    99       7.780  -3.320   0.510  1.00  0.00            
ATOM   1603  NH1 ARG    99       8.640  -4.130   1.000  1.00  0.00            
ATOM   1604 1HH1 ARG    99       9.030  -3.820   1.870  1.00  0.00            
ATOM   1605 2HH1 ARG    99       8.980  -4.900   0.440  1.00  0.00            
ATOM   1606  NH2 ARG    99       7.250  -3.580  -0.640  1.00  0.00            
ATOM   1607 1HH2 ARG    99       6.650  -2.940  -1.130  1.00  0.00            
ATOM   1608 2HH2 ARG    99       7.130  -4.560  -0.860  1.00  0.00            
ATOM   1609  C   ARG    99       4.920   1.970   3.610  1.00  0.00            
ATOM   1610  O   ARG    99       4.730   1.620   4.790  1.00  0.00            
ATOM   1611  N   LEU   100       5.200   3.190   3.290  1.00  0.00            
ATOM   1612  H   LEU   100       5.440   3.380   2.330  1.00  0.00            
ATOM   1613  CA  LEU   100       5.220   4.360   4.200  1.00  0.00            
ATOM   1614  HA  LEU   100       5.980   4.270   4.980  1.00  0.00            
ATOM   1615  CB  LEU   100       5.570   5.610   3.440  1.00  0.00            
ATOM   1616  HB2 LEU   100       6.540   5.530   2.960  1.00  0.00            
ATOM   1617  HB3 LEU   100       4.890   5.590   2.580  1.00  0.00            
ATOM   1618  CG  LEU   100       5.410   7.000   4.140  1.00  0.00            
ATOM   1619  HG  LEU   100       6.010   7.690   3.550  1.00  0.00            
ATOM   1620  CD1 LEU   100       4.040   7.610   4.320  1.00  0.00            
ATOM   1621 1HD1 LEU   100       4.100   8.700   4.270  1.00  0.00            
ATOM   1622 2HD1 LEU   100       3.340   7.420   3.510  1.00  0.00            
ATOM   1623 3HD1 LEU   100       3.530   7.360   5.250  1.00  0.00            
ATOM   1624  CD2 LEU   100       6.070   7.090   5.550  1.00  0.00            
ATOM   1625 1HD2 LEU   100       6.010   8.110   5.910  1.00  0.00            
ATOM   1626 2HD2 LEU   100       5.610   6.460   6.310  1.00  0.00            
ATOM   1627 3HD2 LEU   100       7.110   6.830   5.390  1.00  0.00            
ATOM   1628  C   LEU   100       3.950   4.460   4.910  1.00  0.00            
ATOM   1629  O   LEU   100       4.000   4.180   6.100  1.00  0.00            
ATOM   1630  N   GLN   101       2.740   4.580   4.280  1.00  0.00            
ATOM   1631  H   GLN   101       2.650   4.560   3.270  1.00  0.00            
ATOM   1632  CA  GLN   101       1.390   4.670   4.920  1.00  0.00            
ATOM   1633  HA  GLN   101       1.310   5.460   5.670  1.00  0.00            
ATOM   1634  CB  GLN   101       0.300   4.920   3.940  1.00  0.00            
ATOM   1635  HB2 GLN   101       0.590   4.240   3.140  1.00  0.00            
ATOM   1636  HB3 GLN   101      -0.700   4.620   4.250  1.00  0.00            
ATOM   1637  CG  GLN   101       0.310   6.340   3.540  1.00  0.00            
ATOM   1638  HG2 GLN   101       1.340   6.690   3.560  1.00  0.00            
ATOM   1639  HG3 GLN   101      -0.130   6.520   2.550  1.00  0.00            
ATOM   1640  CD  GLN   101      -0.410   7.220   4.530  1.00  0.00            
ATOM   1641  OE1 GLN   101       0.110   8.080   5.190  1.00  0.00            
ATOM   1642  NE2 GLN   101      -1.690   7.080   4.580  1.00  0.00            
ATOM   1643 1HE2 GLN   101      -2.210   7.580   5.290  1.00  0.00            
ATOM   1644 2HE2 GLN   101      -2.220   6.450   4.000  1.00  0.00            
ATOM   1645  C   GLN   101       0.980   3.400   5.640  1.00  0.00            
ATOM   1646  O   GLN   101       0.170   3.480   6.560  1.00  0.00            
ATOM   1647  N   GLU   102       1.420   2.150   5.290  1.00  0.00            
ATOM   1648  H   GLU   102       2.080   2.040   4.540  1.00  0.00            
ATOM   1649  CA  GLU   102       1.140   0.930   6.090  1.00  0.00            
ATOM   1650  HA  GLU   102       0.090   0.920   6.360  1.00  0.00            
ATOM   1651  CB  GLU   102       1.330  -0.310   5.130  1.00  0.00            
ATOM   1652  HB2 GLU   102       0.860  -0.100   4.170  1.00  0.00            
ATOM   1653  HB3 GLU   102       2.370  -0.310   4.790  1.00  0.00            
ATOM   1654  CG  GLU   102       0.930  -1.730   5.550  1.00  0.00            
ATOM   1655  HG2 GLU   102      -0.110  -1.660   5.890  1.00  0.00            
ATOM   1656  HG3 GLU   102       0.850  -2.340   4.650  1.00  0.00            
ATOM   1657  CD  GLU   102       1.820  -2.300   6.600  1.00  0.00            
ATOM   1658  OE1 GLU   102       3.030  -2.070   6.650  1.00  0.00            
ATOM   1659  OE2 GLU   102       1.210  -3.140   7.310  1.00  0.00            
ATOM   1660  C   GLU   102       2.010   0.810   7.340  1.00  0.00            
ATOM   1661  O   GLU   102       1.580   0.460   8.420  1.00  0.00            
ATOM   1662  N   ARG   103       3.320   1.100   7.200  1.00  0.00            
ATOM   1663  H   ARG   103       3.540   1.500   6.300  1.00  0.00            
ATOM   1664  CA  ARG   103       4.280   1.380   8.330  1.00  0.00            
ATOM   1665  HA  ARG   103       4.310   0.400   8.810  1.00  0.00            
ATOM   1666  CB  ARG   103       5.690   1.610   7.840  1.00  0.00            
ATOM   1667  HB2 ARG   103       5.490   2.460   7.180  1.00  0.00            
ATOM   1668  HB3 ARG   103       6.370   2.030   8.590  1.00  0.00            
ATOM   1669  CG  ARG   103       6.290   0.380   7.100  1.00  0.00            
ATOM   1670  HG2 ARG   103       5.730   0.030   6.240  1.00  0.00            
ATOM   1671  HG3 ARG   103       7.230   0.720   6.660  1.00  0.00            
ATOM   1672  CD  ARG   103       6.530  -0.790   8.040  1.00  0.00            
ATOM   1673  HD2 ARG   103       7.480  -1.250   7.770  1.00  0.00            
ATOM   1674  HD3 ARG   103       6.580  -0.330   9.030  1.00  0.00            
ATOM   1675  NE  ARG   103       5.510  -1.830   7.960  1.00  0.00            
ATOM   1676  HE  ARG   103       4.700  -1.620   7.390  1.00  0.00            
ATOM   1677  CZ  ARG   103       5.510  -3.040   8.540  1.00  0.00            
ATOM   1678  NH1 ARG   103       6.370  -3.480   9.450  1.00  0.00            
ATOM   1679 1HH1 ARG   103       6.920  -2.750   9.880  1.00  0.00            
ATOM   1680 2HH1 ARG   103       6.290  -4.360   9.940  1.00  0.00            
ATOM   1681  NH2 ARG   103       4.530  -3.870   8.350  1.00  0.00            
ATOM   1682 1HH2 ARG   103       3.870  -3.600   7.630  1.00  0.00            
ATOM   1683 2HH2 ARG   103       4.320  -4.610   9.010  1.00  0.00            
ATOM   1684  C   ARG   103       3.890   2.510   9.320  1.00  0.00            
ATOM   1685  O   ARG   103       4.080   2.420  10.580  1.00  0.00            
ATOM   1686  N   LEU   104       3.290   3.580   8.820  1.00  0.00            
ATOM   1687  H   LEU   104       3.240   3.700   7.820  1.00  0.00            
ATOM   1688  CA  LEU   104       2.730   4.630   9.690  1.00  0.00            
ATOM   1689  HA  LEU   104       3.470   4.960  10.420  1.00  0.00            
ATOM   1690  CB  LEU   104       2.350   5.850   8.830  1.00  0.00            
ATOM   1691  HB2 LEU   104       3.240   6.250   8.350  1.00  0.00            
ATOM   1692  HB3 LEU   104       1.840   5.460   7.950  1.00  0.00            
ATOM   1693  CG  LEU   104       1.530   6.960   9.570  1.00  0.00            
ATOM   1694  HG  LEU   104       0.580   6.600   9.970  1.00  0.00            
ATOM   1695  CD1 LEU   104       2.210   7.690  10.670  1.00  0.00            
ATOM   1696 1HD1 LEU   104       3.290   7.840  10.540  1.00  0.00            
ATOM   1697 2HD1 LEU   104       1.640   8.580  10.940  1.00  0.00            
ATOM   1698 3HD1 LEU   104       2.170   7.030  11.540  1.00  0.00            
ATOM   1699  CD2 LEU   104       1.290   8.090   8.540  1.00  0.00            
ATOM   1700 1HD2 LEU   104       2.250   8.600   8.490  1.00  0.00            
ATOM   1701 2HD2 LEU   104       0.960   7.740   7.560  1.00  0.00            
ATOM   1702 3HD2 LEU   104       0.420   8.670   8.840  1.00  0.00            
ATOM   1703  C   LEU   104       1.540   4.150  10.550  1.00  0.00            
ATOM   1704  O   LEU   104       1.560   4.320  11.760  1.00  0.00            
ATOM   1705  N   ILE   105       0.580   3.350  10.000  1.00  0.00            
ATOM   1706  H   ILE   105       0.580   3.200   9.000  1.00  0.00            
ATOM   1707  CA  ILE   105      -0.340   2.560  10.810  1.00  0.00            
ATOM   1708  HA  ILE   105      -0.850   3.340  11.360  1.00  0.00            
ATOM   1709  CB  ILE   105      -1.520   1.930   9.900  1.00  0.00            
ATOM   1710  HB  ILE   105      -1.120   1.440   9.010  1.00  0.00            
ATOM   1711  CG2 ILE   105      -2.260   0.860  10.700  1.00  0.00            
ATOM   1712 1HG2 ILE   105      -2.440   1.160  11.730  1.00  0.00            
ATOM   1713 2HG2 ILE   105      -3.270   0.710  10.330  1.00  0.00            
ATOM   1714 3HG2 ILE   105      -1.810  -0.140  10.640  1.00  0.00            
ATOM   1715  CG1 ILE   105      -2.400   3.140   9.400  1.00  0.00            
ATOM   1716 2HG1 ILE   105      -1.750   3.960   9.090  1.00  0.00            
ATOM   1717 3HG1 ILE   105      -2.970   2.730   8.560  1.00  0.00            
ATOM   1718  CD1 ILE   105      -3.360   3.640  10.490  1.00  0.00            
ATOM   1719 1HD1 ILE   105      -4.150   2.900  10.510  1.00  0.00            
ATOM   1720 2HD1 ILE   105      -2.830   3.940  11.400  1.00  0.00            
ATOM   1721 3HD1 ILE   105      -3.870   4.570  10.220  1.00  0.00            
ATOM   1722  C   ILE   105       0.360   1.620  11.810  1.00  0.00            
ATOM   1723  O   ILE   105      -0.050   1.580  12.920  1.00  0.00            
ATOM   1724  N   LYS   106       1.480   0.960  11.490  1.00  0.00            
ATOM   1725  H   LYS   106       1.890   1.050  10.570  1.00  0.00            
ATOM   1726  CA  LYS   106       2.170   0.020  12.380  1.00  0.00            
ATOM   1727  HA  LYS   106       1.430  -0.700  12.740  1.00  0.00            
ATOM   1728  CB  LYS   106       3.270  -0.800  11.660  1.00  0.00            
ATOM   1729  HB2 LYS   106       2.780  -1.260  10.790  1.00  0.00            
ATOM   1730  HB3 LYS   106       3.920  -0.040  11.250  1.00  0.00            
ATOM   1731  CG  LYS   106       4.070  -1.710  12.510  1.00  0.00            
ATOM   1732  HG2 LYS   106       4.900  -2.210  12.010  1.00  0.00            
ATOM   1733  HG3 LYS   106       4.620  -1.180  13.290  1.00  0.00            
ATOM   1734  CD  LYS   106       3.190  -2.830  13.120  1.00  0.00            
ATOM   1735  HD2 LYS   106       3.860  -3.380  13.780  1.00  0.00            
ATOM   1736  HD3 LYS   106       2.350  -2.480  13.720  1.00  0.00            
ATOM   1737  CE  LYS   106       2.790  -3.760  11.980  1.00  0.00            
ATOM   1738  HE2 LYS   106       1.860  -3.410  11.540  1.00  0.00            
ATOM   1739  HE3 LYS   106       3.490  -3.630  11.150  1.00  0.00            
ATOM   1740  NZ  LYS   106       2.590  -5.150  12.460  1.00  0.00            
ATOM   1741  HZ1 LYS   106       3.490  -5.450  12.780  1.00  0.00            
ATOM   1742  HZ2 LYS   106       1.830  -5.330  13.110  1.00  0.00            
ATOM   1743  HZ3 LYS   106       2.410  -5.760  11.670  1.00  0.00            
ATOM   1744  C   LYS   106       2.660   0.770  13.680  1.00  0.00            
ATOM   1745  O   LYS   106       2.600   0.270  14.790  1.00  0.00            
ATOM   1746  N   LYS   107       3.120   2.000  13.390  1.00  0.00            
ATOM   1747  H   LYS   107       3.050   2.380  12.460  1.00  0.00            
ATOM   1748  CA  LYS   107       3.740   2.880  14.370  1.00  0.00            
ATOM   1749  HA  LYS   107       4.440   2.310  14.990  1.00  0.00            
ATOM   1750  CB  LYS   107       4.520   3.930  13.550  1.00  0.00            
ATOM   1751  HB2 LYS   107       5.140   3.370  12.840  1.00  0.00            
ATOM   1752  HB3 LYS   107       3.760   4.500  13.010  1.00  0.00            
ATOM   1753  CG  LYS   107       5.370   5.030  14.130  1.00  0.00            
ATOM   1754  HG2 LYS   107       5.930   5.510  13.330  1.00  0.00            
ATOM   1755  HG3 LYS   107       4.700   5.750  14.610  1.00  0.00            
ATOM   1756  CD  LYS   107       6.340   4.480  15.150  1.00  0.00            
ATOM   1757  HD2 LYS   107       6.890   5.300  15.620  1.00  0.00            
ATOM   1758  HD3 LYS   107       5.830   3.830  15.860  1.00  0.00            
ATOM   1759  CE  LYS   107       7.480   3.760  14.430  1.00  0.00            
ATOM   1760  HE2 LYS   107       7.250   2.750  14.070  1.00  0.00            
ATOM   1761  HE3 LYS   107       7.740   4.350  13.540  1.00  0.00            
ATOM   1762  NZ  LYS   107       8.660   3.620  15.350  1.00  0.00            
ATOM   1763  HZ1 LYS   107       9.560   3.650  14.880  1.00  0.00            
ATOM   1764  HZ2 LYS   107       8.790   4.460  15.900  1.00  0.00            
ATOM   1765  HZ3 LYS   107       8.610   2.780  15.910  1.00  0.00            
ATOM   1766  C   LYS   107       2.730   3.500  15.410  1.00  0.00            
ATOM   1767  O   LYS   107       3.160   4.310  16.260  1.00  0.00            
ATOM   1768  N   LEU   108       1.450   3.160  15.310  1.00  0.00            
ATOM   1769  H   LEU   108       1.220   2.760  14.420  1.00  0.00            
ATOM   1770  CA  LEU   108       0.350   3.780  16.070  1.00  0.00            
ATOM   1771  HA  LEU   108       0.830   4.420  16.820  1.00  0.00            
ATOM   1772  CB  LEU   108      -0.420   4.580  15.020  1.00  0.00            
ATOM   1773  HB2 LEU   108      -0.620   4.010  14.100  1.00  0.00            
ATOM   1774  HB3 LEU   108      -1.290   4.910  15.570  1.00  0.00            
ATOM   1775  CG  LEU   108       0.320   5.830  14.510  1.00  0.00            
ATOM   1776  HG  LEU   108       1.320   5.420  14.330  1.00  0.00            
ATOM   1777  CD1 LEU   108      -0.310   6.460  13.270  1.00  0.00            
ATOM   1778 1HD1 LEU   108      -0.180   5.750  12.450  1.00  0.00            
ATOM   1779 2HD1 LEU   108      -1.370   6.580  13.490  1.00  0.00            
ATOM   1780 3HD1 LEU   108       0.130   7.400  12.930  1.00  0.00            
ATOM   1781  CD2 LEU   108       0.430   6.890  15.650  1.00  0.00            
ATOM   1782 1HD2 LEU   108       0.600   7.830  15.140  1.00  0.00            
ATOM   1783 2HD2 LEU   108      -0.540   7.040  16.110  1.00  0.00            
ATOM   1784 3HD2 LEU   108       1.310   6.770  16.280  1.00  0.00            
ATOM   1785  C   LEU   108      -0.450   2.690  16.870  1.00  0.00            
ATOM   1786  O   LEU   108      -0.350   1.470  16.590  1.00  0.00            
ATOM   1787  N   GLY   109      -1.260   3.120  17.840  1.00  0.00            
ATOM   1788  H   GLY   109      -1.310   4.110  18.030  1.00  0.00            
ATOM   1789  CA  GLY   109      -2.160   2.220  18.570  1.00  0.00            
ATOM   1790  HA2 GLY   109      -1.520   1.370  18.790  1.00  0.00            
ATOM   1791  HA3 GLY   109      -2.540   2.590  19.520  1.00  0.00            
ATOM   1792  C   GLY   109      -3.290   1.800  17.700  1.00  0.00            
ATOM   1793  O   GLY   109      -3.500   2.300  16.630  1.00  0.00            
ATOM   1794  N   GLU   110      -4.280   0.990  18.240  1.00  0.00            
ATOM   1795  H   GLU   110      -4.110   0.430  19.060  1.00  0.00            
ATOM   1796  CA  GLU   110      -5.380   0.460  17.440  1.00  0.00            
ATOM   1797  HA  GLU   110      -5.140  -0.050  16.500  1.00  0.00            
ATOM   1798  CB  GLU   110      -6.220  -0.520  18.230  1.00  0.00            
ATOM   1799  HB2 GLU   110      -6.290  -0.060  19.220  1.00  0.00            
ATOM   1800  HB3 GLU   110      -7.130  -0.820  17.710  1.00  0.00            
ATOM   1801  CG  GLU   110      -5.520  -1.860  18.400  1.00  0.00            
ATOM   1802  HG2 GLU   110      -6.250  -2.660  18.500  1.00  0.00            
ATOM   1803  HG3 GLU   110      -5.090  -2.110  17.430  1.00  0.00            
ATOM   1804  CD  GLU   110      -4.570  -1.990  19.600  1.00  0.00            
ATOM   1805  OE1 GLU   110      -4.260  -3.120  20.070  1.00  0.00            
ATOM   1806  OE2 GLU   110      -4.220  -0.950  20.220  1.00  0.00            
ATOM   1807  C   GLU   110      -6.370   1.530  17.060  1.00  0.00            
ATOM   1808  O   GLU   110      -7.000   1.450  16.050  1.00  0.00            
ATOM   1809  N   HIE   111      -6.590   2.560  17.840  1.00  0.00            
ATOM   1810  H   HIE   111      -6.110   2.580  18.730  1.00  0.00            
ATOM   1811  CA  HIE   111      -7.560   3.620  17.590  1.00  0.00            
ATOM   1812  HA  HIE   111      -8.450   3.130  17.200  1.00  0.00            
ATOM   1813  CB  HIE   111      -7.900   4.260  19.000  1.00  0.00            
ATOM   1814  HB2 HIE   111      -8.260   5.270  18.790  1.00  0.00            
ATOM   1815  HB3 HIE   111      -8.650   3.680  19.540  1.00  0.00            
ATOM   1816  CG  HIE   111      -6.690   4.350  19.900  1.00  0.00            
ATOM   1817  ND1 HIE   111      -6.270   3.360  20.770  1.00  0.00            
ATOM   1818  CE1 HIE   111      -5.160   3.860  21.410  1.00  0.00            
ATOM   1819  HE1 HIE   111      -4.440   3.310  22.000  1.00  0.00            
ATOM   1820  NE2 HIE   111      -4.870   5.040  20.870  1.00  0.00            
ATOM   1821  HE2 HIE   111      -4.020   5.540  21.100  1.00  0.00            
ATOM   1822  CD2 HIE   111      -5.780   5.370  19.920  1.00  0.00            
ATOM   1823  HD2 HIE   111      -5.870   6.300  19.370  1.00  0.00            
ATOM   1824  C   HIE   111      -7.080   4.650  16.550  1.00  0.00            
ATOM   1825  O   HIE   111      -7.390   5.850  16.590  1.00  0.00            
ATOM   1826  N   ALA   112      -6.230   4.200  15.620  1.00  0.00            
ATOM   1827  H   ALA   112      -5.940   3.230  15.610  1.00  0.00            
ATOM   1828  CA  ALA   112      -5.850   4.880  14.420  1.00  0.00            
ATOM   1829  HA  ALA   112      -6.100   5.950  14.480  1.00  0.00            
ATOM   1830  CB  ALA   112      -4.310   4.860  14.340  1.00  0.00            
ATOM   1831  HB1 ALA   112      -3.960   5.410  13.480  1.00  0.00            
ATOM   1832  HB2 ALA   112      -3.860   5.200  15.280  1.00  0.00            
ATOM   1833  HB3 ALA   112      -4.100   3.790  14.210  1.00  0.00            
ATOM   1834  C   ALA   112      -6.330   4.350  13.030  1.00  0.00            
ATOM   1835  O   ALA   112      -6.250   3.130  12.790  1.00  0.00            
ATOM   1836  N   TYR   113      -6.610   5.210  12.000  1.00  0.00            
ATOM   1837  H   TYR   113      -6.640   6.180  12.290  1.00  0.00            
ATOM   1838  CA  TYR   113      -7.270   4.980  10.730  1.00  0.00            
ATOM   1839  HA  TYR   113      -7.240   3.930  10.430  1.00  0.00            
ATOM   1840  CB  TYR   113      -8.690   5.560  10.860  1.00  0.00            
ATOM   1841  HB2 TYR   113      -8.630   6.650  10.940  1.00  0.00            
ATOM   1842  HB3 TYR   113      -9.350   5.170  10.090  1.00  0.00            
ATOM   1843  CG  TYR   113      -9.410   4.990  12.020  1.00  0.00            
ATOM   1844  CD1 TYR   113      -9.860   3.660  11.970  1.00  0.00            
ATOM   1845  HD1 TYR   113      -9.570   3.030  11.140  1.00  0.00            
ATOM   1846  CE1 TYR   113     -10.560   3.050  12.990  1.00  0.00            
ATOM   1847  HE1 TYR   113     -10.850   2.020  12.870  1.00  0.00            
ATOM   1848  CZ  TYR   113     -10.660   3.770  14.210  1.00  0.00            
ATOM   1849  OH  TYR   113     -11.180   3.040  15.270  1.00  0.00            
ATOM   1850  HH  TYR   113     -10.980   2.100  15.360  1.00  0.00            
ATOM   1851  CE2 TYR   113     -10.090   5.040  14.340  1.00  0.00            
ATOM   1852  HE2 TYR   113     -10.090   5.520  15.310  1.00  0.00            
ATOM   1853  CD2 TYR   113      -9.640   5.710  13.190  1.00  0.00            
ATOM   1854  HD2 TYR   113      -9.390   6.760  13.240  1.00  0.00            
ATOM   1855  C   TYR   113      -6.630   5.670   9.530  1.00  0.00            
ATOM   1856  O   TYR   113      -6.500   6.870   9.580  1.00  0.00            
ATOM   1857  N   PRO   114      -6.210   5.030   8.460  1.00  0.00            
ATOM   1858  CD  PRO   114      -6.370   3.600   8.240  1.00  0.00            
ATOM   1859  HD2 PRO   114      -7.420   3.360   8.060  1.00  0.00            
ATOM   1860  HD3 PRO   114      -5.910   2.930   8.960  1.00  0.00            
ATOM   1861  CG  PRO   114      -5.610   3.410   6.900  1.00  0.00            
ATOM   1862  HG2 PRO   114      -6.320   3.350   6.070  1.00  0.00            
ATOM   1863  HG3 PRO   114      -4.940   2.550   6.810  1.00  0.00            
ATOM   1864  CB  PRO   114      -4.870   4.710   6.670  1.00  0.00            
ATOM   1865  HB2 PRO   114      -4.580   4.950   5.640  1.00  0.00            
ATOM   1866  HB3 PRO   114      -3.920   4.720   7.200  1.00  0.00            
ATOM   1867  CA  PRO   114      -5.720   5.790   7.310  1.00  0.00            
ATOM   1868  HA  PRO   114      -5.000   6.490   7.720  1.00  0.00            
ATOM   1869  C   PRO   114      -6.740   6.420   6.320  1.00  0.00            
ATOM   1870  O   PRO   114      -7.830   5.940   6.320  1.00  0.00            
ATOM   1871  N   PHE   115      -6.350   7.380   5.520  1.00  0.00            
ATOM   1872  H   PHE   115      -5.470   7.830   5.720  1.00  0.00            
ATOM   1873  CA  PHE   115      -7.190   7.890   4.470  1.00  0.00            
ATOM   1874  HA  PHE   115      -7.910   7.140   4.150  1.00  0.00            
ATOM   1875  CB  PHE   115      -8.020   9.100   5.010  1.00  0.00            
ATOM   1876  HB2 PHE   115      -8.840   9.510   4.420  1.00  0.00            
ATOM   1877  HB3 PHE   115      -8.450   8.820   5.970  1.00  0.00            
ATOM   1878  CG  PHE   115      -7.100  10.260   5.300  1.00  0.00            
ATOM   1879  CD1 PHE   115      -6.790  11.150   4.290  1.00  0.00            
ATOM   1880  HD1 PHE   115      -7.300  11.110   3.340  1.00  0.00            
ATOM   1881  CE1 PHE   115      -5.930  12.270   4.480  1.00  0.00            
ATOM   1882  HE1 PHE   115      -5.650  12.900   3.650  1.00  0.00            
ATOM   1883  CZ  PHE   115      -5.450  12.540   5.830  1.00  0.00            
ATOM   1884  HZ  PHE   115      -4.850  13.440   5.960  1.00  0.00            
ATOM   1885  CE2 PHE   115      -5.810  11.620   6.890  1.00  0.00            
ATOM   1886  HE2 PHE   115      -5.270  11.650   7.830  1.00  0.00            
ATOM   1887  CD2 PHE   115      -6.570  10.440   6.640  1.00  0.00            
ATOM   1888  HD2 PHE   115      -6.690   9.670   7.390  1.00  0.00            
ATOM   1889  C   PHE   115      -6.380   8.190   3.190  1.00  0.00            
ATOM   1890  O   PHE   115      -5.130   8.260   3.210  1.00  0.00            
ATOM   1891  N   THR   116      -7.140   8.430   2.050  1.00  0.00            
ATOM   1892  H   THR   116      -8.140   8.320   2.140  1.00  0.00            
ATOM   1893  CA  THR   116      -6.620   9.210   0.840  1.00  0.00            
ATOM   1894  HA  THR   116      -5.750   9.780   1.170  1.00  0.00            
ATOM   1895  CB  THR   116      -6.190   8.250  -0.260  1.00  0.00            
ATOM   1896  HB  THR   116      -5.410   7.600   0.140  1.00  0.00            
ATOM   1897  CG2 THR   116      -7.330   7.380  -0.760  1.00  0.00            
ATOM   1898 1HG2 THR   116      -6.880   6.710  -1.490  1.00  0.00            
ATOM   1899 2HG2 THR   116      -7.770   6.810   0.060  1.00  0.00            
ATOM   1900 3HG2 THR   116      -8.040   7.960  -1.350  1.00  0.00            
ATOM   1901  OG1 THR   116      -5.610   8.990  -1.350  1.00  0.00            
ATOM   1902  HG1 THR   116      -4.690   9.100  -1.090  1.00  0.00            
ATOM   1903  C   THR   116      -7.680  10.200   0.300  1.00  0.00            
ATOM   1904  O   THR   116      -8.870   9.900   0.480  1.00  0.00            
ATOM   1905  N   PHE   117      -7.310  11.300  -0.380  1.00  0.00            
ATOM   1906  H   PHE   117      -6.330  11.570  -0.370  1.00  0.00            
ATOM   1907  CA  PHE   117      -8.120  12.010  -1.360  1.00  0.00            
ATOM   1908  HA  PHE   117      -8.970  11.430  -1.730  1.00  0.00            
ATOM   1909  CB  PHE   117      -8.560  13.310  -0.730  1.00  0.00            
ATOM   1910  HB2 PHE   117      -7.750  13.660  -0.090  1.00  0.00            
ATOM   1911  HB3 PHE   117      -8.970  14.020  -1.450  1.00  0.00            
ATOM   1912  CG  PHE   117      -9.700  13.300   0.240  1.00  0.00            
ATOM   1913  CD1 PHE   117      -9.530  14.040   1.410  1.00  0.00            
ATOM   1914  HD1 PHE   117      -8.680  14.640   1.690  1.00  0.00            
ATOM   1915  CE1 PHE   117     -10.640  14.070   2.320  1.00  0.00            
ATOM   1916  HE1 PHE   117     -10.420  14.600   3.240  1.00  0.00            
ATOM   1917  CZ  PHE   117     -11.830  13.360   2.050  1.00  0.00            
ATOM   1918  HZ  PHE   117     -12.680  13.520   2.700  1.00  0.00            
ATOM   1919  CE2 PHE   117     -11.940  12.580   0.880  1.00  0.00            
ATOM   1920  HE2 PHE   117     -12.860  12.100   0.590  1.00  0.00            
ATOM   1921  CD2 PHE   117     -10.900  12.610  -0.050  1.00  0.00            
ATOM   1922  HD2 PHE   117     -10.980  12.080  -0.980  1.00  0.00            
ATOM   1923  C   PHE   117      -7.280  12.250  -2.640  1.00  0.00            
ATOM   1924  O   PHE   117      -6.160  12.720  -2.570  1.00  0.00            
ATOM   1925  N   GLU   118      -7.910  12.140  -3.800  1.00  0.00            
ATOM   1926  H   GLU   118      -8.760  11.590  -3.780  1.00  0.00            
ATOM   1927  CA  GLU   118      -7.280  12.510  -5.060  1.00  0.00            
ATOM   1928  HA  GLU   118      -6.210  12.730  -5.000  1.00  0.00            
ATOM   1929  CB  GLU   118      -7.440  11.340  -5.970  1.00  0.00            
ATOM   1930  HB2 GLU   118      -6.770  10.590  -5.560  1.00  0.00            
ATOM   1931  HB3 GLU   118      -8.490  11.030  -6.020  1.00  0.00            
ATOM   1932  CG  GLU   118      -7.020  11.500  -7.390  1.00  0.00            
ATOM   1933  HG2 GLU   118      -7.590  12.290  -7.880  1.00  0.00            
ATOM   1934  HG3 GLU   118      -5.930  11.570  -7.320  1.00  0.00            
ATOM   1935  CD  GLU   118      -7.160  10.370  -8.360  1.00  0.00            
ATOM   1936  OE1 GLU   118      -7.130   9.120  -8.000  1.00  0.00            
ATOM   1937  OE2 GLU   118      -7.440  10.610  -9.510  1.00  0.00            
ATOM   1938  C   GLU   118      -7.930  13.850  -5.550  1.00  0.00            
ATOM   1939  O   GLU   118      -9.130  14.040  -5.410  1.00  0.00            
ATOM   1940  N   ILE   119      -7.190  14.940  -5.900  1.00  0.00            
ATOM   1941  H   ILE   119      -6.200  14.840  -5.780  1.00  0.00            
ATOM   1942  CA  ILE   119      -7.760  16.220  -6.380  1.00  0.00            
ATOM   1943  HA  ILE   119      -8.630  16.460  -5.770  1.00  0.00            
ATOM   1944  CB  ILE   119      -6.710  17.320  -6.170  1.00  0.00            
ATOM   1945  HB  ILE   119      -5.820  17.230  -6.790  1.00  0.00            
ATOM   1946  CG2 ILE   119      -7.380  18.640  -6.520  1.00  0.00            
ATOM   1947 1HG2 ILE   119      -6.760  19.480  -6.230  1.00  0.00            
ATOM   1948 2HG2 ILE   119      -7.580  18.570  -7.590  1.00  0.00            
ATOM   1949 3HG2 ILE   119      -8.320  18.800  -5.980  1.00  0.00            
ATOM   1950  CG1 ILE   119      -6.180  17.410  -4.700  1.00  0.00            
ATOM   1951 2HG1 ILE   119      -7.070  17.640  -4.110  1.00  0.00            
ATOM   1952 3HG1 ILE   119      -5.930  16.410  -4.330  1.00  0.00            
ATOM   1953  CD1 ILE   119      -5.110  18.290  -4.330  1.00  0.00            
ATOM   1954 1HD1 ILE   119      -4.510  18.430  -5.230  1.00  0.00            
ATOM   1955 2HD1 ILE   119      -5.530  19.220  -3.940  1.00  0.00            
ATOM   1956 3HD1 ILE   119      -4.500  17.780  -3.580  1.00  0.00            
ATOM   1957  C   ILE   119      -8.190  16.020  -7.820  1.00  0.00            
ATOM   1958  O   ILE   119      -7.460  15.360  -8.610  1.00  0.00            
ATOM   1959  N   PRO   120      -9.300  16.530  -8.380  1.00  0.00            
ATOM   1960  CD  PRO   120     -10.520  16.750  -7.520  1.00  0.00            
ATOM   1961  HD2 PRO   120     -10.470  17.710  -7.010  1.00  0.00            
ATOM   1962  HD3 PRO   120     -10.710  15.960  -6.780  1.00  0.00            
ATOM   1963  CG  PRO   120     -11.670  16.810  -8.520  1.00  0.00            
ATOM   1964  HG2 PRO   120     -12.530  17.450  -8.330  1.00  0.00            
ATOM   1965  HG3 PRO   120     -12.090  15.800  -8.600  1.00  0.00            
ATOM   1966  CB  PRO   120     -11.080  17.200  -9.850  1.00  0.00            
ATOM   1967  HB2 PRO   120     -10.930  18.280  -9.950  1.00  0.00            
ATOM   1968  HB3 PRO   120     -11.660  16.780 -10.670  1.00  0.00            
ATOM   1969  CA  PRO   120      -9.690  16.540  -9.810  1.00  0.00            
ATOM   1970  HA  PRO   120      -9.630  15.510 -10.150  1.00  0.00            
ATOM   1971  C   PRO   120      -8.700  17.360 -10.710  1.00  0.00            
ATOM   1972  O   PRO   120      -8.000  18.220 -10.210  1.00  0.00            
ATOM   1973  N   PRO   121      -8.680  17.160 -12.030  1.00  0.00            
ATOM   1974  CD  PRO   121      -9.400  16.160 -12.780  1.00  0.00            
ATOM   1975  HD2 PRO   121     -10.470  16.150 -12.590  1.00  0.00            
ATOM   1976  HD3 PRO   121      -8.960  15.190 -12.530  1.00  0.00            
ATOM   1977  CG  PRO   121      -9.190  16.550 -14.240  1.00  0.00            
ATOM   1978  HG2 PRO   121      -9.960  17.200 -14.660  1.00  0.00            
ATOM   1979  HG3 PRO   121      -9.210  15.600 -14.770  1.00  0.00            
ATOM   1980  CB  PRO   121      -7.850  17.220 -14.250  1.00  0.00            
ATOM   1981  HB2 PRO   121      -7.750  17.810 -15.160  1.00  0.00            
ATOM   1982  HB3 PRO   121      -7.040  16.500 -14.160  1.00  0.00            
ATOM   1983  CA  PRO   121      -7.880  18.040 -12.920  1.00  0.00            
ATOM   1984  HA  PRO   121      -6.860  18.230 -12.590  1.00  0.00            
ATOM   1985  C   PRO   121      -8.570  19.550 -13.060  1.00  0.00            
ATOM   1986  O   PRO   121      -9.700  19.790 -12.540  1.00  0.00            
ATOM   1987  N   ASN   122      -7.810  20.500 -13.680  1.00  0.00            
ATOM   1988  H   ASN   122      -7.060  20.150 -14.260  1.00  0.00            
ATOM   1989  CA  ASN   122      -8.310  21.800 -14.060  1.00  0.00            
ATOM   1990  HA  ASN   122      -7.430  22.220 -14.540  1.00  0.00            
ATOM   1991  CB  ASN   122      -9.380  21.800 -15.220  1.00  0.00            
ATOM   1992  HB2 ASN   122      -9.290  22.790 -15.660  1.00  0.00            
ATOM   1993  HB3 ASN   122      -9.110  21.010 -15.930  1.00  0.00            
ATOM   1994  CG  ASN   122     -10.820  21.670 -14.880  1.00  0.00            
ATOM   1995  OD1 ASN   122     -11.440  22.280 -13.990  1.00  0.00            
ATOM   1996  ND2 ASN   122     -11.580  20.930 -15.680  1.00  0.00            
ATOM   1997 1HD2 ASN   122     -12.540  20.730 -15.400  1.00  0.00            
ATOM   1998 2HD2 ASN   122     -11.160  20.290 -16.340  1.00  0.00            
ATOM   1999  C   ASN   122      -8.600  22.830 -12.850  1.00  0.00            
ATOM   2000  O   ASN   122      -8.720  24.040 -13.020  1.00  0.00            
ATOM   2001  N   LEU   123      -8.490  22.400 -11.580  1.00  0.00            
ATOM   2002  H   LEU   123      -8.210  21.470 -11.290  1.00  0.00            
ATOM   2003  CA  LEU   123      -8.580  23.290 -10.420  1.00  0.00            
ATOM   2004  HA  LEU   123      -9.390  24.000 -10.610  1.00  0.00            
ATOM   2005  CB  LEU   123      -8.840  22.490  -9.180  1.00  0.00            
ATOM   2006  HB2 LEU   123      -7.920  21.930  -9.010  1.00  0.00            
ATOM   2007  HB3 LEU   123      -8.990  23.200  -8.370  1.00  0.00            
ATOM   2008  CG  LEU   123     -10.070  21.630  -9.210  1.00  0.00            
ATOM   2009  HG  LEU   123      -9.860  20.790  -9.870  1.00  0.00            
ATOM   2010  CD1 LEU   123     -10.320  21.000  -7.900  1.00  0.00            
ATOM   2011 1HD1 LEU   123     -10.600  21.830  -7.260  1.00  0.00            
ATOM   2012 2HD1 LEU   123     -11.230  20.400  -7.930  1.00  0.00            
ATOM   2013 3HD1 LEU   123      -9.380  20.570  -7.540  1.00  0.00            
ATOM   2014  CD2 LEU   123     -11.300  22.360  -9.800  1.00  0.00            
ATOM   2015 1HD2 LEU   123     -11.540  23.220  -9.170  1.00  0.00            
ATOM   2016 2HD2 LEU   123     -11.030  22.630 -10.820  1.00  0.00            
ATOM   2017 3HD2 LEU   123     -12.180  21.720  -9.900  1.00  0.00            
ATOM   2018  C   LEU   123      -7.390  24.190 -10.150  1.00  0.00            
ATOM   2019  O   LEU   123      -6.280  23.850 -10.550  1.00  0.00            
ATOM   2020  N   PRO   124      -7.550  25.360  -9.430  1.00  0.00            
ATOM   2021  CD  PRO   124      -8.740  25.890  -8.810  1.00  0.00            
ATOM   2022  HD2 PRO   124      -9.320  25.160  -8.230  1.00  0.00            
ATOM   2023  HD3 PRO   124      -9.260  26.410  -9.610  1.00  0.00            
ATOM   2024  CG  PRO   124      -8.150  26.890  -7.800  1.00  0.00            
ATOM   2025  HG2 PRO   124      -7.800  26.280  -6.960  1.00  0.00            
ATOM   2026  HG3 PRO   124      -8.870  27.630  -7.470  1.00  0.00            
ATOM   2027  CB  PRO   124      -6.920  27.520  -8.480  1.00  0.00            
ATOM   2028  HB2 PRO   124      -6.260  27.910  -7.710  1.00  0.00            
ATOM   2029  HB3 PRO   124      -7.260  28.280  -9.180  1.00  0.00            
ATOM   2030  CA  PRO   124      -6.420  26.260  -9.170  1.00  0.00            
ATOM   2031  HA  PRO   124      -6.040  26.600 -10.140  1.00  0.00            
ATOM   2032  C   PRO   124      -5.260  25.660  -8.350  1.00  0.00            
ATOM   2033  O   PRO   124      -5.410  24.680  -7.580  1.00  0.00            
ATOM   2034  N   CYS   125      -4.050  26.200  -8.470  1.00  0.00            
ATOM   2035  H   CYS   125      -3.990  27.060  -8.990  1.00  0.00            
ATOM   2036  CA  CYS   125      -3.030  26.000  -7.440  1.00  0.00            
ATOM   2037  HA  CYS   125      -3.120  24.970  -7.100  1.00  0.00            
ATOM   2038  CB  CYS   125      -1.620  26.030  -8.160  1.00  0.00            
ATOM   2039  HB2 CYS   125      -1.410  26.780  -8.910  1.00  0.00            
ATOM   2040  HB3 CYS   125      -0.800  26.150  -7.460  1.00  0.00            
ATOM   2041  SG  CYS   125      -1.480  24.380  -8.910  1.00  0.00            
ATOM   2042  HG  CYS   125      -2.280  24.620  -9.950  1.00  0.00            
ATOM   2043  C   CYS   125      -3.290  26.880  -6.180  1.00  0.00            
ATOM   2044  O   CYS   125      -4.100  27.810  -6.230  1.00  0.00            
ATOM   2045  N   SER   126      -2.510  26.660  -5.160  1.00  0.00            
ATOM   2046  H   SER   126      -1.730  26.020  -5.210  1.00  0.00            
ATOM   2047  CA  SER   126      -2.500  27.450  -3.980  1.00  0.00            
ATOM   2048  HA  SER   126      -3.550  27.600  -3.720  1.00  0.00            
ATOM   2049  CB  SER   126      -1.860  26.880  -2.730  1.00  0.00            
ATOM   2050  HB2 SER   126      -0.880  26.500  -3.020  1.00  0.00            
ATOM   2051  HB3 SER   126      -1.880  27.550  -1.880  1.00  0.00            
ATOM   2052  OG  SER   126      -2.590  25.700  -2.360  1.00  0.00            
ATOM   2053  HG  SER   126      -2.680  25.700  -1.400  1.00  0.00            
ATOM   2054  C   SER   126      -1.990  28.860  -4.250  1.00  0.00            
ATOM   2055  O   SER   126      -0.850  29.020  -4.700  1.00  0.00            
ATOM   2056  N   VAL   127      -2.810  29.940  -3.990  1.00  0.00            
ATOM   2057  H   VAL   127      -3.650  29.820  -3.440  1.00  0.00            
ATOM   2058  CA  VAL   127      -2.320  31.330  -4.250  1.00  0.00            
ATOM   2059  HA  VAL   127      -1.240  31.330  -4.090  1.00  0.00            
ATOM   2060  CB  VAL   127      -2.580  31.770  -5.710  1.00  0.00            
ATOM   2061  HB  VAL   127      -2.030  31.100  -6.380  1.00  0.00            
ATOM   2062  CG1 VAL   127      -4.030  31.720  -6.270  1.00  0.00            
ATOM   2063 1HG1 VAL   127      -4.080  32.250  -7.220  1.00  0.00            
ATOM   2064 2HG1 VAL   127      -4.300  30.690  -6.480  1.00  0.00            
ATOM   2065 3HG1 VAL   127      -4.730  31.990  -5.480  1.00  0.00            
ATOM   2066  CG2 VAL   127      -2.120  33.220  -5.970  1.00  0.00            
ATOM   2067 1HG2 VAL   127      -1.060  33.370  -5.760  1.00  0.00            
ATOM   2068 2HG2 VAL   127      -2.250  33.430  -7.030  1.00  0.00            
ATOM   2069 3HG2 VAL   127      -2.720  33.920  -5.390  1.00  0.00            
ATOM   2070  C   VAL   127      -2.870  32.240  -3.180  1.00  0.00            
ATOM   2071  O   VAL   127      -3.910  31.980  -2.590  1.00  0.00            
ATOM   2072  N   THR   128      -2.140  33.330  -2.910  1.00  0.00            
ATOM   2073  H   THR   128      -1.280  33.350  -3.440  1.00  0.00            
ATOM   2074  CA  THR   128      -2.480  34.450  -1.970  1.00  0.00            
ATOM   2075  HA  THR   128      -3.540  34.480  -1.720  1.00  0.00            
ATOM   2076  CB  THR   128      -1.730  34.320  -0.640  1.00  0.00            
ATOM   2077  HB  THR   128      -0.700  34.000  -0.820  1.00  0.00            
ATOM   2078  CG2 THR   128      -1.720  35.520   0.300  1.00  0.00            
ATOM   2079 1HG2 THR   128      -2.770  35.780   0.470  1.00  0.00            
ATOM   2080 2HG2 THR   128      -1.140  35.240   1.180  1.00  0.00            
ATOM   2081 3HG2 THR   128      -1.150  36.350  -0.100  1.00  0.00            
ATOM   2082  OG1 THR   128      -2.280  33.280   0.170  1.00  0.00            
ATOM   2083  HG1 THR   128      -2.170  32.440  -0.270  1.00  0.00            
ATOM   2084  C   THR   128      -2.110  35.800  -2.620  1.00  0.00            
ATOM   2085  O   THR   128      -1.220  35.830  -3.490  1.00  0.00            
ATOM   2086  N   LEU   129      -2.790  36.890  -2.240  1.00  0.00            
ATOM   2087  H   LEU   129      -3.300  36.830  -1.370  1.00  0.00            
ATOM   2088  CA  LEU   129      -2.830  38.130  -2.970  1.00  0.00            
ATOM   2089  HA  LEU   129      -1.840  38.280  -3.400  1.00  0.00            
ATOM   2090  CB  LEU   129      -3.710  37.910  -4.230  1.00  0.00            
ATOM   2091  HB2 LEU   129      -3.130  37.160  -4.770  1.00  0.00            
ATOM   2092  HB3 LEU   129      -4.610  37.410  -3.870  1.00  0.00            
ATOM   2093  CG  LEU   129      -3.890  39.060  -5.180  1.00  0.00            
ATOM   2094  HG  LEU   129      -4.390  39.900  -4.690  1.00  0.00            
ATOM   2095  CD1 LEU   129      -2.550  39.510  -5.720  1.00  0.00            
ATOM   2096 1HD1 LEU   129      -2.670  40.320  -6.440  1.00  0.00            
ATOM   2097 2HD1 LEU   129      -1.910  39.970  -4.960  1.00  0.00            
ATOM   2098 3HD1 LEU   129      -1.950  38.740  -6.210  1.00  0.00            
ATOM   2099  CD2 LEU   129      -4.760  38.640  -6.380  1.00  0.00            
ATOM   2100 1HD2 LEU   129      -4.680  39.440  -7.120  1.00  0.00            
ATOM   2101 2HD2 LEU   129      -4.460  37.680  -6.810  1.00  0.00            
ATOM   2102 3HD2 LEU   129      -5.810  38.610  -6.070  1.00  0.00            
ATOM   2103  C   LEU   129      -3.110  39.390  -2.040  1.00  0.00            
ATOM   2104  O   LEU   129      -4.120  39.400  -1.310  1.00  0.00            
ATOM   2105  N   GLN   130      -2.270  40.420  -2.110  1.00  0.00            
ATOM   2106  H   GLN   130      -1.370  40.250  -2.540  1.00  0.00            
ATOM   2107  CA  GLN   130      -2.400  41.720  -1.560  1.00  0.00            
ATOM   2108  HA  GLN   130      -2.900  41.610  -0.600  1.00  0.00            
ATOM   2109  CB  GLN   130      -1.020  42.470  -1.400  1.00  0.00            
ATOM   2110  HB2 GLN   130      -0.600  42.740  -2.370  1.00  0.00            
ATOM   2111  HB3 GLN   130      -1.140  43.420  -0.870  1.00  0.00            
ATOM   2112  CG  GLN   130      -0.050  41.620  -0.590  1.00  0.00            
ATOM   2113  HG2 GLN   130      -0.020  40.600  -0.960  1.00  0.00            
ATOM   2114  HG3 GLN   130       0.990  41.910  -0.740  1.00  0.00            
ATOM   2115  CD  GLN   130      -0.370  41.670   0.930  1.00  0.00            
ATOM   2116  OE1 GLN   130      -1.470  41.350   1.320  1.00  0.00            
ATOM   2117  NE2 GLN   130       0.530  41.900   1.920  1.00  0.00            
ATOM   2118 1HE2 GLN   130       0.150  41.890   2.860  1.00  0.00            
ATOM   2119 2HE2 GLN   130       1.420  42.310   1.670  1.00  0.00            
ATOM   2120  C   GLN   130      -3.270  42.600  -2.450  1.00  0.00            
ATOM   2121  O   GLN   130      -3.140  42.450  -3.680  1.00  0.00            
ATOM   2122  N   PRO   131      -4.140  43.480  -1.940  1.00  0.00            
ATOM   2123  CD  PRO   131      -4.290  43.930  -0.530  1.00  0.00            
ATOM   2124  HD2 PRO   131      -3.320  43.950  -0.030  1.00  0.00            
ATOM   2125  HD3 PRO   131      -4.860  43.220   0.060  1.00  0.00            
ATOM   2126  CG  PRO   131      -4.970  45.300  -0.510  1.00  0.00            
ATOM   2127  HG2 PRO   131      -4.220  46.090  -0.510  1.00  0.00            
ATOM   2128  HG3 PRO   131      -5.600  45.370   0.380  1.00  0.00            
ATOM   2129  CB  PRO   131      -5.700  45.310  -1.830  1.00  0.00            
ATOM   2130  HB2 PRO   131      -6.060  46.290  -2.140  1.00  0.00            
ATOM   2131  HB3 PRO   131      -6.680  44.840  -1.730  1.00  0.00            
ATOM   2132  CA  PRO   131      -4.810  44.540  -2.800  1.00  0.00            
ATOM   2133  HA  PRO   131      -5.320  44.070  -3.630  1.00  0.00            
ATOM   2134  C   PRO   131      -3.760  45.500  -3.450  1.00  0.00            
ATOM   2135  O   PRO   131      -2.620  45.620  -2.930  1.00  0.00            
ATOM   2136  N   GLY   132      -4.150  46.210  -4.500  1.00  0.00            
ATOM   2137  H   GLY   132      -5.050  46.030  -4.920  1.00  0.00            
ATOM   2138  CA  GLY   132      -3.290  47.230  -5.150  1.00  0.00            
ATOM   2139  HA2 GLY   132      -2.280  46.870  -5.340  1.00  0.00            
ATOM   2140  HA3 GLY   132      -3.740  47.430  -6.120  1.00  0.00            
ATOM   2141  C   GLY   132      -3.270  48.570  -4.290  1.00  0.00            
ATOM   2142  O   GLY   132      -4.210  48.820  -3.490  1.00  0.00            
ATOM   2143  N   PRO   133      -2.190  49.360  -4.440  1.00  0.00            
ATOM   2144  CD  PRO   133      -1.150  49.180  -5.550  1.00  0.00            
ATOM   2145  HD2 PRO   133      -1.690  48.910  -6.450  1.00  0.00            
ATOM   2146  HD3 PRO   133      -0.360  48.440  -5.390  1.00  0.00            
ATOM   2147  CG  PRO   133      -0.430  50.490  -5.590  1.00  0.00            
ATOM   2148  HG2 PRO   133      -0.920  51.210  -6.250  1.00  0.00            
ATOM   2149  HG3 PRO   133       0.590  50.450  -5.950  1.00  0.00            
ATOM   2150  CB  PRO   133      -0.500  51.060  -4.190  1.00  0.00            
ATOM   2151  HB2 PRO   133      -0.540  52.150  -4.250  1.00  0.00            
ATOM   2152  HB3 PRO   133       0.380  50.720  -3.640  1.00  0.00            
ATOM   2153  CA  PRO   133      -1.860  50.540  -3.620  1.00  0.00            
ATOM   2154  HA  PRO   133      -1.690  50.230  -2.590  1.00  0.00            
ATOM   2155  C   PRO   133      -2.980  51.620  -3.500  1.00  0.00            
ATOM   2156  O   PRO   133      -3.180  52.300  -2.510  1.00  0.00            
ATOM   2157  N   GLU   134      -3.760  51.640  -4.560  1.00  0.00            
ATOM   2158  H   GLU   134      -3.590  50.930  -5.250  1.00  0.00            
ATOM   2159  CA  GLU   134      -4.820  52.610  -4.770  1.00  0.00            
ATOM   2160  HA  GLU   134      -4.700  53.510  -4.170  1.00  0.00            
ATOM   2161  CB  GLU   134      -4.800  53.110  -6.220  1.00  0.00            
ATOM   2162  HB2 GLU   134      -5.550  53.890  -6.250  1.00  0.00            
ATOM   2163  HB3 GLU   134      -3.790  53.520  -6.240  1.00  0.00            
ATOM   2164  CG  GLU   134      -5.130  52.210  -7.340  1.00  0.00            
ATOM   2165  HG2 GLU   134      -6.060  51.650  -7.190  1.00  0.00            
ATOM   2166  HG3 GLU   134      -5.310  52.880  -8.180  1.00  0.00            
ATOM   2167  CD  GLU   134      -4.030  51.250  -7.610  1.00  0.00            
ATOM   2168  OE1 GLU   134      -4.000  50.180  -6.990  1.00  0.00            
ATOM   2169  OE2 GLU   134      -3.270  51.570  -8.550  1.00  0.00            
ATOM   2170  C   GLU   134      -6.200  52.050  -4.530  1.00  0.00            
ATOM   2171  O   GLU   134      -7.170  52.800  -4.440  1.00  0.00            
ATOM   2172  N   ASP   135      -6.380  50.730  -4.450  1.00  0.00            
ATOM   2173  H   ASP   135      -5.540  50.160  -4.490  1.00  0.00            
ATOM   2174  CA  ASP   135      -7.710  50.130  -4.330  1.00  0.00            
ATOM   2175  HA  ASP   135      -8.370  50.750  -4.930  1.00  0.00            
ATOM   2176  CB  ASP   135      -7.600  48.730  -4.880  1.00  0.00            
ATOM   2177  HB2 ASP   135      -7.270  48.730  -5.910  1.00  0.00            
ATOM   2178  HB3 ASP   135      -6.880  48.110  -4.340  1.00  0.00            
ATOM   2179  CG  ASP   135      -8.960  47.980  -4.880  1.00  0.00            
ATOM   2180  OD1 ASP   135      -9.000  46.750  -4.740  1.00  0.00            
ATOM   2181  OD2 ASP   135      -9.930  48.690  -5.160  1.00  0.00            
ATOM   2182  C   ASP   135      -8.270  50.240  -2.950  1.00  0.00            
ATOM   2183  O   ASP   135      -7.540  50.360  -1.970  1.00  0.00            
ATOM   2184  N   THR   136      -9.560  50.260  -2.770  1.00  0.00            
ATOM   2185  H   THR   136     -10.170  50.330  -3.570  1.00  0.00            
ATOM   2186  CA  THR   136     -10.160  50.210  -1.430  1.00  0.00            
ATOM   2187  HA  THR   136      -9.460  50.580  -0.680  1.00  0.00            
ATOM   2188  CB  THR   136     -11.390  51.100  -1.420  1.00  0.00            
ATOM   2189  HB  THR   136     -11.930  51.010  -0.480  1.00  0.00            
ATOM   2190  CG2 THR   136     -11.100  52.610  -1.750  1.00  0.00            
ATOM   2191 1HG2 THR   136     -10.520  52.740  -2.660  1.00  0.00            
ATOM   2192 2HG2 THR   136     -12.000  53.230  -1.760  1.00  0.00            
ATOM   2193 3HG2 THR   136     -10.440  52.950  -0.940  1.00  0.00            
ATOM   2194  OG1 THR   136     -12.290  50.630  -2.430  1.00  0.00            
ATOM   2195  HG1 THR   136     -12.760  49.920  -1.990  1.00  0.00            
ATOM   2196  C   THR   136     -10.480  48.860  -1.000  1.00  0.00            
ATOM   2197  O   THR   136     -10.560  48.640   0.220  1.00  0.00            
ATOM   2198  N   GLY   137     -10.560  47.870  -1.900  1.00  0.00            
ATOM   2199  H   GLY   137     -10.340  48.110  -2.850  1.00  0.00            
ATOM   2200  CA  GLY   137     -10.660  46.510  -1.500  1.00  0.00            
ATOM   2201  HA2 GLY   137     -11.520  46.490  -0.830  1.00  0.00            
ATOM   2202  HA3 GLY   137     -10.830  45.860  -2.360  1.00  0.00            
ATOM   2203  C   GLY   137      -9.480  45.930  -0.690  1.00  0.00            
ATOM   2204  O   GLY   137      -8.400  46.450  -0.490  1.00  0.00            
ATOM   2205  N   LYS   138      -9.760  44.750  -0.120  1.00  0.00            
ATOM   2206  H   LYS   138     -10.690  44.450  -0.370  1.00  0.00            
ATOM   2207  CA  LYS   138      -8.840  43.990   0.790  1.00  0.00            
ATOM   2208  HA  LYS   138      -8.100  44.680   1.190  1.00  0.00            
ATOM   2209  CB  LYS   138      -9.690  43.370   1.920  1.00  0.00            
ATOM   2210  HB2 LYS   138     -10.430  42.740   1.420  1.00  0.00            
ATOM   2211  HB3 LYS   138      -9.010  42.800   2.550  1.00  0.00            
ATOM   2212  CG  LYS   138     -10.480  44.350   2.800  1.00  0.00            
ATOM   2213  HG2 LYS   138      -9.810  44.990   3.370  1.00  0.00            
ATOM   2214  HG3 LYS   138     -11.200  45.000   2.290  1.00  0.00            
ATOM   2215  CD  LYS   138     -11.330  43.530   3.740  1.00  0.00            
ATOM   2216  HD2 LYS   138     -11.920  42.790   3.190  1.00  0.00            
ATOM   2217  HD3 LYS   138     -10.690  43.050   4.480  1.00  0.00            
ATOM   2218  CE  LYS   138     -12.270  44.360   4.490  1.00  0.00            
ATOM   2219  HE2 LYS   138     -11.720  45.160   4.980  1.00  0.00            
ATOM   2220  HE3 LYS   138     -13.000  44.810   3.820  1.00  0.00            
ATOM   2221  NZ  LYS   138     -12.980  43.600   5.550  1.00  0.00            
ATOM   2222  HZ1 LYS   138     -12.360  43.310   6.290  1.00  0.00            
ATOM   2223  HZ2 LYS   138     -13.690  44.170   5.990  1.00  0.00            
ATOM   2224  HZ3 LYS   138     -13.330  42.700   5.270  1.00  0.00            
ATOM   2225  C   LYS   138      -8.000  42.940   0.000  1.00  0.00            
ATOM   2226  O   LYS   138      -8.070  42.740  -1.200  1.00  0.00            
ATOM   2227  N   ALA   139      -7.200  42.100   0.700  1.00  0.00            
ATOM   2228  H   ALA   139      -7.510  42.050   1.670  1.00  0.00            
ATOM   2229  CA  ALA   139      -6.460  40.900   0.220  1.00  0.00            
ATOM   2230  HA  ALA   139      -5.910  41.220  -0.670  1.00  0.00            
ATOM   2231  CB  ALA   139      -5.520  40.540   1.350  1.00  0.00            
ATOM   2232  HB1 ALA   139      -5.990  40.230   2.290  1.00  0.00            
ATOM   2233  HB2 ALA   139      -4.880  39.700   1.080  1.00  0.00            
ATOM   2234  HB3 ALA   139      -4.840  41.390   1.430  1.00  0.00            
ATOM   2235  C   ALA   139      -7.370  39.720  -0.090  1.00  0.00            
ATOM   2236  O   ALA   139      -8.600  39.720   0.180  1.00  0.00            
ATOM   2237  N   CYS   140      -6.830  38.720  -0.770  1.00  0.00            
ATOM   2238  H   CYS   140      -5.880  38.850  -1.100  1.00  0.00            
ATOM   2239  CA  CYS   140      -7.510  37.520  -1.300  1.00  0.00            
ATOM   2240  HA  CYS   140      -8.290  37.210  -0.600  1.00  0.00            
ATOM   2241  CB  CYS   140      -8.250  37.980  -2.570  1.00  0.00            
ATOM   2242  HB2 CYS   140      -8.620  37.080  -3.060  1.00  0.00            
ATOM   2243  HB3 CYS   140      -9.100  38.600  -2.300  1.00  0.00            
ATOM   2244  SG  CYS   140      -7.110  38.840  -3.750  1.00  0.00            
ATOM   2245  HG  CYS   140      -6.840  39.900  -2.970  1.00  0.00            
ATOM   2246  C   CYS   140      -6.680  36.250  -1.440  1.00  0.00            
ATOM   2247  O   CYS   140      -5.530  36.240  -1.030  1.00  0.00            
ATOM   2248  N   GLY   141      -7.220  35.070  -1.880  1.00  0.00            
ATOM   2249  H   GLY   141      -8.230  35.020  -1.940  1.00  0.00            
ATOM   2250  CA  GLY   141      -6.420  33.940  -2.270  1.00  0.00            
ATOM   2251  HA2 GLY   141      -5.800  34.210  -3.130  1.00  0.00            
ATOM   2252  HA3 GLY   141      -5.800  33.650  -1.420  1.00  0.00            
ATOM   2253  C   GLY   141      -7.270  32.700  -2.580  1.00  0.00            
ATOM   2254  O   GLY   141      -8.490  32.700  -2.360  1.00  0.00            
ATOM   2255  N   VAL   142      -6.580  31.620  -2.870  1.00  0.00            
ATOM   2256  H   VAL   142      -5.570  31.680  -2.920  1.00  0.00            
ATOM   2257  CA  VAL   142      -7.120  30.220  -2.950  1.00  0.00            
ATOM   2258  HA  VAL   142      -8.150  30.210  -2.590  1.00  0.00            
ATOM   2259  CB  VAL   142      -7.180  29.630  -4.410  1.00  0.00            
ATOM   2260  HB  VAL   142      -6.200  29.830  -4.850  1.00  0.00            
ATOM   2261  CG1 VAL   142      -7.350  28.140  -4.540  1.00  0.00            
ATOM   2262 1HG1 VAL   142      -7.270  27.950  -5.610  1.00  0.00            
ATOM   2263 2HG1 VAL   142      -6.570  27.680  -3.940  1.00  0.00            
ATOM   2264 3HG1 VAL   142      -8.300  27.810  -4.110  1.00  0.00            
ATOM   2265  CG2 VAL   142      -8.330  30.310  -5.150  1.00  0.00            
ATOM   2266 1HG2 VAL   142      -9.320  29.880  -5.030  1.00  0.00            
ATOM   2267 2HG2 VAL   142      -8.430  31.340  -4.800  1.00  0.00            
ATOM   2268 3HG2 VAL   142      -8.070  30.410  -6.200  1.00  0.00            
ATOM   2269  C   VAL   142      -6.270  29.450  -1.970  1.00  0.00            
ATOM   2270  O   VAL   142      -5.020  29.400  -1.990  1.00  0.00            
ATOM   2271  N   ASP   143      -6.930  28.640  -1.170  1.00  0.00            
ATOM   2272  H   ASP   143      -7.940  28.590  -1.160  1.00  0.00            
ATOM   2273  CA  ASP   143      -6.320  27.640  -0.290  1.00  0.00            
ATOM   2274  HA  ASP   143      -5.260  27.560  -0.500  1.00  0.00            
ATOM   2275  CB  ASP   143      -6.470  27.890   1.220  1.00  0.00            
ATOM   2276  HB2 ASP   143      -7.520  27.950   1.530  1.00  0.00            
ATOM   2277  HB3 ASP   143      -5.980  27.080   1.770  1.00  0.00            
ATOM   2278  CG  ASP   143      -5.820  29.140   1.820  1.00  0.00            
ATOM   2279  OD1 ASP   143      -6.160  29.700   2.890  1.00  0.00            
ATOM   2280  OD2 ASP   143      -4.760  29.560   1.300  1.00  0.00            
ATOM   2281  C   ASP   143      -6.920  26.240  -0.550  1.00  0.00            
ATOM   2282  O   ASP   143      -8.010  26.120  -1.040  1.00  0.00            
ATOM   2283  N   TYR   144      -6.310  25.200   0.050  1.00  0.00            
ATOM   2284  H   TYR   144      -5.540  25.370   0.680  1.00  0.00            
ATOM   2285  CA  TYR   144      -6.720  23.740   0.130  1.00  0.00            
ATOM   2286  HA  TYR   144      -7.730  23.720  -0.290  1.00  0.00            
ATOM   2287  CB  TYR   144      -5.790  23.010  -0.850  1.00  0.00            
ATOM   2288  HB2 TYR   144      -4.800  23.430  -0.690  1.00  0.00            
ATOM   2289  HB3 TYR   144      -5.650  21.990  -0.500  1.00  0.00            
ATOM   2290  CG  TYR   144      -6.140  22.990  -2.330  1.00  0.00            
ATOM   2291  CD1 TYR   144      -5.830  24.060  -3.190  1.00  0.00            
ATOM   2292  HD1 TYR   144      -5.400  24.970  -2.800  1.00  0.00            
ATOM   2293  CE1 TYR   144      -6.150  23.950  -4.600  1.00  0.00            
ATOM   2294  HE1 TYR   144      -6.000  24.800  -5.250  1.00  0.00            
ATOM   2295  CZ  TYR   144      -6.800  22.810  -5.060  1.00  0.00            
ATOM   2296  OH  TYR   144      -7.140  22.780  -6.360  1.00  0.00            
ATOM   2297  HH  TYR   144      -6.960  23.630  -6.770  1.00  0.00            
ATOM   2298  CE2 TYR   144      -7.180  21.760  -4.200  1.00  0.00            
ATOM   2299  HE2 TYR   144      -7.720  20.920  -4.630  1.00  0.00            
ATOM   2300  CD2 TYR   144      -6.810  21.900  -2.830  1.00  0.00            
ATOM   2301  HD2 TYR   144      -7.110  21.100  -2.170  1.00  0.00            
ATOM   2302  C   TYR   144      -6.450  23.260   1.570  1.00  0.00            
ATOM   2303  O   TYR   144      -5.310  23.340   2.020  1.00  0.00            
ATOM   2304  N   GLU   145      -7.420  22.680   2.260  1.00  0.00            
ATOM   2305  H   GLU   145      -8.300  22.580   1.760  1.00  0.00            
ATOM   2306  CA  GLU   145      -7.280  22.360   3.680  1.00  0.00            
ATOM   2307  HA  GLU   145      -6.220  22.260   3.900  1.00  0.00            
ATOM   2308  CB  GLU   145      -8.000  23.410   4.510  1.00  0.00            
ATOM   2309  HB2 GLU   145      -7.460  24.320   4.240  1.00  0.00            
ATOM   2310  HB3 GLU   145      -9.050  23.460   4.240  1.00  0.00            
ATOM   2311  CG  GLU   145      -7.970  23.360   6.040  1.00  0.00            
ATOM   2312  HG2 GLU   145      -7.700  22.340   6.350  1.00  0.00            
ATOM   2313  HG3 GLU   145      -7.160  23.980   6.410  1.00  0.00            
ATOM   2314  CD  GLU   145      -9.290  23.890   6.680  1.00  0.00            
ATOM   2315  OE1 GLU   145      -9.150  24.570   7.720  1.00  0.00            
ATOM   2316  OE2 GLU   145     -10.410  23.420   6.430  1.00  0.00            
ATOM   2317  C   GLU   145      -7.980  21.020   4.010  1.00  0.00            
ATOM   2318  O   GLU   145      -9.150  20.840   3.700  1.00  0.00            
ATOM   2319  N   VAL   146      -7.320  20.030   4.650  1.00  0.00            
ATOM   2320  H   VAL   146      -6.360  20.200   4.920  1.00  0.00            
ATOM   2321  CA  VAL   146      -7.910  18.840   5.220  1.00  0.00            
ATOM   2322  HA  VAL   146      -8.750  18.600   4.580  1.00  0.00            
ATOM   2323  CB  VAL   146      -6.840  17.690   5.100  1.00  0.00            
ATOM   2324  HB  VAL   146      -6.020  17.960   5.770  1.00  0.00            
ATOM   2325  CG1 VAL   146      -7.370  16.340   5.560  1.00  0.00            
ATOM   2326 1HG1 VAL   146      -8.210  16.070   4.920  1.00  0.00            
ATOM   2327 2HG1 VAL   146      -6.540  15.650   5.390  1.00  0.00            
ATOM   2328 3HG1 VAL   146      -7.550  16.210   6.630  1.00  0.00            
ATOM   2329  CG2 VAL   146      -6.250  17.470   3.720  1.00  0.00            
ATOM   2330 1HG2 VAL   146      -5.340  16.900   3.890  1.00  0.00            
ATOM   2331 2HG2 VAL   146      -6.890  16.870   3.080  1.00  0.00            
ATOM   2332 3HG2 VAL   146      -5.890  18.420   3.320  1.00  0.00            
ATOM   2333  C   VAL   146      -8.310  19.090   6.640  1.00  0.00            
ATOM   2334  O   VAL   146      -7.570  19.700   7.360  1.00  0.00            
ATOM   2335  N   LYS   147      -9.500  18.560   7.100  1.00  0.00            
ATOM   2336  H   LYS   147     -10.050  18.000   6.470  1.00  0.00            
ATOM   2337  CA  LYS   147      -9.790  18.320   8.500  1.00  0.00            
ATOM   2338  HA  LYS   147      -8.960  18.570   9.160  1.00  0.00            
ATOM   2339  CB  LYS   147     -10.980  19.260   9.020  1.00  0.00            
ATOM   2340  HB2 LYS   147     -11.880  19.050   8.430  1.00  0.00            
ATOM   2341  HB3 LYS   147     -11.280  18.990  10.030  1.00  0.00            
ATOM   2342  CG  LYS   147     -10.780  20.810   9.040  1.00  0.00            
ATOM   2343  HG2 LYS   147      -9.950  21.080   9.690  1.00  0.00            
ATOM   2344  HG3 LYS   147     -10.500  21.200   8.060  1.00  0.00            
ATOM   2345  CD  LYS   147     -11.990  21.560   9.620  1.00  0.00            
ATOM   2346  HD2 LYS   147     -12.860  21.410   8.990  1.00  0.00            
ATOM   2347  HD3 LYS   147     -12.200  21.060  10.570  1.00  0.00            
ATOM   2348  CE  LYS   147     -11.770  23.080   9.890  1.00  0.00            
ATOM   2349  HE2 LYS   147     -12.580  23.360  10.560  1.00  0.00            
ATOM   2350  HE3 LYS   147     -10.870  23.340  10.460  1.00  0.00            
ATOM   2351  NZ  LYS   147     -11.800  23.920   8.670  1.00  0.00            
ATOM   2352  HZ1 LYS   147     -11.740  24.870   9.020  1.00  0.00            
ATOM   2353  HZ2 LYS   147     -10.920  23.960   8.160  1.00  0.00            
ATOM   2354  HZ3 LYS   147     -12.560  23.770   8.020  1.00  0.00            
ATOM   2355  C   LYS   147     -10.140  16.860   8.780  1.00  0.00            
ATOM   2356  O   LYS   147     -10.450  16.120   7.880  1.00  0.00            
ATOM   2357  N   ALA   148     -10.090  16.450  10.060  1.00  0.00            
ATOM   2358  H   ALA   148      -9.800  17.180  10.700  1.00  0.00            
ATOM   2359  CA  ALA   148     -10.600  15.190  10.620  1.00  0.00            
ATOM   2360  HA  ALA   148     -11.320  14.740   9.930  1.00  0.00            
ATOM   2361  CB  ALA   148      -9.480  14.170  10.870  1.00  0.00            
ATOM   2362  HB1 ALA   148      -8.890  13.970   9.970  1.00  0.00            
ATOM   2363  HB2 ALA   148      -8.860  14.510  11.690  1.00  0.00            
ATOM   2364  HB3 ALA   148     -10.010  13.320  11.300  1.00  0.00            
ATOM   2365  C   ALA   148     -11.350  15.610  11.870  1.00  0.00            
ATOM   2366  O   ALA   148     -11.000  16.620  12.500  1.00  0.00            
ATOM   2367  N   PHE   149     -12.480  14.900  12.090  1.00  0.00            
ATOM   2368  H   PHE   149     -12.620  14.090  11.500  1.00  0.00            
ATOM   2369  CA  PHE   149     -13.430  15.210  13.170  1.00  0.00            
ATOM   2370  HA  PHE   149     -12.830  15.480  14.040  1.00  0.00            
ATOM   2371  CB  PHE   149     -14.390  16.310  12.790  1.00  0.00            
ATOM   2372  HB2 PHE   149     -14.810  16.560  13.770  1.00  0.00            
ATOM   2373  HB3 PHE   149     -13.780  17.140  12.440  1.00  0.00            
ATOM   2374  CG  PHE   149     -15.530  16.020  11.880  1.00  0.00            
ATOM   2375  CD1 PHE   149     -15.370  16.100  10.490  1.00  0.00            
ATOM   2376  HD1 PHE   149     -14.370  16.330  10.140  1.00  0.00            
ATOM   2377  CE1 PHE   149     -16.400  15.800   9.610  1.00  0.00            
ATOM   2378  HE1 PHE   149     -16.160  15.850   8.560  1.00  0.00            
ATOM   2379  CZ  PHE   149     -17.680  15.580  10.100  1.00  0.00            
ATOM   2380  HZ  PHE   149     -18.480  15.250   9.460  1.00  0.00            
ATOM   2381  CE2 PHE   149     -17.870  15.540  11.470  1.00  0.00            
ATOM   2382  HE2 PHE   149     -18.870  15.240  11.770  1.00  0.00            
ATOM   2383  CD2 PHE   149     -16.830  15.680  12.410  1.00  0.00            
ATOM   2384  HD2 PHE   149     -17.020  15.510  13.460  1.00  0.00            
ATOM   2385  C   PHE   149     -14.100  13.880  13.570  1.00  0.00            
ATOM   2386  O   PHE   149     -13.990  12.900  12.900  1.00  0.00            
ATOM   2387  N   CYS   150     -14.540  13.790  14.800  1.00  0.00            
ATOM   2388  H   CYS   150     -14.650  14.650  15.310  1.00  0.00            
ATOM   2389  CA  CYS   150     -15.170  12.570  15.230  1.00  0.00            
ATOM   2390  HA  CYS   150     -15.450  11.960  14.370  1.00  0.00            
ATOM   2391  CB  CYS   150     -14.140  11.840  16.080  1.00  0.00            
ATOM   2392  HB2 CYS   150     -13.350  11.520  15.400  1.00  0.00            
ATOM   2393  HB3 CYS   150     -13.590  12.380  16.850  1.00  0.00            
ATOM   2394  SG  CYS   150     -14.770  10.370  16.830  1.00  0.00            
ATOM   2395  HG  CYS   150     -14.950  10.880  18.050  1.00  0.00            
ATOM   2396  C   CYS   150     -16.450  13.090  15.930  1.00  0.00            
ATOM   2397  O   CYS   150     -16.480  13.990  16.750  1.00  0.00            
ATOM   2398  N   ALA   151     -17.590  12.430  15.620  1.00  0.00            
ATOM   2399  H   ALA   151     -17.520  11.800  14.840  1.00  0.00            
ATOM   2400  CA  ALA   151     -18.870  12.970  16.010  1.00  0.00            
ATOM   2401  HA  ALA   151     -18.940  13.610  16.900  1.00  0.00            
ATOM   2402  CB  ALA   151     -19.410  13.920  14.950  1.00  0.00            
ATOM   2403  HB1 ALA   151     -19.300  13.410  14.000  1.00  0.00            
ATOM   2404  HB2 ALA   151     -20.430  14.240  15.170  1.00  0.00            
ATOM   2405  HB3 ALA   151     -18.770  14.800  14.930  1.00  0.00            
ATOM   2406  C   ALA   151     -19.800  11.770  16.080  1.00  0.00            
ATOM   2407  O   ALA   151     -19.550  10.740  15.500  1.00  0.00            
ATOM   2408  N   GLU   152     -20.990  11.920  16.660  1.00  0.00            
ATOM   2409  H   GLU   152     -21.210  12.680  17.290  1.00  0.00            
ATOM   2410  CA  GLU   152     -22.050  10.830  16.660  1.00  0.00            
ATOM   2411  HA  GLU   152     -21.620   9.890  17.010  1.00  0.00            
ATOM   2412  CB  GLU   152     -23.190  11.260  17.600  1.00  0.00            
ATOM   2413  HB2 GLU   152     -23.790  10.370  17.790  1.00  0.00            
ATOM   2414  HB3 GLU   152     -22.700  11.620  18.510  1.00  0.00            
ATOM   2415  CG  GLU   152     -24.130  12.300  16.980  1.00  0.00            
ATOM   2416  HG2 GLU   152     -23.620  13.180  16.590  1.00  0.00            
ATOM   2417  HG3 GLU   152     -24.670  11.800  16.170  1.00  0.00            
ATOM   2418  CD  GLU   152     -25.200  12.650  17.980  1.00  0.00            
ATOM   2419  OE1 GLU   152     -26.260  13.240  17.700  1.00  0.00            
ATOM   2420  OE2 GLU   152     -24.870  12.630  19.210  1.00  0.00            
ATOM   2421  C   GLU   152     -22.460  10.470  15.260  1.00  0.00            
ATOM   2422  O   GLU   152     -23.100   9.440  14.970  1.00  0.00            
ATOM   2423  N   ASN   153     -22.280  11.380  14.300  1.00  0.00            
ATOM   2424  H   ASN   153     -21.810  12.240  14.510  1.00  0.00            
ATOM   2425  CA  ASN   153     -23.010  11.420  13.010  1.00  0.00            
ATOM   2426  HA  ASN   153     -23.010  10.450  12.510  1.00  0.00            
ATOM   2427  CB  ASN   153     -24.440  11.960  13.250  1.00  0.00            
ATOM   2428  HB2 ASN   153     -24.930  11.400  14.040  1.00  0.00            
ATOM   2429  HB3 ASN   153     -24.340  13.010  13.540  1.00  0.00            
ATOM   2430  CG  ASN   153     -25.450  11.920  12.120  1.00  0.00            
ATOM   2431  OD1 ASN   153     -25.150  11.700  10.970  1.00  0.00            
ATOM   2432  ND2 ASN   153     -26.700  12.290  12.370  1.00  0.00            
ATOM   2433 1HD2 ASN   153     -27.300  12.210  11.560  1.00  0.00            
ATOM   2434 2HD2 ASN   153     -27.170  12.440  13.250  1.00  0.00            
ATOM   2435  C   ASN   153     -22.250  12.370  12.080  1.00  0.00            
ATOM   2436  O   ASN   153     -21.750  13.440  12.540  1.00  0.00            
ATOM   2437  N   LEU   154     -22.180  12.070  10.760  1.00  0.00            
ATOM   2438  H   LEU   154     -22.770  11.270  10.600  1.00  0.00            
ATOM   2439  CA  LEU   154     -21.580  12.780   9.700  1.00  0.00            
ATOM   2440  HA  LEU   154     -20.540  13.030   9.920  1.00  0.00            
ATOM   2441  CB  LEU   154     -21.820  12.020   8.390  1.00  0.00            
ATOM   2442  HB2 LEU   154     -21.400  11.010   8.400  1.00  0.00            
ATOM   2443  HB3 LEU   154     -22.880  12.010   8.120  1.00  0.00            
ATOM   2444  CG  LEU   154     -21.120  12.810   7.240  1.00  0.00            
ATOM   2445  HG  LEU   154     -21.350  13.870   7.310  1.00  0.00            
ATOM   2446  CD1 LEU   154     -19.590  12.810   7.300  1.00  0.00            
ATOM   2447 1HD1 LEU   154     -19.220  13.320   8.190  1.00  0.00            
ATOM   2448 2HD1 LEU   154     -19.320  11.760   7.330  1.00  0.00            
ATOM   2449 3HD1 LEU   154     -19.300  13.390   6.420  1.00  0.00            
ATOM   2450  CD2 LEU   154     -21.540  12.120   5.900  1.00  0.00            
ATOM   2451 1HD2 LEU   154     -21.420  11.040   5.980  1.00  0.00            
ATOM   2452 2HD2 LEU   154     -22.610  12.340   5.810  1.00  0.00            
ATOM   2453 3HD2 LEU   154     -21.000  12.490   5.030  1.00  0.00            
ATOM   2454  C   LEU   154     -22.290  14.180   9.640  1.00  0.00            
ATOM   2455  O   LEU   154     -21.600  15.150   9.460  1.00  0.00            
ATOM   2456  N   GLU   155     -23.580  14.250   9.820  1.00  0.00            
ATOM   2457  H   GLU   155     -24.140  13.420   9.970  1.00  0.00            
ATOM   2458  CA  GLU   155     -24.350  15.430   9.730  1.00  0.00            
ATOM   2459  HA  GLU   155     -24.170  15.890   8.760  1.00  0.00            
ATOM   2460  CB  GLU   155     -25.860  15.100   9.890  1.00  0.00            
ATOM   2461  HB2 GLU   155     -25.960  14.600  10.850  1.00  0.00            
ATOM   2462  HB3 GLU   155     -26.370  16.060   9.850  1.00  0.00            
ATOM   2463  CG  GLU   155     -26.440  14.280   8.800  1.00  0.00            
ATOM   2464  HG2 GLU   155     -26.220  14.680   7.810  1.00  0.00            
ATOM   2465  HG3 GLU   155     -26.010  13.280   8.870  1.00  0.00            
ATOM   2466  CD  GLU   155     -27.960  14.240   8.860  1.00  0.00            
ATOM   2467  OE1 GLU   155     -28.530  13.640   9.740  1.00  0.00            
ATOM   2468  OE2 GLU   155     -28.620  14.910   8.050  1.00  0.00            
ATOM   2469  C   GLU   155     -23.970  16.540  10.800  1.00  0.00            
ATOM   2470  O   GLU   155     -24.350  17.720  10.730  1.00  0.00            
ATOM   2471  N   GLU   156     -23.220  16.140  11.870  1.00  0.00            
ATOM   2472  H   GLU   156     -22.980  15.160  11.950  1.00  0.00            
ATOM   2473  CA  GLU   156     -23.120  16.940  13.060  1.00  0.00            
ATOM   2474  HA  GLU   156     -24.090  17.360  13.280  1.00  0.00            
ATOM   2475  CB  GLU   156     -22.790  16.010  14.290  1.00  0.00            
ATOM   2476  HB2 GLU   156     -23.640  15.340  14.420  1.00  0.00            
ATOM   2477  HB3 GLU   156     -21.960  15.320  14.150  1.00  0.00            
ATOM   2478  CG  GLU   156     -22.550  16.740  15.620  1.00  0.00            
ATOM   2479  HG2 GLU   156     -22.220  16.060  16.390  1.00  0.00            
ATOM   2480  HG3 GLU   156     -21.710  17.410  15.450  1.00  0.00            
ATOM   2481  CD  GLU   156     -23.790  17.540  16.060  1.00  0.00            
ATOM   2482  OE1 GLU   156     -24.700  17.020  16.740  1.00  0.00            
ATOM   2483  OE2 GLU   156     -23.850  18.770  15.760  1.00  0.00            
ATOM   2484  C   GLU   156     -22.090  18.100  12.830  1.00  0.00            
ATOM   2485  O   GLU   156     -21.000  17.850  12.380  1.00  0.00            
ATOM   2486  N   LYS   157     -22.530  19.260  13.260  1.00  0.00            
ATOM   2487  H   LYS   157     -23.290  19.300  13.920  1.00  0.00            
ATOM   2488  CA  LYS   157     -21.810  20.530  13.200  1.00  0.00            
ATOM   2489  HA  LYS   157     -21.800  20.740  12.130  1.00  0.00            
ATOM   2490  CB  LYS   157     -22.670  21.660  13.810  1.00  0.00            
ATOM   2491  HB2 LYS   157     -23.750  21.670  13.640  1.00  0.00            
ATOM   2492  HB3 LYS   157     -22.550  21.510  14.880  1.00  0.00            
ATOM   2493  CG  LYS   157     -22.210  23.120  13.520  1.00  0.00            
ATOM   2494  HG2 LYS   157     -21.130  23.190  13.630  1.00  0.00            
ATOM   2495  HG3 LYS   157     -22.580  23.400  12.530  1.00  0.00            
ATOM   2496  CD  LYS   157     -22.840  24.080  14.560  1.00  0.00            
ATOM   2497  HD2 LYS   157     -22.680  23.760  15.590  1.00  0.00            
ATOM   2498  HD3 LYS   157     -22.570  25.120  14.420  1.00  0.00            
ATOM   2499  CE  LYS   157     -24.300  24.030  14.400  1.00  0.00            
ATOM   2500  HE2 LYS   157     -24.670  23.010  14.470  1.00  0.00            
ATOM   2501  HE3 LYS   157     -24.630  24.620  15.260  1.00  0.00            
ATOM   2502  NZ  LYS   157     -24.870  24.670  13.110  1.00  0.00            
ATOM   2503  HZ1 LYS   157     -24.490  24.170  12.310  1.00  0.00            
ATOM   2504  HZ2 LYS   157     -25.870  24.560  13.010  1.00  0.00            
ATOM   2505  HZ3 LYS   157     -24.640  25.640  12.980  1.00  0.00            
ATOM   2506  C   LYS   157     -20.350  20.480  13.750  1.00  0.00            
ATOM   2507  O   LYS   157     -20.140  20.080  14.890  1.00  0.00            
ATOM   2508  N   ILE   158     -19.330  20.770  12.880  1.00  0.00            
ATOM   2509  H   ILE   158     -19.560  21.160  11.980  1.00  0.00            
ATOM   2510  CA  ILE   158     -17.890  20.520  13.070  1.00  0.00            
ATOM   2511  HA  ILE   158     -17.760  19.580  13.600  1.00  0.00            
ATOM   2512  CB  ILE   158     -17.070  20.430  11.720  1.00  0.00            
ATOM   2513  HB  ILE   158     -17.230  21.370  11.180  1.00  0.00            
ATOM   2514  CG2 ILE   158     -15.530  20.230  12.100  1.00  0.00            
ATOM   2515 1HG2 ILE   158     -14.900  19.970  11.240  1.00  0.00            
ATOM   2516 2HG2 ILE   158     -15.180  21.150  12.560  1.00  0.00            
ATOM   2517 3HG2 ILE   158     -15.490  19.420  12.830  1.00  0.00            
ATOM   2518  CG1 ILE   158     -17.580  19.270  10.820  1.00  0.00            
ATOM   2519 2HG1 ILE   158     -17.550  18.330  11.360  1.00  0.00            
ATOM   2520 3HG1 ILE   158     -18.620  19.550  10.650  1.00  0.00            
ATOM   2521  CD1 ILE   158     -16.800  19.170   9.480  1.00  0.00            
ATOM   2522 1HD1 ILE   158     -16.820  20.160   9.020  1.00  0.00            
ATOM   2523 2HD1 ILE   158     -15.770  18.840   9.600  1.00  0.00            
ATOM   2524 3HD1 ILE   158     -17.140  18.320   8.890  1.00  0.00            
ATOM   2525  C   ILE   158     -17.230  21.540  14.030  1.00  0.00            
ATOM   2526  O   ILE   158     -17.130  22.720  13.700  1.00  0.00            
ATOM   2527  N   HIE   159     -16.790  21.110  15.210  1.00  0.00            
ATOM   2528  H   HIE   159     -16.840  20.140  15.510  1.00  0.00            
ATOM   2529  CA  HIE   159     -16.190  21.950  16.290  1.00  0.00            
ATOM   2530  HA  HIE   159     -17.020  22.640  16.420  1.00  0.00            
ATOM   2531  CB  HIE   159     -16.030  21.040  17.540  1.00  0.00            
ATOM   2532  HB2 HIE   159     -16.950  20.480  17.670  1.00  0.00            
ATOM   2533  HB3 HIE   159     -15.240  20.300  17.610  1.00  0.00            
ATOM   2534  CG  HIE   159     -15.840  21.830  18.810  1.00  0.00            
ATOM   2535  ND1 HIE   159     -14.680  22.480  19.240  1.00  0.00            
ATOM   2536  CE1 HIE   159     -15.030  22.880  20.460  1.00  0.00            
ATOM   2537  HE1 HIE   159     -14.390  23.450  21.120  1.00  0.00            
ATOM   2538  NE2 HIE   159     -16.250  22.480  20.770  1.00  0.00            
ATOM   2539  HE2 HIE   159     -16.680  22.460  21.680  1.00  0.00            
ATOM   2540  CD2 HIE   159     -16.830  21.820  19.720  1.00  0.00            
ATOM   2541  HD2 HIE   159     -17.790  21.330  19.690  1.00  0.00            
ATOM   2542  C   HIE   159     -14.810  22.580  15.950  1.00  0.00            
ATOM   2543  O   HIE   159     -14.020  21.990  15.240  1.00  0.00            
ATOM   2544  N   LYS   160     -14.480  23.760  16.530  1.00  0.00            
ATOM   2545  H   LYS   160     -15.180  24.110  17.170  1.00  0.00            
ATOM   2546  CA  LYS   160     -13.270  24.550  16.250  1.00  0.00            
ATOM   2547  HA  LYS   160     -12.980  24.390  15.210  1.00  0.00            
ATOM   2548  CB  LYS   160     -13.430  26.060  16.480  1.00  0.00            
ATOM   2549  HB2 LYS   160     -13.750  26.300  17.490  1.00  0.00            
ATOM   2550  HB3 LYS   160     -12.440  26.430  16.200  1.00  0.00            
ATOM   2551  CG  LYS   160     -14.480  26.620  15.450  1.00  0.00            
ATOM   2552  HG2 LYS   160     -15.420  26.110  15.650  1.00  0.00            
ATOM   2553  HG3 LYS   160     -14.580  27.680  15.670  1.00  0.00            
ATOM   2554  CD  LYS   160     -14.200  26.440  13.950  1.00  0.00            
ATOM   2555  HD2 LYS   160     -13.170  26.730  13.790  1.00  0.00            
ATOM   2556  HD3 LYS   160     -14.360  25.400  13.650  1.00  0.00            
ATOM   2557  CE  LYS   160     -15.180  27.370  13.150  1.00  0.00            
ATOM   2558  HE2 LYS   160     -16.210  27.130  13.420  1.00  0.00            
ATOM   2559  HE3 LYS   160     -15.030  28.400  13.490  1.00  0.00            
ATOM   2560  NZ  LYS   160     -15.070  27.170  11.670  1.00  0.00            
ATOM   2561  HZ1 LYS   160     -14.410  27.860  11.370  1.00  0.00            
ATOM   2562  HZ2 LYS   160     -14.710  26.240  11.500  1.00  0.00            
ATOM   2563  HZ3 LYS   160     -15.940  27.350  11.180  1.00  0.00            
ATOM   2564  C   LYS   160     -12.030  23.970  17.060  1.00  0.00            
ATOM   2565  O   LYS   160     -10.910  23.970  16.480  1.00  0.00            
ATOM   2566  N   ARG   161     -12.210  23.570  18.360  1.00  0.00            
ATOM   2567  H   ARG   161     -13.140  23.390  18.700  1.00  0.00            
ATOM   2568  CA  ARG   161     -11.130  23.160  19.340  1.00  0.00            
ATOM   2569  HA  ARG   161     -10.200  23.670  19.100  1.00  0.00            
ATOM   2570  CB  ARG   161     -11.370  23.900  20.690  1.00  0.00            
ATOM   2571  HB2 ARG   161     -11.680  24.930  20.510  1.00  0.00            
ATOM   2572  HB3 ARG   161     -12.210  23.350  21.110  1.00  0.00            
ATOM   2573  CG  ARG   161     -10.190  23.860  21.690  1.00  0.00            
ATOM   2574  HG2 ARG   161      -9.810  22.860  21.860  1.00  0.00            
ATOM   2575  HG3 ARG   161      -9.500  24.630  21.350  1.00  0.00            
ATOM   2576  CD  ARG   161     -10.510  24.400  23.080  1.00  0.00            
ATOM   2577  HD2 ARG   161     -11.110  25.310  23.080  1.00  0.00            
ATOM   2578  HD3 ARG   161     -11.250  23.730  23.520  1.00  0.00            
ATOM   2579  NE  ARG   161      -9.260  24.530  23.870  1.00  0.00            
ATOM   2580  HE  ARG   161      -8.610  25.270  23.620  1.00  0.00            
ATOM   2581  CZ  ARG   161      -8.840  23.780  24.850  1.00  0.00            
ATOM   2582  NH1 ARG   161      -9.450  22.700  25.250  1.00  0.00            
ATOM   2583 1HH1 ARG   161     -10.350  22.470  24.860  1.00  0.00            
ATOM   2584 2HH1 ARG   161      -9.100  22.120  26.000  1.00  0.00            
ATOM   2585  NH2 ARG   161      -7.780  24.150  25.470  1.00  0.00            
ATOM   2586 1HH2 ARG   161      -7.320  25.020  25.250  1.00  0.00            
ATOM   2587 2HH2 ARG   161      -7.370  23.600  26.210  1.00  0.00            
ATOM   2588  C   ARG   161     -10.950  21.650  19.440  1.00  0.00            
ATOM   2589  O   ARG   161      -9.830  21.130  19.630  1.00  0.00            
ATOM   2590  N   ASN   162     -12.030  20.930  19.210  1.00  0.00            
ATOM   2591  H   ASN   162     -12.860  21.470  19.010  1.00  0.00            
ATOM   2592  CA  ASN   162     -12.100  19.520  19.380  1.00  0.00            
ATOM   2593  HA  ASN   162     -11.250  19.240  20.000  1.00  0.00            
ATOM   2594  CB  ASN   162     -13.380  19.070  20.190  1.00  0.00            
ATOM   2595  HB2 ASN   162     -14.250  19.400  19.620  1.00  0.00            
ATOM   2596  HB3 ASN   162     -13.460  18.010  20.400  1.00  0.00            
ATOM   2597  CG  ASN   162     -13.500  19.790  21.540  1.00  0.00            
ATOM   2598  OD1 ASN   162     -12.550  20.430  22.000  1.00  0.00            
ATOM   2599  ND2 ASN   162     -14.690  19.870  22.050  1.00  0.00            
ATOM   2600 1HD2 ASN   162     -14.740  20.400  22.910  1.00  0.00            
ATOM   2601 2HD2 ASN   162     -15.390  19.310  21.580  1.00  0.00            
ATOM   2602  C   ASN   162     -11.960  18.820  18.040  1.00  0.00            
ATOM   2603  O   ASN   162     -12.300  17.620  17.940  1.00  0.00            
ATOM   2604  N   SER   163     -11.460  19.440  16.950  1.00  0.00            
ATOM   2605  H   SER   163     -11.190  20.400  17.110  1.00  0.00            
ATOM   2606  CA  SER   163     -11.150  18.840  15.630  1.00  0.00            
ATOM   2607  HA  SER   163     -11.220  17.750  15.690  1.00  0.00            
ATOM   2608  CB  SER   163     -12.160  19.200  14.540  1.00  0.00            
ATOM   2609  HB2 SER   163     -11.920  20.240  14.320  1.00  0.00            
ATOM   2610  HB3 SER   163     -11.910  18.800  13.550  1.00  0.00            
ATOM   2611  OG  SER   163     -13.490  19.210  14.940  1.00  0.00            
ATOM   2612  HG  SER   163     -13.820  20.110  14.880  1.00  0.00            
ATOM   2613  C   SER   163      -9.780  19.250  15.160  1.00  0.00            
ATOM   2614  O   SER   163      -9.110  20.080  15.770  1.00  0.00            
ATOM   2615  N   VAL   164      -9.250  18.450  14.280  1.00  0.00            
ATOM   2616  H   VAL   164      -9.820  17.800  13.750  1.00  0.00            
ATOM   2617  CA  VAL   164      -7.910  18.760  13.740  1.00  0.00            
ATOM   2618  HA  VAL   164      -7.500  19.610  14.290  1.00  0.00            
ATOM   2619  CB  VAL   164      -6.960  17.610  13.920  1.00  0.00            
ATOM   2620  HB  VAL   164      -7.010  17.240  14.950  1.00  0.00            
ATOM   2621  CG1 VAL   164      -7.200  16.480  12.980  1.00  0.00            
ATOM   2622 1HG1 VAL   164      -6.450  15.760  13.290  1.00  0.00            
ATOM   2623 2HG1 VAL   164      -8.210  16.160  13.250  1.00  0.00            
ATOM   2624 3HG1 VAL   164      -6.970  16.700  11.940  1.00  0.00            
ATOM   2625  CG2 VAL   164      -5.520  18.010  13.720  1.00  0.00            
ATOM   2626 1HG2 VAL   164      -4.810  17.260  14.080  1.00  0.00            
ATOM   2627 2HG2 VAL   164      -5.300  18.290  12.690  1.00  0.00            
ATOM   2628 3HG2 VAL   164      -5.300  18.840  14.400  1.00  0.00            
ATOM   2629  C   VAL   164      -7.920  19.300  12.280  1.00  0.00            
ATOM   2630  O   VAL   164      -8.630  18.770  11.400  1.00  0.00            
ATOM   2631  N   ARG   165      -7.310  20.420  12.000  1.00  0.00            
ATOM   2632  H   ARG   165      -6.650  20.840  12.640  1.00  0.00            
ATOM   2633  CA  ARG   165      -7.240  21.120  10.660  1.00  0.00            
ATOM   2634  HA  ARG   165      -7.850  20.560   9.950  1.00  0.00            
ATOM   2635  CB  ARG   165      -7.880  22.480  10.640  1.00  0.00            
ATOM   2636  HB2 ARG   165      -8.140  22.790   9.620  1.00  0.00            
ATOM   2637  HB3 ARG   165      -8.820  22.490  11.180  1.00  0.00            
ATOM   2638  CG  ARG   165      -6.960  23.630  11.280  1.00  0.00            
ATOM   2639  HG2 ARG   165      -6.850  23.370  12.330  1.00  0.00            
ATOM   2640  HG3 ARG   165      -5.950  23.600  10.880  1.00  0.00            
ATOM   2641  CD  ARG   165      -7.600  25.010  11.200  1.00  0.00            
ATOM   2642  HD2 ARG   165      -8.630  24.970  11.550  1.00  0.00            
ATOM   2643  HD3 ARG   165      -7.000  25.630  11.860  1.00  0.00            
ATOM   2644  NE  ARG   165      -7.730  25.540   9.800  1.00  0.00            
ATOM   2645  HE  ARG   165      -8.260  25.040   9.100  1.00  0.00            
ATOM   2646  CZ  ARG   165      -7.500  26.770   9.320  1.00  0.00            
ATOM   2647  NH1 ARG   165      -7.120  27.770  10.040  1.00  0.00            
ATOM   2648 1HH1 ARG   165      -7.070  27.580  11.030  1.00  0.00            
ATOM   2649 2HH1 ARG   165      -7.040  28.700   9.660  1.00  0.00            
ATOM   2650  NH2 ARG   165      -7.780  26.920   8.070  1.00  0.00            
ATOM   2651 1HH2 ARG   165      -8.430  26.250   7.680  1.00  0.00            
ATOM   2652 2HH2 ARG   165      -7.740  27.840   7.660  1.00  0.00            
ATOM   2653  C   ARG   165      -5.760  21.240  10.120  1.00  0.00            
ATOM   2654  O   ARG   165      -4.880  21.550  10.900  1.00  0.00            
ATOM   2655  N   LEU   166      -5.430  21.000   8.810  1.00  0.00            
ATOM   2656  H   LEU   166      -6.180  20.750   8.180  1.00  0.00            
ATOM   2657  CA  LEU   166      -4.090  20.910   8.170  1.00  0.00            
ATOM   2658  HA  LEU   166      -3.330  21.390   8.780  1.00  0.00            
ATOM   2659  CB  LEU   166      -3.660  19.430   8.090  1.00  0.00            
ATOM   2660  HB2 LEU   166      -4.410  18.920   7.490  1.00  0.00            
ATOM   2661  HB3 LEU   166      -2.660  19.440   7.660  1.00  0.00            
ATOM   2662  CG  LEU   166      -3.440  18.770   9.480  1.00  0.00            
ATOM   2663  HG  LEU   166      -3.310  19.540  10.230  1.00  0.00            
ATOM   2664  CD1 LEU   166      -4.560  17.770   9.770  1.00  0.00            
ATOM   2665 1HD1 LEU   166      -4.640  17.040   8.970  1.00  0.00            
ATOM   2666 2HD1 LEU   166      -4.340  17.320  10.740  1.00  0.00            
ATOM   2667 3HD1 LEU   166      -5.520  18.270   9.860  1.00  0.00            
ATOM   2668  CD2 LEU   166      -2.180  17.860   9.560  1.00  0.00            
ATOM   2669 1HD2 LEU   166      -2.130  17.160   8.720  1.00  0.00            
ATOM   2670 2HD2 LEU   166      -1.260  18.440   9.570  1.00  0.00            
ATOM   2671 3HD2 LEU   166      -2.150  17.230  10.450  1.00  0.00            
ATOM   2672  C   LEU   166      -4.180  21.670   6.830  1.00  0.00            
ATOM   2673  O   LEU   166      -4.820  21.180   5.900  1.00  0.00            
ATOM   2674  N   VAL   167      -3.480  22.830   6.800  1.00  0.00            
ATOM   2675  H   VAL   167      -3.050  23.220   7.630  1.00  0.00            
ATOM   2676  CA  VAL   167      -3.390  23.710   5.700  1.00  0.00            
ATOM   2677  HA  VAL   167      -4.310  23.680   5.100  1.00  0.00            
ATOM   2678  CB  VAL   167      -3.450  25.230   6.150  1.00  0.00            
ATOM   2679  HB  VAL   167      -2.680  25.380   6.900  1.00  0.00            
ATOM   2680  CG1 VAL   167      -3.120  26.090   4.900  1.00  0.00            
ATOM   2681 1HG1 VAL   167      -3.850  25.920   4.120  1.00  0.00            
ATOM   2682 2HG1 VAL   167      -3.090  27.150   5.150  1.00  0.00            
ATOM   2683 3HG1 VAL   167      -2.130  25.880   4.490  1.00  0.00            
ATOM   2684  CG2 VAL   167      -4.710  25.850   6.690  1.00  0.00            
ATOM   2685 1HG2 VAL   167      -4.650  26.940   6.740  1.00  0.00            
ATOM   2686 2HG2 VAL   167      -5.490  25.580   5.980  1.00  0.00            
ATOM   2687 3HG2 VAL   167      -5.020  25.410   7.640  1.00  0.00            
ATOM   2688  C   VAL   167      -2.360  23.270   4.720  1.00  0.00            
ATOM   2689  O   VAL   167      -1.170  23.380   5.080  1.00  0.00            
ATOM   2690  N   ILE   168      -2.650  22.640   3.580  1.00  0.00            
ATOM   2691  H   ILE   168      -3.590  22.750   3.230  1.00  0.00            
ATOM   2692  CA  ILE   168      -1.680  22.160   2.620  1.00  0.00            
ATOM   2693  HA  ILE   168      -0.690  22.000   3.050  1.00  0.00            
ATOM   2694  CB  ILE   168      -2.100  20.790   2.200  1.00  0.00            
ATOM   2695  HB  ILE   168      -1.410  20.490   1.410  1.00  0.00            
ATOM   2696  CG2 ILE   168      -2.040  19.810   3.450  1.00  0.00            
ATOM   2697 1HG2 ILE   168      -1.180  20.000   4.090  1.00  0.00            
ATOM   2698 2HG2 ILE   168      -2.960  19.850   4.040  1.00  0.00            
ATOM   2699 3HG2 ILE   168      -1.910  18.820   3.010  1.00  0.00            
ATOM   2700  CG1 ILE   168      -3.570  20.650   1.610  1.00  0.00            
ATOM   2701 2HG1 ILE   168      -4.310  20.860   2.380  1.00  0.00            
ATOM   2702 3HG1 ILE   168      -3.820  21.380   0.830  1.00  0.00            
ATOM   2703  CD1 ILE   168      -3.850  19.200   1.080  1.00  0.00            
ATOM   2704 1HD1 ILE   168      -3.090  19.000   0.320  1.00  0.00            
ATOM   2705 2HD1 ILE   168      -3.720  18.530   1.930  1.00  0.00            
ATOM   2706 3HD1 ILE   168      -4.850  19.100   0.670  1.00  0.00            
ATOM   2707  C   ILE   168      -1.520  23.130   1.450  1.00  0.00            
ATOM   2708  O   ILE   168      -2.470  23.890   1.110  1.00  0.00            
ATOM   2709  N   ARG   169      -0.430  23.100   0.720  1.00  0.00            
ATOM   2710  H   ARG   169       0.290  22.470   1.070  1.00  0.00            
ATOM   2711  CA  ARG   169      -0.120  23.950  -0.450  1.00  0.00            
ATOM   2712  HA  ARG   169      -0.930  24.670  -0.560  1.00  0.00            
ATOM   2713  CB  ARG   169       1.290  24.630  -0.230  1.00  0.00            
ATOM   2714  HB2 ARG   169       1.310  24.920   0.810  1.00  0.00            
ATOM   2715  HB3 ARG   169       2.070  23.910  -0.460  1.00  0.00            
ATOM   2716  CG  ARG   169       1.470  25.830  -1.240  1.00  0.00            
ATOM   2717  HG2 ARG   169       1.510  25.290  -2.190  1.00  0.00            
ATOM   2718  HG3 ARG   169       0.650  26.530  -1.110  1.00  0.00            
ATOM   2719  CD  ARG   169       2.790  26.560  -0.880  1.00  0.00            
ATOM   2720  HD2 ARG   169       2.980  27.240  -1.710  1.00  0.00            
ATOM   2721  HD3 ARG   169       2.630  27.110   0.050  1.00  0.00            
ATOM   2722  NE  ARG   169       4.040  25.800  -0.620  1.00  0.00            
ATOM   2723  HE  ARG   169       4.010  24.800  -0.760  1.00  0.00            
ATOM   2724  CZ  ARG   169       5.280  26.230  -0.390  1.00  0.00            
ATOM   2725  NH1 ARG   169       5.670  27.500  -0.190  1.00  0.00            
ATOM   2726 1HH1 ARG   169       5.120  28.250  -0.580  1.00  0.00            
ATOM   2727 2HH1 ARG   169       6.600  27.700   0.140  1.00  0.00            
ATOM   2728  NH2 ARG   169       6.220  25.390  -0.310  1.00  0.00            
ATOM   2729 1HH2 ARG   169       5.950  24.410  -0.310  1.00  0.00            
ATOM   2730 2HH2 ARG   169       7.210  25.580  -0.350  1.00  0.00            
ATOM   2731  C   ARG   169      -0.070  23.060  -1.710  1.00  0.00            
ATOM   2732  O   ARG   169       0.640  22.050  -1.730  1.00  0.00            
ATOM   2733  N   LYS   170      -0.850  23.380  -2.730  1.00  0.00            
ATOM   2734  H   LYS   170      -1.430  24.200  -2.630  1.00  0.00            
ATOM   2735  CA  LYS   170      -0.950  22.680  -4.060  1.00  0.00            
ATOM   2736  HA  LYS   170      -0.550  21.670  -4.040  1.00  0.00            
ATOM   2737  CB  LYS   170      -2.400  22.490  -4.480  1.00  0.00            
ATOM   2738  HB2 LYS   170      -3.020  22.250  -3.610  1.00  0.00            
ATOM   2739  HB3 LYS   170      -2.780  23.460  -4.790  1.00  0.00            
ATOM   2740  CG  LYS   170      -2.600  21.520  -5.640  1.00  0.00            
ATOM   2741  HG2 LYS   170      -1.700  21.600  -6.260  1.00  0.00            
ATOM   2742  HG3 LYS   170      -2.630  20.480  -5.320  1.00  0.00            
ATOM   2743  CD  LYS   170      -3.890  21.740  -6.370  1.00  0.00            
ATOM   2744  HD2 LYS   170      -4.700  21.180  -5.900  1.00  0.00            
ATOM   2745  HD3 LYS   170      -4.230  22.780  -6.390  1.00  0.00            
ATOM   2746  CE  LYS   170      -3.790  21.410  -7.830  1.00  0.00            
ATOM   2747  HE2 LYS   170      -2.910  21.940  -8.180  1.00  0.00            
ATOM   2748  HE3 LYS   170      -3.600  20.350  -8.040  1.00  0.00            
ATOM   2749  NZ  LYS   170      -4.850  21.860  -8.720  1.00  0.00            
ATOM   2750  HZ1 LYS   170      -5.200  22.770  -8.450  1.00  0.00            
ATOM   2751  HZ2 LYS   170      -4.430  21.970  -9.630  1.00  0.00            
ATOM   2752  HZ3 LYS   170      -5.590  21.190  -8.870  1.00  0.00            
ATOM   2753  C   LYS   170      -0.100  23.510  -5.070  1.00  0.00            
ATOM   2754  O   LYS   170      -0.450  24.670  -5.300  1.00  0.00            
ATOM   2755  N   VAL   171       0.940  22.940  -5.700  1.00  0.00            
ATOM   2756  H   VAL   171       1.140  21.970  -5.560  1.00  0.00            
ATOM   2757  CA  VAL   171       1.950  23.760  -6.460  1.00  0.00            
ATOM   2758  HA  VAL   171       1.550  24.750  -6.680  1.00  0.00            
ATOM   2759  CB  VAL   171       3.190  23.920  -5.610  1.00  0.00            
ATOM   2760  HB  VAL   171       3.910  24.520  -6.170  1.00  0.00            
ATOM   2761  CG1 VAL   171       2.870  24.720  -4.330  1.00  0.00            
ATOM   2762 1HG1 VAL   171       3.770  25.150  -3.890  1.00  0.00            
ATOM   2763 2HG1 VAL   171       2.180  25.540  -4.580  1.00  0.00            
ATOM   2764 3HG1 VAL   171       2.460  23.980  -3.650  1.00  0.00            
ATOM   2765  CG2 VAL   171       3.860  22.610  -5.240  1.00  0.00            
ATOM   2766 1HG2 VAL   171       3.160  22.050  -4.610  1.00  0.00            
ATOM   2767 2HG2 VAL   171       4.120  22.090  -6.160  1.00  0.00            
ATOM   2768 3HG2 VAL   171       4.790  22.820  -4.720  1.00  0.00            
ATOM   2769  C   VAL   171       2.210  23.340  -7.850  1.00  0.00            
ATOM   2770  O   VAL   171       2.210  22.170  -8.160  1.00  0.00            
ATOM   2771  N   GLN   172       2.510  24.320  -8.760  1.00  0.00            
ATOM   2772  H   GLN   172       2.550  25.290  -8.490  1.00  0.00            
ATOM   2773  CA  GLN   172       2.410  23.940 -10.170  1.00  0.00            
ATOM   2774  HA  GLN   172       1.920  22.980 -10.350  1.00  0.00            
ATOM   2775  CB  GLN   172       1.510  24.930 -10.840  1.00  0.00            
ATOM   2776  HB2 GLN   172       0.590  24.810 -10.260  1.00  0.00            
ATOM   2777  HB3 GLN   172       1.950  25.930 -10.790  1.00  0.00            
ATOM   2778  CG  GLN   172       1.140  24.500 -12.310  1.00  0.00            
ATOM   2779  HG2 GLN   172       2.020  24.180 -12.870  1.00  0.00            
ATOM   2780  HG3 GLN   172       0.430  23.680 -12.260  1.00  0.00            
ATOM   2781  CD  GLN   172       0.500  25.620 -13.100  1.00  0.00            
ATOM   2782  OE1 GLN   172      -0.620  25.430 -13.610  1.00  0.00            
ATOM   2783  NE2 GLN   172       0.980  26.790 -13.220  1.00  0.00            
ATOM   2784 1HE2 GLN   172       0.350  27.450 -13.650  1.00  0.00            
ATOM   2785 2HE2 GLN   172       1.800  27.090 -12.720  1.00  0.00            
ATOM   2786  C   GLN   172       3.730  23.790 -10.790  1.00  0.00            
ATOM   2787  O   GLN   172       4.680  24.580 -10.520  1.00  0.00            
ATOM   2788  N   TYR   173       3.890  22.800 -11.710  1.00  0.00            
ATOM   2789  H   TYR   173       3.140  22.140 -11.890  1.00  0.00            
ATOM   2790  CA  TYR   173       5.130  22.510 -12.380  1.00  0.00            
ATOM   2791  HA  TYR   173       5.690  23.450 -12.380  1.00  0.00            
ATOM   2792  CB  TYR   173       5.990  21.490 -11.560  1.00  0.00            
ATOM   2793  HB2 TYR   173       6.360  21.900 -10.620  1.00  0.00            
ATOM   2794  HB3 TYR   173       5.300  20.750 -11.170  1.00  0.00            
ATOM   2795  CG  TYR   173       7.100  20.790 -12.380  1.00  0.00            
ATOM   2796  CD1 TYR   173       8.420  21.220 -12.380  1.00  0.00            
ATOM   2797  HD1 TYR   173       8.650  22.020 -11.690  1.00  0.00            
ATOM   2798  CE1 TYR   173       9.390  20.500 -13.140  1.00  0.00            
ATOM   2799  HE1 TYR   173      10.420  20.820 -13.080  1.00  0.00            
ATOM   2800  CZ  TYR   173       8.970  19.440 -14.010  1.00  0.00            
ATOM   2801  OH  TYR   173       9.890  18.810 -14.790  1.00  0.00            
ATOM   2802  HH  TYR   173      10.630  18.510 -14.250  1.00  0.00            
ATOM   2803  CE2 TYR   173       7.620  19.050 -14.070  1.00  0.00            
ATOM   2804  HE2 TYR   173       7.160  18.340 -14.740  1.00  0.00            
ATOM   2805  CD2 TYR   173       6.700  19.760 -13.220  1.00  0.00            
ATOM   2806  HD2 TYR   173       5.670  19.470 -13.390  1.00  0.00            
ATOM   2807  C   TYR   173       4.930  22.160 -13.800  1.00  0.00            
ATOM   2808  O   TYR   173       3.800  21.720 -14.210  1.00  0.00            
ATOM   2809  N   ALA   174       5.940  22.300 -14.600  1.00  0.00            
ATOM   2810  H   ALA   174       6.770  22.720 -14.200  1.00  0.00            
ATOM   2811  CA  ALA   174       6.060  21.710 -15.970  1.00  0.00            
ATOM   2812  HA  ALA   174       5.620  20.720 -15.980  1.00  0.00            
ATOM   2813  CB  ALA   174       5.410  22.630 -17.050  1.00  0.00            
ATOM   2814  HB1 ALA   174       4.340  22.560 -16.850  1.00  0.00            
ATOM   2815  HB2 ALA   174       5.890  23.600 -16.940  1.00  0.00            
ATOM   2816  HB3 ALA   174       5.630  22.300 -18.060  1.00  0.00            
ATOM   2817  C   ALA   174       7.560  21.570 -16.310  1.00  0.00            
ATOM   2818  O   ALA   174       8.400  22.350 -15.830  1.00  0.00            
ATOM   2819  N   PRO   175       7.960  20.580 -17.130  1.00  0.00            
ATOM   2820  CD  PRO   175       7.100  19.590 -17.630  1.00  0.00            
ATOM   2821  HD2 PRO   175       6.200  20.000 -18.090  1.00  0.00            
ATOM   2822  HD3 PRO   175       6.800  18.870 -16.860  1.00  0.00            
ATOM   2823  CG  PRO   175       7.940  19.000 -18.730  1.00  0.00            
ATOM   2824  HG2 PRO   175       7.670  19.560 -19.630  1.00  0.00            
ATOM   2825  HG3 PRO   175       7.810  17.930 -18.860  1.00  0.00            
ATOM   2826  CB  PRO   175       9.370  19.220 -18.370  1.00  0.00            
ATOM   2827  HB2 PRO   175       9.980  19.180 -19.270  1.00  0.00            
ATOM   2828  HB3 PRO   175       9.680  18.460 -17.650  1.00  0.00            
ATOM   2829  CA  PRO   175       9.340  20.570 -17.600  1.00  0.00            
ATOM   2830  HA  PRO   175      10.010  20.580 -16.740  1.00  0.00            
ATOM   2831  C   PRO   175       9.600  21.670 -18.630  1.00  0.00            
ATOM   2832  O   PRO   175       8.650  22.170 -19.270  1.00  0.00            
ATOM   2833  N   GLU   176      10.840  21.980 -19.000  1.00  0.00            
ATOM   2834  H   GLU   176      11.530  21.770 -18.280  1.00  0.00            
ATOM   2835  CA  GLU   176      11.200  23.160 -19.830  1.00  0.00            
ATOM   2836  HA  GLU   176      10.800  24.090 -19.430  1.00  0.00            
ATOM   2837  CB  GLU   176      12.760  23.290 -19.790  1.00  0.00            
ATOM   2838  HB2 GLU   176      13.190  22.290 -19.890  1.00  0.00            
ATOM   2839  HB3 GLU   176      13.030  23.840 -20.690  1.00  0.00            
ATOM   2840  CG  GLU   176      13.280  23.870 -18.500  1.00  0.00            
ATOM   2841  HG2 GLU   176      12.930  24.900 -18.400  1.00  0.00            
ATOM   2842  HG3 GLU   176      12.870  23.300 -17.670  1.00  0.00            
ATOM   2843  CD  GLU   176      14.780  23.850 -18.290  1.00  0.00            
ATOM   2844  OE1 GLU   176      15.270  24.770 -17.610  1.00  0.00            
ATOM   2845  OE2 GLU   176      15.540  22.860 -18.720  1.00  0.00            
ATOM   2846  C   GLU   176      10.650  23.110 -21.280  1.00  0.00            
ATOM   2847  O   GLU   176      10.690  22.030 -21.860  1.00  0.00            
ATOM   2848  N   ARG   177       9.980  24.150 -21.780  1.00  0.00            
ATOM   2849  H   ARG   177       9.920  25.030 -21.290  1.00  0.00            
ATOM   2850  CA  ARG   177       9.100  23.950 -22.930  1.00  0.00            
ATOM   2851  HA  ARG   177       8.670  22.970 -22.690  1.00  0.00            
ATOM   2852  CB  ARG   177       8.020  25.040 -22.920  1.00  0.00            
ATOM   2853  HB2 ARG   177       7.360  24.800 -22.090  1.00  0.00            
ATOM   2854  HB3 ARG   177       8.450  26.040 -22.870  1.00  0.00            
ATOM   2855  CG  ARG   177       7.140  25.070 -24.150  1.00  0.00            
ATOM   2856  HG2 ARG   177       7.590  24.880 -25.130  1.00  0.00            
ATOM   2857  HG3 ARG   177       6.480  24.210 -24.120  1.00  0.00            
ATOM   2858  CD  ARG   177       6.350  26.320 -24.120  1.00  0.00            
ATOM   2859  HD2 ARG   177       5.960  26.670 -23.160  1.00  0.00            
ATOM   2860  HD3 ARG   177       6.950  27.150 -24.490  1.00  0.00            
ATOM   2861  NE  ARG   177       5.150  26.160 -24.930  1.00  0.00            
ATOM   2862  HE  ARG   177       4.730  25.240 -24.920  1.00  0.00            
ATOM   2863  CZ  ARG   177       4.480  27.130 -25.520  1.00  0.00            
ATOM   2864  NH1 ARG   177       4.810  28.380 -25.370  1.00  0.00            
ATOM   2865 1HH1 ARG   177       5.540  28.720 -24.750  1.00  0.00            
ATOM   2866 2HH1 ARG   177       4.320  29.160 -25.790  1.00  0.00            
ATOM   2867  NH2 ARG   177       3.380  26.870 -26.290  1.00  0.00            
ATOM   2868 1HH2 ARG   177       3.140  25.900 -26.350  1.00  0.00            
ATOM   2869 2HH2 ARG   177       2.830  27.630 -26.680  1.00  0.00            
ATOM   2870  C   ARG   177       9.860  23.750 -24.210  1.00  0.00            
ATOM   2871  O   ARG   177      10.880  24.480 -24.450  1.00  0.00            
ATOM   2872  N   PRO   178       9.680  22.720 -25.040  1.00  0.00            
ATOM   2873  CD  PRO   178       8.780  21.620 -24.880  1.00  0.00            
ATOM   2874  HD2 PRO   178       7.800  22.000 -24.600  1.00  0.00            
ATOM   2875  HD3 PRO   178       9.240  20.920 -24.180  1.00  0.00            
ATOM   2876  CG  PRO   178       8.700  20.970 -26.270  1.00  0.00            
ATOM   2877  HG2 PRO   178       8.140  21.570 -26.990  1.00  0.00            
ATOM   2878  HG3 PRO   178       8.220  19.990 -26.220  1.00  0.00            
ATOM   2879  CB  PRO   178      10.140  20.970 -26.700  1.00  0.00            
ATOM   2880  HB2 PRO   178      10.240  20.910 -27.780  1.00  0.00            
ATOM   2881  HB3 PRO   178      10.580  20.140 -26.150  1.00  0.00            
ATOM   2882  CA  PRO   178      10.550  22.300 -26.130  1.00  0.00            
ATOM   2883  HA  PRO   178      11.580  22.230 -25.800  1.00  0.00            
ATOM   2884  C   PRO   178      10.570  23.310 -27.310  1.00  0.00            
ATOM   2885  O   PRO   178       9.750  24.160 -27.550  1.00  0.00            
ATOM   2886  N   GLY   179      11.600  23.300 -28.160  1.00  0.00            
ATOM   2887  H   GLY   179      12.350  22.620 -28.100  1.00  0.00            
ATOM   2888  CA  GLY   179      11.660  24.240 -29.330  1.00  0.00            
ATOM   2889  HA2 GLY   179      12.390  23.880 -30.060  1.00  0.00            
ATOM   2890  HA3 GLY   179      10.710  24.100 -29.850  1.00  0.00            
ATOM   2891  C   GLY   179      11.970  25.740 -29.120  1.00  0.00            
ATOM   2892  O   GLY   179      12.260  26.150 -27.970  1.00  0.00            
ATOM   2893  N   PRO   180      11.930  26.660 -30.070  1.00  0.00            
ATOM   2894  CD  PRO   180      11.370  26.490 -31.410  1.00  0.00            
ATOM   2895  HD2 PRO   180      10.280  26.500 -31.370  1.00  0.00            
ATOM   2896  HD3 PRO   180      11.660  25.530 -31.810  1.00  0.00            
ATOM   2897  CG  PRO   180      11.860  27.700 -32.260  1.00  0.00            
ATOM   2898  HG2 PRO   180      11.240  27.850 -33.140  1.00  0.00            
ATOM   2899  HG3 PRO   180      12.880  27.630 -32.630  1.00  0.00            
ATOM   2900  CB  PRO   180      11.800  28.730 -31.140  1.00  0.00            
ATOM   2901  HB2 PRO   180      10.740  28.940 -31.040  1.00  0.00            
ATOM   2902  HB3 PRO   180      12.280  29.670 -31.420  1.00  0.00            
ATOM   2903  CA  PRO   180      12.190  28.080 -29.830  1.00  0.00            
ATOM   2904  HA  PRO   180      13.260  28.210 -29.650  1.00  0.00            
ATOM   2905  C   PRO   180      11.490  28.790 -28.700  1.00  0.00            
ATOM   2906  O   PRO   180      10.280  28.670 -28.580  1.00  0.00            
ATOM   2907  N   GLN   181      12.220  29.670 -27.950  1.00  0.00            
ATOM   2908  H   GLN   181      13.170  29.870 -28.250  1.00  0.00            
ATOM   2909  CA  GLN   181      11.740  30.460 -26.780  1.00  0.00            
ATOM   2910  HA  GLN   181      10.890  29.980 -26.300  1.00  0.00            
ATOM   2911  CB  GLN   181      12.790  30.350 -25.740  1.00  0.00            
ATOM   2912  HB2 GLN   181      13.710  30.840 -26.060  1.00  0.00            
ATOM   2913  HB3 GLN   181      12.410  30.800 -24.830  1.00  0.00            
ATOM   2914  CG  GLN   181      13.230  28.930 -25.360  1.00  0.00            
ATOM   2915  HG2 GLN   181      13.680  28.340 -26.160  1.00  0.00            
ATOM   2916  HG3 GLN   181      13.890  28.990 -24.490  1.00  0.00            
ATOM   2917  CD  GLN   181      12.030  28.090 -24.920  1.00  0.00            
ATOM   2918  OE1 GLN   181      11.410  28.330 -23.860  1.00  0.00            
ATOM   2919  NE2 GLN   181      11.820  26.910 -25.490  1.00  0.00            
ATOM   2920 1HE2 GLN   181      11.300  26.170 -25.020  1.00  0.00            
ATOM   2921 2HE2 GLN   181      12.430  26.530 -26.200  1.00  0.00            
ATOM   2922  C   GLN   181      11.170  31.890 -27.170  1.00  0.00            
ATOM   2923  O   GLN   181      11.170  32.270 -28.310  1.00  0.00            
ATOM   2924  N   PRO   182      10.700  32.680 -26.140  1.00  0.00            
ATOM   2925  CD  PRO   182      10.490  32.350 -24.710  1.00  0.00            
ATOM   2926  HD2 PRO   182      11.330  32.710 -24.120  1.00  0.00            
ATOM   2927  HD3 PRO   182      10.300  31.300 -24.510  1.00  0.00            
ATOM   2928  CG  PRO   182       9.300  33.160 -24.350  1.00  0.00            
ATOM   2929  HG2 PRO   182       9.150  33.360 -23.290  1.00  0.00            
ATOM   2930  HG3 PRO   182       8.460  32.550 -24.680  1.00  0.00            
ATOM   2931  CB  PRO   182       9.410  34.410 -25.140  1.00  0.00            
ATOM   2932  HB2 PRO   182      10.050  35.190 -24.740  1.00  0.00            
ATOM   2933  HB3 PRO   182       8.450  34.840 -25.390  1.00  0.00            
ATOM   2934  CA  PRO   182      10.100  33.960 -26.430  1.00  0.00            
ATOM   2935  HA  PRO   182       9.280  33.800 -27.130  1.00  0.00            
ATOM   2936  C   PRO   182      11.020  35.000 -27.080  1.00  0.00            
ATOM   2937  O   PRO   182      12.180  35.210 -26.670  1.00  0.00            
ATOM   2938  N   THR   183      10.500  35.680 -28.100  1.00  0.00            
ATOM   2939  H   THR   183       9.610  35.430 -28.510  1.00  0.00            
ATOM   2940  CA  THR   183      11.310  36.770 -28.790  1.00  0.00            
ATOM   2941  HA  THR   183      12.010  37.280 -28.140  1.00  0.00            
ATOM   2942  CB  THR   183      12.240  36.100 -29.800  1.00  0.00            
ATOM   2943  HB  THR   183      12.790  35.290 -29.320  1.00  0.00            
ATOM   2944  CG2 THR   183      11.540  35.510 -31.000  1.00  0.00            
ATOM   2945 1HG2 THR   183      11.110  34.600 -30.590  1.00  0.00            
ATOM   2946 2HG2 THR   183      10.850  36.210 -31.460  1.00  0.00            
ATOM   2947 3HG2 THR   183      12.210  35.130 -31.770  1.00  0.00            
ATOM   2948  OG1 THR   183      13.090  37.090 -30.370  1.00  0.00            
ATOM   2949  HG1 THR   183      13.440  37.740 -29.750  1.00  0.00            
ATOM   2950  C   THR   183      10.390  37.820 -29.440  1.00  0.00            
ATOM   2951  O   THR   183       9.210  37.630 -29.740  1.00  0.00            
ATOM   2952  N   ALA   184      10.950  38.990 -29.400  1.00  0.00            
ATOM   2953  H   ALA   184      11.860  39.240 -29.050  1.00  0.00            
ATOM   2954  CA  ALA   184      10.270  40.260 -29.820  1.00  0.00            
ATOM   2955  HA  ALA   184       9.400  40.050 -30.450  1.00  0.00            
ATOM   2956  CB  ALA   184       9.840  40.930 -28.510  1.00  0.00            
ATOM   2957  HB1 ALA   184       9.200  41.800 -28.700  1.00  0.00            
ATOM   2958  HB2 ALA   184       9.210  40.250 -27.960  1.00  0.00            
ATOM   2959  HB3 ALA   184      10.750  41.300 -28.020  1.00  0.00            
ATOM   2960  C   ALA   184      11.240  41.210 -30.610  1.00  0.00            
ATOM   2961  O   ALA   184      12.430  41.190 -30.350  1.00  0.00            
ATOM   2962  N   GLU   185      10.580  41.960 -31.410  1.00  0.00            
ATOM   2963  H   GLU   185       9.640  41.620 -31.460  1.00  0.00            
ATOM   2964  CA  GLU   185      11.150  42.940 -32.380  1.00  0.00            
ATOM   2965  HA  GLU   185      11.960  43.410 -31.820  1.00  0.00            
ATOM   2966  CB  GLU   185      11.870  42.250 -33.490  1.00  0.00            
ATOM   2967  HB2 GLU   185      12.470  42.920 -34.100  1.00  0.00            
ATOM   2968  HB3 GLU   185      12.540  41.520 -33.020  1.00  0.00            
ATOM   2969  CG  GLU   185      10.940  41.540 -34.470  1.00  0.00            
ATOM   2970  HG2 GLU   185      10.260  42.330 -34.790  1.00  0.00            
ATOM   2971  HG3 GLU   185      11.540  41.260 -35.340  1.00  0.00            
ATOM   2972  CD  GLU   185      10.200  40.360 -33.850  1.00  0.00            
ATOM   2973  OE1 GLU   185       8.950  40.280 -33.980  1.00  0.00            
ATOM   2974  OE2 GLU   185      10.780  39.400 -33.340  1.00  0.00            
ATOM   2975  C   GLU   185      10.250  44.050 -32.850  1.00  0.00            
ATOM   2976  O   GLU   185       9.030  43.970 -32.790  1.00  0.00            
ATOM   2977  N   THR   186      10.880  45.110 -33.330  1.00  0.00            
ATOM   2978  H   THR   186      11.880  45.200 -33.210  1.00  0.00            
ATOM   2979  CA  THR   186      10.220  46.390 -33.600  1.00  0.00            
ATOM   2980  HA  THR   186       9.390  46.140 -34.270  1.00  0.00            
ATOM   2981  CB  THR   186       9.650  47.150 -32.440  1.00  0.00            
ATOM   2982  HB  THR   186       8.870  46.630 -31.880  1.00  0.00            
ATOM   2983  CG2 THR   186      10.710  47.490 -31.410  1.00  0.00            
ATOM   2984 1HG2 THR   186      10.170  47.940 -30.570  1.00  0.00            
ATOM   2985 2HG2 THR   186      11.240  46.580 -31.150  1.00  0.00            
ATOM   2986 3HG2 THR   186      11.390  48.220 -31.850  1.00  0.00            
ATOM   2987  OG1 THR   186       9.080  48.470 -32.770  1.00  0.00            
ATOM   2988  HG1 THR   186       8.840  48.880 -31.930  1.00  0.00            
ATOM   2989  C   THR   186      11.110  47.260 -34.520  1.00  0.00            
ATOM   2990  O   THR   186      12.320  47.380 -34.230  1.00  0.00            
ATOM   2991  N   THR   187      10.560  47.930 -35.530  1.00  0.00            
ATOM   2992  H   THR   187       9.550  47.920 -35.580  1.00  0.00            
ATOM   2993  CA  THR   187      11.150  48.950 -36.340  1.00  0.00            
ATOM   2994  HA  THR   187      12.230  48.980 -36.200  1.00  0.00            
ATOM   2995  CB  THR   187      10.920  48.590 -37.840  1.00  0.00            
ATOM   2996  HB  THR   187      11.490  47.670 -38.010  1.00  0.00            
ATOM   2997  CG2 THR   187       9.430  48.400 -38.220  1.00  0.00            
ATOM   2998 1HG2 THR   187       9.310  47.980 -39.220  1.00  0.00            
ATOM   2999 2HG2 THR   187       8.900  47.780 -37.500  1.00  0.00            
ATOM   3000 3HG2 THR   187       9.020  49.410 -38.190  1.00  0.00            
ATOM   3001  OG1 THR   187      11.440  49.660 -38.620  1.00  0.00            
ATOM   3002  HG1 THR   187      11.300  49.400 -39.530  1.00  0.00            
ATOM   3003  C   THR   187      10.490  50.340 -36.010  1.00  0.00            
ATOM   3004  O   THR   187       9.300  50.450 -35.790  1.00  0.00            
ATOM   3005  N   ARG   188      11.270  51.420 -35.910  1.00  0.00            
ATOM   3006  H   ARG   188      12.220  51.280 -36.200  1.00  0.00            
ATOM   3007  CA  ARG   188      10.840  52.880 -35.950  1.00  0.00            
ATOM   3008  HA  ARG   188       9.860  53.020 -36.380  1.00  0.00            
ATOM   3009  CB  ARG   188      10.760  53.260 -34.460  1.00  0.00            
ATOM   3010  HB2 ARG   188      10.280  52.380 -34.040  1.00  0.00            
ATOM   3011  HB3 ARG   188      11.740  53.320 -34.000  1.00  0.00            
ATOM   3012  CG  ARG   188       9.940  54.590 -34.260  1.00  0.00            
ATOM   3013  HG2 ARG   188      10.560  55.240 -34.870  1.00  0.00            
ATOM   3014  HG3 ARG   188       8.930  54.610 -34.670  1.00  0.00            
ATOM   3015  CD  ARG   188       9.800  55.090 -32.790  1.00  0.00            
ATOM   3016  HD2 ARG   188       9.150  54.380 -32.270  1.00  0.00            
ATOM   3017  HD3 ARG   188      10.810  55.070 -32.360  1.00  0.00            
ATOM   3018  NE  ARG   188       9.190  56.360 -32.780  1.00  0.00            
ATOM   3019  HE  ARG   188       9.480  56.980 -33.520  1.00  0.00            
ATOM   3020  CZ  ARG   188       8.780  57.110 -31.790  1.00  0.00            
ATOM   3021  NH1 ARG   188       8.760  56.560 -30.630  1.00  0.00            
ATOM   3022 1HH1 ARG   188       9.230  55.690 -30.420  1.00  0.00            
ATOM   3023 2HH1 ARG   188       8.550  57.040 -29.770  1.00  0.00            
ATOM   3024  NH2 ARG   188       8.570  58.350 -31.940  1.00  0.00            
ATOM   3025 1HH2 ARG   188       8.400  58.750 -32.860  1.00  0.00            
ATOM   3026 2HH2 ARG   188       8.150  58.840 -31.160  1.00  0.00            
ATOM   3027  C   ARG   188      11.750  53.880 -36.780  1.00  0.00            
ATOM   3028  O   ARG   188      13.000  53.990 -36.530  1.00  0.00            
ATOM   3029  N   GLN   189      11.090  54.560 -37.710  1.00  0.00            
ATOM   3030  H   GLN   189      10.110  54.440 -37.920  1.00  0.00            
ATOM   3031  CA  GLN   189      11.640  55.770 -38.380  1.00  0.00            
ATOM   3032  HA  GLN   189      12.590  55.500 -38.830  1.00  0.00            
ATOM   3033  CB  GLN   189      10.730  56.110 -39.600  1.00  0.00            
ATOM   3034  HB2 GLN   189       9.760  56.490 -39.260  1.00  0.00            
ATOM   3035  HB3 GLN   189      11.260  56.910 -40.120  1.00  0.00            
ATOM   3036  CG  GLN   189      10.380  54.950 -40.600  1.00  0.00            
ATOM   3037  HG2 GLN   189       9.910  54.140 -40.040  1.00  0.00            
ATOM   3038  HG3 GLN   189       9.680  55.320 -41.340  1.00  0.00            
ATOM   3039  CD  GLN   189      11.600  54.450 -41.400  1.00  0.00            
ATOM   3040  OE1 GLN   189      12.590  55.150 -41.570  1.00  0.00            
ATOM   3041  NE2 GLN   189      11.610  53.270 -41.890  1.00  0.00            
ATOM   3042 1HE2 GLN   189      12.190  53.110 -42.700  1.00  0.00            
ATOM   3043 2HE2 GLN   189      11.050  52.500 -41.550  1.00  0.00            
ATOM   3044  C   GLN   189      11.920  56.950 -37.430  1.00  0.00            
ATOM   3045  O   GLN   189      11.350  57.060 -36.390  1.00  0.00            
ATOM   3046  N   PHE   190      12.740  57.800 -37.890  1.00  0.00            
ATOM   3047  H   PHE   190      13.160  57.560 -38.780  1.00  0.00            
ATOM   3048  CA  PHE   190      13.290  58.970 -37.090  1.00  0.00            
ATOM   3049  HA  PHE   190      12.540  59.320 -36.370  1.00  0.00            
ATOM   3050  CB  PHE   190      14.460  58.390 -36.300  1.00  0.00            
ATOM   3051  HB2 PHE   190      14.190  57.470 -35.780  1.00  0.00            
ATOM   3052  HB3 PHE   190      15.270  58.050 -36.940  1.00  0.00            
ATOM   3053  CG  PHE   190      15.120  59.310 -35.380  1.00  0.00            
ATOM   3054  CD1 PHE   190      14.670  59.540 -34.070  1.00  0.00            
ATOM   3055  HD1 PHE   190      13.910  58.840 -33.760  1.00  0.00            
ATOM   3056  CE1 PHE   190      15.300  60.490 -33.220  1.00  0.00            
ATOM   3057  HE1 PHE   190      14.850  60.590 -32.250  1.00  0.00            
ATOM   3058  CZ  PHE   190      16.480  61.220 -33.660  1.00  0.00            
ATOM   3059  HZ  PHE   190      16.890  61.930 -32.960  1.00  0.00            
ATOM   3060  CE2 PHE   190      16.990  60.890 -34.900  1.00  0.00            
ATOM   3061  HE2 PHE   190      17.870  61.410 -35.250  1.00  0.00            
ATOM   3062  CD2 PHE   190      16.250  60.080 -35.770  1.00  0.00            
ATOM   3063  HD2 PHE   190      16.630  59.820 -36.750  1.00  0.00            
ATOM   3064  C   PHE   190      13.640  60.220 -38.030  1.00  0.00            
ATOM   3065  O   PHE   190      13.710  60.020 -39.240  1.00  0.00            
ATOM   3066  N   LEU   191      13.710  61.390 -37.420  1.00  0.00            
ATOM   3067  H   LEU   191      13.580  61.500 -36.420  1.00  0.00            
ATOM   3068  CA  LEU   191      13.930  62.710 -38.110  1.00  0.00            
ATOM   3069  HA  LEU   191      13.330  62.800 -39.010  1.00  0.00            
ATOM   3070  CB  LEU   191      13.600  63.950 -37.230  1.00  0.00            
ATOM   3071  HB2 LEU   191      14.180  63.890 -36.300  1.00  0.00            
ATOM   3072  HB3 LEU   191      14.090  64.840 -37.620  1.00  0.00            
ATOM   3073  CG  LEU   191      12.110  64.050 -36.870  1.00  0.00            
ATOM   3074  HG  LEU   191      11.710  63.040 -36.760  1.00  0.00            
ATOM   3075  CD1 LEU   191      12.040  64.700 -35.510  1.00  0.00            
ATOM   3076 1HD1 LEU   191      12.440  64.130 -34.680  1.00  0.00            
ATOM   3077 2HD1 LEU   191      12.680  65.590 -35.510  1.00  0.00            
ATOM   3078 3HD1 LEU   191      11.020  64.970 -35.230  1.00  0.00            
ATOM   3079  CD2 LEU   191      11.300  64.790 -37.910  1.00  0.00            
ATOM   3080 1HD2 LEU   191      11.710  65.800 -37.950  1.00  0.00            
ATOM   3081 2HD2 LEU   191      11.250  64.170 -38.800  1.00  0.00            
ATOM   3082 3HD2 LEU   191      10.260  64.870 -37.580  1.00  0.00            
ATOM   3083  C   LEU   191      15.330  62.780 -38.670  1.00  0.00            
ATOM   3084  O   LEU   191      16.270  62.110 -38.150  1.00  0.00            
ATOM   3085  N   MET   192      15.410  63.450 -39.790  1.00  0.00            
ATOM   3086  H   MET   192      14.530  63.810 -40.150  1.00  0.00            
ATOM   3087  CA  MET   192      16.670  63.780 -40.470  1.00  0.00            
ATOM   3088  HA  MET   192      16.380  64.390 -41.330  1.00  0.00            
ATOM   3089  CB  MET   192      17.480  64.830 -39.670  1.00  0.00            
ATOM   3090  HB2 MET   192      17.690  65.690 -40.320  1.00  0.00            
ATOM   3091  HB3 MET   192      16.880  65.240 -38.860  1.00  0.00            
ATOM   3092  CG  MET   192      18.720  64.280 -38.980  1.00  0.00            
ATOM   3093  HG2 MET   192      18.430  63.250 -38.760  1.00  0.00            
ATOM   3094  HG3 MET   192      19.490  64.260 -39.740  1.00  0.00            
ATOM   3095  SD  MET   192      19.420  65.090 -37.500  1.00  0.00            
ATOM   3096  CE  MET   192      18.170  64.610 -36.320  1.00  0.00            
ATOM   3097  HE1 MET   192      18.580  64.150 -35.430  1.00  0.00            
ATOM   3098  HE2 MET   192      17.680  65.510 -35.950  1.00  0.00            
ATOM   3099  HE3 MET   192      17.460  63.980 -36.860  1.00  0.00            
ATOM   3100  C   MET   192      17.490  62.600 -41.060  1.00  0.00            
ATOM   3101  O   MET   192      18.630  62.700 -41.510  1.00  0.00            
ATOM   3102  N   SER   193      16.810  61.440 -41.070  1.00  0.00            
ATOM   3103  H   SER   193      15.850  61.360 -40.770  1.00  0.00            
ATOM   3104  CA  SER   193      17.560  60.160 -41.070  1.00  0.00            
ATOM   3105  HA  SER   193      18.600  60.320 -41.340  1.00  0.00            
ATOM   3106  CB  SER   193      17.670  59.510 -39.700  1.00  0.00            
ATOM   3107  HB2 SER   193      16.710  59.280 -39.230  1.00  0.00            
ATOM   3108  HB3 SER   193      18.310  58.630 -39.770  1.00  0.00            
ATOM   3109  OG  SER   193      18.290  60.400 -38.880  1.00  0.00            
ATOM   3110  HG  SER   193      17.730  61.110 -38.540  1.00  0.00            
ATOM   3111  C   SER   193      16.920  59.240 -42.100  1.00  0.00            
ATOM   3112  O   SER   193      15.700  58.980 -42.030  1.00  0.00            
ATOM   3113  N   ASP   194      17.710  58.830 -43.080  1.00  0.00            
ATOM   3114  H   ASP   194      18.700  58.930 -42.920  1.00  0.00            
ATOM   3115  CA  ASP   194      17.200  58.080 -44.200  1.00  0.00            
ATOM   3116  HA  ASP   194      16.320  58.590 -44.600  1.00  0.00            
ATOM   3117  CB  ASP   194      18.190  58.020 -45.320  1.00  0.00            
ATOM   3118  HB2 ASP   194      17.770  57.790 -46.300  1.00  0.00            
ATOM   3119  HB3 ASP   194      18.520  59.040 -45.470  1.00  0.00            
ATOM   3120  CG  ASP   194      19.410  57.060 -44.980  1.00  0.00            
ATOM   3121  OD1 ASP   194      19.680  56.100 -45.740  1.00  0.00            
ATOM   3122  OD2 ASP   194      20.040  57.330 -43.950  1.00  0.00            
ATOM   3123  C   ASP   194      16.680  56.620 -43.930  1.00  0.00            
ATOM   3124  O   ASP   194      15.990  55.980 -44.770  1.00  0.00            
ATOM   3125  N   LYS   195      17.100  56.010 -42.790  1.00  0.00            
ATOM   3126  H   LYS   195      17.840  56.500 -42.300  1.00  0.00            
ATOM   3127  CA  LYS   195      16.740  54.650 -42.250  1.00  0.00            
ATOM   3128  HA  LYS   195      15.910  54.290 -42.850  1.00  0.00            
ATOM   3129  CB  LYS   195      17.950  53.770 -42.350  1.00  0.00            
ATOM   3130  HB2 LYS   195      18.640  54.110 -41.590  1.00  0.00            
ATOM   3131  HB3 LYS   195      17.640  52.750 -42.100  1.00  0.00            
ATOM   3132  CG  LYS   195      18.650  53.700 -43.720  1.00  0.00            
ATOM   3133  HG2 LYS   195      17.930  53.440 -44.500  1.00  0.00            
ATOM   3134  HG3 LYS   195      19.160  54.620 -44.000  1.00  0.00            
ATOM   3135  CD  LYS   195      19.760  52.630 -43.760  1.00  0.00            
ATOM   3136  HD2 LYS   195      20.470  53.100 -43.080  1.00  0.00            
ATOM   3137  HD3 LYS   195      19.370  51.640 -43.540  1.00  0.00            
ATOM   3138  CE  LYS   195      20.400  52.450 -45.140  1.00  0.00            
ATOM   3139  HE2 LYS   195      21.120  51.630 -45.130  1.00  0.00            
ATOM   3140  HE3 LYS   195      19.570  52.190 -45.800  1.00  0.00            
ATOM   3141  NZ  LYS   195      20.990  53.660 -45.730  1.00  0.00            
ATOM   3142  HZ1 LYS   195      20.510  54.540 -45.630  1.00  0.00            
ATOM   3143  HZ2 LYS   195      21.870  53.860 -45.280  1.00  0.00            
ATOM   3144  HZ3 LYS   195      21.220  53.490 -46.700  1.00  0.00            
ATOM   3145  C   LYS   195      16.280  54.700 -40.800  1.00  0.00            
ATOM   3146  O   LYS   195      16.640  55.580 -40.000  1.00  0.00            
ATOM   3147  N   PRO   196      15.540  53.650 -40.390  1.00  0.00            
ATOM   3148  CD  PRO   196      14.980  52.520 -41.190  1.00  0.00            
ATOM   3149  HD2 PRO   196      15.720  52.090 -41.860  1.00  0.00            
ATOM   3150  HD3 PRO   196      14.230  53.040 -41.780  1.00  0.00            
ATOM   3151  CG  PRO   196      14.340  51.630 -40.180  1.00  0.00            
ATOM   3152  HG2 PRO   196      15.090  50.920 -39.850  1.00  0.00            
ATOM   3153  HG3 PRO   196      13.420  51.200 -40.580  1.00  0.00            
ATOM   3154  CB  PRO   196      13.920  52.650 -39.090  1.00  0.00            
ATOM   3155  HB2 PRO   196      13.700  52.200 -38.120  1.00  0.00            
ATOM   3156  HB3 PRO   196      13.040  53.220 -39.400  1.00  0.00            
ATOM   3157  CA  PRO   196      15.180  53.450 -38.980  1.00  0.00            
ATOM   3158  HA  PRO   196      14.970  54.410 -38.510  1.00  0.00            
ATOM   3159  C   PRO   196      16.230  52.770 -38.140  1.00  0.00            
ATOM   3160  O   PRO   196      17.090  52.100 -38.660  1.00  0.00            
ATOM   3161  N   LEU   197      16.090  53.040 -36.840  1.00  0.00            
ATOM   3162  H   LEU   197      15.290  53.630 -36.660  1.00  0.00            
ATOM   3163  CA  LEU   197      16.640  52.360 -35.720  1.00  0.00            
ATOM   3164  HA  LEU   197      17.650  52.110 -36.030  1.00  0.00            
ATOM   3165  CB  LEU   197      16.650  53.340 -34.490  1.00  0.00            
ATOM   3166  HB2 LEU   197      17.460  54.040 -34.730  1.00  0.00            
ATOM   3167  HB3 LEU   197      15.690  53.860 -34.450  1.00  0.00            
ATOM   3168  CG  LEU   197      16.770  52.760 -33.060  1.00  0.00            
ATOM   3169  HG  LEU   197      16.070  51.950 -32.860  1.00  0.00            
ATOM   3170  CD1 LEU   197      18.130  52.170 -32.890  1.00  0.00            
ATOM   3171 1HD1 LEU   197      18.830  52.980 -33.060  1.00  0.00            
ATOM   3172 2HD1 LEU   197      18.240  51.870 -31.840  1.00  0.00            
ATOM   3173 3HD1 LEU   197      18.270  51.330 -33.570  1.00  0.00            
ATOM   3174  CD2 LEU   197      16.540  53.960 -32.130  1.00  0.00            
ATOM   3175 1HD2 LEU   197      17.190  54.810 -32.340  1.00  0.00            
ATOM   3176 2HD2 LEU   197      15.540  54.380 -32.240  1.00  0.00            
ATOM   3177 3HD2 LEU   197      16.630  53.570 -31.120  1.00  0.00            
ATOM   3178  C   LEU   197      15.800  51.130 -35.440  1.00  0.00            
ATOM   3179  O   LEU   197      14.570  51.150 -35.460  1.00  0.00            
ATOM   3180  N   HIE   198      16.450  50.080 -34.930  1.00  0.00            
ATOM   3181  H   HIE   198      17.420  50.250 -34.730  1.00  0.00            
ATOM   3182  CA  HIE   198      15.850  48.840 -34.480  1.00  0.00            
ATOM   3183  HA  HIE   198      14.770  48.920 -34.510  1.00  0.00            
ATOM   3184  CB  HIE   198      16.150  47.710 -35.480  1.00  0.00            
ATOM   3185  HB2 HIE   198      17.210  47.470 -35.510  1.00  0.00            
ATOM   3186  HB3 HIE   198      15.600  46.860 -35.070  1.00  0.00            
ATOM   3187  CG  HIE   198      15.590  47.860 -36.870  1.00  0.00            
ATOM   3188  ND1 HIE   198      14.410  47.130 -37.240  1.00  0.00            
ATOM   3189  CE1 HIE   198      14.310  47.320 -38.540  1.00  0.00            
ATOM   3190  HE1 HIE   198      13.580  46.860 -39.190  1.00  0.00            
ATOM   3191  NE2 HIE   198      15.280  48.170 -39.030  1.00  0.00            
ATOM   3192  HE2 HIE   198      15.510  48.110 -40.010  1.00  0.00            
ATOM   3193  CD2 HIE   198      16.080  48.550 -37.970  1.00  0.00            
ATOM   3194  HD2 HIE   198      16.900  49.250 -38.020  1.00  0.00            
ATOM   3195  C   HIE   198      16.200  48.350 -33.070  1.00  0.00            
ATOM   3196  O   HIE   198      17.240  48.720 -32.550  1.00  0.00            
ATOM   3197  N   LEU   199      15.250  47.520 -32.520  1.00  0.00            
ATOM   3198  H   LEU   199      14.500  47.140 -33.080  1.00  0.00            
ATOM   3199  CA  LEU   199      15.370  46.890 -31.250  1.00  0.00            
ATOM   3200  HA  LEU   199      16.460  46.910 -31.160  1.00  0.00            
ATOM   3201  CB  LEU   199      14.730  47.830 -30.160  1.00  0.00            
ATOM   3202  HB2 LEU   199      15.430  48.650 -30.020  1.00  0.00            
ATOM   3203  HB3 LEU   199      13.810  48.270 -30.540  1.00  0.00            
ATOM   3204  CG  LEU   199      14.450  47.200 -28.780  1.00  0.00            
ATOM   3205  HG  LEU   199      13.920  46.250 -28.910  1.00  0.00            
ATOM   3206  CD1 LEU   199      15.700  47.030 -28.020  1.00  0.00            
ATOM   3207 1HD1 LEU   199      16.280  46.300 -28.590  1.00  0.00            
ATOM   3208 2HD1 LEU   199      16.310  47.930 -27.900  1.00  0.00            
ATOM   3209 3HD1 LEU   199      15.540  46.560 -27.050  1.00  0.00            
ATOM   3210  CD2 LEU   199      13.470  48.030 -27.960  1.00  0.00            
ATOM   3211 1HD2 LEU   199      13.900  49.000 -27.730  1.00  0.00            
ATOM   3212 2HD2 LEU   199      12.560  48.160 -28.540  1.00  0.00            
ATOM   3213 3HD2 LEU   199      13.230  47.510 -27.030  1.00  0.00            
ATOM   3214  C   LEU   199      14.750  45.510 -31.360  1.00  0.00            
ATOM   3215  O   LEU   199      13.650  45.270 -31.860  1.00  0.00            
ATOM   3216  N   GLU   200      15.470  44.540 -30.820  1.00  0.00            
ATOM   3217  H   GLU   200      16.350  44.820 -30.420  1.00  0.00            
ATOM   3218  CA  GLU   200      15.110  43.100 -30.760  1.00  0.00            
ATOM   3219  HA  GLU   200      14.030  42.980 -30.700  1.00  0.00            
ATOM   3220  CB  GLU   200      15.580  42.390 -32.010  1.00  0.00            
ATOM   3221  HB2 GLU   200      15.140  42.900 -32.880  1.00  0.00            
ATOM   3222  HB3 GLU   200      16.650  42.530 -32.140  1.00  0.00            
ATOM   3223  CG  GLU   200      15.370  40.920 -32.200  1.00  0.00            
ATOM   3224  HG2 GLU   200      14.420  40.540 -31.820  1.00  0.00            
ATOM   3225  HG3 GLU   200      15.120  40.840 -33.260  1.00  0.00            
ATOM   3226  CD  GLU   200      16.550  39.940 -31.930  1.00  0.00            
ATOM   3227  OE1 GLU   200      16.450  39.000 -31.130  1.00  0.00            
ATOM   3228  OE2 GLU   200      17.610  40.040 -32.600  1.00  0.00            
ATOM   3229  C   GLU   200      15.730  42.400 -29.580  1.00  0.00            
ATOM   3230  O   GLU   200      16.900  42.790 -29.290  1.00  0.00            
ATOM   3231  N   ALA   201      15.010  41.470 -28.930  1.00  0.00            
ATOM   3232  H   ALA   201      14.130  41.270 -29.370  1.00  0.00            
ATOM   3233  CA  ALA   201      15.210  40.720 -27.720  1.00  0.00            
ATOM   3234  HA  ALA   201      16.300  40.680 -27.610  1.00  0.00            
ATOM   3235  CB  ALA   201      14.420  41.380 -26.670  1.00  0.00            
ATOM   3236  HB1 ALA   201      14.490  42.470 -26.630  1.00  0.00            
ATOM   3237  HB2 ALA   201      13.360  41.170 -26.810  1.00  0.00            
ATOM   3238  HB3 ALA   201      14.830  40.970 -25.750  1.00  0.00            
ATOM   3239  C   ALA   201      14.790  39.320 -27.950  1.00  0.00            
ATOM   3240  O   ALA   201      13.720  38.980 -28.460  1.00  0.00            
ATOM   3241  N   SER   202      15.460  38.450 -27.210  1.00  0.00            
ATOM   3242  H   SER   202      16.210  38.840 -26.660  1.00  0.00            
ATOM   3243  CA  SER   202      14.930  37.140 -26.770  1.00  0.00            
ATOM   3244  HA  SER   202      13.840  37.180 -26.860  1.00  0.00            
ATOM   3245  CB  SER   202      15.500  36.050 -27.640  1.00  0.00            
ATOM   3246  HB2 SER   202      15.050  35.100 -27.340  1.00  0.00            
ATOM   3247  HB3 SER   202      15.160  36.230 -28.660  1.00  0.00            
ATOM   3248  OG  SER   202      17.020  36.100 -27.600  1.00  0.00            
ATOM   3249  HG  SER   202      17.240  36.830 -28.190  1.00  0.00            
ATOM   3250  C   SER   202      15.150  36.940 -25.240  1.00  0.00            
ATOM   3251  O   SER   202      16.210  37.340 -24.720  1.00  0.00            
ATOM   3252  N   LEU   203      14.230  36.340 -24.510  1.00  0.00            
ATOM   3253  H   LEU   203      13.490  35.950 -25.070  1.00  0.00            
ATOM   3254  CA  LEU   203      14.470  35.800 -23.220  1.00  0.00            
ATOM   3255  HA  LEU   203      14.960  36.570 -22.630  1.00  0.00            
ATOM   3256  CB  LEU   203      13.180  35.350 -22.480  1.00  0.00            
ATOM   3257  HB2 LEU   203      12.790  34.460 -22.980  1.00  0.00            
ATOM   3258  HB3 LEU   203      13.510  35.010 -21.500  1.00  0.00            
ATOM   3259  CG  LEU   203      12.000  36.410 -22.390  1.00  0.00            
ATOM   3260  HG  LEU   203      11.770  36.550 -23.440  1.00  0.00            
ATOM   3261  CD1 LEU   203      10.840  35.800 -21.540  1.00  0.00            
ATOM   3262 1HD1 LEU   203      11.130  35.820 -20.490  1.00  0.00            
ATOM   3263 2HD1 LEU   203       9.920  36.370 -21.700  1.00  0.00            
ATOM   3264 3HD1 LEU   203      10.700  34.780 -21.880  1.00  0.00            
ATOM   3265  CD2 LEU   203      12.450  37.660 -21.620  1.00  0.00            
ATOM   3266 1HD2 LEU   203      13.420  37.930 -22.030  1.00  0.00            
ATOM   3267 2HD2 LEU   203      11.700  38.440 -21.670  1.00  0.00            
ATOM   3268 3HD2 LEU   203      12.680  37.370 -20.600  1.00  0.00            
ATOM   3269  C   LEU   203      15.320  34.520 -23.350  1.00  0.00            
ATOM   3270  O   LEU   203      15.190  33.850 -24.420  1.00  0.00            
ATOM   3271  N   ASP   204      16.120  34.120 -22.400  1.00  0.00            
ATOM   3272  H   ASP   204      16.300  34.670 -21.560  1.00  0.00            
ATOM   3273  CA  ASP   204      16.920  32.880 -22.490  1.00  0.00            
ATOM   3274  HA  ASP   204      17.330  32.810 -23.490  1.00  0.00            
ATOM   3275  CB  ASP   204      18.150  33.120 -21.620  1.00  0.00            
ATOM   3276  HB2 ASP   204      18.700  34.010 -21.950  1.00  0.00            
ATOM   3277  HB3 ASP   204      17.790  33.380 -20.630  1.00  0.00            
ATOM   3278  CG  ASP   204      19.110  31.920 -21.670  1.00  0.00            
ATOM   3279  OD1 ASP   204      19.310  31.420 -22.840  1.00  0.00            
ATOM   3280  OD2 ASP   204      19.750  31.560 -20.680  1.00  0.00            
ATOM   3281  C   ASP   204      16.060  31.580 -22.240  1.00  0.00            
ATOM   3282  O   ASP   204      16.490  30.490 -22.600  1.00  0.00            
ATOM   3283  N   LYS   205      14.840  31.730 -21.670  1.00  0.00            
ATOM   3284  H   LYS   205      14.720  32.630 -21.210  1.00  0.00            
ATOM   3285  CA  LYS   205      13.850  30.730 -21.410  1.00  0.00            
ATOM   3286  HA  LYS   205      13.870  29.910 -22.130  1.00  0.00            
ATOM   3287  CB  LYS   205      14.230  30.000 -20.120  1.00  0.00            
ATOM   3288  HB2 LYS   205      14.540  30.680 -19.320  1.00  0.00            
ATOM   3289  HB3 LYS   205      13.330  29.590 -19.660  1.00  0.00            
ATOM   3290  CG  LYS   205      15.220  28.790 -20.370  1.00  0.00            
ATOM   3291  HG2 LYS   205      15.000  28.410 -21.370  1.00  0.00            
ATOM   3292  HG3 LYS   205      16.230  29.190 -20.420  1.00  0.00            
ATOM   3293  CD  LYS   205      15.070  27.650 -19.330  1.00  0.00            
ATOM   3294  HD2 LYS   205      14.040  27.280 -19.330  1.00  0.00            
ATOM   3295  HD3 LYS   205      15.750  26.860 -19.640  1.00  0.00            
ATOM   3296  CE  LYS   205      15.360  28.210 -17.890  1.00  0.00            
ATOM   3297  HE2 LYS   205      16.440  28.180 -17.720  1.00  0.00            
ATOM   3298  HE3 LYS   205      14.980  29.230 -17.770  1.00  0.00            
ATOM   3299  NZ  LYS   205      14.660  27.450 -16.770  1.00  0.00            
ATOM   3300  HZ1 LYS   205      13.680  27.640 -16.920  1.00  0.00            
ATOM   3301  HZ2 LYS   205      14.780  26.460 -16.880  1.00  0.00            
ATOM   3302  HZ3 LYS   205      14.910  27.650 -15.810  1.00  0.00            
ATOM   3303  C   LYS   205      12.430  31.350 -21.380  1.00  0.00            
ATOM   3304  O   LYS   205      12.230  32.480 -21.080  1.00  0.00            
ATOM   3305  N   GLU   206      11.350  30.660 -21.890  1.00  0.00            
ATOM   3306  H   GLU   206      11.510  29.750 -22.310  1.00  0.00            
ATOM   3307  CA  GLU   206      10.000  30.860 -21.290  1.00  0.00            
ATOM   3308  HA  GLU   206       9.820  31.930 -21.400  1.00  0.00            
ATOM   3309  CB  GLU   206       8.910  30.130 -22.110  1.00  0.00            
ATOM   3310  HB2 GLU   206       9.070  30.380 -23.160  1.00  0.00            
ATOM   3311  HB3 GLU   206       9.010  29.070 -21.890  1.00  0.00            
ATOM   3312  CG  GLU   206       7.530  30.450 -21.630  1.00  0.00            
ATOM   3313  HG2 GLU   206       7.410  30.180 -20.580  1.00  0.00            
ATOM   3314  HG3 GLU   206       7.410  31.530 -21.680  1.00  0.00            
ATOM   3315  CD  GLU   206       6.470  29.870 -22.550  1.00  0.00            
ATOM   3316  OE1 GLU   206       5.570  29.070 -22.090  1.00  0.00            
ATOM   3317  OE2 GLU   206       6.580  30.100 -23.800  1.00  0.00            
ATOM   3318  C   GLU   206       9.850  30.410 -19.860  1.00  0.00            
ATOM   3319  O   GLU   206       9.500  31.200 -18.980  1.00  0.00            
ATOM   3320  N   ILE   207      10.060  29.110 -19.560  1.00  0.00            
ATOM   3321  H   ILE   207      10.240  28.440 -20.300  1.00  0.00            
ATOM   3322  CA  ILE   207       9.810  28.550 -18.220  1.00  0.00            
ATOM   3323  HA  ILE   207       8.990  29.010 -17.680  1.00  0.00            
ATOM   3324  CB  ILE   207       9.350  27.070 -18.310  1.00  0.00            
ATOM   3325  HB  ILE   207      10.210  26.550 -18.760  1.00  0.00            
ATOM   3326  CG2 ILE   207       9.070  26.490 -16.950  1.00  0.00            
ATOM   3327 1HG2 ILE   207       8.160  26.950 -16.570  1.00  0.00            
ATOM   3328 2HG2 ILE   207       9.030  25.400 -16.910  1.00  0.00            
ATOM   3329 3HG2 ILE   207       9.860  26.690 -16.230  1.00  0.00            
ATOM   3330  CG1 ILE   207       8.210  26.940 -19.290  1.00  0.00            
ATOM   3331 2HG1 ILE   207       7.450  27.720 -19.170  1.00  0.00            
ATOM   3332 3HG1 ILE   207       8.540  27.000 -20.330  1.00  0.00            
ATOM   3333  CD1 ILE   207       7.510  25.630 -19.180  1.00  0.00            
ATOM   3334 1HD1 ILE   207       6.820  25.440 -20.000  1.00  0.00            
ATOM   3335 2HD1 ILE   207       8.250  24.840 -19.050  1.00  0.00            
ATOM   3336 3HD1 ILE   207       6.800  25.620 -18.360  1.00  0.00            
ATOM   3337  C   ILE   207      11.050  28.790 -17.360  1.00  0.00            
ATOM   3338  O   ILE   207      12.070  28.040 -17.400  1.00  0.00            
ATOM   3339  N   TYR   208      10.870  29.690 -16.390  1.00  0.00            
ATOM   3340  H   TYR   208       9.960  30.130 -16.390  1.00  0.00            
ATOM   3341  CA  TYR   208      11.720  29.860 -15.220  1.00  0.00            
ATOM   3342  HA  TYR   208      12.640  29.280 -15.330  1.00  0.00            
ATOM   3343  CB  TYR   208      12.020  31.360 -15.020  1.00  0.00            
ATOM   3344  HB2 TYR   208      11.160  31.980 -15.270  1.00  0.00            
ATOM   3345  HB3 TYR   208      12.320  31.590 -13.990  1.00  0.00            
ATOM   3346  CG  TYR   208      13.110  31.800 -15.980  1.00  0.00            
ATOM   3347  CD1 TYR   208      12.750  32.770 -16.950  1.00  0.00            
ATOM   3348  HD1 TYR   208      11.740  33.160 -16.990  1.00  0.00            
ATOM   3349  CE1 TYR   208      13.710  33.160 -17.910  1.00  0.00            
ATOM   3350  HE1 TYR   208      13.460  33.950 -18.610  1.00  0.00            
ATOM   3351  CZ  TYR   208      15.040  32.680 -17.860  1.00  0.00            
ATOM   3352  OH  TYR   208      15.930  33.030 -18.770  1.00  0.00            
ATOM   3353  HH  TYR   208      16.570  32.350 -18.990  1.00  0.00            
ATOM   3354  CE2 TYR   208      15.420  31.810 -16.730  1.00  0.00            
ATOM   3355  HE2 TYR   208      16.440  31.490 -16.610  1.00  0.00            
ATOM   3356  CD2 TYR   208      14.390  31.320 -15.920  1.00  0.00            
ATOM   3357  HD2 TYR   208      14.690  30.590 -15.180  1.00  0.00            
ATOM   3358  C   TYR   208      11.160  29.160 -13.980  1.00  0.00            
ATOM   3359  O   TYR   208      10.020  29.420 -13.630  1.00  0.00            
ATOM   3360  N   TYR   209      11.970  28.450 -13.200  1.00  0.00            
ATOM   3361  H   TYR   209      12.950  28.450 -13.460  1.00  0.00            
ATOM   3362  CA  TYR   209      11.610  28.030 -11.870  1.00  0.00            
ATOM   3363  HA  TYR   209      10.550  27.760 -11.800  1.00  0.00            
ATOM   3364  CB  TYR   209      12.200  26.670 -11.660  1.00  0.00            
ATOM   3365  HB2 TYR   209      13.260  26.910 -11.700  1.00  0.00            
ATOM   3366  HB3 TYR   209      11.770  26.320 -10.720  1.00  0.00            
ATOM   3367  CG  TYR   209      11.890  25.660 -12.740  1.00  0.00            
ATOM   3368  CD1 TYR   209      10.660  24.920 -12.720  1.00  0.00            
ATOM   3369  HD1 TYR   209      10.020  25.070 -11.860  1.00  0.00            
ATOM   3370  CE1 TYR   209      10.420  24.050 -13.800  1.00  0.00            
ATOM   3371  HE1 TYR   209       9.540  23.430 -13.760  1.00  0.00            
ATOM   3372  CZ  TYR   209      11.280  23.940 -14.900  1.00  0.00            
ATOM   3373  OH  TYR   209      10.960  23.170 -15.950  1.00  0.00            
ATOM   3374  HH  TYR   209      10.070  22.850 -15.790  1.00  0.00            
ATOM   3375  CE2 TYR   209      12.440  24.780 -14.910  1.00  0.00            
ATOM   3376  HE2 TYR   209      13.060  24.530 -15.750  1.00  0.00            
ATOM   3377  CD2 TYR   209      12.800  25.610 -13.850  1.00  0.00            
ATOM   3378  HD2 TYR   209      13.660  26.260 -13.830  1.00  0.00            
ATOM   3379  C   TYR   209      11.830  29.130 -10.790  1.00  0.00            
ATOM   3380  O   TYR   209      12.430  30.150 -11.130  1.00  0.00            
ATOM   3381  N   HIE   210      11.320  28.960  -9.590  1.00  0.00            
ATOM   3382  H   HIE   210      10.800  28.100  -9.500  1.00  0.00            
ATOM   3383  CA  HIE   210      11.430  29.820  -8.480  1.00  0.00            
ATOM   3384  HA  HIE   210      11.070  30.780  -8.840  1.00  0.00            
ATOM   3385  CB  HIE   210      10.680  29.400  -7.190  1.00  0.00            
ATOM   3386  HB2 HIE   210      10.930  28.400  -6.850  1.00  0.00            
ATOM   3387  HB3 HIE   210      10.920  30.140  -6.430  1.00  0.00            
ATOM   3388  CG  HIE   210       9.170  29.420  -7.400  1.00  0.00            
ATOM   3389  ND1 HIE   210       8.440  30.390  -8.180  1.00  0.00            
ATOM   3390  CE1 HIE   210       7.140  30.080  -7.920  1.00  0.00            
ATOM   3391  HE1 HIE   210       6.250  30.470  -8.400  1.00  0.00            
ATOM   3392  NE2 HIE   210       7.000  29.040  -7.140  1.00  0.00            
ATOM   3393  HE2 HIE   210       6.130  28.590  -6.880  1.00  0.00            
ATOM   3394  CD2 HIE   210       8.220  28.710  -6.690  1.00  0.00            
ATOM   3395  HD2 HIE   210       8.390  27.940  -5.950  1.00  0.00            
ATOM   3396  C   HIE   210      12.900  29.870  -8.180  1.00  0.00            
ATOM   3397  O   HIE   210      13.620  28.880  -8.050  1.00  0.00            
ATOM   3398  N   GLY   211      13.390  31.100  -7.910  1.00  0.00            
ATOM   3399  H   GLY   211      12.820  31.940  -7.930  1.00  0.00            
ATOM   3400  CA  GLY   211      14.810  31.370  -7.430  1.00  0.00            
ATOM   3401  HA2 GLY   211      14.760  32.320  -6.910  1.00  0.00            
ATOM   3402  HA3 GLY   211      15.050  30.620  -6.670  1.00  0.00            
ATOM   3403  C   GLY   211      15.810  31.360  -8.570  1.00  0.00            
ATOM   3404  O   GLY   211      16.960  31.650  -8.430  1.00  0.00            
ATOM   3405  N   GLU   212      15.460  30.810  -9.760  1.00  0.00            
ATOM   3406  H   GLU   212      14.510  30.470  -9.790  1.00  0.00            
ATOM   3407  CA  GLU   212      16.290  30.900 -11.000  1.00  0.00            
ATOM   3408  HA  GLU   212      17.300  30.680 -10.650  1.00  0.00            
ATOM   3409  CB  GLU   212      15.850  29.910 -12.030  1.00  0.00            
ATOM   3410  HB2 GLU   212      15.870  28.950 -11.520  1.00  0.00            
ATOM   3411  HB3 GLU   212      14.790  30.090 -12.200  1.00  0.00            
ATOM   3412  CG  GLU   212      16.620  29.730 -13.320  1.00  0.00            
ATOM   3413  HG2 GLU   212      16.660  30.730 -13.750  1.00  0.00            
ATOM   3414  HG3 GLU   212      17.560  29.280 -12.970  1.00  0.00            
ATOM   3415  CD  GLU   212      16.110  28.700 -14.260  1.00  0.00            
ATOM   3416  OE1 GLU   212      16.860  28.200 -15.160  1.00  0.00            
ATOM   3417  OE2 GLU   212      15.000  28.190 -14.040  1.00  0.00            
ATOM   3418  C   GLU   212      16.220  32.340 -11.600  1.00  0.00            
ATOM   3419  O   GLU   212      15.140  32.810 -11.890  1.00  0.00            
ATOM   3420  N   PRO   213      17.380  33.020 -11.750  1.00  0.00            
ATOM   3421  CD  PRO   213      18.740  32.570 -11.540  1.00  0.00            
ATOM   3422  HD2 PRO   213      19.110  31.950 -12.360  1.00  0.00            
ATOM   3423  HD3 PRO   213      18.760  32.010 -10.610  1.00  0.00            
ATOM   3424  CG  PRO   213      19.640  33.870 -11.470  1.00  0.00            
ATOM   3425  HG2 PRO   213      20.450  33.710 -12.190  1.00  0.00            
ATOM   3426  HG3 PRO   213      19.770  34.140 -10.420  1.00  0.00            
ATOM   3427  CB  PRO   213      18.820  34.940 -12.120  1.00  0.00            
ATOM   3428  HB2 PRO   213      19.120  35.070 -13.160  1.00  0.00            
ATOM   3429  HB3 PRO   213      18.850  35.860 -11.540  1.00  0.00            
ATOM   3430  CA  PRO   213      17.410  34.360 -12.230  1.00  0.00            
ATOM   3431  HA  PRO   213      16.730  35.000 -11.670  1.00  0.00            
ATOM   3432  C   PRO   213      16.840  34.390 -13.660  1.00  0.00            
ATOM   3433  O   PRO   213      17.000  33.550 -14.480  1.00  0.00            
ATOM   3434  N   ILE   214      16.240  35.590 -14.010  1.00  0.00            
ATOM   3435  H   ILE   214      16.350  36.440 -13.480  1.00  0.00            
ATOM   3436  CA  ILE   214      15.600  35.760 -15.320  1.00  0.00            
ATOM   3437  HA  ILE   214      15.320  34.780 -15.710  1.00  0.00            
ATOM   3438  CB  ILE   214      14.330  36.510 -15.080  1.00  0.00            
ATOM   3439  HB  ILE   214      14.440  37.170 -14.220  1.00  0.00            
ATOM   3440  CG2 ILE   214      13.950  37.490 -16.210  1.00  0.00            
ATOM   3441 1HG2 ILE   214      14.580  38.380 -16.070  1.00  0.00            
ATOM   3442 2HG2 ILE   214      14.090  37.040 -17.190  1.00  0.00            
ATOM   3443 3HG2 ILE   214      12.900  37.760 -16.080  1.00  0.00            
ATOM   3444  CG1 ILE   214      13.160  35.590 -14.740  1.00  0.00            
ATOM   3445 2HG1 ILE   214      12.450  36.290 -14.300  1.00  0.00            
ATOM   3446 3HG1 ILE   214      12.770  35.110 -15.640  1.00  0.00            
ATOM   3447  CD1 ILE   214      13.370  34.570 -13.620  1.00  0.00            
ATOM   3448 1HD1 ILE   214      13.940  33.740 -14.060  1.00  0.00            
ATOM   3449 2HD1 ILE   214      13.680  35.060 -12.700  1.00  0.00            
ATOM   3450 3HD1 ILE   214      12.360  34.220 -13.420  1.00  0.00            
ATOM   3451  C   ILE   214      16.520  36.470 -16.290  1.00  0.00            
ATOM   3452  O   ILE   214      17.090  37.520 -15.970  1.00  0.00            
ATOM   3453  N   SER   215      16.790  35.900 -17.530  1.00  0.00            
ATOM   3454  H   SER   215      16.580  34.950 -17.820  1.00  0.00            
ATOM   3455  CA  SER   215      17.790  36.460 -18.430  1.00  0.00            
ATOM   3456  HA  SER   215      18.160  37.400 -18.030  1.00  0.00            
ATOM   3457  CB  SER   215      18.930  35.490 -18.440  1.00  0.00            
ATOM   3458  HB2 SER   215      19.140  35.220 -17.410  1.00  0.00            
ATOM   3459  HB3 SER   215      18.660  34.590 -19.000  1.00  0.00            
ATOM   3460  OG  SER   215      20.090  35.940 -19.000  1.00  0.00            
ATOM   3461  HG  SER   215      20.460  36.530 -18.340  1.00  0.00            
ATOM   3462  C   SER   215      17.330  36.640 -19.870  1.00  0.00            
ATOM   3463  O   SER   215      16.480  35.920 -20.370  1.00  0.00            
ATOM   3464  N   VAL   216      17.860  37.640 -20.550  1.00  0.00            
ATOM   3465  H   VAL   216      18.700  38.030 -20.140  1.00  0.00            
ATOM   3466  CA  VAL   216      17.480  38.180 -21.820  1.00  0.00            
ATOM   3467  HA  VAL   216      16.880  37.420 -22.320  1.00  0.00            
ATOM   3468  CB  VAL   216      16.440  39.320 -21.520  1.00  0.00            
ATOM   3469  HB  VAL   216      15.630  38.770 -21.040  1.00  0.00            
ATOM   3470  CG1 VAL   216      16.970  40.520 -20.720  1.00  0.00            
ATOM   3471 1HG1 VAL   216      16.210  41.290 -20.610  1.00  0.00            
ATOM   3472 2HG1 VAL   216      17.370  40.100 -19.790  1.00  0.00            
ATOM   3473 3HG1 VAL   216      17.820  40.840 -21.300  1.00  0.00            
ATOM   3474  CG2 VAL   216      15.930  39.900 -22.840  1.00  0.00            
ATOM   3475 1HG2 VAL   216      15.180  40.610 -22.470  1.00  0.00            
ATOM   3476 2HG2 VAL   216      16.600  40.390 -23.540  1.00  0.00            
ATOM   3477 3HG2 VAL   216      15.270  39.130 -23.250  1.00  0.00            
ATOM   3478  C   VAL   216      18.660  38.650 -22.670  1.00  0.00            
ATOM   3479  O   VAL   216      19.560  39.350 -22.160  1.00  0.00            
ATOM   3480  N   ASN   217      18.610  38.370 -23.970  1.00  0.00            
ATOM   3481  H   ASN   217      17.790  37.920 -24.350  1.00  0.00            
ATOM   3482  CA  ASN   217      19.590  38.790 -24.960  1.00  0.00            
ATOM   3483  HA  ASN   217      20.550  39.050 -24.510  1.00  0.00            
ATOM   3484  CB  ASN   217      19.950  37.560 -25.830  1.00  0.00            
ATOM   3485  HB2 ASN   217      20.130  36.700 -25.180  1.00  0.00            
ATOM   3486  HB3 ASN   217      19.150  37.330 -26.530  1.00  0.00            
ATOM   3487  CG  ASN   217      21.090  37.790 -26.680  1.00  0.00            
ATOM   3488  OD1 ASN   217      21.030  37.760 -27.910  1.00  0.00            
ATOM   3489  ND2 ASN   217      22.210  37.840 -26.140  1.00  0.00            
ATOM   3490 1HD2 ASN   217      23.000  37.780 -26.780  1.00  0.00            
ATOM   3491 2HD2 ASN   217      22.380  37.720 -25.150  1.00  0.00            
ATOM   3492  C   ASN   217      19.030  39.930 -25.820  1.00  0.00            
ATOM   3493  O   ASN   217      18.010  39.740 -26.450  1.00  0.00            
ATOM   3494  N   VAL   218      19.680  41.120 -25.810  1.00  0.00            
ATOM   3495  H   VAL   218      20.410  41.220 -25.110  1.00  0.00            
ATOM   3496  CA  VAL   218      19.230  42.320 -26.500  1.00  0.00            
ATOM   3497  HA  VAL   218      18.230  42.100 -26.860  1.00  0.00            
ATOM   3498  CB  VAL   218      19.060  43.510 -25.500  1.00  0.00            
ATOM   3499  HB  VAL   218      20.040  43.830 -25.160  1.00  0.00            
ATOM   3500  CG1 VAL   218      18.380  44.660 -26.220  1.00  0.00            
ATOM   3501 1HG1 VAL   218      19.040  45.090 -26.980  1.00  0.00            
ATOM   3502 2HG1 VAL   218      17.430  44.360 -26.670  1.00  0.00            
ATOM   3503 3HG1 VAL   218      18.080  45.490 -25.590  1.00  0.00            
ATOM   3504  CG2 VAL   218      18.170  43.300 -24.280  1.00  0.00            
ATOM   3505 1HG2 VAL   218      18.050  44.180 -23.660  1.00  0.00            
ATOM   3506 2HG2 VAL   218      17.190  42.930 -24.570  1.00  0.00            
ATOM   3507 3HG2 VAL   218      18.710  42.630 -23.610  1.00  0.00            
ATOM   3508  C   VAL   218      20.150  42.780 -27.620  1.00  0.00            
ATOM   3509  O   VAL   218      21.360  42.700 -27.510  1.00  0.00            
ATOM   3510  N   HIE   219      19.560  43.210 -28.750  1.00  0.00            
ATOM   3511  H   HIE   219      18.560  43.340 -28.780  1.00  0.00            
ATOM   3512  CA  HIE   219      20.260  43.680 -29.940  1.00  0.00            
ATOM   3513  HA  HIE   219      21.320  43.910 -29.790  1.00  0.00            
ATOM   3514  CB  HIE   219      20.210  42.550 -30.950  1.00  0.00            
ATOM   3515  HB2 HIE   219      20.790  41.700 -30.610  1.00  0.00            
ATOM   3516  HB3 HIE   219      19.150  42.320 -31.030  1.00  0.00            
ATOM   3517  CG  HIE   219      20.730  42.870 -32.290  1.00  0.00            
ATOM   3518  ND1 HIE   219      22.040  43.090 -32.690  1.00  0.00            
ATOM   3519  CE1 HIE   219      22.040  43.440 -34.030  1.00  0.00            
ATOM   3520  HE1 HIE   219      22.860  43.740 -34.650  1.00  0.00            
ATOM   3521  NE2 HIE   219      20.760  43.480 -34.430  1.00  0.00            
ATOM   3522  HE2 HIE   219      20.500  43.760 -35.370  1.00  0.00            
ATOM   3523  CD2 HIE   219      19.960  43.060 -33.390  1.00  0.00            
ATOM   3524  HD2 HIE   219      18.880  43.060 -33.390  1.00  0.00            
ATOM   3525  C   HIE   219      19.650  44.990 -30.450  1.00  0.00            
ATOM   3526  O   HIE   219      18.410  45.110 -30.370  1.00  0.00            
ATOM   3527  N   VAL   220      20.510  45.910 -30.910  1.00  0.00            
ATOM   3528  H   VAL   220      21.460  45.680 -30.660  1.00  0.00            
ATOM   3529  CA  VAL   220      20.170  47.320 -31.270  1.00  0.00            
ATOM   3530  HA  VAL   220      19.110  47.130 -31.430  1.00  0.00            
ATOM   3531  CB  VAL   220      20.390  48.340 -30.080  1.00  0.00            
ATOM   3532  HB  VAL   220      21.440  48.480 -29.810  1.00  0.00            
ATOM   3533  CG1 VAL   220      19.830  49.770 -30.410  1.00  0.00            
ATOM   3534 1HG1 VAL   220      20.030  50.360 -29.520  1.00  0.00            
ATOM   3535 2HG1 VAL   220      20.340  50.180 -31.280  1.00  0.00            
ATOM   3536 3HG1 VAL   220      18.750  49.760 -30.560  1.00  0.00            
ATOM   3537  CG2 VAL   220      19.790  47.960 -28.780  1.00  0.00            
ATOM   3538 1HG2 VAL   220      20.350  47.100 -28.420  1.00  0.00            
ATOM   3539 2HG2 VAL   220      19.660  48.760 -28.060  1.00  0.00            
ATOM   3540 3HG2 VAL   220      18.790  47.660 -29.100  1.00  0.00            
ATOM   3541  C   VAL   220      20.920  47.760 -32.520  1.00  0.00            
ATOM   3542  O   VAL   220      22.160  47.750 -32.500  1.00  0.00            
ATOM   3543  N   THR   221      20.250  48.290 -33.530  1.00  0.00            
ATOM   3544  H   THR   221      19.270  48.390 -33.300  1.00  0.00            
ATOM   3545  CA  THR   221      20.830  48.710 -34.860  1.00  0.00            
ATOM   3546  HA  THR   221      21.920  48.710 -34.820  1.00  0.00            
ATOM   3547  CB  THR   221      20.230  47.890 -36.020  1.00  0.00            
ATOM   3548  HB  THR   221      19.150  48.050 -36.050  1.00  0.00            
ATOM   3549  CG2 THR   221      20.950  48.030 -37.390  1.00  0.00            
ATOM   3550 1HG2 THR   221      22.010  47.740 -37.370  1.00  0.00            
ATOM   3551 2HG2 THR   221      20.440  47.430 -38.140  1.00  0.00            
ATOM   3552 3HG2 THR   221      20.790  49.030 -37.770  1.00  0.00            
ATOM   3553  OG1 THR   221      20.430  46.510 -35.670  1.00  0.00            
ATOM   3554  HG1 THR   221      19.700  46.310 -35.080  1.00  0.00            
ATOM   3555  C   THR   221      20.470  50.200 -35.120  1.00  0.00            
ATOM   3556  O   THR   221      19.440  50.450 -35.750  1.00  0.00            
ATOM   3557  N   ASN   222      21.340  51.110 -34.750  1.00  0.00            
ATOM   3558  H   ASN   222      22.270  50.850 -34.440  1.00  0.00            
ATOM   3559  CA  ASN   222      21.080  52.570 -34.950  1.00  0.00            
ATOM   3560  HA  ASN   222      20.000  52.650 -35.080  1.00  0.00            
ATOM   3561  CB  ASN   222      21.460  53.360 -33.750  1.00  0.00            
ATOM   3562  HB2 ASN   222      20.950  52.910 -32.900  1.00  0.00            
ATOM   3563  HB3 ASN   222      22.530  53.270 -33.570  1.00  0.00            
ATOM   3564  CG  ASN   222      21.210  54.900 -33.810  1.00  0.00            
ATOM   3565  OD1 ASN   222      20.110  55.390 -34.190  1.00  0.00            
ATOM   3566  ND2 ASN   222      22.190  55.720 -33.420  1.00  0.00            
ATOM   3567 1HD2 ASN   222      21.900  56.690 -33.350  1.00  0.00            
ATOM   3568 2HD2 ASN   222      22.990  55.300 -32.990  1.00  0.00            
ATOM   3569  C   ASN   222      21.510  53.250 -36.270  1.00  0.00            
ATOM   3570  O   ASN   222      22.530  53.900 -36.370  1.00  0.00            
ATOM   3571  N   ASN   223      20.780  53.060 -37.330  1.00  0.00            
ATOM   3572  H   ASN   223      19.990  52.430 -37.370  1.00  0.00            
ATOM   3573  CA  ASN   223      21.070  53.590 -38.690  1.00  0.00            
ATOM   3574  HA  ASN   223      22.140  53.790 -38.740  1.00  0.00            
ATOM   3575  CB  ASN   223      20.730  52.650 -39.820  1.00  0.00            
ATOM   3576  HB2 ASN   223      19.660  52.450 -39.900  1.00  0.00            
ATOM   3577  HB3 ASN   223      20.940  53.140 -40.770  1.00  0.00            
ATOM   3578  CG  ASN   223      21.660  51.450 -39.770  1.00  0.00            
ATOM   3579  OD1 ASN   223      22.830  51.500 -39.660  1.00  0.00            
ATOM   3580  ND2 ASN   223      21.160  50.270 -40.050  1.00  0.00            
ATOM   3581 1HD2 ASN   223      21.880  49.620 -40.340  1.00  0.00            
ATOM   3582 2HD2 ASN   223      20.170  50.130 -40.210  1.00  0.00            
ATOM   3583  C   ASN   223      20.420  55.060 -38.840  1.00  0.00            
ATOM   3584  O   ASN   223      20.040  55.470 -39.910  1.00  0.00            
ATOM   3585  N   THR   224      20.400  55.810 -37.750  1.00  0.00            
ATOM   3586  H   THR   224      20.880  55.460 -36.930  1.00  0.00            
ATOM   3587  CA  THR   224      19.990  57.170 -37.730  1.00  0.00            
ATOM   3588  HA  THR   224      19.610  57.540 -38.690  1.00  0.00            
ATOM   3589  CB  THR   224      18.900  57.530 -36.730  1.00  0.00            
ATOM   3590  HB  THR   224      18.310  58.370 -37.100  1.00  0.00            
ATOM   3591  CG2 THR   224      17.790  56.480 -36.490  1.00  0.00            
ATOM   3592 1HG2 THR   224      17.220  56.420 -37.420  1.00  0.00            
ATOM   3593 2HG2 THR   224      18.180  55.520 -36.150  1.00  0.00            
ATOM   3594 3HG2 THR   224      17.150  56.850 -35.690  1.00  0.00            
ATOM   3595  OG1 THR   224      19.320  57.920 -35.400  1.00  0.00            
ATOM   3596  HG1 THR   224      19.420  57.080 -34.940  1.00  0.00            
ATOM   3597  C   THR   224      21.180  58.090 -37.480  1.00  0.00            
ATOM   3598  O   THR   224      22.310  57.580 -37.230  1.00  0.00            
ATOM   3599  N   ASN   225      20.890  59.380 -37.420  1.00  0.00            
ATOM   3600  H   ASN   225      19.930  59.680 -37.330  1.00  0.00            
ATOM   3601  CA  ASN   225      21.940  60.410 -37.160  1.00  0.00            
ATOM   3602  HA  ASN   225      22.900  59.970 -37.440  1.00  0.00            
ATOM   3603  CB  ASN   225      21.740  61.620 -38.070  1.00  0.00            
ATOM   3604  HB2 ASN   225      20.740  62.000 -37.890  1.00  0.00            
ATOM   3605  HB3 ASN   225      22.380  62.430 -37.710  1.00  0.00            
ATOM   3606  CG  ASN   225      21.910  61.380 -39.550  1.00  0.00            
ATOM   3607  OD1 ASN   225      22.860  61.790 -40.180  1.00  0.00            
ATOM   3608  ND2 ASN   225      21.000  60.700 -40.210  1.00  0.00            
ATOM   3609 1HD2 ASN   225      21.180  60.440 -41.170  1.00  0.00            
ATOM   3610 2HD2 ASN   225      20.060  60.510 -39.880  1.00  0.00            
ATOM   3611  C   ASN   225      22.100  60.810 -35.720  1.00  0.00            
ATOM   3612  O   ASN   225      22.760  61.770 -35.440  1.00  0.00            
ATOM   3613  N   LYS   226      21.430  60.100 -34.750  1.00  0.00            
ATOM   3614  H   LYS   226      20.750  59.400 -35.030  1.00  0.00            
ATOM   3615  CA  LYS   226      21.510  60.520 -33.350  1.00  0.00            
ATOM   3616  HA  LYS   226      22.300  61.260 -33.280  1.00  0.00            
ATOM   3617  CB  LYS   226      20.190  61.220 -32.860  1.00  0.00            
ATOM   3618  HB2 LYS   226      19.390  60.580 -33.230  1.00  0.00            
ATOM   3619  HB3 LYS   226      20.090  61.210 -31.780  1.00  0.00            
ATOM   3620  CG  LYS   226      19.940  62.610 -33.390  1.00  0.00            
ATOM   3621  HG2 LYS   226      19.980  62.630 -34.480  1.00  0.00            
ATOM   3622  HG3 LYS   226      18.940  62.840 -33.040  1.00  0.00            
ATOM   3623  CD  LYS   226      21.070  63.630 -32.880  1.00  0.00            
ATOM   3624  HD2 LYS   226      20.850  63.730 -31.820  1.00  0.00            
ATOM   3625  HD3 LYS   226      22.090  63.260 -32.940  1.00  0.00            
ATOM   3626  CE  LYS   226      20.840  64.960 -33.540  1.00  0.00            
ATOM   3627  HE2 LYS   226      21.010  64.860 -34.620  1.00  0.00            
ATOM   3628  HE3 LYS   226      19.770  65.140 -33.440  1.00  0.00            
ATOM   3629  NZ  LYS   226      21.660  66.030 -32.940  1.00  0.00            
ATOM   3630  HZ1 LYS   226      22.590  65.680 -32.720  1.00  0.00            
ATOM   3631  HZ2 LYS   226      21.640  66.880 -33.470  1.00  0.00            
ATOM   3632  HZ3 LYS   226      21.360  66.280 -32.010  1.00  0.00            
ATOM   3633  C   LYS   226      21.830  59.420 -32.400  1.00  0.00            
ATOM   3634  O   LYS   226      21.580  58.250 -32.730  1.00  0.00            
ATOM   3635  N   THR   227      22.590  59.670 -31.310  1.00  0.00            
ATOM   3636  H   THR   227      22.700  60.640 -31.050  1.00  0.00            
ATOM   3637  CA  THR   227      23.060  58.630 -30.410  1.00  0.00            
ATOM   3638  HA  THR   227      23.500  57.880 -31.070  1.00  0.00            
ATOM   3639  CB  THR   227      24.240  59.250 -29.630  1.00  0.00            
ATOM   3640  HB  THR   227      23.860  60.190 -29.250  1.00  0.00            
ATOM   3641  CG2 THR   227      24.710  58.300 -28.490  1.00  0.00            
ATOM   3642 1HG2 THR   227      23.800  58.020 -27.970  1.00  0.00            
ATOM   3643 2HG2 THR   227      25.100  57.340 -28.830  1.00  0.00            
ATOM   3644 3HG2 THR   227      25.400  58.760 -27.780  1.00  0.00            
ATOM   3645  OG1 THR   227      25.380  59.490 -30.500  1.00  0.00            
ATOM   3646  HG1 THR   227      25.070  60.080 -31.190  1.00  0.00            
ATOM   3647  C   THR   227      21.850  58.150 -29.560  1.00  0.00            
ATOM   3648  O   THR   227      21.070  58.930 -28.960  1.00  0.00            
ATOM   3649  N   VAL   228      21.910  56.850 -29.430  1.00  0.00            
ATOM   3650  H   VAL   228      22.620  56.340 -29.930  1.00  0.00            
ATOM   3651  CA  VAL   228      21.070  56.000 -28.520  1.00  0.00            
ATOM   3652  HA  VAL   228      20.100  56.490 -28.420  1.00  0.00            
ATOM   3653  CB  VAL   228      20.690  54.670 -29.150  1.00  0.00            
ATOM   3654  HB  VAL   228      21.580  54.140 -29.500  1.00  0.00            
ATOM   3655  CG1 VAL   228      20.000  53.720 -28.150  1.00  0.00            
ATOM   3656 1HG1 VAL   228      19.610  52.860 -28.700  1.00  0.00            
ATOM   3657 2HG1 VAL   228      20.650  53.320 -27.380  1.00  0.00            
ATOM   3658 3HG1 VAL   228      19.130  54.190 -27.680  1.00  0.00            
ATOM   3659  CG2 VAL   228      19.760  54.950 -30.400  1.00  0.00            
ATOM   3660 1HG2 VAL   228      20.090  55.780 -31.020  1.00  0.00            
ATOM   3661 2HG2 VAL   228      19.600  54.100 -31.060  1.00  0.00            
ATOM   3662 3HG2 VAL   228      18.780  55.080 -29.960  1.00  0.00            
ATOM   3663  C   VAL   228      21.700  55.950 -27.130  1.00  0.00            
ATOM   3664  O   VAL   228      22.900  55.720 -27.040  1.00  0.00            
ATOM   3665  N   LYS   229      20.860  56.050 -26.110  1.00  0.00            
ATOM   3666  H   LYS   229      19.920  56.320 -26.340  1.00  0.00            
ATOM   3667  CA  LYS   229      21.230  56.070 -24.700  1.00  0.00            
ATOM   3668  HA  LYS   229      22.140  55.480 -24.630  1.00  0.00            
ATOM   3669  CB  LYS   229      21.460  57.490 -24.180  1.00  0.00            
ATOM   3670  HB2 LYS   229      20.480  57.950 -24.050  1.00  0.00            
ATOM   3671  HB3 LYS   229      21.870  57.340 -23.190  1.00  0.00            
ATOM   3672  CG  LYS   229      22.390  58.420 -25.030  1.00  0.00            
ATOM   3673  HG2 LYS   229      23.340  57.940 -25.260  1.00  0.00            
ATOM   3674  HG3 LYS   229      21.850  58.820 -25.890  1.00  0.00            
ATOM   3675  CD  LYS   229      22.900  59.670 -24.180  1.00  0.00            
ATOM   3676  HD2 LYS   229      23.390  60.360 -24.870  1.00  0.00            
ATOM   3677  HD3 LYS   229      22.020  60.200 -23.800  1.00  0.00            
ATOM   3678  CE  LYS   229      23.830  59.240 -23.130  1.00  0.00            
ATOM   3679  HE2 LYS   229      23.270  58.840 -22.290  1.00  0.00            
ATOM   3680  HE3 LYS   229      24.510  58.490 -23.540  1.00  0.00            
ATOM   3681  NZ  LYS   229      24.560  60.430 -22.620  1.00  0.00            
ATOM   3682  HZ1 LYS   229      25.140  60.290 -21.800  1.00  0.00            
ATOM   3683  HZ2 LYS   229      25.080  60.910 -23.340  1.00  0.00            
ATOM   3684  HZ3 LYS   229      23.850  61.100 -22.360  1.00  0.00            
ATOM   3685  C   LYS   229      20.290  55.330 -23.780  1.00  0.00            
ATOM   3686  O   LYS   229      19.080  55.240 -24.040  1.00  0.00            
ATOM   3687  N   LYS   230      20.780  54.790 -22.650  1.00  0.00            
ATOM   3688  H   LYS   230      21.770  54.970 -22.550  1.00  0.00            
ATOM   3689  CA  LYS   230      20.040  54.330 -21.460  1.00  0.00            
ATOM   3690  HA  LYS   230      20.900  54.000 -20.880  1.00  0.00            
ATOM   3691  CB  LYS   230      19.440  55.510 -20.660  1.00  0.00            
ATOM   3692  HB2 LYS   230      18.590  55.970 -21.170  1.00  0.00            
ATOM   3693  HB3 LYS   230      18.990  55.050 -19.780  1.00  0.00            
ATOM   3694  CG  LYS   230      20.360  56.620 -20.260  1.00  0.00            
ATOM   3695  HG2 LYS   230      21.200  56.890 -20.890  1.00  0.00            
ATOM   3696  HG3 LYS   230      19.850  57.570 -20.060  1.00  0.00            
ATOM   3697  CD  LYS   230      20.930  56.220 -18.840  1.00  0.00            
ATOM   3698  HD2 LYS   230      20.190  56.450 -18.080  1.00  0.00            
ATOM   3699  HD3 LYS   230      21.120  55.150 -18.800  1.00  0.00            
ATOM   3700  CE  LYS   230      22.180  57.080 -18.620  1.00  0.00            
ATOM   3701  HE2 LYS   230      23.030  56.760 -19.220  1.00  0.00            
ATOM   3702  HE3 LYS   230      21.850  58.080 -18.900  1.00  0.00            
ATOM   3703  NZ  LYS   230      22.570  57.170 -17.200  1.00  0.00            
ATOM   3704  HZ1 LYS   230      23.280  57.880 -17.070  1.00  0.00            
ATOM   3705  HZ2 LYS   230      21.750  57.430 -16.680  1.00  0.00            
ATOM   3706  HZ3 LYS   230      22.930  56.300 -16.840  1.00  0.00            
ATOM   3707  C   LYS   230      19.060  53.170 -21.710  1.00  0.00            
ATOM   3708  O   LYS   230      17.840  53.390 -21.650  1.00  0.00            
ATOM   3709  N   ILE   231      19.620  52.000 -21.960  1.00  0.00            
ATOM   3710  H   ILE   231      20.620  51.860 -21.890  1.00  0.00            
ATOM   3711  CA  ILE   231      18.800  50.730 -22.040  1.00  0.00            
ATOM   3712  HA  ILE   231      17.900  51.040 -22.590  1.00  0.00            
ATOM   3713  CB  ILE   231      19.440  49.520 -22.800  1.00  0.00            
ATOM   3714  HB  ILE   231      20.240  49.170 -22.150  1.00  0.00            
ATOM   3715  CG2 ILE   231      18.420  48.360 -22.850  1.00  0.00            
ATOM   3716 1HG2 ILE   231      18.180  47.790 -21.940  1.00  0.00            
ATOM   3717 2HG2 ILE   231      17.500  48.770 -23.270  1.00  0.00            
ATOM   3718 3HG2 ILE   231      18.920  47.660 -23.520  1.00  0.00            
ATOM   3719  CG1 ILE   231      19.850  49.870 -24.310  1.00  0.00            
ATOM   3720 2HG1 ILE   231      19.040  49.720 -25.020  1.00  0.00            
ATOM   3721 3HG1 ILE   231      20.160  50.900 -24.460  1.00  0.00            
ATOM   3722  CD1 ILE   231      21.020  49.120 -24.810  1.00  0.00            
ATOM   3723 1HD1 ILE   231      20.930  48.050 -24.630  1.00  0.00            
ATOM   3724 2HD1 ILE   231      21.130  49.190 -25.890  1.00  0.00            
ATOM   3725 3HD1 ILE   231      21.890  49.450 -24.250  1.00  0.00            
ATOM   3726  C   ILE   231      18.300  50.270 -20.680  1.00  0.00            
ATOM   3727  O   ILE   231      19.120  50.320 -19.750  1.00  0.00            
ATOM   3728  N   LYS   232      17.000  49.860 -20.520  1.00  0.00            
ATOM   3729  H   LYS   232      16.380  50.000 -21.310  1.00  0.00            
ATOM   3730  CA  LYS   232      16.320  49.450 -19.260  1.00  0.00            
ATOM   3731  HA  LYS   232      17.060  49.370 -18.470  1.00  0.00            
ATOM   3732  CB  LYS   232      15.420  50.670 -18.850  1.00  0.00            
ATOM   3733  HB2 LYS   232      14.720  50.830 -19.670  1.00  0.00            
ATOM   3734  HB3 LYS   232      14.860  50.430 -17.950  1.00  0.00            
ATOM   3735  CG  LYS   232      16.140  51.960 -18.600  1.00  0.00            
ATOM   3736  HG2 LYS   232      16.930  51.740 -17.880  1.00  0.00            
ATOM   3737  HG3 LYS   232      16.570  52.310 -19.540  1.00  0.00            
ATOM   3738  CD  LYS   232      15.360  53.160 -17.950  1.00  0.00            
ATOM   3739  HD2 LYS   232      14.450  53.440 -18.470  1.00  0.00            
ATOM   3740  HD3 LYS   232      15.240  52.880 -16.910  1.00  0.00            
ATOM   3741  CE  LYS   232      16.170  54.420 -17.880  1.00  0.00            
ATOM   3742  HE2 LYS   232      16.550  54.790 -18.830  1.00  0.00            
ATOM   3743  HE3 LYS   232      15.470  55.170 -17.510  1.00  0.00            
ATOM   3744  NZ  LYS   232      17.270  54.290 -16.950  1.00  0.00            
ATOM   3745  HZ1 LYS   232      17.510  55.190 -16.570  1.00  0.00            
ATOM   3746  HZ2 LYS   232      17.050  53.730 -16.140  1.00  0.00            
ATOM   3747  HZ3 LYS   232      18.120  53.970 -17.400  1.00  0.00            
ATOM   3748  C   LYS   232      15.560  48.170 -19.410  1.00  0.00            
ATOM   3749  O   LYS   232      15.120  47.980 -20.530  1.00  0.00            
ATOM   3750  N   ILE   233      15.420  47.410 -18.390  1.00  0.00            
ATOM   3751  H   ILE   233      15.920  47.670 -17.550  1.00  0.00            
ATOM   3752  CA  ILE   233      14.810  46.120 -18.340  1.00  0.00            
ATOM   3753  HA  ILE   233      14.080  46.070 -19.150  1.00  0.00            
ATOM   3754  CB  ILE   233      15.650  44.880 -18.400  1.00  0.00            
ATOM   3755  HB  ILE   233      16.300  44.920 -17.530  1.00  0.00            
ATOM   3756  CG2 ILE   233      14.870  43.520 -18.190  1.00  0.00            
ATOM   3757 1HG2 ILE   233      15.350  42.600 -18.520  1.00  0.00            
ATOM   3758 2HG2 ILE   233      14.590  43.310 -17.150  1.00  0.00            
ATOM   3759 3HG2 ILE   233      13.960  43.540 -18.780  1.00  0.00            
ATOM   3760  CG1 ILE   233      16.480  44.850 -19.650  1.00  0.00            
ATOM   3761 2HG1 ILE   233      16.650  43.800 -19.890  1.00  0.00            
ATOM   3762 3HG1 ILE   233      16.000  45.450 -20.430  1.00  0.00            
ATOM   3763  CD1 ILE   233      17.800  45.500 -19.440  1.00  0.00            
ATOM   3764 1HD1 ILE   233      17.700  46.440 -18.910  1.00  0.00            
ATOM   3765 2HD1 ILE   233      18.520  44.860 -18.930  1.00  0.00            
ATOM   3766 3HD1 ILE   233      18.260  45.750 -20.400  1.00  0.00            
ATOM   3767  C   ILE   233      13.880  46.200 -17.090  1.00  0.00            
ATOM   3768  O   ILE   233      14.320  46.670 -16.020  1.00  0.00            
ATOM   3769  N   SER   234      12.640  45.750 -17.150  1.00  0.00            
ATOM   3770  H   SER   234      12.190  45.700 -18.050  1.00  0.00            
ATOM   3771  CA  SER   234      11.750  45.560 -16.010  1.00  0.00            
ATOM   3772  HA  SER   234      12.320  45.350 -15.110  1.00  0.00            
ATOM   3773  CB  SER   234      10.810  46.810 -15.760  1.00  0.00            
ATOM   3774  HB2 SER   234      10.220  46.580 -14.870  1.00  0.00            
ATOM   3775  HB3 SER   234      11.380  47.710 -15.510  1.00  0.00            
ATOM   3776  OG  SER   234      10.050  46.860 -16.910  1.00  0.00            
ATOM   3777  HG  SER   234       9.170  47.120 -16.630  1.00  0.00            
ATOM   3778  C   SER   234      10.950  44.240 -16.140  1.00  0.00            
ATOM   3779  O   SER   234      10.840  43.600 -17.150  1.00  0.00            
ATOM   3780  N   VAL   235      10.500  43.750 -14.940  1.00  0.00            
ATOM   3781  H   VAL   235      10.680  44.330 -14.130  1.00  0.00            
ATOM   3782  CA  VAL   235       9.660  42.530 -14.800  1.00  0.00            
ATOM   3783  HA  VAL   235       9.390  42.300 -15.830  1.00  0.00            
ATOM   3784  CB  VAL   235      10.470  41.350 -14.360  1.00  0.00            
ATOM   3785  HB  VAL   235      10.750  41.440 -13.310  1.00  0.00            
ATOM   3786  CG1 VAL   235       9.670  39.970 -14.420  1.00  0.00            
ATOM   3787 1HG1 VAL   235      10.260  39.130 -14.070  1.00  0.00            
ATOM   3788 2HG1 VAL   235       8.740  40.010 -13.850  1.00  0.00            
ATOM   3789 3HG1 VAL   235       9.400  39.810 -15.470  1.00  0.00            
ATOM   3790  CG2 VAL   235      11.850  41.250 -15.010  1.00  0.00            
ATOM   3791 1HG2 VAL   235      12.160  40.220 -14.840  1.00  0.00            
ATOM   3792 2HG2 VAL   235      11.910  41.520 -16.060  1.00  0.00            
ATOM   3793 3HG2 VAL   235      12.530  41.940 -14.500  1.00  0.00            
ATOM   3794  C   VAL   235       8.400  42.720 -14.040  1.00  0.00            
ATOM   3795  O   VAL   235       8.510  43.100 -12.880  1.00  0.00            
ATOM   3796  N   ARG   236       7.220  42.530 -14.630  1.00  0.00            
ATOM   3797  H   ARG   236       7.130  42.320 -15.610  1.00  0.00            
ATOM   3798  CA  ARG   236       5.960  42.890 -13.930  1.00  0.00            
ATOM   3799  HA  ARG   236       6.230  43.180 -12.910  1.00  0.00            
ATOM   3800  CB  ARG   236       5.270  44.090 -14.700  1.00  0.00            
ATOM   3801  HB2 ARG   236       5.090  43.850 -15.740  1.00  0.00            
ATOM   3802  HB3 ARG   236       4.280  44.180 -14.240  1.00  0.00            
ATOM   3803  CG  ARG   236       6.080  45.400 -14.610  1.00  0.00            
ATOM   3804  HG2 ARG   236       6.190  45.660 -13.560  1.00  0.00            
ATOM   3805  HG3 ARG   236       7.080  45.290 -15.030  1.00  0.00            
ATOM   3806  CD  ARG   236       5.340  46.570 -15.240  1.00  0.00            
ATOM   3807  HD2 ARG   236       4.310  46.550 -14.890  1.00  0.00            
ATOM   3808  HD3 ARG   236       5.830  47.500 -14.930  1.00  0.00            
ATOM   3809  NE  ARG   236       5.280  46.280 -16.620  1.00  0.00            
ATOM   3810  HE  ARG   236       5.940  45.650 -17.040  1.00  0.00            
ATOM   3811  CZ  ARG   236       4.330  46.750 -17.420  1.00  0.00            
ATOM   3812  NH1 ARG   236       3.500  47.640 -17.010  1.00  0.00            
ATOM   3813 1HH1 ARG   236       3.340  47.970 -16.070  1.00  0.00            
ATOM   3814 2HH1 ARG   236       2.840  47.960 -17.700  1.00  0.00            
ATOM   3815  NH2 ARG   236       4.110  46.270 -18.630  1.00  0.00            
ATOM   3816 1HH2 ARG   236       4.760  45.630 -19.070  1.00  0.00            
ATOM   3817 2HH2 ARG   236       3.460  46.750 -19.230  1.00  0.00            
ATOM   3818  C   ARG   236       5.060  41.630 -13.840  1.00  0.00            
ATOM   3819  O   ARG   236       5.130  40.740 -14.710  1.00  0.00            
ATOM   3820  N   GLN   237       4.320  41.530 -12.710  1.00  0.00            
ATOM   3821  H   GLN   237       4.520  42.190 -11.960  1.00  0.00            
ATOM   3822  CA  GLN   237       3.310  40.560 -12.510  1.00  0.00            
ATOM   3823  HA  GLN   237       3.540  39.750 -13.200  1.00  0.00            
ATOM   3824  CB  GLN   237       3.620  39.950 -11.090  1.00  0.00            
ATOM   3825  HB2 GLN   237       4.680  39.680 -11.030  1.00  0.00            
ATOM   3826  HB3 GLN   237       3.420  40.710 -10.340  1.00  0.00            
ATOM   3827  CG  GLN   237       2.760  38.720 -10.730  1.00  0.00            
ATOM   3828  HG2 GLN   237       1.700  38.850 -10.970  1.00  0.00            
ATOM   3829  HG3 GLN   237       3.130  37.880 -11.320  1.00  0.00            
ATOM   3830  CD  GLN   237       2.910  38.570  -9.180  1.00  0.00            
ATOM   3831  OE1 GLN   237       2.410  39.380  -8.450  1.00  0.00            
ATOM   3832  NE2 GLN   237       3.480  37.510  -8.550  1.00  0.00            
ATOM   3833 1HE2 GLN   237       3.480  37.510  -7.540  1.00  0.00            
ATOM   3834 2HE2 GLN   237       3.930  36.770  -9.060  1.00  0.00            
ATOM   3835  C   GLN   237       1.930  41.100 -12.530  1.00  0.00            
ATOM   3836  O   GLN   237       1.690  42.110 -11.910  1.00  0.00            
ATOM   3837  N   TYR   238       1.000  40.450 -13.180  1.00  0.00            
ATOM   3838  H   TYR   238       1.180  39.630 -13.740  1.00  0.00            
ATOM   3839  CA  TYR   238      -0.420  40.710 -13.140  1.00  0.00            
ATOM   3840  HA  TYR   238      -0.690  41.570 -12.520  1.00  0.00            
ATOM   3841  CB  TYR   238      -0.830  40.970 -14.600  1.00  0.00            
ATOM   3842  HB2 TYR   238      -0.340  40.150 -15.130  1.00  0.00            
ATOM   3843  HB3 TYR   238      -1.890  40.840 -14.820  1.00  0.00            
ATOM   3844  CG  TYR   238      -0.350  42.250 -15.190  1.00  0.00            
ATOM   3845  CD1 TYR   238       0.900  42.470 -15.820  1.00  0.00            
ATOM   3846  HD1 TYR   238       1.590  41.640 -15.750  1.00  0.00            
ATOM   3847  CE1 TYR   238       1.330  43.710 -16.330  1.00  0.00            
ATOM   3848  HE1 TYR   238       2.290  43.760 -16.810  1.00  0.00            
ATOM   3849  CZ  TYR   238       0.420  44.790 -16.300  1.00  0.00            
ATOM   3850  OH  TYR   238       0.800  46.020 -16.770  1.00  0.00            
ATOM   3851  HH  TYR   238       0.070  46.620 -16.600  1.00  0.00            
ATOM   3852  CE2 TYR   238      -0.900  44.590 -15.760  1.00  0.00            
ATOM   3853  HE2 TYR   238      -1.580  45.430 -15.680  1.00  0.00            
ATOM   3854  CD2 TYR   238      -1.250  43.370 -15.120  1.00  0.00            
ATOM   3855  HD2 TYR   238      -2.190  43.150 -14.650  1.00  0.00            
ATOM   3856  C   TYR   238      -1.320  39.510 -12.560  1.00  0.00            
ATOM   3857  O   TYR   238      -0.990  38.340 -12.900  1.00  0.00            
ATOM   3858  N   ALA   239      -2.380  39.770 -11.760  1.00  0.00            
ATOM   3859  H   ALA   239      -2.380  40.730 -11.430  1.00  0.00            
ATOM   3860  CA  ALA   239      -3.340  38.830 -11.270  1.00  0.00            
ATOM   3861  HA  ALA   239      -3.160  37.820 -11.640  1.00  0.00            
ATOM   3862  CB  ALA   239      -3.180  38.800  -9.740  1.00  0.00            
ATOM   3863  HB1 ALA   239      -4.070  38.510  -9.190  1.00  0.00            
ATOM   3864  HB2 ALA   239      -2.330  38.200  -9.420  1.00  0.00            
ATOM   3865  HB3 ALA   239      -2.900  39.800  -9.410  1.00  0.00            
ATOM   3866  C   ALA   239      -4.750  39.290 -11.650  1.00  0.00            
ATOM   3867  O   ALA   239      -5.240  40.340 -11.200  1.00  0.00            
ATOM   3868  N   ASP   240      -5.510  38.550 -12.500  1.00  0.00            
ATOM   3869  H   ASP   240      -5.050  37.720 -12.840  1.00  0.00            
ATOM   3870  CA  ASP   240      -6.980  38.740 -12.730  1.00  0.00            
ATOM   3871  HA  ASP   240      -7.170  39.820 -12.780  1.00  0.00            
ATOM   3872  CB  ASP   240      -7.360  38.150 -14.060  1.00  0.00            
ATOM   3873  HB2 ASP   240      -6.840  37.200 -14.160  1.00  0.00            
ATOM   3874  HB3 ASP   240      -8.410  37.900 -14.190  1.00  0.00            
ATOM   3875  CG  ASP   240      -6.970  39.100 -15.200  1.00  0.00            
ATOM   3876  OD1 ASP   240      -6.340  38.600 -16.140  1.00  0.00            
ATOM   3877  OD2 ASP   240      -7.400  40.300 -15.220  1.00  0.00            
ATOM   3878  C   ASP   240      -7.780  38.090 -11.600  1.00  0.00            
ATOM   3879  O   ASP   240      -7.550  36.890 -11.340  1.00  0.00            
ATOM   3880  N   ILE   241      -8.620  38.830 -10.850  1.00  0.00            
ATOM   3881  H   ILE   241      -8.840  39.760 -11.170  1.00  0.00            
ATOM   3882  CA  ILE   241      -9.500  38.280  -9.790  1.00  0.00            
ATOM   3883  HA  ILE   241      -9.110  37.320  -9.450  1.00  0.00            
ATOM   3884  CB  ILE   241      -9.420  39.030  -8.460  1.00  0.00            
ATOM   3885  HB  ILE   241      -9.870  40.020  -8.540  1.00  0.00            
ATOM   3886  CG2 ILE   241     -10.140  38.130  -7.440  1.00  0.00            
ATOM   3887 1HG2 ILE   241     -10.080  37.050  -7.590  1.00  0.00            
ATOM   3888 2HG2 ILE   241      -9.930  38.490  -6.430  1.00  0.00            
ATOM   3889 3HG2 ILE   241     -11.230  38.230  -7.460  1.00  0.00            
ATOM   3890  CG1 ILE   241      -7.950  39.070  -7.990  1.00  0.00            
ATOM   3891 2HG1 ILE   241      -7.810  38.590  -7.030  1.00  0.00            
ATOM   3892 3HG1 ILE   241      -7.250  38.530  -8.630  1.00  0.00            
ATOM   3893  CD1 ILE   241      -7.510  40.620  -7.970  1.00  0.00            
ATOM   3894 1HD1 ILE   241      -7.660  41.020  -8.970  1.00  0.00            
ATOM   3895 2HD1 ILE   241      -8.110  41.130  -7.220  1.00  0.00            
ATOM   3896 3HD1 ILE   241      -6.460  40.730  -7.720  1.00  0.00            
ATOM   3897  C   ILE   241     -10.920  38.220 -10.340  1.00  0.00            
ATOM   3898  O   ILE   241     -11.500  39.310 -10.740  1.00  0.00            
ATOM   3899  N   CYS   242     -11.550  37.000 -10.350  1.00  0.00            
ATOM   3900  H   CYS   242     -11.100  36.170 -10.000  1.00  0.00            
ATOM   3901  CA  CYS   242     -12.810  36.710 -11.040  1.00  0.00            
ATOM   3902  HA  CYS   242     -12.970  37.440 -11.830  1.00  0.00            
ATOM   3903  CB  CYS   242     -12.680  35.380 -11.770  1.00  0.00            
ATOM   3904  HB2 CYS   242     -12.970  34.580 -11.090  1.00  0.00            
ATOM   3905  HB3 CYS   242     -13.340  35.380 -12.640  1.00  0.00            
ATOM   3906  SG  CYS   242     -11.080  34.990 -12.440  1.00  0.00            
ATOM   3907  HG  CYS   242     -10.620  34.520 -11.280  1.00  0.00            
ATOM   3908  C   CYS   242     -14.110  36.640 -10.250  1.00  0.00            
ATOM   3909  O   CYS   242     -15.160  36.440 -10.840  1.00  0.00            
ATOM   3910  N   LEU   243     -14.000  36.700  -8.900  1.00  0.00            
ATOM   3911  H   LEU   243     -13.100  36.940  -8.500  1.00  0.00            
ATOM   3912  CA  LEU   243     -15.060  36.400  -7.970  1.00  0.00            
ATOM   3913  HA  LEU   243     -15.980  36.310  -8.550  1.00  0.00            
ATOM   3914  CB  LEU   243     -14.640  35.090  -7.270  1.00  0.00            
ATOM   3915  HB2 LEU   243     -13.710  35.290  -6.760  1.00  0.00            
ATOM   3916  HB3 LEU   243     -15.430  34.930  -6.540  1.00  0.00            
ATOM   3917  CG  LEU   243     -14.500  33.760  -8.090  1.00  0.00            
ATOM   3918  HG  LEU   243     -13.720  33.880  -8.840  1.00  0.00            
ATOM   3919  CD1 LEU   243     -14.100  32.610  -7.200  1.00  0.00            
ATOM   3920 1HD1 LEU   243     -13.080  32.630  -6.810  1.00  0.00            
ATOM   3921 2HD1 LEU   243     -14.870  32.600  -6.440  1.00  0.00            
ATOM   3922 3HD1 LEU   243     -14.150  31.680  -7.770  1.00  0.00            
ATOM   3923  CD2 LEU   243     -15.840  33.360  -8.700  1.00  0.00            
ATOM   3924 1HD2 LEU   243     -16.660  33.150  -8.020  1.00  0.00            
ATOM   3925 2HD2 LEU   243     -16.220  34.060  -9.450  1.00  0.00            
ATOM   3926 3HD2 LEU   243     -15.670  32.450  -9.270  1.00  0.00            
ATOM   3927  C   LEU   243     -15.230  37.540  -6.960  1.00  0.00            
ATOM   3928  O   LEU   243     -14.360  38.420  -6.830  1.00  0.00            
ATOM   3929  N   PHE   244     -16.340  37.650  -6.250  1.00  0.00            
ATOM   3930  H   PHE   244     -16.990  36.880  -6.300  1.00  0.00            
ATOM   3931  CA  PHE   244     -16.760  38.810  -5.420  1.00  0.00            
ATOM   3932  HA  PHE   244     -17.800  38.540  -5.250  1.00  0.00            
ATOM   3933  CB  PHE   244     -15.910  38.770  -4.100  1.00  0.00            
ATOM   3934  HB2 PHE   244     -15.790  37.710  -3.880  1.00  0.00            
ATOM   3935  HB3 PHE   244     -14.890  39.170  -4.130  1.00  0.00            
ATOM   3936  CG  PHE   244     -16.590  39.420  -2.940  1.00  0.00            
ATOM   3937  CD1 PHE   244     -17.860  38.980  -2.510  1.00  0.00            
ATOM   3938  HD1 PHE   244     -18.350  38.150  -3.000  1.00  0.00            
ATOM   3939  CE1 PHE   244     -18.490  39.660  -1.460  1.00  0.00            
ATOM   3940  HE1 PHE   244     -19.400  39.290  -1.010  1.00  0.00            
ATOM   3941  CZ  PHE   244     -17.880  40.770  -0.830  1.00  0.00            
ATOM   3942  HZ  PHE   244     -18.250  41.290   0.040  1.00  0.00            
ATOM   3943  CE2 PHE   244     -16.620  41.180  -1.230  1.00  0.00            
ATOM   3944  HE2 PHE   244     -16.170  41.970  -0.650  1.00  0.00            
ATOM   3945  CD2 PHE   244     -16.010  40.560  -2.280  1.00  0.00            
ATOM   3946  HD2 PHE   244     -15.120  41.060  -2.640  1.00  0.00            
ATOM   3947  C   PHE   244     -16.860  40.170  -6.090  1.00  0.00            
ATOM   3948  O   PHE   244     -16.370  41.160  -5.550  1.00  0.00            
ATOM   3949  N   ASN   245     -17.390  40.170  -7.300  1.00  0.00            
ATOM   3950  H   ASN   245     -17.960  39.410  -7.640  1.00  0.00            
ATOM   3951  CA  ASN   245     -17.070  41.110  -8.400  1.00  0.00            
ATOM   3952  HA  ASN   245     -17.540  40.570  -9.230  1.00  0.00            
ATOM   3953  CB  ASN   245     -17.900  42.370  -8.220  1.00  0.00            
ATOM   3954  HB2 ASN   245     -17.670  42.840  -7.260  1.00  0.00            
ATOM   3955  HB3 ASN   245     -17.650  43.090  -9.000  1.00  0.00            
ATOM   3956  CG  ASN   245     -19.440  42.170  -8.450  1.00  0.00            
ATOM   3957  OD1 ASN   245     -19.950  41.140  -8.850  1.00  0.00            
ATOM   3958  ND2 ASN   245     -20.280  43.150  -8.230  1.00  0.00            
ATOM   3959 1HD2 ASN   245     -21.260  42.970  -8.430  1.00  0.00            
ATOM   3960 2HD2 ASN   245     -19.930  44.030  -7.870  1.00  0.00            
ATOM   3961  C   ASN   245     -15.510  41.340  -8.750  1.00  0.00            
ATOM   3962  O   ASN   245     -14.580  41.340  -7.980  1.00  0.00            
ATOM   3963  N   THR   246     -15.390  41.410 -10.030  1.00  0.00            
ATOM   3964  H   THR   246     -16.250  41.580 -10.550  1.00  0.00            
ATOM   3965  CA  THR   246     -14.090  41.320 -10.830  1.00  0.00            
ATOM   3966  HA  THR   246     -13.610  40.520 -10.280  1.00  0.00            
ATOM   3967  CB  THR   246     -14.350  41.100 -12.270  1.00  0.00            
ATOM   3968  HB  THR   246     -13.360  40.870 -12.670  1.00  0.00            
ATOM   3969  CG2 THR   246     -15.220  39.970 -12.750  1.00  0.00            
ATOM   3970 1HG2 THR   246     -14.930  39.870 -13.790  1.00  0.00            
ATOM   3971 2HG2 THR   246     -15.030  39.050 -12.190  1.00  0.00            
ATOM   3972 3HG2 THR   246     -16.280  40.190 -12.640  1.00  0.00            
ATOM   3973  OG1 THR   246     -14.850  42.230 -12.970  1.00  0.00            
ATOM   3974  HG1 THR   246     -14.070  42.560 -13.420  1.00  0.00            
ATOM   3975  C   THR   246     -13.170  42.500 -10.560  1.00  0.00            
ATOM   3976  O   THR   246     -13.700  43.590 -10.370  1.00  0.00            
ATOM   3977  N   ALA   247     -11.900  42.190 -10.520  1.00  0.00            
ATOM   3978  H   ALA   247     -11.620  41.260 -10.780  1.00  0.00            
ATOM   3979  CA  ALA   247     -10.890  43.180 -10.430  1.00  0.00            
ATOM   3980  HA  ALA   247     -11.220  44.030 -11.040  1.00  0.00            
ATOM   3981  CB  ALA   247     -10.600  43.550  -8.980  1.00  0.00            
ATOM   3982  HB1 ALA   247     -11.490  43.570  -8.360  1.00  0.00            
ATOM   3983  HB2 ALA   247      -9.800  42.930  -8.580  1.00  0.00            
ATOM   3984  HB3 ALA   247     -10.160  44.550  -9.050  1.00  0.00            
ATOM   3985  C   ALA   247      -9.620  42.560 -11.070  1.00  0.00            
ATOM   3986  O   ALA   247      -9.620  41.430 -11.550  1.00  0.00            
ATOM   3987  N   GLN   248      -8.530  43.380 -11.200  1.00  0.00            
ATOM   3988  H   GLN   248      -8.640  44.340 -10.910  1.00  0.00            
ATOM   3989  CA  GLN   248      -7.180  43.050 -11.590  1.00  0.00            
ATOM   3990  HA  GLN   248      -7.030  41.980 -11.710  1.00  0.00            
ATOM   3991  CB  GLN   248      -7.010  43.750 -12.990  1.00  0.00            
ATOM   3992  HB2 GLN   248      -7.850  43.390 -13.580  1.00  0.00            
ATOM   3993  HB3 GLN   248      -7.200  44.810 -12.840  1.00  0.00            
ATOM   3994  CG  GLN   248      -5.700  43.360 -13.630  1.00  0.00            
ATOM   3995  HG2 GLN   248      -4.920  43.960 -13.160  1.00  0.00            
ATOM   3996  HG3 GLN   248      -5.530  42.280 -13.640  1.00  0.00            
ATOM   3997  CD  GLN   248      -5.750  43.760 -15.060  1.00  0.00            
ATOM   3998  OE1 GLN   248      -5.230  44.820 -15.400  1.00  0.00            
ATOM   3999  NE2 GLN   248      -6.260  42.940 -15.960  1.00  0.00            
ATOM   4000 1HE2 GLN   248      -6.050  43.140 -16.930  1.00  0.00            
ATOM   4001 2HE2 GLN   248      -6.600  42.020 -15.710  1.00  0.00            
ATOM   4002  C   GLN   248      -6.290  43.700 -10.590  1.00  0.00            
ATOM   4003  O   GLN   248      -6.620  44.800 -10.140  1.00  0.00            
ATOM   4004  N   TYR   249      -5.050  43.160 -10.430  1.00  0.00            
ATOM   4005  H   TYR   249      -4.860  42.310 -10.940  1.00  0.00            
ATOM   4006  CA  TYR   249      -3.910  43.880  -9.790  1.00  0.00            
ATOM   4007  HA  TYR   249      -4.150  44.940  -9.740  1.00  0.00            
ATOM   4008  CB  TYR   249      -3.670  43.400  -8.420  1.00  0.00            
ATOM   4009  HB2 TYR   249      -3.390  42.350  -8.420  1.00  0.00            
ATOM   4010  HB3 TYR   249      -2.910  43.970  -7.880  1.00  0.00            
ATOM   4011  CG  TYR   249      -4.860  43.680  -7.520  1.00  0.00            
ATOM   4012  CD1 TYR   249      -5.270  42.700  -6.620  1.00  0.00            
ATOM   4013  HD1 TYR   249      -4.770  41.760  -6.720  1.00  0.00            
ATOM   4014  CE1 TYR   249      -6.350  42.880  -5.710  1.00  0.00            
ATOM   4015  HE1 TYR   249      -6.660  42.050  -5.110  1.00  0.00            
ATOM   4016  CZ  TYR   249      -6.990  44.140  -5.660  1.00  0.00            
ATOM   4017  OH  TYR   249      -7.790  44.300  -4.600  1.00  0.00            
ATOM   4018  HH  TYR   249      -8.110  45.210  -4.560  1.00  0.00            
ATOM   4019  CE2 TYR   249      -6.490  45.170  -6.430  1.00  0.00            
ATOM   4020  HE2 TYR   249      -6.990  46.130  -6.400  1.00  0.00            
ATOM   4021  CD2 TYR   249      -5.440  44.970  -7.410  1.00  0.00            
ATOM   4022  HD2 TYR   249      -5.230  45.760  -8.120  1.00  0.00            
ATOM   4023  C   TYR   249      -2.750  43.750 -10.790  1.00  0.00            
ATOM   4024  O   TYR   249      -2.770  43.050 -11.860  1.00  0.00            
ATOM   4025  N   LYS   250      -1.700  44.350 -10.360  1.00  0.00            
ATOM   4026  H   LYS   250      -1.910  44.930  -9.560  1.00  0.00            
ATOM   4027  CA  LYS   250      -0.340  44.370 -10.910  1.00  0.00            
ATOM   4028  HA  LYS   250      -0.260  43.350 -11.300  1.00  0.00            
ATOM   4029  CB  LYS   250      -0.340  45.430 -12.070  1.00  0.00            
ATOM   4030  HB2 LYS   250       0.690  45.530 -12.410  1.00  0.00            
ATOM   4031  HB3 LYS   250      -1.050  45.190 -12.850  1.00  0.00            
ATOM   4032  CG  LYS   250      -0.710  46.880 -11.580  1.00  0.00            
ATOM   4033  HG2 LYS   250      -1.710  46.790 -11.130  1.00  0.00            
ATOM   4034  HG3 LYS   250      -0.020  47.100 -10.770  1.00  0.00            
ATOM   4035  CD  LYS   250      -0.730  47.900 -12.690  1.00  0.00            
ATOM   4036  HD2 LYS   250       0.250  47.920 -13.170  1.00  0.00            
ATOM   4037  HD3 LYS   250      -1.360  47.510 -13.490  1.00  0.00            
ATOM   4038  CE  LYS   250      -1.270  49.260 -12.350  1.00  0.00            
ATOM   4039  HE2 LYS   250      -2.240  49.130 -11.870  1.00  0.00            
ATOM   4040  HE3 LYS   250      -0.640  49.770 -11.620  1.00  0.00            
ATOM   4041  NZ  LYS   250      -1.310  50.110 -13.510  1.00  0.00            
ATOM   4042  HZ1 LYS   250      -0.410  50.500 -13.770  1.00  0.00            
ATOM   4043  HZ2 LYS   250      -1.750  49.600 -14.260  1.00  0.00            
ATOM   4044  HZ3 LYS   250      -1.820  50.920 -13.190  1.00  0.00            
ATOM   4045  C   LYS   250       0.640  44.590  -9.790  1.00  0.00            
ATOM   4046  O   LYS   250       0.320  45.220  -8.790  1.00  0.00            
ATOM   4047  N   CYS   251       1.890  44.140  -9.990  1.00  0.00            
ATOM   4048  H   CYS   251       2.140  43.710 -10.870  1.00  0.00            
ATOM   4049  CA  CYS   251       3.010  44.420  -9.130  1.00  0.00            
ATOM   4050  HA  CYS   251       2.830  45.400  -8.690  1.00  0.00            
ATOM   4051  CB  CYS   251       3.110  43.390  -7.970  1.00  0.00            
ATOM   4052  HB2 CYS   251       2.110  43.130  -7.620  1.00  0.00            
ATOM   4053  HB3 CYS   251       3.560  42.510  -8.420  1.00  0.00            
ATOM   4054  SG  CYS   251       4.370  43.860  -6.780  1.00  0.00            
ATOM   4055  HG  CYS   251       3.470  44.580  -6.100  1.00  0.00            
ATOM   4056  C   CYS   251       4.330  44.420  -9.960  1.00  0.00            
ATOM   4057  O   CYS   251       4.670  43.350 -10.490  1.00  0.00            
ATOM   4058  N   PRO   252       5.130  45.470  -9.870  1.00  0.00            
ATOM   4059  CD  PRO   252       4.860  46.770  -9.310  1.00  0.00            
ATOM   4060  HD2 PRO   252       4.750  46.680  -8.220  1.00  0.00            
ATOM   4061  HD3 PRO   252       3.970  47.240  -9.730  1.00  0.00            
ATOM   4062  CG  PRO   252       6.050  47.710  -9.540  1.00  0.00            
ATOM   4063  HG2 PRO   252       6.670  47.790  -8.650  1.00  0.00            
ATOM   4064  HG3 PRO   252       5.800  48.710  -9.910  1.00  0.00            
ATOM   4065  CB  PRO   252       6.850  47.010 -10.640  1.00  0.00            
ATOM   4066  HB2 PRO   252       7.940  47.150 -10.660  1.00  0.00            
ATOM   4067  HB3 PRO   252       6.410  47.180 -11.620  1.00  0.00            
ATOM   4068  CA  PRO   252       6.510  45.500 -10.400  1.00  0.00            
ATOM   4069  HA  PRO   252       6.580  45.010 -11.370  1.00  0.00            
ATOM   4070  C   PRO   252       7.480  44.780  -9.470  1.00  0.00            
ATOM   4071  O   PRO   252       7.600  45.180  -8.320  1.00  0.00            
ATOM   4072  N   VAL   253       8.250  43.770  -9.990  1.00  0.00            
ATOM   4073  H   VAL   253       8.390  43.870 -10.990  1.00  0.00            
ATOM   4074  CA  VAL   253       8.940  42.770  -9.120  1.00  0.00            
ATOM   4075  HA  VAL   253       8.730  43.100  -8.110  1.00  0.00            
ATOM   4076  CB  VAL   253       8.380  41.320  -9.170  1.00  0.00            
ATOM   4077  HB  VAL   253       9.140  40.660  -8.740  1.00  0.00            
ATOM   4078  CG1 VAL   253       7.110  41.220  -8.310  1.00  0.00            
ATOM   4079 1HG1 VAL   253       6.920  40.260  -7.820  1.00  0.00            
ATOM   4080 2HG1 VAL   253       7.210  41.950  -7.510  1.00  0.00            
ATOM   4081 3HG1 VAL   253       6.200  41.530  -8.830  1.00  0.00            
ATOM   4082  CG2 VAL   253       8.030  40.720 -10.610  1.00  0.00            
ATOM   4083 1HG2 VAL   253       7.380  41.360 -11.200  1.00  0.00            
ATOM   4084 2HG2 VAL   253       9.010  40.620 -11.090  1.00  0.00            
ATOM   4085 3HG2 VAL   253       7.510  39.780 -10.440  1.00  0.00            
ATOM   4086  C   VAL   253      10.440  42.830  -9.370  1.00  0.00            
ATOM   4087  O   VAL   253      11.200  42.590  -8.450  1.00  0.00            
ATOM   4088  N   ALA   254      10.830  43.210 -10.620  1.00  0.00            
ATOM   4089  H   ALA   254      10.080  43.620 -11.170  1.00  0.00            
ATOM   4090  CA  ALA   254      12.320  43.450 -10.810  1.00  0.00            
ATOM   4091  HA  ALA   254      12.740  43.790  -9.860  1.00  0.00            
ATOM   4092  CB  ALA   254      13.050  42.100 -11.010  1.00  0.00            
ATOM   4093  HB1 ALA   254      13.060  41.600 -10.040  1.00  0.00            
ATOM   4094  HB2 ALA   254      12.490  41.470 -11.700  1.00  0.00            
ATOM   4095  HB3 ALA   254      14.050  42.240 -11.420  1.00  0.00            
ATOM   4096  C   ALA   254      12.750  44.460 -11.910  1.00  0.00            
ATOM   4097  O   ALA   254      12.070  44.640 -12.890  1.00  0.00            
ATOM   4098  N   MET   255      13.910  45.040 -11.740  1.00  0.00            
ATOM   4099  H   MET   255      14.370  44.960 -10.840  1.00  0.00            
ATOM   4100  CA  MET   255      14.400  46.130 -12.680  1.00  0.00            
ATOM   4101  HA  MET   255      13.940  45.910 -13.650  1.00  0.00            
ATOM   4102  CB  MET   255      13.680  47.490 -12.370  1.00  0.00            
ATOM   4103  HB2 MET   255      12.610  47.330 -12.490  1.00  0.00            
ATOM   4104  HB3 MET   255      13.830  47.610 -11.300  1.00  0.00            
ATOM   4105  CG  MET   255      14.200  48.600 -13.300  1.00  0.00            
ATOM   4106  HG2 MET   255      15.150  49.000 -12.930  1.00  0.00            
ATOM   4107  HG3 MET   255      14.370  48.060 -14.230  1.00  0.00            
ATOM   4108  SD  MET   255      13.090  49.950 -13.730  1.00  0.00            
ATOM   4109  CE  MET   255      13.130  50.850 -12.200  1.00  0.00            
ATOM   4110  HE1 MET   255      14.120  51.150 -11.850  1.00  0.00            
ATOM   4111  HE2 MET   255      12.400  51.660 -12.060  1.00  0.00            
ATOM   4112  HE3 MET   255      12.860  50.140 -11.410  1.00  0.00            
ATOM   4113  C   MET   255      15.940  46.370 -12.810  1.00  0.00            
ATOM   4114  O   MET   255      16.550  46.500 -11.790  1.00  0.00            
ATOM   4115  N   GLU   256      16.510  46.360 -14.010  1.00  0.00            
ATOM   4116  H   GLU   256      15.880  46.230 -14.790  1.00  0.00            
ATOM   4117  CA  GLU   256      17.930  46.570 -14.420  1.00  0.00            
ATOM   4118  HA  GLU   256      18.460  46.830 -13.500  1.00  0.00            
ATOM   4119  CB  GLU   256      18.450  45.240 -15.030  1.00  0.00            
ATOM   4120  HB2 GLU   256      18.420  44.440 -14.290  1.00  0.00            
ATOM   4121  HB3 GLU   256      17.710  44.970 -15.780  1.00  0.00            
ATOM   4122  CG  GLU   256      19.860  45.280 -15.610  1.00  0.00            
ATOM   4123  HG2 GLU   256      19.980  44.330 -16.130  1.00  0.00            
ATOM   4124  HG3 GLU   256      19.840  46.070 -16.370  1.00  0.00            
ATOM   4125  CD  GLU   256      21.040  45.690 -14.840  1.00  0.00            
ATOM   4126  OE1 GLU   256      22.190  45.280 -15.190  1.00  0.00            
ATOM   4127  OE2 GLU   256      20.920  46.440 -13.810  1.00  0.00            
ATOM   4128  C   GLU   256      18.060  47.710 -15.410  1.00  0.00            
ATOM   4129  O   GLU   256      17.220  47.880 -16.260  1.00  0.00            
ATOM   4130  N   GLU   257      19.130  48.490 -15.300  1.00  0.00            
ATOM   4131  H   GLU   257      19.880  48.060 -14.770  1.00  0.00            
ATOM   4132  CA  GLU   257      19.270  49.790 -15.950  1.00  0.00            
ATOM   4133  HA  GLU   257      18.640  49.850 -16.830  1.00  0.00            
ATOM   4134  CB  GLU   257      18.820  50.850 -14.960  1.00  0.00            
ATOM   4135  HB2 GLU   257      19.400  50.670 -14.060  1.00  0.00            
ATOM   4136  HB3 GLU   257      19.020  51.860 -15.320  1.00  0.00            
ATOM   4137  CG  GLU   257      17.300  50.790 -14.640  1.00  0.00            
ATOM   4138  HG2 GLU   257      16.750  50.820 -15.580  1.00  0.00            
ATOM   4139  HG3 GLU   257      17.050  49.920 -14.020  1.00  0.00            
ATOM   4140  CD  GLU   257      16.890  52.040 -13.890  1.00  0.00            
ATOM   4141  OE1 GLU   257      16.600  51.930 -12.680  1.00  0.00            
ATOM   4142  OE2 GLU   257      17.010  53.110 -14.450  1.00  0.00            
ATOM   4143  C   GLU   257      20.700  49.910 -16.380  1.00  0.00            
ATOM   4144  O   GLU   257      21.590  49.450 -15.670  1.00  0.00            
ATOM   4145  N   ALA   258      21.040  50.370 -17.560  1.00  0.00            
ATOM   4146  H   ALA   258      20.280  50.670 -18.150  1.00  0.00            
ATOM   4147  CA  ALA   258      22.370  50.450 -18.070  1.00  0.00            
ATOM   4148  HA  ALA   258      22.950  50.370 -17.150  1.00  0.00            
ATOM   4149  CB  ALA   258      22.510  49.250 -18.950  1.00  0.00            
ATOM   4150  HB1 ALA   258      22.100  48.340 -18.510  1.00  0.00            
ATOM   4151  HB2 ALA   258      21.960  49.470 -19.870  1.00  0.00            
ATOM   4152  HB3 ALA   258      23.580  49.180 -19.120  1.00  0.00            
ATOM   4153  C   ALA   258      22.600  51.760 -18.760  1.00  0.00            
ATOM   4154  O   ALA   258      21.770  52.200 -19.590  1.00  0.00            
ATOM   4155  N   ASP   259      23.800  52.300 -18.540  1.00  0.00            
ATOM   4156  H   ASP   259      24.320  51.870 -17.790  1.00  0.00            
ATOM   4157  CA  ASP   259      24.410  53.480 -19.090  1.00  0.00            
ATOM   4158  HA  ASP   259      23.570  54.170 -19.230  1.00  0.00            
ATOM   4159  CB  ASP   259      25.460  54.110 -18.210  1.00  0.00            
ATOM   4160  HB2 ASP   259      26.400  53.550 -18.140  1.00  0.00            
ATOM   4161  HB3 ASP   259      25.680  55.100 -18.590  1.00  0.00            
ATOM   4162  CG  ASP   259      25.010  54.450 -16.840  1.00  0.00            
ATOM   4163  OD1 ASP   259      23.790  54.760 -16.600  1.00  0.00            
ATOM   4164  OD2 ASP   259      25.910  54.600 -15.960  1.00  0.00            
ATOM   4165  C   ASP   259      25.020  53.210 -20.450  1.00  0.00            
ATOM   4166  O   ASP   259      25.870  53.910 -20.850  1.00  0.00            
ATOM   4167  N   ASP   260      24.630  52.190 -21.160  1.00  0.00            
ATOM   4168  H   ASP   260      23.940  51.580 -20.760  1.00  0.00            
ATOM   4169  CA  ASP   260      25.070  51.710 -22.510  1.00  0.00            
ATOM   4170  HA  ASP   260      26.160  51.780 -22.510  1.00  0.00            
ATOM   4171  CB  ASP   260      24.370  50.370 -22.710  1.00  0.00            
ATOM   4172  HB2 ASP   260      23.300  50.560 -22.730  1.00  0.00            
ATOM   4173  HB3 ASP   260      24.640  50.000 -23.700  1.00  0.00            
ATOM   4174  CG  ASP   260      24.740  49.310 -21.630  1.00  0.00            
ATOM   4175  OD1 ASP   260      23.990  48.330 -21.570  1.00  0.00            
ATOM   4176  OD2 ASP   260      25.910  49.310 -21.200  1.00  0.00            
ATOM   4177  C   ASP   260      24.500  52.730 -23.560  1.00  0.00            
ATOM   4178  O   ASP   260      23.530  53.410 -23.300  1.00  0.00            
ATOM   4179  N   THR   261      25.030  52.650 -24.760  1.00  0.00            
ATOM   4180  H   THR   261      25.650  51.870 -24.900  1.00  0.00            
ATOM   4181  CA  THR   261      24.710  53.620 -25.780  1.00  0.00            
ATOM   4182  HA  THR   261      23.690  54.010 -25.790  1.00  0.00            
ATOM   4183  CB  THR   261      25.700  54.820 -25.610  1.00  0.00            
ATOM   4184  HB  THR   261      25.740  55.220 -26.620  1.00  0.00            
ATOM   4185  CG2 THR   261      25.250  55.890 -24.600  1.00  0.00            
ATOM   4186 1HG2 THR   261      25.560  56.890 -24.910  1.00  0.00            
ATOM   4187 2HG2 THR   261      24.170  55.970 -24.580  1.00  0.00            
ATOM   4188 3HG2 THR   261      25.710  55.690 -23.630  1.00  0.00            
ATOM   4189  OG1 THR   261      27.000  54.470 -25.360  1.00  0.00            
ATOM   4190  HG1 THR   261      27.480  54.580 -26.180  1.00  0.00            
ATOM   4191  C   THR   261      25.030  53.110 -27.260  1.00  0.00            
ATOM   4192  O   THR   261      25.800  52.210 -27.400  1.00  0.00            
ATOM   4193  N   VAL   262      24.400  53.690 -28.290  1.00  0.00            
ATOM   4194  H   VAL   262      23.750  54.430 -28.080  1.00  0.00            
ATOM   4195  CA  VAL   262      24.640  53.250 -29.670  1.00  0.00            
ATOM   4196  HA  VAL   262      25.620  52.790 -29.770  1.00  0.00            
ATOM   4197  CB  VAL   262      23.630  52.140 -30.160  1.00  0.00            
ATOM   4198  HB  VAL   262      22.770  52.620 -30.620  1.00  0.00            
ATOM   4199  CG1 VAL   262      24.290  51.120 -31.170  1.00  0.00            
ATOM   4200 1HG1 VAL   262      24.750  51.580 -32.050  1.00  0.00            
ATOM   4201 2HG1 VAL   262      25.110  50.620 -30.640  1.00  0.00            
ATOM   4202 3HG1 VAL   262      23.640  50.320 -31.530  1.00  0.00            
ATOM   4203  CG2 VAL   262      23.010  51.250 -29.080  1.00  0.00            
ATOM   4204 1HG2 VAL   262      23.750  50.860 -28.380  1.00  0.00            
ATOM   4205 2HG2 VAL   262      22.400  51.760 -28.340  1.00  0.00            
ATOM   4206 3HG2 VAL   262      22.570  50.410 -29.620  1.00  0.00            
ATOM   4207  C   VAL   262      24.680  54.440 -30.620  1.00  0.00            
ATOM   4208  O   VAL   262      23.700  55.130 -30.900  1.00  0.00            
ATOM   4209  N   ALA   263      25.960  54.600 -31.140  1.00  0.00            
ATOM   4210  H   ALA   263      26.630  53.960 -30.750  1.00  0.00            
ATOM   4211  CA  ALA   263      26.350  55.620 -32.130  1.00  0.00            
ATOM   4212  HA  ALA   263      26.150  56.570 -31.630  1.00  0.00            
ATOM   4213  CB  ALA   263      27.860  55.480 -32.360  1.00  0.00            
ATOM   4214  HB1 ALA   263      28.470  55.350 -31.470  1.00  0.00            
ATOM   4215  HB2 ALA   263      28.020  54.670 -33.070  1.00  0.00            
ATOM   4216  HB3 ALA   263      28.190  56.400 -32.860  1.00  0.00            
ATOM   4217  C   ALA   263      25.520  55.590 -33.480  1.00  0.00            
ATOM   4218  O   ALA   263      24.950  54.580 -33.830  1.00  0.00            
ATOM   4219  N   PRO   264      25.430  56.740 -34.180  1.00  0.00            
ATOM   4220  CD  PRO   264      25.690  58.070 -33.610  1.00  0.00            
ATOM   4221  HD2 PRO   264      26.760  58.060 -33.400  1.00  0.00            
ATOM   4222  HD3 PRO   264      25.090  58.200 -32.710  1.00  0.00            
ATOM   4223  CG  PRO   264      25.280  59.140 -34.680  1.00  0.00            
ATOM   4224  HG2 PRO   264      25.990  59.980 -34.720  1.00  0.00            
ATOM   4225  HG3 PRO   264      24.260  59.370 -34.380  1.00  0.00            
ATOM   4226  CB  PRO   264      25.280  58.310 -35.960  1.00  0.00            
ATOM   4227  HB2 PRO   264      26.290  58.430 -36.340  1.00  0.00            
ATOM   4228  HB3 PRO   264      24.520  58.710 -36.630  1.00  0.00            
ATOM   4229  CA  PRO   264      24.920  56.860 -35.560  1.00  0.00            
ATOM   4230  HA  PRO   264      23.850  56.630 -35.490  1.00  0.00            
ATOM   4231  C   PRO   264      25.680  55.920 -36.500  1.00  0.00            
ATOM   4232  O   PRO   264      26.950  55.930 -36.610  1.00  0.00            
ATOM   4233  N   SER   265      24.880  55.170 -37.270  1.00  0.00            
ATOM   4234  H   SER   265      23.880  55.170 -37.090  1.00  0.00            
ATOM   4235  CA  SER   265      25.360  54.110 -38.170  1.00  0.00            
ATOM   4236  HA  SER   265      24.510  53.540 -38.540  1.00  0.00            
ATOM   4237  CB  SER   265      26.020  54.560 -39.470  1.00  0.00            
ATOM   4238  HB2 SER   265      26.920  55.130 -39.250  1.00  0.00            
ATOM   4239  HB3 SER   265      26.190  53.660 -40.060  1.00  0.00            
ATOM   4240  OG  SER   265      25.190  55.450 -40.210  1.00  0.00            
ATOM   4241  HG  SER   265      25.140  56.320 -39.810  1.00  0.00            
ATOM   4242  C   SER   265      26.150  53.000 -37.420  1.00  0.00            
ATOM   4243  O   SER   265      27.180  52.500 -37.920  1.00  0.00            
ATOM   4244  N   SER   266      25.700  52.670 -36.220  1.00  0.00            
ATOM   4245  H   SER   266      24.850  53.100 -35.870  1.00  0.00            
ATOM   4246  CA  SER   266      26.330  51.570 -35.390  1.00  0.00            
ATOM   4247  HA  SER   266      27.030  50.920 -35.920  1.00  0.00            
ATOM   4248  CB  SER   266      27.110  52.290 -34.310  1.00  0.00            
ATOM   4249  HB2 SER   266      27.590  53.150 -34.770  1.00  0.00            
ATOM   4250  HB3 SER   266      26.350  52.590 -33.590  1.00  0.00            
ATOM   4251  OG  SER   266      28.100  51.510 -33.560  1.00  0.00            
ATOM   4252  HG  SER   266      28.970  51.580 -33.940  1.00  0.00            
ATOM   4253  C   SER   266      25.340  50.500 -34.840  1.00  0.00            
ATOM   4254  O   SER   266      24.170  50.680 -34.910  1.00  0.00            
ATOM   4255  N   THR   267      25.890  49.410 -34.310  1.00  0.00            
ATOM   4256  H   THR   267      26.890  49.310 -34.310  1.00  0.00            
ATOM   4257  CA  THR   267      25.040  48.340 -33.710  1.00  0.00            
ATOM   4258  HA  THR   267      24.150  48.900 -33.400  1.00  0.00            
ATOM   4259  CB  THR   267      24.610  47.290 -34.730  1.00  0.00            
ATOM   4260  HB  THR   267      23.940  47.700 -35.490  1.00  0.00            
ATOM   4261  CG2 THR   267      25.800  46.560 -35.350  1.00  0.00            
ATOM   4262 1HG2 THR   267      26.570  47.300 -35.570  1.00  0.00            
ATOM   4263 2HG2 THR   267      26.200  45.810 -34.660  1.00  0.00            
ATOM   4264 3HG2 THR   267      25.590  46.110 -36.320  1.00  0.00            
ATOM   4265  OG1 THR   267      23.720  46.290 -34.220  1.00  0.00            
ATOM   4266  HG1 THR   267      23.140  46.670 -33.560  1.00  0.00            
ATOM   4267  C   THR   267      25.800  47.800 -32.530  1.00  0.00            
ATOM   4268  O   THR   267      27.020  47.890 -32.440  1.00  0.00            
ATOM   4269  N   PHE   268      25.080  47.320 -31.500  1.00  0.00            
ATOM   4270  H   PHE   268      24.080  47.340 -31.620  1.00  0.00            
ATOM   4271  CA  PHE   268      25.610  46.860 -30.220  1.00  0.00            
ATOM   4272  HA  PHE   268      26.580  46.420 -30.480  1.00  0.00            
ATOM   4273  CB  PHE   268      25.910  48.040 -29.290  1.00  0.00            
ATOM   4274  HB2 PHE   268      26.820  48.550 -29.590  1.00  0.00            
ATOM   4275  HB3 PHE   268      25.080  48.720 -29.470  1.00  0.00            
ATOM   4276  CG  PHE   268      25.890  47.690 -27.850  1.00  0.00            
ATOM   4277  CD1 PHE   268      27.080  47.180 -27.320  1.00  0.00            
ATOM   4278  HD1 PHE   268      27.880  46.970 -28.010  1.00  0.00            
ATOM   4279  CE1 PHE   268      27.130  46.860 -25.990  1.00  0.00            
ATOM   4280  HE1 PHE   268      28.040  46.460 -25.560  1.00  0.00            
ATOM   4281  CZ  PHE   268      26.030  46.770 -25.170  1.00  0.00            
ATOM   4282  HZ  PHE   268      26.140  46.570 -24.110  1.00  0.00            
ATOM   4283  CE2 PHE   268      24.860  47.410 -25.750  1.00  0.00            
ATOM   4284  HE2 PHE   268      24.000  47.490 -25.110  1.00  0.00            
ATOM   4285  CD2 PHE   268      24.740  47.840 -27.040  1.00  0.00            
ATOM   4286  HD2 PHE   268      23.820  48.250 -27.420  1.00  0.00            
ATOM   4287  C   PHE   268      24.680  45.800 -29.610  1.00  0.00            
ATOM   4288  O   PHE   268      23.400  45.900 -29.690  1.00  0.00            
ATOM   4289  N   CYS   269      25.210  44.870 -28.840  1.00  0.00            
ATOM   4290  H   CYS   269      26.130  45.090 -28.490  1.00  0.00            
ATOM   4291  CA  CYS   269      24.440  43.810 -28.220  1.00  0.00            
ATOM   4292  HA  CYS   269      23.460  44.240 -28.030  1.00  0.00            
ATOM   4293  CB  CYS   269      24.270  42.770 -29.340  1.00  0.00            
ATOM   4294  HB2 CYS   269      23.680  43.230 -30.120  1.00  0.00            
ATOM   4295  HB3 CYS   269      25.280  42.520 -29.660  1.00  0.00            
ATOM   4296  SG  CYS   269      23.580  41.120 -28.770  1.00  0.00            
ATOM   4297  HG  CYS   269      22.270  41.330 -28.640  1.00  0.00            
ATOM   4298  C   CYS   269      25.000  43.200 -26.920  1.00  0.00            
ATOM   4299  O   CYS   269      26.180  43.240 -26.580  1.00  0.00            
ATOM   4300  N   LYS   270      24.100  42.770 -26.070  1.00  0.00            
ATOM   4301  H   LYS   270      23.140  42.790 -26.360  1.00  0.00            
ATOM   4302  CA  LYS   270      24.360  42.440 -24.640  1.00  0.00            
ATOM   4303  HA  LYS   270      25.260  41.860 -24.480  1.00  0.00            
ATOM   4304  CB  LYS   270      24.430  43.870 -23.970  1.00  0.00            
ATOM   4305  HB2 LYS   270      25.150  44.500 -24.490  1.00  0.00            
ATOM   4306  HB3 LYS   270      23.500  44.430 -24.050  1.00  0.00            
ATOM   4307  CG  LYS   270      24.800  43.770 -22.510  1.00  0.00            
ATOM   4308  HG2 LYS   270      23.950  43.450 -21.910  1.00  0.00            
ATOM   4309  HG3 LYS   270      25.650  43.100 -22.450  1.00  0.00            
ATOM   4310  CD  LYS   270      25.300  45.050 -21.830  1.00  0.00            
ATOM   4311  HD2 LYS   270      26.340  45.240 -22.110  1.00  0.00            
ATOM   4312  HD3 LYS   270      24.710  45.880 -22.240  1.00  0.00            
ATOM   4313  CE  LYS   270      25.170  45.090 -20.310  1.00  0.00            
ATOM   4314  HE2 LYS   270      24.180  44.650 -20.190  1.00  0.00            
ATOM   4315  HE3 LYS   270      25.990  44.580 -19.810  1.00  0.00            
ATOM   4316  NZ  LYS   270      25.270  46.520 -19.780  1.00  0.00            
ATOM   4317  HZ1 LYS   270      25.130  46.540 -18.780  1.00  0.00            
ATOM   4318  HZ2 LYS   270      26.120  47.040 -19.950  1.00  0.00            
ATOM   4319  HZ3 LYS   270      24.600  47.190 -20.110  1.00  0.00            
ATOM   4320  C   LYS   270      23.260  41.530 -24.130  1.00  0.00            
ATOM   4321  O   LYS   270      22.050  41.650 -24.400  1.00  0.00            
ATOM   4322  N   VAL   271      23.700  40.660 -23.210  1.00  0.00            
ATOM   4323  H   VAL   271      24.680  40.740 -22.960  1.00  0.00            
ATOM   4324  CA  VAL   271      22.850  39.840 -22.290  1.00  0.00            
ATOM   4325  HA  VAL   271      21.920  39.700 -22.830  1.00  0.00            
ATOM   4326  CB  VAL   271      23.520  38.410 -22.080  1.00  0.00            
ATOM   4327  HB  VAL   271      24.590  38.570 -21.980  1.00  0.00            
ATOM   4328  CG1 VAL   271      22.950  37.640 -20.830  1.00  0.00            
ATOM   4329 1HG1 VAL   271      23.250  36.600 -20.880  1.00  0.00            
ATOM   4330 2HG1 VAL   271      23.340  38.130 -19.940  1.00  0.00            
ATOM   4331 3HG1 VAL   271      21.870  37.690 -21.000  1.00  0.00            
ATOM   4332  CG2 VAL   271      23.440  37.490 -23.290  1.00  0.00            
ATOM   4333 1HG2 VAL   271      24.130  36.640 -23.210  1.00  0.00            
ATOM   4334 2HG2 VAL   271      22.440  37.090 -23.460  1.00  0.00            
ATOM   4335 3HG2 VAL   271      23.790  37.930 -24.220  1.00  0.00            
ATOM   4336  C   VAL   271      22.650  40.630 -20.960  1.00  0.00            
ATOM   4337  O   VAL   271      23.510  41.350 -20.440  1.00  0.00            
ATOM   4338  N   TYR   272      21.480  40.500 -20.410  1.00  0.00            
ATOM   4339  H   TYR   272      20.800  39.940 -20.910  1.00  0.00            
ATOM   4340  CA  TYR   272      21.100  40.950 -19.060  1.00  0.00            
ATOM   4341  HA  TYR   272      22.040  41.160 -18.550  1.00  0.00            
ATOM   4342  CB  TYR   272      20.370  42.270 -19.200  1.00  0.00            
ATOM   4343  HB2 TYR   272      19.330  42.140 -19.520  1.00  0.00            
ATOM   4344  HB3 TYR   272      20.290  42.590 -18.160  1.00  0.00            
ATOM   4345  CG  TYR   272      20.950  43.390 -20.060  1.00  0.00            
ATOM   4346  CD1 TYR   272      20.760  43.430 -21.430  1.00  0.00            
ATOM   4347  HD1 TYR   272      20.490  42.520 -21.940  1.00  0.00            
ATOM   4348  CE1 TYR   272      21.120  44.550 -22.210  1.00  0.00            
ATOM   4349  HE1 TYR   272      20.940  44.550 -23.280  1.00  0.00            
ATOM   4350  CZ  TYR   272      21.730  45.600 -21.570  1.00  0.00            
ATOM   4351  OH  TYR   272      22.080  46.740 -22.300  1.00  0.00            
ATOM   4352  HH  TYR   272      22.810  47.250 -21.960  1.00  0.00            
ATOM   4353  CE2 TYR   272      21.880  45.650 -20.160  1.00  0.00            
ATOM   4354  HE2 TYR   272      22.250  46.530 -19.640  1.00  0.00            
ATOM   4355  CD2 TYR   272      21.420  44.520 -19.410  1.00  0.00            
ATOM   4356  HD2 TYR   272      21.490  44.510 -18.340  1.00  0.00            
ATOM   4357  C   TYR   272      20.370  39.970 -18.150  1.00  0.00            
ATOM   4358  O   TYR   272      19.680  39.070 -18.680  1.00  0.00            
ATOM   4359  N   THR   273      20.550  39.950 -16.830  1.00  0.00            
ATOM   4360  H   THR   273      21.110  40.680 -16.410  1.00  0.00            
ATOM   4361  CA  THR   273      20.170  38.890 -15.850  1.00  0.00            
ATOM   4362  HA  THR   273      19.340  38.320 -16.270  1.00  0.00            
ATOM   4363  CB  THR   273      21.310  37.950 -15.600  1.00  0.00            
ATOM   4364  HB  THR   273      22.160  38.530 -15.230  1.00  0.00            
ATOM   4365  CG2 THR   273      21.070  36.820 -14.580  1.00  0.00            
ATOM   4366 1HG2 THR   273      22.000  36.300 -14.350  1.00  0.00            
ATOM   4367 2HG2 THR   273      20.500  37.090 -13.690  1.00  0.00            
ATOM   4368 3HG2 THR   273      20.500  36.100 -15.170  1.00  0.00            
ATOM   4369  OG1 THR   273      21.800  37.280 -16.800  1.00  0.00            
ATOM   4370  HG1 THR   273      22.740  37.450 -16.700  1.00  0.00            
ATOM   4371  C   THR   273      19.630  39.610 -14.580  1.00  0.00            
ATOM   4372  O   THR   273      20.200  40.610 -14.160  1.00  0.00            
ATOM   4373  N   LEU   274      18.590  39.090 -13.910  1.00  0.00            
ATOM   4374  H   LEU   274      18.240  38.280 -14.390  1.00  0.00            
ATOM   4375  CA  LEU   274      17.710  39.800 -12.930  1.00  0.00            
ATOM   4376  HA  LEU   274      18.270  40.580 -12.410  1.00  0.00            
ATOM   4377  CB  LEU   274      16.480  40.500 -13.640  1.00  0.00            
ATOM   4378  HB2 LEU   274      15.970  39.750 -14.240  1.00  0.00            
ATOM   4379  HB3 LEU   274      15.820  40.950 -12.900  1.00  0.00            
ATOM   4380  CG  LEU   274      16.890  41.630 -14.690  1.00  0.00            
ATOM   4381  HG  LEU   274      17.830  42.060 -14.370  1.00  0.00            
ATOM   4382  CD1 LEU   274      16.880  41.120 -16.170  1.00  0.00            
ATOM   4383 1HD1 LEU   274      17.310  40.120 -16.170  1.00  0.00            
ATOM   4384 2HD1 LEU   274      15.830  41.090 -16.470  1.00  0.00            
ATOM   4385 3HD1 LEU   274      17.530  41.820 -16.700  1.00  0.00            
ATOM   4386  CD2 LEU   274      15.940  42.860 -14.610  1.00  0.00            
ATOM   4387 1HD2 LEU   274      16.080  43.310 -13.620  1.00  0.00            
ATOM   4388 2HD2 LEU   274      16.120  43.560 -15.420  1.00  0.00            
ATOM   4389 3HD2 LEU   274      14.930  42.460 -14.570  1.00  0.00            
ATOM   4390  C   LEU   274      17.080  38.810 -11.930  1.00  0.00            
ATOM   4391  O   LEU   274      16.950  37.650 -12.240  1.00  0.00            
ATOM   4392  N   THR   275      16.760  39.270 -10.690  1.00  0.00            
ATOM   4393  H   THR   275      16.830  40.270 -10.540  1.00  0.00            
ATOM   4394  CA  THR   275      16.460  38.380  -9.500  1.00  0.00            
ATOM   4395  HA  THR   275      16.450  37.320  -9.750  1.00  0.00            
ATOM   4396  CB  THR   275      17.560  38.450  -8.410  1.00  0.00            
ATOM   4397  HB  THR   275      17.330  37.800  -7.570  1.00  0.00            
ATOM   4398  CG2 THR   275      18.820  37.890  -9.120  1.00  0.00            
ATOM   4399 1HG2 THR   275      19.170  38.710  -9.740  1.00  0.00            
ATOM   4400 2HG2 THR   275      19.480  37.590  -8.300  1.00  0.00            
ATOM   4401 3HG2 THR   275      18.520  37.090  -9.790  1.00  0.00            
ATOM   4402  OG1 THR   275      17.860  39.740  -7.960  1.00  0.00            
ATOM   4403  HG1 THR   275      17.040  40.140  -7.650  1.00  0.00            
ATOM   4404  C   THR   275      15.100  38.700  -8.930  1.00  0.00            
ATOM   4405  O   THR   275      14.950  39.330  -7.850  1.00  0.00            
ATOM   4406  N   PRO   276      13.920  38.290  -9.550  1.00  0.00            
ATOM   4407  CD  PRO   276      13.890  37.640 -10.870  1.00  0.00            
ATOM   4408  HD2 PRO   276      14.380  36.670 -10.840  1.00  0.00            
ATOM   4409  HD3 PRO   276      14.290  38.210 -11.710  1.00  0.00            
ATOM   4410  CG  PRO   276      12.440  37.400 -11.230  1.00  0.00            
ATOM   4411  HG2 PRO   276      12.150  36.430 -10.840  1.00  0.00            
ATOM   4412  HG3 PRO   276      12.370  37.530 -12.310  1.00  0.00            
ATOM   4413  CB  PRO   276      11.680  38.430 -10.440  1.00  0.00            
ATOM   4414  HB2 PRO   276      10.630  38.200 -10.270  1.00  0.00            
ATOM   4415  HB3 PRO   276      11.670  39.390 -10.970  1.00  0.00            
ATOM   4416  CA  PRO   276      12.490  38.550  -9.140  1.00  0.00            
ATOM   4417  HA  PRO   276      12.370  39.570  -8.790  1.00  0.00            
ATOM   4418  C   PRO   276      12.110  37.490  -8.050  1.00  0.00            
ATOM   4419  O   PRO   276      11.370  36.580  -8.320  1.00  0.00            
ATOM   4420  N   PHE   277      12.760  37.630  -6.900  1.00  0.00            
ATOM   4421  H   PHE   277      13.470  38.340  -6.850  1.00  0.00            
ATOM   4422  CA  PHE   277      12.590  36.610  -5.820  1.00  0.00            
ATOM   4423  HA  PHE   277      11.950  35.790  -6.170  1.00  0.00            
ATOM   4424  CB  PHE   277      13.920  35.990  -5.410  1.00  0.00            
ATOM   4425  HB2 PHE   277      14.510  36.690  -4.820  1.00  0.00            
ATOM   4426  HB3 PHE   277      13.670  35.200  -4.700  1.00  0.00            
ATOM   4427  CG  PHE   277      14.880  35.390  -6.450  1.00  0.00            
ATOM   4428  CD1 PHE   277      14.400  34.830  -7.730  1.00  0.00            
ATOM   4429  HD1 PHE   277      13.390  34.550  -8.000  1.00  0.00            
ATOM   4430  CE1 PHE   277      15.350  34.480  -8.660  1.00  0.00            
ATOM   4431  HE1 PHE   277      15.040  34.170  -9.650  1.00  0.00            
ATOM   4432  CZ  PHE   277      16.710  34.650  -8.360  1.00  0.00            
ATOM   4433  HZ  PHE   277      17.350  34.460  -9.210  1.00  0.00            
ATOM   4434  CE2 PHE   277      17.180  35.210  -7.170  1.00  0.00            
ATOM   4435  HE2 PHE   277      18.220  35.350  -6.900  1.00  0.00            
ATOM   4436  CD2 PHE   277      16.270  35.620  -6.160  1.00  0.00            
ATOM   4437  HD2 PHE   277      16.650  36.010  -5.220  1.00  0.00            
ATOM   4438  C   PHE   277      11.870  37.260  -4.590  1.00  0.00            
ATOM   4439  O   PHE   277      12.090  38.460  -4.500  1.00  0.00            
ATOM   4440  N   LEU   278      11.160  36.570  -3.760  1.00  0.00            
ATOM   4441  H   LEU   278      10.900  35.620  -4.000  1.00  0.00            
ATOM   4442  CA  LEU   278      10.500  37.180  -2.620  1.00  0.00            
ATOM   4443  HA  LEU   278       9.840  37.910  -3.090  1.00  0.00            
ATOM   4444  CB  LEU   278       9.540  36.090  -2.000  1.00  0.00            
ATOM   4445  HB2 LEU   278       9.030  35.530  -2.790  1.00  0.00            
ATOM   4446  HB3 LEU   278      10.160  35.290  -1.620  1.00  0.00            
ATOM   4447  CG  LEU   278       8.530  36.570  -0.960  1.00  0.00            
ATOM   4448  HG  LEU   278       9.110  36.850  -0.080  1.00  0.00            
ATOM   4449  CD1 LEU   278       7.750  37.780  -1.440  1.00  0.00            
ATOM   4450 1HD1 LEU   278       7.300  37.430  -2.380  1.00  0.00            
ATOM   4451 2HD1 LEU   278       6.960  38.000  -0.730  1.00  0.00            
ATOM   4452 3HD1 LEU   278       8.330  38.690  -1.470  1.00  0.00            
ATOM   4453  CD2 LEU   278       7.650  35.430  -0.440  1.00  0.00            
ATOM   4454 1HD2 LEU   278       6.830  35.780   0.190  1.00  0.00            
ATOM   4455 2HD2 LEU   278       7.350  34.650  -1.140  1.00  0.00            
ATOM   4456 3HD2 LEU   278       8.300  34.820   0.190  1.00  0.00            
ATOM   4457  C   LEU   278      11.400  37.800  -1.600  1.00  0.00            
ATOM   4458  O   LEU   278      10.930  38.860  -1.160  1.00  0.00            
ATOM   4459  N   ALA   279      12.600  37.280  -1.350  1.00  0.00            
ATOM   4460  H   ALA   279      12.780  36.420  -1.840  1.00  0.00            
ATOM   4461  CA  ALA   279      13.670  37.940  -0.650  1.00  0.00            
ATOM   4462  HA  ALA   279      13.710  37.710   0.420  1.00  0.00            
ATOM   4463  CB  ALA   279      14.950  37.310  -1.220  1.00  0.00            
ATOM   4464  HB1 ALA   279      15.770  37.820  -0.720  1.00  0.00            
ATOM   4465  HB2 ALA   279      15.040  36.230  -1.090  1.00  0.00            
ATOM   4466  HB3 ALA   279      15.070  37.510  -2.290  1.00  0.00            
ATOM   4467  C   ALA   279      13.800  39.480  -0.830  1.00  0.00            
ATOM   4468  O   ALA   279      13.880  40.200   0.160  1.00  0.00            
ATOM   4469  N   ASN   280      13.830  40.080  -2.020  1.00  0.00            
ATOM   4470  H   ASN   280      13.530  39.480  -2.780  1.00  0.00            
ATOM   4471  CA  ASN   280      14.010  41.500  -2.290  1.00  0.00            
ATOM   4472  HA  ASN   280      14.320  41.970  -1.350  1.00  0.00            
ATOM   4473  CB  ASN   280      15.190  41.730  -3.230  1.00  0.00            
ATOM   4474  HB2 ASN   280      15.190  42.760  -3.590  1.00  0.00            
ATOM   4475  HB3 ASN   280      16.100  41.560  -2.660  1.00  0.00            
ATOM   4476  CG  ASN   280      15.230  40.700  -4.390  1.00  0.00            
ATOM   4477  OD1 ASN   280      15.990  39.750  -4.360  1.00  0.00            
ATOM   4478  ND2 ASN   280      14.380  40.870  -5.390  1.00  0.00            
ATOM   4479 1HD2 ASN   280      14.360  40.240  -6.180  1.00  0.00            
ATOM   4480 2HD2 ASN   280      13.630  41.540  -5.310  1.00  0.00            
ATOM   4481  C   ASN   280      12.660  42.130  -2.700  1.00  0.00            
ATOM   4482  O   ASN   280      12.650  43.020  -3.540  1.00  0.00            
ATOM   4483  N   ASN   281      11.460  41.660  -2.260  1.00  0.00            
ATOM   4484  H   ASN   281      11.420  40.890  -1.610  1.00  0.00            
ATOM   4485  CA  ASN   281      10.190  42.070  -2.830  1.00  0.00            
ATOM   4486  HA  ASN   281      10.190  43.010  -3.360  1.00  0.00            
ATOM   4487  CB  ASN   281       9.760  41.060  -3.970  1.00  0.00            
ATOM   4488  HB2 ASN   281       9.960  40.010  -3.750  1.00  0.00            
ATOM   4489  HB3 ASN   281       8.700  41.230  -4.160  1.00  0.00            
ATOM   4490  CG  ASN   281      10.260  41.400  -5.400  1.00  0.00            
ATOM   4491  OD1 ASN   281       9.700  42.250  -6.060  1.00  0.00            
ATOM   4492  ND2 ASN   281      11.260  40.760  -5.930  1.00  0.00            
ATOM   4493 1HD2 ASN   281      11.500  41.110  -6.840  1.00  0.00            
ATOM   4494 2HD2 ASN   281      11.600  39.930  -5.460  1.00  0.00            
ATOM   4495  C   ASN   281       9.040  42.350  -1.870  1.00  0.00            
ATOM   4496  O   ASN   281       8.060  42.980  -2.230  1.00  0.00            
ATOM   4497  N   ARG   282       9.090  41.720  -0.690  1.00  0.00            
ATOM   4498  H   ARG   282      10.010  41.450  -0.380  1.00  0.00            
ATOM   4499  CA  ARG   282       7.880  41.380   0.150  1.00  0.00            
ATOM   4500  HA  ARG   282       7.150  40.710  -0.300  1.00  0.00            
ATOM   4501  CB  ARG   282       8.320  40.860   1.570  1.00  0.00            
ATOM   4502  HB2 ARG   282       8.970  41.580   2.070  1.00  0.00            
ATOM   4503  HB3 ARG   282       7.380  40.580   2.030  1.00  0.00            
ATOM   4504  CG  ARG   282       9.170  39.600   1.470  1.00  0.00            
ATOM   4505  HG2 ARG   282       8.680  38.780   0.940  1.00  0.00            
ATOM   4506  HG3 ARG   282      10.130  39.800   1.020  1.00  0.00            
ATOM   4507  CD  ARG   282       9.440  39.130   2.890  1.00  0.00            
ATOM   4508  HD2 ARG   282       9.790  39.950   3.520  1.00  0.00            
ATOM   4509  HD3 ARG   282       8.490  38.840   3.340  1.00  0.00            
ATOM   4510  NE  ARG   282      10.270  38.000   2.960  1.00  0.00            
ATOM   4511  HE  ARG   282       9.840  37.130   2.680  1.00  0.00            
ATOM   4512  CZ  ARG   282      11.580  37.970   2.910  1.00  0.00            
ATOM   4513  NH1 ARG   282      12.370  38.930   3.350  1.00  0.00            
ATOM   4514 1HH1 ARG   282      11.940  39.710   3.820  1.00  0.00            
ATOM   4515 2HH1 ARG   282      13.350  38.940   3.110  1.00  0.00            
ATOM   4516  NH2 ARG   282      12.150  36.840   2.520  1.00  0.00            
ATOM   4517 1HH2 ARG   282      11.660  35.990   2.290  1.00  0.00            
ATOM   4518 2HH2 ARG   282      13.160  36.890   2.430  1.00  0.00            
ATOM   4519  C   ARG   282       6.930  42.590   0.430  1.00  0.00            
ATOM   4520  O   ARG   282       5.690  42.350   0.580  1.00  0.00            
ATOM   4521  N   GLU   283       7.450  43.810   0.500  1.00  0.00            
ATOM   4522  H   GLU   283       8.460  43.890   0.500  1.00  0.00            
ATOM   4523  CA  GLU   283       6.580  44.900   1.030  1.00  0.00            
ATOM   4524  HA  GLU   283       5.930  44.500   1.810  1.00  0.00            
ATOM   4525  CB  GLU   283       7.540  45.830   1.700  1.00  0.00            
ATOM   4526  HB2 GLU   283       6.990  46.340   2.490  1.00  0.00            
ATOM   4527  HB3 GLU   283       8.390  45.290   2.140  1.00  0.00            
ATOM   4528  CG  GLU   283       8.050  46.980   0.780  1.00  0.00            
ATOM   4529  HG2 GLU   283       7.280  47.290   0.080  1.00  0.00            
ATOM   4530  HG3 GLU   283       8.210  47.860   1.390  1.00  0.00            
ATOM   4531  CD  GLU   283       9.360  46.620  -0.000  1.00  0.00            
ATOM   4532  OE1 GLU   283       9.990  45.570   0.270  1.00  0.00            
ATOM   4533  OE2 GLU   283       9.770  47.470  -0.810  1.00  0.00            
ATOM   4534  C   GLU   283       5.600  45.520   0.060  1.00  0.00            
ATOM   4535  O   GLU   283       4.740  46.370   0.380  1.00  0.00            
ATOM   4536  N   LYS   284       5.740  45.170  -1.240  1.00  0.00            
ATOM   4537  H   LYS   284       6.530  44.590  -1.440  1.00  0.00            
ATOM   4538  CA  LYS   284       4.970  45.670  -2.410  1.00  0.00            
ATOM   4539  HA  LYS   284       5.140  46.750  -2.390  1.00  0.00            
ATOM   4540  CB  LYS   284       5.530  45.180  -3.760  1.00  0.00            
ATOM   4541  HB2 LYS   284       5.520  44.090  -3.850  1.00  0.00            
ATOM   4542  HB3 LYS   284       4.960  45.440  -4.650  1.00  0.00            
ATOM   4543  CG  LYS   284       6.930  45.740  -3.960  1.00  0.00            
ATOM   4544  HG2 LYS   284       6.740  46.730  -4.360  1.00  0.00            
ATOM   4545  HG3 LYS   284       7.520  45.920  -3.070  1.00  0.00            
ATOM   4546  CD  LYS   284       7.700  45.010  -5.100  1.00  0.00            
ATOM   4547  HD2 LYS   284       7.940  43.990  -4.800  1.00  0.00            
ATOM   4548  HD3 LYS   284       7.050  45.130  -5.970  1.00  0.00            
ATOM   4549  CE  LYS   284       9.010  45.750  -5.410  1.00  0.00            
ATOM   4550  HE2 LYS   284       8.620  46.720  -5.710  1.00  0.00            
ATOM   4551  HE3 LYS   284       9.560  45.700  -4.470  1.00  0.00            
ATOM   4552  NZ  LYS   284       9.800  45.200  -6.520  1.00  0.00            
ATOM   4553  HZ1 LYS   284       9.070  45.010  -7.190  1.00  0.00            
ATOM   4554  HZ2 LYS   284      10.550  45.800  -6.840  1.00  0.00            
ATOM   4555  HZ3 LYS   284      10.240  44.330  -6.250  1.00  0.00            
ATOM   4556  C   LYS   284       3.470  45.400  -2.350  1.00  0.00            
ATOM   4557  O   LYS   284       3.070  44.290  -2.000  1.00  0.00            
ATOM   4558  N   ARG   285       2.680  46.390  -2.700  1.00  0.00            
ATOM   4559  H   ARG   285       3.100  47.190  -3.150  1.00  0.00            
ATOM   4560  CA  ARG   285       1.280  46.210  -2.950  1.00  0.00            
ATOM   4561  HA  ARG   285       0.920  45.500  -2.200  1.00  0.00            
ATOM   4562  CB  ARG   285       0.540  47.510  -2.850  1.00  0.00            
ATOM   4563  HB2 ARG   285       1.100  48.240  -3.430  1.00  0.00            
ATOM   4564  HB3 ARG   285      -0.370  47.430  -3.440  1.00  0.00            
ATOM   4565  CG  ARG   285       0.220  48.000  -1.430  1.00  0.00            
ATOM   4566  HG2 ARG   285       1.080  47.930  -0.770  1.00  0.00            
ATOM   4567  HG3 ARG   285       0.030  49.060  -1.590  1.00  0.00            
ATOM   4568  CD  ARG   285      -0.980  47.310  -0.690  1.00  0.00            
ATOM   4569  HD2 ARG   285      -1.120  46.270  -0.980  1.00  0.00            
ATOM   4570  HD3 ARG   285      -0.770  47.370   0.370  1.00  0.00            
ATOM   4571  NE  ARG   285      -2.310  47.970  -0.990  1.00  0.00            
ATOM   4572  HE  ARG   285      -2.840  47.700  -1.810  1.00  0.00            
ATOM   4573  CZ  ARG   285      -2.800  49.060  -0.430  1.00  0.00            
ATOM   4574  NH1 ARG   285      -2.080  49.650   0.430  1.00  0.00            
ATOM   4575 1HH1 ARG   285      -1.170  49.310   0.700  1.00  0.00            
ATOM   4576 2HH1 ARG   285      -2.460  50.470   0.890  1.00  0.00            
ATOM   4577  NH2 ARG   285      -3.930  49.600  -0.790  1.00  0.00            
ATOM   4578 1HH2 ARG   285      -4.450  49.080  -1.480  1.00  0.00            
ATOM   4579 2HH2 ARG   285      -4.280  50.500  -0.500  1.00  0.00            
ATOM   4580  C   ARG   285       1.000  45.500  -4.270  1.00  0.00            
ATOM   4581  O   ARG   285       1.770  45.480  -5.180  1.00  0.00            
ATOM   4582  N   GLY   286      -0.220  44.890  -4.350  1.00  0.00            
ATOM   4583  H   GLY   286      -0.890  45.180  -3.640  1.00  0.00            
ATOM   4584  CA  GLY   286      -0.650  44.050  -5.470  1.00  0.00            
ATOM   4585  HA2 GLY   286      -1.690  43.780  -5.280  1.00  0.00            
ATOM   4586  HA3 GLY   286      -0.670  44.590  -6.420  1.00  0.00            
ATOM   4587  C   GLY   286       0.040  42.740  -5.860  1.00  0.00            
ATOM   4588  O   GLY   286      -0.110  42.250  -6.980  1.00  0.00            
ATOM   4589  N   LEU   287       0.810  42.160  -4.910  1.00  0.00            
ATOM   4590  H   LEU   287       0.550  42.440  -3.970  1.00  0.00            
ATOM   4591  CA  LEU   287       1.830  41.050  -5.080  1.00  0.00            
ATOM   4592  HA  LEU   287       2.240  41.050  -6.090  1.00  0.00            
ATOM   4593  CB  LEU   287       2.950  41.380  -4.040  1.00  0.00            
ATOM   4594  HB2 LEU   287       3.360  42.320  -4.400  1.00  0.00            
ATOM   4595  HB3 LEU   287       2.470  41.700  -3.120  1.00  0.00            
ATOM   4596  CG  LEU   287       3.930  40.300  -3.630  1.00  0.00            
ATOM   4597  HG  LEU   287       3.330  39.410  -3.480  1.00  0.00            
ATOM   4598  CD1 LEU   287       5.000  40.080  -4.730  1.00  0.00            
ATOM   4599 1HD1 LEU   287       4.500  39.870  -5.680  1.00  0.00            
ATOM   4600 2HD1 LEU   287       5.500  41.040  -4.850  1.00  0.00            
ATOM   4601 3HD1 LEU   287       5.590  39.210  -4.460  1.00  0.00            
ATOM   4602  CD2 LEU   287       4.650  40.580  -2.300  1.00  0.00            
ATOM   4603 1HD2 LEU   287       5.210  41.500  -2.480  1.00  0.00            
ATOM   4604 2HD2 LEU   287       3.860  40.660  -1.540  1.00  0.00            
ATOM   4605 3HD2 LEU   287       5.230  39.730  -1.950  1.00  0.00            
ATOM   4606  C   LEU   287       1.170  39.690  -4.850  1.00  0.00            
ATOM   4607  O   LEU   287       0.420  39.550  -3.880  1.00  0.00            
ATOM   4608  N   ALA   288       1.460  38.740  -5.790  1.00  0.00            
ATOM   4609  H   ALA   288       1.970  39.010  -6.620  1.00  0.00            
ATOM   4610  CA  ALA   288       0.830  37.390  -5.690  1.00  0.00            
ATOM   4611  HA  ALA   288       0.030  37.380  -4.950  1.00  0.00            
ATOM   4612  CB  ALA   288       0.170  36.920  -6.990  1.00  0.00            
ATOM   4613  HB1 ALA   288       0.900  36.700  -7.770  1.00  0.00            
ATOM   4614  HB2 ALA   288      -0.380  36.000  -6.770  1.00  0.00            
ATOM   4615  HB3 ALA   288      -0.500  37.700  -7.340  1.00  0.00            
ATOM   4616  C   ALA   288       1.850  36.330  -5.150  1.00  0.00            
ATOM   4617  O   ALA   288       2.990  36.220  -5.600  1.00  0.00            
ATOM   4618  N   LEU   289       1.420  35.460  -4.220  1.00  0.00            
ATOM   4619  H   LEU   289       0.450  35.590  -3.940  1.00  0.00            
ATOM   4620  CA  LEU   289       2.220  34.500  -3.430  1.00  0.00            
ATOM   4621  HA  LEU   289       3.230  34.440  -3.830  1.00  0.00            
ATOM   4622  CB  LEU   289       2.260  34.950  -1.900  1.00  0.00            
ATOM   4623  HB2 LEU   289       1.300  34.910  -1.390  1.00  0.00            
ATOM   4624  HB3 LEU   289       2.900  34.260  -1.360  1.00  0.00            
ATOM   4625  CG  LEU   289       2.930  36.340  -1.710  1.00  0.00            
ATOM   4626  HG  LEU   289       2.460  37.080  -2.350  1.00  0.00            
ATOM   4627  CD1 LEU   289       2.650  36.760  -0.250  1.00  0.00            
ATOM   4628 1HD1 LEU   289       3.130  37.730  -0.110  1.00  0.00            
ATOM   4629 2HD1 LEU   289       1.580  36.880  -0.100  1.00  0.00            
ATOM   4630 3HD1 LEU   289       3.030  36.000   0.430  1.00  0.00            
ATOM   4631  CD2 LEU   289       4.460  36.290  -1.880  1.00  0.00            
ATOM   4632 1HD2 LEU   289       4.780  37.290  -1.590  1.00  0.00            
ATOM   4633 2HD2 LEU   289       5.050  35.550  -1.330  1.00  0.00            
ATOM   4634 3HD2 LEU   289       4.640  36.150  -2.940  1.00  0.00            
ATOM   4635  C   LEU   289       1.600  33.160  -3.410  1.00  0.00            
ATOM   4636  O   LEU   289       0.440  33.000  -3.420  1.00  0.00            
ATOM   4637  N   ASP   290       2.350  32.070  -3.220  1.00  0.00            
ATOM   4638  H   ASP   290       3.340  32.230  -3.050  1.00  0.00            
ATOM   4639  CA  ASP   290       1.830  30.690  -3.050  1.00  0.00            
ATOM   4640  HA  ASP   290       0.950  30.670  -3.710  1.00  0.00            
ATOM   4641  CB  ASP   290       2.820  29.620  -3.560  1.00  0.00            
ATOM   4642  HB2 ASP   290       2.330  28.650  -3.610  1.00  0.00            
ATOM   4643  HB3 ASP   290       3.120  29.900  -4.580  1.00  0.00            
ATOM   4644  CG  ASP   290       4.080  29.380  -2.760  1.00  0.00            
ATOM   4645  OD1 ASP   290       4.890  28.560  -3.220  1.00  0.00            
ATOM   4646  OD2 ASP   290       4.190  29.850  -1.580  1.00  0.00            
ATOM   4647  C   ASP   290       1.410  30.290  -1.630  1.00  0.00            
ATOM   4648  O   ASP   290       1.150  29.130  -1.380  1.00  0.00            
ATOM   4649  N   GLY   291       1.250  31.230  -0.730  1.00  0.00            
ATOM   4650  H   GLY   291       1.350  32.180  -1.070  1.00  0.00            
ATOM   4651  CA  GLY   291       0.650  31.160   0.630  1.00  0.00            
ATOM   4652  HA2 GLY   291      -0.380  30.880   0.410  1.00  0.00            
ATOM   4653  HA3 GLY   291       1.140  30.360   1.170  1.00  0.00            
ATOM   4654  C   GLY   291       0.750  32.440   1.430  1.00  0.00            
ATOM   4655  O   GLY   291       0.780  33.560   0.920  1.00  0.00            
ATOM   4656  N   LYS   292       0.630  32.260   2.770  1.00  0.00            
ATOM   4657  H   LYS   292       0.640  31.310   3.110  1.00  0.00            
ATOM   4658  CA  LYS   292       0.660  33.450   3.630  1.00  0.00            
ATOM   4659  HA  LYS   292      -0.080  34.140   3.230  1.00  0.00            
ATOM   4660  CB  LYS   292       0.340  32.960   5.050  1.00  0.00            
ATOM   4661  HB2 LYS   292       1.020  32.150   5.300  1.00  0.00            
ATOM   4662  HB3 LYS   292       0.510  33.670   5.860  1.00  0.00            
ATOM   4663  CG  LYS   292      -1.090  32.550   5.270  1.00  0.00            
ATOM   4664  HG2 LYS   292      -1.630  33.480   5.140  1.00  0.00            
ATOM   4665  HG3 LYS   292      -1.390  31.780   4.560  1.00  0.00            
ATOM   4666  CD  LYS   292      -1.310  31.890   6.670  1.00  0.00            
ATOM   4667  HD2 LYS   292      -0.600  31.100   6.910  1.00  0.00            
ATOM   4668  HD3 LYS   292      -1.160  32.670   7.420  1.00  0.00            
ATOM   4669  CE  LYS   292      -2.760  31.340   6.840  1.00  0.00            
ATOM   4670  HE2 LYS   292      -3.140  31.190   7.860  1.00  0.00            
ATOM   4671  HE3 LYS   292      -3.390  32.120   6.420  1.00  0.00            
ATOM   4672  NZ  LYS   292      -2.920  30.020   6.130  1.00  0.00            
ATOM   4673  HZ1 LYS   292      -2.250  29.320   6.420  1.00  0.00            
ATOM   4674  HZ2 LYS   292      -3.820  29.570   6.180  1.00  0.00            
ATOM   4675  HZ3 LYS   292      -2.820  30.170   5.130  1.00  0.00            
ATOM   4676  C   LYS   292       2.050  34.080   3.610  1.00  0.00            
ATOM   4677  O   LYS   292       3.040  33.360   3.630  1.00  0.00            
ATOM   4678  N   LEU   293       2.140  35.440   3.540  1.00  0.00            
ATOM   4679  H   LEU   293       1.270  35.880   3.290  1.00  0.00            
ATOM   4680  CA  LEU   293       3.320  36.260   3.560  1.00  0.00            
ATOM   4681  HA  LEU   293       4.040  35.810   2.870  1.00  0.00            
ATOM   4682  CB  LEU   293       2.950  37.690   3.070  1.00  0.00            
ATOM   4683  HB2 LEU   293       2.440  37.670   2.100  1.00  0.00            
ATOM   4684  HB3 LEU   293       2.430  38.180   3.880  1.00  0.00            
ATOM   4685  CG  LEU   293       4.270  38.440   2.850  1.00  0.00            
ATOM   4686  HG  LEU   293       4.740  38.750   3.780  1.00  0.00            
ATOM   4687  CD1 LEU   293       5.300  38.000   1.810  1.00  0.00            
ATOM   4688 1HD1 LEU   293       4.970  38.250   0.790  1.00  0.00            
ATOM   4689 2HD1 LEU   293       6.290  38.410   1.980  1.00  0.00            
ATOM   4690 3HD1 LEU   293       5.420  36.920   1.900  1.00  0.00            
ATOM   4691  CD2 LEU   293       3.850  39.760   2.320  1.00  0.00            
ATOM   4692 1HD2 LEU   293       4.750  40.320   2.050  1.00  0.00            
ATOM   4693 2HD2 LEU   293       3.080  39.750   1.550  1.00  0.00            
ATOM   4694 3HD2 LEU   293       3.260  40.390   2.990  1.00  0.00            
ATOM   4695  C   LEU   293       4.070  36.190   4.880  1.00  0.00            
ATOM   4696  O   LEU   293       5.280  36.290   4.900  1.00  0.00            
ATOM   4697  N   LYS   294       3.340  35.840   5.980  1.00  0.00            
ATOM   4698  H   LYS   294       2.330  35.800   5.990  1.00  0.00            
ATOM   4699  CA  LYS   294       4.030  35.690   7.280  1.00  0.00            
ATOM   4700  HA  LYS   294       4.800  36.450   7.380  1.00  0.00            
ATOM   4701  CB  LYS   294       3.050  35.970   8.450  1.00  0.00            
ATOM   4702  HB2 LYS   294       3.660  36.220   9.310  1.00  0.00            
ATOM   4703  HB3 LYS   294       2.420  36.820   8.190  1.00  0.00            
ATOM   4704  CG  LYS   294       2.240  34.700   8.720  1.00  0.00            
ATOM   4705  HG2 LYS   294       1.820  34.250   7.820  1.00  0.00            
ATOM   4706  HG3 LYS   294       2.900  34.010   9.240  1.00  0.00            
ATOM   4707  CD  LYS   294       1.070  35.040   9.610  1.00  0.00            
ATOM   4708  HD2 LYS   294       0.350  35.640   9.050  1.00  0.00            
ATOM   4709  HD3 LYS   294       0.610  34.090   9.880  1.00  0.00            
ATOM   4710  CE  LYS   294       1.440  35.770  10.940  1.00  0.00            
ATOM   4711  HE2 LYS   294       2.220  35.200  11.440  1.00  0.00            
ATOM   4712  HE3 LYS   294       1.930  36.730  10.750  1.00  0.00            
ATOM   4713  NZ  LYS   294       0.290  35.840  11.840  1.00  0.00            
ATOM   4714  HZ1 LYS   294       0.580  36.040  12.780  1.00  0.00            
ATOM   4715  HZ2 LYS   294      -0.430  36.480  11.520  1.00  0.00            
ATOM   4716  HZ3 LYS   294      -0.180  34.950  11.850  1.00  0.00            
ATOM   4717  C   LYS   294       4.830  34.400   7.480  1.00  0.00            
ATOM   4718  O   LYS   294       5.580  34.270   8.460  1.00  0.00            
ATOM   4719  N   HIE   295       5.000  33.670   6.400  1.00  0.00            
ATOM   4720  H   HIE   295       4.680  34.000   5.500  1.00  0.00            
ATOM   4721  CA  HIE   295       5.870  32.410   6.400  1.00  0.00            
ATOM   4722  HA  HIE   295       6.230  32.150   7.400  1.00  0.00            
ATOM   4723  CB  HIE   295       5.060  31.210   5.940  1.00  0.00            
ATOM   4724  HB2 HIE   295       4.740  31.320   4.900  1.00  0.00            
ATOM   4725  HB3 HIE   295       5.690  30.320   6.070  1.00  0.00            
ATOM   4726  CG  HIE   295       3.890  30.870   6.760  1.00  0.00            
ATOM   4727  ND1 HIE   295       2.890  29.990   6.320  1.00  0.00            
ATOM   4728  CE1 HIE   295       2.030  30.030   7.350  1.00  0.00            
ATOM   4729  HE1 HIE   295       1.150  29.400   7.390  1.00  0.00            
ATOM   4730  NE2 HIE   295       2.480  30.770   8.400  1.00  0.00            
ATOM   4731  HE2 HIE   295       1.930  30.960   9.230  1.00  0.00            
ATOM   4732  CD2 HIE   295       3.650  31.330   8.040  1.00  0.00            
ATOM   4733  HD2 HIE   295       4.190  32.050   8.630  1.00  0.00            
ATOM   4734  C   HIE   295       7.140  32.450   5.540  1.00  0.00            
ATOM   4735  O   HIE   295       7.020  32.890   4.390  1.00  0.00            
ATOM   4736  N   GLU   296       8.310  32.090   6.010  1.00  0.00            
ATOM   4737  H   GLU   296       8.340  31.520   6.850  1.00  0.00            
ATOM   4738  CA  GLU   296       9.570  32.140   5.250  1.00  0.00            
ATOM   4739  HA  GLU   296       9.720  33.170   4.950  1.00  0.00            
ATOM   4740  CB  GLU   296      10.760  31.830   6.190  1.00  0.00            
ATOM   4741  HB2 GLU   296      10.590  32.400   7.110  1.00  0.00            
ATOM   4742  HB3 GLU   296      10.700  30.810   6.580  1.00  0.00            
ATOM   4743  CG  GLU   296      12.180  32.050   5.700  1.00  0.00            
ATOM   4744  HG2 GLU   296      12.240  31.600   4.710  1.00  0.00            
ATOM   4745  HG3 GLU   296      12.290  33.130   5.600  1.00  0.00            
ATOM   4746  CD  GLU   296      13.150  31.440   6.760  1.00  0.00            
ATOM   4747  OE1 GLU   296      13.340  31.980   7.930  1.00  0.00            
ATOM   4748  OE2 GLU   296      13.820  30.480   6.290  1.00  0.00            
ATOM   4749  C   GLU   296       9.540  31.160   3.980  1.00  0.00            
ATOM   4750  O   GLU   296      10.150  31.470   2.960  1.00  0.00            
ATOM   4751  N   ASP   297       8.820  30.050   4.210  1.00  0.00            
ATOM   4752  H   ASP   297       8.450  29.900   5.140  1.00  0.00            
ATOM   4753  CA  ASP   297       8.750  28.970   3.240  1.00  0.00            
ATOM   4754  HA  ASP   297       9.760  28.690   2.940  1.00  0.00            
ATOM   4755  CB  ASP   297       8.150  27.670   3.880  1.00  0.00            
ATOM   4756  HB2 ASP   297       7.140  27.900   4.210  1.00  0.00            
ATOM   4757  HB3 ASP   297       8.010  26.890   3.130  1.00  0.00            
ATOM   4758  CG  ASP   297       9.070  27.180   5.040  1.00  0.00            
ATOM   4759  OD1 ASP   297      10.330  27.460   4.980  1.00  0.00            
ATOM   4760  OD2 ASP   297       8.490  26.430   5.840  1.00  0.00            
ATOM   4761  C   ASP   297       8.030  29.330   1.890  1.00  0.00            
ATOM   4762  O   ASP   297       7.880  28.550   0.970  1.00  0.00            
ATOM   4763  N   THR   298       7.480  30.550   1.900  1.00  0.00            
ATOM   4764  H   THR   298       7.720  31.200   2.640  1.00  0.00            
ATOM   4765  CA  THR   298       6.490  31.010   0.860  1.00  0.00            
ATOM   4766  HA  THR   298       5.890  30.160   0.540  1.00  0.00            
ATOM   4767  CB  THR   298       5.610  32.150   1.330  1.00  0.00            
ATOM   4768  HB  THR   298       6.180  32.850   1.940  1.00  0.00            
ATOM   4769  CG2 THR   298       4.740  32.910   0.340  1.00  0.00            
ATOM   4770 1HG2 THR   298       4.300  33.660   0.990  1.00  0.00            
ATOM   4771 2HG2 THR   298       5.440  33.370  -0.350  1.00  0.00            
ATOM   4772 3HG2 THR   298       4.050  32.310  -0.250  1.00  0.00            
ATOM   4773  OG1 THR   298       4.550  31.540   2.080  1.00  0.00            
ATOM   4774  HG1 THR   298       4.320  32.280   2.650  1.00  0.00            
ATOM   4775  C   THR   298       7.310  31.430  -0.350  1.00  0.00            
ATOM   4776  O   THR   298       8.430  31.910  -0.250  1.00  0.00            
ATOM   4777  N   ASN   299       6.740  31.230  -1.570  1.00  0.00            
ATOM   4778  H   ASN   299       5.940  30.630  -1.660  1.00  0.00            
ATOM   4779  CA  ASN   299       7.330  31.760  -2.850  1.00  0.00            
ATOM   4780  HA  ASN   299       8.290  32.270  -2.710  1.00  0.00            
ATOM   4781  CB  ASN   299       7.550  30.580  -3.760  1.00  0.00            
ATOM   4782  HB2 ASN   299       6.590  30.300  -4.200  1.00  0.00            
ATOM   4783  HB3 ASN   299       8.210  30.930  -4.550  1.00  0.00            
ATOM   4784  CG  ASN   299       8.290  29.430  -2.990  1.00  0.00            
ATOM   4785  OD1 ASN   299       9.500  29.360  -2.720  1.00  0.00            
ATOM   4786  ND2 ASN   299       7.670  28.310  -2.750  1.00  0.00            
ATOM   4787 1HD2 ASN   299       8.190  27.590  -2.270  1.00  0.00            
ATOM   4788 2HD2 ASN   299       6.680  28.200  -2.930  1.00  0.00            
ATOM   4789  C   ASN   299       6.380  32.750  -3.520  1.00  0.00            
ATOM   4790  O   ASN   299       5.290  32.970  -3.000  1.00  0.00            
ATOM   4791  N   LEU   300       6.710  33.210  -4.730  1.00  0.00            
ATOM   4792  H   LEU   300       7.620  33.040  -5.140  1.00  0.00            
ATOM   4793  CA  LEU   300       5.750  33.880  -5.600  1.00  0.00            
ATOM   4794  HA  LEU   300       5.160  34.630  -5.070  1.00  0.00            
ATOM   4795  CB  LEU   300       6.610  34.600  -6.670  1.00  0.00            
ATOM   4796  HB2 LEU   300       7.310  33.940  -7.170  1.00  0.00            
ATOM   4797  HB3 LEU   300       6.010  34.860  -7.540  1.00  0.00            
ATOM   4798  CG  LEU   300       7.360  35.840  -6.190  1.00  0.00            
ATOM   4799  HG  LEU   300       7.840  35.640  -5.230  1.00  0.00            
ATOM   4800  CD1 LEU   300       8.480  36.160  -7.170  1.00  0.00            
ATOM   4801 1HD1 LEU   300       8.970  37.110  -6.950  1.00  0.00            
ATOM   4802 2HD1 LEU   300       9.200  35.340  -7.120  1.00  0.00            
ATOM   4803 3HD1 LEU   300       8.060  36.270  -8.170  1.00  0.00            
ATOM   4804  CD2 LEU   300       6.540  37.170  -5.980  1.00  0.00            
ATOM   4805 1HD2 LEU   300       6.290  37.430  -7.010  1.00  0.00            
ATOM   4806 2HD2 LEU   300       5.740  37.060  -5.250  1.00  0.00            
ATOM   4807 3HD2 LEU   300       7.200  37.960  -5.600  1.00  0.00            
ATOM   4808  C   LEU   300       4.770  32.860  -6.230  1.00  0.00            
ATOM   4809  O   LEU   300       5.190  31.670  -6.450  1.00  0.00            
ATOM   4810  N   ALA   301       3.550  33.300  -6.680  1.00  0.00            
ATOM   4811  H   ALA   301       3.340  34.280  -6.540  1.00  0.00            
ATOM   4812  CA  ALA   301       2.540  32.430  -7.180  1.00  0.00            
ATOM   4813  HA  ALA   301       2.490  31.570  -6.520  1.00  0.00            
ATOM   4814  CB  ALA   301       1.250  33.250  -7.040  1.00  0.00            
ATOM   4815  HB1 ALA   301       0.420  32.800  -7.600  1.00  0.00            
ATOM   4816  HB2 ALA   301       0.980  33.530  -6.030  1.00  0.00            
ATOM   4817  HB3 ALA   301       1.320  34.200  -7.560  1.00  0.00            
ATOM   4818  C   ALA   301       2.800  32.090  -8.670  1.00  0.00            
ATOM   4819  O   ALA   301       3.140  32.870  -9.510  1.00  0.00            
ATOM   4820  N   SER   302       2.780  30.770  -8.980  1.00  0.00            
ATOM   4821  H   SER   302       2.750  30.130  -8.200  1.00  0.00            
ATOM   4822  CA  SER   302       2.950  30.290 -10.290  1.00  0.00            
ATOM   4823  HA  SER   302       3.940  30.500 -10.680  1.00  0.00            
ATOM   4824  CB  SER   302       2.940  28.720 -10.320  1.00  0.00            
ATOM   4825  HB2 SER   302       3.660  28.330  -9.600  1.00  0.00            
ATOM   4826  HB3 SER   302       1.980  28.350  -9.970  1.00  0.00            
ATOM   4827  OG  SER   302       3.170  28.130 -11.600  1.00  0.00            
ATOM   4828  HG  SER   302       4.010  28.450 -11.950  1.00  0.00            
ATOM   4829  C   SER   302       1.940  30.890 -11.320  1.00  0.00            
ATOM   4830  O   SER   302       0.830  31.280 -10.890  1.00  0.00            
ATOM   4831  N   SER   303       2.330  30.980 -12.640  1.00  0.00            
ATOM   4832  H   SER   303       3.220  30.650 -12.970  1.00  0.00            
ATOM   4833  CA  SER   303       1.460  31.400 -13.800  1.00  0.00            
ATOM   4834  HA  SER   303       1.160  32.410 -13.510  1.00  0.00            
ATOM   4835  CB  SER   303       2.230  31.410 -15.050  1.00  0.00            
ATOM   4836  HB2 SER   303       2.760  30.460 -15.130  1.00  0.00            
ATOM   4837  HB3 SER   303       1.490  31.710 -15.800  1.00  0.00            
ATOM   4838  OG  SER   303       3.290  32.360 -14.990  1.00  0.00            
ATOM   4839  HG  SER   303       3.320  32.850 -15.810  1.00  0.00            
ATOM   4840  C   SER   303       0.180  30.460 -13.820  1.00  0.00            
ATOM   4841  O   SER   303       0.280  29.260 -14.080  1.00  0.00            
ATOM   4842  N   THR   304      -1.070  30.930 -13.600  1.00  0.00            
ATOM   4843  H   THR   304      -1.240  31.840 -13.210  1.00  0.00            
ATOM   4844  CA  THR   304      -2.350  30.320 -13.860  1.00  0.00            
ATOM   4845  HA  THR   304      -2.290  29.310 -13.440  1.00  0.00            
ATOM   4846  CB  THR   304      -3.530  30.910 -13.010  1.00  0.00            
ATOM   4847  HB  THR   304      -3.770  31.820 -13.560  1.00  0.00            
ATOM   4848  CG2 THR   304      -4.730  29.970 -12.850  1.00  0.00            
ATOM   4849 1HG2 THR   304      -4.500  29.120 -12.220  1.00  0.00            
ATOM   4850 2HG2 THR   304      -5.510  30.560 -12.370  1.00  0.00            
ATOM   4851 3HG2 THR   304      -5.070  29.680 -13.840  1.00  0.00            
ATOM   4852  OG1 THR   304      -3.000  31.330 -11.770  1.00  0.00            
ATOM   4853  HG1 THR   304      -2.590  30.570 -11.360  1.00  0.00            
ATOM   4854  C   THR   304      -2.600  30.250 -15.310  1.00  0.00            
ATOM   4855  O   THR   304      -3.590  30.920 -15.750  1.00  0.00            
ATOM   4856  N   LEU   305      -1.740  29.470 -16.090  1.00  0.00            
ATOM   4857  H   LEU   305      -1.050  28.910 -15.600  1.00  0.00            
ATOM   4858  CA  LEU   305      -1.870  29.150 -17.540  1.00  0.00            
ATOM   4859  HA  LEU   305      -1.950  30.070 -18.120  1.00  0.00            
ATOM   4860  CB  LEU   305      -0.600  28.400 -17.960  1.00  0.00            
ATOM   4861  HB2 LEU   305      -0.440  27.470 -17.410  1.00  0.00            
ATOM   4862  HB3 LEU   305      -0.670  28.040 -18.990  1.00  0.00            
ATOM   4863  CG  LEU   305       0.760  29.120 -17.730  1.00  0.00            
ATOM   4864  HG  LEU   305       0.880  29.360 -16.680  1.00  0.00            
ATOM   4865  CD1 LEU   305       1.980  28.260 -17.980  1.00  0.00            
ATOM   4866 1HD1 LEU   305       1.970  27.420 -17.290  1.00  0.00            
ATOM   4867 2HD1 LEU   305       1.940  27.970 -19.030  1.00  0.00            
ATOM   4868 3HD1 LEU   305       2.900  28.820 -17.790  1.00  0.00            
ATOM   4869  CD2 LEU   305       0.860  30.440 -18.500  1.00  0.00            
ATOM   4870 1HD2 LEU   305       0.870  30.250 -19.570  1.00  0.00            
ATOM   4871 2HD2 LEU   305       0.070  31.170 -18.350  1.00  0.00            
ATOM   4872 3HD2 LEU   305       1.760  30.900 -18.090  1.00  0.00            
ATOM   4873  C   LEU   305      -3.100  28.280 -17.770  1.00  0.00            
ATOM   4874  O   LEU   305      -3.510  27.420 -16.940  1.00  0.00            
ATOM   4875  N   LEU   306      -3.830  28.570 -18.860  1.00  0.00            
ATOM   4876  H   LEU   306      -3.470  29.230 -19.530  1.00  0.00            
ATOM   4877  CA  LEU   306      -5.180  28.000 -18.960  1.00  0.00            
ATOM   4878  HA  LEU   306      -5.650  28.110 -17.990  1.00  0.00            
ATOM   4879  CB  LEU   306      -6.000  28.820 -20.040  1.00  0.00            
ATOM   4880  HB2 LEU   306      -5.930  29.890 -19.820  1.00  0.00            
ATOM   4881  HB3 LEU   306      -5.560  28.600 -21.020  1.00  0.00            
ATOM   4882  CG  LEU   306      -7.490  28.380 -20.060  1.00  0.00            
ATOM   4883  HG  LEU   306      -7.680  27.370 -20.430  1.00  0.00            
ATOM   4884  CD1 LEU   306      -8.320  28.720 -18.750  1.00  0.00            
ATOM   4885 1HD1 LEU   306      -9.390  28.700 -18.920  1.00  0.00            
ATOM   4886 2HD1 LEU   306      -8.120  27.990 -17.960  1.00  0.00            
ATOM   4887 3HD1 LEU   306      -8.010  29.680 -18.330  1.00  0.00            
ATOM   4888  CD2 LEU   306      -8.010  29.400 -21.150  1.00  0.00            
ATOM   4889 1HD2 LEU   306      -8.970  28.980 -21.450  1.00  0.00            
ATOM   4890 2HD2 LEU   306      -8.120  30.420 -20.790  1.00  0.00            
ATOM   4891 3HD2 LEU   306      -7.350  29.550 -22.000  1.00  0.00            
ATOM   4892  C   LEU   306      -5.140  26.490 -19.320  1.00  0.00            
ATOM   4893  O   LEU   306      -4.940  26.140 -20.440  1.00  0.00            
ATOM   4894  N   ARG   307      -5.400  25.630 -18.280  1.00  0.00            
ATOM   4895  H   ARG   307      -5.700  26.070 -17.430  1.00  0.00            
ATOM   4896  CA  ARG   307      -5.590  24.150 -18.340  1.00  0.00            
ATOM   4897  HA  ARG   307      -4.690  23.740 -18.810  1.00  0.00            
ATOM   4898  CB  ARG   307      -5.680  23.510 -16.940  1.00  0.00            
ATOM   4899  HB2 ARG   307      -6.520  24.010 -16.460  1.00  0.00            
ATOM   4900  HB3 ARG   307      -5.840  22.440 -17.090  1.00  0.00            
ATOM   4901  CG  ARG   307      -4.500  23.740 -15.980  1.00  0.00            
ATOM   4902  HG2 ARG   307      -4.400  24.810 -15.830  1.00  0.00            
ATOM   4903  HG3 ARG   307      -4.770  23.380 -14.990  1.00  0.00            
ATOM   4904  CD  ARG   307      -3.280  23.010 -16.450  1.00  0.00            
ATOM   4905  HD2 ARG   307      -3.650  22.020 -16.710  1.00  0.00            
ATOM   4906  HD3 ARG   307      -2.890  23.590 -17.280  1.00  0.00            
ATOM   4907  NE  ARG   307      -2.220  22.870 -15.420  1.00  0.00            
ATOM   4908  HE  ARG   307      -1.360  23.380 -15.520  1.00  0.00            
ATOM   4909  CZ  ARG   307      -2.270  22.020 -14.390  1.00  0.00            
ATOM   4910  NH1 ARG   307      -3.310  21.280 -13.980  1.00  0.00            
ATOM   4911 1HH1 ARG   307      -4.130  21.330 -14.570  1.00  0.00            
ATOM   4912 2HH1 ARG   307      -3.200  20.680 -13.170  1.00  0.00            
ATOM   4913  NH2 ARG   307      -1.220  21.860 -13.650  1.00  0.00            
ATOM   4914 1HH2 ARG   307      -0.390  22.260 -14.060  1.00  0.00            
ATOM   4915 2HH2 ARG   307      -1.160  21.370 -12.770  1.00  0.00            
ATOM   4916  C   ARG   307      -6.790  23.770 -19.220  1.00  0.00            
ATOM   4917  O   ARG   307      -7.780  24.450 -19.300  1.00  0.00            
ATOM   4918  N   GLU   308      -6.670  22.620 -19.930  1.00  0.00            
ATOM   4919  H   GLU   308      -5.810  22.090 -19.830  1.00  0.00            
ATOM   4920  CA  GLU   308      -7.680  22.080 -20.770  1.00  0.00            
ATOM   4921  HA  GLU   308      -7.900  22.890 -21.460  1.00  0.00            
ATOM   4922  CB  GLU   308      -7.260  20.820 -21.630  1.00  0.00            
ATOM   4923  HB2 GLU   308      -6.390  20.990 -22.260  1.00  0.00            
ATOM   4924  HB3 GLU   308      -7.000  20.020 -20.940  1.00  0.00            
ATOM   4925  CG  GLU   308      -8.400  20.190 -22.450  1.00  0.00            
ATOM   4926  HG2 GLU   308      -8.000  19.430 -23.130  1.00  0.00            
ATOM   4927  HG3 GLU   308      -9.180  19.740 -21.850  1.00  0.00            
ATOM   4928  CD  GLU   308      -9.230  21.190 -23.280  1.00  0.00            
ATOM   4929  OE1 GLU   308      -8.610  22.050 -23.900  1.00  0.00            
ATOM   4930  OE2 GLU   308     -10.460  21.290 -23.140  1.00  0.00            
ATOM   4931  C   GLU   308      -9.000  21.820 -19.980  1.00  0.00            
ATOM   4932  O   GLU   308      -8.930  20.980 -19.050  1.00  0.00            
ATOM   4933  N   GLY   309     -10.180  22.320 -20.330  1.00  0.00            
ATOM   4934  H   GLY   309     -10.170  22.950 -21.120  1.00  0.00            
ATOM   4935  CA  GLY   309     -11.470  22.080 -19.710  1.00  0.00            
ATOM   4936  HA2 GLY   309     -12.370  22.140 -20.320  1.00  0.00            
ATOM   4937  HA3 GLY   309     -11.480  21.050 -19.340  1.00  0.00            
ATOM   4938  C   GLY   309     -11.820  23.050 -18.570  1.00  0.00            
ATOM   4939  O   GLY   309     -12.900  22.880 -17.970  1.00  0.00            
ATOM   4940  N   ALA   310     -11.010  24.000 -18.170  1.00  0.00            
ATOM   4941  H   ALA   310     -10.190  24.180 -18.730  1.00  0.00            
ATOM   4942  CA  ALA   310     -11.170  24.760 -16.910  1.00  0.00            
ATOM   4943  HA  ALA   310     -11.410  24.050 -16.120  1.00  0.00            
ATOM   4944  CB  ALA   310      -9.840  25.530 -16.590  1.00  0.00            
ATOM   4945  HB1 ALA   310      -9.600  26.270 -17.360  1.00  0.00            
ATOM   4946  HB2 ALA   310      -9.960  25.910 -15.580  1.00  0.00            
ATOM   4947  HB3 ALA   310      -9.040  24.790 -16.670  1.00  0.00            
ATOM   4948  C   ALA   310     -12.250  25.840 -16.890  1.00  0.00            
ATOM   4949  O   ALA   310     -12.670  26.230 -17.980  1.00  0.00            
ATOM   4950  N   ASN   311     -12.600  26.370 -15.710  1.00  0.00            
ATOM   4951  H   ASN   311     -12.150  26.040 -14.860  1.00  0.00            
ATOM   4952  CA  ASN   311     -13.620  27.450 -15.640  1.00  0.00            
ATOM   4953  HA  ASN   311     -13.810  27.900 -16.610  1.00  0.00            
ATOM   4954  CB  ASN   311     -14.860  26.770 -14.930  1.00  0.00            
ATOM   4955  HB2 ASN   311     -15.370  26.020 -15.530  1.00  0.00            
ATOM   4956  HB3 ASN   311     -14.490  26.300 -14.010  1.00  0.00            
ATOM   4957  CG  ASN   311     -15.940  27.750 -14.550  1.00  0.00            
ATOM   4958  OD1 ASN   311     -15.740  28.940 -14.590  1.00  0.00            
ATOM   4959  ND2 ASN   311     -17.060  27.200 -14.160  1.00  0.00            
ATOM   4960 1HD2 ASN   311     -17.880  27.790 -14.070  1.00  0.00            
ATOM   4961 2HD2 ASN   311     -17.210  26.200 -14.250  1.00  0.00            
ATOM   4962  C   ASN   311     -13.000  28.620 -14.780  1.00  0.00            
ATOM   4963  O   ASN   311     -12.560  28.420 -13.650  1.00  0.00            
ATOM   4964  N   ARG   312     -13.110  29.870 -15.160  1.00  0.00            
ATOM   4965  H   ARG   312     -13.370  30.080 -16.110  1.00  0.00            
ATOM   4966  CA  ARG   312     -12.520  31.020 -14.390  1.00  0.00            
ATOM   4967  HA  ARG   312     -11.510  30.750 -14.090  1.00  0.00            
ATOM   4968  CB  ARG   312     -12.570  32.360 -15.070  1.00  0.00            
ATOM   4969  HB2 ARG   312     -12.230  33.070 -14.310  1.00  0.00            
ATOM   4970  HB3 ARG   312     -11.900  32.260 -15.920  1.00  0.00            
ATOM   4971  CG  ARG   312     -13.950  32.850 -15.530  1.00  0.00            
ATOM   4972  HG2 ARG   312     -14.470  31.950 -15.840  1.00  0.00            
ATOM   4973  HG3 ARG   312     -14.520  33.340 -14.740  1.00  0.00            
ATOM   4974  CD  ARG   312     -13.930  33.920 -16.600  1.00  0.00            
ATOM   4975  HD2 ARG   312     -13.530  33.560 -17.550  1.00  0.00            
ATOM   4976  HD3 ARG   312     -14.980  34.140 -16.800  1.00  0.00            
ATOM   4977  NE  ARG   312     -13.180  35.100 -16.230  1.00  0.00            
ATOM   4978  HE  ARG   312     -13.430  35.540 -15.360  1.00  0.00            
ATOM   4979  CZ  ARG   312     -12.020  35.610 -16.680  1.00  0.00            
ATOM   4980  NH1 ARG   312     -11.400  35.150 -17.750  1.00  0.00            
ATOM   4981 1HH1 ARG   312     -11.880  34.440 -18.290  1.00  0.00            
ATOM   4982 2HH1 ARG   312     -10.430  35.330 -17.980  1.00  0.00            
ATOM   4983  NH2 ARG   312     -11.250  36.440 -16.000  1.00  0.00            
ATOM   4984 1HH2 ARG   312     -11.680  36.910 -15.220  1.00  0.00            
ATOM   4985 2HH2 ARG   312     -10.560  36.960 -16.530  1.00  0.00            
ATOM   4986  C   ARG   312     -13.210  31.110 -13.010  1.00  0.00            
ATOM   4987  O   ARG   312     -12.600  31.550 -12.060  1.00  0.00            
ATOM   4988  N   GLU   313     -14.500  30.800 -12.890  1.00  0.00            
ATOM   4989  H   GLU   313     -14.880  30.440 -13.760  1.00  0.00            
ATOM   4990  CA  GLU   313     -15.310  30.950 -11.750  1.00  0.00            
ATOM   4991  HA  GLU   313     -14.950  31.800 -11.170  1.00  0.00            
ATOM   4992  CB  GLU   313     -16.810  31.110 -12.090  1.00  0.00            
ATOM   4993  HB2 GLU   313     -17.250  30.130 -12.260  1.00  0.00            
ATOM   4994  HB3 GLU   313     -17.320  31.580 -11.250  1.00  0.00            
ATOM   4995  CG  GLU   313     -17.140  32.050 -13.270  1.00  0.00            
ATOM   4996  HG2 GLU   313     -16.710  32.990 -12.920  1.00  0.00            
ATOM   4997  HG3 GLU   313     -16.580  31.750 -14.160  1.00  0.00            
ATOM   4998  CD  GLU   313     -18.610  32.170 -13.620  1.00  0.00            
ATOM   4999  OE1 GLU   313     -19.300  31.200 -13.530  1.00  0.00            
ATOM   5000  OE2 GLU   313     -19.030  33.330 -13.930  1.00  0.00            
ATOM   5001  C   GLU   313     -14.960  29.830 -10.740  1.00  0.00            
ATOM   5002  O   GLU   313     -15.440  29.920  -9.620  1.00  0.00            
ATOM   5003  N   ILE   314     -14.110  28.860 -11.050  1.00  0.00            
ATOM   5004  H   ILE   314     -13.690  29.090 -11.940  1.00  0.00            
ATOM   5005  CA  ILE   314     -13.620  27.760 -10.270  1.00  0.00            
ATOM   5006  HA  ILE   314     -14.110  27.930  -9.320  1.00  0.00            
ATOM   5007  CB  ILE   314     -14.020  26.410 -10.790  1.00  0.00            
ATOM   5008  HB  ILE   314     -13.690  26.250 -11.810  1.00  0.00            
ATOM   5009  CG2 ILE   314     -13.410  25.210  -9.990  1.00  0.00            
ATOM   5010 1HG2 ILE   314     -12.320  25.270 -10.070  1.00  0.00            
ATOM   5011 2HG2 ILE   314     -13.710  25.270  -8.940  1.00  0.00            
ATOM   5012 3HG2 ILE   314     -13.650  24.280 -10.500  1.00  0.00            
ATOM   5013  CG1 ILE   314     -15.500  26.210 -10.910  1.00  0.00            
ATOM   5014 2HG1 ILE   314     -15.980  27.000 -11.490  1.00  0.00            
ATOM   5015 3HG1 ILE   314     -15.630  25.280 -11.450  1.00  0.00            
ATOM   5016  CD1 ILE   314     -16.300  26.140  -9.590  1.00  0.00            
ATOM   5017 1HD1 ILE   314     -17.350  26.040  -9.870  1.00  0.00            
ATOM   5018 2HD1 ILE   314     -15.860  25.240  -9.170  1.00  0.00            
ATOM   5019 3HD1 ILE   314     -16.190  27.030  -8.960  1.00  0.00            
ATOM   5020  C   ILE   314     -12.090  27.950 -10.040  1.00  0.00            
ATOM   5021  O   ILE   314     -11.560  27.560  -9.000  1.00  0.00            
ATOM   5022  N   LEU   315     -11.420  28.600 -10.980  1.00  0.00            
ATOM   5023  H   LEU   315     -11.900  28.850 -11.840  1.00  0.00            
ATOM   5024  CA  LEU   315     -10.030  29.110 -10.790  1.00  0.00            
ATOM   5025  HA  LEU   315      -9.340  28.380 -10.390  1.00  0.00            
ATOM   5026  CB  LEU   315      -9.460  29.640 -12.130  1.00  0.00            
ATOM   5027  HB2 LEU   315     -10.300  30.210 -12.530  1.00  0.00            
ATOM   5028  HB3 LEU   315      -8.590  30.270 -11.940  1.00  0.00            
ATOM   5029  CG  LEU   315      -9.170  28.470 -13.070  1.00  0.00            
ATOM   5030  HG  LEU   315     -10.090  27.890 -13.130  1.00  0.00            
ATOM   5031  CD1 LEU   315      -8.650  28.930 -14.470  1.00  0.00            
ATOM   5032 1HD1 LEU   315      -9.140  29.760 -14.980  1.00  0.00            
ATOM   5033 2HD1 LEU   315      -7.580  29.140 -14.450  1.00  0.00            
ATOM   5034 3HD1 LEU   315      -8.800  28.140 -15.210  1.00  0.00            
ATOM   5035  CD2 LEU   315      -8.150  27.510 -12.430  1.00  0.00            
ATOM   5036 1HD2 LEU   315      -7.520  27.010 -13.170  1.00  0.00            
ATOM   5037 2HD2 LEU   315      -7.520  28.210 -11.880  1.00  0.00            
ATOM   5038 3HD2 LEU   315      -8.590  26.830 -11.710  1.00  0.00            
ATOM   5039  C   LEU   315      -9.960  30.250  -9.740  1.00  0.00            
ATOM   5040  O   LEU   315      -9.000  30.140  -8.920  1.00  0.00            
ATOM   5041  N   GLY   316     -10.830  31.270  -9.740  1.00  0.00            
ATOM   5042  H   GLY   316     -11.490  31.260 -10.500  1.00  0.00            
ATOM   5043  CA  GLY   316     -10.960  32.270  -8.750  1.00  0.00            
ATOM   5044  HA2 GLY   316     -11.930  32.750  -8.870  1.00  0.00            
ATOM   5045  HA3 GLY   316     -10.870  31.820  -7.760  1.00  0.00            
ATOM   5046  C   GLY   316      -9.890  33.440  -8.930  1.00  0.00            
ATOM   5047  O   GLY   316     -10.300  34.610  -9.230  1.00  0.00            
ATOM   5048  N   ILE   317      -8.600  33.090  -8.920  1.00  0.00            
ATOM   5049  H   ILE   317      -8.440  32.100  -9.010  1.00  0.00            
ATOM   5050  CA  ILE   317      -7.560  34.050  -9.320  1.00  0.00            
ATOM   5051  HA  ILE   317      -8.030  35.000  -9.610  1.00  0.00            
ATOM   5052  CB  ILE   317      -6.580  34.370  -8.100  1.00  0.00            
ATOM   5053  HB  ILE   317      -6.250  33.390  -7.760  1.00  0.00            
ATOM   5054  CG2 ILE   317      -5.260  35.080  -8.380  1.00  0.00            
ATOM   5055 1HG2 ILE   317      -4.860  35.430  -7.440  1.00  0.00            
ATOM   5056 2HG2 ILE   317      -4.520  34.410  -8.820  1.00  0.00            
ATOM   5057 3HG2 ILE   317      -5.500  35.880  -9.090  1.00  0.00            
ATOM   5058  CG1 ILE   317      -7.380  35.100  -7.010  1.00  0.00            
ATOM   5059 2HG1 ILE   317      -7.240  36.160  -7.200  1.00  0.00            
ATOM   5060 3HG1 ILE   317      -8.450  34.910  -7.110  1.00  0.00            
ATOM   5061  CD1 ILE   317      -7.060  34.780  -5.590  1.00  0.00
[truncated: 126,807 more chars]
