# Supplementary material for: Distinct activation mechanisms of β-arrestin-1 revealed by 19F NMR spectroscopy
Source: Nat Commun. 2023 Nov 29;14:7865. doi: 10.1038/s41467-023-43694-1 (PMC10686989; doi:10.1038/s41467-023-43694-1)
Supplement: Supplementary file 3 — Supplementary Data 1 [file 41467_2023_43694_MOESM3_ESM.zip › Supplementary-Data-1/Input-output-files/D390CF_input.pdb]

REMARK    GENERATED BY TRJCONV
TITLE     a
REMARK    THIS IS A SIMULATION BOX
CRYST1   81.674  118.682   97.623  90.00  90.00  90.00 P 1           1
MODEL        1
ATOM      1  N   MET     1      45.110  32.570  42.330  1.00  0.00            
ATOM      2  H1  MET     1      44.770  31.620  42.380  1.00  0.00            
ATOM      3  H2  MET     1      44.700  33.040  41.540  1.00  0.00            
ATOM      4  H3  MET     1      44.820  33.140  43.110  1.00  0.00            
ATOM      5  CA  MET     1      46.600  32.570  42.390  1.00  0.00            
ATOM      6  HA  MET     1      46.790  31.920  43.240  1.00  0.00            
ATOM      7  CB  MET     1      47.240  32.080  41.100  1.00  0.00            
ATOM      8  HB2 MET     1      46.930  31.060  40.890  1.00  0.00            
ATOM      9  HB3 MET     1      47.020  32.750  40.270  1.00  0.00            
ATOM     10  CG  MET     1      48.720  31.980  41.360  1.00  0.00            
ATOM     11  HG2 MET     1      48.830  31.680  42.400  1.00  0.00            
ATOM     12  HG3 MET     1      49.120  31.130  40.820  1.00  0.00            
ATOM     13  SD  MET     1      49.740  33.490  41.080  1.00  0.00            
ATOM     14  CE  MET     1      51.250  32.600  40.820  1.00  0.00            
ATOM     15  HE1 MET     1      51.490  31.830  41.550  1.00  0.00            
ATOM     16  HE2 MET     1      51.260  32.160  39.820  1.00  0.00            
ATOM     17  HE3 MET     1      52.100  33.270  40.920  1.00  0.00            
ATOM     18  C   MET     1      47.080  33.970  42.800  1.00  0.00            
ATOM     19  O   MET     1      46.810  34.890  42.070  1.00  0.00            
ATOM     20  N   GLY     2      47.940  34.000  43.780  1.00  0.00            
ATOM     21  H   GLY     2      48.010  33.240  44.430  1.00  0.00            
ATOM     22  CA  GLY     2      48.380  35.260  44.290  1.00  0.00            
ATOM     23  HA2 GLY     2      49.450  35.400  44.180  1.00  0.00            
ATOM     24  HA3 GLY     2      47.950  36.030  43.640  1.00  0.00            
ATOM     25  C   GLY     2      47.950  35.720  45.670  1.00  0.00            
ATOM     26  O   GLY     2      47.260  34.970  46.360  1.00  0.00            
ATOM     27  N   ASP     3      48.450  36.870  46.090  1.00  0.00            
ATOM     28  H   ASP     3      49.130  37.310  45.480  1.00  0.00            
ATOM     29  CA  ASP     3      48.130  37.640  47.340  1.00  0.00            
ATOM     30  HA  ASP     3      48.450  37.080  48.210  1.00  0.00            
ATOM     31  CB  ASP     3      48.900  38.910  47.350  1.00  0.00            
ATOM     32  HB2 ASP     3      49.950  38.630  47.330  1.00  0.00            
ATOM     33  HB3 ASP     3      48.580  39.340  46.400  1.00  0.00            
ATOM     34  CG  ASP     3      48.650  39.890  48.410  1.00  0.00            
ATOM     35  OD1 ASP     3      49.130  41.080  48.280  1.00  0.00            
ATOM     36  OD2 ASP     3      48.130  39.560  49.490  1.00  0.00            
ATOM     37  C   ASP     3      46.690  37.970  47.640  1.00  0.00            
ATOM     38  O   ASP     3      46.100  38.810  46.830  1.00  0.00            
ATOM     39  N   LYS     4      46.120  37.290  48.650  1.00  0.00            
ATOM     40  H   LYS     4      46.700  36.670  49.200  1.00  0.00            
ATOM     41  CA  LYS     4      44.710  37.330  48.870  1.00  0.00            
ATOM     42  HA  LYS     4      44.180  38.080  48.290  1.00  0.00            
ATOM     43  CB  LYS     4      44.160  35.990  48.380  1.00  0.00            
ATOM     44  HB2 LYS     4      44.600  35.680  47.430  1.00  0.00            
ATOM     45  HB3 LYS     4      44.400  35.180  49.070  1.00  0.00            
ATOM     46  CG  LYS     4      42.600  35.990  48.290  1.00  0.00            
ATOM     47  HG2 LYS     4      42.140  36.140  49.270  1.00  0.00            
ATOM     48  HG3 LYS     4      42.380  36.790  47.600  1.00  0.00            
ATOM     49  CD  LYS     4      42.160  34.570  47.790  1.00  0.00            
ATOM     50  HD2 LYS     4      42.600  34.360  46.820  1.00  0.00            
ATOM     51  HD3 LYS     4      42.480  33.810  48.500  1.00  0.00            
ATOM     52  CE  LYS     4      40.650  34.510  47.540  1.00  0.00            
ATOM     53  HE2 LYS     4      40.170  35.450  47.790  1.00  0.00            
ATOM     54  HE3 LYS     4      40.510  34.130  46.530  1.00  0.00            
ATOM     55  NZ  LYS     4      40.100  33.520  48.510  1.00  0.00            
ATOM     56  HZ1 LYS     4      40.420  32.600  48.220  1.00  0.00            
ATOM     57  HZ2 LYS     4      40.300  33.740  49.470  1.00  0.00            
ATOM     58  HZ3 LYS     4      39.110  33.510  48.350  1.00  0.00            
ATOM     59  C   LYS     4      44.360  37.770  50.260  1.00  0.00            
ATOM     60  O   LYS     4      43.190  38.090  50.440  1.00  0.00            
ATOM     61  N   GLY     5      45.250  37.720  51.220  1.00  0.00            
ATOM     62  H   GLY     5      46.130  37.330  50.930  1.00  0.00            
ATOM     63  CA  GLY     5      45.020  37.840  52.670  1.00  0.00            
ATOM     64  HA2 GLY     5      44.440  36.950  52.930  1.00  0.00            
ATOM     65  HA3 GLY     5      45.970  37.790  53.200  1.00  0.00            
ATOM     66  C   GLY     5      44.250  39.030  53.270  1.00  0.00            
ATOM     67  O   GLY     5      44.060  40.070  52.570  1.00  0.00            
ATOM     68  N   THR     6      43.770  39.000  54.560  1.00  0.00            
ATOM     69  H   THR     6      44.030  38.300  55.240  1.00  0.00            
ATOM     70  CA  THR     6      43.300  40.280  55.130  1.00  0.00            
ATOM     71  HA  THR     6      42.750  40.860  54.390  1.00  0.00            
ATOM     72  CB  THR     6      42.300  40.070  56.240  1.00  0.00            
ATOM     73  HB  THR     6      42.740  39.460  57.030  1.00  0.00            
ATOM     74  CG2 THR     6      41.710  41.380  56.710  1.00  0.00            
ATOM     75 1HG2 THR     6      41.410  42.000  55.860  1.00  0.00            
ATOM     76 2HG2 THR     6      40.880  41.360  57.420  1.00  0.00            
ATOM     77 3HG2 THR     6      42.480  41.950  57.230  1.00  0.00            
ATOM     78  OG1 THR     6      41.150  39.320  55.720  1.00  0.00            
ATOM     79  HG1 THR     6      41.500  38.440  55.570  1.00  0.00            
ATOM     80  C   THR     6      44.500  40.930  55.790  1.00  0.00            
ATOM     81  O   THR     6      45.090  40.430  56.700  1.00  0.00            
ATOM     82  N   ARG     7      44.950  42.040  55.270  1.00  0.00            
ATOM     83  H   ARG     7      44.310  42.540  54.660  1.00  0.00            
ATOM     84  CA  ARG     7      46.190  42.800  55.730  1.00  0.00            
ATOM     85  HA  ARG     7      46.990  42.060  55.630  1.00  0.00            
ATOM     86  CB  ARG     7      46.340  44.040  54.810  1.00  0.00            
ATOM     87  HB2 ARG     7      45.870  43.810  53.850  1.00  0.00            
ATOM     88  HB3 ARG     7      45.750  44.910  55.110  1.00  0.00            
ATOM     89  CG  ARG     7      47.790  44.570  54.780  1.00  0.00            
ATOM     90  HG2 ARG     7      47.870  45.550  54.300  1.00  0.00            
ATOM     91  HG3 ARG     7      48.180  44.670  55.790  1.00  0.00            
ATOM     92  CD  ARG     7      48.770  43.750  54.070  1.00  0.00            
ATOM     93  HD2 ARG     7      49.760  44.220  54.110  1.00  0.00            
ATOM     94  HD3 ARG     7      48.740  42.810  54.640  1.00  0.00            
ATOM     95  NE  ARG     7      48.330  43.490  52.670  1.00  0.00            
ATOM     96  HE  ARG     7      47.500  43.940  52.320  1.00  0.00            
ATOM     97  CZ  ARG     7      48.940  42.680  51.800  1.00  0.00            
ATOM     98  NH1 ARG     7      48.430  42.520  50.620  1.00  0.00            
ATOM     99 1HH1 ARG     7      47.680  43.100  50.280  1.00  0.00            
ATOM    100 2HH1 ARG     7      48.770  41.850  49.940  1.00  0.00            
ATOM    101  NH2 ARG     7      49.890  41.850  52.140  1.00  0.00            
ATOM    102 1HH2 ARG     7      50.210  41.790  53.090  1.00  0.00            
ATOM    103 2HH2 ARG     7      50.470  41.440  51.420  1.00  0.00            
ATOM    104  C   ARG     7      45.930  43.390  57.140  1.00  0.00            
ATOM    105  O   ARG     7      44.880  44.020  57.330  1.00  0.00            
ATOM    106  N   VAL     8      46.840  43.320  58.050  1.00  0.00            
ATOM    107  H   VAL     8      47.750  42.900  57.880  1.00  0.00            
ATOM    108  CA  VAL     8      46.710  43.910  59.380  1.00  0.00            
ATOM    109  HA  VAL     8      45.850  44.570  59.430  1.00  0.00            
ATOM    110  CB  VAL     8      46.330  42.860  60.400  1.00  0.00            
ATOM    111  HB  VAL     8      46.870  41.910  60.280  1.00  0.00            
ATOM    112  CG1 VAL     8      46.450  43.320  61.820  1.00  0.00            
ATOM    113 1HG1 VAL     8      47.460  43.620  62.080  1.00  0.00            
ATOM    114 2HG1 VAL     8      45.800  44.190  61.930  1.00  0.00            
ATOM    115 3HG1 VAL     8      46.130  42.540  62.510  1.00  0.00            
ATOM    116  CG2 VAL     8      44.830  42.500  60.280  1.00  0.00            
ATOM    117 1HG2 VAL     8      44.230  43.410  60.430  1.00  0.00            
ATOM    118 2HG2 VAL     8      44.650  42.160  59.260  1.00  0.00            
ATOM    119 3HG2 VAL     8      44.540  41.800  61.060  1.00  0.00            
ATOM    120  C   VAL     8      48.030  44.600  59.790  1.00  0.00            
ATOM    121  O   VAL     8      49.110  43.950  59.870  1.00  0.00            
ATOM    122  N   PHE     9      47.950  45.870  60.200  1.00  0.00            
ATOM    123  H   PHE     9      47.060  46.360  60.220  1.00  0.00            
ATOM    124  CA  PHE     9      49.170  46.600  60.440  1.00  0.00            
ATOM    125  HA  PHE     9      49.890  46.290  59.690  1.00  0.00            
ATOM    126  CB  PHE     9      48.920  48.080  60.240  1.00  0.00            
ATOM    127  HB2 PHE     9      48.250  48.440  61.020  1.00  0.00            
ATOM    128  HB3 PHE     9      49.840  48.600  60.530  1.00  0.00            
ATOM    129  CG  PHE     9      48.490  48.470  58.790  1.00  0.00            
ATOM    130  CD1 PHE     9      47.120  48.730  58.570  1.00  0.00            
ATOM    131  HD1 PHE     9      46.400  48.670  59.370  1.00  0.00            
ATOM    132  CE1 PHE     9      46.600  48.970  57.300  1.00  0.00            
ATOM    133  HE1 PHE     9      45.550  49.170  57.240  1.00  0.00            
ATOM    134  CZ  PHE     9      47.480  49.090  56.200  1.00  0.00            
ATOM    135  HZ  PHE     9      46.990  49.210  55.240  1.00  0.00            
ATOM    136  CE2 PHE     9      48.860  48.880  56.430  1.00  0.00            
ATOM    137  HE2 PHE     9      49.540  48.960  55.600  1.00  0.00            
ATOM    138  CD2 PHE     9      49.370  48.610  57.710  1.00  0.00            
ATOM    139  HD2 PHE     9      50.420  48.410  57.870  1.00  0.00            
ATOM    140  C   PHE     9      49.740  46.390  61.870  1.00  0.00            
ATOM    141  O   PHE     9      49.000  46.550  62.740  1.00  0.00            
ATOM    142  N   LYS    10      51.080  46.140  62.100  1.00  0.00            
ATOM    143  H   LYS    10      51.710  46.000  61.330  1.00  0.00            
ATOM    144  CA  LYS    10      51.700  45.950  63.410  1.00  0.00            
ATOM    145  HA  LYS    10      51.000  46.080  64.230  1.00  0.00            
ATOM    146  CB  LYS    10      52.130  44.470  63.580  1.00  0.00            
ATOM    147  HB2 LYS    10      52.600  44.360  64.560  1.00  0.00            
ATOM    148  HB3 LYS    10      51.210  43.880  63.530  1.00  0.00            
ATOM    149  CG  LYS    10      53.110  43.860  62.620  1.00  0.00            
ATOM    150  HG2 LYS    10      52.640  43.670  61.650  1.00  0.00            
ATOM    151  HG3 LYS    10      53.890  44.580  62.380  1.00  0.00            
ATOM    152  CD  LYS    10      53.650  42.470  63.020  1.00  0.00            
ATOM    153  HD2 LYS    10      54.200  42.480  63.960  1.00  0.00            
ATOM    154  HD3 LYS    10      52.810  41.790  63.040  1.00  0.00            
ATOM    155  CE  LYS    10      54.660  42.080  61.940  1.00  0.00            
ATOM    156  HE2 LYS    10      54.110  42.040  61.000  1.00  0.00            
ATOM    157  HE3 LYS    10      55.350  42.920  61.860  1.00  0.00            
ATOM    158  NZ  LYS    10      55.220  40.780  62.160  1.00  0.00            
ATOM    159  HZ1 LYS    10      55.710  40.800  63.050  1.00  0.00            
ATOM    160  HZ2 LYS    10      54.450  40.140  62.290  1.00  0.00            
ATOM    161  HZ3 LYS    10      55.780  40.380  61.430  1.00  0.00            
ATOM    162  C   LYS    10      52.840  46.980  63.640  1.00  0.00            
ATOM    163  O   LYS    10      53.710  47.170  62.790  1.00  0.00            
ATOM    164  N   LYS    11      52.930  47.390  64.950  1.00  0.00            
ATOM    165  H   LYS    11      52.210  47.080  65.580  1.00  0.00            
ATOM    166  CA  LYS    11      54.100  48.100  65.500  1.00  0.00            
ATOM    167  HA  LYS    11      54.980  47.900  64.880  1.00  0.00            
ATOM    168  CB  LYS    11      53.790  49.620  65.460  1.00  0.00            
ATOM    169  HB2 LYS    11      53.380  49.920  64.500  1.00  0.00            
ATOM    170  HB3 LYS    11      53.100  49.860  66.270  1.00  0.00            
ATOM    171  CG  LYS    11      55.060  50.370  65.570  1.00  0.00            
ATOM    172  HG2 LYS    11      55.460  50.080  66.540  1.00  0.00            
ATOM    173  HG3 LYS    11      55.830  50.130  64.840  1.00  0.00            
ATOM    174  CD  LYS    11      54.860  51.910  65.720  1.00  0.00            
ATOM    175  HD2 LYS    11      54.560  52.290  64.740  1.00  0.00            
ATOM    176  HD3 LYS    11      54.090  52.000  66.490  1.00  0.00            
ATOM    177  CE  LYS    11      56.110  52.580  66.060  1.00  0.00            
ATOM    178  HE2 LYS    11      56.770  51.970  66.680  1.00  0.00            
ATOM    179  HE3 LYS    11      56.640  52.720  65.120  1.00  0.00            
ATOM    180  NZ  LYS    11      55.910  53.920  66.630  1.00  0.00            
ATOM    181  HZ1 LYS    11      55.440  53.930  67.520  1.00  0.00            
ATOM    182  HZ2 LYS    11      56.810  54.310  66.860  1.00  0.00            
ATOM    183  HZ3 LYS    11      55.360  54.460  65.970  1.00  0.00            
ATOM    184  C   LYS    11      54.550  47.580  66.820  1.00  0.00            
ATOM    185  O   LYS    11      53.660  47.330  67.670  1.00  0.00            
ATOM    186  N   ALA    12      55.860  47.500  67.210  1.00  0.00            
ATOM    187  H   ALA    12      56.590  47.910  66.640  1.00  0.00            
ATOM    188  CA  ALA    12      56.310  47.000  68.530  1.00  0.00            
ATOM    189  HA  ALA    12      55.450  46.700  69.130  1.00  0.00            
ATOM    190  CB  ALA    12      57.050  45.740  68.230  1.00  0.00            
ATOM    191  HB1 ALA    12      56.300  45.090  67.800  1.00  0.00            
ATOM    192  HB2 ALA    12      57.890  45.900  67.540  1.00  0.00            
ATOM    193  HB3 ALA    12      57.540  45.300  69.100  1.00  0.00            
ATOM    194  C   ALA    12      57.200  47.970  69.330  1.00  0.00            
ATOM    195  O   ALA    12      57.510  49.060  68.830  1.00  0.00            
ATOM    196  N   SER    13      57.290  47.640  70.620  1.00  0.00            
ATOM    197  H   SER    13      56.880  46.790  70.970  1.00  0.00            
ATOM    198  CA  SER    13      58.150  48.410  71.580  1.00  0.00            
ATOM    199  HA  SER    13      58.010  49.470  71.340  1.00  0.00            
ATOM    200  CB  SER    13      57.660  48.180  72.990  1.00  0.00            
ATOM    201  HB2 SER    13      58.310  48.700  73.690  1.00  0.00            
ATOM    202  HB3 SER    13      56.650  48.540  73.180  1.00  0.00            
ATOM    203  OG  SER    13      57.820  46.850  73.360  1.00  0.00            
ATOM    204  HG  SER    13      58.170  46.880  74.250  1.00  0.00            
ATOM    205  C   SER    13      59.620  48.110  71.420  1.00  0.00            
ATOM    206  O   SER    13      59.950  47.030  70.860  1.00  0.00            
ATOM    207  N   PRO    14      60.570  49.050  71.820  1.00  0.00            
ATOM    208  CD  PRO    14      60.360  50.450  72.020  1.00  0.00            
ATOM    209  HD2 PRO    14      60.160  50.550  73.090  1.00  0.00            
ATOM    210  HD3 PRO    14      59.550  50.920  71.470  1.00  0.00            
ATOM    211  CG  PRO    14      61.720  51.170  71.650  1.00  0.00            
ATOM    212  HG2 PRO    14      62.030  52.020  72.270  1.00  0.00            
ATOM    213  HG3 PRO    14      61.550  51.430  70.610  1.00  0.00            
ATOM    214  CB  PRO    14      62.720  50.120  72.010  1.00  0.00            
ATOM    215  HB2 PRO    14      62.840  50.140  73.100  1.00  0.00            
ATOM    216  HB3 PRO    14      63.720  50.280  71.610  1.00  0.00            
ATOM    217  CA  PRO    14      62.030  48.760  71.670  1.00  0.00            
ATOM    218  HA  PRO    14      62.260  48.560  70.620  1.00  0.00            
ATOM    219  C   PRO    14      62.640  47.550  72.480  1.00  0.00            
ATOM    220  O   PRO    14      63.530  46.880  71.940  1.00  0.00            
ATOM    221  N   ASN    15      62.110  47.200  73.660  1.00  0.00            
ATOM    222  H   ASN    15      61.360  47.770  74.040  1.00  0.00            
ATOM    223  CA  ASN    15      62.380  45.870  74.320  1.00  0.00            
ATOM    224  HA  ASN    15      63.460  45.750  74.290  1.00  0.00            
ATOM    225  CB  ASN    15      61.950  45.970  75.790  1.00  0.00            
ATOM    226  HB2 ASN    15      62.290  45.070  76.300  1.00  0.00            
ATOM    227  HB3 ASN    15      62.350  46.840  76.300  1.00  0.00            
ATOM    228  CG  ASN    15      60.500  46.020  76.080  1.00  0.00            
ATOM    229  OD1 ASN    15      59.580  46.120  75.260  1.00  0.00            
ATOM    230  ND2 ASN    15      60.150  46.030  77.370  1.00  0.00            
ATOM    231 1HD2 ASN    15      59.190  46.090  77.700  1.00  0.00            
ATOM    232 2HD2 ASN    15      60.940  46.110  77.990  1.00  0.00            
ATOM    233  C   ASN    15      61.900  44.620  73.640  1.00  0.00            
ATOM    234  O   ASN    15      62.320  43.480  73.950  1.00  0.00            
ATOM    235  N   GLY    16      61.110  44.810  72.550  1.00  0.00            
ATOM    236  H   GLY    16      61.020  45.720  72.120  1.00  0.00            
ATOM    237  CA  GLY    16      60.520  43.710  71.720  1.00  0.00            
ATOM    238  HA2 GLY    16      60.120  44.250  70.860  1.00  0.00            
ATOM    239  HA3 GLY    16      61.300  43.000  71.420  1.00  0.00            
ATOM    240  C   GLY    16      59.390  42.930  72.340  1.00  0.00            
ATOM    241  O   GLY    16      58.840  42.030  71.770  1.00  0.00            
ATOM    242  N   LYS    17      59.050  43.220  73.650  1.00  0.00            
ATOM    243  H   LYS    17      59.360  44.100  74.020  1.00  0.00            
ATOM    244  CA  LYS    17      58.160  42.350  74.440  1.00  0.00            
ATOM    245  HA  LYS    17      58.300  41.290  74.200  1.00  0.00            
ATOM    246  CB  LYS    17      58.420  42.480  75.960  1.00  0.00            
ATOM    247  HB2 LYS    17      58.200  43.520  76.230  1.00  0.00            
ATOM    248  HB3 LYS    17      57.640  41.920  76.480  1.00  0.00            
ATOM    249  CG  LYS    17      59.810  42.130  76.490  1.00  0.00            
ATOM    250  HG2 LYS    17      60.550  42.690  75.930  1.00  0.00            
ATOM    251  HG3 LYS    17      59.730  42.290  77.570  1.00  0.00            
ATOM    252  CD  LYS    17      60.130  40.620  76.380  1.00  0.00            
ATOM    253  HD2 LYS    17      59.240  40.050  76.630  1.00  0.00            
ATOM    254  HD3 LYS    17      60.460  40.400  75.360  1.00  0.00            
ATOM    255  CE  LYS    17      61.410  40.230  77.040  1.00  0.00            
ATOM    256  HE2 LYS    17      62.180  40.930  76.720  1.00  0.00            
ATOM    257  HE3 LYS    17      61.280  40.400  78.110  1.00  0.00            
ATOM    258  NZ  LYS    17      61.650  38.740  76.830  1.00  0.00            
ATOM    259  HZ1 LYS    17      61.980  38.690  75.880  1.00  0.00            
ATOM    260  HZ2 LYS    17      62.400  38.390  77.410  1.00  0.00            
ATOM    261  HZ3 LYS    17      60.860  38.110  76.780  1.00  0.00            
ATOM    262  C   LYS    17      56.630  42.610  74.270  1.00  0.00            
ATOM    263  O   LYS    17      55.770  42.010  74.890  1.00  0.00            
ATOM    264  N   LEU    18      56.310  43.540  73.340  1.00  0.00            
ATOM    265  H   LEU    18      57.060  43.930  72.800  1.00  0.00            
ATOM    266  CA  LEU    18      54.970  44.050  73.160  1.00  0.00            
ATOM    267  HA  LEU    18      54.240  43.340  73.560  1.00  0.00            
ATOM    268  CB  LEU    18      54.720  45.310  74.000  1.00  0.00            
ATOM    269  HB2 LEU    18      55.290  45.210  74.930  1.00  0.00            
ATOM    270  HB3 LEU    18      55.030  46.250  73.540  1.00  0.00            
ATOM    271  CG  LEU    18      53.200  45.390  74.250  1.00  0.00            
ATOM    272  HG  LEU    18      52.700  44.870  73.430  1.00  0.00            
ATOM    273  CD1 LEU    18      52.820  44.690  75.480  1.00  0.00            
ATOM    274 1HD1 LEU    18      53.490  44.960  76.290  1.00  0.00            
ATOM    275 2HD1 LEU    18      51.870  44.970  75.950  1.00  0.00            
ATOM    276 3HD1 LEU    18      52.810  43.610  75.320  1.00  0.00            
ATOM    277  CD2 LEU    18      52.730  46.860  74.240  1.00  0.00            
ATOM    278 1HD2 LEU    18      51.800  47.010  74.780  1.00  0.00            
ATOM    279 2HD2 LEU    18      53.530  47.430  74.720  1.00  0.00            
ATOM    280 3HD2 LEU    18      52.800  47.210  73.210  1.00  0.00            
ATOM    281  C   LEU    18      54.760  44.250  71.690  1.00  0.00            
ATOM    282  O   LEU    18      55.590  44.910  71.070  1.00  0.00            
ATOM    283  N   THR    19      53.690  43.680  71.110  1.00  0.00            
ATOM    284  H   THR    19      53.020  43.160  71.650  1.00  0.00            
ATOM    285  CA  THR    19      53.340  44.210  69.740  1.00  0.00            
ATOM    286  HA  THR    19      53.990  45.040  69.500  1.00  0.00            
ATOM    287  CB  THR    19      53.470  43.020  68.720  1.00  0.00            
ATOM    288  HB  THR    19      52.690  42.280  68.910  1.00  0.00            
ATOM    289  CG2 THR    19      53.250  43.460  67.290  1.00  0.00            
ATOM    290 1HG2 THR    19      53.950  44.250  67.040  1.00  0.00            
ATOM    291 2HG2 THR    19      53.540  42.690  66.570  1.00  0.00            
ATOM    292 3HG2 THR    19      52.230  43.760  67.040  1.00  0.00            
ATOM    293  OG1 THR    19      54.660  42.330  68.980  1.00  0.00            
ATOM    294  HG1 THR    19      54.650  41.880  69.830  1.00  0.00            
ATOM    295  C   THR    19      51.940  44.770  69.690  1.00  0.00            
ATOM    296  O   THR    19      51.170  44.250  70.500  1.00  0.00            
ATOM    297  N   VAL    20      51.570  45.740  68.850  1.00  0.00            
ATOM    298  H   VAL    20      52.180  46.320  68.290  1.00  0.00            
ATOM    299  CA  VAL    20      50.180  46.220  68.800  1.00  0.00            
ATOM    300  HA  VAL    20      49.570  45.540  69.400  1.00  0.00            
ATOM    301  CB  VAL    20      50.010  47.640  69.410  1.00  0.00            
ATOM    302  HB  VAL    20      50.460  48.330  68.700  1.00  0.00            
ATOM    303  CG1 VAL    20      48.620  48.170  69.610  1.00  0.00            
ATOM    304 1HG1 VAL    20      48.540  49.160  70.060  1.00  0.00            
ATOM    305 2HG1 VAL    20      48.080  48.270  68.680  1.00  0.00            
ATOM    306 3HG1 VAL    20      48.100  47.590  70.380  1.00  0.00            
ATOM    307  CG2 VAL    20      50.660  47.740  70.770  1.00  0.00            
ATOM    308 1HG2 VAL    20      50.820  48.770  71.060  1.00  0.00            
ATOM    309 2HG2 VAL    20      50.030  47.380  71.580  1.00  0.00            
ATOM    310 3HG2 VAL    20      51.660  47.320  70.890  1.00  0.00            
ATOM    311  C   VAL    20      49.650  46.200  67.360  1.00  0.00            
ATOM    312  O   VAL    20      50.400  46.530  66.370  1.00  0.00            
ATOM    313  N   TYR    21      48.380  45.820  67.190  1.00  0.00            
ATOM    314  H   TYR    21      47.820  45.770  68.030  1.00  0.00            
ATOM    315  CA  TYR    21      47.670  45.670  65.930  1.00  0.00            
ATOM    316  HA  TYR    21      48.300  46.060  65.130  1.00  0.00            
ATOM    317  CB  TYR    21      47.430  44.190  65.560  1.00  0.00            
ATOM    318  HB2 TYR    21      46.510  43.870  66.060  1.00  0.00            
ATOM    319  HB3 TYR    21      47.270  44.110  64.490  1.00  0.00            
ATOM    320  CG  TYR    21      48.530  43.300  66.130  1.00  0.00            
ATOM    321  CD1 TYR    21      48.440  42.880  67.430  1.00  0.00            
ATOM    322  HD1 TYR    21      47.790  43.250  68.210  1.00  0.00            
ATOM    323  CE1 TYR    21      49.390  41.920  67.900  1.00  0.00            
ATOM    324  HE1 TYR    21      49.380  41.690  68.960  1.00  0.00            
ATOM    325  CZ  TYR    21      50.400  41.390  66.980  1.00  0.00            
ATOM    326  OH  TYR    21      51.380  40.550  67.440  1.00  0.00            
ATOM    327  HH  TYR    21      51.650  40.030  66.680  1.00  0.00            
ATOM    328  CE2 TYR    21      50.440  41.800  65.620  1.00  0.00            
ATOM    329  HE2 TYR    21      51.080  41.390  64.850  1.00  0.00            
ATOM    330  CD2 TYR    21      49.470  42.740  65.210  1.00  0.00            
ATOM    331  HD2 TYR    21      49.520  43.060  64.180  1.00  0.00            
ATOM    332  C   TYR    21      46.420  46.380  65.740  1.00  0.00            
ATOM    333  O   TYR    21      45.650  46.550  66.710  1.00  0.00            
ATOM    334  N   LEU    22      46.150  46.810  64.470  1.00  0.00            
ATOM    335  H   LEU    22      46.850  46.710  63.750  1.00  0.00            
ATOM    336  CA  LEU    22      44.890  47.420  64.050  1.00  0.00            
ATOM    337  HA  LEU    22      44.030  47.150  64.660  1.00  0.00            
ATOM    338  CB  LEU    22      45.020  48.970  64.210  1.00  0.00            
ATOM    339  HB2 LEU    22      45.870  49.380  63.650  1.00  0.00            
ATOM    340  HB3 LEU    22      44.200  49.520  63.750  1.00  0.00            
ATOM    341  CG  LEU    22      45.110  49.470  65.690  1.00  0.00            
ATOM    342  HG  LEU    22      44.520  48.780  66.300  1.00  0.00            
ATOM    343  CD1 LEU    22      46.550  49.580  66.170  1.00  0.00            
ATOM    344 1HD1 LEU    22      46.430  49.490  67.250  1.00  0.00            
ATOM    345 2HD1 LEU    22      47.230  48.810  65.840  1.00  0.00            
ATOM    346 3HD1 LEU    22      46.850  50.610  65.960  1.00  0.00            
ATOM    347  CD2 LEU    22      44.340  50.770  65.820  1.00  0.00            
ATOM    348 1HD2 LEU    22      44.200  51.120  66.840  1.00  0.00            
ATOM    349 2HD2 LEU    22      44.810  51.630  65.350  1.00  0.00            
ATOM    350 3HD2 LEU    22      43.360  50.710  65.340  1.00  0.00            
ATOM    351  C   LEU    22      44.520  47.090  62.660  1.00  0.00            
ATOM    352  O   LEU    22      45.400  47.120  61.830  1.00  0.00            
ATOM    353  N   GLY    23      43.220  46.840  62.300  1.00  0.00            
ATOM    354  H   GLY    23      42.560  46.850  63.060  1.00  0.00            
ATOM    355  CA  GLY    23      42.870  46.530  60.940  1.00  0.00            
ATOM    356  HA2 GLY    23      43.640  45.870  60.530  1.00  0.00            
ATOM    357  HA3 GLY    23      41.950  45.940  60.920  1.00  0.00            
ATOM    358  C   GLY    23      42.820  47.790  59.970  1.00  0.00            
ATOM    359  O   GLY    23      42.580  47.620  58.770  1.00  0.00            
ATOM    360  N   LYS    24      43.160  49.000  60.440  1.00  0.00            
ATOM    361  H   LYS    24      43.380  49.140  61.410  1.00  0.00            
ATOM    362  CA  LYS    24      43.030  50.290  59.730  1.00  0.00            
ATOM    363  HA  LYS    24      43.110  50.160  58.650  1.00  0.00            
ATOM    364  CB  LYS    24      41.590  50.890  60.050  1.00  0.00            
ATOM    365  HB2 LYS    24      41.410  50.870  61.120  1.00  0.00            
ATOM    366  HB3 LYS    24      41.570  51.940  59.770  1.00  0.00            
ATOM    367  CG  LYS    24      40.490  50.090  59.310  1.00  0.00            
ATOM    368  HG2 LYS    24      40.750  49.710  58.320  1.00  0.00            
ATOM    369  HG3 LYS    24      40.210  49.280  59.990  1.00  0.00            
ATOM    370  CD  LYS    24      39.260  51.010  59.040  1.00  0.00            
ATOM    371  HD2 LYS    24      38.370  50.380  59.080  1.00  0.00            
ATOM    372  HD3 LYS    24      39.150  51.620  59.930  1.00  0.00            
ATOM    373  CE  LYS    24      39.320  51.910  57.810  1.00  0.00            
ATOM    374  HE2 LYS    24      40.340  52.230  57.640  1.00  0.00            
ATOM    375  HE3 LYS    24      38.980  51.280  56.990  1.00  0.00            
ATOM    376  NZ  LYS    24      38.380  53.050  57.990  1.00  0.00            
ATOM    377  HZ1 LYS    24      38.960  53.740  58.460  1.00  0.00            
ATOM    378  HZ2 LYS    24      38.160  53.370  57.060  1.00  0.00            
ATOM    379  HZ3 LYS    24      37.530  52.900  58.510  1.00  0.00            
ATOM    380  C   LYS    24      44.080  51.350  60.150  1.00  0.00            
ATOM    381  O   LYS    24      44.740  51.170  61.140  1.00  0.00            
ATOM    382  N   ARG    25      44.360  52.310  59.290  1.00  0.00            
ATOM    383  H   ARG    25      43.870  52.240  58.410  1.00  0.00            
ATOM    384  CA  ARG    25      45.180  53.470  59.660  1.00  0.00            
ATOM    385  HA  ARG    25      45.410  53.590  60.720  1.00  0.00            
ATOM    386  CB  ARG    25      46.580  53.330  58.940  1.00  0.00            
ATOM    387  HB2 ARG    25      46.450  53.360  57.860  1.00  0.00            
ATOM    388  HB3 ARG    25      47.100  54.220  59.280  1.00  0.00            
ATOM    389  CG  ARG    25      47.370  52.040  59.420  1.00  0.00            
ATOM    390  HG2 ARG    25      47.450  52.110  60.510  1.00  0.00            
ATOM    391  HG3 ARG    25      46.820  51.140  59.150  1.00  0.00            
ATOM    392  CD  ARG    25      48.770  51.970  58.730  1.00  0.00            
ATOM    393  HD2 ARG    25      49.300  52.840  59.110  1.00  0.00            
ATOM    394  HD3 ARG    25      49.180  50.990  58.980  1.00  0.00            
ATOM    395  NE  ARG    25      48.670  52.090  57.250  1.00  0.00            
ATOM    396  HE  ARG    25      47.740  52.200  56.880  1.00  0.00            
ATOM    397  CZ  ARG    25      49.640  52.170  56.370  1.00  0.00            
ATOM    398  NH1 ARG    25      50.830  51.870  56.660  1.00  0.00            
ATOM    399 1HH1 ARG    25      51.190  51.800  57.600  1.00  0.00            
ATOM    400 2HH1 ARG    25      51.440  51.700  55.870  1.00  0.00            
ATOM    401  NH2 ARG    25      49.280  52.360  55.170  1.00  0.00            
ATOM    402 1HH2 ARG    25      48.330  52.300  54.830  1.00  0.00            
ATOM    403 2HH2 ARG    25      50.030  52.180  54.520  1.00  0.00            
ATOM    404  C   ARG    25      44.500  54.790  59.340  1.00  0.00            
ATOM    405  O   ARG    25      44.970  55.890  59.740  1.00  0.00            
ATOM    406  N   ASP    26      43.260  54.750  58.810  1.00  0.00            
ATOM    407  H   ASP    26      42.780  53.910  58.530  1.00  0.00            
ATOM    408  CA  ASP    26      42.450  55.970  58.450  1.00  0.00            
ATOM    409  HA  ASP    26      42.940  56.840  58.890  1.00  0.00            
ATOM    410  CB  ASP    26      42.440  56.290  56.930  1.00  0.00            
ATOM    411  HB2 ASP    26      41.800  55.580  56.400  1.00  0.00            
ATOM    412  HB3 ASP    26      41.990  57.280  56.880  1.00  0.00            
ATOM    413  CG  ASP    26      43.800  56.440  56.290  1.00  0.00            
ATOM    414  OD1 ASP    26      44.810  56.940  56.870  1.00  0.00            
ATOM    415  OD2 ASP    26      43.850  56.210  55.050  1.00  0.00            
ATOM    416  C   ASP    26      41.060  55.770  59.020  1.00  0.00            
ATOM    417  O   ASP    26      40.500  54.650  58.860  1.00  0.00            
ATOM    418  N   PHE    27      40.480  56.780  59.690  1.00  0.00            
ATOM    419  H   PHE    27      40.960  57.660  59.860  1.00  0.00            
ATOM    420  CA  PHE    27      39.160  56.710  60.310  1.00  0.00            
ATOM    421  HA  PHE    27      38.750  55.760  59.970  1.00  0.00            
ATOM    422  CB  PHE    27      39.350  56.580  61.850  1.00  0.00            
ATOM    423  HB2 PHE    27      39.990  57.410  62.130  1.00  0.00            
ATOM    424  HB3 PHE    27      38.370  56.720  62.300  1.00  0.00            
ATOM    425  CG  PHE    27      40.030  55.320  62.220  1.00  0.00            
ATOM    426  CD1 PHE    27      41.420  55.240  62.150  1.00  0.00            
ATOM    427  HD1 PHE    27      41.950  56.090  61.760  1.00  0.00            
ATOM    428  CE1 PHE    27      42.050  53.970  62.420  1.00  0.00            
ATOM    429  HE1 PHE    27      43.110  53.880  62.290  1.00  0.00            
ATOM    430  CZ  PHE    27      41.240  52.840  62.770  1.00  0.00            
ATOM    431  HZ  PHE    27      41.740  51.890  62.910  1.00  0.00            
ATOM    432  CE2 PHE    27      39.880  52.950  62.910  1.00  0.00            
ATOM    433  HE2 PHE    27      39.330  52.070  63.220  1.00  0.00            
ATOM    434  CD2 PHE    27      39.290  54.170  62.640  1.00  0.00            
ATOM    435  HD2 PHE    27      38.230  54.220  62.830  1.00  0.00            
ATOM    436  C   PHE    27      38.340  58.020  59.970  1.00  0.00            
ATOM    437  O   PHE    27      38.860  59.140  60.060  1.00  0.00            
ATOM    438  N   VAL    28      37.060  57.890  59.620  1.00  0.00            
ATOM    439  H   VAL    28      36.700  56.960  59.750  1.00  0.00            
ATOM    440  CA  VAL    28      36.290  58.930  58.910  1.00  0.00            
ATOM    441  HA  VAL    28      37.080  59.420  58.340  1.00  0.00            
ATOM    442  CB  VAL    28      35.280  58.390  57.850  1.00  0.00            
ATOM    443  HB  VAL    28      34.560  57.740  58.360  1.00  0.00            
ATOM    444  CG1 VAL    28      34.350  59.460  57.190  1.00  0.00            
ATOM    445 1HG1 VAL    28      33.870  60.130  57.910  1.00  0.00            
ATOM    446 2HG1 VAL    28      35.020  60.130  56.650  1.00  0.00            
ATOM    447 3HG1 VAL    28      33.680  59.000  56.460  1.00  0.00            
ATOM    448  CG2 VAL    28      36.090  57.760  56.690  1.00  0.00            
ATOM    449 1HG2 VAL    28      36.790  58.460  56.250  1.00  0.00            
ATOM    450 2HG2 VAL    28      36.720  56.920  56.980  1.00  0.00            
ATOM    451 3HG2 VAL    28      35.410  57.340  55.950  1.00  0.00            
ATOM    452  C   VAL    28      35.650  59.810  59.940  1.00  0.00            
ATOM    453  O   VAL    28      34.960  59.240  60.780  1.00  0.00            
ATOM    454  N   ASP    29      35.620  61.130  59.740  1.00  0.00            
ATOM    455  H   ASP    29      36.170  61.530  59.000  1.00  0.00            
ATOM    456  CA  ASP    29      34.810  62.110  60.560  1.00  0.00            
ATOM    457  HA  ASP    29      34.350  61.560  61.380  1.00  0.00            
ATOM    458  CB  ASP    29      35.750  63.270  61.040  1.00  0.00            
ATOM    459  HB2 ASP    29      36.600  62.850  61.570  1.00  0.00            
ATOM    460  HB3 ASP    29      36.160  63.680  60.110  1.00  0.00            
ATOM    461  CG  ASP    29      35.030  64.120  62.040  1.00  0.00            
ATOM    462  OD1 ASP    29      35.680  64.950  62.730  1.00  0.00            
ATOM    463  OD2 ASP    29      33.830  63.930  62.290  1.00  0.00            
ATOM    464  C   ASP    29      33.640  62.650  59.680  1.00  0.00            
ATOM    465  O   ASP    29      33.850  63.210  58.600  1.00  0.00            
ATOM    466  N   HIE    30      32.380  62.490  60.190  1.00  0.00            
ATOM    467  H   HIE    30      32.190  62.110  61.100  1.00  0.00            
ATOM    468  CA  HIE    30      31.180  62.980  59.540  1.00  0.00            
ATOM    469  HA  HIE    30      31.490  63.850  58.950  1.00  0.00            
ATOM    470  CB  HIE    30      30.530  61.800  58.740  1.00  0.00            
ATOM    471  HB2 HIE    30      31.020  61.680  57.770  1.00  0.00            
ATOM    472  HB3 HIE    30      30.440  60.880  59.320  1.00  0.00            
ATOM    473  CG  HIE    30      29.160  62.230  58.320  1.00  0.00            
ATOM    474  ND1 HIE    30      28.010  61.740  58.820  1.00  0.00            
ATOM    475  CE1 HIE    30      27.110  62.280  58.050  1.00  0.00            
ATOM    476  HE1 HIE    30      26.030  62.210  58.130  1.00  0.00            
ATOM    477  NE2 HIE    30      27.690  63.020  57.000  1.00  0.00            
ATOM    478  HE2 HIE    30      27.170  63.700  56.470  1.00  0.00            
ATOM    479  CD2 HIE    30      29.060  63.000  57.200  1.00  0.00            
ATOM    480  HD2 HIE    30      29.750  63.380  56.460  1.00  0.00            
ATOM    481  C   HIE    30      30.210  63.440  60.640  1.00  0.00            
ATOM    482  O   HIE    30      30.200  62.810  61.710  1.00  0.00            
ATOM    483  N   ILE    31      29.430  64.520  60.360  1.00  0.00            
ATOM    484  H   ILE    31      29.450  64.960  59.450  1.00  0.00            
ATOM    485  CA  ILE    31      28.540  65.160  61.330  1.00  0.00            
ATOM    486  HA  ILE    31      29.100  65.680  62.110  1.00  0.00            
ATOM    487  CB  ILE    31      27.880  66.390  60.630  1.00  0.00            
ATOM    488  HB  ILE    31      28.600  67.040  60.120  1.00  0.00            
ATOM    489  CG2 ILE    31      27.020  65.890  59.430  1.00  0.00            
ATOM    490 1HG2 ILE    31      27.620  65.390  58.660  1.00  0.00            
ATOM    491 2HG2 ILE    31      26.280  65.130  59.650  1.00  0.00            
ATOM    492 3HG2 ILE    31      26.400  66.650  58.940  1.00  0.00            
ATOM    493  CG1 ILE    31      26.990  67.160  61.550  1.00  0.00            
ATOM    494 2HG1 ILE    31      26.710  68.090  61.060  1.00  0.00            
ATOM    495 3HG1 ILE    31      26.110  66.560  61.790  1.00  0.00            
ATOM    496  CD1 ILE    31      27.690  67.680  62.780  1.00  0.00            
ATOM    497 1HD1 ILE    31      28.690  67.950  62.430  1.00  0.00            
ATOM    498 2HD1 ILE    31      27.090  68.510  63.160  1.00  0.00            
ATOM    499 3HD1 ILE    31      27.830  66.930  63.550  1.00  0.00            
ATOM    500  C   ILE    31      27.620  64.150  62.130  1.00  0.00            
ATOM    501  O   ILE    31      27.230  64.460  63.210  1.00  0.00            
ATOM    502  N   ASP    32      27.260  63.030  61.520  1.00  0.00            
ATOM    503  H   ASP    32      27.660  62.760  60.630  1.00  0.00            
ATOM    504  CA  ASP    32      26.460  61.970  62.070  1.00  0.00            
ATOM    505  HA  ASP    32      25.990  62.440  62.930  1.00  0.00            
ATOM    506  CB  ASP    32      25.240  61.680  61.110  1.00  0.00            
ATOM    507  HB2 ASP    32      25.650  61.180  60.230  1.00  0.00            
ATOM    508  HB3 ASP    32      24.560  61.020  61.660  1.00  0.00            
ATOM    509  CG  ASP    32      24.400  62.950  60.810  1.00  0.00            
ATOM    510  OD1 ASP    32      24.180  63.870  61.590  1.00  0.00            
ATOM    511  OD2 ASP    32      23.780  63.040  59.720  1.00  0.00            
ATOM    512  C   ASP    32      27.190  60.700  62.530  1.00  0.00            
ATOM    513  O   ASP    32      26.600  59.770  63.130  1.00  0.00            
ATOM    514  N   LEU    33      28.530  60.620  62.360  1.00  0.00            
ATOM    515  H   LEU    33      29.010  61.410  61.940  1.00  0.00            
ATOM    516  CA  LEU    33      29.320  59.600  63.010  1.00  0.00            
ATOM    517  HA  LEU    33      29.010  59.580  64.050  1.00  0.00            
ATOM    518  CB  LEU    33      29.030  58.210  62.220  1.00  0.00            
ATOM    519  HB2 LEU    33      27.960  58.000  62.140  1.00  0.00            
ATOM    520  HB3 LEU    33      29.370  58.430  61.210  1.00  0.00            
ATOM    521  CG  LEU    33      29.770  56.980  62.690  1.00  0.00            
ATOM    522  HG  LEU    33      30.850  57.070  62.680  1.00  0.00            
ATOM    523  CD1 LEU    33      29.340  56.470  64.070  1.00  0.00            
ATOM    524 1HD1 LEU    33      29.870  55.540  64.250  1.00  0.00            
ATOM    525 2HD1 LEU    33      29.660  57.190  64.820  1.00  0.00            
ATOM    526 3HD1 LEU    33      28.270  56.410  64.230  1.00  0.00            
ATOM    527  CD2 LEU    33      29.320  55.850  61.750  1.00  0.00            
ATOM    528 1HD2 LEU    33      29.380  56.160  60.710  1.00  0.00            
ATOM    529 2HD2 LEU    33      30.080  55.090  61.900  1.00  0.00            
ATOM    530 3HD2 LEU    33      28.350  55.410  62.000  1.00  0.00            
ATOM    531  C   LEU    33      30.840  59.920  62.750  1.00  0.00            
ATOM    532  O   LEU    33      31.310  60.090  61.630  1.00  0.00            
ATOM    533  N   VAL    34      31.620  59.790  63.820  1.00  0.00            
ATOM    534  H   VAL    34      31.190  59.650  64.720  1.00  0.00            
ATOM    535  CA  VAL    34      33.070  59.660  63.710  1.00  0.00            
ATOM    536  HA  VAL    34      33.350  59.820  62.670  1.00  0.00            
ATOM    537  CB  VAL    34      33.800  60.760  64.590  1.00  0.00            
ATOM    538  HB  VAL    34      33.660  61.650  63.980  1.00  0.00            
ATOM    539  CG1 VAL    34      33.460  60.980  66.020  1.00  0.00            
ATOM    540 1HG1 VAL    34      33.830  60.150  66.620  1.00  0.00            
ATOM    541 2HG1 VAL    34      33.720  61.970  66.400  1.00  0.00            
ATOM    542 3HG1 VAL    34      32.380  60.830  66.060  1.00  0.00            
ATOM    543  CG2 VAL    34      35.350  60.500  64.520  1.00  0.00            
ATOM    544 1HG2 VAL    34      35.850  61.330  65.020  1.00  0.00            
ATOM    545 2HG2 VAL    34      35.640  59.580  65.020  1.00  0.00            
ATOM    546 3HG2 VAL    34      35.670  60.500  63.470  1.00  0.00            
ATOM    547  C   VAL    34      33.440  58.160  64.030  1.00  0.00            
ATOM    548  O   VAL    34      32.910  57.530  64.970  1.00  0.00            
ATOM    549  N   GLU    35      34.240  57.560  63.240  1.00  0.00            
ATOM    550  H   GLU    35      34.780  58.220  62.690  1.00  0.00            
ATOM    551  CA  GLU    35      34.480  56.130  63.120  1.00  0.00            
ATOM    552  HA  GLU    35      33.500  55.660  63.130  1.00  0.00            
ATOM    553  CB  GLU    35      35.350  55.910  61.860  1.00  0.00            
ATOM    554  HB2 GLU    35      34.900  56.490  61.050  1.00  0.00            
ATOM    555  HB3 GLU    35      36.370  56.230  62.100  1.00  0.00            
ATOM    556  CG  GLU    35      35.410  54.420  61.490  1.00  0.00            
ATOM    557  HG2 GLU    35      35.720  53.840  62.360  1.00  0.00            
ATOM    558  HG3 GLU    35      34.380  54.120  61.260  1.00  0.00            
ATOM    559  CD  GLU    35      36.270  53.990  60.200  1.00  0.00            
ATOM    560  OE1 GLU    35      36.670  52.820  60.040  1.00  0.00            
ATOM    561  OE2 GLU    35      36.530  54.900  59.380  1.00  0.00            
ATOM    562  C   GLU    35      35.250  55.560  64.370  1.00  0.00            
ATOM    563  O   GLU    35      36.320  56.120  64.710  1.00  0.00            
ATOM    564  N   PRO    36      34.750  54.560  65.150  1.00  0.00            
ATOM    565  CD  PRO    36      33.420  53.970  65.050  1.00  0.00            
ATOM    566  HD2 PRO    36      33.170  53.720  64.020  1.00  0.00            
ATOM    567  HD3 PRO    36      32.680  54.590  65.560  1.00  0.00            
ATOM    568  CG  PRO    36      33.510  52.710  65.810  1.00  0.00            
ATOM    569  HG2 PRO    36      33.930  51.900  65.220  1.00  0.00            
ATOM    570  HG3 PRO    36      32.520  52.510  66.210  1.00  0.00            
ATOM    571  CB  PRO    36      34.490  53.040  66.950  1.00  0.00            
ATOM    572  HB2 PRO    36      34.970  52.200  67.460  1.00  0.00            
ATOM    573  HB3 PRO    36      33.880  53.560  67.690  1.00  0.00            
ATOM    574  CA  PRO    36      35.470  54.040  66.290  1.00  0.00            
ATOM    575  HA  PRO    36      35.730  54.840  66.990  1.00  0.00            
ATOM    576  C   PRO    36      36.790  53.310  65.940  1.00  0.00            
ATOM    577  O   PRO    36      36.910  52.750  64.840  1.00  0.00            
ATOM    578  N   VAL    37      37.770  53.370  66.870  1.00  0.00            
ATOM    579  H   VAL    37      37.590  53.810  67.760  1.00  0.00            
ATOM    580  CA  VAL    37      39.040  52.700  66.790  1.00  0.00            
ATOM    581  HA  VAL    37      39.460  52.480  65.800  1.00  0.00            
ATOM    582  CB  VAL    37      40.140  53.570  67.360  1.00  0.00            
ATOM    583  HB  VAL    37      39.880  53.850  68.380  1.00  0.00            
ATOM    584  CG1 VAL    37      41.490  52.880  67.390  1.00  0.00            
ATOM    585 1HG1 VAL    37      41.540  51.920  67.900  1.00  0.00            
ATOM    586 2HG1 VAL    37      41.790  52.680  66.360  1.00  0.00            
ATOM    587 3HG1 VAL    37      42.200  53.490  67.950  1.00  0.00            
ATOM    588  CG2 VAL    37      40.310  54.790  66.470  1.00  0.00            
ATOM    589 1HG2 VAL    37      40.500  54.450  65.450  1.00  0.00            
ATOM    590 2HG2 VAL    37      39.370  55.350  66.510  1.00  0.00            
ATOM    591 3HG2 VAL    37      41.100  55.440  66.860  1.00  0.00            
ATOM    592  C   VAL    37      39.000  51.320  67.540  1.00  0.00            
ATOM    593  O   VAL    37      38.650  51.280  68.710  1.00  0.00            
ATOM    594  N   ASP    38      39.410  50.320  66.880  1.00  0.00            
ATOM    595  H   ASP    38      39.590  50.430  65.890  1.00  0.00            
ATOM    596  CA  ASP    38      39.600  49.000  67.450  1.00  0.00            
ATOM    597  HA  ASP    38      39.440  49.100  68.530  1.00  0.00            
ATOM    598  CB  ASP    38      38.570  47.900  66.900  1.00  0.00            
ATOM    599  HB2 ASP    38      38.900  47.470  65.960  1.00  0.00            
ATOM    600  HB3 ASP    38      38.660  47.080  67.610  1.00  0.00            
ATOM    601  CG  ASP    38      37.130  48.460  66.840  1.00  0.00            
ATOM    602  OD1 ASP    38      36.480  48.690  67.860  1.00  0.00            
ATOM    603  OD2 ASP    38      36.650  48.610  65.690  1.00  0.00            
ATOM    604  C   ASP    38      41.030  48.520  67.250  1.00  0.00            
ATOM    605  O   ASP    38      41.580  48.580  66.140  1.00  0.00            
ATOM    606  N   GLY    39      41.610  47.910  68.340  1.00  0.00            
ATOM    607  H   GLY    39      40.990  47.730  69.120  1.00  0.00            
ATOM    608  CA  GLY    39      42.940  47.340  68.220  1.00  0.00            
ATOM    609  HA2 GLY    39      43.140  46.990  67.210  1.00  0.00            
ATOM    610  HA3 GLY    39      43.650  48.110  68.520  1.00  0.00            
ATOM    611  C   GLY    39      43.160  46.140  69.110  1.00  0.00            
ATOM    612  O   GLY    39      42.290  45.640  69.780  1.00  0.00            
ATOM    613  N   VAL    40      44.430  45.750  69.210  1.00  0.00            
ATOM    614  H   VAL    40      45.100  46.250  68.640  1.00  0.00            
ATOM    615  CA  VAL    40      44.910  44.560  70.000  1.00  0.00            
ATOM    616  HA  VAL    40      44.240  44.460  70.850  1.00  0.00            
ATOM    617  CB  VAL    40      44.810  43.300  69.140  1.00  0.00            
ATOM    618  HB  VAL    40      45.330  43.580  68.220  1.00  0.00            
ATOM    619  CG1 VAL    40      45.570  42.000  69.660  1.00  0.00            
ATOM    620 1HG1 VAL    40      46.660  42.020  69.610  1.00  0.00            
ATOM    621 2HG1 VAL    40      45.270  41.830  70.700  1.00  0.00            
ATOM    622 3HG1 VAL    40      45.250  41.110  69.120  1.00  0.00            
ATOM    623  CG2 VAL    40      43.400  42.880  68.580  1.00  0.00            
ATOM    624 1HG2 VAL    40      42.940  43.560  67.860  1.00  0.00            
ATOM    625 2HG2 VAL    40      43.490  41.880  68.160  1.00  0.00            
ATOM    626 3HG2 VAL    40      42.640  42.860  69.360  1.00  0.00            
ATOM    627  C   VAL    40      46.380  44.650  70.530  1.00  0.00            
ATOM    628  O   VAL    40      47.210  45.220  69.830  1.00  0.00            
ATOM    629  N   VAL    41      46.700  43.980  71.620  1.00  0.00            
ATOM    630  H   VAL    41      46.030  43.390  72.090  1.00  0.00            
ATOM    631  CA  VAL    41      48.090  43.980  72.110  1.00  0.00            
ATOM    632  HA  VAL    41      48.740  44.230  71.280  1.00  0.00            
ATOM    633  CB  VAL    41      48.210  44.910  73.330  1.00  0.00            
ATOM    634  HB  VAL    41      48.100  45.920  72.920  1.00  0.00            
ATOM    635  CG1 VAL    41      47.120  44.800  74.370  1.00  0.00            
ATOM    636 1HG1 VAL    41      47.170  43.850  74.900  1.00  0.00            
ATOM    637 2HG1 VAL    41      47.240  45.550  75.150  1.00  0.00            
ATOM    638 3HG1 VAL    41      46.140  45.000  73.930  1.00  0.00            
ATOM    639  CG2 VAL    41      49.580  44.770  74.060  1.00  0.00            
ATOM    640 1HG2 VAL    41      50.460  44.830  73.420  1.00  0.00            
ATOM    641 2HG2 VAL    41      49.650  45.490  74.870  1.00  0.00            
ATOM    642 3HG2 VAL    41      49.550  43.730  74.370  1.00  0.00            
ATOM    643  C   VAL    41      48.450  42.560  72.490  1.00  0.00            
ATOM    644  O   VAL    41      47.810  41.890  73.290  1.00  0.00            
ATOM    645  N   LEU    42      49.450  42.030  71.790  1.00  0.00            
ATOM    646  H   LEU    42      49.960  42.610  71.140  1.00  0.00            
ATOM    647  CA  LEU    42      50.110  40.850  72.260  1.00  0.00            
ATOM    648  HA  LEU    42      49.430  40.160  72.770  1.00  0.00            
ATOM    649  CB  LEU    42      50.610  40.100  71.000  1.00  0.00            
ATOM    650  HB2 LEU    42      49.690  40.010  70.410  1.00  0.00            
ATOM    651  HB3 LEU    42      51.180  40.750  70.340  1.00  0.00            
ATOM    652  CG  LEU    42      51.410  38.790  71.240  1.00  0.00            
ATOM    653  HG  LEU    42      51.110  38.390  72.210  1.00  0.00            
ATOM    654  CD1 LEU    42      50.940  37.930  70.100  1.00  0.00            
ATOM    655 1HD1 LEU    42      49.990  37.440  70.320  1.00  0.00            
ATOM    656 2HD1 LEU    42      51.000  38.540  69.200  1.00  0.00            
ATOM    657 3HD1 LEU    42      51.740  37.200  70.020  1.00  0.00            
ATOM    658  CD2 LEU    42      52.910  39.040  71.280  1.00  0.00            
ATOM    659 1HD2 LEU    42      53.130  39.690  72.120  1.00  0.00            
ATOM    660 2HD2 LEU    42      53.470  38.110  71.340  1.00  0.00            
ATOM    661 3HD2 LEU    42      53.370  39.510  70.410  1.00  0.00            
ATOM    662  C   LEU    42      51.220  41.190  73.240  1.00  0.00            
ATOM    663  O   LEU    42      51.890  42.230  73.110  1.00  0.00            
ATOM    664  N   VAL    43      51.470  40.230  74.070  1.00  0.00            
ATOM    665  H   VAL    43      50.820  39.450  74.060  1.00  0.00            
ATOM    666  CA  VAL    43      52.590  40.330  75.090  1.00  0.00            
ATOM    667  HA  VAL    43      53.160  41.230  74.850  1.00  0.00            
ATOM    668  CB  VAL    43      52.110  40.710  76.540  1.00  0.00            
ATOM    669  HB  VAL    43      51.800  39.840  77.110  1.00  0.00            
ATOM    670  CG1 VAL    43      53.180  41.460  77.310  1.00  0.00            
ATOM    671 1HG1 VAL    43      54.160  40.980  77.310  1.00  0.00            
ATOM    672 2HG1 VAL    43      53.340  42.430  76.850  1.00  0.00            
ATOM    673 3HG1 VAL    43      52.950  41.530  78.380  1.00  0.00            
ATOM    674  CG2 VAL    43      50.840  41.660  76.690  1.00  0.00            
ATOM    675 1HG2 VAL    43      50.640  41.890  77.740  1.00  0.00            
ATOM    676 2HG2 VAL    43      50.920  42.600  76.140  1.00  0.00            
ATOM    677 3HG2 VAL    43      49.920  41.210  76.310  1.00  0.00            
ATOM    678  C   VAL    43      53.400  39.000  75.120  1.00  0.00            
ATOM    679  O   VAL    43      52.780  37.900  75.240  1.00  0.00            
ATOM    680  N   ASP    44      54.750  39.170  75.240  1.00  0.00            
ATOM    681  H   ASP    44      55.000  40.120  75.460  1.00  0.00            
ATOM    682  CA  ASP    44      55.620  38.000  75.420  1.00  0.00            
ATOM    683  HA  ASP    44      55.540  37.400  74.520  1.00  0.00            
ATOM    684  CB  ASP    44      57.080  38.420  75.390  1.00  0.00            
ATOM    685  HB2 ASP    44      57.330  38.810  74.410  1.00  0.00            
ATOM    686  HB3 ASP    44      57.260  39.170  76.160  1.00  0.00            
ATOM    687  CG  ASP    44      58.090  37.250  75.630  1.00  0.00            
ATOM    688  OD1 ASP    44      57.750  36.050  75.490  1.00  0.00            
ATOM    689  OD2 ASP    44      59.270  37.530  75.820  1.00  0.00            
ATOM    690  C   ASP    44      55.230  37.370  76.740  1.00  0.00            
ATOM    691  O   ASP    44      55.410  37.920  77.810  1.00  0.00            
ATOM    692  N   PRO    45      54.780  36.110  76.680  1.00  0.00            
ATOM    693  CD  PRO    45      54.500  35.310  75.470  1.00  0.00            
ATOM    694  HD2 PRO    45      55.360  34.780  75.040  1.00  0.00            
ATOM    695  HD3 PRO    45      54.040  35.950  74.720  1.00  0.00            
ATOM    696  CG  PRO    45      53.470  34.250  75.980  1.00  0.00            
ATOM    697  HG2 PRO    45      53.520  33.390  75.320  1.00  0.00            
ATOM    698  HG3 PRO    45      52.470  34.680  75.980  1.00  0.00            
ATOM    699  CB  PRO    45      53.840  34.000  77.340  1.00  0.00            
ATOM    700  HB2 PRO    45      54.770  33.440  77.310  1.00  0.00            
ATOM    701  HB3 PRO    45      53.080  33.540  77.970  1.00  0.00            
ATOM    702  CA  PRO    45      54.240  35.370  77.860  1.00  0.00            
ATOM    703  HA  PRO    45      53.360  35.960  78.110  1.00  0.00            
ATOM    704  C   PRO    45      55.240  35.320  79.060  1.00  0.00            
ATOM    705  O   PRO    45      54.790  35.360  80.220  1.00  0.00            
ATOM    706  N   GLU    46      56.480  35.190  78.740  1.00  0.00            
ATOM    707  H   GLU    46      56.810  35.040  77.800  1.00  0.00            
ATOM    708  CA  GLU    46      57.620  35.290  79.710  1.00  0.00            
ATOM    709  HA  GLU    46      57.410  34.510  80.440  1.00  0.00            
ATOM    710  CB  GLU    46      58.900  34.820  78.970  1.00  0.00            
ATOM    711  HB2 GLU    46      59.220  35.600  78.280  1.00  0.00            
ATOM    712  HB3 GLU    46      59.670  34.650  79.730  1.00  0.00            
ATOM    713  CG  GLU    46      58.790  33.570  78.080  1.00  0.00            
ATOM    714  HG2 GLU    46      58.350  33.810  77.110  1.00  0.00            
ATOM    715  HG3 GLU    46      59.790  33.160  77.940  1.00  0.00            
ATOM    716  CD  GLU    46      57.940  32.420  78.660  1.00  0.00            
ATOM    717  OE1 GLU    46      56.750  32.350  78.220  1.00  0.00            
ATOM    718  OE2 GLU    46      58.270  31.700  79.650  1.00  0.00            
ATOM    719  C   GLU    46      57.780  36.690  80.310  1.00  0.00            
ATOM    720  O   GLU    46      58.360  36.810  81.420  1.00  0.00            
ATOM    721  N   TYR    47      57.270  37.690  79.710  1.00  0.00            
ATOM    722  H   TYR    47      56.690  37.480  78.900  1.00  0.00            
ATOM    723  CA  TYR    47      57.130  39.040  80.240  1.00  0.00            
ATOM    724  HA  TYR    47      57.810  39.060  81.090  1.00  0.00            
ATOM    725  CB  TYR    47      57.550  40.110  79.180  1.00  0.00            
ATOM    726  HB2 TYR    47      58.570  39.890  78.870  1.00  0.00            
ATOM    727  HB3 TYR    47      56.850  40.070  78.340  1.00  0.00            
ATOM    728  CG  TYR    47      57.600  41.490  79.800  1.00  0.00            
ATOM    729  CD1 TYR    47      56.680  42.530  79.490  1.00  0.00            
ATOM    730  HD1 TYR    47      55.920  42.310  78.760  1.00  0.00            
ATOM    731  CE1 TYR    47      56.710  43.770  80.120  1.00  0.00            
ATOM    732  HE1 TYR    47      56.090  44.600  79.850  1.00  0.00            
ATOM    733  CZ  TYR    47      57.740  44.020  81.110  1.00  0.00            
ATOM    734  OH  TYR    47      57.740  45.130  81.950  1.00  0.00            
ATOM    735  HH  TYR    47      57.020  45.770  81.890  1.00  0.00            
ATOM    736  CE2 TYR    47      58.600  42.950  81.420  1.00  0.00            
ATOM    737  HE2 TYR    47      59.230  43.130  82.270  1.00  0.00            
ATOM    738  CD2 TYR    47      58.630  41.740  80.760  1.00  0.00            
ATOM    739  HD2 TYR    47      59.390  41.020  81.030  1.00  0.00            
ATOM    740  C   TYR    47      55.760  39.270  80.890  1.00  0.00            
ATOM    741  O   TYR    47      55.760  39.890  82.030  1.00  0.00            
ATOM    742  N   LEU    48      54.620  38.900  80.220  1.00  0.00            
ATOM    743  H   LEU    48      54.720  38.330  79.400  1.00  0.00            
ATOM    744  CA  LEU    48      53.270  38.980  80.880  1.00  0.00            
ATOM    745  HA  LEU    48      53.060  40.040  81.020  1.00  0.00            
ATOM    746  CB  LEU    48      52.310  38.280  79.870  1.00  0.00            
ATOM    747  HB2 LEU    48      52.520  38.690  78.880  1.00  0.00            
ATOM    748  HB3 LEU    48      52.510  37.220  79.810  1.00  0.00            
ATOM    749  CG  LEU    48      50.820  38.520  80.140  1.00  0.00            
ATOM    750  HG  LEU    48      50.580  37.980  81.050  1.00  0.00            
ATOM    751  CD1 LEU    48      50.530  40.050  80.220  1.00  0.00            
ATOM    752 1HD1 LEU    48      49.460  40.250  80.100  1.00  0.00            
ATOM    753 2HD1 LEU    48      50.750  40.270  81.260  1.00  0.00            
ATOM    754 3HD1 LEU    48      51.150  40.600  79.510  1.00  0.00            
ATOM    755  CD2 LEU    48      49.940  37.780  79.130  1.00  0.00            
ATOM    756 1HD2 LEU    48      50.200  38.110  78.130  1.00  0.00            
ATOM    757 2HD2 LEU    48      50.070  36.700  79.170  1.00  0.00            
ATOM    758 3HD2 LEU    48      48.900  37.950  79.410  1.00  0.00            
ATOM    759  C   LEU    48      53.030  38.310  82.230  1.00  0.00            
ATOM    760  O   LEU    48      52.160  38.750  83.000  1.00  0.00            
ATOM    761  N   LYS    49      53.690  37.190  82.510  1.00  0.00            
ATOM    762  H   LYS    49      54.280  36.870  81.750  1.00  0.00            
ATOM    763  CA  LYS    49      53.500  36.250  83.650  1.00  0.00            
ATOM    764  HA  LYS    49      52.490  35.870  83.490  1.00  0.00            
ATOM    765  CB  LYS    49      54.510  35.100  83.570  1.00  0.00            
ATOM    766  HB2 LYS    49      54.240  34.410  84.370  1.00  0.00            
ATOM    767  HB3 LYS    49      54.440  34.560  82.630  1.00  0.00            
ATOM    768  CG  LYS    49      55.960  35.600  84.030  1.00  0.00            
ATOM    769  HG2 LYS    49      56.190  36.450  83.390  1.00  0.00            
ATOM    770  HG3 LYS    49      55.940  35.900  85.080  1.00  0.00            
ATOM    771  CD  LYS    49      57.100  34.650  83.740  1.00  0.00            
ATOM    772  HD2 LYS    49      56.930  33.700  84.260  1.00  0.00            
ATOM    773  HD3 LYS    49      57.080  34.470  82.660  1.00  0.00            
ATOM    774  CE  LYS    49      58.440  35.300  83.980  1.00  0.00            
ATOM    775  HE2 LYS    49      59.270  34.750  83.550  1.00  0.00            
ATOM    776  HE3 LYS    49      58.470  36.310  83.580  1.00  0.00            
ATOM    777  NZ  LYS    49      58.740  35.290  85.460  1.00  0.00            
ATOM    778  HZ1 LYS    49      59.730  35.300  85.630  1.00  0.00            
ATOM    779  HZ2 LYS    49      58.440  36.140  85.910  1.00  0.00            
ATOM    780  HZ3 LYS    49      58.320  34.540  86.000  1.00  0.00            
ATOM    781  C   LYS    49      53.250  36.770  85.050  1.00  0.00            
ATOM    782  O   LYS    49      52.870  35.990  85.930  1.00  0.00            
ATOM    783  N   GLU    50      53.640  38.060  85.340  1.00  0.00            
ATOM    784  H   GLU    50      54.010  38.590  84.570  1.00  0.00            
ATOM    785  CA  GLU    50      53.840  38.650  86.700  1.00  0.00            
ATOM    786  HA  GLU    50      53.260  37.940  87.290  1.00  0.00            
ATOM    787  CB  GLU    50      55.280  38.570  87.190  1.00  0.00            
ATOM    788  HB2 GLU    50      55.470  39.000  88.180  1.00  0.00            
ATOM    789  HB3 GLU    50      55.570  37.520  87.170  1.00  0.00            
ATOM    790  CG  GLU    50      56.280  39.250  86.200  1.00  0.00            
ATOM    791  HG2 GLU    50      55.930  39.270  85.170  1.00  0.00            
ATOM    792  HG3 GLU    50      56.240  40.330  86.330  1.00  0.00            
ATOM    793  CD  GLU    50      57.710  38.790  86.390  1.00  0.00            
ATOM    794  OE1 GLU    50      57.960  37.610  86.700  1.00  0.00            
ATOM    795  OE2 GLU    50      58.670  39.550  86.170  1.00  0.00            
ATOM    796  C   GLU    50      53.270  40.120  86.740  1.00  0.00            
ATOM    797  O   GLU    50      53.510  40.740  87.740  1.00  0.00            
ATOM    798  N   ARG    51      52.700  40.560  85.630  1.00  0.00            
ATOM    799  H   ARG    51      52.610  39.870  84.900  1.00  0.00            
ATOM    800  CA  ARG    51      52.310  41.930  85.380  1.00  0.00            
ATOM    801  HA  ARG    51      52.020  42.480  86.270  1.00  0.00            
ATOM    802  CB  ARG    51      53.540  42.700  84.780  1.00  0.00            
ATOM    803  HB2 ARG    51      53.160  43.640  84.380  1.00  0.00            
ATOM    804  HB3 ARG    51      54.310  42.930  85.520  1.00  0.00            
ATOM    805  CG  ARG    51      54.120  41.990  83.530  1.00  0.00            
ATOM    806  HG2 ARG    51      54.450  41.020  83.910  1.00  0.00            
ATOM    807  HG3 ARG    51      53.420  41.930  82.700  1.00  0.00            
ATOM    808  CD  ARG    51      55.340  42.900  83.040  1.00  0.00            
ATOM    809  HD2 ARG    51      55.510  42.620  82.000  1.00  0.00            
ATOM    810  HD3 ARG    51      54.980  43.920  82.980  1.00  0.00            
ATOM    811  NE  ARG    51      56.500  42.940  84.060  1.00  0.00            
ATOM    812  HE  ARG    51      56.610  43.820  84.540  1.00  0.00            
ATOM    813  CZ  ARG    51      57.350  42.000  84.420  1.00  0.00            
ATOM    814  NH1 ARG    51      57.490  40.910  83.780  1.00  0.00            
ATOM    815 1HH1 ARG    51      56.830  40.840  83.010  1.00  0.00            
ATOM    816 2HH1 ARG    51      58.150  40.220  84.110  1.00  0.00            
ATOM    817  NH2 ARG    51      58.240  42.200  85.360  1.00  0.00            
ATOM    818 1HH2 ARG    51      58.380  43.120  85.760  1.00  0.00            
ATOM    819 2HH2 ARG    51      58.620  41.360  85.760  1.00  0.00            
ATOM    820  C   ARG    51      51.060  41.960  84.530  1.00  0.00            
ATOM    821  O   ARG    51      50.620  41.060  83.840  1.00  0.00            
ATOM    822  N   ARG    52      50.410  43.170  84.700  1.00  0.00            
ATOM    823  H   ARG    52      50.880  43.990  85.070  1.00  0.00            
ATOM    824  CA  ARG    52      49.170  43.600  84.000  1.00  0.00            
ATOM    825  HA  ARG    52      48.670  42.710  83.640  1.00  0.00            
ATOM    826  CB  ARG    52      48.180  44.370  84.960  1.00  0.00            
ATOM    827  HB2 ARG    52      48.750  45.120  85.510  1.00  0.00            
ATOM    828  HB3 ARG    52      47.540  45.030  84.380  1.00  0.00            
ATOM    829  CG  ARG    52      47.380  43.380  85.860  1.00  0.00            
ATOM    830  HG2 ARG    52      46.890  42.570  85.320  1.00  0.00            
ATOM    831  HG3 ARG    52      48.130  42.920  86.490  1.00  0.00            
ATOM    832  CD  ARG    52      46.390  44.020  86.820  1.00  0.00            
ATOM    833  HD2 ARG    52      45.990  43.210  87.440  1.00  0.00            
ATOM    834  HD3 ARG    52      46.920  44.740  87.440  1.00  0.00            
ATOM    835  NE  ARG    52      45.340  44.800  86.100  1.00  0.00            
ATOM    836  HE  ARG    52      45.580  45.230  85.220  1.00  0.00            
ATOM    837  CZ  ARG    52      44.080  45.030  86.380  1.00  0.00            
ATOM    838  NH1 ARG    52      43.590  44.740  87.570  1.00  0.00            
ATOM    839 1HH1 ARG    52      44.220  44.220  88.160  1.00  0.00            
ATOM    840 2HH1 ARG    52      42.620  44.770  87.860  1.00  0.00            
ATOM    841  NH2 ARG    52      43.350  45.640  85.520  1.00  0.00            
ATOM    842 1HH2 ARG    52      43.780  46.020  84.690  1.00  0.00            
ATOM    843 2HH2 ARG    52      42.380  45.850  85.750  1.00  0.00            
ATOM    844  C   ARG    52      49.360  44.440  82.700  1.00  0.00            
ATOM    845  O   ARG    52      50.440  44.880  82.380  1.00  0.00            
ATOM    846  N   VAL    53      48.360  44.690  81.940  1.00  0.00            
ATOM    847  H   VAL    53      47.540  44.130  82.100  1.00  0.00            
ATOM    848  CA  VAL    53      48.420  45.280  80.560  1.00  0.00            
ATOM    849  HA  VAL    53      49.420  45.640  80.330  1.00  0.00            
ATOM    850  CB  VAL    53      48.080  44.270  79.410  1.00  0.00            
ATOM    851  HB  VAL    53      47.010  44.050  79.430  1.00  0.00            
ATOM    852  CG1 VAL    53      48.460  44.770  78.060  1.00  0.00            
ATOM    853 1HG1 VAL    53      48.410  43.950  77.340  1.00  0.00            
ATOM    854 2HG1 VAL    53      47.810  45.580  77.740  1.00  0.00            
ATOM    855 3HG1 VAL    53      49.470  45.180  78.040  1.00  0.00            
ATOM    856  CG2 VAL    53      48.830  43.010  79.650  1.00  0.00            
ATOM    857 1HG2 VAL    53      49.830  43.270  80.000  1.00  0.00            
ATOM    858 2HG2 VAL    53      48.410  42.450  80.490  1.00  0.00            
ATOM    859 3HG2 VAL    53      48.860  42.380  78.760  1.00  0.00            
ATOM    860  C   VAL    53      47.570  46.550  80.440  1.00  0.00            
ATOM    861  O   VAL    53      46.480  46.620  81.020  1.00  0.00            
ATOM    862  N   TYR    54      47.940  47.570  79.690  1.00  0.00            
ATOM    863  H   TYR    54      48.860  47.450  79.310  1.00  0.00            
ATOM    864  CA  TYR    54      47.310  48.860  79.530  1.00  0.00            
ATOM    865  HA  TYR    54      46.250  48.750  79.760  1.00  0.00            
ATOM    866  CB  TYR    54      47.900  49.920  80.550  1.00  0.00            
ATOM    867  HB2 TYR    54      48.960  50.030  80.300  1.00  0.00            
ATOM    868  HB3 TYR    54      47.470  50.910  80.420  1.00  0.00            
ATOM    869  CG  TYR    54      47.840  49.400  82.020  1.00  0.00            
ATOM    870  CD1 TYR    54      46.730  49.690  82.780  1.00  0.00            
ATOM    871  HD1 TYR    54      45.920  50.270  82.360  1.00  0.00            
ATOM    872  CE1 TYR    54      46.670  49.150  84.110  1.00  0.00            
ATOM    873  HE1 TYR    54      45.780  49.270  84.720  1.00  0.00            
ATOM    874  CZ  TYR    54      47.780  48.380  84.660  1.00  0.00            
ATOM    875  OH  TYR    54      47.710  47.850  85.960  1.00  0.00            
ATOM    876  HH  TYR    54      46.790  47.760  86.230  1.00  0.00            
ATOM    877  CE2 TYR    54      48.870  48.140  83.860  1.00  0.00            
ATOM    878  HE2 TYR    54      49.610  47.490  84.300  1.00  0.00            
ATOM    879  CD2 TYR    54      48.890  48.610  82.550  1.00  0.00            
ATOM    880  HD2 TYR    54      49.690  48.420  81.850  1.00  0.00            
ATOM    881  C   TYR    54      47.450  49.500  78.150  1.00  0.00            
ATOM    882  O   TYR    54      48.480  49.340  77.550  1.00  0.00            
ATOM    883  N   VAL    55      46.490  50.340  77.720  1.00  0.00            
ATOM    884  H   VAL    55      45.610  50.330  78.200  1.00  0.00            
ATOM    885  CA  VAL    55      46.440  51.090  76.460  1.00  0.00            
ATOM    886  HA  VAL    55      47.500  51.320  76.340  1.00  0.00            
ATOM    887  CB  VAL    55      46.000  50.160  75.230  1.00  0.00            
ATOM    888  HB  VAL    55      46.710  49.340  75.120  1.00  0.00            
ATOM    889  CG1 VAL    55      44.600  49.660  75.400  1.00  0.00            
ATOM    890 1HG1 VAL    55      44.390  49.210  76.370  1.00  0.00            
ATOM    891 2HG1 VAL    55      43.990  50.560  75.420  1.00  0.00            
ATOM    892 3HG1 VAL    55      44.490  48.840  74.690  1.00  0.00            
ATOM    893  CG2 VAL    55      45.940  50.860  73.920  1.00  0.00            
ATOM    894 1HG2 VAL    55      45.640  50.150  73.150  1.00  0.00            
ATOM    895 2HG2 VAL    55      45.240  51.670  74.110  1.00  0.00            
ATOM    896 3HG2 VAL    55      46.820  51.380  73.550  1.00  0.00            
ATOM    897  C   VAL    55      45.680  52.390  76.580  1.00  0.00            
ATOM    898  O   VAL    55      44.620  52.460  77.310  1.00  0.00            
ATOM    899  N   THR    56      46.120  53.370  75.870  1.00  0.00            
ATOM    900  H   THR    56      47.000  53.220  75.400  1.00  0.00            
ATOM    901  CA  THR    56      45.570  54.740  75.790  1.00  0.00            
ATOM    902  HA  THR    56      44.580  54.790  76.240  1.00  0.00            
ATOM    903  CB  THR    56      46.420  55.750  76.570  1.00  0.00            
ATOM    904  HB  THR    56      47.390  55.760  76.090  1.00  0.00            
ATOM    905  CG2 THR    56      45.840  57.180  76.650  1.00  0.00            
ATOM    906 1HG2 THR    56      44.790  57.090  76.910  1.00  0.00            
ATOM    907 2HG2 THR    56      46.360  57.840  77.350  1.00  0.00            
ATOM    908 3HG2 THR    56      45.960  57.660  75.680  1.00  0.00            
ATOM    909  OG1 THR    56      46.750  55.350  77.930  1.00  0.00            
ATOM    910  HG1 THR    56      46.060  55.630  78.540  1.00  0.00            
ATOM    911  C   THR    56      45.430  55.240  74.360  1.00  0.00            
ATOM    912  O   THR    56      46.340  54.990  73.550  1.00  0.00            
ATOM    913  N   LEU    57      44.380  55.950  74.010  1.00  0.00            
ATOM    914  H   LEU    57      43.680  56.030  74.730  1.00  0.00            
ATOM    915  CA  LEU    57      44.010  56.610  72.780  1.00  0.00            
ATOM    916  HA  LEU    57      44.860  56.490  72.110  1.00  0.00            
ATOM    917  CB  LEU    57      42.710  55.990  72.190  1.00  0.00            
ATOM    918  HB2 LEU    57      42.940  54.960  71.920  1.00  0.00            
ATOM    919  HB3 LEU    57      41.890  55.950  72.910  1.00  0.00            
ATOM    920  CG  LEU    57      42.180  56.860  71.060  1.00  0.00            
ATOM    921  HG  LEU    57      41.920  57.760  71.620  1.00  0.00            
ATOM    922  CD1 LEU    57      43.150  57.100  69.870  1.00  0.00            
ATOM    923 1HD1 LEU    57      42.810  57.670  69.000  1.00  0.00            
ATOM    924 2HD1 LEU    57      44.050  57.580  70.250  1.00  0.00            
ATOM    925 3HD1 LEU    57      43.360  56.070  69.600  1.00  0.00            
ATOM    926  CD2 LEU    57      40.920  56.430  70.460  1.00  0.00            
ATOM    927 1HD2 LEU    57      41.120  55.500  69.910  1.00  0.00            
ATOM    928 2HD2 LEU    57      40.150  56.260  71.210  1.00  0.00            
ATOM    929 3HD2 LEU    57      40.490  57.240  69.880  1.00  0.00            
ATOM    930  C   LEU    57      43.950  58.120  73.180  1.00  0.00            
ATOM    931  O   LEU    57      43.330  58.510  74.200  1.00  0.00            
ATOM    932  N   THR    58      44.650  58.980  72.420  1.00  0.00            
ATOM    933  H   THR    58      45.340  58.710  71.730  1.00  0.00            
ATOM    934  CA  THR    58      44.680  60.420  72.730  1.00  0.00            
ATOM    935  HA  THR    58      43.760  60.680  73.240  1.00  0.00            
ATOM    936  CB  THR    58      45.740  60.590  73.850  1.00  0.00            
ATOM    937  HB  THR    58      45.480  59.870  74.630  1.00  0.00            
ATOM    938  CG2 THR    58      47.180  60.310  73.440  1.00  0.00            
ATOM    939 1HG2 THR    58      47.910  60.200  74.250  1.00  0.00            
ATOM    940 2HG2 THR    58      47.120  59.430  72.800  1.00  0.00            
ATOM    941 3HG2 THR    58      47.560  61.200  72.950  1.00  0.00            
ATOM    942  OG1 THR    58      45.740  61.800  74.580  1.00  0.00            
ATOM    943  HG1 THR    58      44.820  61.880  74.850  1.00  0.00            
ATOM    944  C   THR    58      44.960  61.290  71.510  1.00  0.00            
ATOM    945  O   THR    58      45.320  60.770  70.430  1.00  0.00            
ATOM    946  N   CYS    59      44.760  62.590  71.670  1.00  0.00            
ATOM    947  H   CYS    59      44.510  62.850  72.610  1.00  0.00            
ATOM    948  CA  CYS    59      44.750  63.640  70.710  1.00  0.00            
ATOM    949  HA  CYS    59      45.280  63.420  69.780  1.00  0.00            
ATOM    950  CB  CYS    59      43.260  63.900  70.340  1.00  0.00            
ATOM    951  HB2 CYS    59      42.750  62.980  70.050  1.00  0.00            
ATOM    952  HB3 CYS    59      42.710  64.390  71.150  1.00  0.00            
ATOM    953  SG  CYS    59      43.230  65.190  69.040  1.00  0.00            
ATOM    954  HG  CYS    59      43.690  64.630  67.920  1.00  0.00            
ATOM    955  C   CYS    59      45.380  64.910  71.170  1.00  0.00            
ATOM    956  O   CYS    59      45.170  65.330  72.280  1.00  0.00            
ATOM    957  N   ALA    60      46.140  65.590  70.330  1.00  0.00            
ATOM    958  H   ALA    60      46.370  65.310  69.390  1.00  0.00            
ATOM    959  CA  ALA    60      46.670  66.990  70.650  1.00  0.00            
ATOM    960  HA  ALA    60      45.890  67.530  71.180  1.00  0.00            
ATOM    961  CB  ALA    60      47.920  66.820  71.410  1.00  0.00            
ATOM    962  HB1 ALA    60      47.810  66.260  72.340  1.00  0.00            
ATOM    963  HB2 ALA    60      48.540  66.240  70.720  1.00  0.00            
ATOM    964  HB3 ALA    60      48.370  67.760  71.710  1.00  0.00            
ATOM    965  C   ALA    60      46.890  67.800  69.430  1.00  0.00            
ATOM    966  O   ALA    60      47.250  67.240  68.410  1.00  0.00            
ATOM    967  N   PHE    61      46.660  69.120  69.520  1.00  0.00            
ATOM    968  H   PHE    61      46.420  69.400  70.460  1.00  0.00            
ATOM    969  CA  PHE    61      47.370  70.150  68.730  1.00  0.00            
ATOM    970  HA  PHE    61      47.430  69.900  67.670  1.00  0.00            
ATOM    971  CB  PHE    61      46.660  71.530  68.820  1.00  0.00            
ATOM    972  HB2 PHE    61      45.740  71.530  68.240  1.00  0.00            
ATOM    973  HB3 PHE    61      46.240  71.650  69.820  1.00  0.00            
ATOM    974  CG  PHE    61      47.470  72.740  68.560  1.00  0.00            
ATOM    975  CD1 PHE    61      47.510  73.250  67.250  1.00  0.00            
ATOM    976  HD1 PHE    61      47.030  72.770  66.410  1.00  0.00            
ATOM    977  CE1 PHE    61      48.340  74.360  66.950  1.00  0.00            
ATOM    978  HE1 PHE    61      48.450  74.620  65.910  1.00  0.00            
ATOM    979  CZ  PHE    61      49.120  74.930  67.960  1.00  0.00            
ATOM    980  HZ  PHE    61      49.750  75.780  67.740  1.00  0.00            
ATOM    981  CE2 PHE    61      49.090  74.430  69.240  1.00  0.00            
ATOM    982  HE2 PHE    61      49.580  75.010  70.020  1.00  0.00            
ATOM    983  CD2 PHE    61      48.310  73.230  69.510  1.00  0.00            
ATOM    984  HD2 PHE    61      48.260  72.850  70.520  1.00  0.00            
ATOM    985  C   PHE    61      48.890  70.300  69.190  1.00  0.00            
ATOM    986  O   PHE    61      49.220  70.290  70.380  1.00  0.00            
ATOM    987  N   ARG    62      49.830  70.650  68.270  1.00  0.00            
ATOM    988  H   ARG    62      49.470  70.800  67.340  1.00  0.00            
ATOM    989  CA  ARG    62      51.280  70.920  68.510  1.00  0.00            
ATOM    990  HA  ARG    62      51.400  71.190  69.560  1.00  0.00            
ATOM    991  CB  ARG    62      52.050  69.650  68.190  1.00  0.00            
ATOM    992  HB2 ARG    62      53.100  69.900  68.250  1.00  0.00            
ATOM    993  HB3 ARG    62      51.890  68.980  69.040  1.00  0.00            
ATOM    994  CG  ARG    62      51.790  69.000  66.870  1.00  0.00            
ATOM    995  HG2 ARG    62      50.870  68.430  66.970  1.00  0.00            
ATOM    996  HG3 ARG    62      51.870  69.690  66.030  1.00  0.00            
ATOM    997  CD  ARG    62      52.780  67.840  66.500  1.00  0.00            
ATOM    998  HD2 ARG    62      53.770  68.260  66.300  1.00  0.00            
ATOM    999  HD3 ARG    62      52.830  67.180  67.360  1.00  0.00            
ATOM   1000  NE  ARG    62      52.240  67.080  65.370  1.00  0.00            
ATOM   1001  HE  ARG    62      51.930  66.130  65.540  1.00  0.00            
ATOM   1002  CZ  ARG    62      52.070  67.290  64.090  1.00  0.00            
ATOM   1003  NH1 ARG    62      52.640  68.250  63.480  1.00  0.00            
ATOM   1004 1HH1 ARG    62      53.170  68.930  64.010  1.00  0.00            
ATOM   1005 2HH1 ARG    62      52.700  68.280  62.480  1.00  0.00            
ATOM   1006  NH2 ARG    62      51.440  66.520  63.240  1.00  0.00            
ATOM   1007 1HH2 ARG    62      51.060  65.620  63.500  1.00  0.00            
ATOM   1008 2HH2 ARG    62      51.360  66.870  62.290  1.00  0.00            
ATOM   1009  C   ARG    62      51.900  72.080  67.570  1.00  0.00            
ATOM   1010  O   ARG    62      51.530  72.170  66.380  1.00  0.00            
ATOM   1011  N   TYR    63      52.900  72.770  68.160  1.00  0.00            
ATOM   1012  H   TYR    63      53.150  72.690  69.140  1.00  0.00            
ATOM   1013  CA  TYR    63      53.570  73.860  67.400  1.00  0.00            
ATOM   1014  HA  TYR    63      53.260  73.820  66.350  1.00  0.00            
ATOM   1015  CB  TYR    63      53.080  75.190  67.940  1.00  0.00            
ATOM   1016  HB2 TYR    63      51.990  75.090  68.000  1.00  0.00            
ATOM   1017  HB3 TYR    63      53.480  75.320  68.940  1.00  0.00            
ATOM   1018  CG  TYR    63      53.440  76.380  67.120  1.00  0.00            
ATOM   1019  CD1 TYR    63      52.560  76.850  66.180  1.00  0.00            
ATOM   1020  HD1 TYR    63      51.640  76.370  65.900  1.00  0.00            
ATOM   1021  CE1 TYR    63      52.920  78.050  65.460  1.00  0.00            
ATOM   1022  HE1 TYR    63      52.300  78.360  64.620  1.00  0.00            
ATOM   1023  CZ  TYR    63      54.090  78.780  65.800  1.00  0.00            
ATOM   1024  OH  TYR    63      54.440  79.850  65.100  1.00  0.00            
ATOM   1025  HH  TYR    63      53.590  80.210  64.820  1.00  0.00            
ATOM   1026  CE2 TYR    63      54.960  78.290  66.780  1.00  0.00            
ATOM   1027  HE2 TYR    63      55.830  78.870  67.060  1.00  0.00            
ATOM   1028  CD2 TYR    63      54.580  77.160  67.510  1.00  0.00            
ATOM   1029  HD2 TYR    63      55.140  76.770  68.340  1.00  0.00            
ATOM   1030  C   TYR    63      55.130  73.650  67.490  1.00  0.00            
ATOM   1031  O   TYR    63      55.720  73.420  68.600  1.00  0.00            
ATOM   1032  N   GLY    64      55.810  73.780  66.340  1.00  0.00            
ATOM   1033  H   GLY    64      55.240  73.970  65.530  1.00  0.00            
ATOM   1034  CA  GLY    64      57.160  73.420  66.090  1.00  0.00            
ATOM   1035  HA2 GLY    64      57.520  73.970  65.220  1.00  0.00            
ATOM   1036  HA3 GLY    64      57.910  73.610  66.860  1.00  0.00            
ATOM   1037  C   GLY    64      57.210  71.920  65.730  1.00  0.00            
ATOM   1038  O   GLY    64      56.240  71.240  65.960  1.00  0.00            
ATOM   1039  N   ARG    65      58.200  71.400  65.050  1.00  0.00            
ATOM   1040  H   ARG    65      58.970  72.030  64.860  1.00  0.00            
ATOM   1041  CA  ARG    65      58.380  69.950  64.740  1.00  0.00            
ATOM   1042  HA  ARG    65      59.370  69.770  64.320  1.00  0.00            
ATOM   1043  CB  ARG    65      58.520  69.140  66.010  1.00  0.00            
ATOM   1044  HB2 ARG    65      57.530  69.190  66.470  1.00  0.00            
ATOM   1045  HB3 ARG    65      58.640  68.090  65.750  1.00  0.00            
ATOM   1046  CG  ARG    65      59.530  69.600  67.090  1.00  0.00            
ATOM   1047  HG2 ARG    65      59.160  70.430  67.690  1.00  0.00            
ATOM   1048  HG3 ARG    65      59.560  68.770  67.800  1.00  0.00            
ATOM   1049  CD  ARG    65      60.940  69.880  66.540  1.00  0.00            
ATOM   1050  HD2 ARG    65      61.100  69.330  65.610  1.00  0.00            
ATOM   1051  HD3 ARG    65      60.870  70.910  66.220  1.00  0.00            
ATOM   1052  NE  ARG    65      61.940  69.630  67.610  1.00  0.00            
ATOM   1053  HE  ARG    65      61.750  68.970  68.350  1.00  0.00            
ATOM   1054  CZ  ARG    65      63.190  69.920  67.450  1.00  0.00            
ATOM   1055  NH1 ARG    65      63.610  70.680  66.500  1.00  0.00            
ATOM   1056 1HH1 ARG    65      62.960  70.920  65.760  1.00  0.00            
ATOM   1057 2HH1 ARG    65      64.580  70.960  66.460  1.00  0.00            
ATOM   1058  NH2 ARG    65      64.080  69.600  68.420  1.00  0.00            
ATOM   1059 1HH2 ARG    65      63.700  69.190  69.260  1.00  0.00            
ATOM   1060 2HH2 ARG    65      65.010  69.990  68.490  1.00  0.00            
ATOM   1061  C   ARG    65      57.360  69.330  63.830  1.00  0.00            
ATOM   1062  O   ARG    65      56.380  69.940  63.350  1.00  0.00            
ATOM   1063  N   GLU    66      57.580  68.080  63.470  1.00  0.00            
ATOM   1064  H   GLU    66      58.380  67.630  63.890  1.00  0.00            
ATOM   1065  CA  GLU    66      56.740  67.300  62.500  1.00  0.00            
ATOM   1066  HA  GLU    66      56.170  68.080  62.000  1.00  0.00            
ATOM   1067  CB  GLU    66      57.680  66.680  61.500  1.00  0.00            
ATOM   1068  HB2 GLU    66      58.580  67.280  61.420  1.00  0.00            
ATOM   1069  HB3 GLU    66      58.070  65.760  61.940  1.00  0.00            
ATOM   1070  CG  GLU    66      57.150  66.290  60.090  1.00  0.00            
ATOM   1071  HG2 GLU    66      56.630  65.350  60.280  1.00  0.00            
ATOM   1072  HG3 GLU    66      56.510  67.100  59.730  1.00  0.00            
ATOM   1073  CD  GLU    66      58.280  66.080  59.120  1.00  0.00            
ATOM   1074  OE1 GLU    66      58.680  64.880  58.800  1.00  0.00            
ATOM   1075  OE2 GLU    66      58.930  67.100  58.680  1.00  0.00            
ATOM   1076  C   GLU    66      55.820  66.250  63.170  1.00  0.00            
ATOM   1077  O   GLU    66      54.900  65.710  62.600  1.00  0.00            
ATOM   1078  N   ASP    67      56.140  65.780  64.390  1.00  0.00            
ATOM   1079  H   ASP    67      56.970  66.110  64.880  1.00  0.00            
ATOM   1080  CA  ASP    67      55.490  64.780  65.180  1.00  0.00            
ATOM   1081  HA  ASP    67      54.460  64.760  64.840  1.00  0.00            
ATOM   1082  CB  ASP    67      56.240  63.410  65.030  1.00  0.00            
ATOM   1083  HB2 ASP    67      56.240  63.220  63.950  1.00  0.00            
ATOM   1084  HB3 ASP    67      57.230  63.580  65.440  1.00  0.00            
ATOM   1085  CG  ASP    67      55.650  62.200  65.800  1.00  0.00            
ATOM   1086  OD1 ASP    67      56.340  61.190  65.870  1.00  0.00            
ATOM   1087  OD2 ASP    67      54.440  62.100  66.080  1.00  0.00            
ATOM   1088  C   ASP    67      55.440  65.100  66.670  1.00  0.00            
ATOM   1089  O   ASP    67      56.350  65.830  67.120  1.00  0.00            
ATOM   1090  N   LEU    68      54.430  64.690  67.380  1.00  0.00            
ATOM   1091  H   LEU    68      53.710  64.310  66.780  1.00  0.00            
ATOM   1092  CA  LEU    68      54.090  65.180  68.660  1.00  0.00            
ATOM   1093  HA  LEU    68      54.110  66.270  68.640  1.00  0.00            
ATOM   1094  CB  LEU    68      52.640  64.620  68.960  1.00  0.00            
ATOM   1095  HB2 LEU    68      52.030  65.030  68.160  1.00  0.00            
ATOM   1096  HB3 LEU    68      52.620  63.550  68.790  1.00  0.00            
ATOM   1097  CG  LEU    68      51.940  64.870  70.320  1.00  0.00            
ATOM   1098  HG  LEU    68      52.480  64.480  71.190  1.00  0.00            
ATOM   1099  CD1 LEU    68      51.780  66.450  70.420  1.00  0.00            
ATOM   1100 1HD1 LEU    68      52.750  66.960  70.390  1.00  0.00            
ATOM   1101 2HD1 LEU    68      51.220  66.940  69.630  1.00  0.00            
ATOM   1102 3HD1 LEU    68      51.340  66.720  71.380  1.00  0.00            
ATOM   1103  CD2 LEU    68      50.520  64.370  70.250  1.00  0.00            
ATOM   1104 1HD2 LEU    68      49.930  64.940  69.550  1.00  0.00            
ATOM   1105 2HD2 LEU    68      50.330  63.330  69.970  1.00  0.00            
ATOM   1106 3HD2 LEU    68      50.060  64.530  71.230  1.00  0.00            
ATOM   1107  C   LEU    68      55.080  64.780  69.810  1.00  0.00            
ATOM   1108  O   LEU    68      55.120  65.500  70.870  1.00  0.00            
ATOM   1109  N   ASP    69      55.670  63.590  69.710  1.00  0.00            
ATOM   1110  H   ASP    69      55.400  62.950  68.980  1.00  0.00            
ATOM   1111  CA  ASP    69      56.620  62.990  70.620  1.00  0.00            
ATOM   1112  HA  ASP    69      56.320  63.190  71.650  1.00  0.00            
ATOM   1113  CB  ASP    69      56.520  61.520  70.470  1.00  0.00            
ATOM   1114  HB2 ASP    69      55.450  61.300  70.450  1.00  0.00            
ATOM   1115  HB3 ASP    69      56.920  61.100  69.540  1.00  0.00            
ATOM   1116  CG  ASP    69      57.120  60.620  71.540  1.00  0.00            
ATOM   1117  OD1 ASP    69      57.130  60.960  72.740  1.00  0.00            
ATOM   1118  OD2 ASP    69      57.560  59.530  71.100  1.00  0.00            
ATOM   1119  C   ASP    69      58.130  63.430  70.580  1.00  0.00            
ATOM   1120  O   ASP    69      58.900  63.080  71.440  1.00  0.00            
ATOM   1121  N   VAL    70      58.470  64.140  69.460  1.00  0.00            
ATOM   1122  H   VAL    70      57.730  64.480  68.850  1.00  0.00            
ATOM   1123  CA  VAL    70      59.820  64.650  69.140  1.00  0.00            
ATOM   1124  HA  VAL    70      60.510  63.830  69.350  1.00  0.00            
ATOM   1125  CB  VAL    70      59.950  65.110  67.640  1.00  0.00            
ATOM   1126  HB  VAL    70      59.100  65.770  67.460  1.00  0.00            
ATOM   1127  CG1 VAL    70      61.310  65.860  67.360  1.00  0.00            
ATOM   1128 1HG1 VAL    70      61.250  66.260  66.340  1.00  0.00            
ATOM   1129 2HG1 VAL    70      61.430  66.750  67.980  1.00  0.00            
ATOM   1130 3HG1 VAL    70      62.100  65.130  67.500  1.00  0.00            
ATOM   1131  CG2 VAL    70      59.810  63.860  66.760  1.00  0.00            
ATOM   1132 1HG2 VAL    70      58.900  63.300  66.980  1.00  0.00            
ATOM   1133 2HG2 VAL    70      59.870  64.200  65.720  1.00  0.00            
ATOM   1134 3HG2 VAL    70      60.690  63.250  66.950  1.00  0.00            
ATOM   1135  C   VAL    70      60.230  65.750  70.160  1.00  0.00            
ATOM   1136  O   VAL    70      59.400  66.580  70.570  1.00  0.00            
ATOM   1137  N   LEU    71      61.450  65.670  70.710  1.00  0.00            
ATOM   1138  H   LEU    71      62.140  65.110  70.210  1.00  0.00            
ATOM   1139  CA  LEU    71      61.870  66.560  71.770  1.00  0.00            
ATOM   1140  HA  LEU    71      61.090  66.680  72.520  1.00  0.00            
ATOM   1141  CB  LEU    71      63.040  65.940  72.540  1.00  0.00            
ATOM   1142  HB2 LEU    71      63.990  65.920  72.010  1.00  0.00            
ATOM   1143  HB3 LEU    71      63.310  66.460  73.460  1.00  0.00            
ATOM   1144  CG  LEU    71      62.850  64.460  72.940  1.00  0.00            
ATOM   1145  HG  LEU    71      62.510  63.920  72.050  1.00  0.00            
ATOM   1146  CD1 LEU    71      64.190  63.760  73.410  1.00  0.00            
ATOM   1147 1HD1 LEU    71      64.480  64.110  74.400  1.00  0.00            
ATOM   1148 2HD1 LEU    71      64.170  62.690  73.210  1.00  0.00            
ATOM   1149 3HD1 LEU    71      65.030  64.130  72.820  1.00  0.00            
ATOM   1150  CD2 LEU    71      61.650  64.310  73.880  1.00  0.00            
ATOM   1151 1HD2 LEU    71      60.780  64.630  73.310  1.00  0.00            
ATOM   1152 2HD2 LEU    71      61.640  63.260  74.180  1.00  0.00            
ATOM   1153 3HD2 LEU    71      61.860  64.860  74.790  1.00  0.00            
ATOM   1154  C   LEU    71      62.290  67.990  71.310  1.00  0.00            
ATOM   1155  O   LEU    71      62.410  68.290  70.160  1.00  0.00            
ATOM   1156  N   GLY    72      62.360  68.900  72.250  1.00  0.00            
ATOM   1157  H   GLY    72      62.320  68.780  73.250  1.00  0.00            
ATOM   1158  CA  GLY    72      62.310  70.310  71.890  1.00  0.00            
ATOM   1159  HA2 GLY    72      62.440  70.790  72.860  1.00  0.00            
ATOM   1160  HA3 GLY    72      63.170  70.620  71.300  1.00  0.00            
ATOM   1161  C   GLY    72      61.060  70.860  71.280  1.00  0.00            
ATOM   1162  O   GLY    72      61.110  71.860  70.520  1.00  0.00            
ATOM   1163  N   LEU    73      59.820  70.370  71.610  1.00  0.00            
ATOM   1164  H   LEU    73      59.790  69.570  72.210  1.00  0.00            
ATOM   1165  CA  LEU    73      58.590  70.940  71.030  1.00  0.00            
ATOM   1166  HA  LEU    73      58.740  71.060  69.960  1.00  0.00            
ATOM   1167  CB  LEU    73      57.490  69.810  71.240  1.00  0.00            
ATOM   1168  HB2 LEU    73      57.800  68.840  70.880  1.00  0.00            
ATOM   1169  HB3 LEU    73      57.390  69.790  72.330  1.00  0.00            
ATOM   1170  CG  LEU    73      56.130  70.200  70.620  1.00  0.00            
ATOM   1171  HG  LEU    73      55.960  71.260  70.820  1.00  0.00            
ATOM   1172  CD1 LEU    73      56.100  69.930  69.120  1.00  0.00            
ATOM   1173 1HD1 LEU    73      55.220  70.370  68.650  1.00  0.00            
ATOM   1174 2HD1 LEU    73      56.960  70.430  68.680  1.00  0.00            
ATOM   1175 3HD1 LEU    73      56.200  68.890  68.810  1.00  0.00            
ATOM   1176  CD2 LEU    73      54.950  69.430  71.280  1.00  0.00            
ATOM   1177 1HD2 LEU    73      54.900  69.720  72.330  1.00  0.00            
ATOM   1178 2HD2 LEU    73      53.990  69.670  70.820  1.00  0.00            
ATOM   1179 3HD2 LEU    73      55.060  68.340  71.240  1.00  0.00            
ATOM   1180  C   LEU    73      58.230  72.240  71.690  1.00  0.00            
ATOM   1181  O   LEU    73      58.140  72.310  72.930  1.00  0.00            
ATOM   1182  N   THR    74      57.960  73.260  70.860  1.00  0.00            
ATOM   1183  H   THR    74      58.040  73.090  69.870  1.00  0.00            
ATOM   1184  CA  THR    74      57.680  74.620  71.290  1.00  0.00            
ATOM   1185  HA  THR    74      58.540  74.990  71.850  1.00  0.00            
ATOM   1186  CB  THR    74      57.620  75.620  70.120  1.00  0.00            
ATOM   1187  HB  THR    74      57.000  75.140  69.360  1.00  0.00            
ATOM   1188  CG2 THR    74      56.980  76.920  70.470  1.00  0.00            
ATOM   1189 1HG2 THR    74      57.150  77.530  69.580  1.00  0.00            
ATOM   1190 2HG2 THR    74      55.890  76.860  70.450  1.00  0.00            
ATOM   1191 3HG2 THR    74      57.450  77.380  71.340  1.00  0.00            
ATOM   1192  OG1 THR    74      58.950  75.920  69.640  1.00  0.00            
ATOM   1193  HG1 THR    74      59.360  75.080  69.410  1.00  0.00            
ATOM   1194  C   THR    74      56.510  74.630  72.200  1.00  0.00            
ATOM   1195  O   THR    74      56.620  75.220  73.250  1.00  0.00            
ATOM   1196  N   PHE    75      55.390  74.060  71.700  1.00  0.00            
ATOM   1197  H   PHE    75      55.470  73.490  70.880  1.00  0.00            
ATOM   1198  CA  PHE    75      54.080  74.120  72.510  1.00  0.00            
ATOM   1199  HA  PHE    75      54.360  74.170  73.560  1.00  0.00            
ATOM   1200  CB  PHE    75      53.410  75.470  72.280  1.00  0.00            
ATOM   1201  HB2 PHE    75      54.140  76.230  72.580  1.00  0.00            
ATOM   1202  HB3 PHE    75      53.330  75.580  71.200  1.00  0.00            
ATOM   1203  CG  PHE    75      52.140  75.820  73.040  1.00  0.00            
ATOM   1204  CD1 PHE    75      52.140  75.810  74.440  1.00  0.00            
ATOM   1205  HD1 PHE    75      53.100  75.570  74.880  1.00  0.00            
ATOM   1206  CE1 PHE    75      51.030  76.250  75.200  1.00  0.00            
ATOM   1207  HE1 PHE    75      51.140  76.350  76.270  1.00  0.00            
ATOM   1208  CZ  PHE    75      49.840  76.600  74.510  1.00  0.00            
ATOM   1209  HZ  PHE    75      48.950  76.920  75.040  1.00  0.00            
ATOM   1210  CE2 PHE    75      49.740  76.420  73.100  1.00  0.00            
ATOM   1211  HE2 PHE    75      48.890  76.650  72.480  1.00  0.00            
ATOM   1212  CD2 PHE    75      50.870  76.040  72.370  1.00  0.00            
ATOM   1213  HD2 PHE    75      50.800  75.890  71.300  1.00  0.00            
ATOM   1214  C   PHE    75      53.150  73.010  72.170  1.00  0.00            
ATOM   1215  O   PHE    75      53.320  72.470  71.080  1.00  0.00            
ATOM   1216  N   ARG    76      52.220  72.680  73.020  1.00  0.00            
ATOM   1217  H   ARG    76      52.260  73.130  73.920  1.00  0.00            
ATOM   1218  CA  ARG    76      51.260  71.580  72.870  1.00  0.00            
ATOM   1219  HA  ARG    76      51.180  71.420  71.800  1.00  0.00            
ATOM   1220  CB  ARG    76      51.920  70.390  73.610  1.00  0.00            
ATOM   1221  HB2 ARG    76      52.900  70.230  73.160  1.00  0.00            
ATOM   1222  HB3 ARG    76      51.900  70.570  74.680  1.00  0.00            
ATOM   1223  CG  ARG    76      51.130  69.030  73.510  1.00  0.00            
ATOM   1224  HG2 ARG    76      50.140  69.120  73.960  1.00  0.00            
ATOM   1225  HG3 ARG    76      51.180  68.740  72.460  1.00  0.00            
ATOM   1226  CD  ARG    76      51.780  67.910  74.330  1.00  0.00            
ATOM   1227  HD2 ARG    76      52.760  67.710  73.880  1.00  0.00            
ATOM   1228  HD3 ARG    76      52.040  68.200  75.350  1.00  0.00            
ATOM   1229  NE  ARG    76      50.860  66.690  74.340  1.00  0.00            
ATOM   1230  HE  ARG    76      50.040  66.970  74.860  1.00  0.00            
ATOM   1231  CZ  ARG    76      51.030  65.360  74.270  1.00  0.00            
ATOM   1232  NH1 ARG    76      52.240  64.970  74.050  1.00  0.00            
ATOM   1233 1HH1 ARG    76      53.060  65.540  73.880  1.00  0.00            
ATOM   1234 2HH1 ARG    76      52.350  63.970  74.020  1.00  0.00            
ATOM   1235  NH2 ARG    76      50.070  64.470  74.440  1.00  0.00            
ATOM   1236 1HH2 ARG    76      49.130  64.830  74.510  1.00  0.00            
ATOM   1237 2HH2 ARG    76      50.310  63.490  74.410  1.00  0.00            
ATOM   1238  C   ARG    76      49.940  71.940  73.560  1.00  0.00            
ATOM   1239  O   ARG    76      49.840  72.620  74.540  1.00  0.00            
ATOM   1240  N   LYS    77      48.830  71.330  73.060  1.00  0.00            
ATOM   1241  H   LYS    77      48.950  70.700  72.280  1.00  0.00            
ATOM   1242  CA  LYS    77      47.550  71.240  73.730  1.00  0.00            
ATOM   1243  HA  LYS    77      47.680  71.450  74.800  1.00  0.00            
ATOM   1244  CB  LYS    77      46.760  72.380  73.170  1.00  0.00            
ATOM   1245  HB2 LYS    77      47.310  73.330  73.150  1.00  0.00            
ATOM   1246  HB3 LYS    77      46.640  72.220  72.090  1.00  0.00            
ATOM   1247  CG  LYS    77      45.430  72.650  73.830  1.00  0.00            
ATOM   1248  HG2 LYS    77      44.920  71.710  74.020  1.00  0.00            
ATOM   1249  HG3 LYS    77      45.650  73.110  74.800  1.00  0.00            
ATOM   1250  CD  LYS    77      44.570  73.670  73.110  1.00  0.00            
ATOM   1251  HD2 LYS    77      45.050  74.640  73.020  1.00  0.00            
ATOM   1252  HD3 LYS    77      44.290  73.260  72.140  1.00  0.00            
ATOM   1253  CE  LYS    77      43.240  73.730  73.880  1.00  0.00            
ATOM   1254  HE2 LYS    77      42.670  72.810  73.730  1.00  0.00            
ATOM   1255  HE3 LYS    77      43.550  73.950  74.900  1.00  0.00            
ATOM   1256  NZ  LYS    77      42.410  74.810  73.400  1.00  0.00            
ATOM   1257  HZ1 LYS    77      42.160  74.690  72.430  1.00  0.00            
ATOM   1258  HZ2 LYS    77      41.530  74.680  73.870  1.00  0.00            
ATOM   1259  HZ3 LYS    77      42.810  75.710  73.610  1.00  0.00            
ATOM   1260  C   LYS    77      46.830  69.850  73.560  1.00  0.00            
ATOM   1261  O   LYS    77      46.430  69.460  72.480  1.00  0.00            
ATOM   1262  N   ASP    78      46.580  69.210  74.720  1.00  0.00            
ATOM   1263  H   ASP    78      46.840  69.570  75.630  1.00  0.00            
ATOM   1264  CA  ASP    78      45.680  68.030  74.600  1.00  0.00            
ATOM   1265  HA  ASP    78      46.160  67.420  73.840  1.00  0.00            
ATOM   1266  CB  ASP    78      46.010  67.100  75.840  1.00  0.00            
ATOM   1267  HB2 ASP    78      45.630  67.610  76.720  1.00  0.00            
ATOM   1268  HB3 ASP    78      45.360  66.230  75.750  1.00  0.00            
ATOM   1269  CG  ASP    78      47.480  66.790  76.050  1.00  0.00            
ATOM   1270  OD1 ASP    78      48.360  67.350  75.370  1.00  0.00            
ATOM   1271  OD2 ASP    78      47.720  65.840  76.880  1.00  0.00            
ATOM   1272  C   ASP    78      44.230  68.350  74.320  1.00  0.00            
ATOM   1273  O   ASP    78      43.640  69.320  74.850  1.00  0.00            
ATOM   1274  N   LEU    79      43.560  67.440  73.590  1.00  0.00            
ATOM   1275  H   LEU    79      44.040  66.570  73.430  1.00  0.00            
ATOM   1276  CA  LEU    79      42.120  67.640  73.050  1.00  0.00            
ATOM   1277  HA  LEU    79      41.630  68.480  73.550  1.00  0.00            
ATOM   1278  CB  LEU    79      42.180  67.910  71.530  1.00  0.00            
ATOM   1279  HB2 LEU    79      42.840  67.110  71.200  1.00  0.00            
ATOM   1280  HB3 LEU    79      41.170  68.010  71.140  1.00  0.00            
ATOM   1281  CG  LEU    79      42.930  69.260  71.280  1.00  0.00            
ATOM   1282  HG  LEU    79      43.910  69.210  71.740  1.00  0.00            
ATOM   1283  CD1 LEU    79      43.200  69.460  69.760  1.00  0.00            
ATOM   1284 1HD1 LEU    79      43.960  70.240  69.710  1.00  0.00            
ATOM   1285 2HD1 LEU    79      43.550  68.520  69.330  1.00  0.00            
ATOM   1286 3HD1 LEU    79      42.280  69.760  69.250  1.00  0.00            
ATOM   1287  CD2 LEU    79      42.190  70.490  71.860  1.00  0.00            
ATOM   1288 1HD2 LEU    79      41.180  70.490  71.440  1.00  0.00            
ATOM   1289 2HD2 LEU    79      42.230  70.460  72.950  1.00  0.00            
ATOM   1290 3HD2 LEU    79      42.720  71.390  71.550  1.00  0.00            
ATOM   1291  C   LEU    79      41.160  66.420  73.410  1.00  0.00            
ATOM   1292  O   LEU    79      39.990  66.450  73.140  1.00  0.00            
ATOM   1293  N   PHE    80      41.670  65.290  73.830  1.00  0.00            
ATOM   1294  H   PHE    80      42.670  65.360  73.930  1.00  0.00            
ATOM   1295  CA  PHE    80      40.950  64.060  74.280  1.00  0.00            
ATOM   1296  HA  PHE    80      40.360  64.380  75.140  1.00  0.00            
ATOM   1297  CB  PHE    80      40.120  63.470  73.190  1.00  0.00            
ATOM   1298  HB2 PHE    80      39.200  64.040  73.030  1.00  0.00            
ATOM   1299  HB3 PHE    80      40.660  63.410  72.240  1.00  0.00            
ATOM   1300  CG  PHE    80      39.590  62.020  73.400  1.00  0.00            
ATOM   1301  CD1 PHE    80      38.460  61.760  74.210  1.00  0.00            
ATOM   1302  HD1 PHE    80      37.960  62.590  74.680  1.00  0.00            
ATOM   1303  CE1 PHE    80      37.890  60.450  74.280  1.00  0.00            
ATOM   1304  HE1 PHE    80      37.040  60.350  74.950  1.00  0.00            
ATOM   1305  CZ  PHE    80      38.530  59.400  73.620  1.00  0.00            
ATOM   1306  HZ  PHE    80      38.060  58.430  73.550  1.00  0.00            
ATOM   1307  CE2 PHE    80      39.720  59.660  72.920  1.00  0.00            
ATOM   1308  HE2 PHE    80      40.300  58.870  72.470  1.00  0.00            
ATOM   1309  CD2 PHE    80      40.250  60.970  72.840  1.00  0.00            
ATOM   1310  HD2 PHE    80      41.190  61.160  72.340  1.00  0.00            
ATOM   1311  C   PHE    80      41.900  63.010  74.800  1.00  0.00            
ATOM   1312  O   PHE    80      43.000  62.930  74.270  1.00  0.00            
ATOM   1313  N   VAL    81      41.530  62.140  75.750  1.00  0.00            
ATOM   1314  H   VAL    81      40.590  62.200  76.110  1.00  0.00            
ATOM   1315  CA  VAL    81      42.360  61.030  76.270  1.00  0.00            
ATOM   1316  HA  VAL    81      43.040  60.630  75.520  1.00  0.00            
ATOM   1317  CB  VAL    81      43.410  61.530  77.340  1.00  0.00            
ATOM   1318  HB  VAL    81      44.190  62.160  76.930  1.00  0.00            
ATOM   1319  CG1 VAL    81      42.910  62.520  78.440  1.00  0.00            
ATOM   1320 1HG1 VAL    81      42.770  63.530  78.070  1.00  0.00            
ATOM   1321 2HG1 VAL    81      42.100  62.090  79.030  1.00  0.00            
ATOM   1322 3HG1 VAL    81      43.790  62.600  79.080  1.00  0.00            
ATOM   1323  CG2 VAL    81      44.100  60.420  78.080  1.00  0.00            
ATOM   1324 1HG2 VAL    81      44.610  59.850  77.310  1.00  0.00            
ATOM   1325 2HG2 VAL    81      44.880  60.810  78.730  1.00  0.00            
ATOM   1326 3HG2 VAL    81      43.440  59.810  78.700  1.00  0.00            
ATOM   1327  C   VAL    81      41.400  59.920  76.830  1.00  0.00            
ATOM   1328  O   VAL    81      40.590  60.280  77.690  1.00  0.00            
ATOM   1329  N   ALA    82      41.560  58.670  76.460  1.00  0.00            
ATOM   1330  H   ALA    82      42.340  58.420  75.860  1.00  0.00            
ATOM   1331  CA  ALA    82      40.870  57.520  76.990  1.00  0.00            
ATOM   1332  HA  ALA    82      40.520  57.780  77.990  1.00  0.00            
ATOM   1333  CB  ALA    82      39.610  57.220  76.060  1.00  0.00            
ATOM   1334  HB1 ALA    82      39.360  56.160  76.080  1.00  0.00            
ATOM   1335  HB2 ALA    82      38.830  57.980  76.180  1.00  0.00            
ATOM   1336  HB3 ALA    82      39.900  57.420  75.030  1.00  0.00            
ATOM   1337  C   ALA    82      41.880  56.360  77.150  1.00  0.00            
ATOM   1338  O   ALA    82      42.750  56.110  76.310  1.00  0.00            
ATOM   1339  N   ASN    83      41.580  55.600  78.170  1.00  0.00            
ATOM   1340  H   ASN    83      40.710  55.780  78.650  1.00  0.00            
ATOM   1341  CA  ASN    83      42.370  54.530  78.740  1.00  0.00            
ATOM   1342  HA  ASN    83      43.270  54.390  78.130  1.00  0.00            
ATOM   1343  CB  ASN    83      42.720  54.840  80.220  1.00  0.00            
ATOM   1344  HB2 ASN    83      41.730  54.880  80.680  1.00  0.00            
ATOM   1345  HB3 ASN    83      43.150  53.960  80.690  1.00  0.00            
ATOM   1346  CG  ASN    83      43.650  56.010  80.370  1.00  0.00            
ATOM   1347  OD1 ASN    83      44.730  55.980  79.810  1.00  0.00            
ATOM   1348  ND2 ASN    83      43.290  56.970  81.240  1.00  0.00            
ATOM   1349 1HD2 ASN    83      43.870  57.780  81.400  1.00  0.00            
ATOM   1350 2HD2 ASN    83      42.620  56.750  81.970  1.00  0.00            
ATOM   1351  C   ASN    83      41.510  53.250  78.600  1.00  0.00            
ATOM   1352  O   ASN    83      40.290  53.190  78.700  1.00  0.00            
ATOM   1353  N   VAL    84      42.220  52.090  78.480  1.00  0.00            
ATOM   1354  H   VAL    84      43.210  52.300  78.390  1.00  0.00            
ATOM   1355  CA  VAL    84      41.750  50.670  78.620  1.00  0.00            
ATOM   1356  HA  VAL    84      40.870  50.660  79.270  1.00  0.00            
ATOM   1357  CB  VAL    84      41.320  50.100  77.260  1.00  0.00            
ATOM   1358  HB  VAL    84      41.990  50.550  76.520  1.00  0.00            
ATOM   1359  CG1 VAL    84      41.400  48.580  77.150  1.00  0.00            
ATOM   1360 1HG1 VAL    84      40.600  48.160  77.760  1.00  0.00            
ATOM   1361 2HG1 VAL    84      41.040  48.280  76.160  1.00  0.00            
ATOM   1362 3HG1 VAL    84      42.380  48.180  77.410  1.00  0.00            
ATOM   1363  CG2 VAL    84      39.890  50.580  76.960  1.00  0.00            
ATOM   1364 1HG2 VAL    84      39.880  51.660  76.900  1.00  0.00            
ATOM   1365 2HG2 VAL    84      39.680  50.090  76.010  1.00  0.00            
ATOM   1366 3HG2 VAL    84      39.300  50.120  77.750  1.00  0.00            
ATOM   1367  C   VAL    84      42.770  49.810  79.400  1.00  0.00            
ATOM   1368  O   VAL    84      43.980  50.060  79.330  1.00  0.00            
ATOM   1369  N   GLN    85      42.300  48.890  80.200  1.00  0.00            
ATOM   1370  H   GLN    85      41.300  48.990  80.270  1.00  0.00            
ATOM   1371  CA  GLN    85      43.030  47.990  81.050  1.00  0.00            
ATOM   1372  HA  GLN    85      43.990  47.840  80.550  1.00  0.00            
ATOM   1373  CB  GLN    85      43.250  48.720  82.420  1.00  0.00            
ATOM   1374  HB2 GLN    85      44.160  48.240  82.800  1.00  0.00            
ATOM   1375  HB3 GLN    85      43.650  49.730  82.270  1.00  0.00            
ATOM   1376  CG  GLN    85      42.160  48.630  83.520  1.00  0.00            
ATOM   1377  HG2 GLN    85      42.010  47.580  83.780  1.00  0.00            
ATOM   1378  HG3 GLN    85      42.560  49.160  84.380  1.00  0.00            
ATOM   1379  CD  GLN    85      40.830  49.250  83.120  1.00  0.00            
ATOM   1380  OE1 GLN    85      39.880  48.630  82.760  1.00  0.00            
ATOM   1381  NE2 GLN    85      40.790  50.570  83.030  1.00  0.00            
ATOM   1382 1HE2 GLN    85      39.870  50.970  83.020  1.00  0.00            
ATOM   1383 2HE2 GLN    85      41.580  51.090  83.390  1.00  0.00            
ATOM   1384  C   GLN    85      42.430  46.600  81.310  1.00  0.00            
ATOM   1385  O   GLN    85      43.050  45.750  82.040  1.00  0.00            
ATOM   1386  N   SER    86      41.240  46.380  80.690  1.00  0.00            
ATOM   1387  H   SER    86      40.820  47.050  80.060  1.00  0.00            
ATOM   1388  CA  SER    86      40.490  45.170  80.800  1.00  0.00            
ATOM   1389  HA  SER    86      41.130  44.310  81.000  1.00  0.00            
ATOM   1390  CB  SER    86      39.390  45.360  81.890  1.00  0.00            
ATOM   1391  HB2 SER    86      39.790  45.820  82.800  1.00  0.00            
ATOM   1392  HB3 SER    86      38.540  45.890  81.470  1.00  0.00            
ATOM   1393  OG  SER    86      38.970  44.030  82.250  1.00  0.00            
ATOM   1394  HG  SER    86      39.710  43.560  82.640  1.00  0.00            
ATOM   1395  C   SER    86      39.840  44.790  79.490  1.00  0.00            
ATOM   1396  O   SER    86      39.280  45.680  78.920  1.00  0.00            
ATOM   1397  N   PHE    87      39.900  43.570  79.010  1.00  0.00            
ATOM   1398  H   PHE    87      40.280  42.840  79.600  1.00  0.00            
ATOM   1399  CA  PHE    87      39.670  43.100  77.630  1.00  0.00            
ATOM   1400  HA  PHE    87      39.270  43.950  77.090  1.00  0.00            
ATOM   1401  CB  PHE    87      41.010  42.710  77.090  1.00  0.00            
ATOM   1402  HB2 PHE    87      41.310  41.780  77.570  1.00  0.00            
ATOM   1403  HB3 PHE    87      40.890  42.420  76.040  1.00  0.00            
ATOM   1404  CG  PHE    87      42.090  43.740  77.310  1.00  0.00            
ATOM   1405  CD1 PHE    87      42.410  44.760  76.410  1.00  0.00            
ATOM   1406  HD1 PHE    87      41.730  44.770  75.570  1.00  0.00            
ATOM   1407  CE1 PHE    87      43.330  45.770  76.630  1.00  0.00            
ATOM   1408  HE1 PHE    87      43.530  46.490  75.860  1.00  0.00            
ATOM   1409  CZ  PHE    87      44.040  45.740  77.860  1.00  0.00            
ATOM   1410  HZ  PHE    87      44.780  46.510  78.030  1.00  0.00            
ATOM   1411  CE2 PHE    87      43.910  44.670  78.740  1.00  0.00            
ATOM   1412  HE2 PHE    87      44.510  44.600  79.630  1.00  0.00            
ATOM   1413  CD2 PHE    87      42.980  43.660  78.430  1.00  0.00            
ATOM   1414  HD2 PHE    87      42.820  42.830  79.100  1.00  0.00            
ATOM   1415  C   PHE    87      38.660  42.020  77.480  1.00  0.00            
ATOM   1416  O   PHE    87      39.020  40.890  77.090  1.00  0.00            
ATOM   1417  N   PRO    88      37.350  42.250  77.770  1.00  0.00            
ATOM   1418  CD  PRO    88      36.690  43.490  78.220  1.00  0.00            
ATOM   1419  HD2 PRO    88      37.050  44.310  77.600  1.00  0.00            
ATOM   1420  HD3 PRO    88      36.860  43.610  79.290  1.00  0.00            
ATOM   1421  CG  PRO    88      35.210  43.360  77.960  1.00  0.00            
ATOM   1422  HG2 PRO    88      34.880  43.610  76.950  1.00  0.00            
ATOM   1423  HG3 PRO    88      34.570  43.890  78.670  1.00  0.00            
ATOM   1424  CB  PRO    88      35.030  41.870  78.150  1.00  0.00            
ATOM   1425  HB2 PRO    88      34.130  41.500  77.640  1.00  0.00            
ATOM   1426  HB3 PRO    88      34.940  41.640  79.220  1.00  0.00            
ATOM   1427  CA  PRO    88      36.330  41.230  77.520  1.00  0.00            
ATOM   1428  HA  PRO    88      36.680  40.290  77.950  1.00  0.00            
ATOM   1429  C   PRO    88      36.120  41.070  76.050  1.00  0.00            
ATOM   1430  O   PRO    88      36.240  42.040  75.260  1.00  0.00            
ATOM   1431  N   PRO    89      35.670  39.880  75.610  1.00  0.00            
ATOM   1432  CD  PRO    89      36.000  38.560  76.180  1.00  0.00            
ATOM   1433  HD2 PRO    89      35.200  38.300  76.870  1.00  0.00            
ATOM   1434  HD3 PRO    89      36.970  38.520  76.680  1.00  0.00            
ATOM   1435  CG  PRO    89      36.010  37.590  74.990  1.00  0.00            
ATOM   1436  HG2 PRO    89      35.850  36.580  75.360  1.00  0.00            
ATOM   1437  HG3 PRO    89      36.940  37.570  74.420  1.00  0.00            
ATOM   1438  CB  PRO    89      34.910  38.190  74.090  1.00  0.00            
ATOM   1439  HB2 PRO    89      33.930  37.790  74.370  1.00  0.00            
ATOM   1440  HB3 PRO    89      35.100  38.030  73.030  1.00  0.00            
ATOM   1441  CA  PRO    89      35.050  39.660  74.290  1.00  0.00            
ATOM   1442  HA  PRO    89      35.870  39.930  73.610  1.00  0.00            
ATOM   1443  C   PRO    89      33.770  40.520  73.990  1.00  0.00            
ATOM   1444  O   PRO    89      33.560  40.870  72.870  1.00  0.00            
ATOM   1445  N   ALA    90      33.210  41.110  75.050  1.00  0.00            
ATOM   1446  H   ALA    90      33.560  40.930  75.980  1.00  0.00            
ATOM   1447  CA  ALA    90      32.160  42.070  74.810  1.00  0.00            
ATOM   1448  HA  ALA    90      32.410  42.520  73.850  1.00  0.00            
ATOM   1449  CB  ALA    90      30.830  41.350  74.540  1.00  0.00            
ATOM   1450  HB1 ALA    90      30.040  42.090  74.430  1.00  0.00            
ATOM   1451  HB2 ALA    90      30.900  40.810  73.590  1.00  0.00            
ATOM   1452  HB3 ALA    90      30.540  40.760  75.410  1.00  0.00            
ATOM   1453  C   ALA    90      32.130  43.220  75.810  1.00  0.00            
ATOM   1454  O   ALA    90      31.520  43.050  76.870  1.00  0.00            
ATOM   1455  N   PRO    91      32.610  44.430  75.520  1.00  0.00            
ATOM   1456  CD  PRO    91      33.630  44.670  74.490  1.00  0.00            
ATOM   1457  HD2 PRO    91      33.130  44.910  73.550  1.00  0.00            
ATOM   1458  HD3 PRO    91      34.240  43.790  74.280  1.00  0.00            
ATOM   1459  CG  PRO    91      34.430  45.870  75.050  1.00  0.00            
ATOM   1460  HG2 PRO    91      34.900  46.360  74.200  1.00  0.00            
ATOM   1461  HG3 PRO    91      35.160  45.460  75.750  1.00  0.00            
ATOM   1462  CB  PRO    91      33.380  46.660  75.790  1.00  0.00            
ATOM   1463  HB2 PRO    91      32.800  47.300  75.130  1.00  0.00            
ATOM   1464  HB3 PRO    91      33.740  47.330  76.580  1.00  0.00            
ATOM   1465  CA  PRO    91      32.480  45.600  76.390  1.00  0.00            
ATOM   1466  HA  PRO    91      32.870  45.230  77.340  1.00  0.00            
ATOM   1467  C   PRO    91      31.060  46.190  76.460  1.00  0.00            
ATOM   1468  O   PRO    91      30.290  46.040  75.500  1.00  0.00            
ATOM   1469  N   GLU    92      30.740  46.860  77.570  1.00  0.00            
ATOM   1470  H   GLU    92      31.510  47.280  78.070  1.00  0.00            
ATOM   1471  CA  GLU    92      29.410  47.530  77.680  1.00  0.00            
ATOM   1472  HA  GLU    92      28.720  46.700  77.810  1.00  0.00            
ATOM   1473  CB  GLU    92      29.490  48.360  79.030  1.00  0.00            
ATOM   1474  HB2 GLU    92      29.920  47.740  79.820  1.00  0.00            
ATOM   1475  HB3 GLU    92      30.130  49.220  78.840  1.00  0.00            
ATOM   1476  CG  GLU    92      28.200  48.970  79.610  1.00  0.00            
ATOM   1477  HG2 GLU    92      28.410  49.680  80.410  1.00  0.00            
ATOM   1478  HG3 GLU    92      27.700  49.600  78.870  1.00  0.00            
ATOM   1479  CD  GLU    92      27.360  47.870  80.160  1.00  0.00            
ATOM   1480  OE1 GLU    92      27.520  47.430  81.330  1.00  0.00            
ATOM   1481  OE2 GLU    92      26.600  47.300  79.350  1.00  0.00            
ATOM   1482  C   GLU    92      28.890  48.440  76.530  1.00  0.00            
ATOM   1483  O   GLU    92      29.480  49.490  76.210  1.00  0.00            
ATOM   1484  N   ASP    93      27.820  48.030  75.810  1.00  0.00            
ATOM   1485  H   ASP    93      27.400  47.130  75.990  1.00  0.00            
ATOM   1486  CA  ASP    93      27.340  48.740  74.570  1.00  0.00            
ATOM   1487  HA  ASP    93      26.580  48.120  74.090  1.00  0.00            
ATOM   1488  CB  ASP    93      26.580  49.950  75.010  1.00  0.00            
ATOM   1489  HB2 ASP    93      27.080  50.510  75.790  1.00  0.00            
ATOM   1490  HB3 ASP    93      26.440  50.660  74.190  1.00  0.00            
ATOM   1491  CG  ASP    93      25.140  49.720  75.440  1.00  0.00            
ATOM   1492  OD1 ASP    93      24.440  50.730  75.780  1.00  0.00            
ATOM   1493  OD2 ASP    93      24.510  48.630  75.430  1.00  0.00            
ATOM   1494  C   ASP    93      28.330  49.060  73.380  1.00  0.00            
ATOM   1495  O   ASP    93      27.910  49.390  72.230  1.00  0.00            
ATOM   1496  N   LYS    94      29.620  48.710  73.480  1.00  0.00            
ATOM   1497  H   LYS    94      29.900  48.520  74.430  1.00  0.00            
ATOM   1498  CA  LYS    94      30.580  48.840  72.310  1.00  0.00            
ATOM   1499  HA  LYS    94      30.230  49.730  71.780  1.00  0.00            
ATOM   1500  CB  LYS    94      32.020  49.120  72.750  1.00  0.00            
ATOM   1501  HB2 LYS    94      32.520  48.220  73.100  1.00  0.00            
ATOM   1502  HB3 LYS    94      32.580  49.340  71.850  1.00  0.00            
ATOM   1503  CG  LYS    94      32.260  50.270  73.660  1.00  0.00            
ATOM   1504  HG2 LYS    94      31.960  50.040  74.690  1.00  0.00            
ATOM   1505  HG3 LYS    94      33.340  50.380  73.760  1.00  0.00            
ATOM   1506  CD  LYS    94      31.670  51.650  73.220  1.00  0.00            
ATOM   1507  HD2 LYS    94      30.590  51.520  73.190  1.00  0.00            
ATOM   1508  HD3 LYS    94      32.000  52.370  73.970  1.00  0.00            
ATOM   1509  CE  LYS    94      31.990  52.040  71.770  1.00  0.00            
ATOM   1510  HE2 LYS    94      33.070  52.170  71.750  1.00  0.00            
ATOM   1511  HE3 LYS    94      31.840  51.150  71.170  1.00  0.00            
ATOM   1512  NZ  LYS    94      31.350  53.280  71.330  1.00  0.00            
ATOM   1513  HZ1 LYS    94      31.410  54.020  72.010  1.00  0.00            
ATOM   1514  HZ2 LYS    94      31.810  53.710  70.540  1.00  0.00            
ATOM   1515  HZ3 LYS    94      30.380  53.100  71.110  1.00  0.00            
ATOM   1516  C   LYS    94      30.530  47.630  71.400  1.00  0.00            
ATOM   1517  O   LYS    94      29.950  46.620  71.800  1.00  0.00            
ATOM   1518  N   LYS    95      31.030  47.760  70.180  1.00  0.00            
ATOM   1519  H   LYS    95      31.520  48.600  69.900  1.00  0.00            
ATOM   1520  CA  LYS    95      31.190  46.570  69.360  1.00  0.00            
ATOM   1521  HA  LYS    95      30.170  46.220  69.170  1.00  0.00            
ATOM   1522  CB  LYS    95      31.910  46.920  68.020  1.00  0.00            
ATOM   1523  HB2 LYS    95      31.490  47.860  67.670  1.00  0.00            
ATOM   1524  HB3 LYS    95      32.970  47.140  68.180  1.00  0.00            
ATOM   1525  CG  LYS    95      31.650  45.980  66.890  1.00  0.00            
ATOM   1526  HG2 LYS    95      31.860  44.970  67.270  1.00  0.00            
ATOM   1527  HG3 LYS    95      30.660  45.840  66.460  1.00  0.00            
ATOM   1528  CD  LYS    95      32.470  46.420  65.670  1.00  0.00            
ATOM   1529  HD2 LYS    95      32.330  45.730  64.840  1.00  0.00            
ATOM   1530  HD3 LYS    95      32.080  47.410  65.420  1.00  0.00            
ATOM   1531  CE  LYS    95      34.010  46.350  65.860  1.00  0.00            
ATOM   1532  HE2 LYS    95      34.240  47.000  66.700  1.00  0.00            
ATOM   1533  HE3 LYS    95      34.350  45.340  66.080  1.00  0.00            
ATOM   1534  NZ  LYS    95      34.670  47.100  64.720  1.00  0.00            
ATOM   1535  HZ1 LYS    95      34.640  46.520  63.890  1.00  0.00            
ATOM   1536  HZ2 LYS    95      34.280  48.000  64.490  1.00  0.00            
ATOM   1537  HZ3 LYS    95      35.630  47.370  64.870  1.00  0.00            
ATOM   1538  C   LYS    95      31.900  45.340  70.080  1.00  0.00            
ATOM   1539  O   LYS    95      33.100  45.410  70.440  1.00  0.00            
ATOM   1540  N   PRO    96      31.260  44.160  70.250  1.00  0.00            
ATOM   1541  CD  PRO    96      29.910  43.760  69.960  1.00  0.00            
ATOM   1542  HD2 PRO    96      29.800  43.560  68.890  1.00  0.00            
ATOM   1543  HD3 PRO    96      29.160  44.550  70.100  1.00  0.00            
ATOM   1544  CG  PRO    96      29.520  42.510  70.710  1.00  0.00            
ATOM   1545  HG2 PRO    96      28.780  41.890  70.210  1.00  0.00            
ATOM   1546  HG3 PRO    96      29.390  42.730  71.770  1.00  0.00            
ATOM   1547  CB  PRO    96      30.910  41.830  70.510  1.00  0.00            
ATOM   1548  HB2 PRO    96      31.050  41.460  69.490  1.00  0.00            
ATOM   1549  HB3 PRO    96      31.100  41.090  71.290  1.00  0.00            
ATOM   1550  CA  PRO    96      31.980  42.950  70.640  1.00  0.00            
ATOM   1551  HA  PRO    96      32.310  42.960  71.680  1.00  0.00            
ATOM   1552  C   PRO    96      33.100  42.570  69.770  1.00  0.00            
ATOM   1553  O   PRO    96      33.230  43.040  68.590  1.00  0.00            
ATOM   1554  N   LEU    97      33.830  41.630  70.250  1.00  0.00            
ATOM   1555  H   LEU    97      33.700  41.300  71.200  1.00  0.00            
ATOM   1556  CA  LEU    97      34.790  40.870  69.460  1.00  0.00            
ATOM   1557  HA  LEU    97      35.430  41.680  69.090  1.00  0.00            
ATOM   1558  CB  LEU    97      35.580  39.920  70.260  1.00  0.00            
ATOM   1559  HB2 LEU    97      36.100  40.470  71.040  1.00  0.00            
ATOM   1560  HB3 LEU    97      34.910  39.170  70.680  1.00  0.00            
ATOM   1561  CG  LEU    97      36.630  39.260  69.440  1.00  0.00            
ATOM   1562  HG  LEU    97      36.290  38.840  68.490  1.00  0.00            
ATOM   1563  CD1 LEU    97      37.680  40.390  69.150  1.00  0.00            
ATOM   1564 1HD1 LEU    97      38.040  40.810  70.090  1.00  0.00            
ATOM   1565 2HD1 LEU    97      38.510  39.930  68.620  1.00  0.00            
ATOM   1566 3HD1 LEU    97      37.250  41.130  68.470  1.00  0.00            
ATOM   1567  CD2 LEU    97      37.430  38.190  70.090  1.00  0.00            
ATOM   1568 1HD2 LEU    97      38.210  37.850  69.410  1.00  0.00            
ATOM   1569 2HD2 LEU    97      37.740  38.660  71.020  1.00  0.00            
ATOM   1570 3HD2 LEU    97      36.640  37.430  70.160  1.00  0.00            
ATOM   1571  C   LEU    97      34.090  40.240  68.260  1.00  0.00            
ATOM   1572  O   LEU    97      33.400  39.200  68.390  1.00  0.00            
ATOM   1573  N   THR    98      34.390  40.750  67.100  1.00  0.00            
ATOM   1574  H   THR    98      34.980  41.570  67.130  1.00  0.00            
ATOM   1575  CA  THR    98      33.780  40.280  65.880  1.00  0.00            
ATOM   1576  HA  THR    98      33.600  39.210  66.000  1.00  0.00            
ATOM   1577  CB  THR    98      32.490  41.050  65.560  1.00  0.00            
ATOM   1578  HB  THR    98      32.040  41.230  66.530  1.00  0.00            
ATOM   1579  CG2 THR    98      32.680  42.360  64.860  1.00  0.00            
ATOM   1580 1HG2 THR    98      32.920  42.150  63.820  1.00  0.00            
ATOM   1581 2HG2 THR    98      31.720  42.860  64.970  1.00  0.00            
ATOM   1582 3HG2 THR    98      33.440  43.020  65.290  1.00  0.00            
ATOM   1583  OG1 THR    98      31.620  40.180  64.800  1.00  0.00            
ATOM   1584  HG1 THR    98      31.140  39.660  65.440  1.00  0.00            
ATOM   1585  C   THR    98      34.670  40.380  64.580  1.00  0.00            
ATOM   1586  O   THR    98      35.720  40.960  64.600  1.00  0.00            
ATOM   1587  N   ARG    99      34.220  39.650  63.560  1.00  0.00            
ATOM   1588  H   ARG    99      33.310  39.210  63.600  1.00  0.00            
ATOM   1589  CA  ARG    99      34.720  39.880  62.220  1.00  0.00            
ATOM   1590  HA  ARG    99      34.440  38.950  61.720  1.00  0.00            
ATOM   1591  CB  ARG    99      34.050  41.090  61.460  1.00  0.00            
ATOM   1592  HB2 ARG    99      33.020  41.180  61.810  1.00  0.00            
ATOM   1593  HB3 ARG    99      34.590  42.000  61.730  1.00  0.00            
ATOM   1594  CG  ARG    99      34.020  40.790  59.940  1.00  0.00            
ATOM   1595  HG2 ARG    99      35.020  40.900  59.520  1.00  0.00            
ATOM   1596  HG3 ARG    99      33.850  39.720  59.830  1.00  0.00            
ATOM   1597  CD  ARG    99      33.010  41.520  59.090  1.00  0.00            
ATOM   1598  HD2 ARG    99      33.140  42.590  59.200  1.00  0.00            
ATOM   1599  HD3 ARG    99      33.220  41.270  58.050  1.00  0.00            
ATOM   1600  NE  ARG    99      31.590  41.160  59.420  1.00  0.00            
ATOM   1601  HE  ARG    99      31.190  40.420  58.850  1.00  0.00            
ATOM   1602  CZ  ARG    99      30.720  41.970  60.080  1.00  0.00            
ATOM   1603  NH1 ARG    99      31.100  42.960  60.850  1.00  0.00            
ATOM   1604 1HH1 ARG    99      32.110  43.040  60.920  1.00  0.00            
ATOM   1605 2HH1 ARG    99      30.520  43.490  61.490  1.00  0.00            
ATOM   1606  NH2 ARG    99      29.410  41.770  59.980  1.00  0.00            
ATOM   1607 1HH2 ARG    99      29.170  40.970  59.400  1.00  0.00            
ATOM   1608 2HH2 ARG    99      28.710  42.280  60.490  1.00  0.00            
ATOM   1609  C   ARG    99      36.300  39.790  62.130  1.00  0.00            
ATOM   1610  O   ARG    99      36.900  38.850  62.580  1.00  0.00            
ATOM   1611  N   LEU   100      36.900  40.850  61.670  1.00  0.00            
ATOM   1612  H   LEU   100      36.380  41.670  61.370  1.00  0.00            
ATOM   1613  CA  LEU   100      38.390  40.910  61.390  1.00  0.00            
ATOM   1614  HA  LEU   100      38.730  40.020  60.850  1.00  0.00            
ATOM   1615  CB  LEU   100      38.720  42.330  60.740  1.00  0.00            
ATOM   1616  HB2 LEU   100      38.120  42.380  59.830  1.00  0.00            
ATOM   1617  HB3 LEU   100      38.430  43.080  61.480  1.00  0.00            
ATOM   1618  CG  LEU   100      40.210  42.630  60.390  1.00  0.00            
ATOM   1619  HG  LEU   100      40.680  41.740  59.980  1.00  0.00            
ATOM   1620  CD1 LEU   100      40.120  43.790  59.380  1.00  0.00            
ATOM   1621 1HD1 LEU   100      39.460  43.510  58.560  1.00  0.00            
ATOM   1622 2HD1 LEU   100      39.670  44.680  59.810  1.00  0.00            
ATOM   1623 3HD1 LEU   100      41.120  43.910  58.960  1.00  0.00            
ATOM   1624  CD2 LEU   100      41.060  43.080  61.630  1.00  0.00            
ATOM   1625 1HD2 LEU   100      40.660  43.980  62.100  1.00  0.00            
ATOM   1626 2HD2 LEU   100      41.130  42.270  62.350  1.00  0.00            
ATOM   1627 3HD2 LEU   100      42.030  43.390  61.240  1.00  0.00            
ATOM   1628  C   LEU   100      39.110  40.840  62.760  1.00  0.00            
ATOM   1629  O   LEU   100      40.210  40.230  62.810  1.00  0.00            
ATOM   1630  N   GLN   101      38.540  41.400  63.820  1.00  0.00            
ATOM   1631  H   GLN   101      37.620  41.800  63.830  1.00  0.00            
ATOM   1632  CA  GLN   101      39.110  41.300  65.200  1.00  0.00            
ATOM   1633  HA  GLN   101      40.180  41.510  65.090  1.00  0.00            
ATOM   1634  CB  GLN   101      38.500  42.370  66.130  1.00  0.00            
ATOM   1635  HB2 GLN   101      37.410  42.400  66.180  1.00  0.00            
ATOM   1636  HB3 GLN   101      38.890  42.290  67.140  1.00  0.00            
ATOM   1637  CG  GLN   101      38.780  43.840  65.640  1.00  0.00            
ATOM   1638  HG2 GLN   101      38.520  44.490  66.480  1.00  0.00            
ATOM   1639  HG3 GLN   101      39.840  44.020  65.480  1.00  0.00            
ATOM   1640  CD  GLN   101      37.930  44.350  64.450  1.00  0.00            
ATOM   1641  OE1 GLN   101      38.450  45.170  63.680  1.00  0.00            
ATOM   1642  NE2 GLN   101      36.720  43.900  64.170  1.00  0.00            
ATOM   1643 1HE2 GLN   101      36.370  44.040  63.230  1.00  0.00            
ATOM   1644 2HE2 GLN   101      36.290  43.280  64.840  1.00  0.00            
ATOM   1645  C   GLN   101      39.110  39.840  65.790  1.00  0.00            
ATOM   1646  O   GLN   101      40.010  39.400  66.470  1.00  0.00            
ATOM   1647  N   GLU   102      38.020  39.180  65.500  1.00  0.00            
ATOM   1648  H   GLU   102      37.280  39.570  64.930  1.00  0.00            
ATOM   1649  CA  GLU   102      37.910  37.760  65.920  1.00  0.00            
ATOM   1650  HA  GLU   102      38.000  37.700  67.000  1.00  0.00            
ATOM   1651  CB  GLU   102      36.470  37.240  65.730  1.00  0.00            
ATOM   1652  HB2 GLU   102      35.800  37.960  66.200  1.00  0.00            
ATOM   1653  HB3 GLU   102      36.340  37.190  64.650  1.00  0.00            
ATOM   1654  CG  GLU   102      36.320  35.860  66.300  1.00  0.00            
ATOM   1655  HG2 GLU   102      37.200  35.260  66.080  1.00  0.00            
ATOM   1656  HG3 GLU   102      36.060  35.850  67.360  1.00  0.00            
ATOM   1657  CD  GLU   102      35.120  35.070  65.550  1.00  0.00            
ATOM   1658  OE1 GLU   102      34.190  34.710  66.300  1.00  0.00            
ATOM   1659  OE2 GLU   102      35.280  34.730  64.350  1.00  0.00            
ATOM   1660  C   GLU   102      38.960  36.850  65.260  1.00  0.00            
ATOM   1661  O   GLU   102      39.600  36.100  66.010  1.00  0.00            
ATOM   1662  N   ARG   103      39.090  36.880  63.920  1.00  0.00            
ATOM   1663  H   ARG   103      38.520  37.530  63.390  1.00  0.00            
ATOM   1664  CA  ARG   103      40.210  36.140  63.170  1.00  0.00            
ATOM   1665  HA  ARG   103      40.150  35.080  63.400  1.00  0.00            
ATOM   1666  CB  ARG   103      40.080  36.360  61.680  1.00  0.00            
ATOM   1667  HB2 ARG   103      39.850  37.400  61.480  1.00  0.00            
ATOM   1668  HB3 ARG   103      41.040  36.080  61.230  1.00  0.00            
ATOM   1669  CG  ARG   103      38.970  35.430  61.050  1.00  0.00            
ATOM   1670  HG2 ARG   103      39.060  35.450  59.970  1.00  0.00            
ATOM   1671  HG3 ARG   103      39.160  34.430  61.440  1.00  0.00            
ATOM   1672  CD  ARG   103      37.550  35.650  61.470  1.00  0.00            
ATOM   1673  HD2 ARG   103      37.200  34.660  61.770  1.00  0.00            
ATOM   1674  HD3 ARG   103      37.390  36.160  62.410  1.00  0.00            
ATOM   1675  NE  ARG   103      36.610  36.280  60.520  1.00  0.00            
ATOM   1676  HE  ARG   103      36.880  36.740  59.660  1.00  0.00            
ATOM   1677  CZ  ARG   103      35.320  36.380  60.780  1.00  0.00            
ATOM   1678  NH1 ARG   103      34.770  35.980  61.920  1.00  0.00            
ATOM   1679 1HH1 ARG   103      35.270  35.580  62.700  1.00  0.00            
ATOM   1680 2HH1 ARG   103      33.790  36.190  62.070  1.00  0.00            
ATOM   1681  NH2 ARG   103      34.600  36.970  59.920  1.00  0.00            
ATOM   1682 1HH2 ARG   103      35.170  37.180  59.110  1.00  0.00            
ATOM   1683 2HH2 ARG   103      33.590  37.010  60.000  1.00  0.00            
ATOM   1684  C   ARG   103      41.590  36.530  63.800  1.00  0.00            
ATOM   1685  O   ARG   103      42.380  35.590  64.080  1.00  0.00            
ATOM   1686  N   LEU   104      41.900  37.840  63.860  1.00  0.00            
ATOM   1687  H   LEU   104      41.240  38.560  63.600  1.00  0.00            
ATOM   1688  CA  LEU   104      43.160  38.280  64.440  1.00  0.00            
ATOM   1689  HA  LEU   104      43.990  38.010  63.790  1.00  0.00            
ATOM   1690  CB  LEU   104      43.000  39.740  64.470  1.00  0.00            
ATOM   1691  HB2 LEU   104      42.750  40.160  63.500  1.00  0.00            
ATOM   1692  HB3 LEU   104      42.120  39.980  65.080  1.00  0.00            
ATOM   1693  CG  LEU   104      44.140  40.480  65.170  1.00  0.00            
ATOM   1694  HG  LEU   104      44.220  40.240  66.230  1.00  0.00            
ATOM   1695  CD1 LEU   104      45.470  40.190  64.430  1.00  0.00            
ATOM   1696 1HD1 LEU   104      45.590  39.110  64.470  1.00  0.00            
ATOM   1697 2HD1 LEU   104      45.410  40.460  63.380  1.00  0.00            
ATOM   1698 3HD1 LEU   104      46.290  40.760  64.880  1.00  0.00            
ATOM   1699  CD2 LEU   104      43.910  41.970  65.040  1.00  0.00            
ATOM   1700 1HD2 LEU   104      43.060  42.320  65.630  1.00  0.00            
ATOM   1701 2HD2 LEU   104      44.810  42.490  65.370  1.00  0.00            
ATOM   1702 3HD2 LEU   104      43.790  42.240  64.000  1.00  0.00            
ATOM   1703  C   LEU   104      43.430  37.600  65.820  1.00  0.00            
ATOM   1704  O   LEU   104      44.510  37.150  66.090  1.00  0.00            
ATOM   1705  N   ILE   105      42.430  37.500  66.720  1.00  0.00            
ATOM   1706  H   ILE   105      41.550  37.900  66.450  1.00  0.00            
ATOM   1707  CA  ILE   105      42.750  37.140  68.130  1.00  0.00            
ATOM   1708  HA  ILE   105      43.700  37.500  68.520  1.00  0.00            
ATOM   1709  CB  ILE   105      41.640  37.790  69.010  1.00  0.00            
ATOM   1710  HB  ILE   105      40.720  37.510  68.490  1.00  0.00            
ATOM   1711  CG2 ILE   105      41.430  37.110  70.400  1.00  0.00            
ATOM   1712 1HG2 ILE   105      40.990  36.130  70.240  1.00  0.00            
ATOM   1713 2HG2 ILE   105      42.400  37.030  70.910  1.00  0.00            
ATOM   1714 3HG2 ILE   105      40.750  37.710  71.010  1.00  0.00            
ATOM   1715  CG1 ILE   105      41.810  39.310  69.100  1.00  0.00            
ATOM   1716 2HG1 ILE   105      42.160  39.750  68.170  1.00  0.00            
ATOM   1717 3HG1 ILE   105      40.890  39.840  69.340  1.00  0.00            
ATOM   1718  CD1 ILE   105      42.860  39.550  70.180  1.00  0.00            
ATOM   1719 1HD1 ILE   105      43.740  38.940  69.960  1.00  0.00            
ATOM   1720 2HD1 ILE   105      43.150  40.600  70.090  1.00  0.00            
ATOM   1721 3HD1 ILE   105      42.490  39.270  71.170  1.00  0.00            
ATOM   1722  C   ILE   105      42.820  35.610  68.220  1.00  0.00            
ATOM   1723  O   ILE   105      43.820  35.100  68.760  1.00  0.00            
ATOM   1724  N   LYS   106      41.970  34.830  67.460  1.00  0.00            
ATOM   1725  H   LYS   106      41.150  35.210  67.020  1.00  0.00            
ATOM   1726  CA  LYS   106      42.170  33.360  67.280  1.00  0.00            
ATOM   1727  HA  LYS   106      42.040  32.950  68.280  1.00  0.00            
ATOM   1728  CB  LYS   106      41.160  32.740  66.290  1.00  0.00            
ATOM   1729  HB2 LYS   106      41.160  33.390  65.410  1.00  0.00            
ATOM   1730  HB3 LYS   106      41.540  31.760  66.010  1.00  0.00            
ATOM   1731  CG  LYS   106      39.780  32.560  66.900  1.00  0.00            
ATOM   1732  HG2 LYS   106      39.900  32.030  67.850  1.00  0.00            
ATOM   1733  HG3 LYS   106      39.360  33.510  67.230  1.00  0.00            
ATOM   1734  CD  LYS   106      38.770  31.770  65.960  1.00  0.00            
ATOM   1735  HD2 LYS   106      38.720  32.250  64.990  1.00  0.00            
ATOM   1736  HD3 LYS   106      39.280  30.830  65.750  1.00  0.00            
ATOM   1737  CE  LYS   106      37.410  31.500  66.650  1.00  0.00            
ATOM   1738  HE2 LYS   106      37.450  31.150  67.680  1.00  0.00            
ATOM   1739  HE3 LYS   106      36.760  32.380  66.660  1.00  0.00            
ATOM   1740  NZ  LYS   106      36.660  30.520  65.850  1.00  0.00            
ATOM   1741  HZ1 LYS   106      35.850  30.250  66.390  1.00  0.00            
ATOM   1742  HZ2 LYS   106      36.310  30.900  64.980  1.00  0.00            
ATOM   1743  HZ3 LYS   106      37.160  29.690  65.590  1.00  0.00            
ATOM   1744  C   LYS   106      43.590  32.960  66.730  1.00  0.00            
ATOM   1745  O   LYS   106      44.190  31.950  67.190  1.00  0.00            
ATOM   1746  N   LYS   107      44.060  33.710  65.830  1.00  0.00            
ATOM   1747  H   LYS   107      43.530  34.500  65.500  1.00  0.00            
ATOM   1748  CA  LYS   107      45.300  33.500  65.120  1.00  0.00            
ATOM   1749  HA  LYS   107      45.430  32.440  64.920  1.00  0.00            
ATOM   1750  CB  LYS   107      45.400  34.250  63.820  1.00  0.00            
ATOM   1751  HB2 LYS   107      44.580  33.860  63.230  1.00  0.00            
ATOM   1752  HB3 LYS   107      45.270  35.330  63.880  1.00  0.00            
ATOM   1753  CG  LYS   107      46.770  34.180  63.090  1.00  0.00            
ATOM   1754  HG2 LYS   107      47.440  34.860  63.610  1.00  0.00            
ATOM   1755  HG3 LYS   107      47.100  33.140  63.190  1.00  0.00            
ATOM   1756  CD  LYS   107      46.800  34.580  61.640  1.00  0.00            
ATOM   1757  HD2 LYS   107      46.090  34.030  61.020  1.00  0.00            
ATOM   1758  HD3 LYS   107      46.650  35.660  61.590  1.00  0.00            
ATOM   1759  CE  LYS   107      48.230  34.290  61.270  1.00  0.00            
ATOM   1760  HE2 LYS   107      48.900  34.830  61.940  1.00  0.00            
ATOM   1761  HE3 LYS   107      48.270  33.250  61.590  1.00  0.00            
ATOM   1762  NZ  LYS   107      48.630  34.510  59.910  1.00  0.00            
ATOM   1763  HZ1 LYS   107      49.620  34.310  59.900  1.00  0.00            
ATOM   1764  HZ2 LYS   107      48.100  33.820  59.390  1.00  0.00            
ATOM   1765  HZ3 LYS   107      48.490  35.450  59.580  1.00  0.00            
ATOM   1766  C   LYS   107      46.430  33.810  66.160  1.00  0.00            
ATOM   1767  O   LYS   107      47.440  33.060  66.090  1.00  0.00            
ATOM   1768  N   LEU   108      46.380  34.810  67.070  1.00  0.00            
ATOM   1769  H   LEU   108      45.490  35.300  67.060  1.00  0.00            
ATOM   1770  CA  LEU   108      47.370  35.060  68.080  1.00  0.00            
ATOM   1771  HA  LEU   108      48.330  34.890  67.610  1.00  0.00            
ATOM   1772  CB  LEU   108      47.240  36.540  68.590  1.00  0.00            
ATOM   1773  HB2 LEU   108      46.220  36.580  68.980  1.00  0.00            
ATOM   1774  HB3 LEU   108      48.060  36.740  69.280  1.00  0.00            
ATOM   1775  CG  LEU   108      47.330  37.670  67.590  1.00  0.00            
ATOM   1776  HG  LEU   108      46.620  37.490  66.780  1.00  0.00            
ATOM   1777  CD1 LEU   108      46.940  39.000  68.230  1.00  0.00            
ATOM   1778 1HD1 LEU   108      47.640  39.420  68.960  1.00  0.00            
ATOM   1779 2HD1 LEU   108      46.880  39.760  67.460  1.00  0.00            
ATOM   1780 3HD1 LEU   108      46.020  38.880  68.800  1.00  0.00            
ATOM   1781  CD2 LEU   108      48.670  37.690  66.860  1.00  0.00            
ATOM   1782 1HD2 LEU   108      48.630  38.470  66.100  1.00  0.00            
ATOM   1783 2HD2 LEU   108      49.480  37.970  67.530  1.00  0.00            
ATOM   1784 3HD2 LEU   108      48.870  36.710  66.410  1.00  0.00            
ATOM   1785  C   LEU   108      47.260  34.100  69.310  1.00  0.00            
ATOM   1786  O   LEU   108      48.240  33.440  69.630  1.00  0.00            
ATOM   1787  N   GLY   109      46.080  34.020  69.960  1.00  0.00            
ATOM   1788  H   GLY   109      45.340  34.630  69.650  1.00  0.00            
ATOM   1789  CA  GLY   109      45.890  33.160  71.180  1.00  0.00            
ATOM   1790  HA2 GLY   109      45.020  32.570  70.900  1.00  0.00            
ATOM   1791  HA3 GLY   109      46.690  32.420  71.230  1.00  0.00            
ATOM   1792  C   GLY   109      45.550  33.820  72.460  1.00  0.00            
ATOM   1793  O   GLY   109      44.810  34.780  72.470  1.00  0.00            
ATOM   1794  N   GLU   110      46.140  33.310  73.540  1.00  0.00            
ATOM   1795  H   GLU   110      46.730  32.510  73.370  1.00  0.00            
ATOM   1796  CA  GLU   110      45.870  33.640  74.970  1.00  0.00            
ATOM   1797  HA  GLU   110      44.820  33.920  75.060  1.00  0.00            
ATOM   1798  CB  GLU   110      46.000  32.390  75.900  1.00  0.00            
ATOM   1799  HB2 GLU   110      45.570  32.580  76.880  1.00  0.00            
ATOM   1800  HB3 GLU   110      45.560  31.480  75.510  1.00  0.00            
ATOM   1801  CG  GLU   110      47.520  32.110  76.230  1.00  0.00            
ATOM   1802  HG2 GLU   110      48.210  32.470  75.460  1.00  0.00            
ATOM   1803  HG3 GLU   110      47.770  32.430  77.240  1.00  0.00            
ATOM   1804  CD  GLU   110      47.830  30.570  76.380  1.00  0.00            
ATOM   1805  OE1 GLU   110      48.520  30.170  77.340  1.00  0.00            
ATOM   1806  OE2 GLU   110      47.480  29.800  75.400  1.00  0.00            
ATOM   1807  C   GLU   110      46.620  34.830  75.580  1.00  0.00            
ATOM   1808  O   GLU   110      46.170  35.530  76.510  1.00  0.00            
ATOM   1809  N   HIE   111      47.770  35.100  74.920  1.00  0.00            
ATOM   1810  H   HIE   111      48.170  34.540  74.170  1.00  0.00            
ATOM   1811  CA  HIE   111      48.620  36.170  75.310  1.00  0.00            
ATOM   1812  HA  HIE   111      48.260  36.460  76.300  1.00  0.00            
ATOM   1813  CB  HIE   111      50.120  35.630  75.310  1.00  0.00            
ATOM   1814  HB2 HIE   111      50.820  36.400  75.620  1.00  0.00            
ATOM   1815  HB3 HIE   111      50.230  34.850  76.070  1.00  0.00            
ATOM   1816  CG  HIE   111      50.530  35.120  73.940  1.00  0.00            
ATOM   1817  ND1 HIE   111      49.960  34.050  73.310  1.00  0.00            
ATOM   1818  CE1 HIE   111      50.450  34.100  72.070  1.00  0.00            
ATOM   1819  HE1 HIE   111      50.310  33.350  71.300  1.00  0.00            
ATOM   1820  NE2 HIE   111      51.440  34.970  71.950  1.00  0.00            
ATOM   1821  HE2 HIE   111      52.060  35.120  71.170  1.00  0.00            
ATOM   1822  CD2 HIE   111      51.530  35.610  73.170  1.00  0.00            
ATOM   1823  HD2 HIE   111      52.050  36.520  73.450  1.00  0.00            
ATOM   1824  C   HIE   111      48.490  37.490  74.550  1.00  0.00            
ATOM   1825  O   HIE   111      49.310  38.420  74.560  1.00  0.00            
ATOM   1826  N   ALA   112      47.330  37.640  73.920  1.00  0.00            
ATOM   1827  H   ALA   112      46.610  36.950  74.050  1.00  0.00            
ATOM   1828  CA  ALA   112      46.950  38.840  73.150  1.00  0.00            
ATOM   1829  HA  ALA   112      47.550  39.630  73.620  1.00  0.00            
ATOM   1830  CB  ALA   112      47.440  38.680  71.700  1.00  0.00            
ATOM   1831  HB1 ALA   112      48.510  38.460  71.660  1.00  0.00            
ATOM   1832  HB2 ALA   112      46.880  37.930  71.160  1.00  0.00            
ATOM   1833  HB3 ALA   112      47.340  39.630  71.170  1.00  0.00            
ATOM   1834  C   ALA   112      45.540  39.180  73.290  1.00  0.00            
ATOM   1835  O   ALA   112      44.680  38.290  73.170  1.00  0.00            
ATOM   1836  N   TYR   113      45.250  40.480  73.540  1.00  0.00            
ATOM   1837  H   TYR   113      46.030  41.090  73.760  1.00  0.00            
ATOM   1838  CA  TYR   113      43.930  40.950  74.020  1.00  0.00            
ATOM   1839  HA  TYR   113      43.300  40.070  73.850  1.00  0.00            
ATOM   1840  CB  TYR   113      44.000  41.410  75.450  1.00  0.00            
ATOM   1841  HB2 TYR   113      44.600  42.320  75.390  1.00  0.00            
ATOM   1842  HB3 TYR   113      43.060  41.860  75.760  1.00  0.00            
ATOM   1843  CG  TYR   113      44.580  40.480  76.480  1.00  0.00            
ATOM   1844  CD1 TYR   113      43.770  39.480  77.040  1.00  0.00            
ATOM   1845  HD1 TYR   113      42.720  39.520  76.820  1.00  0.00            
ATOM   1846  CE1 TYR   113      44.340  38.510  77.870  1.00  0.00            
ATOM   1847  HE1 TYR   113      43.750  37.710  78.300  1.00  0.00            
ATOM   1848  CZ  TYR   113      45.680  38.540  78.270  1.00  0.00            
ATOM   1849  OH  TYR   113      46.280  37.510  78.910  1.00  0.00            
ATOM   1850  HH  TYR   113      45.860  36.680  78.660  1.00  0.00            
ATOM   1851  CE2 TYR   113      46.480  39.570  77.740  1.00  0.00            
ATOM   1852  HE2 TYR   113      47.540  39.530  77.960  1.00  0.00            
ATOM   1853  CD2 TYR   113      45.950  40.500  76.830  1.00  0.00            
ATOM   1854  HD2 TYR   113      46.570  41.250  76.370  1.00  0.00            
ATOM   1855  C   TYR   113      43.360  41.990  73.100  1.00  0.00            
ATOM   1856  O   TYR   113      44.070  42.880  72.700  1.00  0.00            
ATOM   1857  N   PRO   114      42.010  42.000  72.900  1.00  0.00            
ATOM   1858  CD  PRO   114      41.120  40.820  73.110  1.00  0.00            
ATOM   1859  HD2 PRO   114      41.080  40.500  74.150  1.00  0.00            
ATOM   1860  HD3 PRO   114      41.470  39.930  72.590  1.00  0.00            
ATOM   1861  CG  PRO   114      39.780  41.230  72.590  1.00  0.00            
ATOM   1862  HG2 PRO   114      39.190  41.760  73.330  1.00  0.00            
ATOM   1863  HG3 PRO   114      39.140  40.410  72.250  1.00  0.00            
ATOM   1864  CB  PRO   114      40.150  42.320  71.470  1.00  0.00            
ATOM   1865  HB2 PRO   114      39.270  42.960  71.380  1.00  0.00            
ATOM   1866  HB3 PRO   114      40.520  41.850  70.560  1.00  0.00            
ATOM   1867  CA  PRO   114      41.310  43.060  72.160  1.00  0.00            
ATOM   1868  HA  PRO   114      41.880  43.400  71.300  1.00  0.00            
ATOM   1869  C   PRO   114      40.750  44.310  72.910  1.00  0.00            
ATOM   1870  O   PRO   114      40.040  44.160  73.890  1.00  0.00            
ATOM   1871  N   PHE   115      40.930  45.540  72.420  1.00  0.00            
ATOM   1872  H   PHE   115      41.470  45.610  71.570  1.00  0.00            
ATOM   1873  CA  PHE   115      40.470  46.830  72.960  1.00  0.00            
ATOM   1874  HA  PHE   115      39.810  46.610  73.800  1.00  0.00            
ATOM   1875  CB  PHE   115      41.570  47.770  73.530  1.00  0.00            
ATOM   1876  HB2 PHE   115      41.020  48.640  73.900  1.00  0.00            
ATOM   1877  HB3 PHE   115      42.070  47.250  74.350  1.00  0.00            
ATOM   1878  CG  PHE   115      42.570  48.220  72.520  1.00  0.00            
ATOM   1879  CD1 PHE   115      42.150  49.320  71.780  1.00  0.00            
ATOM   1880  HD1 PHE   115      41.150  49.710  71.880  1.00  0.00            
ATOM   1881  CE1 PHE   115      43.040  50.010  70.950  1.00  0.00            
ATOM   1882  HE1 PHE   115      42.730  50.850  70.330  1.00  0.00            
ATOM   1883  CZ  PHE   115      44.310  49.430  70.690  1.00  0.00            
ATOM   1884  HZ  PHE   115      44.850  49.870  69.860  1.00  0.00            
ATOM   1885  CE2 PHE   115      44.710  48.260  71.430  1.00  0.00            
ATOM   1886  HE2 PHE   115      45.660  47.860  71.100  1.00  0.00            
ATOM   1887  CD2 PHE   115      43.840  47.650  72.380  1.00  0.00            
ATOM   1888  HD2 PHE   115      44.180  46.760  72.890  1.00  0.00            
ATOM   1889  C   PHE   115      39.620  47.560  71.920  1.00  0.00            
ATOM   1890  O   PHE   115      39.790  47.480  70.690  1.00  0.00            
ATOM   1891  N   THR   116      38.650  48.390  72.450  1.00  0.00            
ATOM   1892  H   THR   116      38.460  48.390  73.450  1.00  0.00            
ATOM   1893  CA  THR   116      37.820  49.280  71.600  1.00  0.00            
ATOM   1894  HA  THR   116      38.390  49.450  70.690  1.00  0.00            
ATOM   1895  CB  THR   116      36.450  48.570  71.310  1.00  0.00            
ATOM   1896  HB  THR   116      36.630  47.530  71.040  1.00  0.00            
ATOM   1897  CG2 THR   116      35.540  48.740  72.550  1.00  0.00            
ATOM   1898 1HG2 THR   116      35.980  48.040  73.270  1.00  0.00            
ATOM   1899 2HG2 THR   116      35.450  49.790  72.800  1.00  0.00            
ATOM   1900 3HG2 THR   116      34.520  48.420  72.370  1.00  0.00            
ATOM   1901  OG1 THR   116      35.740  49.330  70.290  1.00  0.00            
ATOM   1902  HG1 THR   116      36.110  49.230  69.410  1.00  0.00            
ATOM   1903  C   THR   116      37.710  50.720  72.210  1.00  0.00            
ATOM   1904  O   THR   116      37.770  50.920  73.430  1.00  0.00            
ATOM   1905  N   PHE   117      37.710  51.770  71.370  1.00  0.00            
ATOM   1906  H   PHE   117      37.930  51.570  70.400  1.00  0.00            
ATOM   1907  CA  PHE   117      37.640  53.140  71.650  1.00  0.00            
ATOM   1908  HA  PHE   117      37.020  53.270  72.550  1.00  0.00            
ATOM   1909  CB  PHE   117      39.050  53.820  71.750  1.00  0.00            
ATOM   1910  HB2 PHE   117      39.560  53.650  70.800  1.00  0.00            
ATOM   1911  HB3 PHE   117      38.880  54.890  71.890  1.00  0.00            
ATOM   1912  CG  PHE   117      39.950  53.370  72.850  1.00  0.00            
ATOM   1913  CD1 PHE   117      41.100  52.710  72.400  1.00  0.00            
ATOM   1914  HD1 PHE   117      41.190  52.400  71.370  1.00  0.00            
ATOM   1915  CE1 PHE   117      42.140  52.420  73.330  1.00  0.00            
ATOM   1916  HE1 PHE   117      42.960  51.820  72.980  1.00  0.00            
ATOM   1917  CZ  PHE   117      42.040  52.920  74.640  1.00  0.00            
ATOM   1918  HZ  PHE   117      42.820  52.720  75.360  1.00  0.00            
ATOM   1919  CE2 PHE   117      40.970  53.740  74.950  1.00  0.00            
ATOM   1920  HE2 PHE   117      40.980  54.230  75.910  1.00  0.00            
ATOM   1921  CD2 PHE   117      39.890  53.950  74.070  1.00  0.00            
ATOM   1922  HD2 PHE   117      39.090  54.630  74.340  1.00  0.00            
ATOM   1923  C   PHE   117      36.830  53.930  70.600  1.00  0.00            
ATOM   1924  O   PHE   117      36.760  53.550  69.420  1.00  0.00            
ATOM   1925  N   GLU   118      36.370  55.110  70.930  1.00  0.00            
ATOM   1926  H   GLU   118      36.410  55.520  71.860  1.00  0.00            
ATOM   1927  CA  GLU   118      35.650  56.010  70.010  1.00  0.00            
ATOM   1928  HA  GLU   118      36.060  55.880  69.010  1.00  0.00            
ATOM   1929  CB  GLU   118      34.120  55.610  70.080  1.00  0.00            
ATOM   1930  HB2 GLU   118      34.000  54.530  70.160  1.00  0.00            
ATOM   1931  HB3 GLU   118      33.720  55.900  71.050  1.00  0.00            
ATOM   1932  CG  GLU   118      33.330  56.220  68.910  1.00  0.00            
ATOM   1933  HG2 GLU   118      33.410  57.300  68.950  1.00  0.00            
ATOM   1934  HG3 GLU   118      33.840  55.870  68.010  1.00  0.00            
ATOM   1935  CD  GLU   118      31.890  55.830  68.940  1.00  0.00            
ATOM   1936  OE1 GLU   118      31.060  56.740  69.010  1.00  0.00            
ATOM   1937  OE2 GLU   118      31.650  54.620  68.900  1.00  0.00            
ATOM   1938  C   GLU   118      35.750  57.490  70.390  1.00  0.00            
ATOM   1939  O   GLU   118      35.700  57.830  71.550  1.00  0.00            
ATOM   1940  N   ILE   119      35.980  58.320  69.430  1.00  0.00            
ATOM   1941  H   ILE   119      35.760  58.010  68.490  1.00  0.00            
ATOM   1942  CA  ILE   119      36.290  59.750  69.680  1.00  0.00            
ATOM   1943  HA  ILE   119      36.910  59.800  70.580  1.00  0.00            
ATOM   1944  CB  ILE   119      37.220  60.240  68.520  1.00  0.00            
ATOM   1945  HB  ILE   119      36.770  59.890  67.590  1.00  0.00            
ATOM   1946  CG2 ILE   119      37.430  61.720  68.270  1.00  0.00            
ATOM   1947 1HG2 ILE   119      37.880  61.700  67.280  1.00  0.00            
ATOM   1948 2HG2 ILE   119      36.450  62.160  68.040  1.00  0.00            
ATOM   1949 3HG2 ILE   119      37.930  62.310  69.030  1.00  0.00            
ATOM   1950  CG1 ILE   119      38.590  59.550  68.700  1.00  0.00            
ATOM   1951 2HG1 ILE   119      39.230  60.100  69.380  1.00  0.00            
ATOM   1952 3HG1 ILE   119      38.420  58.550  69.090  1.00  0.00            
ATOM   1953  CD1 ILE   119      39.370  59.380  67.330  1.00  0.00            
ATOM   1954 1HD1 ILE   119      40.290  58.860  67.620  1.00  0.00            
ATOM   1955 2HD1 ILE   119      38.940  58.650  66.650  1.00  0.00            
ATOM   1956 3HD1 ILE   119      39.690  60.280  66.810  1.00  0.00            
ATOM   1957  C   ILE   119      35.070  60.670  69.930  1.00  0.00            
ATOM   1958  O   ILE   119      33.950  60.380  69.490  1.00  0.00            
ATOM   1959  N   PRO   120      35.220  61.750  70.710  1.00  0.00            
ATOM   1960  CD  PRO   120      36.150  61.900  71.800  1.00  0.00            
ATOM   1961  HD2 PRO   120      36.990  62.510  71.480  1.00  0.00            
ATOM   1962  HD3 PRO   120      36.520  61.000  72.300  1.00  0.00            
ATOM   1963  CG  PRO   120      35.420  62.640  72.920  1.00  0.00            
ATOM   1964  HG2 PRO   120      36.160  63.040  73.610  1.00  0.00            
ATOM   1965  HG3 PRO   120      34.670  61.990  73.380  1.00  0.00            
ATOM   1966  CB  PRO   120      34.710  63.710  72.120  1.00  0.00            
ATOM   1967  HB2 PRO   120      35.450  64.490  71.950  1.00  0.00            
ATOM   1968  HB3 PRO   120      33.850  64.070  72.690  1.00  0.00            
ATOM   1969  CA  PRO   120      34.200  62.750  70.970  1.00  0.00            
ATOM   1970  HA  PRO   120      33.300  62.310  71.400  1.00  0.00            
ATOM   1971  C   PRO   120      33.840  63.510  69.710  1.00  0.00            
ATOM   1972  O   PRO   120      34.750  63.950  69.000  1.00  0.00            
ATOM   1973  N   PRO   121      32.530  63.830  69.440  1.00  0.00            
ATOM   1974  CD  PRO   121      31.280  63.340  70.140  1.00  0.00            
ATOM   1975  HD2 PRO   121      30.930  64.110  70.830  1.00  0.00            
ATOM   1976  HD3 PRO   121      31.520  62.360  70.550  1.00  0.00            
ATOM   1977  CG  PRO   121      30.220  63.240  69.010  1.00  0.00            
ATOM   1978  HG2 PRO   121      29.230  63.100  69.460  1.00  0.00            
ATOM   1979  HG3 PRO   121      30.460  62.470  68.290  1.00  0.00            
ATOM   1980  CB  PRO   121      30.440  64.550  68.350  1.00  0.00            
ATOM   1981  HB2 PRO   121      30.120  65.350  69.030  1.00  0.00            
ATOM   1982  HB3 PRO   121      30.000  64.640  67.350  1.00  0.00            
ATOM   1983  CA  PRO   121      32.030  64.570  68.270  1.00  0.00            
ATOM   1984  HA  PRO   121      32.270  64.030  67.350  1.00  0.00            
ATOM   1985  C   PRO   121      32.490  66.010  68.090  1.00  0.00            
ATOM   1986  O   PRO   121      32.610  66.820  68.990  1.00  0.00            
ATOM   1987  N   ASN   122      32.750  66.330  66.820  1.00  0.00            
ATOM   1988  H   ASN   122      32.680  65.630  66.100  1.00  0.00            
ATOM   1989  CA  ASN   122      33.140  67.660  66.370  1.00  0.00            
ATOM   1990  HA  ASN   122      33.250  67.610  65.290  1.00  0.00            
ATOM   1991  CB  ASN   122      32.050  68.740  66.590  1.00  0.00            
ATOM   1992  HB2 ASN   122      32.080  68.930  67.660  1.00  0.00            
ATOM   1993  HB3 ASN   122      32.270  69.620  65.990  1.00  0.00            
ATOM   1994  CG  ASN   122      30.630  68.370  66.220  1.00  0.00            
ATOM   1995  OD1 ASN   122      30.370  68.070  65.050  1.00  0.00            
ATOM   1996  ND2 ASN   122      29.870  68.180  67.270  1.00  0.00            
ATOM   1997 1HD2 ASN   122      28.930  67.850  67.120  1.00  0.00            
ATOM   1998 2HD2 ASN   122      30.360  68.330  68.140  1.00  0.00            
ATOM   1999  C   ASN   122      34.570  68.120  66.800  1.00  0.00            
ATOM   2000  O   ASN   122      34.810  69.340  66.790  1.00  0.00            
ATOM   2001  N   LEU   123      35.580  67.280  67.150  1.00  0.00            
ATOM   2002  H   LEU   123      35.380  66.290  67.130  1.00  0.00            
ATOM   2003  CA  LEU   123      36.950  67.660  67.440  1.00  0.00            
ATOM   2004  HA  LEU   123      37.040  68.580  68.030  1.00  0.00            
ATOM   2005  CB  LEU   123      37.740  66.590  68.200  1.00  0.00            
ATOM   2006  HB2 LEU   123      37.520  65.700  67.620  1.00  0.00            
ATOM   2007  HB3 LEU   123      38.800  66.800  68.330  1.00  0.00            
ATOM   2008  CG  LEU   123      37.230  66.390  69.590  1.00  0.00            
ATOM   2009  HG  LEU   123      36.150  66.210  69.570  1.00  0.00            
ATOM   2010  CD1 LEU   123      37.770  65.080  70.040  1.00  0.00            
ATOM   2011 1HD1 LEU   123      38.850  65.100  69.960  1.00  0.00            
ATOM   2012 2HD1 LEU   123      37.540  65.000  71.110  1.00  0.00            
ATOM   2013 3HD1 LEU   123      37.290  64.220  69.570  1.00  0.00            
ATOM   2014  CD2 LEU   123      37.650  67.560  70.540  1.00  0.00            
ATOM   2015 1HD2 LEU   123      37.230  68.480  70.120  1.00  0.00            
ATOM   2016 2HD2 LEU   123      37.300  67.290  71.530  1.00  0.00            
ATOM   2017 3HD2 LEU   123      38.740  67.600  70.620  1.00  0.00            
ATOM   2018  C   LEU   123      37.630  67.810  66.050  1.00  0.00            
ATOM   2019  O   LEU   123      37.200  67.160  65.100  1.00  0.00            
ATOM   2020  N   PRO   124      38.770  68.510  65.930  1.00  0.00            
ATOM   2021  CD  PRO   124      39.620  69.160  66.890  1.00  0.00            
ATOM   2022  HD2 PRO   124      39.730  68.580  67.810  1.00  0.00            
ATOM   2023  HD3 PRO   124      39.260  70.150  67.130  1.00  0.00            
ATOM   2024  CG  PRO   124      41.000  69.300  66.270  1.00  0.00            
ATOM   2025  HG2 PRO   124      41.490  68.330  66.360  1.00  0.00            
ATOM   2026  HG3 PRO   124      41.570  70.120  66.710  1.00  0.00            
ATOM   2027  CB  PRO   124      40.640  69.510  64.820  1.00  0.00            
ATOM   2028  HB2 PRO   124      41.440  69.390  64.080  1.00  0.00            
ATOM   2029  HB3 PRO   124      40.310  70.540  64.710  1.00  0.00            
ATOM   2030  CA  PRO   124      39.470  68.660  64.600  1.00  0.00            
ATOM   2031  HA  PRO   124      38.860  69.240  63.910  1.00  0.00            
ATOM   2032  C   PRO   124      39.890  67.290  63.990  1.00  0.00            
ATOM   2033  O   PRO   124      39.960  66.270  64.720  1.00  0.00            
ATOM   2034  N   CYS   125      40.130  67.290  62.680  1.00  0.00            
ATOM   2035  H   CYS   125      40.230  68.190  62.240  1.00  0.00            
ATOM   2036  CA  CYS   125      40.650  66.160  61.930  1.00  0.00            
ATOM   2037  HA  CYS   125      40.490  65.200  62.430  1.00  0.00            
ATOM   2038  CB  CYS   125      40.080  66.170  60.510  1.00  0.00            
ATOM   2039  HB2 CYS   125      40.140  67.180  60.110  1.00  0.00            
ATOM   2040  HB3 CYS   125      40.610  65.440  59.900  1.00  0.00            
ATOM   2041  SG  CYS   125      38.350  65.670  60.780  1.00  0.00            
ATOM   2042  HG  CYS   125      37.990  66.820  61.350  1.00  0.00            
ATOM   2043  C   CYS   125      42.210  66.290  61.970  1.00  0.00            
ATOM   2044  O   CYS   125      42.770  67.350  62.190  1.00  0.00            
ATOM   2045  N   SER   126      42.960  65.140  61.860  1.00  0.00            
ATOM   2046  H   SER   126      42.430  64.290  61.700  1.00  0.00            
ATOM   2047  CA  SER   126      44.410  65.110  61.650  1.00  0.00            
ATOM   2048  HA  SER   126      44.890  65.350  62.600  1.00  0.00            
ATOM   2049  CB  SER   126      44.800  63.760  61.130  1.00  0.00            
ATOM   2050  HB2 SER   126      44.290  63.520  60.190  1.00  0.00            
ATOM   2051  HB3 SER   126      45.860  63.630  60.940  1.00  0.00            
ATOM   2052  OG  SER   126      44.550  62.860  62.150  1.00  0.00            
ATOM   2053  HG  SER   126      45.410  62.680  62.540  1.00  0.00            
ATOM   2054  C   SER   126      44.770  66.200  60.600  1.00  0.00            
ATOM   2055  O   SER   126      44.220  66.250  59.510  1.00  0.00            
ATOM   2056  N   VAL   127      45.770  66.980  60.850  1.00  0.00            
ATOM   2057  H   VAL   127      46.300  66.720  61.680  1.00  0.00            
ATOM   2058  CA  VAL   127      46.230  68.070  60.010  1.00  0.00            
ATOM   2059  HA  VAL   127      46.290  67.700  58.980  1.00  0.00            
ATOM   2060  CB  VAL   127      45.360  69.340  60.060  1.00  0.00            
ATOM   2061  HB  VAL   127      44.350  69.060  59.760  1.00  0.00            
ATOM   2062  CG1 VAL   127      45.180  69.910  61.420  1.00  0.00            
ATOM   2063 1HG1 VAL   127      46.180  70.100  61.830  1.00  0.00            
ATOM   2064 2HG1 VAL   127      44.550  70.790  61.310  1.00  0.00            
ATOM   2065 3HG1 VAL   127      44.670  69.200  62.070  1.00  0.00            
ATOM   2066  CG2 VAL   127      45.830  70.430  59.090  1.00  0.00            
ATOM   2067 1HG2 VAL   127      45.140  71.250  58.890  1.00  0.00            
ATOM   2068 2HG2 VAL   127      46.770  70.810  59.490  1.00  0.00            
ATOM   2069 3HG2 VAL   127      46.000  70.030  58.090  1.00  0.00            
ATOM   2070  C   VAL   127      47.740  68.380  60.310  1.00  0.00            
ATOM   2071  O   VAL   127      48.170  68.360  61.500  1.00  0.00            
ATOM   2072  N   THR   128      48.490  68.650  59.250  1.00  0.00            
ATOM   2073  H   THR   128      48.010  68.500  58.380  1.00  0.00            
ATOM   2074  CA  THR   128      49.760  69.390  59.160  1.00  0.00            
ATOM   2075  HA  THR   128      50.120  69.590  60.170  1.00  0.00            
ATOM   2076  CB  THR   128      50.690  68.340  58.560  1.00  0.00            
ATOM   2077  HB  THR   128      50.240  67.950  57.650  1.00  0.00            
ATOM   2078  CG2 THR   128      52.080  68.880  58.430  1.00  0.00            
ATOM   2079 1HG2 THR   128      52.170  69.320  57.440  1.00  0.00            
ATOM   2080 2HG2 THR   128      52.330  69.610  59.200  1.00  0.00            
ATOM   2081 3HG2 THR   128      52.860  68.120  58.330  1.00  0.00            
ATOM   2082  OG1 THR   128      50.900  67.120  59.330  1.00  0.00            
ATOM   2083  HG1 THR   128      50.110  66.580  59.230  1.00  0.00            
ATOM   2084  C   THR   128      49.710  70.740  58.390  1.00  0.00            
ATOM   2085  O   THR   128      48.940  70.920  57.490  1.00  0.00            
ATOM   2086  N   LEU   129      50.620  71.650  58.710  1.00  0.00            
ATOM   2087  H   LEU   129      51.390  71.370  59.300  1.00  0.00            
ATOM   2088  CA  LEU   129      50.800  73.010  58.150  1.00  0.00            
ATOM   2089  HA  LEU   129      50.650  73.020  57.070  1.00  0.00            
ATOM   2090  CB  LEU   129      49.740  73.990  58.690  1.00  0.00            
ATOM   2091  HB2 LEU   129      48.760  73.550  58.510  1.00  0.00            
ATOM   2092  HB3 LEU   129      49.720  73.970  59.780  1.00  0.00            
ATOM   2093  CG  LEU   129      49.770  75.410  58.140  1.00  0.00            
ATOM   2094  HG  LEU   129      50.660  75.950  58.430  1.00  0.00            
ATOM   2095  CD1 LEU   129      49.660  75.510  56.630  1.00  0.00            
ATOM   2096 1HD1 LEU   129      48.820  74.970  56.200  1.00  0.00            
ATOM   2097 2HD1 LEU   129      49.440  76.550  56.370  1.00  0.00            
ATOM   2098 3HD1 LEU   129      50.570  75.240  56.100  1.00  0.00            
ATOM   2099  CD2 LEU   129      48.540  76.120  58.680  1.00  0.00            
ATOM   2100 1HD2 LEU   129      47.650  75.840  58.120  1.00  0.00            
ATOM   2101 2HD2 LEU   129      48.420  76.010  59.750  1.00  0.00            
ATOM   2102 3HD2 LEU   129      48.650  77.180  58.440  1.00  0.00            
ATOM   2103  C   LEU   129      52.200  73.570  58.210  1.00  0.00            
ATOM   2104  O   LEU   129      52.720  73.750  59.320  1.00  0.00            
ATOM   2105  N   GLN   130      52.760  73.800  57.040  1.00  0.00            
ATOM   2106  H   GLN   130      52.280  73.470  56.210  1.00  0.00            
ATOM   2107  CA  GLN   130      53.940  74.540  56.790  1.00  0.00            
ATOM   2108  HA  GLN   130      54.600  74.360  57.640  1.00  0.00            
ATOM   2109  CB  GLN   130      54.560  73.920  55.530  1.00  0.00            
ATOM   2110  HB2 GLN   130      54.660  72.840  55.680  1.00  0.00            
ATOM   2111  HB3 GLN   130      53.780  74.120  54.800  1.00  0.00            
ATOM   2112  CG  GLN   130      55.970  74.430  55.220  1.00  0.00            
ATOM   2113  HG2 GLN   130      56.020  74.700  54.160  1.00  0.00            
ATOM   2114  HG3 GLN   130      56.130  75.370  55.750  1.00  0.00            
ATOM   2115  CD  GLN   130      56.960  73.340  55.690  1.00  0.00            
ATOM   2116  OE1 GLN   130      57.720  73.550  56.620  1.00  0.00            
ATOM   2117  NE2 GLN   130      57.020  72.080  55.260  1.00  0.00            
ATOM   2118 1HE2 GLN   130      57.650  71.500  55.790  1.00  0.00            
ATOM   2119 2HE2 GLN   130      56.160  71.740  54.860  1.00  0.00            
ATOM   2120  C   GLN   130      53.610  76.030  56.620  1.00  0.00            
ATOM   2121  O   GLN   130      52.800  76.370  55.770  1.00  0.00            
ATOM   2122  N   PRO   131      54.350  76.950  57.310  1.00  0.00            
ATOM   2123  CD  PRO   131      55.320  76.640  58.440  1.00  0.00            
ATOM   2124  HD2 PRO   131      56.220  76.140  58.090  1.00  0.00            
ATOM   2125  HD3 PRO   131      54.850  76.040  59.210  1.00  0.00            
ATOM   2126  CG  PRO   131      55.600  77.850  59.170  1.00  0.00            
ATOM   2127  HG2 PRO   131      56.650  77.700  59.420  1.00  0.00            
ATOM   2128  HG3 PRO   131      54.890  77.990  59.990  1.00  0.00            
ATOM   2129  CB  PRO   131      55.360  78.920  58.140  1.00  0.00            
ATOM   2130  HB2 PRO   131      56.310  79.130  57.640  1.00  0.00            
ATOM   2131  HB3 PRO   131      55.020  79.870  58.550  1.00  0.00            
ATOM   2132  CA  PRO   131      54.340  78.440  57.140  1.00  0.00            
ATOM   2133  HA  PRO   131      53.360  78.840  57.400  1.00  0.00            
ATOM   2134  C   PRO   131      54.640  79.000  55.680  1.00  0.00            
ATOM   2135  O   PRO   131      55.060  78.160  54.820  1.00  0.00            
ATOM   2136  N   GLY   132      54.300  80.190  55.330  1.00  0.00            
ATOM   2137  H   GLY   132      53.790  80.730  56.020  1.00  0.00            
ATOM   2138  CA  GLY   132      54.350  80.760  53.980  1.00  0.00            
ATOM   2139  HA2 GLY   132      53.630  80.250  53.340  1.00  0.00            
ATOM   2140  HA3 GLY   132      54.030  81.800  54.040  1.00  0.00            
ATOM   2141  C   GLY   132      55.700  80.700  53.250  1.00  0.00            
ATOM   2142  O   GLY   132      56.770  80.570  53.980  1.00  0.00            
ATOM   2143  N   PRO   133      55.690  81.080  51.960  1.00  0.00            
ATOM   2144  CD  PRO   133      54.460  81.040  51.170  1.00  0.00            
ATOM   2145  HD2 PRO   133      53.690  81.740  51.460  1.00  0.00            
ATOM   2146  HD3 PRO   133      54.080  80.020  51.280  1.00  0.00            
ATOM   2147  CG  PRO   133      54.830  81.220  49.720  1.00  0.00            
ATOM   2148  HG2 PRO   133      54.040  81.750  49.180  1.00  0.00            
ATOM   2149  HG3 PRO   133      54.860  80.260  49.210  1.00  0.00            
ATOM   2150  CB  PRO   133      56.160  82.010  49.850  1.00  0.00            
ATOM   2151  HB2 PRO   133      55.960  83.050  50.110  1.00  0.00            
ATOM   2152  HB3 PRO   133      56.880  81.940  49.040  1.00  0.00            
ATOM   2153  CA  PRO   133      56.840  81.340  51.100  1.00  0.00            
ATOM   2154  HA  PRO   133      57.310  80.390  50.850  1.00  0.00            
ATOM   2155  C   PRO   133      57.980  82.230  51.640  1.00  0.00            
ATOM   2156  O   PRO   133      59.080  82.080  51.190  1.00  0.00            
ATOM   2157  N   GLU   134      57.760  83.060  52.670  1.00  0.00            
ATOM   2158  H   GLU   134      56.810  83.300  52.900  1.00  0.00            
ATOM   2159  CA  GLU   134      58.790  83.800  53.380  1.00  0.00            
ATOM   2160  HA  GLU   134      59.660  83.140  53.450  1.00  0.00            
ATOM   2161  CB  GLU   134      59.220  84.980  52.560  1.00  0.00            
ATOM   2162  HB2 GLU   134      60.010  85.480  53.110  1.00  0.00            
ATOM   2163  HB3 GLU   134      59.670  84.710  51.600  1.00  0.00            
ATOM   2164  CG  GLU   134      58.280  86.160  52.330  1.00  0.00            
ATOM   2165  HG2 GLU   134      57.730  86.270  53.270  1.00  0.00            
ATOM   2166  HG3 GLU   134      58.700  87.150  52.190  1.00  0.00            
ATOM   2167  CD  GLU   134      57.250  85.870  51.350  1.00  0.00            
ATOM   2168  OE1 GLU   134      57.610  85.670  50.180  1.00  0.00            
ATOM   2169  OE2 GLU   134      56.050  85.780  51.740  1.00  0.00            
ATOM   2170  C   GLU   134      58.420  83.980  54.910  1.00  0.00            
ATOM   2171  O   GLU   134      58.950  84.960  55.500  1.00  0.00            
ATOM   2172  N   ASP   135      57.560  83.160  55.510  1.00  0.00            
ATOM   2173  H   ASP   135      57.200  82.390  54.970  1.00  0.00            
ATOM   2174  CA  ASP   135      57.140  83.460  56.960  1.00  0.00            
ATOM   2175  HA  ASP   135      57.010  84.550  56.980  1.00  0.00            
ATOM   2176  CB  ASP   135      55.790  82.880  57.290  1.00  0.00            
ATOM   2177  HB2 ASP   135      55.030  83.080  56.530  1.00  0.00            
ATOM   2178  HB3 ASP   135      55.940  81.830  57.530  1.00  0.00            
ATOM   2179  CG  ASP   135      55.170  83.450  58.600  1.00  0.00            
ATOM   2180  OD1 ASP   135      54.480  82.660  59.270  1.00  0.00            
ATOM   2181  OD2 ASP   135      55.210  84.670  58.890  1.00  0.00            
ATOM   2182  C   ASP   135      58.130  83.100  58.070  1.00  0.00            
ATOM   2183  O   ASP   135      58.970  82.270  57.790  1.00  0.00            
ATOM   2184  N   THR   136      57.940  83.740  59.260  1.00  0.00            
ATOM   2185  H   THR   136      57.120  84.320  59.360  1.00  0.00            
ATOM   2186  CA  THR   136      58.780  83.640  60.460  1.00  0.00            
ATOM   2187  HA  THR   136      59.600  83.030  60.070  1.00  0.00            
ATOM   2188  CB  THR   136      59.230  85.050  60.840  1.00  0.00            
ATOM   2189  HB  THR   136      59.870  84.850  61.700  1.00  0.00            
ATOM   2190  CG2 THR   136      60.090  85.860  59.850  1.00  0.00            
ATOM   2191 1HG2 THR   136      59.580  86.200  58.940  1.00  0.00            
ATOM   2192 2HG2 THR   136      60.410  86.770  60.350  1.00  0.00            
ATOM   2193 3HG2 THR   136      60.930  85.260  59.520  1.00  0.00            
ATOM   2194  OG1 THR   136      58.060  85.700  61.160  1.00  0.00            
ATOM   2195  HG1 THR   136      58.180  86.650  61.160  1.00  0.00            
ATOM   2196  C   THR   136      58.260  82.840  61.720  1.00  0.00            
ATOM   2197  O   THR   136      58.780  82.970  62.840  1.00  0.00            
ATOM   2198  N   GLY   137      57.190  82.150  61.520  1.00  0.00            
ATOM   2199  H   GLY   137      56.780  82.080  60.600  1.00  0.00            
ATOM   2200  CA  GLY   137      56.570  81.210  62.470  1.00  0.00            
ATOM   2201  HA2 GLY   137      56.770  81.640  63.450  1.00  0.00            
ATOM   2202  HA3 GLY   137      55.490  81.040  62.430  1.00  0.00            
ATOM   2203  C   GLY   137      57.380  79.940  62.540  1.00  0.00            
ATOM   2204  O   GLY   137      58.400  79.840  61.960  1.00  0.00            
ATOM   2205  N   LYS   138      56.870  78.930  63.210  1.00  0.00            
ATOM   2206  H   LYS   138      56.110  79.230  63.800  1.00  0.00            
ATOM   2207  CA  LYS   138      57.260  77.510  63.150  1.00  0.00            
ATOM   2208  HA  LYS   138      58.150  77.360  62.550  1.00  0.00            
ATOM   2209  CB  LYS   138      57.530  76.970  64.540  1.00  0.00            
ATOM   2210  HB2 LYS   138      56.580  77.090  65.070  1.00  0.00            
ATOM   2211  HB3 LYS   138      57.940  75.970  64.520  1.00  0.00            
ATOM   2212  CG  LYS   138      58.590  77.870  65.260  1.00  0.00            
ATOM   2213  HG2 LYS   138      59.520  77.830  64.690  1.00  0.00            
ATOM   2214  HG3 LYS   138      58.270  78.910  65.310  1.00  0.00            
ATOM   2215  CD  LYS   138      58.830  77.250  66.660  1.00  0.00            
ATOM   2216  HD2 LYS   138      57.880  77.190  67.200  1.00  0.00            
ATOM   2217  HD3 LYS   138      59.170  76.220  66.530  1.00  0.00            
ATOM   2218  CE  LYS   138      59.810  78.040  67.510  1.00  0.00            
ATOM   2219  HE2 LYS   138      59.630  79.110  67.500  1.00  0.00            
ATOM   2220  HE3 LYS   138      59.750  77.640  68.520  1.00  0.00            
ATOM   2221  NZ  LYS   138      61.220  77.820  67.030  1.00  0.00            
ATOM   2222  HZ1 LYS   138      61.890  78.530  67.320  1.00  0.00            
ATOM   2223  HZ2 LYS   138      61.560  76.880  67.190  1.00  0.00            
ATOM   2224  HZ3 LYS   138      61.180  77.900  66.020  1.00  0.00            
ATOM   2225  C   LYS   138      56.150  76.730  62.450  1.00  0.00            
ATOM   2226  O   LYS   138      55.050  77.280  62.250  1.00  0.00            
ATOM   2227  N   ALA   139      56.380  75.500  62.240  1.00  0.00            
ATOM   2228  H   ALA   139      57.330  75.170  62.300  1.00  0.00            
ATOM   2229  CA  ALA   139      55.430  74.510  61.830  1.00  0.00            
ATOM   2230  HA  ALA   139      54.990  74.830  60.890  1.00  0.00            
ATOM   2231  CB  ALA   139      56.160  73.210  61.390  1.00  0.00            
ATOM   2232  HB1 ALA   139      56.470  72.600  62.240  1.00  0.00            
ATOM   2233  HB2 ALA   139      55.460  72.620  60.800  1.00  0.00            
ATOM   2234  HB3 ALA   139      57.030  73.490  60.800  1.00  0.00            
ATOM   2235  C   ALA   139      54.350  74.260  62.820  1.00  0.00            
ATOM   2236  O   ALA   139      54.500  74.620  64.020  1.00  0.00            
ATOM   2237  N   CYS   140      53.290  73.570  62.450  1.00  0.00            
ATOM   2238  H   CYS   140      53.110  73.500  61.460  1.00  0.00            
ATOM   2239  CA  CYS   140      52.290  73.060  63.360  1.00  0.00            
ATOM   2240  HA  CYS   140      52.740  72.850  64.330  1.00  0.00            
ATOM   2241  CB  CYS   140      51.320  74.210  63.720  1.00  0.00            
ATOM   2242  HB2 CYS   140      50.700  73.800  64.520  1.00  0.00            
ATOM   2243  HB3 CYS   140      51.900  75.040  64.120  1.00  0.00            
ATOM   2244  SG  CYS   140      50.320  74.680  62.290  1.00  0.00            
ATOM   2245  HG  CYS   140      51.180  75.170  61.390  1.00  0.00            
ATOM   2246  C   CYS   140      51.550  71.800  62.870  1.00  0.00            
ATOM   2247  O   CYS   140      51.780  71.300  61.780  1.00  0.00            
ATOM   2248  N   GLY   141      50.640  71.260  63.690  1.00  0.00            
ATOM   2249  H   GLY   141      50.750  71.540  64.660  1.00  0.00            
ATOM   2250  CA  GLY   141      49.650  70.240  63.290  1.00  0.00            
ATOM   2251  HA2 GLY   141      48.910  70.720  62.660  1.00  0.00            
ATOM   2252  HA3 GLY   141      50.190  69.480  62.710  1.00  0.00            
ATOM   2253  C   GLY   141      49.000  69.630  64.520  1.00  0.00            
ATOM   2254  O   GLY   141      49.030  70.040  65.690  1.00  0.00            
ATOM   2255  N   VAL   142      48.320  68.530  64.220  1.00  0.00            
ATOM   2256  H   VAL   142      48.290  68.320  63.230  1.00  0.00            
ATOM   2257  CA  VAL   142      47.440  67.760  65.100  1.00  0.00            
ATOM   2258  HA  VAL   142      47.600  68.070  66.130  1.00  0.00            
ATOM   2259  CB  VAL   142      45.920  68.150  64.980  1.00  0.00            
ATOM   2260  HB  VAL   142      45.660  67.820  63.980  1.00  0.00            
ATOM   2261  CG1 VAL   142      44.940  67.480  65.990  1.00  0.00            
ATOM   2262 1HG1 VAL   142      45.020  66.400  66.140  1.00  0.00            
ATOM   2263 2HG1 VAL   142      45.170  67.910  66.970  1.00  0.00            
ATOM   2264 3HG1 VAL   142      43.920  67.590  65.640  1.00  0.00            
ATOM   2265  CG2 VAL   142      45.660  69.690  65.190  1.00  0.00            
ATOM   2266 1HG2 VAL   142      46.420  70.250  64.640  1.00  0.00            
ATOM   2267 2HG2 VAL   142      44.690  70.070  64.890  1.00  0.00            
ATOM   2268 3HG2 VAL   142      45.770  69.910  66.250  1.00  0.00            
ATOM   2269  C   VAL   142      47.480  66.270  64.860  1.00  0.00            
ATOM   2270  O   VAL   142      47.340  65.790  63.760  1.00  0.00            
ATOM   2271  N   ASP   143      47.470  65.560  65.940  1.00  0.00            
ATOM   2272  H   ASP   143      47.470  65.980  66.860  1.00  0.00            
ATOM   2273  CA  ASP   143      47.730  64.080  65.880  1.00  0.00            
ATOM   2274  HA  ASP   143      47.420  63.680  64.910  1.00  0.00            
ATOM   2275  CB  ASP   143      49.180  63.630  66.200  1.00  0.00            
ATOM   2276  HB2 ASP   143      49.480  64.080  67.140  1.00  0.00            
ATOM   2277  HB3 ASP   143      49.130  62.560  66.370  1.00  0.00            
ATOM   2278  CG  ASP   143      50.190  64.150  65.130  1.00  0.00            
ATOM   2279  OD1 ASP   143      49.920  64.210  63.880  1.00  0.00            
ATOM   2280  OD2 ASP   143      51.300  64.430  65.550  1.00  0.00            
ATOM   2281  C   ASP   143      46.720  63.420  66.900  1.00  0.00            
ATOM   2282  O   ASP   143      46.500  63.940  68.030  1.00  0.00            
ATOM   2283  N   TYR   144      46.290  62.220  66.540  1.00  0.00            
ATOM   2284  H   TYR   144      46.670  61.820  65.700  1.00  0.00            
ATOM   2285  CA  TYR   144      45.760  61.210  67.400  1.00  0.00            
ATOM   2286  HA  TYR   144      45.730  61.750  68.350  1.00  0.00            
ATOM   2287  CB  TYR   144      44.320  60.730  66.980  1.00  0.00            
ATOM   2288  HB2 TYR   144      44.330  60.210  66.020  1.00  0.00            
ATOM   2289  HB3 TYR   144      43.970  59.970  67.690  1.00  0.00            
ATOM   2290  CG  TYR   144      43.180  61.760  66.900  1.00  0.00            
ATOM   2291  CD1 TYR   144      43.030  62.640  65.840  1.00  0.00            
ATOM   2292  HD1 TYR   144      43.820  62.760  65.130  1.00  0.00            
ATOM   2293  CE1 TYR   144      42.020  63.640  65.860  1.00  0.00            
ATOM   2294  HE1 TYR   144      42.020  64.520  65.230  1.00  0.00            
ATOM   2295  CZ  TYR   144      41.000  63.560  66.870  1.00  0.00            
ATOM   2296  OH  TYR   144      39.970  64.450  66.890  1.00  0.00            
ATOM   2297  HH  TYR   144      40.140  65.080  66.190  1.00  0.00            
ATOM   2298  CE2 TYR   144      41.020  62.510  67.830  1.00  0.00            
ATOM   2299  HE2 TYR   144      40.300  62.420  68.630  1.00  0.00            
ATOM   2300  CD2 TYR   144      42.150  61.660  67.860  1.00  0.00            
ATOM   2301  HD2 TYR   144      42.240  60.880  68.600  1.00  0.00            
ATOM   2302  C   TYR   144      46.750  60.030  67.430  1.00  0.00            
ATOM   2303  O   TYR   144      47.130  59.570  66.340  1.00  0.00            
ATOM   2304  N   GLU   145      47.060  59.580  68.640  1.00  0.00            
ATOM   2305  H   GLU   145      46.700  60.120  69.420  1.00  0.00            
ATOM   2306  CA  GLU   145      47.870  58.380  68.800  1.00  0.00            
ATOM   2307  HA  GLU   145      47.900  57.950  67.800  1.00  0.00            
ATOM   2308  CB  GLU   145      49.260  58.840  69.220  1.00  0.00            
ATOM   2309  HB2 GLU   145      49.960  58.010  69.110  1.00  0.00            
ATOM   2310  HB3 GLU   145      49.520  59.710  68.610  1.00  0.00            
ATOM   2311  CG  GLU   145      49.320  59.130  70.770  1.00  0.00            
ATOM   2312  HG2 GLU   145      48.490  59.740  71.120  1.00  0.00            
ATOM   2313  HG3 GLU   145      49.140  58.160  71.240  1.00  0.00            
ATOM   2314  CD  GLU   145      50.620  59.770  71.280  1.00  0.00            
ATOM   2315  OE1 GLU   145      50.750  60.030  72.480  1.00  0.00            
ATOM   2316  OE2 GLU   145      51.620  59.880  70.490  1.00  0.00            
ATOM   2317  C   GLU   145      47.230  57.350  69.700  1.00  0.00            
ATOM   2318  O   GLU   145      46.530  57.650  70.600  1.00  0.00            
ATOM   2319  N   VAL   146      47.480  56.060  69.360  1.00  0.00            
ATOM   2320  H   VAL   146      48.020  55.940  68.510  1.00  0.00            
ATOM   2321  CA  VAL   146      47.300  54.870  70.320  1.00  0.00            
ATOM   2322  HA  VAL   146      46.600  55.130  71.120  1.00  0.00            
ATOM   2323  CB  VAL   146      46.720  53.620  69.630  1.00  0.00            
ATOM   2324  HB  VAL   146      47.400  53.320  68.840  1.00  0.00            
ATOM   2325  CG1 VAL   146      46.570  52.340  70.610  1.00  0.00            
ATOM   2326 1HG1 VAL   146      47.540  52.020  70.970  1.00  0.00            
ATOM   2327 2HG1 VAL   146      45.980  52.540  71.500  1.00  0.00            
ATOM   2328 3HG1 VAL   146      46.070  51.580  70.010  1.00  0.00            
ATOM   2329  CG2 VAL   146      45.290  53.890  69.040  1.00  0.00            
ATOM   2330 1HG2 VAL   146      45.010  53.090  68.350  1.00  0.00            
ATOM   2331 2HG2 VAL   146      44.560  53.910  69.840  1.00  0.00            
ATOM   2332 3HG2 VAL   146      45.390  54.800  68.440  1.00  0.00            
ATOM   2333  C   VAL   146      48.690  54.620  70.900  1.00  0.00            
ATOM   2334  O   VAL   146      49.690  54.820  70.200  1.00  0.00            
ATOM   2335  N   LYS   147      48.730  54.070  72.110  1.00  0.00            
ATOM   2336  H   LYS   147      47.910  54.060  72.690  1.00  0.00            
ATOM   2337  CA  LYS   147      49.920  53.560  72.860  1.00  0.00            
ATOM   2338  HA  LYS   147      50.500  53.100  72.070  1.00  0.00            
ATOM   2339  CB  LYS   147      50.700  54.730  73.420  1.00  0.00            
ATOM   2340  HB2 LYS   147      51.600  54.440  73.970  1.00  0.00            
ATOM   2341  HB3 LYS   147      50.920  55.280  72.510  1.00  0.00            
ATOM   2342  CG  LYS   147      49.870  55.810  74.170  1.00  0.00            
ATOM   2343  HG2 LYS   147      48.980  56.050  73.590  1.00  0.00            
ATOM   2344  HG3 LYS   147      49.520  55.460  75.150  1.00  0.00            
ATOM   2345  CD  LYS   147      50.770  57.010  74.420  1.00  0.00            
ATOM   2346  HD2 LYS   147      51.540  56.550  75.050  1.00  0.00            
ATOM   2347  HD3 LYS   147      51.080  57.260  73.400  1.00  0.00            
ATOM   2348  CE  LYS   147      50.050  58.130  75.120  1.00  0.00            
ATOM   2349  HE2 LYS   147      49.070  58.190  74.640  1.00  0.00            
ATOM   2350  HE3 LYS   147      49.790  57.930  76.160  1.00  0.00            
ATOM   2351  NZ  LYS   147      50.800  59.430  75.090  1.00  0.00            
ATOM   2352  HZ1 LYS   147      51.130  59.670  74.170  1.00  0.00            
ATOM   2353  HZ2 LYS   147      50.200  60.220  75.310  1.00  0.00            
ATOM   2354  HZ3 LYS   147      51.570  59.450  75.750  1.00  0.00            
ATOM   2355  C   LYS   147      49.680  52.490  73.980  1.00  0.00            
ATOM   2356  O   LYS   147      48.760  52.710  74.780  1.00  0.00            
ATOM   2357  N   ALA   148      50.420  51.370  74.090  1.00  0.00            
ATOM   2358  H   ALA   148      51.340  51.510  73.700  1.00  0.00            
ATOM   2359  CA  ALA   148      50.210  50.160  74.910  1.00  0.00            
ATOM   2360  HA  ALA   148      49.400  50.430  75.580  1.00  0.00            
ATOM   2361  CB  ALA   148      49.680  48.990  74.060  1.00  0.00            
ATOM   2362  HB1 ALA   148      50.430  48.510  73.430  1.00  0.00            
ATOM   2363  HB2 ALA   148      49.400  48.150  74.690  1.00  0.00            
ATOM   2364  HB3 ALA   148      48.860  49.370  73.450  1.00  0.00            
ATOM   2365  C   ALA   148      51.500  49.830  75.720  1.00  0.00            
ATOM   2366  O   ALA   148      52.610  50.090  75.210  1.00  0.00            
ATOM   2367  N   PHE   149      51.450  49.450  77.030  1.00  0.00            
ATOM   2368  H   PHE   149      50.550  49.190  77.420  1.00  0.00            
ATOM   2369  CA  PHE   149      52.630  49.090  77.910  1.00  0.00            
ATOM   2370  HA  PHE   149      53.320  48.570  77.250  1.00  0.00            
ATOM   2371  CB  PHE   149      53.250  50.390  78.490  1.00  0.00            
ATOM   2372  HB2 PHE   149      53.820  50.150  79.390  1.00  0.00            
ATOM   2373  HB3 PHE   149      54.000  50.760  77.790  1.00  0.00            
ATOM   2374  CG  PHE   149      52.310  51.520  78.850  1.00  0.00            
ATOM   2375  CD1 PHE   149      52.120  52.600  77.930  1.00  0.00            
ATOM   2376  HD1 PHE   149      52.590  52.580  76.960  1.00  0.00            
ATOM   2377  CE1 PHE   149      51.190  53.660  78.080  1.00  0.00            
ATOM   2378  HE1 PHE   149      51.110  54.530  77.440  1.00  0.00            
ATOM   2379  CZ  PHE   149      50.310  53.540  79.150  1.00  0.00            
ATOM   2380  HZ  PHE   149      49.510  54.250  79.280  1.00  0.00            
ATOM   2381  CE2 PHE   149      50.420  52.430  80.000  1.00  0.00            
ATOM   2382  HE2 PHE   149      49.730  52.400  80.830  1.00  0.00            
ATOM   2383  CD2 PHE   149      51.420  51.460  79.890  1.00  0.00            
ATOM   2384  HD2 PHE   149      51.500  50.610  80.550  1.00  0.00            
ATOM   2385  C   PHE   149      52.150  48.050  78.990  1.00  0.00            
ATOM   2386  O   PHE   149      51.000  47.960  79.380  1.00  0.00            
ATOM   2387  N   CYS   150      53.070  47.230  79.380  1.00  0.00            
ATOM   2388  H   CYS   150      53.860  47.140  78.760  1.00  0.00            
ATOM   2389  CA  CYS   150      52.720  46.090  80.260  1.00  0.00            
ATOM   2390  HA  CYS   150      51.720  46.190  80.670  1.00  0.00            
ATOM   2391  CB  CYS   150      52.840  44.760  79.450  1.00  0.00            
ATOM   2392  HB2 CYS   150      52.100  44.640  78.650  1.00  0.00            
ATOM   2393  HB3 CYS   150      53.790  44.820  78.930  1.00  0.00            
ATOM   2394  SG  CYS   150      52.720  43.380  80.620  1.00  0.00            
ATOM   2395  HG  CYS   150      51.450  43.550  80.970  1.00  0.00            
ATOM   2396  C   CYS   150      53.720  46.220  81.370  1.00  0.00            
ATOM   2397  O   CYS   150      54.910  46.190  81.170  1.00  0.00            
ATOM   2398  N   ALA   151      53.220  46.300  82.660  1.00  0.00            
ATOM   2399  H   ALA   151      52.210  46.290  82.740  1.00  0.00            
ATOM   2400  CA  ALA   151      53.980  46.560  83.840  1.00  0.00            
ATOM   2401  HA  ALA   151      55.000  46.190  83.700  1.00  0.00            
ATOM   2402  CB  ALA   151      53.920  48.130  83.910  1.00  0.00            
ATOM   2403  HB1 ALA   151      54.610  48.550  84.640  1.00  0.00            
ATOM   2404  HB2 ALA   151      54.220  48.530  82.950  1.00  0.00            
ATOM   2405  HB3 ALA   151      52.940  48.530  84.170  1.00  0.00            
ATOM   2406  C   ALA   151      53.400  46.040  85.090  1.00  0.00            
ATOM   2407  O   ALA   151      52.210  45.930  85.170  1.00  0.00            
ATOM   2408  N   GLU   152      54.220  45.660  86.050  1.00  0.00            
ATOM   2409  H   GLU   152      55.200  45.790  85.880  1.00  0.00            
ATOM   2410  CA  GLU   152      53.770  44.970  87.300  1.00  0.00            
ATOM   2411  HA  GLU   152      53.020  44.260  86.970  1.00  0.00            
ATOM   2412  CB  GLU   152      54.940  44.200  87.900  1.00  0.00            
ATOM   2413  HB2 GLU   152      54.530  44.010  88.890  1.00  0.00            
ATOM   2414  HB3 GLU   152      55.200  43.210  87.530  1.00  0.00            
ATOM   2415  CG  GLU   152      56.270  44.880  88.180  1.00  0.00            
ATOM   2416  HG2 GLU   152      56.070  45.780  88.770  1.00  0.00            
ATOM   2417  HG3 GLU   152      56.860  44.250  88.850  1.00  0.00            
ATOM   2418  CD  GLU   152      57.240  45.190  87.020  1.00  0.00            
ATOM   2419  OE1 GLU   152      56.930  45.020  85.830  1.00  0.00            
ATOM   2420  OE2 GLU   152      58.270  45.810  87.340  1.00  0.00            
ATOM   2421  C   GLU   152      53.120  45.990  88.290  1.00  0.00            
ATOM   2422  O   GLU   152      52.240  45.580  89.020  1.00  0.00            
ATOM   2423  N   ASN   153      53.630  47.230  88.350  1.00  0.00            
ATOM   2424  H   ASN   153      54.220  47.600  87.610  1.00  0.00            
ATOM   2425  CA  ASN   153      52.970  48.350  89.060  1.00  0.00            
ATOM   2426  HA  ASN   153      51.930  48.110  89.300  1.00  0.00            
ATOM   2427  CB  ASN   153      53.580  48.610  90.470  1.00  0.00            
ATOM   2428  HB2 ASN   153      53.420  47.760  91.120  1.00  0.00            
ATOM   2429  HB3 ASN   153      54.660  48.700  90.390  1.00  0.00            
ATOM   2430  CG  ASN   153      53.060  49.870  91.070  1.00  0.00            
ATOM   2431  OD1 ASN   153      51.930  50.260  90.970  1.00  0.00            
ATOM   2432  ND2 ASN   153      53.850  50.720  91.780  1.00  0.00            
ATOM   2433 1HD2 ASN   153      53.460  51.640  91.950  1.00  0.00            
ATOM   2434 2HD2 ASN   153      54.810  50.510  92.010  1.00  0.00            
ATOM   2435  C   ASN   153      53.080  49.580  88.150  1.00  0.00            
ATOM   2436  O   ASN   153      54.180  49.950  87.750  1.00  0.00            
ATOM   2437  N   LEU   154      52.000  50.280  87.950  1.00  0.00            
ATOM   2438  H   LEU   154      51.140  49.870  88.280  1.00  0.00            
ATOM   2439  CA  LEU   154      51.820  51.400  87.120  1.00  0.00            
ATOM   2440  HA  LEU   154      52.580  51.340  86.340  1.00  0.00            
ATOM   2441  CB  LEU   154      50.480  51.380  86.370  1.00  0.00            
ATOM   2442  HB2 LEU   154      50.150  50.350  86.230  1.00  0.00            
ATOM   2443  HB3 LEU   154      49.630  51.790  86.920  1.00  0.00            
ATOM   2444  CG  LEU   154      50.480  52.070  84.950  1.00  0.00            
ATOM   2445  HG  LEU   154      50.850  53.100  84.990  1.00  0.00            
ATOM   2446  CD1 LEU   154      51.360  51.230  83.930  1.00  0.00            
ATOM   2447 1HD1 LEU   154      51.290  50.160  84.080  1.00  0.00            
ATOM   2448 2HD1 LEU   154      51.200  51.510  82.890  1.00  0.00            
ATOM   2449 3HD1 LEU   154      52.410  51.470  84.090  1.00  0.00            
ATOM   2450  CD2 LEU   154      49.010  52.080  84.480  1.00  0.00            
ATOM   2451 1HD2 LEU   154      48.880  52.520  83.490  1.00  0.00            
ATOM   2452 2HD2 LEU   154      48.880  51.010  84.380  1.00  0.00            
ATOM   2453 3HD2 LEU   154      48.310  52.400  85.250  1.00  0.00            
ATOM   2454  C   LEU   154      52.130  52.680  87.810  1.00  0.00            
ATOM   2455  O   LEU   154      52.270  53.720  87.130  1.00  0.00            
ATOM   2456  N   GLU   155      52.290  52.710  89.150  1.00  0.00            
ATOM   2457  H   GLU   155      52.170  51.850  89.660  1.00  0.00            
ATOM   2458  CA  GLU   155      52.660  53.920  89.880  1.00  0.00            
ATOM   2459  HA  GLU   155      52.360  54.740  89.240  1.00  0.00            
ATOM   2460  CB  GLU   155      51.830  54.050  91.150  1.00  0.00            
ATOM   2461  HB2 GLU   155      52.170  53.270  91.830  1.00  0.00            
ATOM   2462  HB3 GLU   155      52.000  55.020  91.630  1.00  0.00            
ATOM   2463  CG  GLU   155      50.310  54.070  90.960  1.00  0.00            
ATOM   2464  HG2 GLU   155      50.110  53.130  90.460  1.00  0.00            
ATOM   2465  HG3 GLU   155      49.730  54.190  91.880  1.00  0.00            
ATOM   2466  CD  GLU   155      49.790  55.170  90.040  1.00  0.00            
ATOM   2467  OE1 GLU   155      48.700  54.970  89.470  1.00  0.00            
ATOM   2468  OE2 GLU   155      50.420  56.200  89.900  1.00  0.00            
ATOM   2469  C   GLU   155      54.170  54.050  90.080  1.00  0.00            
ATOM   2470  O   GLU   155      54.570  54.730  91.040  1.00  0.00            
ATOM   2471  N   GLU   156      55.090  53.430  89.250  1.00  0.00            
ATOM   2472  H   GLU   156      54.650  53.110  88.400  1.00  0.00            
ATOM   2473  CA  GLU   156      56.540  53.480  89.340  1.00  0.00            
ATOM   2474  HA  GLU   156      56.970  54.370  89.800  1.00  0.00            
ATOM   2475  CB  GLU   156      56.860  52.370  90.300  1.00  0.00            
ATOM   2476  HB2 GLU   156      56.470  52.610  91.290  1.00  0.00            
ATOM   2477  HB3 GLU   156      56.330  51.470  89.990  1.00  0.00            
ATOM   2478  CG  GLU   156      58.340  52.000  90.450  1.00  0.00            
ATOM   2479  HG2 GLU   156      58.420  51.060  90.990  1.00  0.00            
ATOM   2480  HG3 GLU   156      58.830  51.890  89.480  1.00  0.00            
ATOM   2481  CD  GLU   156      59.190  52.940  91.210  1.00  0.00            
ATOM   2482  OE1 GLU   156      58.710  54.060  91.410  1.00  0.00            
ATOM   2483  OE2 GLU   156      60.380  52.600  91.510  1.00  0.00            
ATOM   2484  C   GLU   156      57.200  53.350  87.900  1.00  0.00            
ATOM   2485  O   GLU   156      56.810  52.550  87.050  1.00  0.00            
ATOM   2486  N   LYS   157      58.270  54.140  87.630  1.00  0.00            
ATOM   2487  H   LYS   157      58.630  54.720  88.380  1.00  0.00            
ATOM   2488  CA  LYS   157      58.970  54.200  86.360  1.00  0.00            
ATOM   2489  HA  LYS   157      58.250  54.560  85.630  1.00  0.00            
ATOM   2490  CB  LYS   157      60.050  55.360  86.360  1.00  0.00            
ATOM   2491  HB2 LYS   157      60.310  55.680  85.350  1.00  0.00            
ATOM   2492  HB3 LYS   157      59.620  56.220  86.870  1.00  0.00            
ATOM   2493  CG  LYS   157      61.400  54.990  87.120  1.00  0.00            
ATOM   2494  HG2 LYS   157      61.180  54.910  88.180  1.00  0.00            
ATOM   2495  HG3 LYS   157      61.780  54.030  86.790  1.00  0.00            
ATOM   2496  CD  LYS   157      62.460  56.060  86.970  1.00  0.00            
ATOM   2497  HD2 LYS   157      63.460  55.780  87.320  1.00  0.00            
ATOM   2498  HD3 LYS   157      62.540  56.160  85.890  1.00  0.00            
ATOM   2499  CE  LYS   157      62.100  57.450  87.570  1.00  0.00            
ATOM   2500  HE2 LYS   157      62.980  58.060  87.420  1.00  0.00            
ATOM   2501  HE3 LYS   157      61.230  57.870  87.060  1.00  0.00            
ATOM   2502  NZ  LYS   157      61.800  57.320  89.030  1.00  0.00            
ATOM   2503  HZ1 LYS   157      60.990  56.710  89.120  1.00  0.00            
ATOM   2504  HZ2 LYS   157      62.580  56.910  89.530  1.00  0.00            
ATOM   2505  HZ3 LYS   157      61.410  58.180  89.390  1.00  0.00            
ATOM   2506  C   LYS   157      59.450  52.850  85.820  1.00  0.00            
ATOM   2507  O   LYS   157      60.130  52.070  86.450  1.00  0.00            
ATOM   2508  N   ILE   158      59.150  52.560  84.580  1.00  0.00            
ATOM   2509  H   ILE   158      58.500  53.110  84.030  1.00  0.00            
ATOM   2510  CA  ILE   158      59.880  51.660  83.630  1.00  0.00            
ATOM   2511  HA  ILE   158      60.740  51.250  84.160  1.00  0.00            
ATOM   2512  CB  ILE   158      58.970  50.480  83.240  1.00  0.00            
ATOM   2513  HB  ILE   158      58.040  50.840  82.800  1.00  0.00            
ATOM   2514  CG2 ILE   158      59.800  49.600  82.240  1.00  0.00            
ATOM   2515 1HG2 ILE   158      59.050  49.050  81.670  1.00  0.00            
ATOM   2516 2HG2 ILE   158      60.350  50.010  81.400  1.00  0.00            
ATOM   2517 3HG2 ILE   158      60.440  48.880  82.760  1.00  0.00            
ATOM   2518  CG1 ILE   158      58.570  49.630  84.440  1.00  0.00            
ATOM   2519 2HG1 ILE   158      59.430  49.200  84.950  1.00  0.00            
ATOM   2520 3HG1 ILE   158      58.150  50.310  85.180  1.00  0.00            
ATOM   2521  CD1 ILE   158      57.570  48.600  84.070  1.00  0.00            
ATOM   2522 1HD1 ILE   158      56.730  49.080  83.570  1.00  0.00            
ATOM   2523 2HD1 ILE   158      57.990  47.740  83.530  1.00  0.00            
ATOM   2524 3HD1 ILE   158      57.140  48.140  84.950  1.00  0.00            
ATOM   2525  C   ILE   158      60.440  52.500  82.450  1.00  0.00            
ATOM   2526  O   ILE   158      59.720  53.420  82.080  1.00  0.00            
ATOM   2527  N   HIE   159      61.490  52.160  81.820  1.00  0.00            
ATOM   2528  H   HIE   159      62.060  51.380  82.130  1.00  0.00            
ATOM   2529  CA  HIE   159      62.050  52.960  80.760  1.00  0.00            
ATOM   2530  HA  HIE   159      62.110  54.020  81.000  1.00  0.00            
ATOM   2531  CB  HIE   159      63.530  52.560  80.680  1.00  0.00            
ATOM   2532  HB2 HIE   159      63.990  52.930  81.590  1.00  0.00            
ATOM   2533  HB3 HIE   159      63.540  51.470  80.730  1.00  0.00            
ATOM   2534  CG  HIE   159      64.320  53.210  79.570  1.00  0.00            
ATOM   2535  ND1 HIE   159      64.120  52.950  78.250  1.00  0.00            
ATOM   2536  CE1 HIE   159      64.840  53.920  77.640  1.00  0.00            
ATOM   2537  HE1 HIE   159      64.990  53.920  76.570  1.00  0.00            
ATOM   2538  NE2 HIE   159      65.370  54.780  78.530  1.00  0.00            
ATOM   2539  HE2 HIE   159      65.950  55.600  78.400  1.00  0.00            
ATOM   2540  CD2 HIE   159      65.080  54.310  79.750  1.00  0.00            
ATOM   2541  HD2 HIE   159      65.360  54.700  80.720  1.00  0.00            
ATOM   2542  C   HIE   159      61.270  52.820  79.510  1.00  0.00            
ATOM   2543  O   HIE   159      60.700  51.830  79.100  1.00  0.00            
ATOM   2544  N   LYS   160      61.190  53.910  78.750  1.00  0.00            
ATOM   2545  H   LYS   160      61.740  54.720  78.990  1.00  0.00            
ATOM   2546  CA  LYS   160      60.240  54.030  77.640  1.00  0.00            
ATOM   2547  HA  LYS   160      59.210  54.050  77.980  1.00  0.00            
ATOM   2548  CB  LYS   160      60.390  55.460  77.130  1.00  0.00            
ATOM   2549  HB2 LYS   160      60.180  56.200  77.900  1.00  0.00            
ATOM   2550  HB3 LYS   160      61.420  55.640  76.820  1.00  0.00            
ATOM   2551  CG  LYS   160      59.410  55.830  76.050  1.00  0.00            
ATOM   2552  HG2 LYS   160      59.630  55.300  75.130  1.00  0.00            
ATOM   2553  HG3 LYS   160      58.430  55.490  76.400  1.00  0.00            
ATOM   2554  CD  LYS   160      59.360  57.270  75.750  1.00  0.00            
ATOM   2555  HD2 LYS   160      58.950  57.820  76.600  1.00  0.00            
ATOM   2556  HD3 LYS   160      60.320  57.630  75.400  1.00  0.00            
ATOM   2557  CE  LYS   160      58.390  57.550  74.560  1.00  0.00            
ATOM   2558  HE2 LYS   160      58.700  56.830  73.790  1.00  0.00            
ATOM   2559  HE3 LYS   160      57.380  57.220  74.810  1.00  0.00            
ATOM   2560  NZ  LYS   160      58.360  58.940  74.090  1.00  0.00            
ATOM   2561  HZ1 LYS   160      57.910  59.090  73.200  1.00  0.00            
ATOM   2562  HZ2 LYS   160      58.010  59.520  74.840  1.00  0.00            
ATOM   2563  HZ3 LYS   160      59.280  59.260  73.850  1.00  0.00            
ATOM   2564  C   LYS   160      60.350  52.980  76.560  1.00  0.00            
ATOM   2565  O   LYS   160      59.300  52.710  75.940  1.00  0.00            
ATOM   2566  N   ARG   161      61.520  52.330  76.380  1.00  0.00            
ATOM   2567  H   ARG   161      62.290  52.710  76.920  1.00  0.00            
ATOM   2568  CA  ARG   161      61.680  51.050  75.700  1.00  0.00            
ATOM   2569  HA  ARG   161      61.630  51.170  74.620  1.00  0.00            
ATOM   2570  CB  ARG   161      63.060  50.420  75.990  1.00  0.00            
ATOM   2571  HB2 ARG   161      63.230  49.600  75.300  1.00  0.00            
ATOM   2572  HB3 ARG   161      63.920  51.020  75.700  1.00  0.00            
ATOM   2573  CG  ARG   161      63.150  49.750  77.450  1.00  0.00            
ATOM   2574  HG2 ARG   161      62.820  50.440  78.230  1.00  0.00            
ATOM   2575  HG3 ARG   161      62.510  48.870  77.380  1.00  0.00            
ATOM   2576  CD  ARG   161      64.650  49.450  77.700  1.00  0.00            
ATOM   2577  HD2 ARG   161      65.110  48.740  77.010  1.00  0.00            
ATOM   2578  HD3 ARG   161      65.170  50.360  77.390  1.00  0.00            
ATOM   2579  NE  ARG   161      65.070  49.200  79.090  1.00  0.00            
ATOM   2580  HE  ARG   161      64.380  49.390  79.800  1.00  0.00            
ATOM   2581  CZ  ARG   161      66.220  48.780  79.450  1.00  0.00            
ATOM   2582  NH1 ARG   161      67.270  48.650  78.660  1.00  0.00            
ATOM   2583 1HH1 ARG   161      67.210  49.000  77.710  1.00  0.00            
ATOM   2584 2HH1 ARG   161      68.080  48.120  78.950  1.00  0.00            
ATOM   2585  NH2 ARG   161      66.490  48.540  80.690  1.00  0.00            
ATOM   2586 1HH2 ARG   161      65.780  48.660  81.400  1.00  0.00            
ATOM   2587 2HH2 ARG   161      67.390  48.190  80.970  1.00  0.00            
ATOM   2588  C   ARG   161      60.630  49.960  75.970  1.00  0.00            
ATOM   2589  O   ARG   161      60.600  48.980  75.270  1.00  0.00            
ATOM   2590  N   ASN   162      59.800  50.060  77.020  1.00  0.00            
ATOM   2591  H   ASN   162      59.890  50.770  77.730  1.00  0.00            
ATOM   2592  CA  ASN   162      58.680  49.170  77.240  1.00  0.00            
ATOM   2593  HA  ASN   162      58.950  48.190  76.840  1.00  0.00            
ATOM   2594  CB  ASN   162      58.430  49.180  78.800  1.00  0.00            
ATOM   2595  HB2 ASN   162      59.410  48.960  79.220  1.00  0.00            
ATOM   2596  HB3 ASN   162      58.040  50.160  79.050  1.00  0.00            
ATOM   2597  CG  ASN   162      57.500  48.070  79.170  1.00  0.00            
ATOM   2598  OD1 ASN   162      57.680  46.890  78.820  1.00  0.00            
ATOM   2599  ND2 ASN   162      56.480  48.360  79.940  1.00  0.00            
ATOM   2600 1HD2 ASN   162      56.100  47.560  80.420  1.00  0.00            
ATOM   2601 2HD2 ASN   162      56.290  49.340  80.050  1.00  0.00            
ATOM   2602  C   ASN   162      57.370  49.520  76.510  1.00  0.00            
ATOM   2603  O   ASN   162      56.600  48.720  75.990  1.00  0.00            
ATOM   2604  N   SER   163      57.130  50.830  76.310  1.00  0.00            
ATOM   2605  H   SER   163      57.950  51.400  76.460  1.00  0.00            
ATOM   2606  CA  SER   163      55.990  51.390  75.590  1.00  0.00            
ATOM   2607  HA  SER   163      55.110  50.770  75.780  1.00  0.00            
ATOM   2608  CB  SER   163      55.700  52.830  76.120  1.00  0.00            
ATOM   2609  HB2 SER   163      55.620  52.700  77.200  1.00  0.00            
ATOM   2610  HB3 SER   163      56.560  53.480  75.940  1.00  0.00            
ATOM   2611  OG  SER   163      54.590  53.530  75.520  1.00  0.00            
ATOM   2612  HG  SER   163      54.400  54.310  76.050  1.00  0.00            
ATOM   2613  C   SER   163      56.220  51.480  74.050  1.00  0.00            
ATOM   2614  O   SER   163      57.330  51.610  73.590  1.00  0.00            
ATOM   2615  N   VAL   164      55.100  51.520  73.320  1.00  0.00            
ATOM   2616  H   VAL   164      54.240  51.560  73.850  1.00  0.00            
ATOM   2617  CA  VAL   164      55.040  51.770  71.900  1.00  0.00            
ATOM   2618  HA  VAL   164      55.960  52.260  71.590  1.00  0.00            
ATOM   2619  CB  VAL   164      54.950  50.450  71.000  1.00  0.00            
ATOM   2620  HB  VAL   164      55.900  49.960  71.180  1.00  0.00            
ATOM   2621  CG1 VAL   164      53.950  49.430  71.380  1.00  0.00            
ATOM   2622 1HG1 VAL   164      54.040  48.490  70.830  1.00  0.00            
ATOM   2623 2HG1 VAL   164      54.080  49.260  72.450  1.00  0.00            
ATOM   2624 3HG1 VAL   164      52.960  49.870  71.240  1.00  0.00            
ATOM   2625  CG2 VAL   164      54.900  50.680  69.420  1.00  0.00            
ATOM   2626 1HG2 VAL   164      54.840  49.710  68.920  1.00  0.00            
ATOM   2627 2HG2 VAL   164      53.930  51.150  69.220  1.00  0.00            
ATOM   2628 3HG2 VAL   164      55.810  51.190  69.120  1.00  0.00            
ATOM   2629  C   VAL   164      53.860  52.690  71.630  1.00  0.00            
ATOM   2630  O   VAL   164      52.820  52.610  72.320  1.00  0.00            
ATOM   2631  N   ARG   165      53.950  53.580  70.630  1.00  0.00            
ATOM   2632  H   ARG   165      54.890  53.590  70.250  1.00  0.00            
ATOM   2633  CA  ARG   165      52.980  54.550  70.200  1.00  0.00            
ATOM   2634  HA  ARG   165      52.030  54.340  70.690  1.00  0.00            
ATOM   2635  CB  ARG   165      53.380  55.970  70.560  1.00  0.00            
ATOM   2636  HB2 ARG   165      52.520  56.600  70.320  1.00  0.00            
ATOM   2637  HB3 ARG   165      53.500  56.080  71.640  1.00  0.00            
ATOM   2638  CG  ARG   165      54.560  56.470  69.750  1.00  0.00            
ATOM   2639  HG2 ARG   165      55.430  55.810  69.790  1.00  0.00            
ATOM   2640  HG3 ARG   165      54.290  56.510  68.700  1.00  0.00            
ATOM   2641  CD  ARG   165      55.000  57.890  70.140  1.00  0.00            
ATOM   2642  HD2 ARG   165      55.120  57.990  71.220  1.00  0.00            
ATOM   2643  HD3 ARG   165      56.010  58.030  69.760  1.00  0.00            
ATOM   2644  NE  ARG   165      54.090  58.840  69.530  1.00  0.00            
ATOM   2645  HE  ARG   165      53.270  59.050  70.080  1.00  0.00            
ATOM   2646  CZ  ARG   165      54.120  59.590  68.460  1.00  0.00            
ATOM   2647  NH1 ARG   165      55.090  59.410  67.570  1.00  0.00            
ATOM   2648 1HH1 ARG   165      55.710  58.610  67.660  1.00  0.00            
ATOM   2649 2HH1 ARG   165      55.080  60.050  66.790  1.00  0.00            
ATOM   2650  NH2 ARG   165      53.270  60.530  68.280  1.00  0.00            
ATOM   2651 1HH2 ARG   165      52.410  60.460  68.790  1.00  0.00            
ATOM   2652 2HH2 ARG   165      53.300  61.200  67.520  1.00  0.00            
ATOM   2653  C   ARG   165      52.740  54.390  68.640  1.00  0.00            
ATOM   2654  O   ARG   165      53.570  53.870  67.980  1.00  0.00            
ATOM   2655  N   LEU   166      51.580  54.810  68.090  1.00  0.00            
ATOM   2656  H   LEU   166      50.860  54.930  68.790  1.00  0.00            
ATOM   2657  CA  LEU   166      51.040  54.580  66.730  1.00  0.00            
ATOM   2658  HA  LEU   166      51.970  54.620  66.170  1.00  0.00            
ATOM   2659  CB  LEU   166      50.380  53.200  66.580  1.00  0.00            
ATOM   2660  HB2 LEU   166      49.290  53.170  66.680  1.00  0.00            
ATOM   2661  HB3 LEU   166      50.660  53.000  65.550  1.00  0.00            
ATOM   2662  CG  LEU   166      50.860  51.910  67.380  1.00  0.00            
ATOM   2663  HG  LEU   166      51.920  51.910  67.150  1.00  0.00            
ATOM   2664  CD1 LEU   166      50.590  51.890  68.930  1.00  0.00            
ATOM   2665 1HD1 LEU   166      50.150  50.970  69.320  1.00  0.00            
ATOM   2666 2HD1 LEU   166      51.440  52.300  69.480  1.00  0.00            
ATOM   2667 3HD1 LEU   166      49.770  52.590  69.100  1.00  0.00            
ATOM   2668  CD2 LEU   166      50.250  50.630  66.800  1.00  0.00            
ATOM   2669 1HD2 LEU   166      50.920  49.800  66.980  1.00  0.00            
ATOM   2670 2HD2 LEU   166      49.330  50.470  67.370  1.00  0.00            
ATOM   2671 3HD2 LEU   166      50.180  50.670  65.710  1.00  0.00            
ATOM   2672  C   LEU   166      50.080  55.670  66.370  1.00  0.00            
ATOM   2673  O   LEU   166      48.920  55.770  66.850  1.00  0.00            
ATOM   2674  N   VAL   167      50.490  56.640  65.510  1.00  0.00            
ATOM   2675  H   VAL   167      51.400  56.580  65.070  1.00  0.00            
ATOM   2676  CA  VAL   167      49.580  57.720  65.110  1.00  0.00            
ATOM   2677  HA  VAL   167      49.020  57.990  66.000  1.00  0.00            
ATOM   2678  CB  VAL   167      50.380  58.990  64.700  1.00  0.00            
ATOM   2679  HB  VAL   167      49.620  59.650  64.270  1.00  0.00            
ATOM   2680  CG1 VAL   167      50.980  59.690  65.880  1.00  0.00            
ATOM   2681 1HG1 VAL   167      51.510  60.600  65.630  1.00  0.00            
ATOM   2682 2HG1 VAL   167      50.190  59.900  66.610  1.00  0.00            
ATOM   2683 3HG1 VAL   167      51.790  59.080  66.280  1.00  0.00            
ATOM   2684  CG2 VAL   167      51.390  58.680  63.570  1.00  0.00            
ATOM   2685 1HG2 VAL   167      52.320  58.280  63.970  1.00  0.00            
ATOM   2686 2HG2 VAL   167      51.000  58.120  62.720  1.00  0.00            
ATOM   2687 3HG2 VAL   167      51.830  59.610  63.190  1.00  0.00            
ATOM   2688  C   VAL   167      48.560  57.220  64.040  1.00  0.00            
ATOM   2689  O   VAL   167      49.010  56.620  63.070  1.00  0.00            
ATOM   2690  N   ILE   168      47.350  57.710  64.050  1.00  0.00            
ATOM   2691  H   ILE   168      47.230  58.400  64.780  1.00  0.00            
ATOM   2692  CA  ILE   168      46.180  57.200  63.250  1.00  0.00            
ATOM   2693  HA  ILE   168      46.520  56.550  62.440  1.00  0.00            
ATOM   2694  CB  ILE   168      45.260  56.270  64.110  1.00  0.00            
ATOM   2695  HB  ILE   168      44.260  56.360  63.690  1.00  0.00            
ATOM   2696  CG2 ILE   168      45.670  54.810  63.900  1.00  0.00            
ATOM   2697 1HG2 ILE   168      46.650  54.600  64.330  1.00  0.00            
ATOM   2698 2HG2 ILE   168      44.930  54.090  64.270  1.00  0.00            
ATOM   2699 3HG2 ILE   168      45.710  54.660  62.820  1.00  0.00            
ATOM   2700  CG1 ILE   168      44.990  56.740  65.600  1.00  0.00            
ATOM   2701 2HG1 ILE   168      45.830  56.440  66.230  1.00  0.00            
ATOM   2702 3HG1 ILE   168      44.950  57.820  65.640  1.00  0.00            
ATOM   2703  CD1 ILE   168      43.680  56.180  66.250  1.00  0.00            
ATOM   2704 1HD1 ILE   168      43.550  56.580  67.250  1.00  0.00            
ATOM   2705 2HD1 ILE   168      42.810  56.510  65.690  1.00  0.00            
ATOM   2706 3HD1 ILE   168      43.690  55.120  66.480  1.00  0.00            
ATOM   2707  C   ILE   168      45.500  58.440  62.720  1.00  0.00            
ATOM   2708  O   ILE   168      45.300  59.440  63.450  1.00  0.00            
ATOM   2709  N   ARG   169      45.110  58.400  61.430  1.00  0.00            
ATOM   2710  H   ARG   169      45.240  57.520  60.940  1.00  0.00            
ATOM   2711  CA  ARG   169      44.670  59.530  60.670  1.00  0.00            
ATOM   2712  HA  ARG   169      45.080  60.440  61.100  1.00  0.00            
ATOM   2713  CB  ARG   169      45.080  59.480  59.160  1.00  0.00            
ATOM   2714  HB2 ARG   169      46.170  59.400  59.170  1.00  0.00            
ATOM   2715  HB3 ARG   169      44.800  58.510  58.740  1.00  0.00            
ATOM   2716  CG  ARG   169      44.550  60.550  58.230  1.00  0.00            
ATOM   2717  HG2 ARG   169      43.520  60.260  58.030  1.00  0.00            
ATOM   2718  HG3 ARG   169      44.490  61.530  58.700  1.00  0.00            
ATOM   2719  CD  ARG   169      45.330  60.670  56.940  1.00  0.00            
ATOM   2720  HD2 ARG   169      44.950  61.500  56.350  1.00  0.00            
ATOM   2721  HD3 ARG   169      46.400  60.870  57.060  1.00  0.00            
ATOM   2722  NE  ARG   169      45.190  59.460  56.070  1.00  0.00            
ATOM   2723  HE  ARG   169      45.280  58.620  56.620  1.00  0.00            
ATOM   2724  CZ  ARG   169      45.530  59.310  54.750  1.00  0.00            
ATOM   2725  NH1 ARG   169      45.870  60.310  53.960  1.00  0.00            
ATOM   2726 1HH1 ARG   169      45.750  61.250  54.310  1.00  0.00            
ATOM   2727 2HH1 ARG   169      45.960  60.110  52.970  1.00  0.00            
ATOM   2728  NH2 ARG   169      45.700  58.150  54.270  1.00  0.00            
ATOM   2729 1HH2 ARG   169      45.340  57.380  54.810  1.00  0.00            
ATOM   2730 2HH2 ARG   169      46.150  57.960  53.380  1.00  0.00            
ATOM   2731  C   ARG   169      43.140  59.530  60.790  1.00  0.00            
ATOM   2732  O   ARG   169      42.480  58.660  60.210  1.00  0.00            
ATOM   2733  N   LYS   170      42.550  60.500  61.500  1.00  0.00            
ATOM   2734  H   LYS   170      43.180  61.240  61.790  1.00  0.00            
ATOM   2735  CA  LYS   170      41.130  60.830  61.560  1.00  0.00            
ATOM   2736  HA  LYS   170      40.460  60.030  61.230  1.00  0.00            
ATOM   2737  CB  LYS   170      40.940  60.880  63.100  1.00  0.00            
ATOM   2738  HB2 LYS   170      41.220  59.920  63.520  1.00  0.00            
ATOM   2739  HB3 LYS   170      41.640  61.630  63.460  1.00  0.00            
ATOM   2740  CG  LYS   170      39.590  61.190  63.680  1.00  0.00            
ATOM   2741  HG2 LYS   170      38.860  60.700  63.030  1.00  0.00            
ATOM   2742  HG3 LYS   170      39.530  60.760  64.680  1.00  0.00            
ATOM   2743  CD  LYS   170      39.260  62.720  63.730  1.00  0.00            
ATOM   2744  HD2 LYS   170      40.130  63.270  64.090  1.00  0.00            
ATOM   2745  HD3 LYS   170      39.130  63.020  62.690  1.00  0.00            
ATOM   2746  CE  LYS   170      37.980  63.030  64.500  1.00  0.00            
ATOM   2747  HE2 LYS   170      37.250  62.330  64.080  1.00  0.00            
ATOM   2748  HE3 LYS   170      38.080  62.560  65.480  1.00  0.00            
ATOM   2749  NZ  LYS   170      37.590  64.430  64.520  1.00  0.00            
ATOM   2750  HZ1 LYS   170      37.270  64.670  65.450  1.00  0.00            
ATOM   2751  HZ2 LYS   170      38.400  65.030  64.430  1.00  0.00            
ATOM   2752  HZ3 LYS   170      36.860  64.680  63.870  1.00  0.00            
ATOM   2753  C   LYS   170      40.730  62.050  60.690  1.00  0.00            
ATOM   2754  O   LYS   170      41.220  63.110  60.970  1.00  0.00            
ATOM   2755  N   VAL   171      39.800  61.970  59.700  1.00  0.00            
ATOM   2756  H   VAL   171      39.560  61.060  59.330  1.00  0.00            
ATOM   2757  CA  VAL   171      39.670  62.990  58.560  1.00  0.00            
ATOM   2758  HA  VAL   171      39.920  63.980  58.950  1.00  0.00            
ATOM   2759  CB  VAL   171      40.650  62.620  57.420  1.00  0.00            
ATOM   2760  HB  VAL   171      40.360  63.030  56.450  1.00  0.00            
ATOM   2761  CG1 VAL   171      42.160  63.020  57.700  1.00  0.00            
ATOM   2762 1HG1 VAL   171      42.160  64.110  57.600  1.00  0.00            
ATOM   2763 2HG1 VAL   171      42.530  62.660  58.660  1.00  0.00            
ATOM   2764 3HG1 VAL   171      42.790  62.520  56.970  1.00  0.00            
ATOM   2765  CG2 VAL   171      40.680  61.140  57.100  1.00  0.00            
ATOM   2766 1HG2 VAL   171      39.680  60.840  56.780  1.00  0.00            
ATOM   2767 2HG2 VAL   171      41.440  60.800  56.390  1.00  0.00            
ATOM   2768 3HG2 VAL   171      40.830  60.430  57.920  1.00  0.00            
ATOM   2769  C   VAL   171      38.260  63.160  57.940  1.00  0.00            
ATOM   2770  O   VAL   171      37.540  62.160  57.880  1.00  0.00            
ATOM   2771  N   GLN   172      37.910  64.310  57.420  1.00  0.00            
ATOM   2772  H   GLN   172      38.610  65.030  57.350  1.00  0.00            
ATOM   2773  CA  GLN   172      36.480  64.630  57.260  1.00  0.00            
ATOM   2774  HA  GLN   172      36.010  63.960  57.970  1.00  0.00            
ATOM   2775  CB  GLN   172      36.190  66.010  57.800  1.00  0.00            
ATOM   2776  HB2 GLN   172      36.460  65.890  58.850  1.00  0.00            
ATOM   2777  HB3 GLN   172      36.870  66.780  57.430  1.00  0.00            
ATOM   2778  CG  GLN   172      34.760  66.630  57.710  1.00  0.00            
ATOM   2779  HG2 GLN   172      34.560  66.940  56.680  1.00  0.00            
ATOM   2780  HG3 GLN   172      34.020  65.880  57.970  1.00  0.00            
ATOM   2781  CD  GLN   172      34.510  67.850  58.610  1.00  0.00            
ATOM   2782  OE1 GLN   172      34.050  67.780  59.750  1.00  0.00            
ATOM   2783  NE2 GLN   172      34.760  69.030  58.040  1.00  0.00            
ATOM   2784 1HE2 GLN   172      34.650  69.800  58.680  1.00  0.00            
ATOM   2785 2HE2 GLN   172      34.950  69.190  57.060  1.00  0.00            
ATOM   2786  C   GLN   172      35.940  64.280  55.960  1.00  0.00            
ATOM   2787  O   GLN   172      36.640  64.330  54.930  1.00  0.00            
ATOM   2788  N   TYR   173      34.680  64.010  55.890  1.00  0.00            
ATOM   2789  H   TYR   173      34.200  63.930  56.780  1.00  0.00            
ATOM   2790  CA  TYR   173      33.910  63.630  54.770  1.00  0.00            
ATOM   2791  HA  TYR   173      34.520  63.820  53.890  1.00  0.00            
ATOM   2792  CB  TYR   173      33.660  62.110  54.780  1.00  0.00            
ATOM   2793  HB2 TYR   173      34.580  61.570  54.560  1.00  0.00            
ATOM   2794  HB3 TYR   173      33.330  61.720  55.740  1.00  0.00            
ATOM   2795  CG  TYR   173      32.570  61.620  53.820  1.00  0.00            
ATOM   2796  CD1 TYR   173      32.840  61.350  52.470  1.00  0.00            
ATOM   2797  HD1 TYR   173      33.790  61.640  52.050  1.00  0.00            
ATOM   2798  CE1 TYR   173      31.870  60.720  51.680  1.00  0.00            
ATOM   2799  HE1 TYR   173      32.230  60.510  50.680  1.00  0.00            
ATOM   2800  CZ  TYR   173      30.500  60.600  52.100  1.00  0.00            
ATOM   2801  OH  TYR   173      29.530  60.130  51.230  1.00  0.00            
ATOM   2802  HH  TYR   173      28.820  59.550  51.540  1.00  0.00            
ATOM   2803  CE2 TYR   173      30.250  60.870  53.410  1.00  0.00            
ATOM   2804  HE2 TYR   173      29.280  60.690  53.830  1.00  0.00            
ATOM   2805  CD2 TYR   173      31.240  61.450  54.280  1.00  0.00            
ATOM   2806  HD2 TYR   173      31.090  61.520  55.350  1.00  0.00            
ATOM   2807  C   TYR   173      32.670  64.400  54.680  1.00  0.00            
ATOM   2808  O   TYR   173      32.090  64.610  55.770  1.00  0.00            
ATOM   2809  N   ALA   174      32.120  64.630  53.460  1.00  0.00            
ATOM   2810  H   ALA   174      32.480  64.080  52.700  1.00  0.00            
ATOM   2811  CA  ALA   174      30.750  65.010  53.320  1.00  0.00            
ATOM   2812  HA  ALA   174      30.250  64.790  54.270  1.00  0.00            
ATOM   2813  CB  ALA   174      30.450  66.520  52.980  1.00  0.00            
ATOM   2814  HB1 ALA   174      29.380  66.710  52.960  1.00  0.00            
ATOM   2815  HB2 ALA   174      30.860  67.160  53.760  1.00  0.00            
ATOM   2816  HB3 ALA   174      30.980  66.740  52.050  1.00  0.00            
ATOM   2817  C   ALA   174      30.160  64.150  52.240  1.00  0.00            
ATOM   2818  O   ALA   174      30.920  63.760  51.260  1.00  0.00            
ATOM   2819  N   PRO   175      28.850  63.780  52.320  1.00  0.00            
ATOM   2820  CD  PRO   175      28.010  64.110  53.510  1.00  0.00            
ATOM   2821  HD2 PRO   175      27.940  65.180  53.670  1.00  0.00            
ATOM   2822  HD3 PRO   175      28.460  63.760  54.440  1.00  0.00            
ATOM   2823  CG  PRO   175      26.650  63.480  53.140  1.00  0.00            
ATOM   2824  HG2 PRO   175      25.900  64.250  52.940  1.00  0.00            
ATOM   2825  HG3 PRO   175      26.190  62.920  53.950  1.00  0.00            
ATOM   2826  CB  PRO   175      26.930  62.530  51.910  1.00  0.00            
ATOM   2827  HB2 PRO   175      26.120  62.420  51.190  1.00  0.00            
ATOM   2828  HB3 PRO   175      27.260  61.620  52.420  1.00  0.00            
ATOM   2829  CA  PRO   175      28.140  63.130  51.230  1.00  0.00            
ATOM   2830  HA  PRO   175      28.710  62.340  50.730  1.00  0.00            
ATOM   2831  C   PRO   175      27.820  64.240  50.230  1.00  0.00            
ATOM   2832  O   PRO   175      27.390  65.350  50.550  1.00  0.00            
ATOM   2833  N   GLU   176      27.910  63.900  48.950  1.00  0.00            
ATOM   2834  H   GLU   176      28.260  62.970  48.750  1.00  0.00            
ATOM   2835  CA  GLU   176      27.730  64.840  47.770  1.00  0.00            
ATOM   2836  HA  GLU   176      27.730  65.860  48.150  1.00  0.00            
ATOM   2837  CB  GLU   176      28.770  64.560  46.660  1.00  0.00            
ATOM   2838  HB2 GLU   176      28.530  65.180  45.790  1.00  0.00            
ATOM   2839  HB3 GLU   176      29.780  64.790  47.010  1.00  0.00            
ATOM   2840  CG  GLU   176      28.680  63.100  46.130  1.00  0.00            
ATOM   2841  HG2 GLU   176      29.320  62.450  46.740  1.00  0.00            
ATOM   2842  HG3 GLU   176      27.660  62.720  46.220  1.00  0.00            
ATOM   2843  CD  GLU   176      29.200  63.030  44.660  1.00  0.00            
ATOM   2844  OE1 GLU   176      28.340  62.960  43.770  1.00  0.00            
ATOM   2845  OE2 GLU   176      30.390  63.140  44.390  1.00  0.00            
ATOM   2846  C   GLU   176      26.220  64.780  47.210  1.00  0.00            
ATOM   2847  O   GLU   176      25.900  64.620  46.040  1.00  0.00            
ATOM   2848  N   ARG   177      25.290  64.910  48.130  1.00  0.00            
ATOM   2849  H   ARG   177      25.620  64.850  49.080  1.00  0.00            
ATOM   2850  CA  ARG   177      23.830  65.010  47.930  1.00  0.00            
ATOM   2851  HA  ARG   177      23.620  64.010  47.540  1.00  0.00            
ATOM   2852  CB  ARG   177      23.160  65.380  49.170  1.00  0.00            
ATOM   2853  HB2 ARG   177      23.480  66.370  49.520  1.00  0.00            
ATOM   2854  HB3 ARG   177      22.090  65.400  49.010  1.00  0.00            
ATOM   2855  CG  ARG   177      23.300  64.400  50.300  1.00  0.00            
ATOM   2856  HG2 ARG   177      24.310  64.470  50.690  1.00  0.00            
ATOM   2857  HG3 ARG   177      22.580  64.800  51.010  1.00  0.00            
ATOM   2858  CD  ARG   177      23.020  62.980  49.770  1.00  0.00            
ATOM   2859  HD2 ARG   177      22.220  62.940  49.030  1.00  0.00            
ATOM   2860  HD3 ARG   177      23.990  62.700  49.340  1.00  0.00            
ATOM   2861  NE  ARG   177      22.780  62.000  50.780  1.00  0.00            
ATOM   2862  HE  ARG   177      22.660  62.280  51.740  1.00  0.00            
ATOM   2863  CZ  ARG   177      22.590  60.720  50.550  1.00  0.00            
ATOM   2864  NH1 ARG   177      22.540  60.160  49.360  1.00  0.00            
ATOM   2865 1HH1 ARG   177      22.660  60.730  48.530  1.00  0.00            
ATOM   2866 2HH1 ARG   177      22.570  59.160  49.260  1.00  0.00            
ATOM   2867  NH2 ARG   177      22.300  59.940  51.620  1.00  0.00            
ATOM   2868 1HH2 ARG   177      22.290  60.430  52.500  1.00  0.00            
ATOM   2869 2HH2 ARG   177      22.310  58.930  51.550  1.00  0.00            
ATOM   2870  C   ARG   177      23.550  66.050  46.800  1.00  0.00            
ATOM   2871  O   ARG   177      24.280  67.020  46.700  1.00  0.00            
ATOM   2872  N   PRO   178      22.390  65.880  46.040  1.00  0.00            
ATOM   2873  CD  PRO   178      21.590  64.670  45.930  1.00  0.00            
ATOM   2874  HD2 PRO   178      21.450  64.250  46.920  1.00  0.00            
ATOM   2875  HD3 PRO   178      22.170  64.000  45.290  1.00  0.00            
ATOM   2876  CG  PRO   178      20.270  65.040  45.230  1.00  0.00            
ATOM   2877  HG2 PRO   178      19.520  65.310  45.970  1.00  0.00            
ATOM   2878  HG3 PRO   178      19.770  64.240  44.690  1.00  0.00            
ATOM   2879  CB  PRO   178      20.750  66.270  44.360  1.00  0.00            
ATOM   2880  HB2 PRO   178      19.940  67.000  44.310  1.00  0.00            
ATOM   2881  HB3 PRO   178      20.950  65.860  43.370  1.00  0.00            
ATOM   2882  CA  PRO   178      22.060  66.780  44.910  1.00  0.00            
ATOM   2883  HA  PRO   178      22.780  66.770  44.100  1.00  0.00            
ATOM   2884  C   PRO   178      21.720  68.190  45.520  1.00  0.00            
ATOM   2885  O   PRO   178      21.230  68.350  46.600  1.00  0.00            
ATOM   2886  N   GLY   179      22.000  69.160  44.700  1.00  0.00            
ATOM   2887  H   GLY   179      22.260  68.950  43.750  1.00  0.00            
ATOM   2888  CA  GLY   179      21.820  70.600  45.040  1.00  0.00            
ATOM   2889  HA2 GLY   179      20.880  70.670  45.600  1.00  0.00            
ATOM   2890  HA3 GLY   179      22.670  70.870  45.660  1.00  0.00            
ATOM   2891  C   GLY   179      21.940  71.510  43.860  1.00  0.00            
ATOM   2892  O   GLY   179      22.350  71.120  42.790  1.00  0.00            
ATOM   2893  N   PRO   180      21.550  72.760  44.080  1.00  0.00            
ATOM   2894  CD  PRO   180      20.770  73.260  45.250  1.00  0.00            
ATOM   2895  HD2 PRO   180      21.480  73.720  45.930  1.00  0.00            
ATOM   2896  HD3 PRO   180      20.100  72.490  45.630  1.00  0.00            
ATOM   2897  CG  PRO   180      20.000  74.470  44.680  1.00  0.00            
ATOM   2898  HG2 PRO   180      19.670  75.120  45.490  1.00  0.00            
ATOM   2899  HG3 PRO   180      19.090  74.110  44.180  1.00  0.00            
ATOM   2900  CB  PRO   180      20.950  75.080  43.700  1.00  0.00            
ATOM   2901  HB2 PRO   180      21.700  75.700  44.190  1.00  0.00            
ATOM   2902  HB3 PRO   180      20.490  75.670  42.900  1.00  0.00            
ATOM   2903  CA  PRO   180      21.640  73.810  43.060  1.00  0.00            
ATOM   2904  HA  PRO   180      21.130  73.540  42.140  1.00  0.00            
ATOM   2905  C   PRO   180      23.090  74.160  42.790  1.00  0.00            
ATOM   2906  O   PRO   180      23.870  74.420  43.710  1.00  0.00            
ATOM   2907  N   GLN   181      23.610  74.100  41.550  1.00  0.00            
ATOM   2908  H   GLN   181      22.860  73.960  40.900  1.00  0.00            
ATOM   2909  CA  GLN   181      25.030  74.130  41.170  1.00  0.00            
ATOM   2910  HA  GLN   181      25.640  73.400  41.710  1.00  0.00            
ATOM   2911  CB  GLN   181      25.130  73.900  39.680  1.00  0.00            
ATOM   2912  HB2 GLN   181      24.560  74.620  39.100  1.00  0.00            
ATOM   2913  HB3 GLN   181      26.160  74.090  39.370  1.00  0.00            
ATOM   2914  CG  GLN   181      24.710  72.420  39.320  1.00  0.00            
ATOM   2915  HG2 GLN   181      25.130  71.720  40.050  1.00  0.00            
ATOM   2916  HG3 GLN   181      23.650  72.230  39.500  1.00  0.00            
ATOM   2917  CD  GLN   181      25.080  72.010  37.910  1.00  0.00            
ATOM   2918  OE1 GLN   181      24.260  71.390  37.160  1.00  0.00            
ATOM   2919  NE2 GLN   181      26.290  72.260  37.410  1.00  0.00            
ATOM   2920 1HE2 GLN   181      26.350  72.090  36.420  1.00  0.00            
ATOM   2921 2HE2 GLN   181      27.080  72.710  37.870  1.00  0.00            
ATOM   2922  C   GLN   181      25.560  75.500  41.630  1.00  0.00            
ATOM   2923  O   GLN   181      24.950  76.600  41.430  1.00  0.00            
ATOM   2924  N   PRO   182      26.760  75.560  42.210  1.00  0.00            
ATOM   2925  CD  PRO   182      27.700  74.480  42.290  1.00  0.00            
ATOM   2926  HD2 PRO   182      27.870  74.020  41.310  1.00  0.00            
ATOM   2927  HD3 PRO   182      27.220  73.710  42.890  1.00  0.00            
ATOM   2928  CG  PRO   182      28.970  75.100  42.810  1.00  0.00            
ATOM   2929  HG2 PRO   182      29.620  75.410  41.990  1.00  0.00            
ATOM   2930  HG3 PRO   182      29.580  74.420  43.420  1.00  0.00            
ATOM   2931  CB  PRO   182      28.580  76.350  43.560  1.00  0.00            
ATOM   2932  HB2 PRO   182      29.300  77.160  43.490  1.00  0.00            
ATOM   2933  HB3 PRO   182      28.270  76.010  44.550  1.00  0.00            
ATOM   2934  CA  PRO   182      27.360  76.750  42.720  1.00  0.00            
ATOM   2935  HA  PRO   182      26.720  77.290  43.410  1.00  0.00            
ATOM   2936  C   PRO   182      27.780  77.620  41.580  1.00  0.00            
ATOM   2937  O   PRO   182      28.270  77.130  40.540  1.00  0.00            
ATOM   2938  N   THR   183      27.430  78.920  41.570  1.00  0.00            
ATOM   2939  H   THR   183      26.860  79.270  42.320  1.00  0.00            
ATOM   2940  CA  THR   183      27.660  79.820  40.460  1.00  0.00            
ATOM   2941  HA  THR   183      28.540  79.470  39.940  1.00  0.00            
ATOM   2942  CB  THR   183      26.430  79.910  39.540  1.00  0.00            
ATOM   2943  HB  THR   183      25.530  80.080  40.140  1.00  0.00            
ATOM   2944  CG2 THR   183      26.380  80.910  38.370  1.00  0.00            
ATOM   2945 1HG2 THR   183      26.380  81.940  38.730  1.00  0.00            
ATOM   2946 2HG2 THR   183      27.150  80.730  37.620  1.00  0.00            
ATOM   2947 3HG2 THR   183      25.450  80.720  37.830  1.00  0.00            
ATOM   2948  OG1 THR   183      26.160  78.690  38.900  1.00  0.00            
ATOM   2949  HG1 THR   183      26.260  78.060  39.620  1.00  0.00            
ATOM   2950  C   THR   183      28.010  81.230  40.980  1.00  0.00            
ATOM   2951  O   THR   183      27.510  81.690  42.000  1.00  0.00            
ATOM   2952  N   ALA   184      28.860  81.940  40.260  1.00  0.00            
ATOM   2953  H   ALA   184      29.250  81.550  39.420  1.00  0.00            
ATOM   2954  CA  ALA   184      29.220  83.340  40.570  1.00  0.00            
ATOM   2955  HA  ALA   184      28.340  83.820  40.970  1.00  0.00            
ATOM   2956  CB  ALA   184      30.370  83.500  41.540  1.00  0.00            
ATOM   2957  HB1 ALA   184      30.740  84.530  41.540  1.00  0.00            
ATOM   2958  HB2 ALA   184      30.060  83.150  42.520  1.00  0.00            
ATOM   2959  HB3 ALA   184      31.230  82.950  41.160  1.00  0.00            
ATOM   2960  C   ALA   184      29.420  84.110  39.270  1.00  0.00            
ATOM   2961  O   ALA   184      29.880  83.660  38.220  1.00  0.00            
ATOM   2962  N   GLU   185      29.000  85.390  39.230  1.00  0.00            
ATOM   2963  H   GLU   185      28.720  85.790  40.120  1.00  0.00            
ATOM   2964  CA  GLU   185      28.930  86.300  38.080  1.00  0.00            
ATOM   2965  HA  GLU   185      29.550  85.790  37.350  1.00  0.00            
ATOM   2966  CB  GLU   185      27.580  86.440  37.330  1.00  0.00            
ATOM   2967  HB2 GLU   185      27.590  86.960  36.380  1.00  0.00            
ATOM   2968  HB3 GLU   185      27.230  85.430  37.100  1.00  0.00            
ATOM   2969  CG  GLU   185      26.610  86.990  38.320  1.00  0.00            
ATOM   2970  HG2 GLU   185      26.470  86.250  39.100  1.00  0.00            
ATOM   2971  HG3 GLU   185      26.950  87.860  38.890  1.00  0.00            
ATOM   2972  CD  GLU   185      25.260  87.260  37.700  1.00  0.00            
ATOM   2973  OE1 GLU   185      24.710  88.370  37.790  1.00  0.00            
ATOM   2974  OE2 GLU   185      24.600  86.280  37.310  1.00  0.00            
ATOM   2975  C   GLU   185      29.550  87.710  38.370  1.00  0.00            
ATOM   2976  O   GLU   185      29.730  88.110  39.540  1.00  0.00            
ATOM   2977  N   THR   186      29.860  88.390  37.240  1.00  0.00            
ATOM   2978  H   THR   186      29.750  87.980  36.330  1.00  0.00            
ATOM   2979  CA  THR   186      30.530  89.740  37.290  1.00  0.00            
ATOM   2980  HA  THR   186      30.220  90.390  38.100  1.00  0.00            
ATOM   2981  CB  THR   186      32.060  89.740  37.660  1.00  0.00            
ATOM   2982  HB  THR   186      32.330  89.160  38.540  1.00  0.00            
ATOM   2983  CG2 THR   186      32.830  89.160  36.480  1.00  0.00            
ATOM   2984 1HG2 THR   186      33.920  89.290  36.490  1.00  0.00            
ATOM   2985 2HG2 THR   186      32.480  88.150  36.310  1.00  0.00            
ATOM   2986 3HG2 THR   186      32.510  89.760  35.630  1.00  0.00            
ATOM   2987  OG1 THR   186      32.510  91.060  37.840  1.00  0.00            
ATOM   2988  HG1 THR   186      32.940  91.070  38.700  1.00  0.00            
ATOM   2989  C   THR   186      30.180  90.540  36.010  1.00  0.00            
ATOM   2990  O   THR   186      30.000  90.000  34.880  1.00  0.00            
ATOM   2991  N   THR   187      30.300  91.870  36.120  1.00  0.00            
ATOM   2992  H   THR   187      30.680  92.250  36.970  1.00  0.00            
ATOM   2993  CA  THR   187      30.400  92.700  34.950  1.00  0.00            
ATOM   2994  HA  THR   187      30.660  92.070  34.100  1.00  0.00            
ATOM   2995  CB  THR   187      28.970  93.250  34.640  1.00  0.00            
ATOM   2996  HB  THR   187      28.320  92.390  34.610  1.00  0.00            
ATOM   2997  CG2 THR   187      28.570  94.420  35.610  1.00  0.00            
ATOM   2998 1HG2 THR   187      28.620  93.960  36.600  1.00  0.00            
ATOM   2999 2HG2 THR   187      29.150  95.330  35.480  1.00  0.00            
ATOM   3000 3HG2 THR   187      27.520  94.710  35.550  1.00  0.00            
ATOM   3001  OG1 THR   187      28.960  93.780  33.320  1.00  0.00            
ATOM   3002  HG1 THR   187      29.380  93.090  32.790  1.00  0.00            
ATOM   3003  C   THR   187      31.400  93.870  35.110  1.00  0.00            
ATOM   3004  O   THR   187      31.680  94.260  36.250  1.00  0.00            
ATOM   3005  N   ARG   188      31.930  94.400  34.020  1.00  0.00            
ATOM   3006  H   ARG   188      31.570  94.030  33.150  1.00  0.00            
ATOM   3007  CA  ARG   188      32.790  95.540  33.950  1.00  0.00            
ATOM   3008  HA  ARG   188      32.490  96.170  34.780  1.00  0.00            
ATOM   3009  CB  ARG   188      34.300  95.150  34.210  1.00  0.00            
ATOM   3010  HB2 ARG   188      34.310  94.610  35.160  1.00  0.00            
ATOM   3011  HB3 ARG   188      34.750  94.610  33.380  1.00  0.00            
ATOM   3012  CG  ARG   188      35.230  96.270  34.460  1.00  0.00            
ATOM   3013  HG2 ARG   188      35.330  96.800  33.520  1.00  0.00            
ATOM   3014  HG3 ARG   188      34.800  97.030  35.110  1.00  0.00            
ATOM   3015  CD  ARG   188      36.600  95.950  34.990  1.00  0.00            
ATOM   3016  HD2 ARG   188      36.990  95.130  34.390  1.00  0.00            
ATOM   3017  HD3 ARG   188      37.130  96.900  34.900  1.00  0.00            
ATOM   3018  NE  ARG   188      36.520  95.600  36.410  1.00  0.00            
ATOM   3019  HE  ARG   188      35.870  94.860  36.620  1.00  0.00            
ATOM   3020  CZ  ARG   188      37.140  96.100  37.450  1.00  0.00            
ATOM   3021  NH1 ARG   188      38.170  96.930  37.310  1.00  0.00            
ATOM   3022 1HH1 ARG   188      38.600  96.920  36.390  1.00  0.00            
ATOM   3023 2HH1 ARG   188      38.650  97.300  38.110  1.00  0.00            
ATOM   3024  NH2 ARG   188      36.770  95.760  38.620  1.00  0.00            
ATOM   3025 1HH2 ARG   188      35.900  95.270  38.760  1.00  0.00            
ATOM   3026 2HH2 ARG   188      37.200  96.120  39.450  1.00  0.00            
ATOM   3027  C   ARG   188      32.730  96.430  32.640  1.00  0.00            
ATOM   3028  O   ARG   188      32.800  95.860  31.560  1.00  0.00            
ATOM   3029  N   GLN   189      32.600  97.740  32.790  1.00  0.00            
ATOM   3030  H   GLN   189      32.470  97.960  33.760  1.00  0.00            
ATOM   3031  CA  GLN   189      32.630  98.790  31.710  1.00  0.00            
ATOM   3032  HA  GLN   189      32.240  98.230  30.860  1.00  0.00            
ATOM   3033  CB  GLN   189      31.620  99.890  32.120  1.00  0.00            
ATOM   3034  HB2 GLN   189      30.630  99.460  32.300  1.00  0.00            
ATOM   3035  HB3 GLN   189      32.020 100.280  33.050  1.00  0.00            
ATOM   3036  CG  GLN   189      31.530 101.100  31.110  1.00  0.00            
ATOM   3037  HG2 GLN   189      31.230 102.000  31.650  1.00  0.00            
ATOM   3038  HG3 GLN   189      32.510 101.380  30.730  1.00  0.00            
ATOM   3039  CD  GLN   189      30.550 100.900  29.990  1.00  0.00            
ATOM   3040  OE1 GLN   189      30.720 100.060  29.170  1.00  0.00            
ATOM   3041  NE2 GLN   189      29.580 101.740  29.790  1.00  0.00            
ATOM   3042 1HE2 GLN   189      29.050 101.600  28.940  1.00  0.00            
ATOM   3043 2HE2 GLN   189      29.360 102.450  30.470  1.00  0.00            
ATOM   3044  C   GLN   189      34.050  99.350  31.410  1.00  0.00            
ATOM   3045  O   GLN   189      34.830  99.820  32.240  1.00  0.00            
ATOM   3046  N   PHE   190      34.320  99.270  30.110  1.00  0.00            
ATOM   3047  H   PHE   190      33.810  98.600  29.560  1.00  0.00            
ATOM   3048  CA  PHE   190      35.730  99.630  29.650  1.00  0.00            
ATOM   3049  HA  PHE   190      36.430  99.810  30.470  1.00  0.00            
ATOM   3050  CB  PHE   190      36.300  98.410  28.860  1.00  0.00            
ATOM   3051  HB2 PHE   190      35.640  98.090  28.060  1.00  0.00            
ATOM   3052  HB3 PHE   190      37.190  98.760  28.340  1.00  0.00            
ATOM   3053  CG  PHE   190      36.510  97.260  29.740  1.00  0.00            
ATOM   3054  CD1 PHE   190      37.790  97.010  30.330  1.00  0.00            
ATOM   3055  HD1 PHE   190      38.550  97.770  30.200  1.00  0.00            
ATOM   3056  CE1 PHE   190      37.960  95.910  31.170  1.00  0.00            
ATOM   3057  HE1 PHE   190      38.950  95.840  31.590  1.00  0.00            
ATOM   3058  CZ  PHE   190      37.000  94.920  31.300  1.00  0.00            
ATOM   3059  HZ  PHE   190      37.290  94.030  31.830  1.00  0.00            
ATOM   3060  CE2 PHE   190      35.720  95.180  30.720  1.00  0.00            
ATOM   3061  HE2 PHE   190      34.930  94.490  30.980  1.00  0.00            
ATOM   3062  CD2 PHE   190      35.500  96.290  29.910  1.00  0.00            
ATOM   3063  HD2 PHE   190      34.500  96.500  29.580  1.00  0.00            
ATOM   3064  C   PHE   190      35.690 100.760  28.580  1.00  0.00            
ATOM   3065  O   PHE   190      34.610 101.000  28.090  1.00  0.00            
ATOM   3066  N   LEU   191      36.850 101.360  28.250  1.00  0.00            
ATOM   3067  H   LEU   191      37.620 100.970  28.770  1.00  0.00            
ATOM   3068  CA  LEU   191      37.090 102.490  27.320  1.00  0.00            
ATOM   3069  HA  LEU   191      36.450 103.270  27.740  1.00  0.00            
ATOM   3070  CB  LEU   191      38.600 102.900  27.290  1.00  0.00            
ATOM   3071  HB2 LEU   191      39.240 102.050  27.060  1.00  0.00            
ATOM   3072  HB3 LEU   191      38.850 103.690  26.580  1.00  0.00            
ATOM   3073  CG  LEU   191      39.230 103.360  28.550  1.00  0.00            
ATOM   3074  HG  LEU   191      39.070 102.590  29.300  1.00  0.00            
ATOM   3075  CD1 LEU   191      40.720 103.640  28.350  1.00  0.00            
ATOM   3076 1HD1 LEU   191      41.070 104.410  29.040  1.00  0.00            
ATOM   3077 2HD1 LEU   191      41.200 102.670  28.530  1.00  0.00            
ATOM   3078 3HD1 LEU   191      40.990 103.830  27.310  1.00  0.00            
ATOM   3079  CD2 LEU   191      38.680 104.660  29.180  1.00  0.00            
ATOM   3080 1HD2 LEU   191      38.800 105.570  28.600  1.00  0.00            
ATOM   3081 2HD2 LEU   191      37.600 104.540  29.250  1.00  0.00            
ATOM   3082 3HD2 LEU   191      39.030 104.820  30.200  1.00  0.00            
ATOM   3083  C   LEU   191      36.630 102.120  25.870  1.00  0.00            
ATOM   3084  O   LEU   191      36.440 100.910  25.530  1.00  0.00            
ATOM   3085  N   MET   192      36.510 103.100  25.030  1.00  0.00            
ATOM   3086  H   MET   192      36.710 103.990  25.470  1.00  0.00            
ATOM   3087  CA  MET   192      35.980 103.130  23.650  1.00  0.00            
ATOM   3088  HA  MET   192      35.750 104.160  23.370  1.00  0.00            
ATOM   3089  CB  MET   192      37.090 102.670  22.650  1.00  0.00            
ATOM   3090  HB2 MET   192      36.600 102.740  21.670  1.00  0.00            
ATOM   3091  HB3 MET   192      37.900 103.400  22.650  1.00  0.00            
ATOM   3092  CG  MET   192      37.650 101.300  22.820  1.00  0.00            
ATOM   3093  HG2 MET   192      37.950 101.300  23.860  1.00  0.00            
ATOM   3094  HG3 MET   192      36.880 100.550  22.630  1.00  0.00            
ATOM   3095  SD  MET   192      39.080 100.840  21.770  1.00  0.00            
ATOM   3096  CE  MET   192      38.420 100.600  20.180  1.00  0.00            
ATOM   3097  HE1 MET   192      37.900  99.650  20.210  1.00  0.00            
ATOM   3098  HE2 MET   192      37.710 101.340  19.790  1.00  0.00            
ATOM   3099  HE3 MET   192      39.290 100.570  19.520  1.00  0.00            
ATOM   3100  C   MET   192      34.700 102.310  23.440  1.00  0.00            
ATOM   3101  O   MET   192      34.330 102.020  22.270  1.00  0.00            
ATOM   3102  N   SER   193      34.080 101.910  24.540  1.00  0.00            
ATOM   3103  H   SER   193      34.470 102.100  25.450  1.00  0.00            
ATOM   3104  CA  SER   193      32.880 101.060  24.500  1.00  0.00            
ATOM   3105  HA  SER   193      32.590 100.930  23.460  1.00  0.00            
ATOM   3106  CB  SER   193      33.210  99.630  25.060  1.00  0.00            
ATOM   3107  HB2 SER   193      33.110  99.550  26.140  1.00  0.00            
ATOM   3108  HB3 SER   193      32.400  98.930  24.880  1.00  0.00            
ATOM   3109  OG  SER   193      34.490  99.070  24.640  1.00  0.00            
ATOM   3110  HG  SER   193      35.190  99.630  25.000  1.00  0.00            
ATOM   3111  C   SER   193      31.770 101.610  25.310  1.00  0.00            
ATOM   3112  O   SER   193      32.110 102.430  26.180  1.00  0.00            
ATOM   3113  N   ASP   194      30.460 101.270  25.070  1.00  0.00            
ATOM   3114  H   ASP   194      30.300 100.600  24.330  1.00  0.00            
ATOM   3115  CA  ASP   194      29.330 101.840  25.630  1.00  0.00            
ATOM   3116  HA  ASP   194      29.600 102.730  26.190  1.00  0.00            
ATOM   3117  CB  ASP   194      28.390 102.140  24.510  1.00  0.00            
ATOM   3118  HB2 ASP   194      28.910 102.650  23.700  1.00  0.00            
ATOM   3119  HB3 ASP   194      28.080 101.180  24.080  1.00  0.00            
ATOM   3120  CG  ASP   194      27.120 102.920  24.900  1.00  0.00            
ATOM   3121  OD1 ASP   194      27.140 103.810  25.800  1.00  0.00            
ATOM   3122  OD2 ASP   194      26.060 102.710  24.260  1.00  0.00            
ATOM   3123  C   ASP   194      28.600 100.880  26.610  1.00  0.00            
ATOM   3124  O   ASP   194      27.850 101.320  27.470  1.00  0.00            
ATOM   3125  N   LYS   195      28.730  99.560  26.520  1.00  0.00            
ATOM   3126  H   LYS   195      29.400  99.260  25.830  1.00  0.00            
ATOM   3127  CA  LYS   195      28.110  98.560  27.430  1.00  0.00            
ATOM   3128  HA  LYS   195      27.650  99.110  28.250  1.00  0.00            
ATOM   3129  CB  LYS   195      27.010  97.780  26.650  1.00  0.00            
ATOM   3130  HB2 LYS   195      27.590  97.410  25.800  1.00  0.00            
ATOM   3131  HB3 LYS   195      26.690  96.900  27.210  1.00  0.00            
ATOM   3132  CG  LYS   195      25.840  98.570  26.110  1.00  0.00            
ATOM   3133  HG2 LYS   195      26.290  99.450  25.660  1.00  0.00            
ATOM   3134  HG3 LYS   195      25.400  97.890  25.380  1.00  0.00            
ATOM   3135  CD  LYS   195      24.830  98.900  27.240  1.00  0.00            
ATOM   3136  HD2 LYS   195      24.200  98.030  27.430  1.00  0.00            
ATOM   3137  HD3 LYS   195      25.440  99.140  28.110  1.00  0.00            
ATOM   3138  CE  LYS   195      23.940 100.110  27.010  1.00  0.00            
ATOM   3139  HE2 LYS   195      23.490 100.180  28.000  1.00  0.00            
ATOM   3140  HE3 LYS   195      24.440 101.040  26.770  1.00  0.00            
ATOM   3141  NZ  LYS   195      22.810  99.770  26.110  1.00  0.00            
ATOM   3142  HZ1 LYS   195      23.180  99.180  25.380  1.00  0.00            
ATOM   3143  HZ2 LYS   195      22.070  99.280  26.590  1.00  0.00            
ATOM   3144  HZ3 LYS   195      22.420 100.610  25.710  1.00  0.00            
ATOM   3145  C   LYS   195      29.210  97.600  27.900  1.00  0.00            
ATOM   3146  O   LYS   195      30.100  97.300  27.160  1.00  0.00            
ATOM   3147  N   PRO   196      29.100  97.140  29.180  1.00  0.00            
ATOM   3148  CD  PRO   196      28.030  97.380  30.130  1.00  0.00            
ATOM   3149  HD2 PRO   196      27.060  97.180  29.670  1.00  0.00            
ATOM   3150  HD3 PRO   196      28.180  98.400  30.470  1.00  0.00            
ATOM   3151  CG  PRO   196      28.220  96.460  31.300  1.00  0.00            
ATOM   3152  HG2 PRO   196      27.760  95.500  31.070  1.00  0.00            
ATOM   3153  HG3 PRO   196      27.870  96.910  32.230  1.00  0.00            
ATOM   3154  CB  PRO   196      29.720  96.290  31.310  1.00  0.00            
ATOM   3155  HB2 PRO   196      29.910  95.390  31.890  1.00  0.00            
ATOM   3156  HB3 PRO   196      30.050  97.180  31.830  1.00  0.00            
ATOM   3157  CA  PRO   196      30.150  96.310  29.900  1.00  0.00            
ATOM   3158  HA  PRO   196      31.080  96.850  29.710  1.00  0.00            
ATOM   3159  C   PRO   196      30.360  94.940  29.280  1.00  0.00            
ATOM   3160  O   PRO   196      29.430  94.310  28.740  1.00  0.00            
ATOM   3161  N   LEU   197      31.530  94.330  29.490  1.00  0.00            
ATOM   3162  H   LEU   197      32.250  94.870  29.940  1.00  0.00            
ATOM   3163  CA  LEU   197      31.800  92.880  29.340  1.00  0.00            
ATOM   3164  HA  LEU   197      31.490  92.590  28.340  1.00  0.00            
ATOM   3165  CB  LEU   197      33.290  92.760  29.610  1.00  0.00            
ATOM   3166  HB2 LEU   197      33.820  93.680  29.360  1.00  0.00            
ATOM   3167  HB3 LEU   197      33.490  92.690  30.680  1.00  0.00            
ATOM   3168  CG  LEU   197      34.020  91.610  28.860  1.00  0.00            
ATOM   3169  HG  LEU   197      33.870  91.850  27.810  1.00  0.00            
ATOM   3170  CD1 LEU   197      35.550  91.810  29.170  1.00  0.00            
ATOM   3171 1HD1 LEU   197      35.840  92.820  28.890  1.00  0.00            
ATOM   3172 2HD1 LEU   197      35.620  91.830  30.250  1.00  0.00            
ATOM   3173 3HD1 LEU   197      36.160  91.030  28.710  1.00  0.00            
ATOM   3174  CD2 LEU   197      33.500  90.210  29.190  1.00  0.00            
ATOM   3175 1HD2 LEU   197      33.510  89.910  30.240  1.00  0.00            
ATOM   3176 2HD2 LEU   197      32.470  90.060  28.850  1.00  0.00            
ATOM   3177 3HD2 LEU   197      34.110  89.510  28.620  1.00  0.00            
ATOM   3178  C   LEU   197      30.990  92.090  30.510  1.00  0.00            
ATOM   3179  O   LEU   197      31.010  92.550  31.640  1.00  0.00            
ATOM   3180  N   HIE   198      30.390  90.930  30.210  1.00  0.00            
ATOM   3181  H   HIE   198      30.600  90.540  29.300  1.00  0.00            
ATOM   3182  CA  HIE   198      29.780  89.980  31.160  1.00  0.00            
ATOM   3183  HA  HIE   198      29.730  90.410  32.150  1.00  0.00            
ATOM   3184  CB  HIE   198      28.400  89.620  30.660  1.00  0.00            
ATOM   3185  HB2 HIE   198      27.770  90.510  30.730  1.00  0.00            
ATOM   3186  HB3 HIE   198      28.380  89.260  29.620  1.00  0.00            
ATOM   3187  CG  HIE   198      27.720  88.550  31.520  1.00  0.00            
ATOM   3188  ND1 HIE   198      27.470  87.280  31.070  1.00  0.00            
ATOM   3189  CE1 HIE   198      26.970  86.600  32.090  1.00  0.00            
ATOM   3190  HE1 HIE   198      26.420  85.680  32.020  1.00  0.00            
ATOM   3191  NE2 HIE   198      26.800  87.380  33.150  1.00  0.00            
ATOM   3192  HE2 HIE   198      26.280  87.140  33.980  1.00  0.00            
ATOM   3193  CD2 HIE   198      27.330  88.600  32.850  1.00  0.00            
ATOM   3194  HD2 HIE   198      27.250  89.520  33.420  1.00  0.00            
ATOM   3195  C   HIE   198      30.550  88.670  31.310  1.00  0.00            
ATOM   3196  O   HIE   198      31.160  88.160  30.340  1.00  0.00            
ATOM   3197  N   LEU   199      30.640  88.200  32.510  1.00  0.00            
ATOM   3198  H   LEU   199      30.250  88.630  33.330  1.00  0.00            
ATOM   3199  CA  LEU   199      31.370  86.950  32.810  1.00  0.00            
ATOM   3200  HA  LEU   199      31.490  86.350  31.910  1.00  0.00            
ATOM   3201  CB  LEU   199      32.830  87.330  33.230  1.00  0.00            
ATOM   3202  HB2 LEU   199      33.370  87.820  32.420  1.00  0.00            
ATOM   3203  HB3 LEU   199      32.740  88.120  33.980  1.00  0.00            
ATOM   3204  CG  LEU   199      33.610  86.150  33.830  1.00  0.00            
ATOM   3205  HG  LEU   199      33.100  85.610  34.620  1.00  0.00            
ATOM   3206  CD1 LEU   199      33.850  85.030  32.810  1.00  0.00            
ATOM   3207 1HD1 LEU   199      32.970  84.880  32.180  1.00  0.00            
ATOM   3208 2HD1 LEU   199      34.740  85.310  32.270  1.00  0.00            
ATOM   3209 3HD1 LEU   199      34.120  84.140  33.380  1.00  0.00            
ATOM   3210  CD2 LEU   199      34.980  86.640  34.330  1.00  0.00            
ATOM   3211 1HD2 LEU   199      34.940  87.480  35.020  1.00  0.00            
ATOM   3212 2HD2 LEU   199      35.440  85.770  34.810  1.00  0.00            
ATOM   3213 3HD2 LEU   199      35.560  86.940  33.460  1.00  0.00            
ATOM   3214  C   LEU   199      30.690  86.090  33.850  1.00  0.00            
ATOM   3215  O   LEU   199      30.290  86.590  34.960  1.00  0.00            
ATOM   3216  N   GLU   200      30.610  84.770  33.650  1.00  0.00            
ATOM   3217  H   GLU   200      30.770  84.430  32.720  1.00  0.00            
ATOM   3218  CA  GLU   200      29.950  83.860  34.710  1.00  0.00            
ATOM   3219  HA  GLU   200      30.030  84.410  35.640  1.00  0.00            
ATOM   3220  CB  GLU   200      28.510  83.720  34.280  1.00  0.00            
ATOM   3221  HB2 GLU   200      28.100  84.700  34.040  1.00  0.00            
ATOM   3222  HB3 GLU   200      28.430  83.090  33.400  1.00  0.00            
ATOM   3223  CG  GLU   200      27.590  83.020  35.290  1.00  0.00            
ATOM   3224  HG2 GLU   200      27.920  81.980  35.220  1.00  0.00            
ATOM   3225  HG3 GLU   200      27.760  83.330  36.320  1.00  0.00            
ATOM   3226  CD  GLU   200      26.100  83.210  35.060  1.00  0.00            
ATOM   3227  OE1 GLU   200      25.320  82.610  35.850  1.00  0.00            
ATOM   3228  OE2 GLU   200      25.620  83.960  34.160  1.00  0.00            
ATOM   3229  C   GLU   200      30.550  82.440  34.800  1.00  0.00            
ATOM   3230  O   GLU   200      30.840  81.810  33.750  1.00  0.00            
ATOM   3231  N   ALA   201      30.640  81.850  36.020  1.00  0.00            
ATOM   3232  H   ALA   201      30.530  82.360  36.880  1.00  0.00            
ATOM   3233  CA  ALA   201      31.270  80.550  36.220  1.00  0.00            
ATOM   3234  HA  ALA   201      31.250  80.060  35.250  1.00  0.00            
ATOM   3235  CB  ALA   201      32.770  80.700  36.510  1.00  0.00            
ATOM   3236  HB1 ALA   201      33.130  81.490  35.860  1.00  0.00            
ATOM   3237  HB2 ALA   201      32.980  81.010  37.530  1.00  0.00            
ATOM   3238  HB3 ALA   201      33.200  79.700  36.410  1.00  0.00            
ATOM   3239  C   ALA   201      30.460  79.650  37.230  1.00  0.00            
ATOM   3240  O   ALA   201      29.720  80.160  38.070  1.00  0.00            
ATOM   3241  N   SER   202      30.560  78.350  37.030  1.00  0.00            
ATOM   3242  H   SER   202      31.160  77.990  36.310  1.00  0.00            
ATOM   3243  CA  SER   202      29.990  77.320  37.850  1.00  0.00            
ATOM   3244  HA  SER   202      30.000  77.780  38.830  1.00  0.00            
ATOM   3245  CB  SER   202      28.530  76.990  37.390  1.00  0.00            
ATOM   3246  HB2 SER   202      28.090  76.470  38.240  1.00  0.00            
ATOM   3247  HB3 SER   202      27.950  77.920  37.360  1.00  0.00            
ATOM   3248  OG  SER   202      28.460  76.180  36.210  1.00  0.00            
ATOM   3249  HG  SER   202      27.590  76.210  35.800  1.00  0.00            
ATOM   3250  C   SER   202      30.850  76.000  37.870  1.00  0.00            
ATOM   3251  O   SER   202      31.610  75.760  36.980  1.00  0.00            
ATOM   3252  N   LEU   203      30.480  75.140  38.860  1.00  0.00            
ATOM   3253  H   LEU   203      29.780  75.440  39.530  1.00  0.00            
ATOM   3254  CA  LEU   203      30.980  73.790  39.000  1.00  0.00            
ATOM   3255  HA  LEU   203      31.700  73.600  38.200  1.00  0.00            
ATOM   3256  CB  LEU   203      31.840  73.590  40.320  1.00  0.00            
ATOM   3257  HB2 LEU   203      31.110  73.320  41.090  1.00  0.00            
ATOM   3258  HB3 LEU   203      32.540  72.790  40.090  1.00  0.00            
ATOM   3259  CG  LEU   203      32.540  74.790  40.840  1.00  0.00            
ATOM   3260  HG  LEU   203      31.840  75.620  40.800  1.00  0.00            
ATOM   3261  CD1 LEU   203      33.150  74.640  42.300  1.00  0.00            
ATOM   3262 1HD1 LEU   203      33.870  73.820  42.340  1.00  0.00            
ATOM   3263 2HD1 LEU   203      33.500  75.600  42.660  1.00  0.00            
ATOM   3264 3HD1 LEU   203      32.350  74.400  43.000  1.00  0.00            
ATOM   3265  CD2 LEU   203      33.870  74.920  40.040  1.00  0.00            
ATOM   3266 1HD2 LEU   203      33.720  75.180  38.990  1.00  0.00            
ATOM   3267 2HD2 LEU   203      34.510  75.730  40.410  1.00  0.00            
ATOM   3268 3HD2 LEU   203      34.480  74.020  39.940  1.00  0.00            
ATOM   3269  C   LEU   203      29.870  72.730  38.930  1.00  0.00            
ATOM   3270  O   LEU   203      28.750  73.050  39.120  1.00  0.00            
ATOM   3271  N   ASP   204      30.140  71.470  38.630  1.00  0.00            
ATOM   3272  H   ASP   204      31.090  71.360  38.300  1.00  0.00            
ATOM   3273  CA  ASP   204      29.200  70.380  38.570  1.00  0.00            
ATOM   3274  HA  ASP   204      28.360  70.810  38.040  1.00  0.00            
ATOM   3275  CB  ASP   204      29.760  69.240  37.710  1.00  0.00            
ATOM   3276  HB2 ASP   204      30.620  68.870  38.270  1.00  0.00            
ATOM   3277  HB3 ASP   204      29.130  68.350  37.610  1.00  0.00            
ATOM   3278  CG  ASP   204      30.170  69.500  36.290  1.00  0.00            
ATOM   3279  OD1 ASP   204      30.630  68.530  35.640  1.00  0.00            
ATOM   3280  OD2 ASP   204      29.850  70.600  35.730  1.00  0.00            
ATOM   3281  C   ASP   204      28.700  69.890  39.920  1.00  0.00            
ATOM   3282  O   ASP   204      27.590  69.290  39.980  1.00  0.00            
ATOM   3283  N   LYS   205      29.430  70.170  40.980  1.00  0.00            
ATOM   3284  H   LYS   205      30.220  70.770  40.770  1.00  0.00            
ATOM   3285  CA  LYS   205      29.130  69.820  42.340  1.00  0.00            
ATOM   3286  HA  LYS   205      28.060  69.660  42.450  1.00  0.00            
ATOM   3287  CB  LYS   205      29.760  68.470  42.720  1.00  0.00            
ATOM   3288  HB2 LYS   205      30.810  68.630  42.930  1.00  0.00            
ATOM   3289  HB3 LYS   205      29.300  68.100  43.630  1.00  0.00            
ATOM   3290  CG  LYS   205      29.690  67.330  41.680  1.00  0.00            
ATOM   3291  HG2 LYS   205      28.650  67.220  41.380  1.00  0.00            
ATOM   3292  HG3 LYS   205      30.250  67.620  40.790  1.00  0.00            
ATOM   3293  CD  LYS   205      30.070  65.990  42.160  1.00  0.00            
ATOM   3294  HD2 LYS   205      29.670  65.820  43.160  1.00  0.00            
ATOM   3295  HD3 LYS   205      29.880  65.170  41.460  1.00  0.00            
ATOM   3296  CE  LYS   205      31.640  65.830  42.280  1.00  0.00            
ATOM   3297  HE2 LYS   205      31.930  65.110  41.520  1.00  0.00            
ATOM   3298  HE3 LYS   205      32.080  66.790  42.010  1.00  0.00            
ATOM   3299  NZ  LYS   205      32.000  65.240  43.590  1.00  0.00            
ATOM   3300  HZ1 LYS   205      31.320  64.580  43.930  1.00  0.00            
ATOM   3301  HZ2 LYS   205      32.910  64.820  43.470  1.00  0.00            
ATOM   3302  HZ3 LYS   205      32.030  65.970  44.280  1.00  0.00            
ATOM   3303  C   LYS   205      29.640  70.790  43.370  1.00  0.00            
ATOM   3304  O   LYS   205      30.620  71.480  43.100  1.00  0.00            
ATOM   3305  N   GLU   206      29.070  70.780  44.590  1.00  0.00            
ATOM   3306  H   GLU   206      28.220  70.300  44.800  1.00  0.00            
ATOM   3307  CA  GLU   206      29.590  71.570  45.740  1.00  0.00            
ATOM   3308  HA  GLU   206      29.880  72.540  45.350  1.00  0.00            
ATOM   3309  CB  GLU   206      28.520  71.760  46.830  1.00  0.00            
ATOM   3310  HB2 GLU   206      27.810  72.520  46.500  1.00  0.00            
ATOM   3311  HB3 GLU   206      27.920  70.890  47.090  1.00  0.00            
ATOM   3312  CG  GLU   206      29.120  72.250  48.170  1.00  0.00            
ATOM   3313  HG2 GLU   206      29.480  71.410  48.760  1.00  0.00            
ATOM   3314  HG3 GLU   206      29.970  72.890  47.950  1.00  0.00            
ATOM   3315  CD  GLU   206      28.070  72.920  49.070  1.00  0.00            
ATOM   3316  OE1 GLU   206      27.200  72.220  49.630  1.00  0.00            
ATOM   3317  OE2 GLU   206      28.030  74.150  49.270  1.00  0.00            
ATOM   3318  C   GLU   206      30.760  70.790  46.370  1.00  0.00            
ATOM   3319  O   GLU   206      31.850  71.340  46.520  1.00  0.00            
ATOM   3320  N   ILE   207      30.550  69.530  46.760  1.00  0.00            
ATOM   3321  H   ILE   207      29.570  69.260  46.690  1.00  0.00            
ATOM   3322  CA  ILE   207      31.470  68.590  47.340  1.00  0.00            
ATOM   3323  HA  ILE   207      32.180  69.010  48.050  1.00  0.00            
ATOM   3324  CB  ILE   207      30.700  67.550  48.330  1.00  0.00            
ATOM   3325  HB  ILE   207      30.240  66.830  47.650  1.00  0.00            
ATOM   3326  CG2 ILE   207      31.820  66.860  49.070  1.00  0.00            
ATOM   3327 1HG2 ILE   207      31.290  66.160  49.730  1.00  0.00            
ATOM   3328 2HG2 ILE   207      32.560  66.390  48.430  1.00  0.00            
ATOM   3329 3HG2 ILE   207      32.260  67.590  49.740  1.00  0.00            
ATOM   3330  CG1 ILE   207      29.590  68.280  49.150  1.00  0.00            
ATOM   3331 2HG1 ILE   207      28.800  68.770  48.570  1.00  0.00            
ATOM   3332 3HG1 ILE   207      29.220  67.400  49.680  1.00  0.00            
ATOM   3333  CD1 ILE   207      30.030  69.210  50.240  1.00  0.00            
ATOM   3334 1HD1 ILE   207      30.500  70.150  49.940  1.00  0.00            
ATOM   3335 2HD1 ILE   207      29.180  69.460  50.880  1.00  0.00            
ATOM   3336 3HD1 ILE   207      30.610  68.700  51.020  1.00  0.00            
ATOM   3337  C   ILE   207      32.260  67.910  46.250  1.00  0.00            
ATOM   3338  O   ILE   207      31.690  67.240  45.390  1.00  0.00            
ATOM   3339  N   TYR   208      33.590  67.910  46.300  1.00  0.00            
ATOM   3340  H   TYR   208      34.080  68.390  47.030  1.00  0.00            
ATOM   3341  CA  TYR   208      34.470  67.070  45.530  1.00  0.00            
ATOM   3342  HA  TYR   208      33.830  66.400  44.950  1.00  0.00            
ATOM   3343  CB  TYR   208      35.440  67.910  44.680  1.00  0.00            
ATOM   3344  HB2 TYR   208      35.950  68.630  45.310  1.00  0.00            
ATOM   3345  HB3 TYR   208      36.300  67.330  44.340  1.00  0.00            
ATOM   3346  CG  TYR   208      34.880  68.540  43.330  1.00  0.00            
ATOM   3347  CD1 TYR   208      34.300  69.840  43.250  1.00  0.00            
ATOM   3348  HD1 TYR   208      34.340  70.500  44.100  1.00  0.00            
ATOM   3349  CE1 TYR   208      33.580  70.250  42.090  1.00  0.00            
ATOM   3350  HE1 TYR   208      32.990  71.150  42.190  1.00  0.00            
ATOM   3351  CZ  TYR   208      33.590  69.460  40.920  1.00  0.00            
ATOM   3352  OH  TYR   208      32.980  69.920  39.780  1.00  0.00            
ATOM   3353  HH  TYR   208      32.770  69.160  39.240  1.00  0.00            
ATOM   3354  CE2 TYR   208      34.200  68.160  40.970  1.00  0.00            
ATOM   3355  HE2 TYR   208      34.290  67.550  40.080  1.00  0.00            
ATOM   3356  CD2 TYR   208      34.790  67.690  42.170  1.00  0.00            
ATOM   3357  HD2 TYR   208      35.230  66.710  42.220  1.00  0.00            
ATOM   3358  C   TYR   208      35.410  66.270  46.470  1.00  0.00            
ATOM   3359  O   TYR   208      35.500  66.580  47.700  1.00  0.00            
ATOM   3360  N   TYR   209      36.060  65.190  46.010  1.00  0.00            
ATOM   3361  H   TYR   209      35.640  64.870  45.150  1.00  0.00            
ATOM   3362  CA  TYR   209      36.950  64.400  46.860  1.00  0.00            
ATOM   3363  HA  TYR   209      36.850  64.770  47.880  1.00  0.00            
ATOM   3364  CB  TYR   209      36.490  62.980  46.900  1.00  0.00            
ATOM   3365  HB2 TYR   209      36.520  62.630  45.860  1.00  0.00            
ATOM   3366  HB3 TYR   209      37.220  62.400  47.460  1.00  0.00            
ATOM   3367  CG  TYR   209      35.050  62.770  47.480  1.00  0.00            
ATOM   3368  CD1 TYR   209      34.790  62.920  48.820  1.00  0.00            
ATOM   3369  HD1 TYR   209      35.600  63.060  49.520  1.00  0.00            
ATOM   3370  CE1 TYR   209      33.470  63.000  49.330  1.00  0.00            
ATOM   3371  HE1 TYR   209      33.280  63.130  50.380  1.00  0.00            
ATOM   3372  CZ  TYR   209      32.380  62.930  48.420  1.00  0.00            
ATOM   3373  OH  TYR   209      31.120  62.920  48.890  1.00  0.00            
ATOM   3374  HH  TYR   209      31.080  63.270  49.790  1.00  0.00            
ATOM   3375  CE2 TYR   209      32.620  62.720  47.090  1.00  0.00            
ATOM   3376  HE2 TYR   209      31.790  62.590  46.410  1.00  0.00            
ATOM   3377  CD2 TYR   209      33.940  62.690  46.610  1.00  0.00            
ATOM   3378  HD2 TYR   209      34.200  62.480  45.580  1.00  0.00            
ATOM   3379  C   TYR   209      38.440  64.420  46.440  1.00  0.00            
ATOM   3380  O   TYR   209      38.680  64.800  45.320  1.00  0.00            
ATOM   3381  N   HIE   210      39.360  64.120  47.370  1.00  0.00            
ATOM   3382  H   HIE   210      39.040  63.940  48.320  1.00  0.00            
ATOM   3383  CA  HIE   210      40.790  64.080  47.090  1.00  0.00            
ATOM   3384  HA  HIE   210      41.270  65.050  47.030  1.00  0.00            
ATOM   3385  CB  HIE   210      41.530  63.450  48.270  1.00  0.00            
ATOM   3386  HB2 HIE   210      41.050  62.510  48.510  1.00  0.00            
ATOM   3387  HB3 HIE   210      42.590  63.350  48.060  1.00  0.00            
ATOM   3388  CG  HIE   210      41.340  64.210  49.630  1.00  0.00            
ATOM   3389  ND1 HIE   210      41.440  65.580  49.780  1.00  0.00            
ATOM   3390  CE1 HIE   210      41.530  65.790  51.130  1.00  0.00            
ATOM   3391  HE1 HIE   210      41.830  66.720  51.600  1.00  0.00            
ATOM   3392  NE2 HIE   210      41.330  64.660  51.780  1.00  0.00            
ATOM   3393  HE2 HIE   210      41.390  64.510  52.780  1.00  0.00            
ATOM   3394  CD2 HIE   210      41.330  63.640  50.860  1.00  0.00            
ATOM   3395  HD2 HIE   210      41.300  62.580  51.070  1.00  0.00            
ATOM   3396  C   HIE   210      41.040  63.250  45.750  1.00  0.00            
ATOM   3397  O   HIE   210      40.530  62.120  45.600  1.00  0.00            
ATOM   3398  N   GLY   211      41.850  63.750  44.770  1.00  0.00            
ATOM   3399  H   GLY   211      42.110  64.720  44.840  1.00  0.00            
ATOM   3400  CA  GLY   211      42.190  63.230  43.450  1.00  0.00            
ATOM   3401  HA2 GLY   211      42.990  63.840  43.030  1.00  0.00            
ATOM   3402  HA3 GLY   211      42.550  62.200  43.530  1.00  0.00            
ATOM   3403  C   GLY   211      41.050  63.320  42.400  1.00  0.00            
ATOM   3404  O   GLY   211      41.220  63.030  41.230  1.00  0.00            
ATOM   3405  N   GLU   212      39.870  63.820  42.860  1.00  0.00            
ATOM   3406  H   GLU   212      39.640  64.080  43.810  1.00  0.00            
ATOM   3407  CA  GLU   212      38.840  64.260  41.900  1.00  0.00            
ATOM   3408  HA  GLU   212      38.740  63.480  41.150  1.00  0.00            
ATOM   3409  CB  GLU   212      37.490  64.240  42.580  1.00  0.00            
ATOM   3410  HB2 GLU   212      37.310  63.370  43.210  1.00  0.00            
ATOM   3411  HB3 GLU   212      37.360  65.150  43.170  1.00  0.00            
ATOM   3412  CG  GLU   212      36.420  64.140  41.580  1.00  0.00            
ATOM   3413  HG2 GLU   212      36.450  65.080  41.030  1.00  0.00            
ATOM   3414  HG3 GLU   212      36.500  63.270  40.920  1.00  0.00            
ATOM   3415  CD  GLU   212      35.020  64.110  42.280  1.00  0.00            
ATOM   3416  OE1 GLU   212      34.810  64.640  43.370  1.00  0.00            
ATOM   3417  OE2 GLU   212      34.130  63.600  41.590  1.00  0.00            
ATOM   3418  C   GLU   212      39.170  65.540  41.220  1.00  0.00            
ATOM   3419  O   GLU   212      39.290  66.520  41.980  1.00  0.00            
ATOM   3420  N   PRO   213      39.280  65.660  39.890  1.00  0.00            
ATOM   3421  CD  PRO   213      39.590  64.610  38.990  1.00  0.00            
ATOM   3422  HD2 PRO   213      38.720  64.120  38.560  1.00  0.00            
ATOM   3423  HD3 PRO   213      40.090  63.750  39.440  1.00  0.00            
ATOM   3424  CG  PRO   213      40.380  65.290  37.810  1.00  0.00            
ATOM   3425  HG2 PRO   213      40.180  64.800  36.860  1.00  0.00            
ATOM   3426  HG3 PRO   213      41.430  65.390  38.080  1.00  0.00            
ATOM   3427  CB  PRO   213      39.740  66.710  37.820  1.00  0.00            
ATOM   3428  HB2 PRO   213      38.870  66.760  37.150  1.00  0.00            
ATOM   3429  HB3 PRO   213      40.460  67.410  37.400  1.00  0.00            
ATOM   3430  CA  PRO   213      39.320  67.020  39.260  1.00  0.00            
ATOM   3431  HA  PRO   213      40.220  67.500  39.660  1.00  0.00            
ATOM   3432  C   PRO   213      38.080  67.870  39.450  1.00  0.00            
ATOM   3433  O   PRO   213      36.950  67.310  39.410  1.00  0.00            
ATOM   3434  N   ILE   214      38.320  69.170  39.530  1.00  0.00            
ATOM   3435  H   ILE   214      39.270  69.500  39.520  1.00  0.00            
ATOM   3436  CA  ILE   214      37.200  70.060  39.480  1.00  0.00            
ATOM   3437  HA  ILE   214      36.360  69.700  40.070  1.00  0.00            
ATOM   3438  CB  ILE   214      37.670  71.340  40.340  1.00  0.00            
ATOM   3439  HB  ILE   214      38.640  71.730  40.060  1.00  0.00            
ATOM   3440  CG2 ILE   214      36.630  72.450  40.100  1.00  0.00            
ATOM   3441 1HG2 ILE   214      35.610  72.100  40.300  1.00  0.00            
ATOM   3442 2HG2 ILE   214      36.830  73.280  40.780  1.00  0.00            
ATOM   3443 3HG2 ILE   214      36.620  72.880  39.100  1.00  0.00            
ATOM   3444  CG1 ILE   214      37.720  71.290  41.880  1.00  0.00            
ATOM   3445 2HG1 ILE   214      38.030  72.250  42.280  1.00  0.00            
ATOM   3446 3HG1 ILE   214      36.710  71.180  42.270  1.00  0.00            
ATOM   3447  CD1 ILE   214      38.590  70.170  42.430  1.00  0.00            
ATOM   3448 1HD1 ILE   214      39.560  70.260  41.950  1.00  0.00            
ATOM   3449 2HD1 ILE   214      38.750  70.170  43.510  1.00  0.00            
ATOM   3450 3HD1 ILE   214      37.990  69.300  42.160  1.00  0.00            
ATOM   3451  C   ILE   214      36.770  70.440  38.030  1.00  0.00            
ATOM   3452  O   ILE   214      37.600  70.880  37.290  1.00  0.00            
ATOM   3453  N   SER   215      35.480  70.410  37.690  1.00  0.00            
ATOM   3454  H   SER   215      34.880  70.040  38.420  1.00  0.00            
ATOM   3455  CA  SER   215      34.980  70.910  36.390  1.00  0.00            
ATOM   3456  HA  SER   215      35.760  70.810  35.630  1.00  0.00            
ATOM   3457  CB  SER   215      33.790  70.070  35.900  1.00  0.00            
ATOM   3458  HB2 SER   215      32.980  70.350  36.580  1.00  0.00            
ATOM   3459  HB3 SER   215      33.450  70.430  34.930  1.00  0.00            
ATOM   3460  OG  SER   215      34.120  68.740  35.920  1.00  0.00            
ATOM   3461  HG  SER   215      33.720  68.330  36.690  1.00  0.00            
ATOM   3462  C   SER   215      34.570  72.360  36.510  1.00  0.00            
ATOM   3463  O   SER   215      33.820  72.750  37.370  1.00  0.00            
ATOM   3464  N   VAL   216      35.150  73.220  35.640  1.00  0.00            
ATOM   3465  H   VAL   216      35.790  72.890  34.940  1.00  0.00            
ATOM   3466  CA  VAL   216      34.950  74.630  35.710  1.00  0.00            
ATOM   3467  HA  VAL   216      34.280  74.940  36.510  1.00  0.00            
ATOM   3468  CB  VAL   216      36.250  75.390  35.900  1.00  0.00            
ATOM   3469  HB  VAL   216      36.870  75.370  35.010  1.00  0.00            
ATOM   3470  CG1 VAL   216      35.960  76.840  36.160  1.00  0.00            
ATOM   3471 1HG1 VAL   216      35.450  77.270  35.300  1.00  0.00            
ATOM   3472 2HG1 VAL   216      35.360  76.930  37.060  1.00  0.00            
ATOM   3473 3HG1 VAL   216      36.880  77.400  36.310  1.00  0.00            
ATOM   3474  CG2 VAL   216      37.010  74.870  37.090  1.00  0.00            
ATOM   3475 1HG2 VAL   216      37.770  75.630  37.280  1.00  0.00            
ATOM   3476 2HG2 VAL   216      36.390  74.850  37.980  1.00  0.00            
ATOM   3477 3HG2 VAL   216      37.440  73.890  36.870  1.00  0.00            
ATOM   3478  C   VAL   216      34.140  75.110  34.390  1.00  0.00            
ATOM   3479  O   VAL   216      34.710  75.270  33.350  1.00  0.00            
ATOM   3480  N   ASN   217      32.830  75.250  34.490  1.00  0.00            
ATOM   3481  H   ASN   217      32.490  75.500  35.400  1.00  0.00            
ATOM   3482  CA  ASN   217      32.030  75.700  33.320  1.00  0.00            
ATOM   3483  HA  ASN   217      32.450  75.390  32.360  1.00  0.00            
ATOM   3484  CB  ASN   217      30.580  75.310  33.390  1.00  0.00            
ATOM   3485  HB2 ASN   217      29.980  75.840  34.120  1.00  0.00            
ATOM   3486  HB3 ASN   217      30.190  75.640  32.430  1.00  0.00            
ATOM   3487  CG  ASN   217      30.270  73.850  33.650  1.00  0.00            
ATOM   3488  OD1 ASN   217      30.480  73.050  32.750  1.00  0.00            
ATOM   3489  ND2 ASN   217      29.890  73.420  34.830  1.00  0.00            
ATOM   3490 1HD2 ASN   217      29.880  72.420  35.010  1.00  0.00            
ATOM   3491 2HD2 ASN   217      29.870  74.140  35.530  1.00  0.00            
ATOM   3492  C   ASN   217      32.040  77.220  33.250  1.00  0.00            
ATOM   3493  O   ASN   217      31.860  77.830  34.260  1.00  0.00            
ATOM   3494  N   VAL   218      32.370  77.870  32.140  1.00  0.00            
ATOM   3495  H   VAL   218      32.680  77.270  31.380  1.00  0.00            
ATOM   3496  CA  VAL   218      32.620  79.290  32.030  1.00  0.00            
ATOM   3497  HA  VAL   218      32.390  79.820  32.960  1.00  0.00            
ATOM   3498  CB  VAL   218      34.070  79.490  31.590  1.00  0.00            
ATOM   3499  HB  VAL   218      34.240  78.900  30.690  1.00  0.00            
ATOM   3500  CG1 VAL   218      34.470  80.930  31.320  1.00  0.00            
ATOM   3501 1HG1 VAL   218      33.890  81.570  31.990  1.00  0.00            
ATOM   3502 2HG1 VAL   218      35.520  81.160  31.470  1.00  0.00            
ATOM   3503 3HG1 VAL   218      34.240  81.260  30.310  1.00  0.00            
ATOM   3504  CG2 VAL   218      35.140  79.040  32.630  1.00  0.00            
ATOM   3505 1HG2 VAL   218      34.970  79.650  33.520  1.00  0.00            
ATOM   3506 2HG2 VAL   218      34.950  77.970  32.710  1.00  0.00            
ATOM   3507 3HG2 VAL   218      36.130  79.210  32.210  1.00  0.00            
ATOM   3508  C   VAL   218      31.690  79.850  30.950  1.00  0.00            
ATOM   3509  O   VAL   218      31.360  79.130  29.970  1.00  0.00            
ATOM   3510  N   HIE   219      31.250  81.120  31.070  1.00  0.00            
ATOM   3511  H   HIE   219      31.470  81.650  31.900  1.00  0.00            
ATOM   3512  CA  HIE   219      30.370  81.800  30.130  1.00  0.00            
ATOM   3513  HA  HIE   219      30.520  81.390  29.130  1.00  0.00            
ATOM   3514  CB  HIE   219      28.840  81.620  30.450  1.00  0.00            
ATOM   3515  HB2 HIE   219      28.500  80.590  30.290  1.00  0.00            
ATOM   3516  HB3 HIE   219      28.690  81.820  31.510  1.00  0.00            
ATOM   3517  CG  HIE   219      27.980  82.580  29.640  1.00  0.00            
ATOM   3518  ND1 HIE   219      27.350  82.240  28.460  1.00  0.00            
ATOM   3519  CE1 HIE   219      26.540  83.250  28.250  1.00  0.00            
ATOM   3520  HE1 HIE   219      25.860  83.340  27.420  1.00  0.00            
ATOM   3521  NE2 HIE   219      26.780  84.250  29.080  1.00  0.00            
ATOM   3522  HE2 HIE   219      26.270  85.120  29.080  1.00  0.00            
ATOM   3523  CD2 HIE   219      27.620  83.850  30.050  1.00  0.00            
ATOM   3524  HD2 HIE   219      28.020  84.420  30.880  1.00  0.00            
ATOM   3525  C   HIE   219      30.700  83.230  30.030  1.00  0.00            
ATOM   3526  O   HIE   219      30.820  83.870  31.030  1.00  0.00            
ATOM   3527  N   VAL   220      30.940  83.770  28.840  1.00  0.00            
ATOM   3528  H   VAL   220      30.700  83.270  27.990  1.00  0.00            
ATOM   3529  CA  VAL   220      31.340  85.150  28.600  1.00  0.00            
ATOM   3530  HA  VAL   220      31.250  85.670  29.550  1.00  0.00            
ATOM   3531  CB  VAL   220      32.820  85.270  28.130  1.00  0.00            
ATOM   3532  HB  VAL   220      32.940  84.630  27.250  1.00  0.00            
ATOM   3533  CG1 VAL   220      33.240  86.670  27.720  1.00  0.00            
ATOM   3534 1HG1 VAL   220      32.540  87.110  27.010  1.00  0.00            
ATOM   3535 2HG1 VAL   220      33.220  87.260  28.640  1.00  0.00            
ATOM   3536 3HG1 VAL   220      34.250  86.630  27.320  1.00  0.00            
ATOM   3537  CG2 VAL   220      33.830  84.860  29.140  1.00  0.00            
ATOM   3538 1HG2 VAL   220      34.870  85.170  29.060  1.00  0.00            
ATOM   3539 2HG2 VAL   220      33.650  85.140  30.170  1.00  0.00            
ATOM   3540 3HG2 VAL   220      33.910  83.770  29.130  1.00  0.00            
ATOM   3541  C   VAL   220      30.430  85.750  27.550  1.00  0.00            
ATOM   3542  O   VAL   220      30.220  85.120  26.520  1.00  0.00            
ATOM   3543  N   THR   221      29.930  86.980  27.750  1.00  0.00            
ATOM   3544  H   THR   221      30.180  87.450  28.610  1.00  0.00            
ATOM   3545  CA  THR   221      29.180  87.680  26.710  1.00  0.00            
ATOM   3546  HA  THR   221      29.100  87.100  25.790  1.00  0.00            
ATOM   3547  CB  THR   221      27.670  87.820  27.150  1.00  0.00            
ATOM   3548  HB  THR   221      27.590  88.120  28.190  1.00  0.00            
ATOM   3549  CG2 THR   221      26.810  88.710  26.300  1.00  0.00            
ATOM   3550 1HG2 THR   221      25.810  88.860  26.700  1.00  0.00            
ATOM   3551 2HG2 THR   221      27.310  89.680  26.270  1.00  0.00            
ATOM   3552 3HG2 THR   221      26.890  88.260  25.310  1.00  0.00            
ATOM   3553  OG1 THR   221      27.100  86.550  27.030  1.00  0.00            
ATOM   3554  HG1 THR   221      26.340  86.630  27.610  1.00  0.00            
ATOM   3555  C   THR   221      29.950  88.990  26.530  1.00  0.00            
ATOM   3556  O   THR   221      30.020  89.940  27.330  1.00  0.00            
ATOM   3557  N   ASN   222      30.740  89.040  25.400  1.00  0.00            
ATOM   3558  H   ASN   222      30.830  88.190  24.850  1.00  0.00            
ATOM   3559  CA  ASN   222      31.610  90.200  25.110  1.00  0.00            
ATOM   3560  HA  ASN   222      31.900  90.650  26.060  1.00  0.00            
ATOM   3561  CB  ASN   222      32.880  89.730  24.370  1.00  0.00            
ATOM   3562  HB2 ASN   222      33.460  89.060  25.000  1.00  0.00            
ATOM   3563  HB3 ASN   222      32.610  89.230  23.440  1.00  0.00            
ATOM   3564  CG  ASN   222      33.800  90.890  24.170  1.00  0.00            
ATOM   3565  OD1 ASN   222      33.820  91.860  24.910  1.00  0.00            
ATOM   3566  ND2 ASN   222      34.560  90.850  23.150  1.00  0.00            
ATOM   3567 1HD2 ASN   222      35.130  91.660  22.960  1.00  0.00            
ATOM   3568 2HD2 ASN   222      34.520  90.120  22.450  1.00  0.00            
ATOM   3569  C   ASN   222      30.930  91.320  24.340  1.00  0.00            
ATOM   3570  O   ASN   222      31.050  91.410  23.110  1.00  0.00            
ATOM   3571  N   ASN   223      30.270  92.210  25.050  1.00  0.00            
ATOM   3572  H   ASN   223      30.180  91.990  26.030  1.00  0.00            
ATOM   3573  CA  ASN   223      29.490  93.320  24.510  1.00  0.00            
ATOM   3574  HA  ASN   223      29.220  92.980  23.510  1.00  0.00            
ATOM   3575  CB  ASN   223      28.220  93.570  25.370  1.00  0.00            
ATOM   3576  HB2 ASN   223      28.030  92.610  25.860  1.00  0.00            
ATOM   3577  HB3 ASN   223      28.370  94.380  26.080  1.00  0.00            
ATOM   3578  CG  ASN   223      27.020  94.040  24.550  1.00  0.00            
ATOM   3579  OD1 ASN   223      25.940  93.560  24.650  1.00  0.00            
ATOM   3580  ND2 ASN   223      27.250  95.030  23.700  1.00  0.00            
ATOM   3581 1HD2 ASN   223      26.510  95.340  23.080  1.00  0.00            
ATOM   3582 2HD2 ASN   223      28.100  95.560  23.860  1.00  0.00            
ATOM   3583  C   ASN   223      30.350  94.630  24.420  1.00  0.00            
ATOM   3584  O   ASN   223      29.810  95.730  24.430  1.00  0.00            
ATOM   3585  N   THR   224      31.750  94.550  24.390  1.00  0.00            
ATOM   3586  H   THR   224      32.170  93.650  24.210  1.00  0.00            
ATOM   3587  CA  THR   224      32.660  95.670  24.380  1.00  0.00            
ATOM   3588  HA  THR   224      32.250  96.570  24.840  1.00  0.00            
ATOM   3589  CB  THR   224      33.880  95.400  25.220  1.00  0.00            
ATOM   3590  HB  THR   224      34.360  96.370  25.380  1.00  0.00            
ATOM   3591  CG2 THR   224      33.560  94.860  26.680  1.00  0.00            
ATOM   3592 1HG2 THR   224      32.910  93.990  26.590  1.00  0.00            
ATOM   3593 2HG2 THR   224      34.440  94.570  27.250  1.00  0.00            
ATOM   3594 3HG2 THR   224      33.050  95.630  27.240  1.00  0.00            
ATOM   3595  OG1 THR   224      34.720  94.390  24.710  1.00  0.00            
ATOM   3596  HG1 THR   224      34.300  93.530  24.840  1.00  0.00            
ATOM   3597  C   THR   224      33.090  95.910  22.950  1.00  0.00            
ATOM   3598  O   THR   224      32.820  95.180  21.990  1.00  0.00            
ATOM   3599  N   ASN   225      33.670  97.060  22.680  1.00  0.00            
ATOM   3600  H   ASN   225      33.700  97.700  23.460  1.00  0.00            
ATOM   3601  CA  ASN   225      34.320  97.390  21.380  1.00  0.00            
ATOM   3602  HA  ASN   225      33.750  96.790  20.660  1.00  0.00            
ATOM   3603  CB  ASN   225      34.040  98.830  21.010  1.00  0.00            
ATOM   3604  HB2 ASN   225      32.970  98.950  21.180  1.00  0.00            
ATOM   3605  HB3 ASN   225      34.690  99.450  21.630  1.00  0.00            
ATOM   3606  CG  ASN   225      34.350  99.270  19.600  1.00  0.00            
ATOM   3607  OD1 ASN   225      34.250  98.560  18.630  1.00  0.00            
ATOM   3608  ND2 ASN   225      34.760 100.500  19.450  1.00  0.00            
ATOM   3609 1HD2 ASN   225      35.330 100.700  18.640  1.00  0.00            
ATOM   3610 2HD2 ASN   225      34.830 101.110  20.250  1.00  0.00            
ATOM   3611  C   ASN   225      35.740  96.900  21.270  1.00  0.00            
ATOM   3612  O   ASN   225      36.620  97.540  20.730  1.00  0.00            
ATOM   3613  N   LYS   226      36.160  95.780  21.910  1.00  0.00            
ATOM   3614  H   LYS   226      35.440  95.200  22.320  1.00  0.00            
ATOM   3615  CA  LYS   226      37.480  95.080  22.030  1.00  0.00            
ATOM   3616  HA  LYS   226      38.140  95.400  21.220  1.00  0.00            
ATOM   3617  CB  LYS   226      38.090  95.650  23.370  1.00  0.00            
ATOM   3618  HB2 LYS   226      37.360  95.600  24.180  1.00  0.00            
ATOM   3619  HB3 LYS   226      38.950  95.030  23.630  1.00  0.00            
ATOM   3620  CG  LYS   226      38.610  97.150  23.350  1.00  0.00            
ATOM   3621  HG2 LYS   226      39.070  97.290  22.370  1.00  0.00            
ATOM   3622  HG3 LYS   226      37.820  97.870  23.570  1.00  0.00            
ATOM   3623  CD  LYS   226      39.700  97.420  24.430  1.00  0.00            
ATOM   3624  HD2 LYS   226      39.280  97.170  25.400  1.00  0.00            
ATOM   3625  HD3 LYS   226      40.560  96.790  24.170  1.00  0.00            
ATOM   3626  CE  LYS   226      40.170  98.820  24.480  1.00  0.00            
ATOM   3627  HE2 LYS   226      40.800  99.010  23.620  1.00  0.00            
ATOM   3628  HE3 LYS   226      39.320  99.510  24.520  1.00  0.00            
ATOM   3629  NZ  LYS   226      41.060  99.170  25.590  1.00  0.00            
ATOM   3630  HZ1 LYS   226      41.330 100.130  25.440  1.00  0.00            
ATOM   3631  HZ2 LYS   226      40.610  99.020  26.480  1.00  0.00            
ATOM   3632  HZ3 LYS   226      41.900  98.610  25.610  1.00  0.00            
ATOM   3633  C   LYS   226      37.260  93.540  22.130  1.00  0.00            
ATOM   3634  O   LYS   226      36.300  92.960  22.590  1.00  0.00            
ATOM   3635  N   THR   227      38.350  92.810  21.730  1.00  0.00            
ATOM   3636  H   THR   227      39.170  93.340  21.470  1.00  0.00            
ATOM   3637  CA  THR   227      38.560  91.380  21.750  1.00  0.00            
ATOM   3638  HA  THR   227      37.590  90.890  21.730  1.00  0.00            
ATOM   3639  CB  THR   227      39.340  90.950  20.480  1.00  0.00            
ATOM   3640  HB  THR   227      40.180  91.630  20.350  1.00  0.00            
ATOM   3641  CG2 THR   227      39.710  89.520  20.360  1.00  0.00            
ATOM   3642 1HG2 THR   227      38.970  88.740  20.530  1.00  0.00            
ATOM   3643 2HG2 THR   227      40.250  89.220  19.460  1.00  0.00            
ATOM   3644 3HG2 THR   227      40.420  89.330  21.170  1.00  0.00            
ATOM   3645  OG1 THR   227      38.470  91.080  19.390  1.00  0.00            
ATOM   3646  HG1 THR   227      38.120  91.950  19.180  1.00  0.00            
ATOM   3647  C   THR   227      39.200  90.870  23.110  1.00  0.00            
ATOM   3648  O   THR   227      40.240  91.270  23.560  1.00  0.00            
ATOM   3649  N   VAL   228      38.480  89.940  23.740  1.00  0.00            
ATOM   3650  H   VAL   228      37.560  89.750  23.370  1.00  0.00            
ATOM   3651  CA  VAL   228      38.920  89.070  24.860  1.00  0.00            
ATOM   3652  HA  VAL   228      39.420  89.710  25.590  1.00  0.00            
ATOM   3653  CB  VAL   228      37.720  88.270  25.440  1.00  0.00            
ATOM   3654  HB  VAL   228      37.050  87.930  24.660  1.00  0.00            
ATOM   3655  CG1 VAL   228      38.010  87.110  26.370  1.00  0.00            
ATOM   3656 1HG1 VAL   228      37.140  86.670  26.860  1.00  0.00            
ATOM   3657 2HG1 VAL   228      38.610  86.330  25.920  1.00  0.00            
ATOM   3658 3HG1 VAL   228      38.770  87.600  26.980  1.00  0.00            
ATOM   3659  CG2 VAL   228      36.800  89.240  26.250  1.00  0.00            
ATOM   3660 1HG2 VAL   228      36.150  89.830  25.600  1.00  0.00            
ATOM   3661 2HG2 VAL   228      36.130  88.670  26.890  1.00  0.00            
ATOM   3662 3HG2 VAL   228      37.400  89.900  26.870  1.00  0.00            
ATOM   3663  C   VAL   228      39.910  88.050  24.310  1.00  0.00            
ATOM   3664  O   VAL   228      39.710  87.540  23.220  1.00  0.00            
ATOM   3665  N   LYS   229      40.870  87.730  25.180  1.00  0.00            
ATOM   3666  H   LYS   229      41.050  88.260  26.020  1.00  0.00            
ATOM   3667  CA  LYS   229      42.050  86.770  25.020  1.00  0.00            
ATOM   3668  HA  LYS   229      41.800  85.930  24.370  1.00  0.00            
ATOM   3669  CB  LYS   229      43.230  87.590  24.510  1.00  0.00            
ATOM   3670  HB2 LYS   229      43.310  88.550  25.020  1.00  0.00            
ATOM   3671  HB3 LYS   229      44.160  87.040  24.630  1.00  0.00            
ATOM   3672  CG  LYS   229      43.110  87.990  23.020  1.00  0.00            
ATOM   3673  HG2 LYS   229      42.690  87.180  22.420  1.00  0.00            
ATOM   3674  HG3 LYS   229      42.390  88.800  22.860  1.00  0.00            
ATOM   3675  CD  LYS   229      44.470  88.290  22.430  1.00  0.00            
ATOM   3676  HD2 LYS   229      45.110  87.430  22.600  1.00  0.00            
ATOM   3677  HD3 LYS   229      44.320  88.350  21.350  1.00  0.00            
ATOM   3678  CE  LYS   229      45.180  89.540  23.000  1.00  0.00            
ATOM   3679  HE2 LYS   229      44.470  90.370  22.900  1.00  0.00            
ATOM   3680  HE3 LYS   229      45.350  89.350  24.050  1.00  0.00            
ATOM   3681  NZ  LYS   229      46.520  89.790  22.390  1.00  0.00            
ATOM   3682  HZ1 LYS   229      46.410  90.030  21.410  1.00  0.00            
ATOM   3683  HZ2 LYS   229      47.090  90.480  22.870  1.00  0.00            
ATOM   3684  HZ3 LYS   229      47.080  88.950  22.410  1.00  0.00            
ATOM   3685  C   LYS   229      42.300  86.060  26.380  1.00  0.00            
ATOM   3686  O   LYS   229      41.890  86.560  27.440  1.00  0.00            
ATOM   3687  N   LYS   230      42.890  84.890  26.390  1.00  0.00            
ATOM   3688  H   LYS   230      43.160  84.600  25.460  1.00  0.00            
ATOM   3689  CA  LYS   230      43.510  84.050  27.460  1.00  0.00            
ATOM   3690  HA  LYS   230      43.510  83.030  27.080  1.00  0.00            
ATOM   3691  CB  LYS   230      44.990  84.390  27.710  1.00  0.00            
ATOM   3692  HB2 LYS   230      45.160  85.360  27.240  1.00  0.00            
ATOM   3693  HB3 LYS   230      45.190  84.690  28.740  1.00  0.00            
ATOM   3694  CG  LYS   230      45.990  83.480  27.090  1.00  0.00            
ATOM   3695  HG2 LYS   230      45.960  82.440  27.440  1.00  0.00            
ATOM   3696  HG3 LYS   230      45.830  83.470  26.020  1.00  0.00            
ATOM   3697  CD  LYS   230      47.320  84.040  27.540  1.00  0.00            
ATOM   3698  HD2 LYS   230      47.260  85.100  27.300  1.00  0.00            
ATOM   3699  HD3 LYS   230      47.430  83.860  28.610  1.00  0.00            
ATOM   3700  CE  LYS   230      48.620  83.500  26.890  1.00  0.00            
ATOM   3701  HE2 LYS   230      48.570  83.570  25.800  1.00  0.00            
ATOM   3702  HE3 LYS   230      49.500  84.090  27.130  1.00  0.00            
ATOM   3703  NZ  LYS   230      48.760  82.070  27.150  1.00  0.00            
ATOM   3704  HZ1 LYS   230      49.700  81.800  26.900  1.00  0.00            
ATOM   3705  HZ2 LYS   230      48.500  81.970  28.120  1.00  0.00            
ATOM   3706  HZ3 LYS   230      48.030  81.570  26.660  1.00  0.00            
ATOM   3707  C   LYS   230      42.700  83.950  28.750  1.00  0.00            
ATOM   3708  O   LYS   230      42.930  84.610  29.770  1.00  0.00            
ATOM   3709  N   ILE   231      41.800  82.970  28.740  1.00  0.00            
ATOM   3710  H   ILE   231      41.570  82.650  27.810  1.00  0.00            
ATOM   3711  CA  ILE   231      40.920  82.600  29.870  1.00  0.00            
ATOM   3712  HA  ILE   231      40.550  83.430  30.460  1.00  0.00            
ATOM   3713  CB  ILE   231      39.640  81.770  29.330  1.00  0.00            
ATOM   3714  HB  ILE   231      39.980  80.830  28.900  1.00  0.00            
ATOM   3715  CG2 ILE   231      38.650  81.450  30.450  1.00  0.00            
ATOM   3716 1HG2 ILE   231      39.080  81.160  31.410  1.00  0.00            
ATOM   3717 2HG2 ILE   231      37.880  82.220  30.510  1.00  0.00            
ATOM   3718 3HG2 ILE   231      38.170  80.520  30.140  1.00  0.00            
ATOM   3719  CG1 ILE   231      38.990  82.430  28.160  1.00  0.00            
ATOM   3720 2HG1 ILE   231      39.540  82.330  27.220  1.00  0.00            
ATOM   3721 3HG1 ILE   231      38.140  81.840  27.830  1.00  0.00            
ATOM   3722  CD1 ILE   231      38.600  83.890  28.270  1.00  0.00            
ATOM   3723 1HD1 ILE   231      39.290  84.620  28.680  1.00  0.00            
ATOM   3724 2HD1 ILE   231      38.220  84.230  27.310  1.00  0.00            
ATOM   3725 3HD1 ILE   231      37.810  84.040  29.010  1.00  0.00            
ATOM   3726  C   ILE   231      41.850  81.800  30.790  1.00  0.00            
ATOM   3727  O   ILE   231      42.140  80.650  30.530  1.00  0.00            
ATOM   3728  N   LYS   232      42.240  82.390  31.940  1.00  0.00            
ATOM   3729  H   LYS   232      41.760  83.240  32.190  1.00  0.00            
ATOM   3730  CA  LYS   232      43.000  81.730  33.010  1.00  0.00            
ATOM   3731  HA  LYS   232      43.570  80.870  32.650  1.00  0.00            
ATOM   3732  CB  LYS   232      44.110  82.710  33.320  1.00  0.00            
ATOM   3733  HB2 LYS   232      44.750  82.860  32.460  1.00  0.00            
ATOM   3734  HB3 LYS   232      43.670  83.640  33.670  1.00  0.00            
ATOM   3735  CG  LYS   232      45.000  82.370  34.500  1.00  0.00            
ATOM   3736  HG2 LYS   232      44.440  82.060  35.390  1.00  0.00            
ATOM   3737  HG3 LYS   232      45.590  81.510  34.190  1.00  0.00            
ATOM   3738  CD  LYS   232      46.020  83.420  34.880  1.00  0.00            
ATOM   3739  HD2 LYS   232      46.610  83.770  34.040  1.00  0.00            
ATOM   3740  HD3 LYS   232      45.450  84.230  35.340  1.00  0.00            
ATOM   3741  CE  LYS   232      46.970  82.940  35.980  1.00  0.00            
ATOM   3742  HE2 LYS   232      47.500  83.850  36.260  1.00  0.00            
ATOM   3743  HE3 LYS   232      46.370  82.650  36.850  1.00  0.00            
ATOM   3744  NZ  LYS   232      47.890  81.860  35.550  1.00  0.00            
ATOM   3745  HZ1 LYS   232      48.700  81.830  36.150  1.00  0.00            
ATOM   3746  HZ2 LYS   232      47.420  80.960  35.580  1.00  0.00            
ATOM   3747  HZ3 LYS   232      48.300  82.040  34.650  1.00  0.00            
ATOM   3748  C   LYS   232      42.020  81.350  34.150  1.00  0.00            
ATOM   3749  O   LYS   232      41.010  82.030  34.350  1.00  0.00            
ATOM   3750  N   ILE   233      42.290  80.190  34.730  1.00  0.00            
ATOM   3751  H   ILE   233      43.230  79.840  34.640  1.00  0.00            
ATOM   3752  CA  ILE   233      41.470  79.600  35.830  1.00  0.00            
ATOM   3753  HA  ILE   233      40.800  80.320  36.290  1.00  0.00            
ATOM   3754  CB  ILE   233      40.590  78.420  35.180  1.00  0.00            
ATOM   3755  HB  ILE   233      41.330  77.630  35.080  1.00  0.00            
ATOM   3756  CG2 ILE   233      39.650  77.820  36.190  1.00  0.00            
ATOM   3757 1HG2 ILE   233      40.220  77.350  36.990  1.00  0.00            
ATOM   3758 2HG2 ILE   233      39.090  78.580  36.730  1.00  0.00            
ATOM   3759 3HG2 ILE   233      38.930  77.110  35.790  1.00  0.00            
ATOM   3760  CG1 ILE   233      39.880  78.680  33.810  1.00  0.00            
ATOM   3761 2HG1 ILE   233      38.850  78.330  33.810  1.00  0.00            
ATOM   3762 3HG1 ILE   233      39.700  79.750  33.710  1.00  0.00            
ATOM   3763  CD1 ILE   233      40.560  78.130  32.550  1.00  0.00            
ATOM   3764 1HD1 ILE   233      40.650  77.050  32.670  1.00  0.00            
ATOM   3765 2HD1 ILE   233      39.960  78.420  31.690  1.00  0.00            
ATOM   3766 3HD1 ILE   233      41.520  78.630  32.420  1.00  0.00            
ATOM   3767  C   ILE   233      42.400  79.130  36.910  1.00  0.00            
ATOM   3768  O   ILE   233      43.520  78.640  36.570  1.00  0.00            
ATOM   3769  N   SER   234      42.090  79.170  38.220  1.00  0.00            
ATOM   3770  H   SER   234      41.180  79.530  38.460  1.00  0.00            
ATOM   3771  CA  SER   234      42.940  78.770  39.400  1.00  0.00            
ATOM   3772  HA  SER   234      43.420  77.850  39.070  1.00  0.00            
ATOM   3773  CB  SER   234      43.950  79.910  39.740  1.00  0.00            
ATOM   3774  HB2 SER   234      44.620  79.550  40.520  1.00  0.00            
ATOM   3775  HB3 SER   234      44.430  80.100  38.780  1.00  0.00            
ATOM   3776  OG  SER   234      43.280  81.120  40.060  1.00  0.00            
ATOM   3777  HG  SER   234      42.980  81.520  39.240  1.00  0.00            
ATOM   3778  C   SER   234      42.190  78.370  40.610  1.00  0.00            
ATOM   3779  O   SER   234      40.950  78.550  40.720  1.00  0.00            
ATOM   3780  N   VAL   235      42.790  77.530  41.480  1.00  0.00            
ATOM   3781  H   VAL   235      43.720  77.230  41.220  1.00  0.00            
ATOM   3782  CA  VAL   235      42.200  77.090  42.820  1.00  0.00            
ATOM   3783  HA  VAL   235      41.220  77.570  42.910  1.00  0.00            
ATOM   3784  CB  VAL   235      42.000  75.530  42.860  1.00  0.00            
ATOM   3785  HB  VAL   235      42.980  75.070  42.720  1.00  0.00            
ATOM   3786  CG1 VAL   235      41.280  75.160  44.120  1.00  0.00            
ATOM   3787 1HG1 VAL   235      40.260  75.540  44.040  1.00  0.00            
ATOM   3788 2HG1 VAL   235      41.210  74.070  44.110  1.00  0.00            
ATOM   3789 3HG1 VAL   235      41.670  75.580  45.040  1.00  0.00            
ATOM   3790  CG2 VAL   235      41.130  74.970  41.670  1.00  0.00            
ATOM   3791 1HG2 VAL   235      41.240  73.890  41.730  1.00  0.00            
ATOM   3792 2HG2 VAL   235      40.090  75.230  41.820  1.00  0.00            
ATOM   3793 3HG2 VAL   235      41.470  75.140  40.650  1.00  0.00            
ATOM   3794  C   VAL   235      43.030  77.590  43.920  1.00  0.00            
ATOM   3795  O   VAL   235      44.250  77.290  43.830  1.00  0.00            
ATOM   3796  N   ARG   236      42.430  78.150  44.980  1.00  0.00            
ATOM   3797  H   ARG   236      41.440  78.010  45.090  1.00  0.00            
ATOM   3798  CA  ARG   236      43.100  78.680  46.130  1.00  0.00            
ATOM   3799  HA  ARG   236      44.180  78.600  46.020  1.00  0.00            
ATOM   3800  CB  ARG   236      42.740  80.140  46.390  1.00  0.00            
ATOM   3801  HB2 ARG   236      42.770  80.630  45.420  1.00  0.00            
ATOM   3802  HB3 ARG   236      41.700  80.070  46.720  1.00  0.00            
ATOM   3803  CG  ARG   236      43.660  80.860  47.380  1.00  0.00            
ATOM   3804  HG2 ARG   236      43.400  80.490  48.370  1.00  0.00            
ATOM   3805  HG3 ARG   236      44.670  80.640  47.040  1.00  0.00            
ATOM   3806  CD  ARG   236      43.580  82.340  47.540  1.00  0.00            
ATOM   3807  HD2 ARG   236      44.260  82.740  48.290  1.00  0.00            
ATOM   3808  HD3 ARG   236      43.820  82.710  46.550  1.00  0.00            
ATOM   3809  NE  ARG   236      42.290  82.800  48.090  1.00  0.00            
ATOM   3810  HE  ARG   236      42.130  82.800  49.090  1.00  0.00            
ATOM   3811  CZ  ARG   236      41.230  83.200  47.350  1.00  0.00            
ATOM   3812  NH1 ARG   236      41.180  83.100  46.070  1.00  0.00            
ATOM   3813 1HH1 ARG   236      42.010  82.920  45.530  1.00  0.00            
ATOM   3814 2HH1 ARG   236      40.340  83.220  45.530  1.00  0.00            
ATOM   3815  NH2 ARG   236      40.140  83.540  47.980  1.00  0.00            
ATOM   3816 1HH2 ARG   236      40.180  83.440  48.990  1.00  0.00            
ATOM   3817 2HH2 ARG   236      39.370  83.930  47.460  1.00  0.00            
ATOM   3818  C   ARG   236      42.760  77.720  47.340  1.00  0.00            
ATOM   3819  O   ARG   236      41.570  77.470  47.550  1.00  0.00            
ATOM   3820  N   GLN   237      43.820  77.420  48.090  1.00  0.00            
ATOM   3821  H   GLN   237      44.740  77.630  47.740  1.00  0.00            
ATOM   3822  CA  GLN   237      43.650  77.120  49.470  1.00  0.00            
ATOM   3823  HA  GLN   237      42.660  76.700  49.610  1.00  0.00            
ATOM   3824  CB  GLN   237      44.660  76.000  49.990  1.00  0.00            
ATOM   3825  HB2 GLN   237      44.740  75.190  49.270  1.00  0.00            
ATOM   3826  HB3 GLN   237      45.650  76.430  50.130  1.00  0.00            
ATOM   3827  CG  GLN   237      44.120  75.400  51.290  1.00  0.00            
ATOM   3828  HG2 GLN   237      43.980  76.190  52.020  1.00  0.00            
ATOM   3829  HG3 GLN   237      43.200  74.860  51.050  1.00  0.00            
ATOM   3830  CD  GLN   237      45.150  74.410  51.880  1.00  0.00            
ATOM   3831  OE1 GLN   237      46.060  74.800  52.590  1.00  0.00            
ATOM   3832  NE2 GLN   237      44.840  73.140  51.750  1.00  0.00            
ATOM   3833 1HE2 GLN   237      45.470  72.450  52.130  1.00  0.00            
ATOM   3834 2HE2 GLN   237      43.980  72.800  51.350  1.00  0.00            
ATOM   3835  C   GLN   237      43.880  78.310  50.330  1.00  0.00            
ATOM   3836  O   GLN   237      44.830  78.990  50.070  1.00  0.00            
ATOM   3837  N   TYR   238      43.130  78.500  51.430  1.00  0.00            
ATOM   3838  H   TYR   238      42.320  77.900  51.480  1.00  0.00            
ATOM   3839  CA  TYR   238      43.490  79.340  52.560  1.00  0.00            
ATOM   3840  HA  TYR   238      44.540  79.620  52.450  1.00  0.00            
ATOM   3841  CB  TYR   238      42.720  80.670  52.510  1.00  0.00            
ATOM   3842  HB2 TYR   238      43.110  81.250  51.670  1.00  0.00            
ATOM   3843  HB3 TYR   238      41.650  80.550  52.370  1.00  0.00            
ATOM   3844  CG  TYR   238      42.850  81.590  53.730  1.00  0.00            
ATOM   3845  CD1 TYR   238      41.910  81.420  54.740  1.00  0.00            
ATOM   3846  HD1 TYR   238      41.290  80.530  54.750  1.00  0.00            
ATOM   3847  CE1 TYR   238      41.730  82.380  55.740  1.00  0.00            
ATOM   3848  HE1 TYR   238      41.020  82.280  56.560  1.00  0.00            
ATOM   3849  CZ  TYR   238      42.550  83.510  55.770  1.00  0.00            
ATOM   3850  OH  TYR   238      42.300  84.430  56.680  1.00  0.00            
ATOM   3851  HH  TYR   238      41.680  84.230  57.380  1.00  0.00            
ATOM   3852  CE2 TYR   238      43.510  83.720  54.790  1.00  0.00            
ATOM   3853  HE2 TYR   238      44.100  84.630  54.780  1.00  0.00            
ATOM   3854  CD2 TYR   238      43.640  82.770  53.730  1.00  0.00            
ATOM   3855  HD2 TYR   238      44.250  83.140  52.920  1.00  0.00            
ATOM   3856  C   TYR   238      43.340  78.640  53.920  1.00  0.00            
ATOM   3857  O   TYR   238      42.340  77.890  54.080  1.00  0.00            
ATOM   3858  N   ALA   239      44.320  78.750  54.760  1.00  0.00            
ATOM   3859  H   ALA   239      44.820  79.620  54.630  1.00  0.00            
ATOM   3860  CA  ALA   239      44.440  78.080  56.040  1.00  0.00            
ATOM   3861  HA  ALA   239      43.490  77.580  56.240  1.00  0.00            
ATOM   3862  CB  ALA   239      45.560  76.990  55.880  1.00  0.00            
ATOM   3863  HB1 ALA   239      46.460  77.530  56.200  1.00  0.00            
ATOM   3864  HB2 ALA   239      45.340  76.110  56.480  1.00  0.00            
ATOM   3865  HB3 ALA   239      45.720  76.600  54.880  1.00  0.00            
ATOM   3866  C   ALA   239      44.620  79.140  57.160  1.00  0.00            
ATOM   3867  O   ALA   239      44.910  80.310  56.870  1.00  0.00            
ATOM   3868  N   ASP   240      44.490  78.720  58.370  1.00  0.00            
ATOM   3869  H   ASP   240      44.240  77.740  58.460  1.00  0.00            
ATOM   3870  CA  ASP   240      44.390  79.600  59.550  1.00  0.00            
ATOM   3871  HA  ASP   240      45.040  80.430  59.290  1.00  0.00            
ATOM   3872  CB  ASP   240      42.950  80.070  59.650  1.00  0.00            
ATOM   3873  HB2 ASP   240      42.700  80.650  58.770  1.00  0.00            
ATOM   3874  HB3 ASP   240      42.330  79.180  59.540  1.00  0.00            
ATOM   3875  CG  ASP   240      42.510  80.800  60.840  1.00  0.00            
ATOM   3876  OD1 ASP   240      41.300  81.130  60.880  1.00  0.00            
ATOM   3877  OD2 ASP   240      43.340  81.210  61.640  1.00  0.00            
ATOM   3878  C   ASP   240      44.790  78.900  60.780  1.00  0.00            
ATOM   3879  O   ASP   240      44.050  78.050  61.190  1.00  0.00            
ATOM   3880  N   ILE   241      45.880  79.250  61.480  1.00  0.00            
ATOM   3881  H   ILE   241      46.450  79.950  61.040  1.00  0.00            
ATOM   3882  CA  ILE   241      46.310  78.730  62.790  1.00  0.00            
ATOM   3883  HA  ILE   241      46.030  77.690  62.950  1.00  0.00            
ATOM   3884  CB  ILE   241      47.860  78.800  62.990  1.00  0.00            
ATOM   3885  HB  ILE   241      48.130  79.860  63.030  1.00  0.00            
ATOM   3886  CG2 ILE   241      48.280  78.240  64.360  1.00  0.00            
ATOM   3887 1HG2 ILE   241      49.350  78.410  64.490  1.00  0.00            
ATOM   3888 2HG2 ILE   241      47.770  78.750  65.180  1.00  0.00            
ATOM   3889 3HG2 ILE   241      48.080  77.170  64.350  1.00  0.00            
ATOM   3890  CG1 ILE   241      48.660  78.020  61.890  1.00  0.00            
ATOM   3891 2HG1 ILE   241      48.420  76.970  62.050  1.00  0.00            
ATOM   3892 3HG1 ILE   241      48.380  78.260  60.870  1.00  0.00            
ATOM   3893  CD1 ILE   241      50.150  78.240  61.990  1.00  0.00            
ATOM   3894 1HD1 ILE   241      50.560  77.630  62.800  1.00  0.00            
ATOM   3895 2HD1 ILE   241      50.620  77.830  61.100  1.00  0.00            
ATOM   3896 3HD1 ILE   241      50.310  79.310  62.170  1.00  0.00            
ATOM   3897  C   ILE   241      45.610  79.570  63.860  1.00  0.00            
ATOM   3898  O   ILE   241      45.850  80.730  64.010  1.00  0.00            
ATOM   3899  N   CYS   242      44.670  78.940  64.620  1.00  0.00            
ATOM   3900  H   CYS   242      44.420  77.990  64.370  1.00  0.00            
ATOM   3901  CA  CYS   242      43.910  79.470  65.770  1.00  0.00            
ATOM   3902  HA  CYS   242      43.520  80.470  65.600  1.00  0.00            
ATOM   3903  CB  CYS   242      42.670  78.550  65.840  1.00  0.00            
ATOM   3904  HB2 CYS   242      42.980  77.610  66.300  1.00  0.00            
ATOM   3905  HB3 CYS   242      41.930  78.980  66.520  1.00  0.00            
ATOM   3906  SG  CYS   242      42.100  78.240  64.210  1.00  0.00            
ATOM   3907  HG  CYS   242      42.160  79.480  63.730  1.00  0.00            
ATOM   3908  C   CYS   242      44.630  79.540  67.160  1.00  0.00            
ATOM   3909  O   CYS   242      44.050  80.050  68.090  1.00  0.00            
ATOM   3910  N   LEU   243      45.820  78.970  67.250  1.00  0.00            
ATOM   3911  H   LEU   243      46.140  78.620  66.360  1.00  0.00            
ATOM   3912  CA  LEU   243      46.620  78.870  68.460  1.00  0.00            
ATOM   3913  HA  LEU   243      46.080  79.410  69.250  1.00  0.00            
ATOM   3914  CB  LEU   243      46.650  77.420  68.910  1.00  0.00            
ATOM   3915  HB2 LEU   243      47.080  76.820  68.110  1.00  0.00            
ATOM   3916  HB3 LEU   243      47.360  77.390  69.740  1.00  0.00            
ATOM   3917  CG  LEU   243      45.300  76.860  69.320  1.00  0.00            
ATOM   3918  HG  LEU   243      44.550  77.240  68.620  1.00  0.00            
ATOM   3919  CD1 LEU   243      45.380  75.350  69.360  1.00  0.00            
ATOM   3920 1HD1 LEU   243      45.660  74.920  68.400  1.00  0.00            
ATOM   3921 2HD1 LEU   243      46.060  74.990  70.140  1.00  0.00            
ATOM   3922 3HD1 LEU   243      44.420  74.900  69.610  1.00  0.00            
ATOM   3923  CD2 LEU   243      44.860  77.410  70.720  1.00  0.00            
ATOM   3924 1HD2 LEU   243      44.460  78.430  70.630  1.00  0.00            
ATOM   3925 2HD2 LEU   243      44.130  76.810  71.260  1.00  0.00            
ATOM   3926 3HD2 LEU   243      45.690  77.390  71.420  1.00  0.00            
ATOM   3927  C   LEU   243      48.020  79.510  68.300  1.00  0.00            
ATOM   3928  O   LEU   243      48.430  79.940  67.230  1.00  0.00            
ATOM   3929  N   PHE   244      48.630  79.760  69.450  1.00  0.00            
ATOM   3930  H   PHE   244      48.210  79.560  70.340  1.00  0.00            
ATOM   3931  CA  PHE   244      49.990  80.190  69.580  1.00  0.00            
ATOM   3932  HA  PHE   244      50.150  80.280  70.650  1.00  0.00            
ATOM   3933  CB  PHE   244      50.940  79.120  69.100  1.00  0.00            
ATOM   3934  HB2 PHE   244      50.520  78.140  69.370  1.00  0.00            
ATOM   3935  HB3 PHE   244      51.020  79.070  68.020  1.00  0.00            
ATOM   3936  CG  PHE   244      52.310  79.260  69.760  1.00  0.00            
ATOM   3937  CD1 PHE   244      52.530  78.980  71.160  1.00  0.00            
ATOM   3938  HD1 PHE   244      51.700  78.500  71.650  1.00  0.00            
ATOM   3939  CE1 PHE   244      53.750  79.250  71.810  1.00  0.00            
ATOM   3940  HE1 PHE   244      54.020  78.990  72.820  1.00  0.00            
ATOM   3941  CZ  PHE   244      54.740  79.870  71.080  1.00  0.00            
ATOM   3942  HZ  PHE   244      55.730  80.030  71.480  1.00  0.00            
ATOM   3943  CE2 PHE   244      54.420  80.330  69.820  1.00  0.00            
ATOM   3944  HE2 PHE   244      55.200  80.880  69.320  1.00  0.00            
ATOM   3945  CD2 PHE   244      53.240  79.950  69.090  1.00  0.00            
ATOM   3946  HD2 PHE   244      53.000  80.220  68.070  1.00  0.00            
ATOM   3947  C   PHE   244      50.160  81.610  68.950  1.00  0.00            
ATOM   3948  O   PHE   244      51.190  81.890  68.270  1.00  0.00            
ATOM   3949  N   ASN   245      49.220  82.460  69.240  1.00  0.00            
ATOM   3950  H   ASN   245      48.570  82.160  69.950  1.00  0.00            
ATOM   3951  CA  ASN   245      48.900  83.730  68.560  1.00  0.00            
ATOM   3952  HA  ASN   245      47.890  83.940  68.930  1.00  0.00            
ATOM   3953  CB  ASN   245      49.900  84.800  68.970  1.00  0.00            
ATOM   3954  HB2 ASN   245      49.980  84.890  70.060  1.00  0.00            
ATOM   3955  HB3 ASN   245      50.930  84.540  68.730  1.00  0.00            
ATOM   3956  CG  ASN   245      49.560  86.130  68.330  1.00  0.00            
ATOM   3957  OD1 ASN   245      48.420  86.490  68.140  1.00  0.00            
ATOM   3958  ND2 ASN   245      50.500  86.950  68.050  1.00  0.00            
ATOM   3959 1HD2 ASN   245      50.330  87.550  67.260  1.00  0.00            
ATOM   3960 2HD2 ASN   245      51.450  86.650  68.230  1.00  0.00            
ATOM   3961  C   ASN   245      48.670  83.570  67.040  1.00  0.00            
ATOM   3962  O   ASN   245      49.550  83.210  66.320  1.00  0.00            
ATOM   3963  N   THR   246      47.400  83.720  66.630  1.00  0.00            
ATOM   3964  H   THR   246      46.810  84.210  67.290  1.00  0.00            
ATOM   3965  CA  THR   246      46.760  83.330  65.350  1.00  0.00            
ATOM   3966  HA  THR   246      46.850  82.240  65.250  1.00  0.00            
ATOM   3967  CB  THR   246      45.290  83.720  65.440  1.00  0.00            
ATOM   3968  HB  THR   246      44.920  83.280  66.360  1.00  0.00            
ATOM   3969  CG2 THR   246      44.980  85.180  65.460  1.00  0.00            
ATOM   3970 1HG2 THR   246      43.900  85.180  65.620  1.00  0.00            
ATOM   3971 2HG2 THR   246      45.580  85.740  66.170  1.00  0.00            
ATOM   3972 3HG2 THR   246      45.290  85.640  64.530  1.00  0.00            
ATOM   3973  OG1 THR   246      44.580  83.080  64.450  1.00  0.00            
ATOM   3974  HG1 THR   246      45.040  82.260  64.280  1.00  0.00            
ATOM   3975  C   THR   246      47.400  83.940  64.060  1.00  0.00            
ATOM   3976  O   THR   246      47.940  85.070  64.010  1.00  0.00            
ATOM   3977  N   ALA   247      47.440  83.150  62.980  1.00  0.00            
ATOM   3978  H   ALA   247      47.090  82.220  63.130  1.00  0.00            
ATOM   3979  CA  ALA   247      48.270  83.330  61.790  1.00  0.00            
ATOM   3980  HA  ALA   247      48.510  84.390  61.680  1.00  0.00            
ATOM   3981  CB  ALA   247      49.620  82.660  61.950  1.00  0.00            
ATOM   3982  HB1 ALA   247      49.530  81.620  62.260  1.00  0.00            
ATOM   3983  HB2 ALA   247      50.120  82.690  60.990  1.00  0.00            
ATOM   3984  HB3 ALA   247      50.260  83.110  62.720  1.00  0.00            
ATOM   3985  C   ALA   247      47.610  82.690  60.540  1.00  0.00            
ATOM   3986  O   ALA   247      47.140  81.640  60.630  1.00  0.00            
ATOM   3987  N   GLN   248      47.560  83.380  59.410  1.00  0.00            
ATOM   3988  H   GLN   248      47.910  84.330  59.410  1.00  0.00            
ATOM   3989  CA  GLN   248      46.790  82.910  58.230  1.00  0.00            
ATOM   3990  HA  GLN   248      46.410  81.890  58.390  1.00  0.00            
ATOM   3991  CB  GLN   248      45.570  83.830  57.970  1.00  0.00            
ATOM   3992  HB2 GLN   248      45.930  84.860  57.850  1.00  0.00            
ATOM   3993  HB3 GLN   248      45.030  83.540  57.070  1.00  0.00            
ATOM   3994  CG  GLN   248      44.510  83.680  59.050  1.00  0.00            
ATOM   3995  HG2 GLN   248      43.660  84.320  58.830  1.00  0.00            
ATOM   3996  HG3 GLN   248      44.180  82.650  59.160  1.00  0.00            
ATOM   3997  CD  GLN   248      44.890  84.200  60.460  1.00  0.00            
ATOM   3998  OE1 GLN   248      45.420  85.250  60.590  1.00  0.00            
ATOM   3999  NE2 GLN   248      44.560  83.570  61.610  1.00  0.00            
ATOM   4000 1HE2 GLN   248      44.610  84.050  62.490  1.00  0.00            
ATOM   4001 2HE2 GLN   248      44.200  82.620  61.640  1.00  0.00            
ATOM   4002  C   GLN   248      47.670  82.900  56.980  1.00  0.00            
ATOM   4003  O   GLN   248      48.490  83.760  56.630  1.00  0.00            
ATOM   4004  N   TYR   249      47.340  81.950  56.070  1.00  0.00            
ATOM   4005  H   TYR   249      46.470  81.470  56.240  1.00  0.00            
ATOM   4006  CA  TYR   249      48.090  81.630  54.800  1.00  0.00            
ATOM   4007  HA  TYR   249      48.620  82.560  54.610  1.00  0.00            
ATOM   4008  CB  TYR   249      49.140  80.530  54.960  1.00  0.00            
ATOM   4009  HB2 TYR   249      48.580  79.600  55.030  1.00  0.00            
ATOM   4010  HB3 TYR   249      49.710  80.510  54.030  1.00  0.00            
ATOM   4011  CG  TYR   249      50.040  80.590  56.160  1.00  0.00            
ATOM   4012  CD1 TYR   249      51.300  81.210  56.170  1.00  0.00            
ATOM   4013  HD1 TYR   249      51.710  81.550  55.220  1.00  0.00            
ATOM   4014  CE1 TYR   249      52.060  81.320  57.350  1.00  0.00            
ATOM   4015  HE1 TYR   249      53.000  81.850  57.410  1.00  0.00            
ATOM   4016  CZ  TYR   249      51.620  80.670  58.530  1.00  0.00            
ATOM   4017  OH  TYR   249      52.350  80.740  59.690  1.00  0.00            
ATOM   4018  HH  TYR   249      52.970  81.440  59.470  1.00  0.00            
ATOM   4019  CE2 TYR   249      50.420  79.990  58.510  1.00  0.00            
ATOM   4020  HE2 TYR   249      50.060  79.500  59.410  1.00  0.00            
ATOM   4021  CD2 TYR   249      49.630  79.930  57.330  1.00  0.00            
ATOM   4022  HD2 TYR   249      48.670  79.450  57.360  1.00  0.00            
ATOM   4023  C   TYR   249      47.190  81.350  53.620  1.00  0.00            
ATOM   4024  O   TYR   249      46.060  80.840  53.810  1.00  0.00            
ATOM   4025  N   LYS   250      47.570  81.710  52.360  1.00  0.00            
ATOM   4026  H   LYS   250      48.480  82.140  52.260  1.00  0.00            
ATOM   4027  CA  LYS   250      47.010  81.150  51.130  1.00  0.00            
ATOM   4028  HA  LYS   250      46.210  80.480  51.460  1.00  0.00            
ATOM   4029  CB  LYS   250      46.430  82.300  50.240  1.00  0.00            
ATOM   4030  HB2 LYS   250      45.890  81.960  49.360  1.00  0.00            
ATOM   4031  HB3 LYS   250      45.750  82.910  50.830  1.00  0.00            
ATOM   4032  CG  LYS   250      47.480  83.300  49.630  1.00  0.00            
ATOM   4033  HG2 LYS   250      48.100  83.740  50.410  1.00  0.00            
ATOM   4034  HG3 LYS   250      47.990  82.760  48.830  1.00  0.00            
ATOM   4035  CD  LYS   250      46.710  84.460  48.950  1.00  0.00            
ATOM   4036  HD2 LYS   250      46.220  84.010  48.090  1.00  0.00            
ATOM   4037  HD3 LYS   250      46.100  84.950  49.710  1.00  0.00            
ATOM   4038  CE  LYS   250      47.760  85.400  48.430  1.00  0.00            
ATOM   4039  HE2 LYS   250      48.320  85.880  49.240  1.00  0.00            
ATOM   4040  HE3 LYS   250      48.510  84.800  47.920  1.00  0.00            
ATOM   4041  NZ  LYS   250      47.060  86.470  47.700  1.00  0.00            
ATOM   4042  HZ1 LYS   250      47.720  87.150  47.340  1.00  0.00            
ATOM   4043  HZ2 LYS   250      46.550  86.110  46.900  1.00  0.00            
ATOM   4044  HZ3 LYS   250      46.380  86.910  48.310  1.00  0.00            
ATOM   4045  C   LYS   250      48.010  80.300  50.340  1.00  0.00            
ATOM   4046  O   LYS   250      49.220  80.500  50.480  1.00  0.00            
ATOM   4047  N   CYS   251      47.530  79.420  49.510  1.00  0.00            
ATOM   4048  H   CYS   251      46.550  79.170  49.630  1.00  0.00            
ATOM   4049  CA  CYS   251      48.350  78.750  48.550  1.00  0.00            
ATOM   4050  HA  CYS   251      49.220  79.300  48.210  1.00  0.00            
ATOM   4051  CB  CYS   251      49.010  77.510  49.210  1.00  0.00            
ATOM   4052  HB2 CYS   251      49.720  77.800  49.980  1.00  0.00            
ATOM   4053  HB3 CYS   251      48.190  76.840  49.490  1.00  0.00            
ATOM   4054  SG  CYS   251      49.860  76.570  47.950  1.00  0.00            
ATOM   4055  HG  CYS   251      50.690  77.570  47.640  1.00  0.00            
ATOM   4056  C   CYS   251      47.510  78.330  47.330  1.00  0.00            
ATOM   4057  O   CYS   251      46.430  77.700  47.460  1.00  0.00            
ATOM   4058  N   PRO   252      47.950  78.610  46.070  1.00  0.00            
ATOM   4059  CD  PRO   252      48.950  79.450  45.610  1.00  0.00            
ATOM   4060  HD2 PRO   252      49.900  79.090  46.020  1.00  0.00            
ATOM   4061  HD3 PRO   252      48.880  80.460  46.010  1.00  0.00            
ATOM   4062  CG  PRO   252      48.980  79.540  44.070  1.00  0.00            
ATOM   4063  HG2 PRO   252      49.570  78.830  43.490  1.00  0.00            
ATOM   4064  HG3 PRO   252      49.140  80.540  43.680  1.00  0.00            
ATOM   4065  CB  PRO   252      47.520  79.160  43.810  1.00  0.00            
ATOM   4066  HB2 PRO   252      47.240  78.990  42.770  1.00  0.00            
ATOM   4067  HB3 PRO   252      46.880  80.020  44.030  1.00  0.00            
ATOM   4068  CA  PRO   252      47.190  78.170  44.920  1.00  0.00            
ATOM   4069  HA  PRO   252      46.110  78.260  45.060  1.00  0.00            
ATOM   4070  C   PRO   252      47.610  76.690  44.570  1.00  0.00            
ATOM   4071  O   PRO   252      48.730  76.340  44.220  1.00  0.00            
ATOM   4072  N   VAL   253      46.630  75.820  44.500  1.00  0.00            
ATOM   4073  H   VAL   253      45.710  76.220  44.510  1.00  0.00            
ATOM   4074  CA  VAL   253      46.650  74.280  44.330  1.00  0.00            
ATOM   4075  HA  VAL   253      47.700  74.070  44.500  1.00  0.00            
ATOM   4076  CB  VAL   253      45.820  73.590  45.410  1.00  0.00            
ATOM   4077  HB  VAL   253      45.730  72.510  45.340  1.00  0.00            
ATOM   4078  CG1 VAL   253      46.570  73.700  46.710  1.00  0.00            
ATOM   4079 1HG1 VAL   253      47.600  73.360  46.650  1.00  0.00            
ATOM   4080 2HG1 VAL   253      46.610  74.770  46.930  1.00  0.00            
ATOM   4081 3HG1 VAL   253      45.960  73.270  47.500  1.00  0.00            
ATOM   4082  CG2 VAL   253      44.410  74.200  45.620  1.00  0.00            
ATOM   4083 1HG2 VAL   253      44.460  75.270  45.810  1.00  0.00            
ATOM   4084 2HG2 VAL   253      43.890  74.160  44.670  1.00  0.00            
ATOM   4085 3HG2 VAL   253      43.790  73.870  46.450  1.00  0.00            
ATOM   4086  C   VAL   253      46.280  73.790  42.930  1.00  0.00            
ATOM   4087  O   VAL   253      46.590  72.620  42.540  1.00  0.00            
ATOM   4088  N   ALA   254      45.760  74.570  42.030  1.00  0.00            
ATOM   4089  H   ALA   254      45.560  75.510  42.340  1.00  0.00            
ATOM   4090  CA  ALA   254      45.530  74.260  40.630  1.00  0.00            
ATOM   4091  HA  ALA   254      46.420  73.680  40.390  1.00  0.00            
ATOM   4092  CB  ALA   254      44.280  73.390  40.440  1.00  0.00            
ATOM   4093  HB1 ALA   254      44.260  72.580  41.160  1.00  0.00            
ATOM   4094  HB2 ALA   254      43.390  74.000  40.620  1.00  0.00            
ATOM   4095  HB3 ALA   254      44.380  73.060  39.400  1.00  0.00            
ATOM   4096  C   ALA   254      45.570  75.500  39.770  1.00  0.00            
ATOM   4097  O   ALA   254      45.110  76.540  40.180  1.00  0.00            
ATOM   4098  N   MET   255      45.960  75.300  38.490  1.00  0.00            
ATOM   4099  H   MET   255      46.390  74.450  38.160  1.00  0.00            
ATOM   4100  CA  MET   255      45.960  76.370  37.480  1.00  0.00            
ATOM   4101  HA  MET   255      45.140  77.030  37.800  1.00  0.00            
ATOM   4102  CB  MET   255      47.250  77.200  37.670  1.00  0.00            
ATOM   4103  HB2 MET   255      48.030  76.480  37.910  1.00  0.00            
ATOM   4104  HB3 MET   255      47.630  77.610  36.730  1.00  0.00            
ATOM   4105  CG  MET   255      46.940  78.430  38.640  1.00  0.00            
ATOM   4106  HG2 MET   255      46.100  79.010  38.250  1.00  0.00            
ATOM   4107  HG3 MET   255      46.740  78.100  39.660  1.00  0.00            
ATOM   4108  SD  MET   255      48.310  79.580  38.710  1.00  0.00            
ATOM   4109  CE  MET   255      47.550  80.900  39.720  1.00  0.00            
ATOM   4110  HE1 MET   255      48.100  81.840  39.620  1.00  0.00            
ATOM   4111  HE2 MET   255      46.500  81.040  39.460  1.00  0.00            
ATOM   4112  HE3 MET   255      47.440  80.630  40.770  1.00  0.00            
ATOM   4113  C   MET   255      45.750  75.850  36.080  1.00  0.00            
ATOM   4114  O   MET   255      46.090  74.740  35.800  1.00  0.00            
ATOM   4115  N   GLU   256      45.120  76.620  35.210  1.00  0.00            
ATOM   4116  H   GLU   256      44.960  77.590  35.460  1.00  0.00            
ATOM   4117  CA  GLU   256      44.820  76.290  33.810  1.00  0.00            
ATOM   4118  HA  GLU   256      45.630  75.710  33.360  1.00  0.00            
ATOM   4119  CB  GLU   256      43.550  75.420  33.740  1.00  0.00            
ATOM   4120  HB2 GLU   256      43.610  74.550  34.390  1.00  0.00            
ATOM   4121  HB3 GLU   256      42.770  76.010  34.210  1.00  0.00            
ATOM   4122  CG  GLU   256      43.020  74.950  32.360  1.00  0.00            
ATOM   4123  HG2 GLU   256      42.270  74.210  32.650  1.00  0.00            
ATOM   4124  HG3 GLU   256      42.490  75.780  31.900  1.00  0.00            
ATOM   4125  CD  GLU   256      44.090  74.240  31.500  1.00  0.00            
ATOM   4126  OE1 GLU   256      45.190  74.790  31.180  1.00  0.00            
ATOM   4127  OE2 GLU   256      44.030  73.010  31.200  1.00  0.00            
ATOM   4128  C   GLU   256      44.690  77.610  33.060  1.00  0.00            
ATOM   4129  O   GLU   256      44.310  78.650  33.590  1.00  0.00            
ATOM   4130  N   GLU   257      45.100  77.680  31.780  1.00  0.00            
ATOM   4131  H   GLU   257      45.430  76.870  31.270  1.00  0.00            
ATOM   4132  CA  GLU   257      44.890  78.880  30.950  1.00  0.00            
ATOM   4133  HA  GLU   257      43.950  79.370  31.200  1.00  0.00            
ATOM   4134  CB  GLU   257      46.090  79.850  31.170  1.00  0.00            
ATOM   4135  HB2 GLU   257      46.060  80.040  32.240  1.00  0.00            
ATOM   4136  HB3 GLU   257      46.980  79.260  30.950  1.00  0.00            
ATOM   4137  CG  GLU   257      46.000  81.180  30.350  1.00  0.00            
ATOM   4138  HG2 GLU   257      45.830  80.950  29.300  1.00  0.00            
ATOM   4139  HG3 GLU   257      45.180  81.790  30.720  1.00  0.00            
ATOM   4140  CD  GLU   257      47.370  81.870  30.440  1.00  0.00            
ATOM   4141  OE1 GLU   257      47.500  82.750  31.310  1.00  0.00            
ATOM   4142  OE2 GLU   257      48.330  81.420  29.740  1.00  0.00            
ATOM   4143  C   GLU   257      44.840  78.450  29.510  1.00  0.00            
ATOM   4144  O   GLU   257      45.600  77.690  29.010  1.00  0.00            
ATOM   4145  N   ALA   258      43.800  78.870  28.820  1.00  0.00            
ATOM   4146  H   ALA   258      43.180  79.530  29.260  1.00  0.00            
ATOM   4147  CA  ALA   258      43.510  78.640  27.420  1.00  0.00            
ATOM   4148  HA  ALA   258      44.290  77.960  27.070  1.00  0.00            
ATOM   4149  CB  ALA   258      42.120  78.050  27.330  1.00  0.00            
ATOM   4150  HB1 ALA   258      41.380  78.850  27.440  1.00  0.00            
ATOM   4151  HB2 ALA   258      41.960  77.710  26.310  1.00  0.00            
ATOM   4152  HB3 ALA   258      41.920  77.270  28.060  1.00  0.00            
ATOM   4153  C   ALA   258      43.720  79.940  26.640  1.00  0.00            
ATOM   4154  O   ALA   258      43.000  80.870  27.010  1.00  0.00            
ATOM   4155  N   ASP   259      44.400  80.020  25.450  1.00  0.00            
ATOM   4156  H   ASP   259      44.870  79.140  25.280  1.00  0.00            
ATOM   4157  CA  ASP   259      44.400  81.030  24.410  1.00  0.00            
ATOM   4158  HA  ASP   259      44.450  82.040  24.810  1.00  0.00            
ATOM   4159  CB  ASP   259      45.660  80.880  23.510  1.00  0.00            
ATOM   4160  HB2 ASP   259      45.810  79.870  23.150  1.00  0.00            
ATOM   4161  HB3 ASP   259      45.690  81.620  22.700  1.00  0.00            
ATOM   4162  CG  ASP   259      46.790  81.240  24.470  1.00  0.00            
ATOM   4163  OD1 ASP   259      47.270  82.390  24.340  1.00  0.00            
ATOM   4164  OD2 ASP   259      47.260  80.430  25.310  1.00  0.00            
ATOM   4165  C   ASP   259      43.060  81.000  23.600  1.00  0.00            
ATOM   4166  O   ASP   259      43.020  81.440  22.460  1.00  0.00            
ATOM   4167  N   ASP   260      41.990  80.650  24.260  1.00  0.00            
ATOM   4168  H   ASP   260      42.110  80.470  25.240  1.00  0.00            
ATOM   4169  CA  ASP   260      40.630  80.860  23.690  1.00  0.00            
ATOM   4170  HA  ASP   260      40.550  80.570  22.640  1.00  0.00            
ATOM   4171  CB  ASP   260      39.520  80.180  24.440  1.00  0.00            
ATOM   4172  HB2 ASP   260      39.550  80.620  25.440  1.00  0.00            
ATOM   4173  HB3 ASP   260      38.530  80.420  24.040  1.00  0.00            
ATOM   4174  CG  ASP   260      39.630  78.700  24.540  1.00  0.00            
ATOM   4175  OD1 ASP   260      39.870  78.040  23.520  1.00  0.00            
ATOM   4176  OD2 ASP   260      39.300  78.110  25.580  1.00  0.00            
ATOM   4177  C   ASP   260      40.330  82.350  23.640  1.00  0.00            
ATOM   4178  O   ASP   260      41.100  83.140  24.220  1.00  0.00            
ATOM   4179  N   THR   261      39.300  82.810  22.960  1.00  0.00            
ATOM   4180  H   THR   261      38.680  82.140  22.520  1.00  0.00            
ATOM   4181  CA  THR   261      39.130  84.270  22.640  1.00  0.00            
ATOM   4182  HA  THR   261      39.510  84.840  23.490  1.00  0.00            
ATOM   4183  CB  THR   261      39.980  84.620  21.510  1.00  0.00            
ATOM   4184  HB  THR   261      41.000  84.580  21.890  1.00  0.00            
ATOM   4185  CG2 THR   261      39.780  83.810  20.150  1.00  0.00            
ATOM   4186 1HG2 THR   261      39.910  84.450  19.270  1.00  0.00            
ATOM   4187 2HG2 THR   261      40.510  83.010  20.090  1.00  0.00            
ATOM   4188 3HG2 THR   261      38.740  83.470  20.090  1.00  0.00            
ATOM   4189  OG1 THR   261      39.600  85.930  21.100  1.00  0.00            
ATOM   4190  HG1 THR   261      39.780  86.420  21.910  1.00  0.00            
ATOM   4191  C   THR   261      37.580  84.520  22.480  1.00  0.00            
ATOM   4192  O   THR   261      36.860  83.640  22.010  1.00  0.00            
ATOM   4193  N   VAL   262      37.140  85.790  22.570  1.00  0.00            
ATOM   4194  H   VAL   262      37.840  86.500  22.700  1.00  0.00            
ATOM   4195  CA  VAL   262      35.770  86.250  22.210  1.00  0.00            
ATOM   4196  HA  VAL   262      35.350  85.560  21.480  1.00  0.00            
ATOM   4197  CB  VAL   262      34.840  86.310  23.460  1.00  0.00            
ATOM   4198  HB  VAL   262      35.120  87.250  23.940  1.00  0.00            
ATOM   4199  CG1 VAL   262      33.320  86.350  23.110  1.00  0.00            
ATOM   4200 1HG1 VAL   262      32.780  86.150  24.030  1.00  0.00            
ATOM   4201 2HG1 VAL   262      32.970  87.290  22.680  1.00  0.00            
ATOM   4202 3HG1 VAL   262      33.120  85.500  22.460  1.00  0.00            
ATOM   4203  CG2 VAL   262      35.170  85.230  24.510  1.00  0.00            
ATOM   4204 1HG2 VAL   262      35.200  84.240  24.060  1.00  0.00            
ATOM   4205 2HG2 VAL   262      36.130  85.400  25.000  1.00  0.00            
ATOM   4206 3HG2 VAL   262      34.360  85.150  25.240  1.00  0.00            
ATOM   4207  C   VAL   262      35.730  87.620  21.510  1.00  0.00            
ATOM   4208  O   VAL   262      36.330  88.570  22.040  1.00  0.00            
ATOM   4209  N   ALA   263      35.030  87.680  20.370  1.00  0.00            
ATOM   4210  H   ALA   263      34.630  86.810  20.060  1.00  0.00            
ATOM   4211  CA  ALA   263      34.860  88.940  19.530  1.00  0.00            
ATOM   4212  HA  ALA   263      35.830  89.430  19.440  1.00  0.00            
ATOM   4213  CB  ALA   263      34.460  88.430  18.080  1.00  0.00            
ATOM   4214  HB1 ALA   263      35.170  87.670  17.740  1.00  0.00            
ATOM   4215  HB2 ALA   263      33.450  88.030  18.060  1.00  0.00            
ATOM   4216  HB3 ALA   263      34.370  89.260  17.370  1.00  0.00            
ATOM   4217  C   ALA   263      33.820  89.930  20.030  1.00  0.00            
ATOM   4218  O   ALA   263      33.070  89.500  20.900  1.00  0.00            
ATOM   4219  N   PRO   264      33.810  91.190  19.490  1.00  0.00            
ATOM   4220  CD  PRO   264      34.720  91.750  18.490  1.00  0.00            
ATOM   4221  HD2 PRO   264      34.490  91.270  17.540  1.00  0.00            
ATOM   4222  HD3 PRO   264      35.760  91.540  18.740  1.00  0.00            
ATOM   4223  CG  PRO   264      34.510  93.260  18.610  1.00  0.00            
ATOM   4224  HG2 PRO   264      34.760  93.750  17.660  1.00  0.00            
ATOM   4225  HG3 PRO   264      35.070  93.790  19.380  1.00  0.00            
ATOM   4226  CB  PRO   264      33.030  93.400  18.900  1.00  0.00            
ATOM   4227  HB2 PRO   264      32.460  93.390  17.970  1.00  0.00            
ATOM   4228  HB3 PRO   264      32.740  94.320  19.410  1.00  0.00            
ATOM   4229  CA  PRO   264      32.730  92.120  19.770  1.00  0.00            
ATOM   4230  HA  PRO   264      32.820  92.470  20.800  1.00  0.00            
ATOM   4231  C   PRO   264      31.260  91.540  19.460  1.00  0.00            
ATOM   4232  O   PRO   264      31.020  90.940  18.380  1.00  0.00            
ATOM   4233  N   SER   265      30.410  91.730  20.430  1.00  0.00            
ATOM   4234  H   SER   265      30.870  91.990  21.280  1.00  0.00            
ATOM   4235  CA  SER   265      29.030  91.140  20.650  1.00  0.00            
ATOM   4236  HA  SER   265      28.730  91.210  21.690  1.00  0.00            
ATOM   4237  CB  SER   265      27.850  91.950  20.010  1.00  0.00            
ATOM   4238  HB2 SER   265      27.970  91.930  18.930  1.00  0.00            
ATOM   4239  HB3 SER   265      26.850  91.620  20.290  1.00  0.00            
ATOM   4240  OG  SER   265      27.790  93.210  20.420  1.00  0.00            
ATOM   4241  HG  SER   265      28.640  93.660  20.320  1.00  0.00            
ATOM   4242  C   SER   265      29.000  89.630  20.340  1.00  0.00            
ATOM   4243  O   SER   265      27.980  89.160  19.770  1.00  0.00            
ATOM   4244  N   SER   266      30.070  88.900  20.640  1.00  0.00            
ATOM   4245  H   SER   266      30.870  89.350  21.060  1.00  0.00            
ATOM   4246  CA  SER   266      30.120  87.420  20.530  1.00  0.00            
ATOM   4247  HA  SER   266      29.380  87.040  19.830  1.00  0.00            
ATOM   4248  CB  SER   266      31.410  86.990  19.830  1.00  0.00            
ATOM   4249  HB2 SER   266      31.420  87.330  18.800  1.00  0.00            
ATOM   4250  HB3 SER   266      32.250  87.470  20.330  1.00  0.00            
ATOM   4251  OG  SER   266      31.600  85.610  19.870  1.00  0.00            
ATOM   4252  HG  SER   266      30.900  85.140  19.420  1.00  0.00            
ATOM   4253  C   SER   266      29.820  86.800  21.930  1.00  0.00            
ATOM   4254  O   SER   266      30.340  87.310  22.940  1.00  0.00            
ATOM   4255  N   THR   267      29.090  85.710  22.100  1.00  0.00            
ATOM   4256  H   THR   267      28.820  85.210  21.260  1.00  0.00            
ATOM   4257  CA  THR   267      28.910  85.010  23.380  1.00  0.00            
ATOM   4258  HA  THR   267      29.540  85.480  24.130  1.00  0.00            
ATOM   4259  CB  THR   267      27.510  84.880  24.010  1.00  0.00            
ATOM   4260  HB  THR   267      27.170  85.910  24.040  1.00  0.00            
ATOM   4261  CG2 THR   267      26.510  84.150  23.220  1.00  0.00            
ATOM   4262 1HG2 THR   267      26.700  83.110  22.970  1.00  0.00            
ATOM   4263 2HG2 THR   267      25.500  84.230  23.620  1.00  0.00            
ATOM   4264 3HG2 THR   267      26.490  84.730  22.290  1.00  0.00            
ATOM   4265  OG1 THR   267      27.540  84.360  25.290  1.00  0.00            
ATOM   4266  HG1 THR   267      27.510  85.060  25.940  1.00  0.00            
ATOM   4267  C   THR   267      29.670  83.670  23.260  1.00  0.00            
ATOM   4268  O   THR   267      29.840  83.200  22.140  1.00  0.00            
ATOM   4269  N   PHE   268      30.090  83.050  24.340  1.00  0.00            
ATOM   4270  H   PHE   268      29.810  83.450  25.230  1.00  0.00            
ATOM   4271  CA  PHE   268      30.950  81.830  24.470  1.00  0.00            
ATOM   4272  HA  PHE   268      30.920  81.260  23.550  1.00  0.00            
ATOM   4273  CB  PHE   268      32.380  82.430  24.410  1.00  0.00            
ATOM   4274  HB2 PHE   268      32.490  82.980  23.470  1.00  0.00            
ATOM   4275  HB3 PHE   268      32.430  83.200  25.190  1.00  0.00            
ATOM   4276  CG  PHE   268      33.480  81.400  24.500  1.00  0.00            
ATOM   4277  CD1 PHE   268      33.680  80.470  23.440  1.00  0.00            
ATOM   4278  HD1 PHE   268      33.050  80.270  22.590  1.00  0.00            
ATOM   4279  CE1 PHE   268      34.790  79.620  23.470  1.00  0.00            
ATOM   4280  HE1 PHE   268      34.830  78.900  22.670  1.00  0.00            
ATOM   4281  CZ  PHE   268      35.720  79.680  24.510  1.00  0.00            
ATOM   4282  HZ  PHE   268      36.610  79.070  24.580  1.00  0.00            
ATOM   4283  CE2 PHE   268      35.530  80.670  25.510  1.00  0.00            
ATOM   4284  HE2 PHE   268      36.220  80.680  26.340  1.00  0.00            
ATOM   4285  CD2 PHE   268      34.400  81.470  25.560  1.00  0.00            
ATOM   4286  HD2 PHE   268      34.240  82.160  26.380  1.00  0.00            
ATOM   4287  C   PHE   268      30.770  81.080  25.800  1.00  0.00            
ATOM   4288  O   PHE   268      30.940  81.630  26.860  1.00  0.00            
ATOM   4289  N   CYS   269      30.650  79.700  25.690  1.00  0.00            
ATOM   4290  H   CYS   269      30.490  79.310  24.770  1.00  0.00            
ATOM   4291  CA  CYS   269      30.570  78.760  26.830  1.00  0.00            
ATOM   4292  HA  CYS   269      30.840  79.290  27.740  1.00  0.00            
ATOM   4293  CB  CYS   269      29.100  78.350  27.060  1.00  0.00            
ATOM   4294  HB2 CYS   269      28.510  79.240  27.280  1.00  0.00            
ATOM   4295  HB3 CYS   269      28.660  77.840  26.200  1.00  0.00            
ATOM   4296  SG  CYS   269      28.840  77.260  28.490  1.00  0.00            
ATOM   4297  HG  CYS   269      29.650  76.230  28.270  1.00  0.00            
ATOM   4298  C   CYS   269      31.400  77.470  26.680  1.00  0.00            
ATOM   4299  O   CYS   269      31.240  76.710  25.700  1.00  0.00            
ATOM   4300  N   LYS   270      32.240  77.180  27.660  1.00  0.00            
ATOM   4301  H   LYS   270      32.280  77.800  28.460  1.00  0.00            
ATOM   4302  CA  LYS   270      33.290  76.090  27.560  1.00  0.00            
ATOM   4303  HA  LYS   270      32.910  75.190  27.080  1.00  0.00            
ATOM   4304  CB  LYS   270      34.470  76.610  26.730  1.00  0.00            
ATOM   4305  HB2 LYS   270      34.070  76.900  25.760  1.00  0.00            
ATOM   4306  HB3 LYS   270      34.870  77.550  27.100  1.00  0.00            
ATOM   4307  CG  LYS   270      35.600  75.570  26.620  1.00  0.00            
ATOM   4308  HG2 LYS   270      36.110  75.600  27.580  1.00  0.00            
ATOM   4309  HG3 LYS   270      35.170  74.600  26.350  1.00  0.00            
ATOM   4310  CD  LYS   270      36.480  76.060  25.420  1.00  0.00            
ATOM   4311  HD2 LYS   270      35.900  75.920  24.500  1.00  0.00            
ATOM   4312  HD3 LYS   270      36.890  77.060  25.450  1.00  0.00            
ATOM   4313  CE  LYS   270      37.620  75.070  25.580  1.00  0.00            
ATOM   4314  HE2 LYS   270      37.940  74.940  26.610  1.00  0.00            
ATOM   4315  HE3 LYS   270      37.300  74.080  25.250  1.00  0.00            
ATOM   4316  NZ  LYS   270      38.860  75.500  24.930  1.00  0.00            
ATOM   4317  HZ1 LYS   270      39.670  75.220  25.470  1.00  0.00            
ATOM   4318  HZ2 LYS   270      38.900  75.100  24.010  1.00  0.00            
ATOM   4319  HZ3 LYS   270      38.930  76.490  24.740  1.00  0.00            
ATOM   4320  C   LYS   270      33.660  75.620  29.000  1.00  0.00            
ATOM   4321  O   LYS   270      33.520  76.300  30.010  1.00  0.00            
ATOM   4322  N   VAL   271      34.150  74.380  29.070  1.00  0.00            
ATOM   4323  H   VAL   271      34.280  73.820  28.240  1.00  0.00            
ATOM   4324  CA  VAL   271      34.430  73.700  30.300  1.00  0.00            
ATOM   4325  HA  VAL   271      34.190  74.420  31.080  1.00  0.00            
ATOM   4326  CB  VAL   271      33.390  72.550  30.510  1.00  0.00            
ATOM   4327  HB  VAL   271      32.350  72.870  30.450  1.00  0.00            
ATOM   4328  CG1 VAL   271      33.560  71.370  29.530  1.00  0.00            
ATOM   4329 1HG1 VAL   271      34.450  70.760  29.690  1.00  0.00            
ATOM   4330 2HG1 VAL   271      32.780  70.620  29.660  1.00  0.00            
ATOM   4331 3HG1 VAL   271      33.620  71.620  28.470  1.00  0.00            
ATOM   4332  CG2 VAL   271      33.430  72.030  31.960  1.00  0.00            
ATOM   4333 1HG2 VAL   271      34.290  71.380  32.150  1.00  0.00            
ATOM   4334 2HG2 VAL   271      33.330  72.870  32.640  1.00  0.00            
ATOM   4335 3HG2 VAL   271      32.510  71.480  32.120  1.00  0.00            
ATOM   4336  C   VAL   271      35.930  73.240  30.410  1.00  0.00            
ATOM   4337  O   VAL   271      36.490  72.570  29.500  1.00  0.00            
ATOM   4338  N   TYR   272      36.490  73.490  31.610  1.00  0.00            
ATOM   4339  H   TYR   272      35.930  74.150  32.130  1.00  0.00            
ATOM   4340  CA  TYR   272      37.900  73.250  31.930  1.00  0.00            
ATOM   4341  HA  TYR   272      38.340  72.640  31.140  1.00  0.00            
ATOM   4342  CB  TYR   272      38.550  74.600  32.100  1.00  0.00            
ATOM   4343  HB2 TYR   272      38.130  75.020  33.020  1.00  0.00            
ATOM   4344  HB3 TYR   272      39.610  74.470  32.330  1.00  0.00            
ATOM   4345  CG  TYR   272      38.350  75.580  30.960  1.00  0.00            
ATOM   4346  CD1 TYR   272      37.370  76.570  31.020  1.00  0.00            
ATOM   4347  HD1 TYR   272      36.760  76.720  31.900  1.00  0.00            
ATOM   4348  CE1 TYR   272      37.180  77.360  29.910  1.00  0.00            
ATOM   4349  HE1 TYR   272      36.290  77.970  29.950  1.00  0.00            
ATOM   4350  CZ  TYR   272      38.010  77.240  28.750  1.00  0.00            
ATOM   4351  OH  TYR   272      37.760  78.060  27.730  1.00  0.00            
ATOM   4352  HH  TYR   272      38.490  78.000  27.110  1.00  0.00            
ATOM   4353  CE2 TYR   272      38.950  76.200  28.670  1.00  0.00            
ATOM   4354  HE2 TYR   272      39.510  76.000  27.770  1.00  0.00            
ATOM   4355  CD2 TYR   272      39.170  75.380  29.810  1.00  0.00            
ATOM   4356  HD2 TYR   272      39.980  74.680  29.920  1.00  0.00            
ATOM   4357  C   TYR   272      38.070  72.410  33.210  1.00  0.00            
ATOM   4358  O   TYR   272      37.220  72.390  34.100  1.00  0.00            
ATOM   4359  N   THR   273      39.210  71.710  33.340  1.00  0.00            
ATOM   4360  H   THR   273      39.790  71.740  32.510  1.00  0.00            
ATOM   4361  CA  THR   273      39.510  70.590  34.300  1.00  0.00            
ATOM   4362  HA  THR   273      38.600  70.460  34.880  1.00  0.00            
ATOM   4363  CB  THR   273      39.760  69.260  33.640  1.00  0.00            
ATOM   4364  HB  THR   273      40.570  69.340  32.900  1.00  0.00            
ATOM   4365  CG2 THR   273      40.100  68.110  34.600  1.00  0.00            
ATOM   4366 1HG2 THR   273      40.310  67.140  34.140  1.00  0.00            
ATOM   4367 2HG2 THR   273      41.020  68.290  35.170  1.00  0.00            
ATOM   4368 3HG2 THR   273      39.360  67.920  35.380  1.00  0.00            
ATOM   4369  OG1 THR   273      38.560  68.880  32.940  1.00  0.00            
ATOM   4370  HG1 THR   273      38.350  69.520  32.260  1.00  0.00            
ATOM   4371  C   THR   273      40.740  70.970  35.190  1.00  0.00            
ATOM   4372  O   THR   273      41.860  71.250  34.670  1.00  0.00            
ATOM   4373  N   LEU   274      40.590  70.920  36.510  1.00  0.00            
ATOM   4374  H   LEU   274      39.680  70.590  36.790  1.00  0.00            
ATOM   4375  CA  LEU   274      41.720  71.360  37.440  1.00  0.00            
ATOM   4376  HA  LEU   274      42.630  71.350  36.830  1.00  0.00            
ATOM   4377  CB  LEU   274      41.520  72.770  37.940  1.00  0.00            
ATOM   4378  HB2 LEU   274      40.640  72.920  38.550  1.00  0.00            
ATOM   4379  HB3 LEU   274      42.340  72.950  38.630  1.00  0.00            
ATOM   4380  CG  LEU   274      41.710  73.940  36.920  1.00  0.00            
ATOM   4381  HG  LEU   274      42.330  73.670  36.070  1.00  0.00            
ATOM   4382  CD1 LEU   274      40.360  74.480  36.430  1.00  0.00            
ATOM   4383 1HD1 LEU   274      39.850  74.820  37.330  1.00  0.00            
ATOM   4384 2HD1 LEU   274      40.560  75.300  35.740  1.00  0.00            
ATOM   4385 3HD1 LEU   274      39.850  73.730  35.820  1.00  0.00            
ATOM   4386  CD2 LEU   274      42.420  75.070  37.690  1.00  0.00            
ATOM   4387 1HD2 LEU   274      42.490  75.970  37.080  1.00  0.00            
ATOM   4388 2HD2 LEU   274      41.850  75.360  38.560  1.00  0.00            
ATOM   4389 3HD2 LEU   274      43.370  74.660  38.040  1.00  0.00            
ATOM   4390  C   LEU   274      41.860  70.360  38.530  1.00  0.00            
ATOM   4391  O   LEU   274      40.860  69.740  38.890  1.00  0.00            
ATOM   4392  N   THR   275      43.120  70.160  38.930  1.00  0.00            
ATOM   4393  H   THR   275      43.880  70.620  38.460  1.00  0.00            
ATOM   4394  CA  THR   275      43.600  68.960  39.690  1.00  0.00            
ATOM   4395  HA  THR   275      42.700  68.420  40.010  1.00  0.00            
ATOM   4396  CB  THR   275      44.500  67.990  38.820  1.00  0.00            
ATOM   4397  HB  THR   275      44.830  67.260  39.570  1.00  0.00            
ATOM   4398  CG2 THR   275      43.720  67.240  37.820  1.00  0.00            
ATOM   4399 1HG2 THR   275      42.690  67.190  38.180  1.00  0.00            
ATOM   4400 2HG2 THR   275      43.800  67.590  36.790  1.00  0.00            
ATOM   4401 3HG2 THR   275      44.000  66.200  37.960  1.00  0.00            
ATOM   4402  OG1 THR   275      45.630  68.300  38.110  1.00  0.00            
ATOM   4403  HG1 THR   275      46.000  68.960  38.700  1.00  0.00            
ATOM   4404  C   THR   275      44.350  69.540  40.890  1.00  0.00            
ATOM   4405  O   THR   275      45.590  69.710  40.880  1.00  0.00            
ATOM   4406  N   PRO   276      43.560  69.880  41.970  1.00  0.00            
ATOM   4407  CD  PRO   276      42.110  69.640  42.300  1.00  0.00            
ATOM   4408  HD2 PRO   276      41.860  68.590  42.470  1.00  0.00            
ATOM   4409  HD3 PRO   276      41.510  70.090  41.510  1.00  0.00            
ATOM   4410  CG  PRO   276      41.770  70.390  43.610  1.00  0.00            
ATOM   4411  HG2 PRO   276      41.590  69.680  44.420  1.00  0.00            
ATOM   4412  HG3 PRO   276      40.820  70.920  43.480  1.00  0.00            
ATOM   4413  CB  PRO   276      43.120  71.160  43.880  1.00  0.00            
ATOM   4414  HB2 PRO   276      43.410  71.290  44.930  1.00  0.00            
ATOM   4415  HB3 PRO   276      43.120  72.110  43.350  1.00  0.00            
ATOM   4416  CA  PRO   276      44.180  70.290  43.180  1.00  0.00            
ATOM   4417  HA  PRO   276      45.080  70.880  43.050  1.00  0.00            
ATOM   4418  C   PRO   276      44.590  68.990  43.950  1.00  0.00            
ATOM   4419  O   PRO   276      43.970  68.720  44.970  1.00  0.00            
ATOM   4420  N   PHE   277      45.660  68.320  43.490  1.00  0.00            
ATOM   4421  H   PHE   277      46.180  68.760  42.740  1.00  0.00            
ATOM   4422  CA  PHE   277      46.280  67.250  44.280  1.00  0.00            
ATOM   4423  HA  PHE   277      45.570  66.920  45.030  1.00  0.00            
ATOM   4424  CB  PHE   277      46.520  66.130  43.290  1.00  0.00            
ATOM   4425  HB2 PHE   277      47.450  66.300  42.750  1.00  0.00            
ATOM   4426  HB3 PHE   277      46.580  65.210  43.870  1.00  0.00            
ATOM   4427  CG  PHE   277      45.420  65.850  42.280  1.00  0.00            
ATOM   4428  CD1 PHE   277      44.040  66.270  42.420  1.00  0.00            
ATOM   4429  HD1 PHE   277      43.710  66.860  43.260  1.00  0.00            
ATOM   4430  CE1 PHE   277      43.150  65.890  41.400  1.00  0.00            
ATOM   4431  HE1 PHE   277      42.110  66.160  41.470  1.00  0.00            
ATOM   4432  CZ  PHE   277      43.540  65.030  40.370  1.00  0.00            
ATOM   4433  HZ  PHE   277      42.790  64.850  39.610  1.00  0.00            
ATOM   4434  CE2 PHE   277      44.840  64.560  40.280  1.00  0.00            
ATOM   4435  HE2 PHE   277      45.190  64.010  39.420  1.00  0.00            
ATOM   4436  CD2 PHE   277      45.840  65.000  41.200  1.00  0.00            
ATOM   4437  HD2 PHE   277      46.860  64.670  41.090  1.00  0.00            
ATOM   4438  C   PHE   277      47.570  67.770  44.970  1.00  0.00            
ATOM   4439  O   PHE   277      48.160  68.790  44.630  1.00  0.00            
ATOM   4440  N   LEU   278      48.080  66.940  45.880  1.00  0.00            
ATOM   4441  H   LEU   278      47.510  66.180  46.240  1.00  0.00            
ATOM   4442  CA  LEU   278      49.480  66.990  46.470  1.00  0.00            
ATOM   4443  HA  LEU   278      49.700  68.020  46.730  1.00  0.00            
ATOM   4444  CB  LEU   278      49.610  66.220  47.780  1.00  0.00            
ATOM   4445  HB2 LEU   278      48.690  66.530  48.280  1.00  0.00            
ATOM   4446  HB3 LEU   278      49.410  65.170  47.580  1.00  0.00            
ATOM   4447  CG  LEU   278      50.950  66.290  48.550  1.00  0.00            
ATOM   4448  HG  LEU   278      51.640  65.630  48.020  1.00  0.00            
ATOM   4449  CD1 LEU   278      51.380  67.760  48.750  1.00  0.00            
ATOM   4450 1HD1 LEU   278      50.540  68.350  49.120  1.00  0.00            
ATOM   4451 2HD1 LEU   278      52.060  67.790  49.600  1.00  0.00            
ATOM   4452 3HD1 LEU   278      51.940  68.160  47.910  1.00  0.00            
ATOM   4453  CD2 LEU   278      50.650  65.760  49.920  1.00  0.00            
ATOM   4454 1HD2 LEU   278      51.490  65.580  50.590  1.00  0.00            
ATOM   4455 2HD2 LEU   278      49.850  66.340  50.380  1.00  0.00            
ATOM   4456 3HD2 LEU   278      50.250  64.760  49.740  1.00  0.00            
ATOM   4457  C   LEU   278      50.560  66.740  45.430  1.00  0.00            
ATOM   4458  O   LEU   278      51.660  67.340  45.480  1.00  0.00            
ATOM   4459  N   ALA   279      50.260  65.920  44.420  1.00  0.00            
ATOM   4460  H   ALA   279      49.330  65.530  44.400  1.00  0.00            
ATOM   4461  CA  ALA   279      51.160  65.550  43.330  1.00  0.00            
ATOM   4462  HA  ALA   279      52.040  65.130  43.820  1.00  0.00            
ATOM   4463  CB  ALA   279      50.450  64.500  42.480  1.00  0.00            
ATOM   4464  HB1 ALA   279      49.540  64.880  42.000  1.00  0.00            
ATOM   4465  HB2 ALA   279      51.080  64.110  41.680  1.00  0.00            
ATOM   4466  HB3 ALA   279      50.230  63.660  43.130  1.00  0.00            
ATOM   4467  C   ALA   279      51.630  66.680  42.490  1.00  0.00            
ATOM   4468  O   ALA   279      52.780  66.720  41.990  1.00  0.00            
ATOM   4469  N   ASN   280      50.850  67.780  42.500  1.00  0.00            
ATOM   4470  H   ASN   280      49.980  67.660  42.990  1.00  0.00            
ATOM   4471  CA  ASN   280      51.120  69.030  41.820  1.00  0.00            
ATOM   4472  HA  ASN   280      51.920  68.880  41.090  1.00  0.00            
ATOM   4473  CB  ASN   280      49.850  69.420  41.150  1.00  0.00            
ATOM   4474  HB2 ASN   280      49.160  69.740  41.930  1.00  0.00            
ATOM   4475  HB3 ASN   280      50.010  70.360  40.630  1.00  0.00            
ATOM   4476  CG  ASN   280      49.230  68.300  40.320  1.00  0.00            
ATOM   4477  OD1 ASN   280      48.140  67.780  40.570  1.00  0.00            
ATOM   4478  ND2 ASN   280      49.810  68.010  39.200  1.00  0.00            
ATOM   4479 1HD2 ASN   280      49.370  67.330  38.600  1.00  0.00            
ATOM   4480 2HD2 ASN   280      50.590  68.570  38.880  1.00  0.00            
ATOM   4481  C   ASN   280      51.660  70.230  42.700  1.00  0.00            
ATOM   4482  O   ASN   280      51.830  71.390  42.260  1.00  0.00            
ATOM   4483  N   ASN   281      51.990  69.980  43.960  1.00  0.00            
ATOM   4484  H   ASN   281      51.890  69.030  44.290  1.00  0.00            
ATOM   4485  CA  ASN   281      51.970  70.910  44.980  1.00  0.00            
ATOM   4486  HA  ASN   281      52.370  71.860  44.620  1.00  0.00            
ATOM   4487  CB  ASN   281      50.530  71.230  45.530  1.00  0.00            
ATOM   4488  HB2 ASN   281      50.110  70.320  45.960  1.00  0.00            
ATOM   4489  HB3 ASN   281      50.680  71.940  46.350  1.00  0.00            
ATOM   4490  CG  ASN   281      49.600  71.820  44.500  1.00  0.00            
ATOM   4491  OD1 ASN   281      49.910  72.770  43.900  1.00  0.00            
ATOM   4492  ND2 ASN   281      48.380  71.360  44.330  1.00  0.00            
ATOM   4493 1HD2 ASN   281      47.770  71.750  43.630  1.00  0.00            
ATOM   4494 2HD2 ASN   281      48.070  70.500  44.750  1.00  0.00            
ATOM   4495  C   ASN   281      52.940  70.630  46.250  1.00  0.00            
ATOM   4496  O   ASN   281      53.100  71.450  47.160  1.00  0.00            
ATOM   4497  N   ARG   282      53.630  69.460  46.280  1.00  0.00            
ATOM   4498  H   ARG   282      53.360  68.690  45.680  1.00  0.00            
ATOM   4499  CA  ARG   282      54.630  69.170  47.340  1.00  0.00            
ATOM   4500  HA  ARG   282      53.940  69.120  48.190  1.00  0.00            
ATOM   4501  CB  ARG   282      55.380  67.840  47.090  1.00  0.00            
ATOM   4502  HB2 ARG   282      56.040  67.880  46.230  1.00  0.00            
ATOM   4503  HB3 ARG   282      56.060  67.540  47.890  1.00  0.00            
ATOM   4504  CG  ARG   282      54.400  66.630  46.740  1.00  0.00            
ATOM   4505  HG2 ARG   282      53.580  66.560  47.460  1.00  0.00            
ATOM   4506  HG3 ARG   282      54.050  66.910  45.750  1.00  0.00            
ATOM   4507  CD  ARG   282      55.160  65.270  46.560  1.00  0.00            
ATOM   4508  HD2 ARG   282      56.160  65.510  46.200  1.00  0.00            
ATOM   4509  HD3 ARG   282      55.200  64.710  47.490  1.00  0.00            
ATOM   4510  NE  ARG   282      54.560  64.350  45.550  1.00  0.00            
ATOM   4511  HE  ARG   282      54.910  64.340  44.600  1.00  0.00            
ATOM   4512  CZ  ARG   282      53.750  63.400  45.910  1.00  0.00            
ATOM   4513  NH1 ARG   282      53.170  63.180  47.090  1.00  0.00            
ATOM   4514 1HH1 ARG   282      53.440  63.760  47.880  1.00  0.00            
ATOM   4515 2HH1 ARG   282      52.400  62.540  47.110  1.00  0.00            
ATOM   4516  NH2 ARG   282      53.390  62.570  44.970  1.00  0.00            
ATOM   4517 1HH2 ARG   282      53.510  62.720  43.970  1.00  0.00            
ATOM   4518 2HH2 ARG   282      52.890  61.740  45.250  1.00  0.00            
ATOM   4519  C   ARG   282      55.660  70.280  47.510  1.00  0.00            
ATOM   4520  O   ARG   282      55.950  70.590  48.640  1.00  0.00            
ATOM   4521  N   GLU   283      56.190  71.000  46.480  1.00  0.00            
ATOM   4522  H   GLU   283      55.940  70.750  45.530  1.00  0.00            
ATOM   4523  CA  GLU   283      57.080  72.140  46.580  1.00  0.00            
ATOM   4524  HA  GLU   283      57.910  71.810  47.210  1.00  0.00            
ATOM   4525  CB  GLU   283      57.640  72.510  45.160  1.00  0.00            
ATOM   4526  HB2 GLU   283      58.590  73.030  45.300  1.00  0.00            
ATOM   4527  HB3 GLU   283      57.850  71.580  44.620  1.00  0.00            
ATOM   4528  CG  GLU   283      56.570  73.280  44.300  1.00  0.00            
ATOM   4529  HG2 GLU   283      56.090  73.980  44.980  1.00  0.00            
ATOM   4530  HG3 GLU   283      57.140  73.870  43.580  1.00  0.00            
ATOM   4531  CD  GLU   283      55.480  72.380  43.670  1.00  0.00            
ATOM   4532  OE1 GLU   283      54.520  72.940  43.150  1.00  0.00            
ATOM   4533  OE2 GLU   283      55.550  71.100  43.660  1.00  0.00            
ATOM   4534  C   GLU   283      56.480  73.330  47.370  1.00  0.00            
ATOM   4535  O   GLU   283      57.270  74.160  47.820  1.00  0.00            
ATOM   4536  N   LYS   284      55.170  73.440  47.400  1.00  0.00            
ATOM   4537  H   LYS   284      54.590  72.730  46.980  1.00  0.00            
ATOM   4538  CA  LYS   284      54.370  74.630  47.820  1.00  0.00            
ATOM   4539  HA  LYS   284      54.960  75.490  47.490  1.00  0.00            
ATOM   4540  CB  LYS   284      53.010  74.560  47.250  1.00  0.00            
ATOM   4541  HB2 LYS   284      52.440  73.740  47.690  1.00  0.00            
ATOM   4542  HB3 LYS   284      52.580  75.510  47.560  1.00  0.00            
ATOM   4543  CG  LYS   284      52.990  74.590  45.740  1.00  0.00            
ATOM   4544  HG2 LYS   284      53.630  75.370  45.340  1.00  0.00            
ATOM   4545  HG3 LYS   284      53.330  73.620  45.360  1.00  0.00            
ATOM   4546  CD  LYS   284      51.680  75.060  45.160  1.00  0.00            
ATOM   4547  HD2 LYS   284      50.970  74.320  45.520  1.00  0.00            
ATOM   4548  HD3 LYS   284      51.540  76.080  45.540  1.00  0.00            
ATOM   4549  CE  LYS   284      51.790  75.340  43.610  1.00  0.00            
ATOM   4550  HE2 LYS   284      50.860  75.800  43.260  1.00  0.00            
ATOM   4551  HE3 LYS   284      52.550  76.120  43.580  1.00  0.00            
ATOM   4552  NZ  LYS   284      52.110  74.150  42.830  1.00  0.00            
ATOM   4553  HZ1 LYS   284      53.060  73.920  43.090  1.00  0.00            
ATOM   4554  HZ2 LYS   284      51.450  73.400  43.000  1.00  0.00            
ATOM   4555  HZ3 LYS   284      52.150  74.370  41.850  1.00  0.00            
ATOM   4556  C   LYS   284      54.350  74.770  49.330  1.00  0.00            
ATOM   4557  O   LYS   284      54.440  73.760  50.070  1.00  0.00            
ATOM   4558  N   ARG   285      54.460  76.020  49.860  1.00  0.00            
ATOM   4559  H   ARG   285      54.420  76.710  49.130  1.00  0.00            
ATOM   4560  CA  ARG   285      54.540  76.440  51.260  1.00  0.00            
ATOM   4561  HA  ARG   285      54.700  75.580  51.920  1.00  0.00            
ATOM   4562  CB  ARG   285      55.770  77.320  51.330  1.00  0.00            
ATOM   4563  HB2 ARG   285      55.730  77.880  50.390  1.00  0.00            
ATOM   4564  HB3 ARG   285      55.680  78.040  52.150  1.00  0.00            
ATOM   4565  CG  ARG   285      57.030  76.480  51.500  1.00  0.00            
ATOM   4566  HG2 ARG   285      56.840  75.780  52.310  1.00  0.00            
ATOM   4567  HG3 ARG   285      57.190  76.040  50.520  1.00  0.00            
ATOM   4568  CD  ARG   285      58.310  77.350  51.790  1.00  0.00            
ATOM   4569  HD2 ARG   285      59.170  76.680  51.800  1.00  0.00            
ATOM   4570  HD3 ARG   285      58.430  78.140  51.050  1.00  0.00            
ATOM   4571  NE  ARG   285      58.210  77.990  53.090  1.00  0.00            
ATOM   4572  HE  ARG   285      57.780  78.900  53.140  1.00  0.00            
ATOM   4573  CZ  ARG   285      58.570  77.630  54.270  1.00  0.00            
ATOM   4574  NH1 ARG   285      58.940  76.460  54.540  1.00  0.00            
ATOM   4575 1HH1 ARG   285      58.890  75.770  53.800  1.00  0.00            
ATOM   4576 2HH1 ARG   285      59.330  76.350  55.470  1.00  0.00            
ATOM   4577  NH2 ARG   285      58.520  78.440  55.230  1.00  0.00            
ATOM   4578 1HH2 ARG   285      58.230  79.370  54.970  1.00  0.00            
ATOM   4579 2HH2 ARG   285      58.770  78.040  56.120  1.00  0.00            
ATOM   4580  C   ARG   285      53.290  77.150  51.680  1.00  0.00            
ATOM   4581  O   ARG   285      52.750  77.740  50.800  1.00  0.00            
ATOM   4582  N   GLY   286      52.950  77.140  52.970  1.00  0.00            
ATOM   4583  H   GLY   286      53.640  76.880  53.660  1.00  0.00            
ATOM   4584  CA  GLY   286      51.700  77.800  53.410  1.00  0.00            
ATOM   4585  HA2 GLY   286      51.850  78.420  54.300  1.00  0.00            
ATOM   4586  HA3 GLY   286      51.510  78.660  52.770  1.00  0.00            
ATOM   4587  C   GLY   286      50.430  76.950  53.300  1.00  0.00            
ATOM   4588  O   GLY   286      49.370  77.510  53.040  1.00  0.00            
ATOM   4589  N   LEU   287      50.590  75.640  53.140  1.00  0.00            
ATOM   4590  H   LEU   287      51.470  75.280  53.480  1.00  0.00            
ATOM   4591  CA  LEU   287      49.600  74.730  52.660  1.00  0.00            
ATOM   4592  HA  LEU   287      48.660  75.210  52.400  1.00  0.00            
ATOM   4593  CB  LEU   287      50.190  74.180  51.370  1.00  0.00            
ATOM   4594  HB2 LEU   287      50.270  74.990  50.650  1.00  0.00            
ATOM   4595  HB3 LEU   287      51.240  73.990  51.600  1.00  0.00            
ATOM   4596  CG  LEU   287      49.600  72.900  50.710  1.00  0.00            
ATOM   4597  HG  LEU   287      49.480  72.080  51.420  1.00  0.00            
ATOM   4598  CD1 LEU   287      48.190  73.120  50.080  1.00  0.00            
ATOM   4599 1HD1 LEU   287      47.960  72.290  49.420  1.00  0.00            
ATOM   4600 2HD1 LEU   287      47.460  73.330  50.860  1.00  0.00            
ATOM   4601 3HD1 LEU   287      48.220  74.030  49.490  1.00  0.00            
ATOM   4602  CD2 LEU   287      50.450  72.450  49.560  1.00  0.00            
ATOM   4603 1HD2 LEU   287      50.140  71.540  49.050  1.00  0.00            
ATOM   4604 2HD2 LEU   287      50.360  73.270  48.850  1.00  0.00            
ATOM   4605 3HD2 LEU   287      51.490  72.420  49.890  1.00  0.00            
ATOM   4606  C   LEU   287      49.340  73.590  53.690  1.00  0.00            
ATOM   4607  O   LEU   287      50.240  72.970  54.210  1.00  0.00            
ATOM   4608  N   ALA   288      48.030  73.440  53.960  1.00  0.00            
ATOM   4609  H   ALA   288      47.380  74.020  53.440  1.00  0.00            
ATOM   4610  CA  ALA   288      47.480  72.510  54.910  1.00  0.00            
ATOM   4611  HA  ALA   288      48.310  72.410  55.610  1.00  0.00            
ATOM   4612  CB  ALA   288      46.310  73.030  55.690  1.00  0.00            
ATOM   4613  HB1 ALA   288      45.940  72.390  56.490  1.00  0.00            
ATOM   4614  HB2 ALA   288      46.640  73.920  56.230  1.00  0.00            
ATOM   4615  HB3 ALA   288      45.510  73.230  54.980  1.00  0.00            
ATOM   4616  C   ALA   288      47.260  71.100  54.330  1.00  0.00            
ATOM   4617  O   ALA   288      46.550  70.940  53.310  1.00  0.00            
ATOM   4618  N   LEU   289      47.890  70.100  55.020  1.00  0.00            
ATOM   4619  H   LEU   289      48.390  70.230  55.890  1.00  0.00            
ATOM   4620  CA  LEU   289      47.850  68.670  54.550  1.00  0.00            
ATOM   4621  HA  LEU   289      47.190  68.630  53.680  1.00  0.00            
ATOM   4622  CB  LEU   289      49.250  68.090  54.160  1.00  0.00            
ATOM   4623  HB2 LEU   289      49.830  68.090  55.080  1.00  0.00            
ATOM   4624  HB3 LEU   289      49.220  67.060  53.820  1.00  0.00            
ATOM   4625  CG  LEU   289      50.070  68.880  53.190  1.00  0.00            
ATOM   4626  HG  LEU   289      50.310  69.920  53.420  1.00  0.00            
ATOM   4627  CD1 LEU   289      51.390  68.090  52.920  1.00  0.00            
ATOM   4628 1HD1 LEU   289      51.110  67.100  52.540  1.00  0.00            
ATOM   4629 2HD1 LEU   289      52.070  68.660  52.300  1.00  0.00            
ATOM   4630 3HD1 LEU   289      51.930  67.960  53.860  1.00  0.00            
ATOM   4631  CD2 LEU   289      49.420  68.990  51.790  1.00  0.00            
ATOM   4632 1HD2 LEU   289      49.040  68.060  51.360  1.00  0.00            
ATOM   4633 2HD2 LEU   289      48.480  69.550  51.820  1.00  0.00            
ATOM   4634 3HD2 LEU   289      50.130  69.500  51.140  1.00  0.00            
ATOM   4635  C   LEU   289      47.220  67.760  55.590  1.00  0.00            
ATOM   4636  O   LEU   289      47.220  68.170  56.740  1.00  0.00            
ATOM   4637  N   ASP   290      46.740  66.530  55.200  1.00  0.00            
ATOM   4638  H   ASP   290      46.880  66.330  54.220  1.00  0.00            
ATOM   4639  CA  ASP   290      46.310  65.560  56.210  1.00  0.00            
ATOM   4640  HA  ASP   290      45.900  66.100  57.060  1.00  0.00            
ATOM   4641  CB  ASP   290      45.210  64.640  55.730  1.00  0.00            
ATOM   4642  HB2 ASP   290      44.690  64.250  56.610  1.00  0.00            
ATOM   4643  HB3 ASP   290      44.410  65.240  55.290  1.00  0.00            
ATOM   4644  CG  ASP   290      45.610  63.480  54.800  1.00  0.00            
ATOM   4645  OD1 ASP   290      44.680  62.860  54.220  1.00  0.00            
ATOM   4646  OD2 ASP   290      46.770  63.040  54.750  1.00  0.00            
ATOM   4647  C   ASP   290      47.460  64.790  56.840  1.00  0.00            
ATOM   4648  O   ASP   290      47.240  64.080  57.830  1.00  0.00            
ATOM   4649  N   GLY   291      48.660  64.870  56.250  1.00  0.00            
ATOM   4650  H   GLY   291      48.760  65.480  55.450  1.00  0.00            
ATOM   4651  CA  GLY   291      49.810  64.080  56.620  1.00  0.00            
ATOM   4652  HA2 GLY   291      49.750  63.900  57.690  1.00  0.00            
ATOM   4653  HA3 GLY   291      49.690  63.170  56.030  1.00  0.00            
ATOM   4654  C   GLY   291      51.210  64.680  56.400  1.00  0.00            
ATOM   4655  O   GLY   291      51.370  65.840  56.040  1.00  0.00            
ATOM   4656  N   LYS   292      52.170  63.920  56.760  1.00  0.00            
ATOM   4657  H   LYS   292      52.000  62.970  57.070  1.00  0.00            
ATOM   4658  CA  LYS   292      53.560  64.270  56.580  1.00  0.00            
ATOM   4659  HA  LYS   292      53.770  65.190  57.130  1.00  0.00            
ATOM   4660  CB  LYS   292      54.490  63.210  57.240  1.00  0.00            
ATOM   4661  HB2 LYS   292      54.190  62.220  56.890  1.00  0.00            
ATOM   4662  HB3 LYS   292      55.490  63.450  56.890  1.00  0.00            
ATOM   4663  CG  LYS   292      54.370  63.270  58.750  1.00  0.00            
ATOM   4664  HG2 LYS   292      54.400  64.340  58.980  1.00  0.00            
ATOM   4665  HG3 LYS   292      53.390  62.930  59.070  1.00  0.00            
ATOM   4666  CD  LYS   292      55.430  62.530  59.530  1.00  0.00            
ATOM   4667  HD2 LYS   292      55.320  61.470  59.290  1.00  0.00            
ATOM   4668  HD3 LYS   292      56.420  62.940  59.360  1.00  0.00            
ATOM   4669  CE  LYS   292      55.310  62.690  61.060  1.00  0.00            
ATOM   4670  HE2 LYS   292      56.130  62.100  61.480  1.00  0.00            
ATOM   4671  HE3 LYS   292      55.660  63.670  61.390  1.00  0.00            
ATOM   4672  NZ  LYS   292      53.990  62.260  61.600  1.00  0.00            
ATOM   4673  HZ1 LYS   292      53.240  62.850  61.270  1.00  0.00            
ATOM   4674  HZ2 LYS   292      53.790  61.310  61.320  1.00  0.00            
ATOM   4675  HZ3 LYS   292      53.960  62.430  62.600  1.00  0.00            
ATOM   4676  C   LYS   292      53.930  64.490  55.100  1.00  0.00            
ATOM   4677  O   LYS   292      53.660  63.620  54.320  1.00  0.00            
ATOM   4678  N   LEU   293      54.460  65.640  54.780  1.00  0.00            
ATOM   4679  H   LEU   293      54.420  66.370  55.470  1.00  0.00            
ATOM   4680  CA  LEU   293      54.930  65.960  53.440  1.00  0.00            
ATOM   4681  HA  LEU   293      54.080  66.080  52.770  1.00  0.00            
ATOM   4682  CB  LEU   293      55.540  67.440  53.500  1.00  0.00            
ATOM   4683  HB2 LEU   293      54.760  68.100  53.870  1.00  0.00            
ATOM   4684  HB3 LEU   293      56.360  67.420  54.220  1.00  0.00            
ATOM   4685  CG  LEU   293      56.100  67.990  52.230  1.00  0.00            
ATOM   4686  HG  LEU   293      56.890  67.300  51.940  1.00  0.00            
ATOM   4687  CD1 LEU   293      55.110  67.930  51.090  1.00  0.00            
ATOM   4688 1HD1 LEU   293      54.170  68.430  51.350  1.00  0.00            
ATOM   4689 2HD1 LEU   293      55.720  68.310  50.270  1.00  0.00            
ATOM   4690 3HD1 LEU   293      54.860  66.890  50.850  1.00  0.00            
ATOM   4691  CD2 LEU   293      56.590  69.470  52.310  1.00  0.00            
ATOM   4692 1HD2 LEU   293      57.350  69.620  53.070  1.00  0.00            
ATOM   4693 2HD2 LEU   293      57.080  69.790  51.390  1.00  0.00            
ATOM   4694 3HD2 LEU   293      55.780  70.160  52.550  1.00  0.00            
ATOM   4695  C   LEU   293      55.730  64.860  52.820  1.00  0.00            
ATOM   4696  O   LEU   293      55.550  64.540  51.700  1.00  0.00            
ATOM   4697  N   LYS   294      56.680  64.250  53.570  1.00  0.00            
ATOM   4698  H   LYS   294      56.620  64.490  54.550  1.00  0.00            
ATOM   4699  CA  LYS   294      57.640  63.180  53.150  1.00  0.00            
ATOM   4700  HA  LYS   294      58.160  63.450  52.220  1.00  0.00            
ATOM   4701  CB  LYS   294      58.690  62.880  54.220  1.00  0.00            
ATOM   4702  HB2 LYS   294      58.180  62.690  55.170  1.00  0.00            
ATOM   4703  HB3 LYS   294      59.240  62.000  53.870  1.00  0.00            
ATOM   4704  CG  LYS   294      59.680  64.000  54.440  1.00  0.00            
ATOM   4705  HG2 LYS   294      60.190  64.290  53.510  1.00  0.00            
ATOM   4706  HG3 LYS   294      59.120  64.810  54.900  1.00  0.00            
ATOM   4707  CD  LYS   294      60.740  63.650  55.540  1.00  0.00            
ATOM   4708  HD2 LYS   294      60.340  62.770  56.040  1.00  0.00            
ATOM   4709  HD3 LYS   294      61.690  63.440  55.040  1.00  0.00            
ATOM   4710  CE  LYS   294      60.960  64.820  56.480  1.00  0.00            
ATOM   4711  HE2 LYS   294      61.560  65.640  56.090  1.00  0.00            
ATOM   4712  HE3 LYS   294      59.990  65.270  56.720  1.00  0.00            
ATOM   4713  NZ  LYS   294      61.650  64.470  57.780  1.00  0.00            
ATOM   4714  HZ1 LYS   294      61.090  63.750  58.220  1.00  0.00            
ATOM   4715  HZ2 LYS   294      62.600  64.170  57.660  1.00  0.00            
ATOM   4716  HZ3 LYS   294      61.680  65.330  58.310  1.00  0.00            
ATOM   4717  C   LYS   294      56.970  61.870  52.730  1.00  0.00            
ATOM   4718  O   LYS   294      57.710  61.080  52.140  1.00  0.00            
ATOM   4719  N   HIE   295      55.600  61.690  52.890  1.00  0.00            
ATOM   4720  H   HIE   295      55.110  62.390  53.430  1.00  0.00            
ATOM   4721  CA  HIE   295      54.810  60.500  52.580  1.00  0.00            
ATOM   4722  HA  HIE   295      55.630  59.830  52.300  1.00  0.00            
ATOM   4723  CB  HIE   295      54.100  59.880  53.760  1.00  0.00            
ATOM   4724  HB2 HIE   295      53.290  60.520  54.120  1.00  0.00            
ATOM   4725  HB3 HIE   295      53.630  58.900  53.620  1.00  0.00            
ATOM   4726  CG  HIE   295      55.090  59.470  54.770  1.00  0.00            
ATOM   4727  ND1 HIE   295      55.720  60.310  55.710  1.00  0.00            
ATOM   4728  CE1 HIE   295      56.530  59.460  56.370  1.00  0.00            
ATOM   4729  HE1 HIE   295      57.130  59.700  57.230  1.00  0.00            
ATOM   4730  NE2 HIE   295      56.490  58.230  55.850  1.00  0.00            
ATOM   4731  HE2 HIE   295      56.990  57.420  56.190  1.00  0.00            
ATOM   4732  CD2 HIE   295      55.500  58.170  54.930  1.00  0.00            
ATOM   4733  HD2 HIE   295      55.140  57.270  54.470  1.00  0.00            
ATOM   4734  C   HIE   295      53.890  60.680  51.390  1.00  0.00            
ATOM   4735  O   HIE   295      53.530  61.820  51.120  1.00  0.00            
ATOM   4736  N   GLU   296      53.640  59.560  50.680  1.00  0.00            
ATOM   4737  H   GLU   296      54.010  58.690  51.030  1.00  0.00            
ATOM   4738  CA  GLU   296      52.870  59.540  49.490  1.00  0.00            
ATOM   4739  HA  GLU   296      52.810  60.510  48.990  1.00  0.00            
ATOM   4740  CB  GLU   296      53.410  58.290  48.680  1.00  0.00            
ATOM   4741  HB2 GLU   296      54.470  58.480  48.500  1.00  0.00            
ATOM   4742  HB3 GLU   296      53.440  57.400  49.310  1.00  0.00            
ATOM   4743  CG  GLU   296      52.690  57.920  47.410  1.00  0.00            
ATOM   4744  HG2 GLU   296      53.390  57.420  46.750  1.00  0.00            
ATOM   4745  HG3 GLU   296      51.900  57.200  47.590  1.00  0.00            
ATOM   4746  CD  GLU   296      52.100  59.020  46.590  1.00  0.00            
ATOM   4747  OE1 GLU   296      52.710  60.130  46.550  1.00  0.00            
ATOM   4748  OE2 GLU   296      51.130  58.660  45.900  1.00  0.00            
ATOM   4749  C   GLU   296      51.420  59.210  49.730  1.00  0.00            
ATOM   4750  O   GLU   296      50.500  59.640  49.040  1.00  0.00            
ATOM   4751  N   ASP   297      51.210  58.500  50.840  1.00  0.00            
ATOM   4752  H   ASP   297      51.980  58.000  51.260  1.00  0.00            
ATOM   4753  CA  ASP   297      49.860  58.360  51.470  1.00  0.00            
ATOM   4754  HA  ASP   297      49.200  58.380  50.600  1.00  0.00            
ATOM   4755  CB  ASP   297      49.970  57.060  52.330  1.00  0.00            
ATOM   4756  HB2 ASP   297      50.310  56.250  51.680  1.00  0.00            
ATOM   4757  HB3 ASP   297      50.620  57.280  53.180  1.00  0.00            
ATOM   4758  CG  ASP   297      48.660  56.540  52.850  1.00  0.00            
ATOM   4759  OD1 ASP   297      47.540  56.980  52.430  1.00  0.00            
ATOM   4760  OD2 ASP   297      48.740  55.600  53.640  1.00  0.00            
ATOM   4761  C   ASP   297      49.540  59.630  52.290  1.00  0.00            
ATOM   4762  O   ASP   297      49.130  59.490  53.430  1.00  0.00            
ATOM   4763  N   THR   298      49.700  60.820  51.730  1.00  0.00            
ATOM   4764  H   THR   298      49.920  60.690  50.760  1.00  0.00            
ATOM   4765  CA  THR   298      49.310  62.130  52.340  1.00  0.00            
ATOM   4766  HA  THR   298      48.750  62.020  53.260  1.00  0.00            
ATOM   4767  CB  THR   298      50.540  62.990  52.630  1.00  0.00            
ATOM   4768  HB  THR   298      51.100  63.070  51.700  1.00  0.00            
ATOM   4769  CG2 THR   298      50.260  64.430  53.020  1.00  0.00            
ATOM   4770 1HG2 THR   298      49.510  64.520  53.800  1.00  0.00            
ATOM   4771 2HG2 THR   298      51.190  64.890  53.350  1.00  0.00            
ATOM   4772 3HG2 THR   298      49.710  64.830  52.170  1.00  0.00            
ATOM   4773  OG1 THR   298      51.300  62.390  53.650  1.00  0.00            
ATOM   4774  HG1 THR   298      52.180  62.780  53.620  1.00  0.00            
ATOM   4775  C   THR   298      48.370  62.820  51.320  1.00  0.00            
ATOM   4776  O   THR   298      48.720  62.840  50.120  1.00  0.00            
ATOM   4777  N   ASN   299      47.280  63.490  51.720  1.00  0.00            
ATOM   4778  H   ASN   299      47.000  63.410  52.680  1.00  0.00            
ATOM   4779  CA  ASN   299      46.440  64.390  50.940  1.00  0.00            
ATOM   4780  HA  ASN   299      46.750  64.280  49.900  1.00  0.00            
ATOM   4781  CB  ASN   299      44.960  63.910  51.040  1.00  0.00            
ATOM   4782  HB2 ASN   299      44.520  64.310  51.960  1.00  0.00            
ATOM   4783  HB3 ASN   299      44.470  64.460  50.240  1.00  0.00            
ATOM   4784  CG  ASN   299      44.660  62.480  50.780  1.00  0.00            
ATOM   4785  OD1 ASN   299      44.710  62.020  49.660  1.00  0.00            
ATOM   4786  ND2 ASN   299      44.590  61.620  51.710  1.00  0.00            
ATOM   4787 1HD2 ASN   299      44.640  60.630  51.540  1.00  0.00            
ATOM   4788 2HD2 ASN   299      44.660  61.980  52.650  1.00  0.00            
ATOM   4789  C   ASN   299      46.520  65.830  51.370  1.00  0.00            
ATOM   4790  O   ASN   299      47.230  66.190  52.320  1.00  0.00            
ATOM   4791  N   LEU   300      45.790  66.680  50.600  1.00  0.00            
ATOM   4792  H   LEU   300      45.410  66.360  49.720  1.00  0.00            
ATOM   4793  CA  LEU   300      45.270  67.930  51.120  1.00  0.00            
ATOM   4794  HA  LEU   300      46.200  68.440  51.400  1.00  0.00            
ATOM   4795  CB  LEU   300      44.450  68.680  50.050  1.00  0.00            
ATOM   4796  HB2 LEU   300      43.700  67.950  49.740  1.00  0.00            
ATOM   4797  HB3 LEU   300      43.860  69.480  50.500  1.00  0.00            
ATOM   4798  CG  LEU   300      45.250  69.200  48.830  1.00  0.00            
ATOM   4799  HG  LEU   300      45.720  68.400  48.260  1.00  0.00            
ATOM   4800  CD1 LEU   300      44.410  70.120  47.970  1.00  0.00            
ATOM   4801 1HD1 LEU   300      44.280  70.980  48.630  1.00  0.00            
ATOM   4802 2HD1 LEU   300      44.890  70.550  47.090  1.00  0.00            
ATOM   4803 3HD1 LEU   300      43.470  69.610  47.750  1.00  0.00            
ATOM   4804  CD2 LEU   300      46.440  69.980  49.350  1.00  0.00            
ATOM   4805 1HD2 LEU   300      46.860  70.630  48.590  1.00  0.00            
ATOM   4806 2HD2 LEU   300      46.140  70.750  50.060  1.00  0.00            
ATOM   4807 3HD2 LEU   300      47.180  69.340  49.830  1.00  0.00            
ATOM   4808  C   LEU   300      44.480  67.760  52.420  1.00  0.00            
ATOM   4809  O   LEU   300      43.880  66.730  52.650  1.00  0.00            
ATOM   4810  N   ALA   301      44.380  68.810  53.190  1.00  0.00            
ATOM   4811  H   ALA   301      44.940  69.610  52.940  1.00  0.00            
ATOM   4812  CA  ALA   301      43.530  68.860  54.330  1.00  0.00            
ATOM   4813  HA  ALA   301      43.360  67.860  54.710  1.00  0.00            
ATOM   4814  CB  ALA   301      44.050  69.800  55.420  1.00  0.00            
ATOM   4815  HB1 ALA   301      43.350  69.860  56.250  1.00  0.00            
ATOM   4816  HB2 ALA   301      45.020  69.480  55.800  1.00  0.00            
ATOM   4817  HB3 ALA   301      44.140  70.820  55.040  1.00  0.00            
ATOM   4818  C   ALA   301      42.050  69.350  53.890  1.00  0.00            
ATOM   4819  O   ALA   301      41.890  70.360  53.240  1.00  0.00            
ATOM   4820  N   SER   302      41.060  68.510  54.200  1.00  0.00            
ATOM   4821  H   SER   302      41.260  67.550  54.440  1.00  0.00            
ATOM   4822  CA  SER   302      39.650  68.700  53.790  1.00  0.00            
ATOM   4823  HA  SER   302      39.560  68.940  52.730  1.00  0.00            
ATOM   4824  CB  SER   302      38.710  67.570  54.180  1.00  0.00            
ATOM   4825  HB2 SER   302      37.660  67.790  54.010  1.00  0.00            
ATOM   4826  HB3 SER   302      38.950  66.650  53.640  1.00  0.00            
ATOM   4827  OG  SER   302      38.950  67.280  55.610  1.00  0.00            
ATOM   4828  HG  SER   302      39.810  66.870  55.690  1.00  0.00            
ATOM   4829  C   SER   302      39.060  69.970  54.410  1.00  0.00            
ATOM   4830  O   SER   302      39.550  70.520  55.420  1.00  0.00            
ATOM   4831  N   SER   303      37.980  70.510  53.820  1.00  0.00            
ATOM   4832  H   SER   303      37.770  70.040  52.950  1.00  0.00            
ATOM   4833  CA  SER   303      37.320  71.750  54.290  1.00  0.00            
ATOM   4834  HA  SER   303      38.010  72.590  54.210  1.00  0.00            
ATOM   4835  CB  SER   303      36.110  72.070  53.390  1.00  0.00            
ATOM   4836  HB2 SER   303      35.250  71.410  53.570  1.00  0.00            
ATOM   4837  HB3 SER   303      35.820  73.100  53.570  1.00  0.00            
ATOM   4838  OG  SER   303      36.430  72.140  52.040  1.00  0.00            
ATOM   4839  HG  SER   303      36.370  73.080  51.870  1.00  0.00            
ATOM   4840  C   SER   303      36.930  71.770  55.750  1.00  0.00            
ATOM   4841  O   SER   303      36.180  70.880  56.140  1.00  0.00            
ATOM   4842  N   THR   304      37.260  72.740  56.610  1.00  0.00            
ATOM   4843  H   THR   304      38.000  73.370  56.320  1.00  0.00            
ATOM   4844  CA  THR   304      36.530  72.970  57.890  1.00  0.00            
ATOM   4845  HA  THR   304      36.450  71.990  58.360  1.00  0.00            
ATOM   4846  CB  THR   304      37.470  73.820  58.790  1.00  0.00            
ATOM   4847  HB  THR   304      37.420  74.810  58.340  1.00  0.00            
ATOM   4848  CG2 THR   304      36.940  73.900  60.230  1.00  0.00            
ATOM   4849 1HG2 THR   304      36.580  72.940  60.600  1.00  0.00            
ATOM   4850 2HG2 THR   304      37.750  74.350  60.810  1.00  0.00            
ATOM   4851 3HG2 THR   304      36.110  74.610  60.280  1.00  0.00            
ATOM   4852  OG1 THR   304      38.770  73.460  58.880  1.00  0.00            
ATOM   4853  HG1 THR   304      38.860  72.530  59.130  1.00  0.00            
ATOM   4854  C   THR   304      35.150  73.590  57.810  1.00  0.00            
ATOM   4855  O   THR   304      35.020  74.820  57.610  1.00  0.00            
ATOM   4856  N   LEU   305      34.110  72.750  57.810  1.00  0.00            
ATOM   4857  H   LEU   305      34.400  71.820  58.070  1.00  0.00            
ATOM   4858  CA  LEU   305      32.740  73.200  58.100  1.00  0.00            
ATOM   4859  HA  LEU   305      32.490  73.910  57.320  1.00  0.00            
ATOM   4860  CB  LEU   305      31.810  71.910  58.060  1.00  0.00            
ATOM   4861  HB2 LEU   305      32.250  71.210  58.770  1.00  0.00            
ATOM   4862  HB3 LEU   305      30.840  72.060  58.540  1.00  0.00            
ATOM   4863  CG  LEU   305      31.680  71.180  56.790  1.00  0.00            
ATOM   4864  HG  LEU   305      32.640  70.830  56.430  1.00  0.00            
ATOM   4865  CD1 LEU   305      30.800  69.950  57.120  1.00  0.00            
ATOM   4866 1HD1 LEU   305      31.480  69.270  57.630  1.00  0.00            
ATOM   4867 2HD1 LEU   305      29.890  70.220  57.650  1.00  0.00            
ATOM   4868 3HD1 LEU   305      30.550  69.470  56.180  1.00  0.00            
ATOM   4869  CD2 LEU   305      31.010  71.950  55.640  1.00  0.00            
ATOM   4870 1HD2 LEU   305      29.930  71.870  55.770  1.00  0.00            
ATOM   4871 2HD2 LEU   305      31.230  73.020  55.580  1.00  0.00            
ATOM   4872 3HD2 LEU   305      31.210  71.400  54.720  1.00  0.00            
ATOM   4873  C   LEU   305      32.770  73.770  59.560  1.00  0.00            
ATOM   4874  O   LEU   305      33.480  73.330  60.460  1.00  0.00            
ATOM   4875  N   LEU   306      32.080  74.880  59.770  1.00  0.00            
ATOM   4876  H   LEU   306      31.680  75.360  58.980  1.00  0.00            
ATOM   4877  CA  LEU   306      31.870  75.460  61.070  1.00  0.00            
ATOM   4878  HA  LEU   306      32.840  75.510  61.560  1.00  0.00            
ATOM   4879  CB  LEU   306      31.450  76.950  60.880  1.00  0.00            
ATOM   4880  HB2 LEU   306      30.520  77.020  60.330  1.00  0.00            
ATOM   4881  HB3 LEU   306      31.250  77.330  61.880  1.00  0.00            
ATOM   4882  CG  LEU   306      32.510  77.970  60.210  1.00  0.00            
ATOM   4883  HG  LEU   306      32.970  77.500  59.340  1.00  0.00            
ATOM   4884  CD1 LEU   306      31.880  79.320  59.810  1.00  0.00            
ATOM   4885 1HD1 LEU   306      32.620  80.110  59.750  1.00  0.00            
ATOM   4886 2HD1 LEU   306      31.300  79.240  58.890  1.00  0.00            
ATOM   4887 3HD1 LEU   306      31.160  79.560  60.600  1.00  0.00            
ATOM   4888  CD2 LEU   306      33.680  78.210  61.120  1.00  0.00            
ATOM   4889 1HD2 LEU   306      34.360  77.360  61.050  1.00  0.00            
ATOM   4890 2HD2 LEU   306      34.320  79.070  60.910  1.00  0.00            
ATOM   4891 3HD2 LEU   306      33.380  78.290  62.160  1.00  0.00            
ATOM   4892  C   LEU   306      30.910  74.660  61.980  1.00  0.00            
ATOM   4893  O   LEU   306      29.980  75.190  62.670  1.00  0.00            
ATOM   4894  N   ARG   307      30.960  73.320  61.840  1.00  0.00            
ATOM   4895  H   ARG   307      31.740  72.880  61.370  1.00  0.00            
ATOM   4896  CA  ARG   307      29.940  72.340  62.340  1.00  0.00            
ATOM   4897  HA  ARG   307      29.040  72.550  61.770  1.00  0.00            
ATOM   4898  CB  ARG   307      30.310  70.980  61.760  1.00  0.00            
ATOM   4899  HB2 ARG   307      29.610  70.200  62.070  1.00  0.00            
ATOM   4900  HB3 ARG   307      30.300  71.140  60.680  1.00  0.00            
ATOM   4901  CG  ARG   307      31.680  70.590  62.290  1.00  0.00            
ATOM   4902  HG2 ARG   307      32.330  71.330  61.820  1.00  0.00            
ATOM   4903  HG3 ARG   307      31.770  70.700  63.370  1.00  0.00            
ATOM   4904  CD  ARG   307      32.190  69.160  61.760  1.00  0.00            
ATOM   4905  HD2 ARG   307      32.120  69.090  60.670  1.00  0.00            
ATOM   4906  HD3 ARG   307      33.270  69.210  61.860  1.00  0.00            
ATOM   4907  NE  ARG   307      31.630  68.020  62.550  1.00  0.00            
ATOM   4908  HE  ARG   307      31.070  68.260  63.360  1.00  0.00            
ATOM   4909  CZ  ARG   307      31.900  66.780  62.380  1.00  0.00            
ATOM   4910  NH1 ARG   307      32.490  66.300  61.340  1.00  0.00            
ATOM   4911 1HH1 ARG   307      32.810  66.830  60.540  1.00  0.00            
ATOM   4912 2HH1 ARG   307      32.730  65.320  61.440  1.00  0.00            
ATOM   4913  NH2 ARG   307      31.360  66.000  63.280  1.00  0.00            
ATOM   4914 1HH2 ARG   307      30.760  66.400  63.980  1.00  0.00            
ATOM   4915 2HH2 ARG   307      31.650  65.030  63.240  1.00  0.00            
ATOM   4916  C   ARG   307      29.750  72.490  63.850  1.00  0.00            
ATOM   4917  O   ARG   307      30.650  72.640  64.670  1.00  0.00            
ATOM   4918  N   GLU   308      28.470  72.510  64.200  1.00  0.00            
ATOM   4919  H   GLU   308      27.770  72.370  63.490  1.00  0.00            
ATOM   4920  CA  GLU   308      27.930  72.920  65.490  1.00  0.00            
ATOM   4921  HA  GLU   308      26.880  73.120  65.260  1.00  0.00            
ATOM   4922  CB  GLU   308      28.020  71.750  66.460  1.00  0.00            
ATOM   4923  HB2 GLU   308      29.090  71.670  66.650  1.00  0.00            
ATOM   4924  HB3 GLU   308      27.480  71.970  67.380  1.00  0.00            
ATOM   4925  CG  GLU   308      27.310  70.390  66.090  1.00  0.00            
ATOM   4926  HG2 GLU   308      27.970  69.980  65.330  1.00  0.00            
ATOM   4927  HG3 GLU   308      27.400  69.690  66.920  1.00  0.00            
ATOM   4928  CD  GLU   308      25.830  70.540  65.700  1.00  0.00            
ATOM   4929  OE1 GLU   308      25.010  70.810  66.610  1.00  0.00            
ATOM   4930  OE2 GLU   308      25.480  70.620  64.520  1.00  0.00            
ATOM   4931  C   GLU   308      28.540  74.270  66.110  1.00  0.00            
ATOM   4932  O   GLU   308      28.270  74.560  67.270  1.00  0.00            
ATOM   4933  N   GLY   309      29.190  75.130  65.310  1.00  0.00            
ATOM   4934  H   GLY   309      29.350  74.860  64.350  1.00  0.00            
ATOM   4935  CA  GLY   309      29.910  76.340  65.690  1.00  0.00            
ATOM   4936  HA2 GLY   309      30.370  76.820  64.830  1.00  0.00            
ATOM   4937  HA3 GLY   309      29.060  76.990  65.890  1.00  0.00            
ATOM   4938  C   GLY   309      30.860  76.300  66.910  1.00  0.00            
ATOM   4939  O   GLY   309      30.780  77.230  67.670  1.00  0.00            
ATOM   4940  N   ALA   310      31.650  75.270  66.950  1.00  0.00            
ATOM   4941  H   ALA   310      31.700  74.680  66.140  1.00  0.00            
ATOM   4942  CA  ALA   310      32.710  75.070  67.930  1.00  0.00            
ATOM   4943  HA  ALA   310      32.290  75.000  68.940  1.00  0.00            
ATOM   4944  CB  ALA   310      33.410  73.760  67.630  1.00  0.00            
ATOM   4945  HB1 ALA   310      34.060  73.490  68.460  1.00  0.00            
ATOM   4946  HB2 ALA   310      32.710  72.940  67.490  1.00  0.00            
ATOM   4947  HB3 ALA   310      33.920  73.760  66.670  1.00  0.00            
ATOM   4948  C   ALA   310      33.760  76.250  67.970  1.00  0.00            
ATOM   4949  O   ALA   310      33.990  77.060  67.070  1.00  0.00            
ATOM   4950  N   ASN   311      34.380  76.280  69.080  1.00  0.00            
ATOM   4951  H   ASN   311      34.070  75.630  69.790  1.00  0.00            
ATOM   4952  CA  ASN   311      35.280  77.420  69.390  1.00  0.00            
ATOM   4953  HA  ASN   311      34.830  78.300  68.950  1.00  0.00            
ATOM   4954  CB  ASN   311      35.410  77.520  70.870  1.00  0.00            
ATOM   4955  HB2 ASN   311      34.420  77.500  71.320  1.00  0.00            
ATOM   4956  HB3 ASN   311      35.870  76.580  71.160  1.00  0.00            
ATOM   4957  CG  ASN   311      36.250  78.710  71.430  1.00  0.00            
ATOM   4958  OD1 ASN   311      37.330  79.040  70.960  1.00  0.00            
ATOM   4959  ND2 ASN   311      35.800  79.420  72.440  1.00  0.00            
ATOM   4960 1HD2 ASN   311      36.270  80.290  72.670  1.00  0.00            
ATOM   4961 2HD2 ASN   311      34.870  79.210  72.780  1.00  0.00            
ATOM   4962  C   ASN   311      36.620  77.220  68.650  1.00  0.00            
ATOM   4963  O   ASN   311      37.100  76.130  68.280  1.00  0.00            
ATOM   4964  N   ARG   312      37.160  78.390  68.170  1.00  0.00            
ATOM   4965  H   ARG   312      36.770  79.290  68.410  1.00  0.00            
ATOM   4966  CA  ARG   312      38.470  78.410  67.390  1.00  0.00            
ATOM   4967  HA  ARG   312      38.250  77.950  66.430  1.00  0.00            
ATOM   4968  CB  ARG   312      38.860  79.880  67.200  1.00  0.00            
ATOM   4969  HB2 ARG   312      38.470  80.430  68.060  1.00  0.00            
ATOM   4970  HB3 ARG   312      39.940  80.040  67.140  1.00  0.00            
ATOM   4971  CG  ARG   312      38.330  80.500  65.900  1.00  0.00            
ATOM   4972  HG2 ARG   312      38.770  79.930  65.090  1.00  0.00            
ATOM   4973  HG3 ARG   312      37.240  80.550  65.910  1.00  0.00            
ATOM   4974  CD  ARG   312      38.860  81.980  65.880  1.00  0.00            
ATOM   4975  HD2 ARG   312      38.210  82.500  65.180  1.00  0.00            
ATOM   4976  HD3 ARG   312      38.830  82.320  66.910  1.00  0.00            
ATOM   4977  NE  ARG   312      40.250  82.140  65.400  1.00  0.00            
ATOM   4978  HE  ARG   312      40.950  82.330  66.110  1.00  0.00            
ATOM   4979  CZ  ARG   312      40.740  81.880  64.210  1.00  0.00            
ATOM   4980  NH1 ARG   312      39.930  81.400  63.330  1.00  0.00            
ATOM   4981 1HH1 ARG   312      38.950  81.390  63.580  1.00  0.00            
ATOM   4982 2HH1 ARG   312      40.230  81.150  62.400  1.00  0.00            
ATOM   4983  NH2 ARG   312      42.030  81.820  63.930  1.00  0.00            
ATOM   4984 1HH2 ARG   312      42.690  82.210  64.590  1.00  0.00            
ATOM   4985 2HH2 ARG   312      42.330  81.400  63.060  1.00  0.00            
ATOM   4986  C   ARG   312      39.640  77.760  68.150  1.00  0.00            
ATOM   4987  O   ARG   312      40.540  77.130  67.520  1.00  0.00            
ATOM   4988  N   GLU   313      39.550  77.810  69.470  1.00  0.00            
ATOM   4989  H   GLU   313      38.740  78.250  69.870  1.00  0.00            
ATOM   4990  CA  GLU   313      40.620  77.170  70.330  1.00  0.00            
ATOM   4991  HA  GLU   313      41.650  77.380  70.040  1.00  0.00            
ATOM   4992  CB  GLU   313      40.450  77.830  71.680  1.00  0.00            
ATOM   4993  HB2 GLU   313      39.520  77.420  72.080  1.00  0.00            
ATOM   4994  HB3 GLU   313      41.210  77.590  72.420  1.00  0.00            
ATOM   4995  CG  GLU   313      40.400  79.380  71.780  1.00  0.00            
ATOM   4996  HG2 GLU   313      39.890  79.760  70.890  1.00  0.00            
ATOM   4997  HG3 GLU   313      39.860  79.700  72.670  1.00  0.00            
ATOM   4998  CD  GLU   313      41.840  79.960  71.930  1.00  0.00            
ATOM   4999  OE1 GLU   313      42.670  79.360  72.670  1.00  0.00            
ATOM   5000  OE2 GLU   313      42.090  81.020  71.330  1.00  0.00            
ATOM   5001  C   GLU   313      40.560  75.630  70.420  1.00  0.00            
ATOM   5002  O   GLU   313      41.520  74.970  70.860  1.00  0.00            
ATOM   5003  N   ILE   314      39.450  74.960  69.980  1.00  0.00            
ATOM   5004  H   ILE   314      38.670  75.520  69.660  1.00  0.00            
ATOM   5005  CA  ILE   314      39.230  73.490  69.850  1.00  0.00            
ATOM   5006  HA  ILE   314      39.830  72.960  70.600  1.00  0.00            
ATOM   5007  CB  ILE   314      37.730  73.000  69.900  1.00  0.00            
ATOM   5008  HB  ILE   314      37.120  73.500  69.140  1.00  0.00            
ATOM   5009  CG2 ILE   314      37.660  71.500  69.660  1.00  0.00            
ATOM   5010 1HG2 ILE   314      36.650  71.110  69.810  1.00  0.00            
ATOM   5011 2HG2 ILE   314      37.860  71.320  68.600  1.00  0.00            
ATOM   5012 3HG2 ILE   314      38.410  70.920  70.200  1.00  0.00            
ATOM   5013  CG1 ILE   314      37.190  73.210  71.330  1.00  0.00            
ATOM   5014 2HG1 ILE   314      37.640  72.430  71.950  1.00  0.00            
ATOM   5015 3HG1 ILE   314      37.580  74.140  71.740  1.00  0.00            
ATOM   5016  CD1 ILE   314      35.690  73.100  71.600  1.00  0.00            
ATOM   5017 1HD1 ILE   314      35.540  73.430  72.630  1.00  0.00            
ATOM   5018 2HD1 ILE   314      35.280  73.980  71.120  1.00  0.00            
ATOM   5019 3HD1 ILE   314      35.260  72.110  71.430  1.00  0.00            
ATOM   5020  C   ILE   314      39.780  73.090  68.550  1.00  0.00            
ATOM   5021  O   ILE   314      40.460  72.070  68.440  1.00  0.00            
ATOM   5022  N   LEU   315      39.420  73.730  67.390  1.00  0.00            
ATOM   5023  H   LEU   315      38.940  74.610  67.490  1.00  0.00            
ATOM   5024  CA  LEU   315      39.820  73.260  66.030  1.00  0.00            
ATOM   5025  HA  LEU   315      39.660  72.190  65.900  1.00  0.00            
ATOM   5026  CB  LEU   315      39.040  73.980  64.970  1.00  0.00            
ATOM   5027  HB2 LEU   315      39.470  74.950  64.730  1.00  0.00            
ATOM   5028  HB3 LEU   315      39.110  73.420  64.030  1.00  0.00            
ATOM   5029  CG  LEU   315      37.550  74.030  65.200  1.00  0.00            
ATOM   5030  HG  LEU   315      37.440  74.590  66.130  1.00  0.00            
ATOM   5031  CD1 LEU   315      36.690  74.530  64.020  1.00  0.00            
ATOM   5032 1HD1 LEU   315      37.100  75.360  63.450  1.00  0.00            
ATOM   5033 2HD1 LEU   315      36.410  73.780  63.290  1.00  0.00            
ATOM   5034 3HD1 LEU   315      35.780  74.950  64.460  1.00  0.00            
ATOM   5035  CD2 LEU   315      36.970  72.680  65.480  1.00  0.00            
ATOM   5036 1HD2 LEU   315      35.880  72.710  65.540  1.00  0.00            
ATOM   5037 2HD2 LEU   315      37.290  72.000  64.690  1.00  0.00            
ATOM   5038 3HD2 LEU   315      37.410  72.370  66.420  1.00  0.00            
ATOM   5039  C   LEU   315      41.320  73.570  65.750  1.00  0.00            
ATOM   5040  O   LEU   315      41.970  72.770  65.030  1.00  0.00            
ATOM   5041  N   GLY   316      41.890  74.640  66.380  1.00  0.00            
ATOM   5042  H   GLY   316      41.310  75.310  66.860  1.00  0.00            
ATOM   5043  CA  GLY   316      43.370  74.910  66.460  1.00  0.00            
ATOM   5044  HA2 GLY   316      43.490  75.790  67.090  1.00  0.00            
ATOM   5045  HA3 GLY   316      43.890  74.020  66.840  1.00  0.00            
ATOM   5046  C   GLY   316      43.970  75.250  65.130  1.00  0.00            
ATOM   5047  O   GLY   316      44.940  76.020  65.090  1.00  0.00            
ATOM   5048  N   ILE   317      43.450  74.770  64.030  1.00  0.00            
ATOM   5049  H   ILE   317      42.650  74.180  64.250  1.00  0.00            
ATOM   5050  CA  ILE   317      43.630  74.980  62.580  1.00  0.00            
ATOM   5051  HA  ILE   317      43.950  76.020  62.480  1.00  0.00            
ATOM   5052  CB  ILE   317      44.660  73.980  61.960  1.00  0.00            
ATOM   5053  HB  ILE   317      44.310  73.020  62.340  1.00  0.00            
ATOM   5054  CG2 ILE   317      44.590  73.920  60.300  1.00  0.00            
ATOM   5055 1HG2 ILE   317      43.630  73.590  59.900  1.00  0.00            
ATOM   5056 2HG2 ILE   317      45.030  74.840  59.920  1.00  0.00            
ATOM   5057 3HG2 ILE   317      45.270  73.110  60.030  1.00  0.00            
ATOM   5058  CG1 ILE   317      46.170  74.320  62.310  1.00  0.00            
ATOM   5059 2HG1 ILE   317      46.680  74.690  61.420  1.00  0.00            
ATOM   5060 3HG1 ILE   317      46.230  75.050  63.120  1.00  0.00            
ATOM   5061  CD1 ILE   317      46.930  73.030  62.710  1.00  0.00
[truncated: 126,807 more chars]
