# Supplementary material for: Distinct activation mechanisms of β-arrestin-1 revealed by 19F NMR spectroscopy
Source: Nat Commun. 2023 Nov 29;14:7865. doi: 10.1038/s41467-023-43694-1 (PMC10686989; doi:10.1038/s41467-023-43694-1)
Supplement: Supplementary file 3 — Supplementary Data 1 [file 41467_2023_43694_MOESM3_ESM.zip › Supplementary-Data-1/Input-output-files/T6CF.top]

; a_GMX.top created by acpype (v: 2020-06-13T12:15:12CEST) on Fri May 26 10:27:51 2023

[ defaults ]
; nbfunc        comb-rule       gen-pairs       fudgeLJ fudgeQQ
1               2               yes             0.5     0.8333

[ atomtypes ]
;name   bond_type     mass     charge   ptype   sigma         epsilon       Amb
 N3       N3          0.00000  0.00000   A     3.25000e-01   7.11280e-01 ; 1.82  0.1700
 H        H           0.00000  0.00000   A     1.06908e-01   6.56888e-02 ; 0.60  0.0157
 CX       CX          0.00000  0.00000   A     3.39967e-01   4.57730e-01 ; 1.91  0.1094
 HP       HP          0.00000  0.00000   A     1.95998e-01   6.56888e-02 ; 1.10  0.0157
 A2C      A2C         0.00000  0.00000   A     3.39967e-01   4.57730e-01 ; 1.91  0.1094
 HC       HC          0.00000  0.00000   A     2.64953e-01   6.56888e-02 ; 1.49  0.0157
 H1       H1          0.00000  0.00000   A     2.47135e-01   6.56888e-02 ; 1.39  0.0157
 S        S           0.00000  0.00000   A     3.56359e-01   1.04600e+00 ; 2.00  0.2500
 CT       CT          0.00000  0.00000   A     3.39967e-01   4.57730e-01 ; 1.91  0.1094
 C        C           0.00000  0.00000   A     3.39967e-01   3.59824e-01 ; 1.91  0.0860
 O        O           0.00000  0.00000   A     2.95992e-01   8.78640e-01 ; 1.66  0.2100
 N        N           0.00000  0.00000   A     3.25000e-01   7.11280e-01 ; 1.82  0.1700
 CO       CO          0.00000  0.00000   A     3.39967e-01   3.59824e-01 ; 1.91  0.0860
 O2       O2          0.00000  0.00000   A     2.95992e-01   8.78640e-01 ; 1.66  0.2100
 C8       C8          0.00000  0.00000   A     3.39967e-01   4.57730e-01 ; 1.91  0.1094
 CA       CA          0.00000  0.00000   A     3.39967e-01   3.59824e-01 ; 1.91  0.0860
 NC       NC          0.00000  0.00000   A     3.25000e-01   7.11280e-01 ; 1.82  0.1700
 HA       HA          0.00000  0.00000   A     2.59964e-01   6.27600e-02 ; 1.46  0.0150
 F        F           0.00000  0.00000   A     3.11815e-01   2.55224e-01 ; 1.75  0.0610
 N2       N2          0.00000  0.00000   A     3.25000e-01   7.11280e-01 ; 1.82  0.1700
 A3C      A3C         0.00000  0.00000   A     3.39967e-01   4.57730e-01 ; 1.91  0.1094
 OH       OH          0.00000  0.00000   A     3.06647e-01   8.80314e-01 ; 1.72  0.2104
 HO       HO          0.00000  0.00000   A     0.00000e+00   0.00000e+00 ; 0.00  0.0000
 CC       CC          0.00000  0.00000   A     3.39967e-01   3.59824e-01 ; 1.91  0.0860
 NB       NB          0.00000  0.00000   A     3.25000e-01   7.11280e-01 ; 1.82  0.1700
 CR       CR          0.00000  0.00000   A     3.39967e-01   3.59824e-01 ; 1.91  0.0860
 H5       H5          0.00000  0.00000   A     2.42146e-01   6.27600e-02 ; 1.36  0.0150
 NA       NA          0.00000  0.00000   A     3.25000e-01   7.11280e-01 ; 1.82  0.1700
 CW       CW          0.00000  0.00000   A     3.39967e-01   3.59824e-01 ; 1.91  0.0860
 H4       H4          0.00000  0.00000   A     2.51055e-01   6.27600e-02 ; 1.41  0.0150
 SH       SH          0.00000  0.00000   A     3.56359e-01   1.04600e+00 ; 2.00  0.2500
 HS       HS          0.00000  0.00000   A     1.06908e-01   6.56888e-02 ; 0.60  0.0157
 Na+      Na+         0.00000  0.00000   A     2.43928e-01   3.65846e-01 ; 1.37  0.0874
 OW       OW          0.00000  0.00000   A     3.15075e-01   6.35968e-01 ; 1.77  0.1520
 HW       HW          0.00000  0.00000   A     0.00000e+00   0.00000e+00 ; 0.00  0.0000

[ moleculetype ]
;name            nrexcl
 a                3

[ atoms ]
;   nr  type  resi  res  atom  cgnr     charge      mass       ; qtot   bond_type
     1   N3     1   MET     N    1     0.159200     14.01000 ; qtot 0.159
     2    H     1   MET    H1    2     0.198400      1.00800 ; qtot 0.358
     3    H     1   MET    H2    3     0.198400      1.00800 ; qtot 0.556
     4    H     1   MET    H3    4     0.198400      1.00800 ; qtot 0.754
     5   CX     1   MET    CA    5     0.022100     12.01000 ; qtot 0.777
     6   HP     1   MET    HA    6     0.111600      1.00800 ; qtot 0.888
     7  A2C     1   MET    CB    7     0.086500     12.01000 ; qtot 0.975
     8   HC     1   MET   HB2    8     0.012500      1.00800 ; qtot 0.987
     9   HC     1   MET   HB3    9     0.012500      1.00800 ; qtot 1.000
    10  A2C     1   MET    CG   10     0.033400     12.01000 ; qtot 1.033
    11   H1     1   MET   HG2   11     0.029200      1.00800 ; qtot 1.062
    12   H1     1   MET   HG3   12     0.029200      1.00800 ; qtot 1.091
    13    S     1   MET    SD   13    -0.277400     32.06000 ; qtot 0.814
    14   CT     1   MET    CE   14    -0.034100     12.01000 ; qtot 0.780
    15   H1     1   MET   HE1   15     0.059700      1.00800 ; qtot 0.840
    16   H1     1   MET   HE2   16     0.059700      1.00800 ; qtot 0.899
    17   H1     1   MET   HE3   17     0.059700      1.00800 ; qtot 0.959
    18    C     1   MET     C   18     0.612300     12.01000 ; qtot 1.571
    19    O     1   MET     O   19    -0.571300     16.00000 ; qtot 1.000
    20    N     2   GLY     N   20    -0.415700     14.01000 ; qtot 0.584
    21    H     2   GLY     H   21     0.271900      1.00800 ; qtot 0.856
    22   CX     2   GLY    CA   22    -0.025200     12.01000 ; qtot 0.831
    23   H1     2   GLY   HA2   23     0.069800      1.00800 ; qtot 0.901
    24   H1     2   GLY   HA3   24     0.069800      1.00800 ; qtot 0.971
    25    C     2   GLY     C   25     0.597300     12.01000 ; qtot 1.568
    26    O     2   GLY     O   26    -0.567900     16.00000 ; qtot 1.000
    27    N     3   ASP     N   27    -0.516300     14.01000 ; qtot 0.484
    28    H     3   ASP     H   28     0.293600      1.00800 ; qtot 0.777
    29   CX     3   ASP    CA   29     0.038100     12.01000 ; qtot 0.815
    30   H1     3   ASP    HA   30     0.088000      1.00800 ; qtot 0.903
    31  A2C     3   ASP    CB   31    -0.030300     12.01000 ; qtot 0.873
    32   HC     3   ASP   HB2   32    -0.012200      1.00800 ; qtot 0.861
    33   HC     3   ASP   HB3   33    -0.012200      1.00800 ; qtot 0.849
    34   CO     3   ASP    CG   34     0.799400     12.01000 ; qtot 1.648
    35   O2     3   ASP   OD1   35    -0.801400     16.00000 ; qtot 0.847
    36   O2     3   ASP   OD2   36    -0.801400     16.00000 ; qtot 0.045
    37    C     3   ASP     C   37     0.536600     12.01000 ; qtot 0.582
    38    O     3   ASP     O   38    -0.581900     16.00000 ; qtot -0.000
    39    N     4   LYS     N   39    -0.347900     14.01000 ; qtot -0.348
    40    H     4   LYS     H   40     0.274700      1.00800 ; qtot -0.073
    41   CX     4   LYS    CA   41    -0.240000     12.01000 ; qtot -0.313
    42   H1     4   LYS    HA   42     0.142600      1.00800 ; qtot -0.171
    43   C8     4   LYS    CB   43    -0.009400     12.01000 ; qtot -0.180
    44   HC     4   LYS   HB2   44     0.036200      1.00800 ; qtot -0.144
    45   HC     4   LYS   HB3   45     0.036200      1.00800 ; qtot -0.108
    46   C8     4   LYS    CG   46     0.018700     12.01000 ; qtot -0.089
    47   HC     4   LYS   HG2   47     0.010300      1.00800 ; qtot -0.079
    48   HC     4   LYS   HG3   48     0.010300      1.00800 ; qtot -0.068
    49   C8     4   LYS    CD   49    -0.047900     12.01000 ; qtot -0.116
    50   HC     4   LYS   HD2   50     0.062100      1.00800 ; qtot -0.054
    51   HC     4   LYS   HD3   51     0.062100      1.00800 ; qtot 0.008
    52   C8     4   LYS    CE   52    -0.014300     12.01000 ; qtot -0.006
    53   HP     4   LYS   HE2   53     0.113500      1.00800 ; qtot 0.107
    54   HP     4   LYS   HE3   54     0.113500      1.00800 ; qtot 0.221
    55   N3     4   LYS    NZ   55    -0.385400     14.01000 ; qtot -0.165
    56    H     4   LYS   HZ1   56     0.340000      1.00800 ; qtot 0.175
    57    H     4   LYS   HZ2   57     0.340000      1.00800 ; qtot 0.515
    58    H     4   LYS   HZ3   58     0.340000      1.00800 ; qtot 0.855
    59    C     4   LYS     C   59     0.734100     12.01000 ; qtot 1.589
    60    O     4   LYS     O   60    -0.589400     16.00000 ; qtot 1.000
    61    N     5   GLY     N   61    -0.415700     14.01000 ; qtot 0.584
    62    H     5   GLY     H   62     0.271900      1.00800 ; qtot 0.856
    63   CX     5   GLY    CA   63    -0.025200     12.01000 ; qtot 0.831
    64   H1     5   GLY   HA2   64     0.069800      1.00800 ; qtot 0.901
    65   H1     5   GLY   HA3   65     0.069800      1.00800 ; qtot 0.971
    66    C     5   GLY     C   66     0.597300     12.01000 ; qtot 1.568
    67    O     5   GLY     O   67    -0.567900     16.00000 ; qtot 1.000
    68    N     6   6FC    N2   68    -1.027113     14.01000 ; qtot -0.027
    69    H     6   6FC    H6   69     0.419198      1.00800 ; qtot 0.392
    70   CT     6   6FC    C1   70     0.460061     12.01000 ; qtot 0.852
    71   CT     6   6FC    C2   71    -0.451449     12.01000 ; qtot 0.401
    72    S     6   6FC    S1   72    -0.129823     32.06000 ; qtot 0.271
    73   CA     6   6FC    C3   73     0.268820     12.01000 ; qtot 0.540
    74   CA     6   6FC    C4   74    -0.376457     12.01000 ; qtot 0.163
    75   CA     6   6FC    C6   75     0.421993     12.01000 ; qtot 0.585
    76   NC     6   6FC    N1   76    -0.555919     14.01000 ; qtot 0.029
    77   CA     6   6FC    C7   77     0.421993     12.01000 ; qtot 0.451
    78   CA     6   6FC    C5   78    -0.376457     12.01000 ; qtot 0.075
    79   HA     6   6FC    H5   79     0.210085      1.00800 ; qtot 0.285
    80   CT     6   6FC    C8   80     0.495048     12.01000 ; qtot 0.780
    81    F     6   6FC    F1   81    -0.177943     19.00000 ; qtot 0.602
    82    F     6   6FC    F2   82    -0.177943     19.00000 ; qtot 0.424
    83    F     6   6FC    F3   83    -0.177943     19.00000 ; qtot 0.246
    84   CT     6   6FC    C9   84     0.495048     12.01000 ; qtot 0.741
    85    F     6   6FC    F4   85    -0.177943     19.00000 ; qtot 0.563
    86    F     6   6FC    F5   86    -0.177943     19.00000 ; qtot 0.385
    87    F     6   6FC    F6   87    -0.177943     19.00000 ; qtot 0.207
    88   HA     6   6FC    H4   88     0.210085      1.00800 ; qtot 0.417
    89   H1     6   6FC    H2   89     0.227267      1.00800 ; qtot 0.645
    90   H1     6   6FC    H3   90     0.227267      1.00800 ; qtot 0.872
    91   H1     6   6FC    H1   91     0.077445      1.00800 ; qtot 0.949
    92    C     6   6FC   C10   92     0.552835     12.01000 ; qtot 1.502
    93    O     6   6FC    O1   93    -0.502269     16.00000 ; qtot 1.000
    94    N     7   ARG     N   94    -0.347900     14.01000 ; qtot 0.652
    95    H     7   ARG     H   95     0.274700      1.00800 ; qtot 0.927
    96   CX     7   ARG    CA   96    -0.263700     12.01000 ; qtot 0.663
    97   H1     7   ARG    HA   97     0.156000      1.00800 ; qtot 0.819
    98   C8     7   ARG    CB   98    -0.000700     12.01000 ; qtot 0.818
    99   HC     7   ARG   HB2   99     0.032700      1.00800 ; qtot 0.851
   100   HC     7   ARG   HB3  100     0.032700      1.00800 ; qtot 0.884
   101   C8     7   ARG    CG  101     0.039000     12.01000 ; qtot 0.923
   102   HC     7   ARG   HG2  102     0.028500      1.00800 ; qtot 0.951
   103   HC     7   ARG   HG3  103     0.028500      1.00800 ; qtot 0.980
   104   C8     7   ARG    CD  104     0.048600     12.01000 ; qtot 1.028
   105   H1     7   ARG   HD2  105     0.068700      1.00800 ; qtot 1.097
   106   H1     7   ARG   HD3  106     0.068700      1.00800 ; qtot 1.166
   107   N2     7   ARG    NE  107    -0.529500     14.01000 ; qtot 0.636
   108    H     7   ARG    HE  108     0.345600      1.00800 ; qtot 0.982
   109   CA     7   ARG    CZ  109     0.807600     12.01000 ; qtot 1.790
   110   N2     7   ARG   NH1  110    -0.862700     14.01000 ; qtot 0.927
   111    H     7   ARG  HH11  111     0.447800      1.00800 ; qtot 1.375
   112    H     7   ARG  HH12  112     0.447800      1.00800 ; qtot 1.822
   113   N2     7   ARG   NH2  113    -0.862700     14.01000 ; qtot 0.960
   114    H     7   ARG  HH21  114     0.447800      1.00800 ; qtot 1.408
   115    H     7   ARG  HH22  115     0.447800      1.00800 ; qtot 1.855
   116    C     7   ARG     C  116     0.734100     12.01000 ; qtot 2.589
   117    O     7   ARG     O  117    -0.589400     16.00000 ; qtot 2.000
   118    N     8   VAL     N  118    -0.415700     14.01000 ; qtot 1.584
   119    H     8   VAL     H  119     0.271900      1.00800 ; qtot 1.856
   120   CX     8   VAL    CA  120    -0.087500     12.01000 ; qtot 1.769
   121   H1     8   VAL    HA  121     0.096900      1.00800 ; qtot 1.866
   122  A3C     8   VAL    CB  122     0.298500     12.01000 ; qtot 2.164
   123   HC     8   VAL    HB  123    -0.029700      1.00800 ; qtot 2.134
   124   CT     8   VAL   CG1  124    -0.319200     12.01000 ; qtot 1.815
   125   HC     8   VAL  HG11  125     0.079100      1.00800 ; qtot 1.894
   126   HC     8   VAL  HG12  126     0.079100      1.00800 ; qtot 1.973
   127   HC     8   VAL  HG13  127     0.079100      1.00800 ; qtot 2.053
   128   CT     8   VAL   CG2  128    -0.319200     12.01000 ; qtot 1.733
   129   HC     8   VAL  HG21  129     0.079100      1.00800 ; qtot 1.812
   130   HC     8   VAL  HG22  130     0.079100      1.00800 ; qtot 1.892
   131   HC     8   VAL  HG23  131     0.079100      1.00800 ; qtot 1.971
   132    C     8   VAL     C  132     0.597300     12.01000 ; qtot 2.568
   133    O     8   VAL     O  133    -0.567900     16.00000 ; qtot 2.000
   134    N     9   PHE     N  134    -0.415700     14.01000 ; qtot 1.584
   135    H     9   PHE     H  135     0.271900      1.00800 ; qtot 1.856
   136   CX     9   PHE    CA  136    -0.002400     12.01000 ; qtot 1.854
   137   H1     9   PHE    HA  137     0.097800      1.00800 ; qtot 1.952
   138   CT     9   PHE    CB  138    -0.034300     12.01000 ; qtot 1.917
   139   HC     9   PHE   HB2  139     0.029500      1.00800 ; qtot 1.947
   140   HC     9   PHE   HB3  140     0.029500      1.00800 ; qtot 1.976
   141   CA     9   PHE    CG  141     0.011800     12.01000 ; qtot 1.988
   142   CA     9   PHE   CD1  142    -0.125600     12.01000 ; qtot 1.863
   143   HA     9   PHE   HD1  143     0.133000      1.00800 ; qtot 1.996
   144   CA     9   PHE   CE1  144    -0.170400     12.01000 ; qtot 1.825
   145   HA     9   PHE   HE1  145     0.143000      1.00800 ; qtot 1.968
   146   CA     9   PHE    CZ  146    -0.107200     12.01000 ; qtot 1.861
   147   HA     9   PHE    HZ  147     0.129700      1.00800 ; qtot 1.991
   148   CA     9   PHE   CE2  148    -0.170400     12.01000 ; qtot 1.820
   149   HA     9   PHE   HE2  149     0.143000      1.00800 ; qtot 1.963
   150   CA     9   PHE   CD2  150    -0.125600     12.01000 ; qtot 1.838
   151   HA     9   PHE   HD2  151     0.133000      1.00800 ; qtot 1.971
   152    C     9   PHE     C  152     0.597300     12.01000 ; qtot 2.568
   153    O     9   PHE     O  153    -0.567900     16.00000 ; qtot 2.000
   154    N    10   LYS     N  154    -0.347900     14.01000 ; qtot 1.652
   155    H    10   LYS     H  155     0.274700      1.00800 ; qtot 1.927
   156   CX    10   LYS    CA  156    -0.240000     12.01000 ; qtot 1.687
   157   H1    10   LYS    HA  157     0.142600      1.00800 ; qtot 1.829
   158   C8    10   LYS    CB  158    -0.009400     12.01000 ; qtot 1.820
   159   HC    10   LYS   HB2  159     0.036200      1.00800 ; qtot 1.856
   160   HC    10   LYS   HB3  160     0.036200      1.00800 ; qtot 1.892
   161   C8    10   LYS    CG  161     0.018700     12.01000 ; qtot 1.911
   162   HC    10   LYS   HG2  162     0.010300      1.00800 ; qtot 1.921
   163   HC    10   LYS   HG3  163     0.010300      1.00800 ; qtot 1.932
   164   C8    10   LYS    CD  164    -0.047900     12.01000 ; qtot 1.884
   165   HC    10   LYS   HD2  165     0.062100      1.00800 ; qtot 1.946
   166   HC    10   LYS   HD3  166     0.062100      1.00800 ; qtot 2.008
   167   C8    10   LYS    CE  167    -0.014300     12.01000 ; qtot 1.994
   168   HP    10   LYS   HE2  168     0.113500      1.00800 ; qtot 2.107
   169   HP    10   LYS   HE3  169     0.113500      1.00800 ; qtot 2.221
   170   N3    10   LYS    NZ  170    -0.385400     14.01000 ; qtot 1.835
   171    H    10   LYS   HZ1  171     0.340000      1.00800 ; qtot 2.175
   172    H    10   LYS   HZ2  172     0.340000      1.00800 ; qtot 2.515
   173    H    10   LYS   HZ3  173     0.340000      1.00800 ; qtot 2.855
   174    C    10   LYS     C  174     0.734100     12.01000 ; qtot 3.589
   175    O    10   LYS     O  175    -0.589400     16.00000 ; qtot 3.000
   176    N    11   LYS     N  176    -0.347900     14.01000 ; qtot 2.652
   177    H    11   LYS     H  177     0.274700      1.00800 ; qtot 2.927
   178   CX    11   LYS    CA  178    -0.240000     12.01000 ; qtot 2.687
   179   H1    11   LYS    HA  179     0.142600      1.00800 ; qtot 2.829
   180   C8    11   LYS    CB  180    -0.009400     12.01000 ; qtot 2.820
   181   HC    11   LYS   HB2  181     0.036200      1.00800 ; qtot 2.856
   182   HC    11   LYS   HB3  182     0.036200      1.00800 ; qtot 2.892
   183   C8    11   LYS    CG  183     0.018700     12.01000 ; qtot 2.911
   184   HC    11   LYS   HG2  184     0.010300      1.00800 ; qtot 2.921
   185   HC    11   LYS   HG3  185     0.010300      1.00800 ; qtot 2.932
   186   C8    11   LYS    CD  186    -0.047900     12.01000 ; qtot 2.884
   187   HC    11   LYS   HD2  187     0.062100      1.00800 ; qtot 2.946
   188   HC    11   LYS   HD3  188     0.062100      1.00800 ; qtot 3.008
   189   C8    11   LYS    CE  189    -0.014300     12.01000 ; qtot 2.994
   190   HP    11   LYS   HE2  190     0.113500      1.00800 ; qtot 3.107
   191   HP    11   LYS   HE3  191     0.113500      1.00800 ; qtot 3.221
   192   N3    11   LYS    NZ  192    -0.385400     14.01000 ; qtot 2.835
   193    H    11   LYS   HZ1  193     0.340000      1.00800 ; qtot 3.175
   194    H    11   LYS   HZ2  194     0.340000      1.00800 ; qtot 3.515
   195    H    11   LYS   HZ3  195     0.340000      1.00800 ; qtot 3.855
   196    C    11   LYS     C  196     0.734100     12.01000 ; qtot 4.589
   197    O    11   LYS     O  197    -0.589400     16.00000 ; qtot 4.000
   198    N    12   ALA     N  198    -0.415700     14.01000 ; qtot 3.584
   199    H    12   ALA     H  199     0.271900      1.00800 ; qtot 3.856
   200   CX    12   ALA    CA  200     0.033700     12.01000 ; qtot 3.890
   201   H1    12   ALA    HA  201     0.082300      1.00800 ; qtot 3.972
   202   CT    12   ALA    CB  202    -0.182500     12.01000 ; qtot 3.790
   203   HC    12   ALA   HB1  203     0.060300      1.00800 ; qtot 3.850
   204   HC    12   ALA   HB2  204     0.060300      1.00800 ; qtot 3.910
   205   HC    12   ALA   HB3  205     0.060300      1.00800 ; qtot 3.971
   206    C    12   ALA     C  206     0.597300     12.01000 ; qtot 4.568
   207    O    12   ALA     O  207    -0.567900     16.00000 ; qtot 4.000
   208    N    13   SER     N  208    -0.415700     14.01000 ; qtot 3.584
   209    H    13   SER     H  209     0.271900      1.00800 ; qtot 3.856
   210   CX    13   SER    CA  210    -0.024900     12.01000 ; qtot 3.831
   211   H1    13   SER    HA  211     0.084300      1.00800 ; qtot 3.916
   212  A2C    13   SER    CB  212     0.211700     12.01000 ; qtot 4.127
   213   H1    13   SER   HB2  213     0.035200      1.00800 ; qtot 4.163
   214   H1    13   SER   HB3  214     0.035200      1.00800 ; qtot 4.198
   215   OH    13   SER    OG  215    -0.654600     16.00000 ; qtot 3.543
   216   HO    13   SER    HG  216     0.427500      1.00800 ; qtot 3.971
   217    C    13   SER     C  217     0.597300     12.01000 ; qtot 4.568
   218    O    13   SER     O  218    -0.567900     16.00000 ; qtot 4.000
   219    N    14   PRO     N  219    -0.254800     14.01000 ; qtot 3.745
   220   CT    14   PRO    CD  220     0.019200     12.01000 ; qtot 3.764
   221   H1    14   PRO   HD2  221     0.039100      1.00800 ; qtot 3.804
   222   H1    14   PRO   HD3  222     0.039100      1.00800 ; qtot 3.843
   223   CT    14   PRO    CG  223     0.018900     12.01000 ; qtot 3.862
   224   HC    14   PRO   HG2  224     0.021300      1.00800 ; qtot 3.883
   225   HC    14   PRO   HG3  225     0.021300      1.00800 ; qtot 3.904
   226   CT    14   PRO    CB  226    -0.007000     12.01000 ; qtot 3.897
   227   HC    14   PRO   HB2  227     0.025300      1.00800 ; qtot 3.922
   228   HC    14   PRO   HB3  228     0.025300      1.00800 ; qtot 3.948
   229   CX    14   PRO    CA  229    -0.026600     12.01000 ; qtot 3.921
   230   H1    14   PRO    HA  230     0.064100      1.00800 ; qtot 3.985
   231    C    14   PRO     C  231     0.589600     12.01000 ; qtot 4.575
   232    O    14   PRO     O  232    -0.574800     16.00000 ; qtot 4.000
   233    N    15   ASN     N  233    -0.415700     14.01000 ; qtot 3.584
   234    H    15   ASN     H  234     0.271900      1.00800 ; qtot 3.856
   235   CX    15   ASN    CA  235     0.014300     12.01000 ; qtot 3.871
   236   H1    15   ASN    HA  236     0.104800      1.00800 ; qtot 3.975
   237  A2C    15   ASN    CB  237    -0.204100     12.01000 ; qtot 3.771
   238   HC    15   ASN   HB2  238     0.079700      1.00800 ; qtot 3.851
   239   HC    15   ASN   HB3  239     0.079700      1.00800 ; qtot 3.931
   240    C    15   ASN    CG  240     0.713000     12.01000 ; qtot 4.644
   241    O    15   ASN   OD1  241    -0.593100     16.00000 ; qtot 4.051
   242    N    15   ASN   ND2  242    -0.919100     14.01000 ; qtot 3.131
   243    H    15   ASN  HD21  243     0.419600      1.00800 ; qtot 3.551
   244    H    15   ASN  HD22  244     0.419600      1.00800 ; qtot 3.971
   245    C    15   ASN     C  245     0.597300     12.01000 ; qtot 4.568
   246    O    15   ASN     O  246    -0.567900     16.00000 ; qtot 4.000
   247    N    16   GLY     N  247    -0.415700     14.01000 ; qtot 3.584
   248    H    16   GLY     H  248     0.271900      1.00800 ; qtot 3.856
   249   CX    16   GLY    CA  249    -0.025200     12.01000 ; qtot 3.831
   250   H1    16   GLY   HA2  250     0.069800      1.00800 ; qtot 3.901
   251   H1    16   GLY   HA3  251     0.069800      1.00800 ; qtot 3.971
   252    C    16   GLY     C  252     0.597300     12.01000 ; qtot 4.568
   253    O    16   GLY     O  253    -0.567900     16.00000 ; qtot 4.000
   254    N    17   LYS     N  254    -0.347900     14.01000 ; qtot 3.652
   255    H    17   LYS     H  255     0.274700      1.00800 ; qtot 3.927
   256   CX    17   LYS    CA  256    -0.240000     12.01000 ; qtot 3.687
   257   H1    17   LYS    HA  257     0.142600      1.00800 ; qtot 3.829
   258   C8    17   LYS    CB  258    -0.009400     12.01000 ; qtot 3.820
   259   HC    17   LYS   HB2  259     0.036200      1.00800 ; qtot 3.856
   260   HC    17   LYS   HB3  260     0.036200      1.00800 ; qtot 3.892
   261   C8    17   LYS    CG  261     0.018700     12.01000 ; qtot 3.911
   262   HC    17   LYS   HG2  262     0.010300      1.00800 ; qtot 3.921
   263   HC    17   LYS   HG3  263     0.010300      1.00800 ; qtot 3.932
   264   C8    17   LYS    CD  264    -0.047900     12.01000 ; qtot 3.884
   265   HC    17   LYS   HD2  265     0.062100      1.00800 ; qtot 3.946
   266   HC    17   LYS   HD3  266     0.062100      1.00800 ; qtot 4.008
   267   C8    17   LYS    CE  267    -0.014300     12.01000 ; qtot 3.994
   268   HP    17   LYS   HE2  268     0.113500      1.00800 ; qtot 4.107
   269   HP    17   LYS   HE3  269     0.113500      1.00800 ; qtot 4.221
   270   N3    17   LYS    NZ  270    -0.385400     14.01000 ; qtot 3.835
   271    H    17   LYS   HZ1  271     0.340000      1.00800 ; qtot 4.175
   272    H    17   LYS   HZ2  272     0.340000      1.00800 ; qtot 4.515
   273    H    17   LYS   HZ3  273     0.340000      1.00800 ; qtot 4.855
   274    C    17   LYS     C  274     0.734100     12.01000 ; qtot 5.589
   275    O    17   LYS     O  275    -0.589400     16.00000 ; qtot 5.000
   276    N    18   LEU     N  276    -0.415700     14.01000 ; qtot 4.584
   277    H    18   LEU     H  277     0.271900      1.00800 ; qtot 4.856
   278   CX    18   LEU    CA  278    -0.051800     12.01000 ; qtot 4.804
   279   H1    18   LEU    HA  279     0.092200      1.00800 ; qtot 4.897
   280  A2C    18   LEU    CB  280    -0.110200     12.01000 ; qtot 4.786
   281   HC    18   LEU   HB2  281     0.045700      1.00800 ; qtot 4.832
   282   HC    18   LEU   HB3  282     0.045700      1.00800 ; qtot 4.878
   283  A3C    18   LEU    CG  283     0.353100     12.01000 ; qtot 5.231
   284   HC    18   LEU    HG  284    -0.036100      1.00800 ; qtot 5.195
   285   CT    18   LEU   CD1  285    -0.412100     12.01000 ; qtot 4.783
   286   HC    18   LEU  HD11  286     0.100000      1.00800 ; qtot 4.883
   287   HC    18   LEU  HD12  287     0.100000      1.00800 ; qtot 4.983
   288   HC    18   LEU  HD13  288     0.100000      1.00800 ; qtot 5.083
   289   CT    18   LEU   CD2  289    -0.412100     12.01000 ; qtot 4.671
   290   HC    18   LEU  HD21  290     0.100000      1.00800 ; qtot 4.771
   291   HC    18   LEU  HD22  291     0.100000      1.00800 ; qtot 4.871
   292   HC    18   LEU  HD23  292     0.100000      1.00800 ; qtot 4.971
   293    C    18   LEU     C  293     0.597300     12.01000 ; qtot 5.568
   294    O    18   LEU     O  294    -0.567900     16.00000 ; qtot 5.000
   295    N    19   THR     N  295    -0.415700     14.01000 ; qtot 4.584
   296    H    19   THR     H  296     0.271900      1.00800 ; qtot 4.856
   297   CX    19   THR    CA  297    -0.038900     12.01000 ; qtot 4.817
   298   H1    19   THR    HA  298     0.100700      1.00800 ; qtot 4.918
   299  A3C    19   THR    CB  299     0.365400     12.01000 ; qtot 5.283
   300   H1    19   THR    HB  300     0.004300      1.00800 ; qtot 5.288
   301   CT    19   THR   CG2  301    -0.243800     12.01000 ; qtot 5.044
   302   HC    19   THR  HG21  302     0.064200      1.00800 ; qtot 5.108
   303   HC    19   THR  HG22  303     0.064200      1.00800 ; qtot 5.172
   304   HC    19   THR  HG23  304     0.064200      1.00800 ; qtot 5.237
   305   OH    19   THR   OG1  305    -0.676100     16.00000 ; qtot 4.560
   306   HO    19   THR   HG1  306     0.410200      1.00800 ; qtot 4.971
   307    C    19   THR     C  307     0.597300     12.01000 ; qtot 5.568
   308    O    19   THR     O  308    -0.567900     16.00000 ; qtot 5.000
   309    N    20   VAL     N  309    -0.415700     14.01000 ; qtot 4.584
   310    H    20   VAL     H  310     0.271900      1.00800 ; qtot 4.856
   311   CX    20   VAL    CA  311    -0.087500     12.01000 ; qtot 4.769
   312   H1    20   VAL    HA  312     0.096900      1.00800 ; qtot 4.866
   313  A3C    20   VAL    CB  313     0.298500     12.01000 ; qtot 5.164
   314   HC    20   VAL    HB  314    -0.029700      1.00800 ; qtot 5.134
   315   CT    20   VAL   CG1  315    -0.319200     12.01000 ; qtot 4.815
   316   HC    20   VAL  HG11  316     0.079100      1.00800 ; qtot 4.894
   317   HC    20   VAL  HG12  317     0.079100      1.00800 ; qtot 4.973
   318   HC    20   VAL  HG13  318     0.079100      1.00800 ; qtot 5.053
   319   CT    20   VAL   CG2  319    -0.319200     12.01000 ; qtot 4.733
   320   HC    20   VAL  HG21  320     0.079100      1.00800 ; qtot 4.812
   321   HC    20   VAL  HG22  321     0.079100      1.00800 ; qtot 4.892
   322   HC    20   VAL  HG23  322     0.079100      1.00800 ; qtot 4.971
   323    C    20   VAL     C  323     0.597300     12.01000 ; qtot 5.568
   324    O    20   VAL     O  324    -0.567900     16.00000 ; qtot 5.000
   325    N    21   TYR     N  325    -0.415700     14.01000 ; qtot 4.584
   326    H    21   TYR     H  326     0.271900      1.00800 ; qtot 4.856
   327   CX    21   TYR    CA  327    -0.001400     12.01000 ; qtot 4.855
   328   H1    21   TYR    HA  328     0.087600      1.00800 ; qtot 4.942
   329   CT    21   TYR    CB  329    -0.015200     12.01000 ; qtot 4.927
   330   HC    21   TYR   HB2  330     0.029500      1.00800 ; qtot 4.957
   331   HC    21   TYR   HB3  331     0.029500      1.00800 ; qtot 4.986
   332   CA    21   TYR    CG  332    -0.001100     12.01000 ; qtot 4.985
   333   CA    21   TYR   CD1  333    -0.190600     12.01000 ; qtot 4.795
   334   HA    21   TYR   HD1  334     0.169900      1.00800 ; qtot 4.964
   335   CA    21   TYR   CE1  335    -0.234100     12.01000 ; qtot 4.730
   336   HA    21   TYR   HE1  336     0.165600      1.00800 ; qtot 4.896
   337    C    21   TYR    CZ  337     0.322600     12.01000 ; qtot 5.219
   338   OH    21   TYR    OH  338    -0.557900     16.00000 ; qtot 4.661
   339   HO    21   TYR    HH  339     0.399200      1.00800 ; qtot 5.060
   340   CA    21   TYR   CE2  340    -0.234100     12.01000 ; qtot 4.826
   341   HA    21   TYR   HE2  341     0.165600      1.00800 ; qtot 4.991
   342   CA    21   TYR   CD2  342    -0.190600     12.01000 ; qtot 4.801
   343   HA    21   TYR   HD2  343     0.169900      1.00800 ; qtot 4.971
   344    C    21   TYR     C  344     0.597300     12.01000 ; qtot 5.568
   345    O    21   TYR     O  345    -0.567900     16.00000 ; qtot 5.000
   346    N    22   LEU     N  346    -0.415700     14.01000 ; qtot 4.584
   347    H    22   LEU     H  347     0.271900      1.00800 ; qtot 4.856
   348   CX    22   LEU    CA  348    -0.051800     12.01000 ; qtot 4.804
   349   H1    22   LEU    HA  349     0.092200      1.00800 ; qtot 4.897
   350  A2C    22   LEU    CB  350    -0.110200     12.01000 ; qtot 4.786
   351   HC    22   LEU   HB2  351     0.045700      1.00800 ; qtot 4.832
   352   HC    22   LEU   HB3  352     0.045700      1.00800 ; qtot 4.878
   353  A3C    22   LEU    CG  353     0.353100     12.01000 ; qtot 5.231
   354   HC    22   LEU    HG  354    -0.036100      1.00800 ; qtot 5.195
   355   CT    22   LEU   CD1  355    -0.412100     12.01000 ; qtot 4.783
   356   HC    22   LEU  HD11  356     0.100000      1.00800 ; qtot 4.883
   357   HC    22   LEU  HD12  357     0.100000      1.00800 ; qtot 4.983
   358   HC    22   LEU  HD13  358     0.100000      1.00800 ; qtot 5.083
   359   CT    22   LEU   CD2  359    -0.412100     12.01000 ; qtot 4.671
   360   HC    22   LEU  HD21  360     0.100000      1.00800 ; qtot 4.771
   361   HC    22   LEU  HD22  361     0.100000      1.00800 ; qtot 4.871
   362   HC    22   LEU  HD23  362     0.100000      1.00800 ; qtot 4.971
   363    C    22   LEU     C  363     0.597300     12.01000 ; qtot 5.568
   364    O    22   LEU     O  364    -0.567900     16.00000 ; qtot 5.000
   365    N    23   GLY     N  365    -0.415700     14.01000 ; qtot 4.584
   366    H    23   GLY     H  366     0.271900      1.00800 ; qtot 4.856
   367   CX    23   GLY    CA  367    -0.025200     12.01000 ; qtot 4.831
   368   H1    23   GLY   HA2  368     0.069800      1.00800 ; qtot 4.901
   369   H1    23   GLY   HA3  369     0.069800      1.00800 ; qtot 4.971
   370    C    23   GLY     C  370     0.597300     12.01000 ; qtot 5.568
   371    O    23   GLY     O  371    -0.567900     16.00000 ; qtot 5.000
   372    N    24   LYS     N  372    -0.347900     14.01000 ; qtot 4.652
   373    H    24   LYS     H  373     0.274700      1.00800 ; qtot 4.927
   374   CX    24   LYS    CA  374    -0.240000     12.01000 ; qtot 4.687
   375   H1    24   LYS    HA  375     0.142600      1.00800 ; qtot 4.829
   376   C8    24   LYS    CB  376    -0.009400     12.01000 ; qtot 4.820
   377   HC    24   LYS   HB2  377     0.036200      1.00800 ; qtot 4.856
   378   HC    24   LYS   HB3  378     0.036200      1.00800 ; qtot 4.892
   379   C8    24   LYS    CG  379     0.018700     12.01000 ; qtot 4.911
   380   HC    24   LYS   HG2  380     0.010300      1.00800 ; qtot 4.921
   381   HC    24   LYS   HG3  381     0.010300      1.00800 ; qtot 4.932
   382   C8    24   LYS    CD  382    -0.047900     12.01000 ; qtot 4.884
   383   HC    24   LYS   HD2  383     0.062100      1.00800 ; qtot 4.946
   384   HC    24   LYS   HD3  384     0.062100      1.00800 ; qtot 5.008
   385   C8    24   LYS    CE  385    -0.014300     12.01000 ; qtot 4.994
   386   HP    24   LYS   HE2  386     0.113500      1.00800 ; qtot 5.107
   387   HP    24   LYS   HE3  387     0.113500      1.00800 ; qtot 5.221
   388   N3    24   LYS    NZ  388    -0.385400     14.01000 ; qtot 4.835
   389    H    24   LYS   HZ1  389     0.340000      1.00800 ; qtot 5.175
   390    H    24   LYS   HZ2  390     0.340000      1.00800 ; qtot 5.515
   391    H    24   LYS   HZ3  391     0.340000      1.00800 ; qtot 5.855
   392    C    24   LYS     C  392     0.734100     12.01000 ; qtot 6.589
   393    O    24   LYS     O  393    -0.589400     16.00000 ; qtot 6.000
   394    N    25   ARG     N  394    -0.347900     14.01000 ; qtot 5.652
   395    H    25   ARG     H  395     0.274700      1.00800 ; qtot 5.927
   396   CX    25   ARG    CA  396    -0.263700     12.01000 ; qtot 5.663
   397   H1    25   ARG    HA  397     0.156000      1.00800 ; qtot 5.819
   398   C8    25   ARG    CB  398    -0.000700     12.01000 ; qtot 5.818
   399   HC    25   ARG   HB2  399     0.032700      1.00800 ; qtot 5.851
   400   HC    25   ARG   HB3  400     0.032700      1.00800 ; qtot 5.884
   401   C8    25   ARG    CG  401     0.039000     12.01000 ; qtot 5.923
   402   HC    25   ARG   HG2  402     0.028500      1.00800 ; qtot 5.951
   403   HC    25   ARG   HG3  403     0.028500      1.00800 ; qtot 5.980
   404   C8    25   ARG    CD  404     0.048600     12.01000 ; qtot 6.028
   405   H1    25   ARG   HD2  405     0.068700      1.00800 ; qtot 6.097
   406   H1    25   ARG   HD3  406     0.068700      1.00800 ; qtot 6.166
   407   N2    25   ARG    NE  407    -0.529500     14.01000 ; qtot 5.636
   408    H    25   ARG    HE  408     0.345600      1.00800 ; qtot 5.982
   409   CA    25   ARG    CZ  409     0.807600     12.01000 ; qtot 6.790
   410   N2    25   ARG   NH1  410    -0.862700     14.01000 ; qtot 5.927
   411    H    25   ARG  HH11  411     0.447800      1.00800 ; qtot 6.375
   412    H    25   ARG  HH12  412     0.447800      1.00800 ; qtot 6.822
   413   N2    25   ARG   NH2  413    -0.862700     14.01000 ; qtot 5.960
   414    H    25   ARG  HH21  414     0.447800      1.00800 ; qtot 6.408
   415    H    25   ARG  HH22  415     0.447800      1.00800 ; qtot 6.855
   416    C    25   ARG     C  416     0.734100     12.01000 ; qtot 7.589
   417    O    25   ARG     O  417    -0.589400     16.00000 ; qtot 7.000
   418    N    26   ASP     N  418    -0.516300     14.01000 ; qtot 6.484
   419    H    26   ASP     H  419     0.293600      1.00800 ; qtot 6.777
   420   CX    26   ASP    CA  420     0.038100     12.01000 ; qtot 6.815
   421   H1    26   ASP    HA  421     0.088000      1.00800 ; qtot 6.903
   422  A2C    26   ASP    CB  422    -0.030300     12.01000 ; qtot 6.873
   423   HC    26   ASP   HB2  423    -0.012200      1.00800 ; qtot 6.861
   424   HC    26   ASP   HB3  424    -0.012200      1.00800 ; qtot 6.849
   425   CO    26   ASP    CG  425     0.799400     12.01000 ; qtot 7.648
   426   O2    26   ASP   OD1  426    -0.801400     16.00000 ; qtot 6.847
   427   O2    26   ASP   OD2  427    -0.801400     16.00000 ; qtot 6.045
   428    C    26   ASP     C  428     0.536600     12.01000 ; qtot 6.582
   429    O    26   ASP     O  429    -0.581900     16.00000 ; qtot 6.000
   430    N    27   PHE     N  430    -0.415700     14.01000 ; qtot 5.584
   431    H    27   PHE     H  431     0.271900      1.00800 ; qtot 5.856
   432   CX    27   PHE    CA  432    -0.002400     12.01000 ; qtot 5.854
   433   H1    27   PHE    HA  433     0.097800      1.00800 ; qtot 5.952
   434   CT    27   PHE    CB  434    -0.034300     12.01000 ; qtot 5.917
   435   HC    27   PHE   HB2  435     0.029500      1.00800 ; qtot 5.947
   436   HC    27   PHE   HB3  436     0.029500      1.00800 ; qtot 5.976
   437   CA    27   PHE    CG  437     0.011800     12.01000 ; qtot 5.988
   438   CA    27   PHE   CD1  438    -0.125600     12.01000 ; qtot 5.863
   439   HA    27   PHE   HD1  439     0.133000      1.00800 ; qtot 5.996
   440   CA    27   PHE   CE1  440    -0.170400     12.01000 ; qtot 5.825
   441   HA    27   PHE   HE1  441     0.143000      1.00800 ; qtot 5.968
   442   CA    27   PHE    CZ  442    -0.107200     12.01000 ; qtot 5.861
   443   HA    27   PHE    HZ  443     0.129700      1.00800 ; qtot 5.991
   444   CA    27   PHE   CE2  444    -0.170400     12.01000 ; qtot 5.820
   445   HA    27   PHE   HE2  445     0.143000      1.00800 ; qtot 5.963
   446   CA    27   PHE   CD2  446    -0.125600     12.01000 ; qtot 5.838
   447   HA    27   PHE   HD2  447     0.133000      1.00800 ; qtot 5.971
   448    C    27   PHE     C  448     0.597300     12.01000 ; qtot 6.568
   449    O    27   PHE     O  449    -0.567900     16.00000 ; qtot 6.000
   450    N    28   VAL     N  450    -0.415700     14.01000 ; qtot 5.584
   451    H    28   VAL     H  451     0.271900      1.00800 ; qtot 5.856
   452   CX    28   VAL    CA  452    -0.087500     12.01000 ; qtot 5.769
   453   H1    28   VAL    HA  453     0.096900      1.00800 ; qtot 5.866
   454  A3C    28   VAL    CB  454     0.298500     12.01000 ; qtot 6.164
   455   HC    28   VAL    HB  455    -0.029700      1.00800 ; qtot 6.134
   456   CT    28   VAL   CG1  456    -0.319200     12.01000 ; qtot 5.815
   457   HC    28   VAL  HG11  457     0.079100      1.00800 ; qtot 5.894
   458   HC    28   VAL  HG12  458     0.079100      1.00800 ; qtot 5.973
   459   HC    28   VAL  HG13  459     0.079100      1.00800 ; qtot 6.053
   460   CT    28   VAL   CG2  460    -0.319200     12.01000 ; qtot 5.733
   461   HC    28   VAL  HG21  461     0.079100      1.00800 ; qtot 5.812
   462   HC    28   VAL  HG22  462     0.079100      1.00800 ; qtot 5.892
   463   HC    28   VAL  HG23  463     0.079100      1.00800 ; qtot 5.971
   464    C    28   VAL     C  464     0.597300     12.01000 ; qtot 6.568
   465    O    28   VAL     O  465    -0.567900     16.00000 ; qtot 6.000
   466    N    29   ASP     N  466    -0.516300     14.01000 ; qtot 5.484
   467    H    29   ASP     H  467     0.293600      1.00800 ; qtot 5.777
   468   CX    29   ASP    CA  468     0.038100     12.01000 ; qtot 5.815
   469   H1    29   ASP    HA  469     0.088000      1.00800 ; qtot 5.903
   470  A2C    29   ASP    CB  470    -0.030300     12.01000 ; qtot 5.873
   471   HC    29   ASP   HB2  471    -0.012200      1.00800 ; qtot 5.861
   472   HC    29   ASP   HB3  472    -0.012200      1.00800 ; qtot 5.849
   473   CO    29   ASP    CG  473     0.799400     12.01000 ; qtot 6.648
   474   O2    29   ASP   OD1  474    -0.801400     16.00000 ; qtot 5.847
   475   O2    29   ASP   OD2  475    -0.801400     16.00000 ; qtot 5.045
   476    C    29   ASP     C  476     0.536600     12.01000 ; qtot 5.582
   477    O    29   ASP     O  477    -0.581900     16.00000 ; qtot 5.000
   478    N    30   HIE     N  478    -0.415700     14.01000 ; qtot 4.584
   479    H    30   HIE     H  479     0.271900      1.00800 ; qtot 4.856
   480   CX    30   HIE    CA  480    -0.058100     12.01000 ; qtot 4.798
   481   H1    30   HIE    HA  481     0.136000      1.00800 ; qtot 4.934
   482   CT    30   HIE    CB  482    -0.007400     12.01000 ; qtot 4.927
   483   HC    30   HIE   HB2  483     0.036700      1.00800 ; qtot 4.963
   484   HC    30   HIE   HB3  484     0.036700      1.00800 ; qtot 5.000
   485   CC    30   HIE    CG  485     0.186800     12.01000 ; qtot 5.187
   486   NB    30   HIE   ND1  486    -0.543200     14.01000 ; qtot 4.644
   487   CR    30   HIE   CE1  487     0.163500     12.01000 ; qtot 4.807
   488   H5    30   HIE   HE1  488     0.143500      1.00800 ; qtot 4.951
   489   NA    30   HIE   NE2  489    -0.279500     14.01000 ; qtot 4.671
   490    H    30   HIE   HE2  490     0.333900      1.00800 ; qtot 5.005
   491   CW    30   HIE   CD2  491    -0.220700     12.01000 ; qtot 4.784
   492   H4    30   HIE   HD2  492     0.186200      1.00800 ; qtot 4.971
   493    C    30   HIE     C  493     0.597300     12.01000 ; qtot 5.568
   494    O    30   HIE     O  494    -0.567900     16.00000 ; qtot 5.000
   495    N    31   ILE     N  495    -0.415700     14.01000 ; qtot 4.584
   496    H    31   ILE     H  496     0.271900      1.00800 ; qtot 4.856
   497   CX    31   ILE    CA  497    -0.059700     12.01000 ; qtot 4.797
   498   H1    31   ILE    HA  498     0.086900      1.00800 ; qtot 4.883
   499  A3C    31   ILE    CB  499     0.130300     12.01000 ; qtot 5.014
   500   HC    31   ILE    HB  500     0.018700      1.00800 ; qtot 5.032
   501   CT    31   ILE   CG2  501    -0.320400     12.01000 ; qtot 4.712
   502   HC    31   ILE  HG21  502     0.088200      1.00800 ; qtot 4.800
   503   HC    31   ILE  HG22  503     0.088200      1.00800 ; qtot 4.888
   504   HC    31   ILE  HG23  504     0.088200      1.00800 ; qtot 4.977
   505  A2C    31   ILE   CG1  505    -0.043000     12.01000 ; qtot 4.934
   506   HC    31   ILE  HG12  506     0.023600      1.00800 ; qtot 4.957
   507   HC    31   ILE  HG13  507     0.023600      1.00800 ; qtot 4.981
   508   CT    31   ILE   CD1  508    -0.066000     12.01000 ; qtot 4.915
   509   HC    31   ILE  HD11  509     0.018600      1.00800 ; qtot 4.933
   510   HC    31   ILE  HD12  510     0.018600      1.00800 ; qtot 4.952
   511   HC    31   ILE  HD13  511     0.018600      1.00800 ; qtot 4.971
   512    C    31   ILE     C  512     0.597300     12.01000 ; qtot 5.568
   513    O    31   ILE     O  513    -0.567900     16.00000 ; qtot 5.000
   514    N    32   ASP     N  514    -0.516300     14.01000 ; qtot 4.484
   515    H    32   ASP     H  515     0.293600      1.00800 ; qtot 4.777
   516   CX    32   ASP    CA  516     0.038100     12.01000 ; qtot 4.815
   517   H1    32   ASP    HA  517     0.088000      1.00800 ; qtot 4.903
   518  A2C    32   ASP    CB  518    -0.030300     12.01000 ; qtot 4.873
   519   HC    32   ASP   HB2  519    -0.012200      1.00800 ; qtot 4.861
   520   HC    32   ASP   HB3  520    -0.012200      1.00800 ; qtot 4.849
   521   CO    32   ASP    CG  521     0.799400     12.01000 ; qtot 5.648
   522   O2    32   ASP   OD1  522    -0.801400     16.00000 ; qtot 4.847
   523   O2    32   ASP   OD2  523    -0.801400     16.00000 ; qtot 4.045
   524    C    32   ASP     C  524     0.536600     12.01000 ; qtot 4.582
   525    O    32   ASP     O  525    -0.581900     16.00000 ; qtot 4.000
   526    N    33   LEU     N  526    -0.415700     14.01000 ; qtot 3.584
   527    H    33   LEU     H  527     0.271900      1.00800 ; qtot 3.856
   528   CX    33   LEU    CA  528    -0.051800     12.01000 ; qtot 3.804
   529   H1    33   LEU    HA  529     0.092200      1.00800 ; qtot 3.897
   530  A2C    33   LEU    CB  530    -0.110200     12.01000 ; qtot 3.786
   531   HC    33   LEU   HB2  531     0.045700      1.00800 ; qtot 3.832
   532   HC    33   LEU   HB3  532     0.045700      1.00800 ; qtot 3.878
   533  A3C    33   LEU    CG  533     0.353100     12.01000 ; qtot 4.231
   534   HC    33   LEU    HG  534    -0.036100      1.00800 ; qtot 4.195
   535   CT    33   LEU   CD1  535    -0.412100     12.01000 ; qtot 3.783
   536   HC    33   LEU  HD11  536     0.100000      1.00800 ; qtot 3.883
   537   HC    33   LEU  HD12  537     0.100000      1.00800 ; qtot 3.983
   538   HC    33   LEU  HD13  538     0.100000      1.00800 ; qtot 4.083
   539   CT    33   LEU   CD2  539    -0.412100     12.01000 ; qtot 3.671
   540   HC    33   LEU  HD21  540     0.100000      1.00800 ; qtot 3.771
   541   HC    33   LEU  HD22  541     0.100000      1.00800 ; qtot 3.871
   542   HC    33   LEU  HD23  542     0.100000      1.00800 ; qtot 3.971
   543    C    33   LEU     C  543     0.597300     12.01000 ; qtot 4.568
   544    O    33   LEU     O  544    -0.567900     16.00000 ; qtot 4.000
   545    N    34   VAL     N  545    -0.415700     14.01000 ; qtot 3.584
   546    H    34   VAL     H  546     0.271900      1.00800 ; qtot 3.856
   547   CX    34   VAL    CA  547    -0.087500     12.01000 ; qtot 3.769
   548   H1    34   VAL    HA  548     0.096900      1.00800 ; qtot 3.866
   549  A3C    34   VAL    CB  549     0.298500     12.01000 ; qtot 4.164
   550   HC    34   VAL    HB  550    -0.029700      1.00800 ; qtot 4.134
   551   CT    34   VAL   CG1  551    -0.319200     12.01000 ; qtot 3.815
   552   HC    34   VAL  HG11  552     0.079100      1.00800 ; qtot 3.894
   553   HC    34   VAL  HG12  553     0.079100      1.00800 ; qtot 3.973
   554   HC    34   VAL  HG13  554     0.079100      1.00800 ; qtot 4.053
   555   CT    34   VAL   CG2  555    -0.319200     12.01000 ; qtot 3.733
   556   HC    34   VAL  HG21  556     0.079100      1.00800 ; qtot 3.812
   557   HC    34   VAL  HG22  557     0.079100      1.00800 ; qtot 3.892
   558   HC    34   VAL  HG23  558     0.079100      1.00800 ; qtot 3.971
   559    C    34   VAL     C  559     0.597300     12.01000 ; qtot 4.568
   560    O    34   VAL     O  560    -0.567900     16.00000 ; qtot 4.000
   561    N    35   GLU     N  561    -0.516300     14.01000 ; qtot 3.484
   562    H    35   GLU     H  562     0.293600      1.00800 ; qtot 3.777
   563   CX    35   GLU    CA  563     0.039700     12.01000 ; qtot 3.817
   564   H1    35   GLU    HA  564     0.110500      1.00800 ; qtot 3.928
   565  A2C    35   GLU    CB  565     0.056000     12.01000 ; qtot 3.984
   566   HC    35   GLU   HB2  566    -0.017300      1.00800 ; qtot 3.966
   567   HC    35   GLU   HB3  567    -0.017300      1.00800 ; qtot 3.949
   568  A2C    35   GLU    CG  568     0.013600     12.01000 ; qtot 3.963
   569   HC    35   GLU   HG2  569    -0.042500      1.00800 ; qtot 3.920
   570   HC    35   GLU   HG3  570    -0.042500      1.00800 ; qtot 3.878
   571   CO    35   GLU    CD  571     0.805400     12.01000 ; qtot 4.683
   572   O2    35   GLU   OE1  572    -0.818800     16.00000 ; qtot 3.864
   573   O2    35   GLU   OE2  573    -0.818800     16.00000 ; qtot 3.045
   574    C    35   GLU     C  574     0.536600     12.01000 ; qtot 3.582
   575    O    35   GLU     O  575    -0.581900     16.00000 ; qtot 3.000
   576    N    36   PRO     N  576    -0.254800     14.01000 ; qtot 2.745
   577   CT    36   PRO    CD  577     0.019200     12.01000 ; qtot 2.764
   578   H1    36   PRO   HD2  578     0.039100      1.00800 ; qtot 2.804
   579   H1    36   PRO   HD3  579     0.039100      1.00800 ; qtot 2.843
   580   CT    36   PRO    CG  580     0.018900     12.01000 ; qtot 2.862
   581   HC    36   PRO   HG2  581     0.021300      1.00800 ; qtot 2.883
   582   HC    36   PRO   HG3  582     0.021300      1.00800 ; qtot 2.904
   583   CT    36   PRO    CB  583    -0.007000     12.01000 ; qtot 2.897
   584   HC    36   PRO   HB2  584     0.025300      1.00800 ; qtot 2.922
   585   HC    36   PRO   HB3  585     0.025300      1.00800 ; qtot 2.948
   586   CX    36   PRO    CA  586    -0.026600     12.01000 ; qtot 2.921
   587   H1    36   PRO    HA  587     0.064100      1.00800 ; qtot 2.985
   588    C    36   PRO     C  588     0.589600     12.01000 ; qtot 3.575
   589    O    36   PRO     O  589    -0.574800     16.00000 ; qtot 3.000
   590    N    37   VAL     N  590    -0.415700     14.01000 ; qtot 2.584
   591    H    37   VAL     H  591     0.271900      1.00800 ; qtot 2.856
   592   CX    37   VAL    CA  592    -0.087500     12.01000 ; qtot 2.769
   593   H1    37   VAL    HA  593     0.096900      1.00800 ; qtot 2.866
   594  A3C    37   VAL    CB  594     0.298500     12.01000 ; qtot 3.164
   595   HC    37   VAL    HB  595    -0.029700      1.00800 ; qtot 3.134
   596   CT    37   VAL   CG1  596    -0.319200     12.01000 ; qtot 2.815
   597   HC    37   VAL  HG11  597     0.079100      1.00800 ; qtot 2.894
   598   HC    37   VAL  HG12  598     0.079100      1.00800 ; qtot 2.973
   599   HC    37   VAL  HG13  599     0.079100      1.00800 ; qtot 3.053
   600   CT    37   VAL   CG2  600    -0.319200     12.01000 ; qtot 2.733
   601   HC    37   VAL  HG21  601     0.079100      1.00800 ; qtot 2.812
   602   HC    37   VAL  HG22  602     0.079100      1.00800 ; qtot 2.892
   603   HC    37   VAL  HG23  603     0.079100      1.00800 ; qtot 2.971
   604    C    37   VAL     C  604     0.597300     12.01000 ; qtot 3.568
   605    O    37   VAL     O  605    -0.567900     16.00000 ; qtot 3.000
   606    N    38   ASP     N  606    -0.516300     14.01000 ; qtot 2.484
   607    H    38   ASP     H  607     0.293600      1.00800 ; qtot 2.777
   608   CX    38   ASP    CA  608     0.038100     12.01000 ; qtot 2.815
   609   H1    38   ASP    HA  609     0.088000      1.00800 ; qtot 2.903
   610  A2C    38   ASP    CB  610    -0.030300     12.01000 ; qtot 2.873
   611   HC    38   ASP   HB2  611    -0.012200      1.00800 ; qtot 2.861
   612   HC    38   ASP   HB3  612    -0.012200      1.00800 ; qtot 2.849
   613   CO    38   ASP    CG  613     0.799400     12.01000 ; qtot 3.648
   614   O2    38   ASP   OD1  614    -0.801400     16.00000 ; qtot 2.847
   615   O2    38   ASP   OD2  615    -0.801400     16.00000 ; qtot 2.045
   616    C    38   ASP     C  616     0.536600     12.01000 ; qtot 2.582
   617    O    38   ASP     O  617    -0.581900     16.00000 ; qtot 2.000
   618    N    39   GLY     N  618    -0.415700     14.01000 ; qtot 1.584
   619    H    39   GLY     H  619     0.271900      1.00800 ; qtot 1.856
   620   CX    39   GLY    CA  620    -0.025200     12.01000 ; qtot 1.831
   621   H1    39   GLY   HA2  621     0.069800      1.00800 ; qtot 1.901
   622   H1    39   GLY   HA3  622     0.069800      1.00800 ; qtot 1.971
   623    C    39   GLY     C  623     0.597300     12.01000 ; qtot 2.568
   624    O    39   GLY     O  624    -0.567900     16.00000 ; qtot 2.000
   625    N    40   VAL     N  625    -0.415700     14.01000 ; qtot 1.584
   626    H    40   VAL     H  626     0.271900      1.00800 ; qtot 1.856
   627   CX    40   VAL    CA  627    -0.087500     12.01000 ; qtot 1.769
   628   H1    40   VAL    HA  628     0.096900      1.00800 ; qtot 1.866
   629  A3C    40   VAL    CB  629     0.298500     12.01000 ; qtot 2.164
   630   HC    40   VAL    HB  630    -0.029700      1.00800 ; qtot 2.134
   631   CT    40   VAL   CG1  631    -0.319200     12.01000 ; qtot 1.815
   632   HC    40   VAL  HG11  632     0.079100      1.00800 ; qtot 1.894
   633   HC    40   VAL  HG12  633     0.079100      1.00800 ; qtot 1.973
   634   HC    40   VAL  HG13  634     0.079100      1.00800 ; qtot 2.053
   635   CT    40   VAL   CG2  635    -0.319200     12.01000 ; qtot 1.733
   636   HC    40   VAL  HG21  636     0.079100      1.00800 ; qtot 1.812
   637   HC    40   VAL  HG22  637     0.079100      1.00800 ; qtot 1.892
   638   HC    40   VAL  HG23  638     0.079100      1.00800 ; qtot 1.971
   639    C    40   VAL     C  639     0.597300     12.01000 ; qtot 2.568
   640    O    40   VAL     O  640    -0.567900     16.00000 ; qtot 2.000
   641    N    41   VAL     N  641    -0.415700     14.01000 ; qtot 1.584
   642    H    41   VAL     H  642     0.271900      1.00800 ; qtot 1.856
   643   CX    41   VAL    CA  643    -0.087500     12.01000 ; qtot 1.769
   644   H1    41   VAL    HA  644     0.096900      1.00800 ; qtot 1.866
   645  A3C    41   VAL    CB  645     0.298500     12.01000 ; qtot 2.164
   646   HC    41   VAL    HB  646    -0.029700      1.00800 ; qtot 2.134
   647   CT    41   VAL   CG1  647    -0.319200     12.01000 ; qtot 1.815
   648   HC    41   VAL  HG11  648     0.079100      1.00800 ; qtot 1.894
   649   HC    41   VAL  HG12  649     0.079100      1.00800 ; qtot 1.973
   650   HC    41   VAL  HG13  650     0.079100      1.00800 ; qtot 2.053
   651   CT    41   VAL   CG2  651    -0.319200     12.01000 ; qtot 1.733
   652   HC    41   VAL  HG21  652     0.079100      1.00800 ; qtot 1.812
   653   HC    41   VAL  HG22  653     0.079100      1.00800 ; qtot 1.892
   654   HC    41   VAL  HG23  654     0.079100      1.00800 ; qtot 1.971
   655    C    41   VAL     C  655     0.597300     12.01000 ; qtot 2.568
   656    O    41   VAL     O  656    -0.567900     16.00000 ; qtot 2.000
   657    N    42   LEU     N  657    -0.415700     14.01000 ; qtot 1.584
   658    H    42   LEU     H  658     0.271900      1.00800 ; qtot 1.856
   659   CX    42   LEU    CA  659    -0.051800     12.01000 ; qtot 1.804
   660   H1    42   LEU    HA  660     0.092200      1.00800 ; qtot 1.897
   661  A2C    42   LEU    CB  661    -0.110200     12.01000 ; qtot 1.786
   662   HC    42   LEU   HB2  662     0.045700      1.00800 ; qtot 1.832
   663   HC    42   LEU   HB3  663     0.045700      1.00800 ; qtot 1.878
   664  A3C    42   LEU    CG  664     0.353100     12.01000 ; qtot 2.231
   665   HC    42   LEU    HG  665    -0.036100      1.00800 ; qtot 2.195
   666   CT    42   LEU   CD1  666    -0.412100     12.01000 ; qtot 1.783
   667   HC    42   LEU  HD11  667     0.100000      1.00800 ; qtot 1.883
   668   HC    42   LEU  HD12  668     0.100000      1.00800 ; qtot 1.983
   669   HC    42   LEU  HD13  669     0.100000      1.00800 ; qtot 2.083
   670   CT    42   LEU   CD2  670    -0.412100     12.01000 ; qtot 1.671
   671   HC    42   LEU  HD21  671     0.100000      1.00800 ; qtot 1.771
   672   HC    42   LEU  HD22  672     0.100000      1.00800 ; qtot 1.871
   673   HC    42   LEU  HD23  673     0.100000      1.00800 ; qtot 1.971
   674    C    42   LEU     C  674     0.597300     12.01000 ; qtot 2.568
   675    O    42   LEU     O  675    -0.567900     16.00000 ; qtot 2.000
   676    N    43   VAL     N  676    -0.415700     14.01000 ; qtot 1.584
   677    H    43   VAL     H  677     0.271900      1.00800 ; qtot 1.856
   678   CX    43   VAL    CA  678    -0.087500     12.01000 ; qtot 1.769
   679   H1    43   VAL    HA  679     0.096900      1.00800 ; qtot 1.866
   680  A3C    43   VAL    CB  680     0.298500     12.01000 ; qtot 2.164
   681   HC    43   VAL    HB  681    -0.029700      1.00800 ; qtot 2.134
   682   CT    43   VAL   CG1  682    -0.319200     12.01000 ; qtot 1.815
   683   HC    43   VAL  HG11  683     0.079100      1.00800 ; qtot 1.894
   684   HC    43   VAL  HG12  684     0.079100      1.00800 ; qtot 1.973
   685   HC    43   VAL  HG13  685     0.079100      1.00800 ; qtot 2.053
   686   CT    43   VAL   CG2  686    -0.319200     12.01000 ; qtot 1.733
   687   HC    43   VAL  HG21  687     0.079100      1.00800 ; qtot 1.812
   688   HC    43   VAL  HG22  688     0.079100      1.00800 ; qtot 1.892
   689   HC    43   VAL  HG23  689     0.079100      1.00800 ; qtot 1.971
   690    C    43   VAL     C  690     0.597300     12.01000 ; qtot 2.568
   691    O    43   VAL     O  691    -0.567900     16.00000 ; qtot 2.000
   692    N    44   ASP     N  692    -0.516300     14.01000 ; qtot 1.484
   693    H    44   ASP     H  693     0.293600      1.00800 ; qtot 1.777
   694   CX    44   ASP    CA  694     0.038100     12.01000 ; qtot 1.815
   695   H1    44   ASP    HA  695     0.088000      1.00800 ; qtot 1.903
   696  A2C    44   ASP    CB  696    -0.030300     12.01000 ; qtot 1.873
   697   HC    44   ASP   HB2  697    -0.012200      1.00800 ; qtot 1.861
   698   HC    44   ASP   HB3  698    -0.012200      1.00800 ; qtot 1.849
   699   CO    44   ASP    CG  699     0.799400     12.01000 ; qtot 2.648
   700   O2    44   ASP   OD1  700    -0.801400     16.00000 ; qtot 1.847
   701   O2    44   ASP   OD2  701    -0.801400     16.00000 ; qtot 1.045
   702    C    44   ASP     C  702     0.536600     12.01000 ; qtot 1.582
   703    O    44   ASP     O  703    -0.581900     16.00000 ; qtot 1.000
   704    N    45   PRO     N  704    -0.254800     14.01000 ; qtot 0.745
   705   CT    45   PRO    CD  705     0.019200     12.01000 ; qtot 0.764
   706   H1    45   PRO   HD2  706     0.039100      1.00800 ; qtot 0.804
   707   H1    45   PRO   HD3  707     0.039100      1.00800 ; qtot 0.843
   708   CT    45   PRO    CG  708     0.018900     12.01000 ; qtot 0.862
   709   HC    45   PRO   HG2  709     0.021300      1.00800 ; qtot 0.883
   710   HC    45   PRO   HG3  710     0.021300      1.00800 ; qtot 0.904
   711   CT    45   PRO    CB  711    -0.007000     12.01000 ; qtot 0.897
   712   HC    45   PRO   HB2  712     0.025300      1.00800 ; qtot 0.922
   713   HC    45   PRO   HB3  713     0.025300      1.00800 ; qtot 0.948
   714   CX    45   PRO    CA  714    -0.026600     12.01000 ; qtot 0.921
   715   H1    45   PRO    HA  715     0.064100      1.00800 ; qtot 0.985
   716    C    45   PRO     C  716     0.589600     12.01000 ; qtot 1.575
   717    O    45   PRO     O  717    -0.574800     16.00000 ; qtot 1.000
   718    N    46   GLU     N  718    -0.516300     14.01000 ; qtot 0.484
   719    H    46   GLU     H  719     0.293600      1.00800 ; qtot 0.777
   720   CX    46   GLU    CA  720     0.039700     12.01000 ; qtot 0.817
   721   H1    46   GLU    HA  721     0.110500      1.00800 ; qtot 0.928
   722  A2C    46   GLU    CB  722     0.056000     12.01000 ; qtot 0.984
   723   HC    46   GLU   HB2  723    -0.017300      1.00800 ; qtot 0.966
   724   HC    46   GLU   HB3  724    -0.017300      1.00800 ; qtot 0.949
   725  A2C    46   GLU    CG  725     0.013600     12.01000 ; qtot 0.963
   726   HC    46   GLU   HG2  726    -0.042500      1.00800 ; qtot 0.920
   727   HC    46   GLU   HG3  727    -0.042500      1.00800 ; qtot 0.878
   728   CO    46   GLU    CD  728     0.805400     12.01000 ; qtot 1.683
   729   O2    46   GLU   OE1  729    -0.818800     16.00000 ; qtot 0.864
   730   O2    46   GLU   OE2  730    -0.818800     16.00000 ; qtot 0.045
   731    C    46   GLU     C  731     0.536600     12.01000 ; qtot 0.582
   732    O    46   GLU     O  732    -0.581900     16.00000 ; qtot 0.000
   733    N    47   TYR     N  733    -0.415700     14.01000 ; qtot -0.416
   734    H    47   TYR     H  734     0.271900      1.00800 ; qtot -0.144
   735   CX    47   TYR    CA  735    -0.001400     12.01000 ; qtot -0.145
   736   H1    47   TYR    HA  736     0.087600      1.00800 ; qtot -0.058
   737   CT    47   TYR    CB  737    -0.015200     12.01000 ; qtot -0.073
   738   HC    47   TYR   HB2  738     0.029500      1.00800 ; qtot -0.043
   739   HC    47   TYR   HB3  739     0.029500      1.00800 ; qtot -0.014
   740   CA    47   TYR    CG  740    -0.001100     12.01000 ; qtot -0.015
   741   CA    47   TYR   CD1  741    -0.190600     12.01000 ; qtot -0.205
   742   HA    47   TYR   HD1  742     0.169900      1.00800 ; qtot -0.036
   743   CA    47   TYR   CE1  743    -0.234100     12.01000 ; qtot -0.270
   744   HA    47   TYR   HE1  744     0.165600      1.00800 ; qtot -0.104
   745    C    47   TYR    CZ  745     0.322600     12.01000 ; qtot 0.219
   746   OH    47   TYR    OH  746    -0.557900     16.00000 ; qtot -0.339
   747   HO    47   TYR    HH  747     0.399200      1.00800 ; qtot 0.060
   748   CA    47   TYR   CE2  748    -0.234100     12.01000 ; qtot -0.174
   749   HA    47   TYR   HE2  749     0.165600      1.00800 ; qtot -0.009
   750   CA    47   TYR   CD2  750    -0.190600     12.01000 ; qtot -0.199
   751   HA    47   TYR   HD2  751     0.169900      1.00800 ; qtot -0.029
   752    C    47   TYR     C  752     0.597300     12.01000 ; qtot 0.568
   753    O    47   TYR     O  753    -0.567900     16.00000 ; qtot 0.000
   754    N    48   LEU     N  754    -0.415700     14.01000 ; qtot -0.416
   755    H    48   LEU     H  755     0.271900      1.00800 ; qtot -0.144
   756   CX    48   LEU    CA  756    -0.051800     12.01000 ; qtot -0.196
   757   H1    48   LEU    HA  757     0.092200      1.00800 ; qtot -0.103
   758  A2C    48   LEU    CB  758    -0.110200     12.01000 ; qtot -0.214
   759   HC    48   LEU   HB2  759     0.045700      1.00800 ; qtot -0.168
   760   HC    48   LEU   HB3  760     0.045700      1.00800 ; qtot -0.122
   761  A3C    48   LEU    CG  761     0.353100     12.01000 ; qtot 0.231
   762   HC    48   LEU    HG  762    -0.036100      1.00800 ; qtot 0.195
   763   CT    48   LEU   CD1  763    -0.412100     12.01000 ; qtot -0.217
   764   HC    48   LEU  HD11  764     0.100000      1.00800 ; qtot -0.117
   765   HC    48   LEU  HD12  765     0.100000      1.00800 ; qtot -0.017
   766   HC    48   LEU  HD13  766     0.100000      1.00800 ; qtot 0.083
   767   CT    48   LEU   CD2  767    -0.412100     12.01000 ; qtot -0.329
   768   HC    48   LEU  HD21  768     0.100000      1.00800 ; qtot -0.229
   769   HC    48   LEU  HD22  769     0.100000      1.00800 ; qtot -0.129
   770   HC    48   LEU  HD23  770     0.100000      1.00800 ; qtot -0.029
   771    C    48   LEU     C  771     0.597300     12.01000 ; qtot 0.568
   772    O    48   LEU     O  772    -0.567900     16.00000 ; qtot 0.000
   773    N    49   LYS     N  773    -0.347900     14.01000 ; qtot -0.348
   774    H    49   LYS     H  774     0.274700      1.00800 ; qtot -0.073
   775   CX    49   LYS    CA  775    -0.240000     12.01000 ; qtot -0.313
   776   H1    49   LYS    HA  776     0.142600      1.00800 ; qtot -0.171
   777   C8    49   LYS    CB  777    -0.009400     12.01000 ; qtot -0.180
   778   HC    49   LYS   HB2  778     0.036200      1.00800 ; qtot -0.144
   779   HC    49   LYS   HB3  779     0.036200      1.00800 ; qtot -0.108
   780   C8    49   LYS    CG  780     0.018700     12.01000 ; qtot -0.089
   781   HC    49   LYS   HG2  781     0.010300      1.00800 ; qtot -0.079
   782   HC    49   LYS   HG3  782     0.010300      1.00800 ; qtot -0.068
   783   C8    49   LYS    CD  783    -0.047900     12.01000 ; qtot -0.116
   784   HC    49   LYS   HD2  784     0.062100      1.00800 ; qtot -0.054
   785   HC    49   LYS   HD3  785     0.062100      1.00800 ; qtot 0.008
   786   C8    49   LYS    CE  786    -0.014300     12.01000 ; qtot -0.006
   787   HP    49   LYS   HE2  787     0.113500      1.00800 ; qtot 0.107
   788   HP    49   LYS   HE3  788     0.113500      1.00800 ; qtot 0.221
   789   N3    49   LYS    NZ  789    -0.385400     14.01000 ; qtot -0.165
   790    H    49   LYS   HZ1  790     0.340000      1.00800 ; qtot 0.175
   791    H    49   LYS   HZ2  791     0.340000      1.00800 ; qtot 0.515
   792    H    49   LYS   HZ3  792     0.340000      1.00800 ; qtot 0.855
   793    C    49   LYS     C  793     0.734100     12.01000 ; qtot 1.589
   794    O    49   LYS     O  794    -0.589400     16.00000 ; qtot 1.000
   795    N    50   GLU     N  795    -0.516300     14.01000 ; qtot 0.484
   796    H    50   GLU     H  796     0.293600      1.00800 ; qtot 0.777
   797   CX    50   GLU    CA  797     0.039700     12.01000 ; qtot 0.817
   798   H1    50   GLU    HA  798     0.110500      1.00800 ; qtot 0.928
   799  A2C    50   GLU    CB  799     0.056000     12.01000 ; qtot 0.984
   800   HC    50   GLU   HB2  800    -0.017300      1.00800 ; qtot 0.966
   801   HC    50   GLU   HB3  801    -0.017300      1.00800 ; qtot 0.949
   802  A2C    50   GLU    CG  802     0.013600     12.01000 ; qtot 0.963
   803   HC    50   GLU   HG2  803    -0.042500      1.00800 ; qtot 0.920
   804   HC    50   GLU   HG3  804    -0.042500      1.00800 ; qtot 0.878
   805   CO    50   GLU    CD  805     0.805400     12.01000 ; qtot 1.683
   806   O2    50   GLU   OE1  806    -0.818800     16.00000 ; qtot 0.864
   807   O2    50   GLU   OE2  807    -0.818800     16.00000 ; qtot 0.045
   808    C    50   GLU     C  808     0.536600     12.01000 ; qtot 0.582
   809    O    50   GLU     O  809    -0.581900     16.00000 ; qtot 0.000
   810    N    51   ARG     N  810    -0.347900     14.01000 ; qtot -0.348
   811    H    51   ARG     H  811     0.274700      1.00800 ; qtot -0.073
   812   CX    51   ARG    CA  812    -0.263700     12.01000 ; qtot -0.337
   813   H1    51   ARG    HA  813     0.156000      1.00800 ; qtot -0.181
   814   C8    51   ARG    CB  814    -0.000700     12.01000 ; qtot -0.182
   815   HC    51   ARG   HB2  815     0.032700      1.00800 ; qtot -0.149
   816   HC    51   ARG   HB3  816     0.032700      1.00800 ; qtot -0.116
   817   C8    51   ARG    CG  817     0.039000     12.01000 ; qtot -0.077
   818   HC    51   ARG   HG2  818     0.028500      1.00800 ; qtot -0.049
   819   HC    51   ARG   HG3  819     0.028500      1.00800 ; qtot -0.020
   820   C8    51   ARG    CD  820     0.048600     12.01000 ; qtot 0.028
   821   H1    51   ARG   HD2  821     0.068700      1.00800 ; qtot 0.097
   822   H1    51   ARG   HD3  822     0.068700      1.00800 ; qtot 0.166
   823   N2    51   ARG    NE  823    -0.529500     14.01000 ; qtot -0.364
   824    H    51   ARG    HE  824     0.345600      1.00800 ; qtot -0.018
   825   CA    51   ARG    CZ  825     0.807600     12.01000 ; qtot 0.790
   826   N2    51   ARG   NH1  826    -0.862700     14.01000 ; qtot -0.073
   827    H    51   ARG  HH11  827     0.447800      1.00800 ; qtot 0.375
   828    H    51   ARG  HH12  828     0.447800      1.00800 ; qtot 0.822
   829   N2    51   ARG   NH2  829    -0.862700     14.01000 ; qtot -0.040
   830    H    51   ARG  HH21  830     0.447800      1.00800 ; qtot 0.408
   831    H    51   ARG  HH22  831     0.447800      1.00800 ; qtot 0.855
   832    C    51   ARG     C  832     0.734100     12.01000 ; qtot 1.589
   833    O    51   ARG     O  833    -0.589400     16.00000 ; qtot 1.000
   834    N    52   ARG     N  834    -0.347900     14.01000 ; qtot 0.652
   835    H    52   ARG     H  835     0.274700      1.00800 ; qtot 0.927
   836   CX    52   ARG    CA  836    -0.263700     12.01000 ; qtot 0.663
   837   H1    52   ARG    HA  837     0.156000      1.00800 ; qtot 0.819
   838   C8    52   ARG    CB  838    -0.000700     12.01000 ; qtot 0.818
   839   HC    52   ARG   HB2  839     0.032700      1.00800 ; qtot 0.851
   840   HC    52   ARG   HB3  840     0.032700      1.00800 ; qtot 0.884
   841   C8    52   ARG    CG  841     0.039000     12.01000 ; qtot 0.923
   842   HC    52   ARG   HG2  842     0.028500      1.00800 ; qtot 0.951
   843   HC    52   ARG   HG3  843     0.028500      1.00800 ; qtot 0.980
   844   C8    52   ARG    CD  844     0.048600     12.01000 ; qtot 1.028
   845   H1    52   ARG   HD2  845     0.068700      1.00800 ; qtot 1.097
   846   H1    52   ARG   HD3  846     0.068700      1.00800 ; qtot 1.166
   847   N2    52   ARG    NE  847    -0.529500     14.01000 ; qtot 0.636
   848    H    52   ARG    HE  848     0.345600      1.00800 ; qtot 0.982
   849   CA    52   ARG    CZ  849     0.807600     12.01000 ; qtot 1.790
   850   N2    52   ARG   NH1  850    -0.862700     14.01000 ; qtot 0.927
   851    H    52   ARG  HH11  851     0.447800      1.00800 ; qtot 1.375
   852    H    52   ARG  HH12  852     0.447800      1.00800 ; qtot 1.822
   853   N2    52   ARG   NH2  853    -0.862700     14.01000 ; qtot 0.960
   854    H    52   ARG  HH21  854     0.447800      1.00800 ; qtot 1.408
   855    H    52   ARG  HH22  855     0.447800      1.00800 ; qtot 1.855
   856    C    52   ARG     C  856     0.734100     12.01000 ; qtot 2.589
   857    O    52   ARG     O  857    -0.589400     16.00000 ; qtot 2.000
   858    N    53   VAL     N  858    -0.415700     14.01000 ; qtot 1.584
   859    H    53   VAL     H  859     0.271900      1.00800 ; qtot 1.856
   860   CX    53   VAL    CA  860    -0.087500     12.01000 ; qtot 1.769
   861   H1    53   VAL    HA  861     0.096900      1.00800 ; qtot 1.866
   862  A3C    53   VAL    CB  862     0.298500     12.01000 ; qtot 2.164
   863   HC    53   VAL    HB  863    -0.029700      1.00800 ; qtot 2.134
   864   CT    53   VAL   CG1  864    -0.319200     12.01000 ; qtot 1.815
   865   HC    53   VAL  HG11  865     0.079100      1.00800 ; qtot 1.894
   866   HC    53   VAL  HG12  866     0.079100      1.00800 ; qtot 1.973
   867   HC    53   VAL  HG13  867     0.079100      1.00800 ; qtot 2.053
   868   CT    53   VAL   CG2  868    -0.319200     12.01000 ; qtot 1.733
   869   HC    53   VAL  HG21  869     0.079100      1.00800 ; qtot 1.812
   870   HC    53   VAL  HG22  870     0.079100      1.00800 ; qtot 1.892
   871   HC    53   VAL  HG23  871     0.079100      1.00800 ; qtot 1.971
   872    C    53   VAL     C  872     0.597300     12.01000 ; qtot 2.568
   873    O    53   VAL     O  873    -0.567900     16.00000 ; qtot 2.000
   874    N    54   TYR     N  874    -0.415700     14.01000 ; qtot 1.584
   875    H    54   TYR     H  875     0.271900      1.00800 ; qtot 1.856
   876   CX    54   TYR    CA  876    -0.001400     12.01000 ; qtot 1.855
   877   H1    54   TYR    HA  877     0.087600      1.00800 ; qtot 1.942
   878   CT    54   TYR    CB  878    -0.015200     12.01000 ; qtot 1.927
   879   HC    54   TYR   HB2  879     0.029500      1.00800 ; qtot 1.957
   880   HC    54   TYR   HB3  880     0.029500      1.00800 ; qtot 1.986
   881   CA    54   TYR    CG  881    -0.001100     12.01000 ; qtot 1.985
   882   CA    54   TYR   CD1  882    -0.190600     12.01000 ; qtot 1.795
   883   HA    54   TYR   HD1  883     0.169900      1.00800 ; qtot 1.964
   884   CA    54   TYR   CE1  884    -0.234100     12.01000 ; qtot 1.730
   885   HA    54   TYR   HE1  885     0.165600      1.00800 ; qtot 1.896
   886    C    54   TYR    CZ  886     0.322600     12.01000 ; qtot 2.219
   887   OH    54   TYR    OH  887    -0.557900     16.00000 ; qtot 1.661
   888   HO    54   TYR    HH  888     0.399200      1.00800 ; qtot 2.060
   889   CA    54   TYR   CE2  889    -0.234100     12.01000 ; qtot 1.826
   890   HA    54   TYR   HE2  890     0.165600      1.00800 ; qtot 1.991
   891   CA    54   TYR   CD2  891    -0.190600     12.01000 ; qtot 1.801
   892   HA    54   TYR   HD2  892     0.169900      1.00800 ; qtot 1.971
   893    C    54   TYR     C  893     0.597300     12.01000 ; qtot 2.568
   894    O    54   TYR     O  894    -0.567900     16.00000 ; qtot 2.000
   895    N    55   VAL     N  895    -0.415700     14.01000 ; qtot 1.584
   896    H    55   VAL     H  896     0.271900      1.00800 ; qtot 1.856
   897   CX    55   VAL    CA  897    -0.087500     12.01000 ; qtot 1.769
   898   H1    55   VAL    HA  898     0.096900      1.00800 ; qtot 1.866
   899  A3C    55   VAL    CB  899     0.298500     12.01000 ; qtot 2.164
   900   HC    55   VAL    HB  900    -0.029700      1.00800 ; qtot 2.134
   901   CT    55   VAL   CG1  901    -0.319200     12.01000 ; qtot 1.815
   902   HC    55   VAL  HG11  902     0.079100      1.00800 ; qtot 1.894
   903   HC    55   VAL  HG12  903     0.079100      1.00800 ; qtot 1.973
   904   HC    55   VAL  HG13  904     0.079100      1.00800 ; qtot 2.053
   905   CT    55   VAL   CG2  905    -0.319200     12.01000 ; qtot 1.733
   906   HC    55   VAL  HG21  906     0.079100      1.00800 ; qtot 1.812
   907   HC    55   VAL  HG22  907     0.079100      1.00800 ; qtot 1.892
   908   HC    55   VAL  HG23  908     0.079100      1.00800 ; qtot 1.971
   909    C    55   VAL     C  909     0.597300     12.01000 ; qtot 2.568
   910    O    55   VAL     O  910    -0.567900     16.00000 ; qtot 2.000
   911    N    56   THR     N  911    -0.415700     14.01000 ; qtot 1.584
   912    H    56   THR     H  912     0.271900      1.00800 ; qtot 1.856
   913   CX    56   THR    CA  913    -0.038900     12.01000 ; qtot 1.817
   914   H1    56   THR    HA  914     0.100700      1.00800 ; qtot 1.918
   915  A3C    56   THR    CB  915     0.365400     12.01000 ; qtot 2.283
   916   H1    56   THR    HB  916     0.004300      1.00800 ; qtot 2.288
   917   CT    56   THR   CG2  917    -0.243800     12.01000 ; qtot 2.044
   918   HC    56   THR  HG21  918     0.064200      1.00800 ; qtot 2.108
   919   HC    56   THR  HG22  919     0.064200      1.00800 ; qtot 2.172
   920   HC    56   THR  HG23  920     0.064200      1.00800 ; qtot 2.237
   921   OH    56   THR   OG1  921    -0.676100     16.00000 ; qtot 1.560
   922   HO    56   THR   HG1  922     0.410200      1.00800 ; qtot 1.971
   923    C    56   THR     C  923     0.597300     12.01000 ; qtot 2.568
   924    O    56   THR     O  924    -0.567900     16.00000 ; qtot 2.000
   925    N    57   LEU     N  925    -0.415700     14.01000 ; qtot 1.584
   926    H    57   LEU     H  926     0.271900      1.00800 ; qtot 1.856
   927   CX    57   LEU    CA  927    -0.051800     12.01000 ; qtot 1.804
   928   H1    57   LEU    HA  928     0.092200      1.00800 ; qtot 1.897
   929  A2C    57   LEU    CB  929    -0.110200     12.01000 ; qtot 1.786
   930   HC    57   LEU   HB2  930     0.045700      1.00800 ; qtot 1.832
   931   HC    57   LEU   HB3  931     0.045700      1.00800 ; qtot 1.878
   932  A3C    57   LEU    CG  932     0.353100     12.01000 ; qtot 2.231
   933   HC    57   LEU    HG  933    -0.036100      1.00800 ; qtot 2.195
   934   CT    57   LEU   CD1  934    -0.412100     12.01000 ; qtot 1.783
   935   HC    57   LEU  HD11  935     0.100000      1.00800 ; qtot 1.883
   936   HC    57   LEU  HD12  936     0.100000      1.00800 ; qtot 1.983
   937   HC    57   LEU  HD13  937     0.100000      1.00800 ; qtot 2.083
   938   CT    57   LEU   CD2  938    -0.412100     12.01000 ; qtot 1.671
   939   HC    57   LEU  HD21  939     0.100000      1.00800 ; qtot 1.771
   940   HC    57   LEU  HD22  940     0.100000      1.00800 ; qtot 1.871
   941   HC    57   LEU  HD23  941     0.100000      1.00800 ; qtot 1.971
   942    C    57   LEU     C  942     0.597300     12.01000 ; qtot 2.568
   943    O    57   LEU     O  943    -0.567900     16.00000 ; qtot 2.000
   944    N    58   THR     N  944    -0.415700     14.01000 ; qtot 1.584
   945    H    58   THR     H  945     0.271900      1.00800 ; qtot 1.856
   946   CX    58   THR    CA  946    -0.038900     12.01000 ; qtot 1.817
   947   H1    58   THR    HA  947     0.100700      1.00800 ; qtot 1.918
   948  A3C    58   THR    CB  948     0.365400     12.01000 ; qtot 2.283
   949   H1    58   THR    HB  949     0.004300      1.00800 ; qtot 2.288
   950   CT    58   THR   CG2  950    -0.243800     12.01000 ; qtot 2.044
   951   HC    58   THR  HG21  951     0.064200      1.00800 ; qtot 2.108
   952   HC    58   THR  HG22  952     0.064200      1.00800 ; qtot 2.172
   953   HC    58   THR  HG23  953     0.064200      1.00800 ; qtot 2.237
   954   OH    58   THR   OG1  954    -0.676100     16.00000 ; qtot 1.560
   955   HO    58   THR   HG1  955     0.410200      1.00800 ; qtot 1.971
   956    C    58   THR     C  956     0.597300     12.01000 ; qtot 2.568
   957    O    58   THR     O  957    -0.567900     16.00000 ; qtot 2.000
   958    N    59   CYS     N  958    -0.415700     14.01000 ; qtot 1.584
   959    H    59   CYS     H  959     0.271900      1.00800 ; qtot 1.856
   960   CX    59   CYS    CA  960     0.021300     12.01000 ; qtot 1.878
   961   H1    59   CYS    HA  961     0.112400      1.00800 ; qtot 1.990
   962  A2C    59   CYS    CB  962    -0.123100     12.01000 ; qtot 1.867
   963   H1    59   CYS   HB2  963     0.111200      1.00800 ; qtot 1.978
   964   H1    59   CYS   HB3  964     0.111200      1.00800 ; qtot 2.089
   965   SH    59   CYS    SG  965    -0.311900     32.06000 ; qtot 1.777
   966   HS    59   CYS    HG  966     0.193300      1.00800 ; qtot 1.971
   967    C    59   CYS     C  967     0.597300     12.01000 ; qtot 2.568
   968    O    59   CYS     O  968    -0.567900     16.00000 ; qtot 2.000
   969    N    60   ALA     N  969    -0.415700     14.01000 ; qtot 1.584
   970    H    60   ALA     H  970     0.271900      1.00800 ; qtot 1.856
   971   CX    60   ALA    CA  971     0.033700     12.01000 ; qtot 1.890
   972   H1    60   ALA    HA  972     0.082300      1.00800 ; qtot 1.972
   973   CT    60   ALA    CB  973    -0.182500     12.01000 ; qtot 1.790
   974   HC    60   ALA   HB1  974     0.060300      1.00800 ; qtot 1.850
   975   HC    60   ALA   HB2  975     0.060300      1.00800 ; qtot 1.910
   976   HC    60   ALA   HB3  976     0.060300      1.00800 ; qtot 1.971
   977    C    60   ALA     C  977     0.597300     12.01000 ; qtot 2.568
   978    O    60   ALA     O  978    -0.567900     16.00000 ; qtot 2.000
   979    N    61   PHE     N  979    -0.415700     14.01000 ; qtot 1.584
   980    H    61   PHE     H  980     0.271900      1.00800 ; qtot 1.856
   981   CX    61   PHE    CA  981    -0.002400     12.01000 ; qtot 1.854
   982   H1    61   PHE    HA  982     0.097800      1.00800 ; qtot 1.952
   983   CT    61   PHE    CB  983    -0.034300     12.01000 ; qtot 1.917
   984   HC    61   PHE   HB2  984     0.029500      1.00800 ; qtot 1.947
   985   HC    61   PHE   HB3  985     0.029500      1.00800 ; qtot 1.976
   986   CA    61   PHE    CG  986     0.011800     12.01000 ; qtot 1.988
   987   CA    61   PHE   CD1  987    -0.125600     12.01000 ; qtot 1.863
   988   HA    61   PHE   HD1  988     0.133000      1.00800 ; qtot 1.996
   989   CA    61   PHE   CE1  989    -0.170400     12.01000 ; qtot 1.825
   990   HA    61   PHE   HE1  990     0.143000      1.00800 ; qtot 1.968
   991   CA    61   PHE    CZ  991    -0.107200     12.01000 ; qtot 1.861
   992   HA    61   PHE    HZ  992     0.129700      1.00800 ; qtot 1.991
   993   CA    61   PHE   CE2  993    -0.170400     12.01000 ; qtot 1.820
   994   HA    61   PHE   HE2  994     0.143000      1.00800 ; qtot 1.963
   995   CA    61   PHE   CD2  995    -0.125600     12.01000 ; qtot 1.838
   996   HA    61   PHE   HD2  996     0.133000      1.00800 ; qtot 1.971
   997    C    61   PHE     C  997     0.597300     12.01000 ; qtot 2.568
   998    O    61   PHE     O  998    -0.567900     16.00000 ; qtot 2.000
   999    N    62   ARG     N  999    -0.347900     14.01000 ; qtot 1.652
  1000    H    62   ARG     H 1000     0.274700      1.00800 ; qtot 1.927
  1001   CX    62   ARG    CA 1001    -0.263700     12.01000 ; qtot 1.663
  1002   H1    62   ARG    HA 1002     0.156000      1.00800 ; qtot 1.819
  1003   C8    62   ARG    CB 1003    -0.000700     12.01000 ; qtot 1.818
  1004   HC    62   ARG   HB2 1004     0.032700      1.00800 ; qtot 1.851
  1005   HC    62   ARG   HB3 1005     0.032700      1.00800 ; qtot 1.884
  1006   C8    62   ARG    CG 1006     0.039000     12.01000 ; qtot 1.923
  1007   HC    62   ARG   HG2 1007     0.028500      1.00800 ; qtot 1.951
  1008   HC    62   ARG   HG3 1008     0.028500      1.00800 ; qtot 1.980
  1009   C8    62   ARG    CD 1009     0.048600     12.01000 ; qtot 2.028
  1010   H1    62   ARG   HD2 1010     0.068700      1.00800 ; qtot 2.097
  1011   H1    62   ARG   HD3 1011     0.068700      1.00800 ; qtot 2.166
  1012   N2    62   ARG    NE 1012    -0.529500     14.01000 ; qtot 1.636
  1013    H    62   ARG    HE 1013     0.345600      1.00800 ; qtot 1.982
  1014   CA    62   ARG    CZ 1014     0.807600     12.01000 ; qtot 2.790
  1015   N2    62   ARG   NH1 1015    -0.862700     14.01000 ; qtot 1.927
  1016    H    62   ARG  HH11 1016     0.447800      1.00800 ; qtot 2.375
  1017    H    62   ARG  HH12 1017     0.447800      1.00800 ; qtot 2.822
  1018   N2    62   ARG   NH2 1018    -0.862700     14.01000 ; qtot 1.960
  1019    H    62   ARG  HH21 1019     0.447800      1.00800 ; qtot 2.408
  1020    H    62   ARG  HH22 1020     0.447800      1.00800 ; qtot 2.855
  1021    C    62   ARG     C 1021     0.734100     12.01000 ; qtot 3.589
  1022    O    62   ARG     O 1022    -0.589400     16.00000 ; qtot 3.000
  1023    N    63   TYR     N 1023    -0.415700     14.01000 ; qtot 2.584
  1024    H    63   TYR     H 1024     0.271900      1.00800 ; qtot 2.856
  1025   CX    63   TYR    CA 1025    -0.001400     12.01000 ; qtot 2.855
  1026   H1    63   TYR    HA 1026     0.087600      1.00800 ; qtot 2.942
  1027   CT    63   TYR    CB 1027    -0.015200     12.01000 ; qtot 2.927
  1028   HC    63   TYR   HB2 1028     0.029500      1.00800 ; qtot 2.957
  1029   HC    63   TYR   HB3 1029     0.029500      1.00800 ; qtot 2.986
  1030   CA    63   TYR    CG 1030    -0.001100     12.01000 ; qtot 2.985
  1031   CA    63   TYR   CD1 1031    -0.190600     12.01000 ; qtot 2.795
  1032   HA    63   TYR   HD1 1032     0.169900      1.00800 ; qtot 2.964
  1033   CA    63   TYR   CE1 1033    -0.234100     12.01000 ; qtot 2.730
  1034   HA    63   TYR   HE1 1034     0.165600      1.00800 ; qtot 2.896
  1035    C    63   TYR    CZ 1035     0.322600     12.01000 ; qtot 3.219
  1036   OH    63   TYR    OH 1036    -0.557900     16.00000 ; qtot 2.661
  1037   HO    63   TYR    HH 1037     0.399200      1.00800 ; qtot 3.060
  1038   CA    63   TYR   CE2 1038    -0.234100     12.01000 ; qtot 2.826
  1039   HA    63   TYR   HE2 1039     0.165600      1.00800 ; qtot 2.991
  1040   CA    63   TYR   CD2 1040    -0.190600     12.01000 ; qtot 2.801
  1041   HA    63   TYR   HD2 1041     0.169900      1.00800 ; qtot 2.971
  1042    C    63   TYR     C 1042     0.597300     12.01000 ; qtot 3.568
  1043    O    63   TYR     O 1043    -0.567900     16.00000 ; qtot 3.000
  1044    N    64   GLY     N 1044    -0.415700     14.01000 ; qtot 2.584
  1045    H    64   GLY     H 1045     0.271900      1.00800 ; qtot 2.856
  1046   CX    64   GLY    CA 1046    -0.025200     12.01000 ; qtot 2.831
  1047   H1    64   GLY   HA2 1047     0.069800      1.00800 ; qtot 2.901
  1048   H1    64   GLY   HA3 1048     0.069800      1.00800 ; qtot 2.971
  1049    C    64   GLY     C 1049     0.597300     12.01000 ; qtot 3.568
  1050    O    64   GLY     O 1050    -0.567900     16.00000 ; qtot 3.000
  1051    N    65   ARG     N 1051    -0.347900     14.01000 ; qtot 2.652
  1052    H    65   ARG     H 1052     0.274700      1.00800 ; qtot 2.927
  1053   CX    65   ARG    CA 1053    -0.263700     12.01000 ; qtot 2.663
  1054   H1    65   ARG    HA 1054     0.156000      1.00800 ; qtot 2.819
  1055   C8    65   ARG    CB 1055    -0.000700     12.01000 ; qtot 2.818
  1056   HC    65   ARG   HB2 1056     0.032700      1.00800 ; qtot 2.851
  1057   HC    65   ARG   HB3 1057     0.032700      1.00800 ; qtot 2.884
  1058   C8    65   ARG    CG 1058     0.039000     12.01000 ; qtot 2.923
  1059   HC    65   ARG   HG2 1059     0.028500      1.00800 ; qtot 2.951
  1060   HC    65   ARG   HG3 1060     0.028500      1.00800 ; qtot 2.980
  1061   C8    65   ARG    CD 1061     0.048600     12.01000 ; qtot 3.028
  1062   H1    65   ARG   HD2 1062     0.068700      1.00800 ; qtot 3.097
  1063   H1    65   ARG   HD3 1063     0.068700      1.00800 ; qtot 3.166
  1064   N2    65   ARG    NE 1064    -0.529500     14.01000 ; qtot 2.636
  1065    H    65   ARG    HE 1065     0.345600      1.00800 ; qtot 2.982
  1066   CA    65   ARG    CZ 1066     0.807600     12.01000 ; qtot 3.790
  1067   N2    65   ARG   NH1 1067    -0.862700     14.01000 ; qtot 2.927
  1068    H    65   ARG  HH11 1068     0.447800      1.00800 ; qtot 3.375
  1069    H    65   ARG  HH12 1069     0.447800      1.00800 ; qtot 3.822
  1070   N2    65   ARG   NH2 1070    -0.862700     14.01000 ; qtot 2.960
  1071    H    65   ARG  HH21 1071     0.447800      1.00800 ; qtot 3.408
  1072    H    65   ARG  HH22 1072     0.447800      1.00800 ; qtot 3.855
  1073    C    65   ARG     C 1073     0.734100     12.01000 ; qtot 4.589
  1074    O    65   ARG     O 1074    -0.589400     16.00000 ; qtot 4.000
  1075    N    66   GLU     N 1075    -0.516300     14.01000 ; qtot 3.484
  1076    H    66   GLU     H 1076     0.293600      1.00800 ; qtot 3.777
  1077   CX    66   GLU    CA 1077     0.039700     12.01000 ; qtot 3.817
  1078   H1    66   GLU    HA 1078     0.110500      1.00800 ; qtot 3.928
  1079  A2C    66   GLU    CB 1079     0.056000     12.01000 ; qtot 3.984
  1080   HC    66   GLU   HB2 1080    -0.017300      1.00800 ; qtot 3.966
  1081   HC    66   GLU   HB3 1081    -0.017300      1.00800 ; qtot 3.949
  1082  A2C    66   GLU    CG 1082     0.013600     12.01000 ; qtot 3.963
  1083   HC    66   GLU   HG2 1083    -0.042500      1.00800 ; qtot 3.920
  1084   HC    66   GLU   HG3 1084    -0.042500      1.00800 ; qtot 3.878
  1085   CO    66   GLU    CD 1085     0.805400     12.01000 ; qtot 4.683
  1086   O2    66   GLU   OE1 1086    -0.818800     16.00000 ; qtot 3.864
  1087   O2    66   GLU   OE2 1087    -0.818800     16.00000 ; qtot 3.045
  1088    C    66   GLU     C 1088     0.536600     12.01000 ; qtot 3.582
  1089    O    66   GLU     O 1089    -0.581900     16.00000 ; qtot 3.000
  1090    N    67   ASP     N 1090    -0.516300     14.01000 ; qtot 2.484
  1091    H    67   ASP     H 1091     0.293600      1.00800 ; qtot 2.777
  1092   CX    67   ASP    CA 1092     0.038100     12.01000 ; qtot 2.815
  1093   H1    67   ASP    HA 1093     0.088000      1.00800 ; qtot 2.903
  1094  A2C    67   ASP    CB 1094    -0.030300     12.01000 ; qtot 2.873
  1095   HC    67   ASP   HB2 1095    -0.012200      1.00800 ; qtot 2.861
  1096   HC    67   ASP   HB3 1096    -0.012200      1.00800 ; qtot 2.849
  1097   CO    67   ASP    CG 1097     0.799400     12.01000 ; qtot 3.648
  1098   O2    67   ASP   OD1 1098    -0.801400     16.00000 ; qtot 2.847
  1099   O2    67   ASP   OD2 1099    -0.801400     16.00000 ; qtot 2.045
  1100    C    67   ASP     C 1100     0.536600     12.01000 ; qtot 2.582
  1101    O    67   ASP     O 1101    -0.581900     16.00000 ; qtot 2.000
  1102    N    68   LEU     N 1102    -0.415700     14.01000 ; qtot 1.584
  1103    H    68   LEU     H 1103     0.271900      1.00800 ; qtot 1.856
  1104   CX    68   LEU    CA 1104    -0.051800     12.01000 ; qtot 1.804
  1105   H1    68   LEU    HA 1105     0.092200      1.00800 ; qtot 1.897
  1106  A2C    68   LEU    CB 1106    -0.110200     12.01000 ; qtot 1.786
  1107   HC    68   LEU   HB2 1107     0.045700      1.00800 ; qtot 1.832
  1108   HC    68   LEU   HB3 1108     0.045700      1.00800 ; qtot 1.878
  1109  A3C    68   LEU    CG 1109     0.353100     12.01000 ; qtot 2.231
  1110   HC    68   LEU    HG 1110    -0.036100      1.00800 ; qtot 2.195
  1111   CT    68   LEU   CD1 1111    -0.412100     12.01000 ; qtot 1.783
  1112   HC    68   LEU  HD11 1112     0.100000      1.00800 ; qtot 1.883
  1113   HC    68   LEU  HD12 1113     0.100000      1.00800 ; qtot 1.983
  1114   HC    68   LEU  HD13 1114     0.100000      1.00800 ; qtot 2.083
  1115   CT    68   LEU   CD2 1115    -0.412100     12.01000 ; qtot 1.671
  1116   HC    68   LEU  HD21 1116     0.100000      1.00800 ; qtot 1.771
  1117   HC    68   LEU  HD22 1117     0.100000      1.00800 ; qtot 1.871
  1118   HC    68   LEU  HD23 1118     0.100000      1.00800 ; qtot 1.971
  1119    C    68   LEU     C 1119     0.597300     12.01000 ; qtot 2.568
  1120    O    68   LEU     O 1120    -0.567900     16.00000 ; qtot 2.000
  1121    N    69   ASP     N 1121    -0.516300     14.01000 ; qtot 1.484
  1122    H    69   ASP     H 1122     0.293600      1.00800 ; qtot 1.777
  1123   CX    69   ASP    CA 1123     0.038100     12.01000 ; qtot 1.815
  1124   H1    69   ASP    HA 1124     0.088000      1.00800 ; qtot 1.903
  1125  A2C    69   ASP    CB 1125    -0.030300     12.01000 ; qtot 1.873
  1126   HC    69   ASP   HB2 1126    -0.012200      1.00800 ; qtot 1.861
  1127   HC    69   ASP   HB3 1127    -0.012200      1.00800 ; qtot 1.849
  1128   CO    69   ASP    CG 1128     0.799400     12.01000 ; qtot 2.648
  1129   O2    69   ASP   OD1 1129    -0.801400     16.00000 ; qtot 1.847
  1130   O2    69   ASP   OD2 1130    -0.801400     16.00000 ; qtot 1.045
  1131    C    69   ASP     C 1131     0.536600     12.01000 ; qtot 1.582
  1132    O    69   ASP     O 1132    -0.581900     16.00000 ; qtot 1.000
  1133    N    70   VAL     N 1133    -0.415700     14.01000 ; qtot 0.584
  1134    H    70   VAL     H 1134     0.271900      1.00800 ; qtot 0.856
  1135   CX    70   VAL    CA 1135    -0.087500     12.01000 ; qtot 0.769
  1136   H1    70   VAL    HA 1136     0.096900      1.00800 ; qtot 0.866
  1137  A3C    70   VAL    CB 1137     0.298500     12.01000 ; qtot 1.164
  1138   HC    70   VAL    HB 1138    -0.029700      1.00800 ; qtot 1.134
  1139   CT    70   VAL   CG1 1139    -0.319200     12.01000 ; qtot 0.815
  1140   HC    70   VAL  HG11 1140     0.079100      1.00800 ; qtot 0.894
  1141   HC    70   VAL  HG12 1141     0.079100      1.00800 ; qtot 0.973
  1142   HC    70   VAL  HG13 1142     0.079100      1.00800 ; qtot 1.053
  1143   CT    70   VAL   CG2 1143    -0.319200     12.01000 ; qtot 0.733
  1144   HC    70   VAL  HG21 1144     0.079100      1.00800 ; qtot 0.812
  1145   HC    70   VAL  HG22 1145     0.079100      1.00800 ; qtot 0.892
  1146   HC    70   VAL  HG23 1146     0.079100      1.00800 ; qtot 0.971
  1147    C    70   VAL     C 1147     0.597300     12.01000 ; qtot 1.568
  1148    O    70   VAL     O 1148    -0.567900     16.00000 ; qtot 1.000
  1149    N    71   LEU     N 1149    -0.415700     14.01000 ; qtot 0.584
  1150    H    71   LEU     H 1150     0.271900      1.00800 ; qtot 0.856
  1151   CX    71   LEU    CA 1151    -0.051800     12.01000 ; qtot 0.804
  1152   H1    71   LEU    HA 1152     0.092200      1.00800 ; qtot 0.897
  1153  A2C    71   LEU    CB 1153    -0.110200     12.01000 ; qtot 0.786
  1154   HC    71   LEU   HB2 1154     0.045700      1.00800 ; qtot 0.832
  1155   HC    71   LEU   HB3 1155     0.045700      1.00800 ; qtot 0.878
  1156  A3C    71   LEU    CG 1156     0.353100     12.01000 ; qtot 1.231
  1157   HC    71   LEU    HG 1157    -0.036100      1.00800 ; qtot 1.195
  1158   CT    71   LEU   CD1 1158    -0.412100     12.01000 ; qtot 0.783
  1159   HC    71   LEU  HD11 1159     0.100000      1.00800 ; qtot 0.883
  1160   HC    71   LEU  HD12 1160     0.100000      1.00800 ; qtot 0.983
  1161   HC    71   LEU  HD13 1161     0.100000      1.00800 ; qtot 1.083
  1162   CT    71   LEU   CD2 1162    -0.412100     12.01000 ; qtot 0.671
  1163   HC    71   LEU  HD21 1163     0.100000      1.00800 ; qtot 0.771
  1164   HC    71   LEU  HD22 1164     0.100000      1.00800 ; qtot 0.871
  1165   HC    71   LEU  HD23 1165     0.100000      1.00800 ; qtot 0.971
  1166    C    71   LEU     C 1166     0.597300     12.01000 ; qtot 1.568
  1167    O    71   LEU     O 1167    -0.567900     16.00000 ; qtot 1.000
  1168    N    72   GLY     N 1168    -0.415700     14.01000 ; qtot 0.584
  1169    H    72   GLY     H 1169     0.271900      1.00800 ; qtot 0.856
  1170   CX    72   GLY    CA 1170    -0.025200     12.01000 ; qtot 0.831
  1171   H1    72   GLY   HA2 1171     0.069800      1.00800 ; qtot 0.901
  1172   H1    72   GLY   HA3 1172     0.069800      1.00800 ; qtot 0.971
  1173    C    72   GLY     C 1173     0.597300     12.01000 ; qtot 1.568
  1174    O    72   GLY     O 1174    -0.567900     16.00000 ; qtot 1.000
  1175    N    73   LEU     N 1175    -0.415700     14.01000 ; qtot 0.584
  1176    H    73   LEU     H 1176     0.271900      1.00800 ; qtot 0.856
  1177   CX    73   LEU    CA 1177    -0.051800     12.01000 ; qtot 0.804
  1178   H1    73   LEU    HA 1178     0.092200      1.00800 ; qtot 0.897
  1179  A2C    73   LEU    CB 1179    -0.110200     12.01000 ; qtot 0.786
  1180   HC    73   LEU   HB2 1180     0.045700      1.00800 ; qtot 0.832
  1181   HC    73   LEU   HB3 1181     0.045700      1.00800 ; qtot 0.878
  1182  A3C    73   LEU    CG 1182     0.353100     12.01000 ; qtot 1.231
  1183   HC    73   LEU    HG 1183    -0.036100      1.00800 ; qtot 1.195
  1184   CT    73   LEU   CD1 1184    -0.412100     12.01000 ; qtot 0.783
  1185   HC    73   LEU  HD11 1185     0.100000      1.00800 ; qtot 0.883
  1186   HC    73   LEU  HD12 1186     0.100000      1.00800 ; qtot 0.983
  1187   HC    73   LEU  HD13 1187     0.100000      1.00800 ; qtot 1.083
  1188   CT    73   LEU   CD2 1188    -0.412100     12.01000 ; qtot 0.671
  1189   HC    73   LEU  HD21 1189     0.100000      1.00800 ; qtot 0.771
  1190   HC    73   LEU  HD22 1190     0.100000      1.00800 ; qtot 0.871
  1191   HC    73   LEU  HD23 1191     0.100000      1.00800 ; qtot 0.971
  1192    C    73   LEU     C 1192     0.597300     12.01000 ; qtot 1.568
  1193    O    73   LEU     O 1193    -0.567900     16.00000 ; qtot 1.000
  1194    N    74   THR     N 1194    -0.415700     14.01000 ; qtot 0.584
  1195    H    74   THR     H 1195     0.271900      1.00800 ; qtot 0.856
  1196   CX    74   THR    CA 1196    -0.038900     12.01000 ; qtot 0.817
  1197   H1    74   THR    HA 1197     0.100700      1.00800 ; qtot 0.918
  1198  A3C    74   THR    CB 1198     0.365400     12.01000 ; qtot 1.283
  1199   H1    74   THR    HB 1199     0.004300      1.00800 ; qtot 1.288
  1200   CT    74   THR   CG2 1200    -0.243800     12.01000 ; qtot 1.044
  1201   HC    74   THR  HG21 1201     0.064200      1.00800 ; qtot 1.108
  1202   HC    74   THR  HG22 1202     0.064200      1.00800 ; qtot 1.172
  1203   HC    74   THR  HG23 1203     0.064200      1.00800 ; qtot 1.237
  1204   OH    74   THR   OG1 1204    -0.676100     16.00000 ; qtot 0.560
  1205   HO    74   THR   HG1 1205     0.410200      1.00800 ; qtot 0.971
  1206    C    74   THR     C 1206     0.597300     12.01000 ; qtot 1.568
  1207    O    74   THR     O 1207    -0.567900     16.00000 ; qtot 1.000
  1208    N    75   PHE     N 1208    -0.415700     14.01000 ; qtot 0.584
  1209    H    75   PHE     H 1209     0.271900      1.00800 ; qtot 0.856
  1210   CX    75   PHE    CA 1210    -0.002400     12.01000 ; qtot 0.854
  1211   H1    75   PHE    HA 1211     0.097800      1.00800 ; qtot 0.952
  1212   CT    75   PHE    CB 1212    -0.034300     12.01000 ; qtot 0.917
  1213   HC    75   PHE   HB2 1213     0.029500      1.00800 ; qtot 0.947
  1214   HC    75   PHE   HB3 1214     0.029500      1.00800 ; qtot 0.976
  1215   CA    75   PHE    CG 1215     0.011800     12.01000 ; qtot 0.988
  1216   CA    75   PHE   CD1 1216    -0.125600     12.01000 ; qtot 0.863
  1217   HA    75   PHE   HD1 1217     0.133000      1.00800 ; qtot 0.996
  1218   CA    75   PHE   CE1 1218    -0.170400     12.01000 ; qtot 0.825
  1219   HA    75   PHE   HE1 1219     0.143000      1.00800 ; qtot 0.968
  1220   CA    75   PHE    CZ 1220    -0.107200     12.01000 ; qtot 0.861
  1221   HA    75   PHE    HZ 1221     0.129700      1.00800 ; qtot 0.991
  1222   CA    75   PHE   CE2 1222    -0.170400     12.01000 ; qtot 0.820
  1223   HA    75   PHE   HE2 1223     0.143000      1.00800 ; qtot 0.963
  1224   CA    75   PHE   CD2 1224    -0.125600     12.01000 ; qtot 0.838
  1225   HA    75   PHE   HD2 1225     0.133000      1.00800 ; qtot 0.971
  1226    C    75   PHE     C 1226     0.597300     12.01000 ; qtot 1.568
  1227    O    75   PHE     O 1227    -0.567900     16.00000 ; qtot 1.000
  1228    N    76   ARG     N 1228    -0.347900     14.01000 ; qtot 0.652
  1229    H    76   ARG     H 1229     0.274700      1.00800 ; qtot 0.927
  1230   CX    76   ARG    CA 1230    -0.263700     12.01000 ; qtot 0.663
  1231   H1    76   ARG    HA 1231     0.156000      1.00800 ; qtot 0.819
  1232   C8    76   ARG    CB 1232    -0.000700     12.01000 ; qtot 0.818
  1233   HC    76   ARG   HB2 1233     0.032700      1.00800 ; qtot 0.851
  1234   HC    76   ARG   HB3 1234     0.032700      1.00800 ; qtot 0.884
  1235   C8    76   ARG    CG 1235     0.039000     12.01000 ; qtot 0.923
  1236   HC    76   ARG   HG2 1236     0.028500      1.00800 ; qtot 0.951
  1237   HC    76   ARG   HG3 1237     0.028500      1.00800 ; qtot 0.980
  1238   C8    76   ARG    CD 1238     0.048600     12.01000 ; qtot 1.028
  1239   H1    76   ARG   HD2 1239     0.068700      1.00800 ; qtot 1.097
  1240   H1    76   ARG   HD3 1240     0.068700      1.00800 ; qtot 1.166
  1241   N2    76   ARG    NE 1241    -0.529500     14.01000 ; qtot 0.636
  1242    H    76   ARG    HE 1242     0.345600      1.00800 ; qtot 0.982
  1243   CA    76   ARG    CZ 1243     0.807600     12.01000 ; qtot 1.790
  1244   N2    76   ARG   NH1 1244    -0.862700     14.01000 ; qtot 0.927
  1245    H    76   ARG  HH11 1245     0.447800      1.00800 ; qtot 1.375
  1246    H    76   ARG  HH12 1246     0.447800      1.00800 ; qtot 1.822
  1247   N2    76   ARG   NH2 1247    -0.862700     14.01000 ; qtot 0.960
  1248    H    76   ARG  HH21 1248     0.447800      1.00800 ; qtot 1.408
  1249    H    76   ARG  HH22 1249     0.447800      1.00800 ; qtot 1.855
  1250    C    76   ARG     C 1250     0.734100     12.01000 ; qtot 2.589
  1251    O    76   ARG     O 1251    -0.589400     16.00000 ; qtot 2.000
  1252    N    77   LYS     N 1252    -0.347900     14.01000 ; qtot 1.652
  1253    H    77   LYS     H 1253     0.274700      1.00800 ; qtot 1.927
  1254   CX    77   LYS    CA 1254    -0.240000     12.01000 ; qtot 1.687
  1255   H1    77   LYS    HA 1255     0.142600      1.00800 ; qtot 1.829
  1256   C8    77   LYS    CB 1256    -0.009400     12.01000 ; qtot 1.820
  1257   HC    77   LYS   HB2 1257     0.036200      1.00800 ; qtot 1.856
  1258   HC    77   LYS   HB3 1258     0.036200      1.00800 ; qtot 1.892
  1259   C8    77   LYS    CG 1259     0.018700     12.01000 ; qtot 1.911
  1260   HC    77   LYS   HG2 1260     0.010300      1.00800 ; qtot 1.921
  1261   HC    77   LYS   HG3 1261     0.010300      1.00800 ; qtot 1.932
  1262   C8    77   LYS    CD 1262    -0.047900     12.01000 ; qtot 1.884
  1263   HC    77   LYS   HD2 1263     0.062100      1.00800 ; qtot 1.946
  1264   HC    77   LYS   HD3 1264     0.062100      1.00800 ; qtot 2.008
  1265   C8    77   LYS    CE 1265    -0.014300     12.01000 ; qtot 1.994
  1266   HP    77   LYS   HE2 1266     0.113500      1.00800 ; qtot 2.107
  1267   HP    77   LYS   HE3 1267     0.113500      1.00800 ; qtot 2.221
  1268   N3    77   LYS    NZ 1268    -0.385400     14.01000 ; qtot 1.835
  1269    H    77   LYS   HZ1 1269     0.340000      1.00800 ; qtot 2.175
  1270    H    77   LYS   HZ2 1270     0.340000      1.00800 ; qtot 2.515
  1271    H    77   LYS   HZ3 1271     0.340000      1.00800 ; qtot 2.855
  1272    C    77   LYS     C 1272     0.734100     12.01000 ; qtot 3.589
  1273    O    77   LYS     O 1273    -0.589400     16.00000 ; qtot 3.000
  1274    N    78   ASP     N 1274    -0.516300     14.01000 ; qtot 2.484
  1275    H    78   ASP     H 1275     0.293600      1.00800 ; qtot 2.777
  1276   CX    78   ASP    CA 1276     0.038100     12.01000 ; qtot 2.815
  1277   H1    78   ASP    HA 1277     0.088000      1.00800 ; qtot 2.903
  1278  A2C    78   ASP    CB 1278    -0.030300     12.01000 ; qtot 2.873
  1279   HC    78   ASP   HB2 1279    -0.012200      1.00800 ; qtot 2.861
  1280   HC    78   ASP   HB3 1280    -0.012200      1.00800 ; qtot 2.849
  1281   CO    78   ASP    CG 1281     0.799400     12.01000 ; qtot 3.648
  1282   O2    78   ASP   OD1 1282    -0.801400     16.00000 ; qtot 2.847
  1283   O2    78   ASP   OD2 1283    -0.801400     16.00000 ; qtot 2.045
  1284    C    78   ASP     C 1284     0.536600     12.01000 ; qtot 2.582
  1285    O    78   ASP     O 1285    -0.581900     16.00000 ; qtot 2.000
  1286    N    79   LEU     N 1286    -0.415700     14.01000 ; qtot 1.584
  1287    H    79   LEU     H 1287     0.271900      1.00800 ; qtot 1.856
  1288   CX    79   LEU    CA 1288    -0.051800     12.01000 ; qtot 1.804
  1289   H1    79   LEU    HA 1289     0.092200      1.00800 ; qtot 1.897
  1290  A2C    79   LEU    CB 1290    -0.110200     12.01000 ; qtot 1.786
  1291   HC    79   LEU   HB2 1291     0.045700      1.00800 ; qtot 1.832
  1292   HC    79   LEU   HB3 1292     0.045700      1.00800 ; qtot 1.878
  1293  A3C    79   LEU    CG 1293     0.353100     12.01000 ; qtot 2.231
  1294   HC    79   LEU    HG 1294    -0.036100      1.00800 ; qtot 2.195
  1295   CT    79   LEU   CD1 1295    -0.412100     12.01000 ; qtot 1.783
  1296   HC    79   LEU  HD11 1296     0.100000      1.00800 ; qtot 1.883
  1297   HC    79   LEU  HD12 1297     0.100000      1.00800 ; qtot 1.983
  1298   HC    79   LEU  HD13 1298     0.100000      1.00800 ; qtot 2.083
  1299   CT    79   LEU   CD2 1299    -0.412100     12.01000 ; qtot 1.671
  1300   HC    79   LEU  HD21 1300     0.100000      1.00800 ; qtot 1.771
  1301   HC    79   LEU  HD22 1301     0.100000      1.00800 ; qtot 1.871
  1302   HC    79   LEU  HD23 1302     0.100000      1.00800 ; qtot 1.971
  1303    C    79   LEU     C 1303     0.597300     12.01000 ; qtot 2.568
  1304    O    79   LEU     O 1304    -0.567900     16.00000 ; qtot 2.000
  1305    N    80   PHE     N 1305    -0.415700     14.01000 ; qtot 1.584
  1306    H    80   PHE     H 1306     0.271900      1.00800 ; qtot 1.856
  1307   CX    80   PHE    CA 1307    -0.002400     12.01000 ; qtot 1.854
  1308   H1    80   PHE    HA 1308     0.097800      1.00800 ; qtot 1.952
  1309   CT    80   PHE    CB 1309    -0.034300     12.01000 ; qtot 1.917
  1310   HC    80   PHE   HB2 1310     0.029500      1.00800 ; qtot 1.947
  1311   HC    80   PHE   HB3 1311     0.029500      1.00800 ; qtot 1.976
  1312   CA    80   PHE    CG 1312     0.011800     12.01000 ; qtot 1.988
  1313   CA    80   PHE   CD1 1313    -0.125600     12.01000 ; qtot 1.863
  1314   HA    80   PHE   HD1 1314     0.133000      1.00800 ; qtot 1.996
  1315   CA    80   PHE   CE1 1315    -0.170400     12.01000 ; qtot 1.825
  1316   HA    80   PHE   HE1 1316     0.143000      1.00800 ; qtot 1.968
  1317   CA    80   PHE    CZ 1317    -0.107200     12.01000 ; qtot 1.861
  1318   HA    80   PHE    HZ 1318     0.129700      1.00800 ; qtot 1.991
  1319   CA    80   PHE   CE2 1319    -0.170400     12.01000 ; qtot 1.820
  1320   HA    80   PHE   HE2 1320     0.143000      1.00800 ; qtot 1.963
  1321   CA    80   PHE   CD2 1321    -0.125600     12.01000 ; qtot 1.838
  1322   HA    80   PHE   HD2 1322     0.133000      1.00800 ; qtot 1.971
  1323    C    80   PHE     C 1323     0.597300     12.01000 ; qtot 2.568
  1324    O    80   PHE     O 1324    -0.567900     16.00000 ; qtot 2.000
  1325    N    81   VAL     N 1325    -0.415700     14.01000 ; qtot 1.584
  1326    H    81   VAL     H 1326     0.271900      1.00800 ; qtot 1.856
  1327   CX    81   VAL    CA 1327    -0.087500     12.01000 ; qtot 1.769
  1328   H1    81   VAL    HA 1328     0.096900      1.00800 ; qtot 1.866
  1329  A3C    81   VAL    CB 1329     0.298500     12.01000 ; qtot 2.164
  1330   HC    81   VAL    HB 1330    -0.029700      1.00800 ; qtot 2.134
  1331   CT    81   VAL   CG1 1331    -0.319200     12.01000 ; qtot 1.815
  1332   HC    81   VAL  HG11 1332     0.079100      1.00800 ; qtot 1.894
  1333   HC    81   VAL  HG12 1333     0.079100      1.00800 ; qtot 1.973
  1334   HC    81   VAL  HG13 1334     0.079100      1.00800 ; qtot 2.053
  1335   CT    81   VAL   CG2 1335    -0.319200     12.01000 ; qtot 1.733
  1336   HC    81   VAL  HG21 1336     0.079100      1.00800 ; qtot 1.812
  1337   HC    81   VAL  HG22 1337     0.079100      1.00800 ; qtot 1.892
  1338   HC    81   VAL  HG23 1338     0.079100      1.00800 ; qtot 1.971
  1339    C    81   VAL     C 1339     0.597300     12.01000 ; qtot 2.568
  1340    O    81   VAL     O 1340    -0.567900     16.00000 ; qtot 2.000
  1341    N    82   ALA     N 1341    -0.415700     14.01000 ; qtot 1.584
  1342    H    82   ALA     H 1342     0.271900      1.00800 ; qtot 1.856
  1343   CX    82   ALA    CA 1343     0.033700     12.01000 ; qtot 1.890
  1344   H1    82   ALA    HA 1344     0.082300      1.00800 ; qtot 1.972
  1345   CT    82   ALA    CB 1345    -0.182500     12.01000 ; qtot 1.790
  1346   HC    82   ALA   HB1 1346     0.060300      1.00800 ; qtot 1.850
  1347   HC    82   ALA   HB2 1347     0.060300      1.00800 ; qtot 1.910
  1348   HC    82   ALA   HB3 1348     0.060300      1.00800 ; qtot 1.971
  1349    C    82   ALA     C 1349     0.597300     12.01000 ; qtot 2.568
  1350    O    82   ALA     O 1350    -0.567900     16.00000 ; qtot 2.000
  1351    N    83   ASN     N 1351    -0.415700     14.01000 ; qtot 1.584
  1352    H    83   ASN     H 1352     0.271900      1.00800 ; qtot 1.856
  1353   CX    83   ASN    CA 1353     0.014300     12.01000 ; qtot 1.871
  1354   H1    83   ASN    HA 1354     0.104800      1.00800 ; qtot 1.975
  1355  A2C    83   ASN    CB 1355    -0.204100     12.01000 ; qtot 1.771
  1356   HC    83   ASN   HB2 1356     0.079700      1.00800 ; qtot 1.851
  1357   HC    83   ASN   HB3 1357     0.079700      1.00800 ; qtot 1.931
  1358    C    83   ASN    CG 1358     0.713000     12.01000 ; qtot 2.644
  1359    O    83   ASN   OD1 1359    -0.593100     16.00000 ; qtot 2.051
  1360    N    83   ASN   ND2 1360    -0.919100     14.01000 ; qtot 1.131
  1361    H    83   ASN  HD21 1361     0.419600      1.00800 ; qtot 1.551
  1362    H    83   ASN  HD22 1362     0.419600      1.00800 ; qtot 1.971
  1363    C    83   ASN     C 1363     0.597300     12.01000 ; qtot 2.568
  1364    O    83   ASN     O 1364    -0.567900     16.00000 ; qtot 2.000
  1365    N    84   VAL     N 1365    -0.415700     14.01000 ; qtot 1.584
  1366    H    84   VAL     H 1366     0.271900      1.00800 ; qtot 1.856
  1367   CX    84   VAL    CA 1367    -0.087500     12.01000 ; qtot 1.769
  1368   H1    84   VAL    HA 1368     0.096900      1.00800 ; qtot 1.866
  1369  A3C    84   VAL    CB 1369     0.298500     12.01000 ; qtot 2.164
  1370   HC    84   VAL    HB 1370    -0.029700      1.00800 ; qtot 2.134
  1371   CT    84   VAL   CG1 1371    -0.319200     12.01000 ; qtot 1.815
  1372   HC    84   VAL  HG11 1372     0.079100      1.00800 ; qtot 1.894
  1373   HC    84   VAL  HG12 1373     0.079100      1.00800 ; qtot 1.973
  1374   HC    84   VAL  HG13 1374     0.079100      1.00800 ; qtot 2.053
  1375   CT    84   VAL   CG2 1375    -0.319200     12.01000 ; qtot 1.733
  1376   HC    84   VAL  HG21 1376     0.079100      1.00800 ; qtot 1.812
  1377   HC    84   VAL  HG22 1377     0.079100      1.00800 ; qtot 1.892
  1378   HC    84   VAL  HG23 1378     0.079100      1.00800 ; qtot 1.971
  1379    C    84   VAL     C 1379     0.597300     12.01000 ; qtot 2.568
  1380    O    84   VAL     O 1380    -0.567900     16.00000 ; qtot 2.000
  1381    N    85   GLN     N 1381    -0.415700     14.01000 ; qtot 1.584
  1382    H    85   GLN     H 1382     0.271900      1.00800 ; qtot 1.856
  1383   CX    85   GLN    CA 1383    -0.003100     12.01000 ; qtot 1.853
  1384   H1    85   GLN    HA 1384     0.085000      1.00800 ; qtot 1.938
  1385  A2C    85   GLN    CB 1385    -0.003600     12.01000 ; qtot 1.935
  1386   HC    85   GLN   HB2 1386     0.017100      1.00800 ; qtot 1.952
  1387   HC    85   GLN   HB3 1387     0.017100      1.00800 ; qtot 1.969
  1388  A2C    85   GLN    CG 1388    -0.064500     12.01000 ; qtot 1.904
  1389   HC    85   GLN   HG2 1389     0.035200      1.00800 ; qtot 1.939
  1390   HC    85   GLN   HG3 1390     0.035200      1.00800 ; qtot 1.975
  1391    C    85   GLN    CD 1391     0.695100     12.01000 ; qtot 2.670
  1392    O    85   GLN   OE1 1392    -0.608600     16.00000 ; qtot 2.061
  1393    N    85   GLN   NE2 1393    -0.940700     14.01000 ; qtot 1.120
  1394    H    85   GLN  HE21 1394     0.425100      1.00800 ; qtot 1.546
  1395    H    85   GLN  HE22 1395     0.425100      1.00800 ; qtot 1.971
  1396    C    85   GLN     C 1396     0.597300     12.01000 ; qtot 2.568
  1397    O    85   GLN     O 1397    -0.567900     16.00000 ; qtot 2.000
  1398    N    86   SER     N 1398    -0.415700     14.01000 ; qtot 1.584
  1399    H    86   SER     H 1399     0.271900      1.00800 ; qtot 1.856
  1400   CX    86   SER    CA 1400    -0.024900     12.01000 ; qtot 1.831
  1401   H1    86   SER    HA 1401     0.084300      1.00800 ; qtot 1.916
  1402  A2C    86   SER    CB 1402     0.211700     12.01000 ; qtot 2.127
  1403   H1    86   SER   HB2 1403     0.035200      1.00800 ; qtot 2.163
  1404   H1    86   SER   HB3 1404     0.035200      1.00800 ; qtot 2.198
  1405   OH    86   SER    OG 1405    -0.654600     16.00000 ; qtot 1.543
  1406   HO    86   SER    HG 1406     0.427500      1.00800 ; qtot 1.971
  1407    C    86   SER     C 1407     0.597300     12.01000 ; qtot 2.568
  1408    O    86   SER     O 1408    -0.567900     16.00000 ; qtot 2.000
  1409    N    87   PHE     N 1409    -0.415700     14.01000 ; qtot 1.584
  1410    H    87   PHE     H 1410     0.271900      1.00800 ; qtot 1.856
  1411   CX    87   PHE    CA 1411    -0.002400     12.01000 ; qtot 1.854
  1412   H1    87   PHE    HA 1412     0.097800      1.00800 ; qtot 1.952
  1413   CT    87   PHE    CB 1413    -0.034300     12.01000 ; qtot 1.917
  1414   HC    87   PHE   HB2 1414     0.029500      1.00800 ; qtot 1.947
  1415   HC    87   PHE   HB3 1415     0.029500      1.00800 ; qtot 1.976
  1416   CA    87   PHE    CG 1416     0.011800     12.01000 ; qtot 1.988
  1417   CA    87   PHE   CD1 1417    -0.125600     12.01000 ; qtot 1.863
  1418   HA    87   PHE   HD1 1418     0.133000      1.00800 ; qtot 1.996
  1419   CA    87   PHE   CE1 1419    -0.170400     12.01000 ; qtot 1.825
  1420   HA    87   PHE   HE1 1420     0.143000      1.00800 ; qtot 1.968
  1421   CA    87   PHE    CZ 1421    -0.107200     12.01000 ; qtot 1.861
  1422   HA    87   PHE    HZ 1422     0.129700      1.00800 ; qtot 1.991
  1423   CA    87   PHE   CE2 1423    -0.170400     12.01000 ; qtot 1.820
  1424   HA    87   PHE   HE2 1424     0.143000      1.00800 ; qtot 1.963
  1425   CA    87   PHE   CD2 1425    -0.125600     12.01000 ; qtot 1.838
  1426   HA    87   PHE   HD2 1426     0.133000      1.00800 ; qtot 1.971
  1427    C    87   PHE     C 1427     0.597300     12.01000 ; qtot 2.568
  1428    O    87   PHE     O 1428    -0.567900     16.00000 ; qtot 2.000
  1429    N    88   PRO     N 1429    -0.254800     14.01000 ; qtot 1.745
  1430   CT    88   PRO    CD 1430     0.019200     12.01000 ; qtot 1.764
  1431   H1    88   PRO   HD2 1431     0.039100      1.00800 ; qtot 1.804
  1432   H1    88   PRO   HD3 1432     0.039100      1.00800 ; qtot 1.843
  1433   CT    88   PRO    CG 1433     0.018900     12.01000 ; qtot 1.862
  1434   HC    88   PRO   HG2 1434     0.021300      1.00800 ; qtot 1.883
  1435   HC    88   PRO   HG3 1435     0.021300      1.00800 ; qtot 1.904
  1436   CT    88   PRO    CB 1436    -0.007000     12.01000 ; qtot 1.897
  1437   HC    88   PRO   HB2 1437     0.025300      1.00800 ; qtot 1.922
  1438   HC    88   PRO   HB3 1438     0.025300      1.00800 ; qtot 1.948
  1439   CX    88   PRO    CA 1439    -0.026600     12.01000 ; qtot 1.921
  1440   H1    88   PRO    HA 1440     0.064100      1.00800 ; qtot 1.985
  1441    C    88   PRO     C 1441     0.589600     12.01000 ; qtot 2.575
  1442    O    88   PRO     O 1442    -0.574800     16.00000 ; qtot 2.000
  1443    N    89   PRO     N 1443    -0.254800     14.01000 ; qtot 1.745
  1444   CT    89   PRO    CD 1444     0.019200     12.01000 ; qtot 1.764
  1445   H1    89   PRO   HD2 1445     0.039100      1.00800 ; qtot 1.804
  1446   H1    89   PRO   HD3 1446     0.039100      1.00800 ; qtot 1.843
  1447   CT    89   PRO    CG 1447     0.018900     12.01000 ; qtot 1.862
  1448   HC    89   PRO   HG2 1448     0.021300      1.00800 ; qtot 1.883
  1449   HC    89   PRO   HG3 1449     0.021300      1.00800 ; qtot 1.904
  1450   CT    89   PRO    CB 1450    -0.007000     12.01000 ; qtot 1.897
  1451   HC    89   PRO   HB2 1451     0.025300      1.00800 ; qtot 1.922
  1452   HC    89   PRO   HB3 1452     0.025300      1.00800 ; qtot 1.948
  1453   CX    89   PRO    CA 1453    -0.026600     12.01000 ; qtot 1.921
  1454   H1    89   PRO    HA 1454     0.064100      1.00800 ; qtot 1.985
  1455    C    89   PRO     C 1455     0.589600     12.01000 ; qtot 2.575
  1456    O    89   PRO     O 1456    -0.574800     16.00000 ; qtot 2.000
  1457    N    90   ALA     N 1457    -0.415700     14.01000 ; qtot 1.584
  1458    H    90   ALA     H 1458     0.271900      1.00800 ; qtot 1.856
  1459   CX    90   ALA    CA 1459     0.033700     12.01000 ; qtot 1.890
  1460   H1    90   ALA    HA 1460     0.082300      1.00800 ; qtot 1.972
  1461   CT    90   ALA    CB 1461    -0.182500     12.01000 ; qtot 1.790
  1462   HC    90   ALA   HB1 1462     0.060300      1.00800 ; qtot 1.850
  1463   HC    90   ALA   HB2 1463     0.060300      1.00800 ; qtot 1.910
  1464   HC    90   ALA   HB3 1464     0.060300      1.00800 ; qtot 1.971
  1465    C    90   ALA     C 1465     0.597300     12.01000 ; qtot 2.568
  1466    O    90   ALA     O 1466    -0.567900     16.00000 ; qtot 2.000
  1467    N    91   PRO     N 1467    -0.254800     14.01000 ; qtot 1.745
  1468   CT    91   PRO    CD 1468     0.019200     12.01000 ; qtot 1.764
  1469   H1    91   PRO   HD2 1469     0.039100      1.00800 ; qtot 1.804
  1470   H1    91   PRO   HD3 1470     0.039100      1.00800 ; qtot 1.843
  1471   CT    91   PRO    CG 1471     0.018900     12.01000 ; qtot 1.862
  1472   HC    91   PRO   HG2 1472     0.021300      1.00800 ; qtot 1.883
  1473   HC    91   PRO   HG3 1473     0.021300      1.00800 ; qtot 1.904
  1474   CT    91   PRO    CB 1474    -0.007000     12.01000 ; qtot 1.897
  1475   HC    91   PRO   HB2 1475     0.025300      1.00800 ; qtot 1.922
  1476   HC    91   PRO   HB3 1476     0.025300      1.00800 ; qtot 1.948
  1477   CX    91   PRO    CA 1477    -0.026600     12.01000 ; qtot 1.921
  1478   H1    91   PRO    HA 1478     0.064100      1.00800 ; qtot 1.985
  1479    C    91   PRO     C 1479     0.589600     12.01000 ; qtot 2.575
  1480    O    91   PRO     O 1480    -0.574800     16.00000 ; qtot 2.000
  1481    N    92   GLU     N 1481    -0.516300     14.01000 ; qtot 1.484
  1482    H    92   GLU     H 1482     0.293600      1.00800 ; qtot 1.777
  1483   CX    92   GLU    CA 1483     0.039700     12.01000 ; qtot 1.817
  1484   H1    92   GLU    HA 1484     0.110500      1.00800 ; qtot 1.928
  1485  A2C    92   GLU    CB 1485     0.056000     12.01000 ; qtot 1.984
  1486   HC    92   GLU   HB2 1486    -0.017300      1.00800 ; qtot 1.966
  1487   HC    92   GLU   HB3 1487    -0.017300      1.00800 ; qtot 1.949
  1488  A2C    92   GLU    CG 1488     0.013600     12.01000 ; qtot 1.963
  1489   HC    92   GLU   HG2 1489    -0.042500      1.00800 ; qtot 1.920
  1490   HC    92   GLU   HG3 1490    -0.042500      1.00800 ; qtot 1.878
  1491   CO    92   GLU    CD 1491     0.805400     12.01000 ; qtot 2.683
  1492   O2    92   GLU   OE1 1492    -0.818800     16.00000 ; qtot 1.864
  1493   O2    92   GLU   OE2 1493    -0.818800     16.00000 ; qtot 1.045
  1494    C    92   GLU     C 1494     0.536600     12.01000 ; qtot 1.582
  1495    O    92   GLU     O 1495    -0.581900     16.00000 ; qtot 1.000
  1496    N    93   ASP     N 1496    -0.516300     14.01000 ; qtot 0.484
  1497    H    93   ASP     H 1497     0.293600      1.00800 ; qtot 0.777
  1498   CX    93   ASP    CA 1498     0.038100     12.01000 ; qtot 0.815
  1499   H1    93   ASP    HA 1499     0.088000      1.00800 ; qtot 0.903
  1500  A2C    93   ASP    CB 1500    -0.030300     12.01000 ; qtot 0.873
  1501   HC    93   ASP   HB2 1501    -0.012200      1.00800 ; qtot 0.861
  1502   HC    93   ASP   HB3 1502    -0.012200      1.00800 ; qtot 0.849
  1503   CO    93   ASP    CG 1503     0.799400     12.01000 ; qtot 1.648
  1504   O2    93   ASP   OD1 1504    -0.801400     16.00000 ; qtot 0.847
  1505   O2    93   ASP   OD2 1505    -0.801400     16.00000 ; qtot 0.045
  1506    C    93   ASP     C 1506     0.536600     12.01000 ; qtot 0.582
  1507    O    93   ASP     O 1507    -0.581900     16.00000 ; qtot 0.000
  1508    N    94   LYS     N 1508    -0.347900     14.01000 ; qtot -0.348
  1509    H    94   LYS     H 1509     0.274700      1.00800 ; qtot -0.073
  1510   CX    94   LYS    CA 1510    -0.240000     12.01000 ; qtot -0.313
  1511   H1    94   LYS    HA 1511     0.142600      1.00800 ; qtot -0.171
  1512   C8    94   LYS    CB 1512    -0.009400     12.01000 ; qtot -0.180
  1513   HC    94   LYS   HB2 1513     0.036200      1.00800 ; qtot -0.144
  1514   HC    94   LYS   HB3 1514     0.036200      1.00800 ; qtot -0.108
  1515   C8    94   LYS    CG 1515     0.018700     12.01000 ; qtot -0.089
  1516   HC    94   LYS   HG2 1516     0.010300      1.00800 ; qtot -0.079
  1517   HC    94   LYS   HG3 1517     0.010300      1.00800 ; qtot -0.068
  1518   C8    94   LYS    CD 1518    -0.047900     12.01000 ; qtot -0.116
  1519   HC    94   LYS   HD2 1519     0.062100      1.00800 ; qtot -0.054
  1520   HC    94   LYS   HD3 1520     0.062100      1.00800 ; qtot 0.008
  1521   C8    94   LYS    CE 1521    -0.014300     12.01000 ; qtot -0.006
  1522   HP    94   LYS   HE2 1522     0.113500      1.00800 ; qtot 0.107
  1523   HP    94   LYS   HE3 1523     0.113500      1.00800 ; qtot 0.221
  1524   N3    94   LYS    NZ 1524    -0.385400     14.01000 ; qtot -0.165
  1525    H    94   LYS   HZ1 1525     0.340000      1.00800 ; qtot 0.175
  1526    H    94   LYS   HZ2 1526     0.340000      1.00800 ; qtot 0.515
  1527    H    94   LYS   HZ3 1527     0.340000      1.00800 ; qtot 0.855
  1528    C    94   LYS     C 1528     0.734100     12.01000 ; qtot 1.589
  1529    O    94   LYS     O 1529    -0.589400     16.00000 ; qtot 1.000
  1530    N    95   LYS     N 1530    -0.347900     14.01000 ; qtot 0.652
  1531    H    95   LYS     H 1531     0.274700      1.00800 ; qtot 0.927
  1532   CX    95   LYS    CA 1532    -0.240000     12.01000 ; qtot 0.687
  1533   H1    95   LYS    HA 1533     0.142600      1.00800 ; qtot 0.829
  1534   C8    95   LYS    CB 1534    -0.009400     12.01000 ; qtot 0.820
  1535   HC    95   LYS   HB2 1535     0.036200      1.00800 ; qtot 0.856
  1536   HC    95   LYS   HB3 1536     0.036200      1.00800 ; qtot 0.892
  1537   C8    95   LYS    CG 1537     0.018700     12.01000 ; qtot 0.911
  1538   HC    95   LYS   HG2 1538     0.010300      1.00800 ; qtot 0.921
  1539   HC    95   LYS   HG3 1539     0.010300      1.00800 ; qtot 0.932
  1540   C8    95   LYS    CD 1540    -0.047900     12.01000 ; qtot 0.884
  1541   HC    95   LYS   HD2 1541     0.062100      1.00800 ; qtot 0.946
  1542   HC    95   LYS   HD3 1542     0.062100      1.00800 ; qtot 1.008
  1543   C8    95   LYS    CE 1543    -0.014300     12.01000 ; qtot 0.994
  1544   HP    95   LYS   HE2 1544     0.113500      1.00800 ; qtot 1.107
  1545   HP    95   LYS   HE3 1545     0.113500      1.00800 ; qtot 1.221
  1546   N3    95   LYS    NZ 1546    -0.385400     14.01000 ; qtot 0.835
  1547    H    95   LYS   HZ1 1547     0.340000      1.00800 ; qtot 1.175
  1548    H    95   LYS   HZ2 1548     0.340000      1.00800 ; qtot 1.515
  1549    H    95   LYS   HZ3 1549     0.340000      1.00800 ; qtot 1.855
  1550    C    95   LYS     C 1550     0.734100     12.01000 ; qtot 2.589
  1551    O    95   LYS     O 1551    -0.589400     16.00000 ; qtot 2.000
  1552    N    96   PRO     N 1552    -0.254800     14.01000 ; qtot 1.745
  1553   CT    96   PRO    CD 1553     0.019200     12.01000 ; qtot 1.764
  1554   H1    96   PRO   HD2 1554     0.039100      1.00800 ; qtot 1.804
  1555   H1    96   PRO   HD3 1555     0.039100      1.00800 ; qtot 1.843
  1556   CT    96   PRO    CG 1556     0.018900     12.01000 ; qtot 1.862
  1557   HC    96   PRO   HG2 1557     0.021300      1.00800 ; qtot 1.883
  1558   HC    96   PRO   HG3 1558     0.021300      1.00800 ; qtot 1.904
  1559   CT    96   PRO    CB 1559    -0.007000     12.01000 ; qtot 1.897
  1560   HC    96   PRO   HB2 1560     0.025300      1.00800 ; qtot 1.922
  1561   HC    96   PRO   HB3 1561     0.025300      1.00800 ; qtot 1.948
  1562   CX    96   PRO    CA 1562    -0.026600     12.01000 ; qtot 1.921
  1563   H1    96   PRO    HA 1563     0.064100      1.00800 ; qtot 1.985
  1564    C    96   PRO     C 1564     0.589600     12.01000 ; qtot 2.575
  1565    O    96   PRO     O 1565    -0.574800     16.00000 ; qtot 2.000
  1566    N    97   LEU     N 1566    -0.415700     14.01000 ; qtot 1.584
  1567    H    97   LEU     H 1567     0.271900      1.00800 ; qtot 1.856
  1568   CX    97   LEU    CA 1568    -0.051800     12.01000 ; qtot 1.804
  1569   H1    97   LEU    HA 1569     0.092200      1.00800 ; qtot 1.897
  1570  A2C    97   LEU    CB 1570    -0.110200     12.01000 ; qtot 1.786
  1571   HC    97   LEU   HB2 1571     0.045700      1.00800 ; qtot 1.832
  1572   HC    97   LEU   HB3 1572     0.045700      1.00800 ; qtot 1.878
  1573  A3C    97   LEU    CG 1573     0.353100     12.01000 ; qtot 2.231
  1574   HC    97   LEU    HG 1574    -0.036100      1.00800 ; qtot 2.195
  1575   CT    97   LEU   CD1 1575    -0.412100     12.01000 ; qtot 1.783
  1576   HC    97   LEU  HD11 1576     0.100000      1.00800 ; qtot 1.883
  1577   HC    97   LEU  HD12 1577     0.100000      1.00800 ; qtot 1.983
  1578   HC    97   LEU  HD13 1578     0.100000      1.00800 ; qtot 2.083
  1579   CT    97   LEU   CD2 1579    -0.412100     12.01000 ; qtot 1.671
  1580   HC    97   LEU  HD21 1580     0.100000      1.00800 ; qtot 1.771
  1581   HC    97   LEU  HD22 1581     0.100000      1.00800 ; qtot 1.871
  1582   HC    97   LEU  HD23 1582     0.100000      1.00800 ; qtot 1.971
  1583    C    97   LEU     C 1583     0.597300     12.01000 ; qtot 2.568
  1584    O    97   LEU     O 1584    -0.567900     16.00000 ; qtot 2.000
  1585    N    98   THR     N 1585    -0.415700     14.01000 ; qtot 1.584
  1586    H    98   THR     H 1586     0.271900      1.00800 ; qtot 1.856
  1587   CX    98   THR    CA 1587    -0.038900     12.01000 ; qtot 1.817
  1588   H1    98   THR    HA 1588     0.100700      1.00800 ; qtot 1.918
  1589  A3C    98   THR    CB 1589     0.365400     12.01000 ; qtot 2.283
  1590   H1    98   THR    HB 1590     0.004300      1.00800 ; qtot 2.288
  1591   CT    98   THR   CG2 1591    -0.243800     12.01000 ; qtot 2.044
  1592   HC    98   THR  HG21 1592     0.064200      1.00800 ; qtot 2.108
  1593   HC    98   THR  HG22 1593     0.064200      1.00800 ; qtot 2.172
  1594   HC    98   THR  HG23 1594     0.064200      1.00800 ; qtot 2.237
  1595   OH    98   THR   OG1 1595    -0.676100     16.00000 ; qtot 1.560
  1596   HO    98   THR   HG1 1596     0.410200      1.00800 ; qtot 1.971
  1597    C    98   THR     C 1597     0.597300     12.01000 ; qtot 2.568
  1598    O    98   THR     O 1598    -0.567900     16.00000 ; qtot 2.000
  1599    N    99   ARG     N 1599    -0.347900     14.01000 ; qtot 1.652
  1600    H    99   ARG     H 1600     0.274700      1.00800 ; qtot 1.927
  1601   CX    99   ARG    CA 1601    -0.263700     12.01000 ; qtot 1.663
  1602   H1    99   ARG    HA 1602     0.156000      1.00800 ; qtot 1.819
  1603   C8    99   ARG    CB 1603    -0.000700     12.01000 ; qtot 1.818
  1604   HC    99   ARG   HB2 1604     0.032700      1.00800 ; qtot 1.851
  1605   HC    99   ARG   HB3 1605     0.032700      1.00800 ; qtot 1.884
  1606   C8    99   ARG    CG 1606     0.039000     12.01000 ; qtot 1.923
  1607   HC    99   ARG   HG2 1607     0.028500      1.00800 ; qtot 1.951
  1608   HC    99   ARG   HG3 1608     0.028500      1.00800 ; qtot 1.980
  1609   C8    99   ARG    CD 1609     0.048600     12.01000 ; qtot 2.028
  1610   H1    99   ARG   HD2 1610     0.068700      1.00800 ; qtot 2.097
  1611   H1    99   ARG   HD3 1611     0.068700      1.00800 ; qtot 2.166
  1612   N2    99   ARG    NE 1612    -0.529500     14.01000 ; qtot 1.636
  1613    H    99   ARG    HE 1613     0.345600      1.00800 ; qtot 1.982
  1614   CA    99   ARG    CZ 1614     0.807600     12.01000 ; qtot 2.790
  1615   N2    99   ARG   NH1 1615    -0.862700     14.01000 ; qtot 1.927
  1616    H    99   ARG  HH11 1616     0.447800      1.00800 ; qtot 2.375
  1617    H    99   ARG  HH12 1617     0.447800      1.00800 ; qtot 2.822
  1618   N2    99   ARG   NH2 1618    -0.862700     14.01000 ; qtot 1.960
  1619    H    99   ARG  HH21 1619     0.447800      1.00800 ; qtot 2.408
  1620    H    99   ARG  HH22 1620     0.447800      1.00800 ; qtot 2.855
  1621    C    99   ARG     C 1621     0.734100     12.01000 ; qtot 3.589
  1622    O    99   ARG     O 1622    -0.589400     16.00000 ; qtot 3.000
  1623    N   100   LEU     N 1623    -0.415700     14.01000 ; qtot 2.584
  1624    H   100   LEU     H 1624     0.271900      1.00800 ; qtot 2.856
  1625   CX   100   LEU    CA 1625    -0.051800     12.01000 ; qtot 2.804
  1626   H1   100   LEU    HA 1626     0.092200      1.00800 ; qtot 2.897
  1627  A2C   100   LEU    CB 1627    -0.110200     12.01000 ; qtot 2.786
  1628   HC   100   LEU   HB2 1628     0.045700      1.00800 ; qtot 2.832
  1629   HC   100   LEU   HB3 1629     0.045700      1.00800 ; qtot 2.878
  1630  A3C   100   LEU    CG 1630     0.353100     12.01000 ; qtot 3.231
  1631   HC   100   LEU    HG 1631    -0.036100      1.00800 ; qtot 3.195
  1632   CT   100   LEU   CD1 1632    -0.412100     12.01000 ; qtot 2.783
  1633   HC   100   LEU  HD11 1633     0.100000      1.00800 ; qtot 2.883
  1634   HC   100   LEU  HD12 1634     0.100000      1.00800 ; qtot 2.983
  1635   HC   100   LEU  HD13 1635     0.100000      1.00800 ; qtot 3.083
  1636   CT   100   LEU   CD2 1636    -0.412100     12.01000 ; qtot 2.671
  1637   HC   100   LEU  HD21 1637     0.100000      1.00800 ; qtot 2.771
  1638   HC   100   LEU  HD22 1638     0.100000      1.00800 ; qtot 2.871
  1639   HC   100   LEU  HD23 1639     0.100000      1.00800 ; qtot 2.971
  1640    C   100   LEU     C 1640     0.597300     12.01000 ; qtot 3.568
  1641    O   100   LEU     O 1641    -0.567900     16.00000 ; qtot 3.000
  1642    N   101   GLN     N 1642    -0.415700     14.01000 ; qtot 2.584
  1643    H   101   GLN     H 1643     0.271900      1.00800 ; qtot 2.856
  1644   CX   101   GLN    CA 1644    -0.003100     12.01000 ; qtot 2.853
  1645   H1   101   GLN    HA 1645     0.085000      1.00800 ; qtot 2.938
  1646  A2C   101   GLN    CB 1646    -0.003600     12.01000 ; qtot 2.935
  1647   HC   101   GLN   HB2 1647     0.017100      1.00800 ; qtot 2.952
  1648   HC   101   GLN   HB3 1648     0.017100      1.00800 ; qtot 2.969
  1649  A2C   101   GLN    CG 1649    -0.064500     12.01000 ; qtot 2.904
  1650   HC   101   GLN   HG2 1650     0.035200      1.00800 ; qtot 2.939
  1651   HC   101   GLN   HG3 1651     0.035200      1.00800 ; qtot 2.975
  1652    C   101   GLN    CD 1652     0.695100     12.01000 ; qtot 3.670
  1653    O   101   GLN   OE1 1653    -0.608600     16.00000 ; qtot 3.061
  1654    N   101   GLN   NE2 1654    -0.940700     14.01000 ; qtot 2.120
  1655    H   101   GLN  HE21 1655     0.425100      1.00800 ; qtot 2.546
  1656    H   101   GLN  HE22 1656     0.425100      1.00800 ; qtot 2.971
  1657    C   101   GLN     C 1657     0.597300     12.01000 ; qtot 3.568
  1658    O   101   GLN     O 1658    -0.567900     16.00000 ; qtot 3.000
  1659    N   102   GLU     N 1659    -0.516300     14.01000 ; qtot 2.484
  1660    H   102   GLU     H 1660     0.293600      1.00800 ; qtot 2.777
  1661   CX   102   GLU    CA 1661     0.039700     12.01000 ; qtot 2.817
  1662   H1   102   GLU    HA 1662     0.110500      1.00800 ; qtot 2.928
  1663  A2C   102   GLU    CB 1663     0.056000     12.01000 ; qtot 2.984
  1664   HC   102   GLU   HB2 1664    -0.017300      1.00800 ; qtot 2.966
  1665   HC   102   GLU   HB3 1665    -0.017300      1.00800 ; qtot 2.949
  1666  A2C   102   GLU    CG 1666     0.013600     12.01000 ; qtot 2.963
  1667   HC   102   GLU   HG2 1667    -0.042500      1.00800 ; qtot 2.920
  1668   HC   102   GLU   HG3 1668    -0.042500      1.00800 ; qtot 2.878
  1669   CO   102   GLU    CD 1669     0.805400     12.01000 ; qtot 3.683
  1670   O2   102   GLU   OE1 1670    -0.818800     16.00000 ; qtot 2.864
  1671   O2   102   GLU   OE2 1671    -0.818800     16.00000 ; qtot 2.045
  1672    C   102   GLU     C 1672     0.536600     12.01000 ; qtot 2.582
  1673    O   102   GLU     O 1673    -0.581900     16.00000 ; qtot 2.000
  1674    N   103   ARG     N 1674    -0.347900     14.01000 ; qtot 1.652
  1675    H   103   ARG     H 1675     0.274700      1.00800 ; qtot 1.927
  1676   CX   103   ARG    CA 1676    -0.263700     12.01000 ; qtot 1.663
  1677   H1   103   ARG    HA 1677     0.156000      1.00800 ; qtot 1.819
  1678   C8   103   ARG    CB 1678    -0.000700     12.01000 ; qtot 1.818
  1679   HC   103   ARG   HB2 1679     0.032700      1.00800 ; qtot 1.851
  1680   HC   103   ARG   HB3 1680     0.032700      1.00800 ; qtot 1.884
  1681   C8   103   ARG    CG 1681     0.039000     12.01000 ; qtot 1.923
  1682   HC   103   ARG   HG2 1682     0.028500      1.00800 ; qtot 1.951
  1683   HC   103   ARG   HG3 1683     0.028500      1.00800 ; qtot 1.980
  1684   C8   103   ARG    CD 1684     0.048600     12.01000 ; qtot 2.028
  1685   H1   103   ARG   HD2 1685     0.068700      1.00800 ; qtot 2.097
  1686   H1   103   ARG   HD3 1686     0.068700      1.00800 ; qtot 2.166
  1687   N2   103   ARG    NE 1687    -0.529500     14.01000 ; qtot 1.636
  1688    H   103   ARG    HE 1688     0.345600      1.00800 ; qtot 1.982
  1689   CA   103   ARG    CZ 1689     0.807600     12.01000 ; qtot 2.790
  1690   N2   103   ARG   NH1 1690    -0.862700     14.01000 ; qtot 1.927
  1691    H   103   ARG  HH11 1691     0.447800      1.00800 ; qtot 2.375
  1692    H   103   ARG  HH12 1692     0.447800      1.00800 ; qtot 2.822
  1693   N2   103   ARG   NH2 1693    -0.862700     14.01000 ; qtot 1.960
  1694    H   103   ARG  HH21 1694     0.447800      1.00800 ; qtot 2.408
  1695    H   103   ARG  HH22 1695     0.447800      1.00800 ; qtot 2.855
  1696    C   103   ARG     C 1696     0.734100     12.01000 ; qtot 3.589
  1697    O   103   ARG     O 1697    -0.589400     16.00000 ; qtot 3.000
  1698    N   104   LEU     N 1698    -0.415700     14.01000 ; qtot 2.584
  1699    H   104   LEU     H 1699     0.271900      1.00800 ; qtot 2.856
  1700   CX   104   LEU    CA 1700    -0.051800     12.01000 ; qtot 2.804
  1701   H1   104   LEU    HA 1701     0.092200      1.00800 ; qtot 2.897
  1702  A2C   104   LEU    CB 1702    -0.110200     12.01000 ; qtot 2.786
  1703   HC   104   LEU   HB2 1703     0.045700      1.00800 ; qtot 2.832
  1704   HC   104   LEU   HB3 1704     0.045700      1.00800 ; qtot 2.878
  1705  A3C   104   LEU    CG 1705     0.353100     12.01000 ; qtot 3.231
  1706   HC   104   LEU    HG 1706    -0.036100      1.00800 ; qtot 3.195
  1707   CT   104   LEU   CD1 1707    -0.412100     12.01000 ; qtot 2.783
  1708   HC   104   LEU  HD11 1708     0.100000      1.00800 ; qtot 2.883
  1709   HC   104   LEU  HD12 1709     0.100000      1.00800 ; qtot 2.983
  1710   HC   104   LEU  HD13 1710     0.100000      1.00800 ; qtot 3.083
  1711   CT   104   LEU   CD2 1711    -0.412100     12.01000 ; qtot 2.671
  1712   HC   104   LEU  HD21 1712     0.100000      1.00800 ; qtot 2.771
  1713   HC   104   LEU  HD22 1713     0.100000      1.00800 ; qtot 2.871
  1714   HC   104   LEU  HD23 1714     0.100000      1.00800 ; qtot 2.971
  1715    C   104   LEU     C 1715     0.597300     12.01000 ; qtot 3.568
  1716    O   104   LEU     O 1716    -0.567900     16.00000 ; qtot 3.000
  1717    N   105   ILE     N 1717    -0.415700     14.01000 ; qtot 2.584
  1718    H   105   ILE     H 1718     0.271900      1.00800 ; qtot 2.856
  1719   CX   105   ILE    CA 1719    -0.059700     12.01000 ; qtot 2.797
  1720   H1   105   ILE    HA 1720     0.086900      1.00800 ; qtot 2.883
  1721  A3C   105   ILE    CB 1721     0.130300     12.01000 ; qtot 3.014
  1722   HC   105   ILE    HB 1722     0.018700      1.00800 ; qtot 3.032
  1723   CT   105   ILE   CG2 1723    -0.320400     12.01000 ; qtot 2.712
  1724   HC   105   ILE  HG21 1724     0.088200      1.00800 ; qtot 2.800
  1725   HC   105   ILE  HG22 1725     0.088200      1.00800 ; qtot 2.888
  1726   HC   105   ILE  HG23 1726     0.088200      1.00800 ; qtot 2.977
  1727  A2C   105   ILE   CG1 1727    -0.043000     12.01000 ; qtot 2.934
  1728   HC   105   ILE  HG12 1728     0.023600      1.00800 ; qtot 2.957
  1729   HC   105   ILE  HG13 1729     0.023600      1.00800 ; qtot 2.981
  1730   CT   105   ILE   CD1 1730    -0.066000     12.01000 ; qtot 2.915
  1731   HC   105   ILE  HD11 1731     0.018600      1.00800 ; qtot 2.933
  1732   HC   105   ILE  HD12 1732     0.018600      1.00800 ; qtot 2.952
  1733   HC   105   ILE  HD13 1733     0.018600      1.00800 ; qtot 2.971
  1734    C   105   ILE     C 1734     0.597300     12.01000 ; qtot 3.568
  1735    O   105   ILE     O 1735    -0.567900     16.00000 ; qtot 3.000
  1736    N   106   LYS     N 1736    -0.347900     14.01000 ; qtot 2.652
  1737    H   106   LYS     H 1737     0.274700      1.00800 ; qtot 2.927
  1738   CX   106   LYS    CA 1738    -0.240000     12.01000 ; qtot 2.687
  1739   H1   106   LYS    HA 1739     0.142600      1.00800 ; qtot 2.829
  1740   C8   106   LYS    CB 1740    -0.009400     12.01000 ; qtot 2.820
  1741   HC   106   LYS   HB2 1741     0.036200      1.00800 ; qtot 2.856
  1742   HC   106   LYS   HB3 1742     0.036200      1.00800 ; qtot 2.892
  1743   C8   106   LYS    CG 1743     0.018700     12.01000 ; qtot 2.911
  1744   HC   106   LYS   HG2 1744     0.010300      1.00800 ; qtot 2.921
  1745   HC   106   LYS   HG3 1745     0.010300      1.00800 ; qtot 2.932
  1746   C8   106   LYS    CD 1746    -0.047900     12.01000 ; qtot 2.884
  1747   HC   106   LYS   HD2 1747     0.062100      1.00800 ; qtot 2.946
  1748   HC   106   LYS   HD3 1748     0.062100      1.00800 ; qtot 3.008
  1749   C8   106   LYS    CE 1749    -0.014300     12.01000 ; qtot 2.994
  1750   HP   106   LYS   HE2 1750     0.113500      1.00800 ; qtot 3.107
  1751   HP   106   LYS   HE3 1751     0.113500      1.00800 ; qtot 3.221
  1752   N3   106   LYS    NZ 1752    -0.385400     14.01000 ; qtot 2.835
  1753    H   106   LYS   HZ1 1753     0.340000      1.00800 ; qtot 3.175
  1754    H   106   LYS   HZ2 1754     0.340000      1.00800 ; qtot 3.515
  1755    H   106   LYS   HZ3 1755     0.340000      1.00800 ; qtot 3.855
  1756    C   106   LYS     C 1756     0.734100     12.01000 ; qtot 4.589
  1757    O   106   LYS     O 1757    -0.589400     16.00000 ; qtot 4.000
  1758    N   107   LYS     N 1758    -0.347900     14.01000 ; qtot 3.652
  1759    H   107   LYS     H 1759     0.274700      1.00800 ; qtot 3.927
  1760   CX   107   LYS    CA 1760    -0.240000     12.01000 ; qtot 3.687
  1761   H1   107   LYS    HA 1761     0.142600      1.00800 ; qtot 3.829
  1762   C8   107   LYS    CB 1762    -0.009400     12.01000 ; qtot 3.820
  1763   HC   107   LYS   HB2 1763     0.036200      1.00800 ; qtot 3.856
  1764   HC   107   LYS   HB3 1764     0.036200      1.00800 ; qtot 3.892
  1765   C8   107   LYS    CG 1765     0.018700     12.01000 ; qtot 3.911
  1766   HC   107   LYS   HG2 1766     0.010300      1.00800 ; qtot 3.921
  1767   HC   107   LYS   HG3 1767     0.010300      1.00800 ; qtot 3.932
  1768   C8   107   LYS    CD 1768    -0.047900     12.01000 ; qtot 3.884
  1769   HC   107   LYS   HD2 1769     0.062100      1.00800 ; qtot 3.946
  1770   HC   107   LYS   HD3 1770     0.062100      1.00800 ; qtot 4.008
  1771   C8   107   LYS    CE 1771    -0.014300     12.01000 ; qtot 3.994
  1772   HP   107   LYS   HE2 1772     0.113500      1.00800 ; qtot 4.107
  1773   HP   107   LYS   HE3 1773     0.113500      1.00800 ; qtot 4.221
  1774   N3   107   LYS    NZ 1774    -0.385400     14.01000 ; qtot 3.835
  1775    H   107   LYS   HZ1 1775     0.340000      1.00800 ; qtot 4.175
  1776    H   107   LYS   HZ2 1776     0.340000      1.00800 ; qtot 4.515
  1777    H   107   LYS   HZ3 1777     0.340000      1.00800 ; qtot 4.855
  1778    C   107   LYS     C 1778     0.734100     12.01000 ; qtot 5.589
  1779    O   107   LYS     O 1779    -0.589400     16.00000 ; qtot 5.000
  1780    N   108   LEU     N 1780    -0.415700     14.01000 ; qtot 4.584
  1781    H   108   LEU     H 1781     0.271900      1.00800 ; qtot 4.856
  1782   CX   108   LEU    CA 1782    -0.051800     12.01000 ; qtot 4.804
  1783   H1   108   LEU    HA 1783     0.092200      1.00800 ; qtot 4.897
  1784  A2C   108   LEU    CB 1784    -0.110200     12.01000 ; qtot 4.786
  1785   HC   108   LEU   HB2 1785     0.045700      1.00800 ; qtot 4.832
  1786   HC   108   LEU   HB3 1786     0.045700      1.00800 ; qtot 4.878
  1787  A3C   108   LEU    CG 1787     0.353100     12.01000 ; qtot 5.231
  1788   HC   108   LEU    HG 1788    -0.036100      1.00800 ; qtot 5.195
  1789   CT   108   LEU   CD1 1789    -0.412100     12.01000 ; qtot 4.783
  1790   HC   108   LEU  HD11 1790     0.100000      1.00800 ; qtot 4.883
  1791   HC   108   LEU  HD12 1791     0.100000      1.00800 ; qtot 4.983
  1792   HC   108   LEU  HD13 1792     0.100000      1.00800 ; qtot 5.083
  1793   CT   108   LEU   CD2 1793    -0.412100     12.01000 ; qtot 4.671
  1794   HC   108   LEU  HD21 1794     0.100000      1.00800 ; qtot 4.771
  1795   HC   108   LEU  HD22 1795     0.100000      1.00800 ; qtot 4.871
  1796   HC   108   LEU  HD23 1796     0.100000      1.00800 ; qtot 4.971
  1797    C   108   LEU     C 1797     0.597300     12.01000 ; qtot 5.568
  1798    O   108   LEU     O 1798    -0.567900     16.00000 ; qtot 5.000
  1799    N   109   GLY     N 1799    -0.415700     14.01000 ; qtot 4.584
  1800    H   109   GLY     H 1800     0.271900      1.00800 ; qtot 4.856
  1801   CX   109   GLY    CA 1801    -0.025200     12.01000 ; qtot 4.831
  1802   H1   109   GLY   HA2 1802     0.069800      1.00800 ; qtot 4.901
  1803   H1   109   GLY   HA3 1803     0.069800      1.00800 ; qtot 4.971
  1804    C   109   GLY     C 1804     0.597300     12.01000 ; qtot 5.568
  1805    O   109   GLY     O 1805    -0.567900     16.00000 ; qtot 5.000
  1806    N   110   GLU     N 1806    -0.516300     14.01000 ; qtot 4.484
  1807    H   110   GLU     H 1807     0.293600      1.00800 ; qtot 4.777
  1808   CX   110   GLU    CA 1808     0.039700     12.01000 ; qtot 4.817
  1809   H1   110   GLU    HA 1809     0.110500      1.00800 ; qtot 4.928
  1810  A2C   110   GLU    CB 1810     0.056000     12.01000 ; qtot 4.984
  1811   HC   110   GLU   HB2 1811    -0.017300      1.00800 ; qtot 4.966
  1812   HC   110   GLU   HB3 1812    -0.017300      1.00800 ; qtot 4.949
  1813  A2C   110   GLU    CG 1813     0.013600     12.01000 ; qtot 4.963
  1814   HC   110   GLU   HG2 1814    -0.042500      1.00800 ; qtot 4.920
  1815   HC   110   GLU   HG3 1815    -0.042500      1.00800 ; qtot 4.878
  1816   CO   110   GLU    CD 1816     0.805400     12.01000 ; qtot 5.683
  1817   O2   110   GLU   OE1 1817    -0.818800     16.00000 ; qtot 4.864
  1818   O2   110   GLU   OE2 1818    -0.818800     16.00000 ; qtot 4.045
  1819    C   110   GLU     C 1819     0.536600     12.01000 ; qtot 4.582
  1820    O   110   GLU     O 1820    -0.581900     16.00000 ; qtot 4.000
  1821    N   111   HIE     N 1821    -0.415700     14.01000 ; qtot 3.584
  1822    H   111   HIE     H 1822     0.271900      1.00800 ; qtot 3.856
  1823   CX   111   HIE    CA 1823    -0.058100     12.01000 ; qtot 3.798
  1824   H1   111   HIE    HA 1824     0.136000      1.00800 ; qtot 3.934
  1825   CT   111   HIE    CB 1825    -0.007400     12.01000 ; qtot 3.927
  1826   HC   111   HIE   HB2 1826     0.036700      1.00800 ; qtot 3.963
  1827   HC   111   HIE   HB3 1827     0.036700      1.00800 ; qtot 4.000
  1828   CC   111   HIE    CG 1828     0.186800     12.01000 ; qtot 4.187
  1829   NB   111   HIE   ND1 1829    -0.543200     14.01000 ; qtot 3.644
  1830   CR   111   HIE   CE1 1830     0.163500     12.01000 ; qtot 3.807
  1831   H5   111   HIE   HE1 1831     0.143500      1.00800 ; qtot 3.951
  1832   NA   111   HIE   NE2 1832    -0.279500     14.01000 ; qtot 3.671
  1833    H   111   HIE   HE2 1833     0.333900      1.00800 ; qtot 4.005
  1834   CW   111   HIE   CD2 1834    -0.220700     12.01000 ; qtot 3.784
  1835   H4   111   HIE   HD2 1835     0.186200      1.00800 ; qtot 3.971
  1836    C   111   HIE     C 1836     0.597300     12.01000 ; qtot 4.568
  1837    O   111   HIE     O 1837    -0.567900     16.00000 ; qtot 4.000
  1838    N   112   ALA     N 1838    -0.415700     14.01000 ; qtot 3.584
  1839    H   112   ALA     H 1839     0.271900      1.00800 ; qtot 3.856
  1840   CX   112   ALA    CA 1840     0.033700     12.01000 ; qtot 3.890
  1841   H1   112   ALA    HA 1841     0.082300      1.00800 ; qtot 3.972
  1842   CT   112   ALA    CB 1842    -0.182500     12.01000 ; qtot 3.790
  1843   HC   112   ALA   HB1 1843     0.060300      1.00800 ; qtot 3.850
  1844   HC   112   ALA   HB2 1844     0.060300      1.00800 ; qtot 3.910
  1845   HC   112   ALA   HB3 1845     0.060300      1.00800 ; qtot 3.971
  1846    C   112   ALA     C 1846     0.597300     12.01000 ; qtot 4.568
  1847    O   112   ALA     O 1847    -0.567900     16.00000 ; qtot 4.000
  1848    N   113   TYR     N 1848    -0.415700     14.01000 ; qtot 3.584
  1849    H   113   TYR     H 1849     0.271900      1.00800 ; qtot 3.856
  1850   CX   113   TYR    CA 1850    -0.001400     12.01000 ; qtot 3.855
  1851   H1   113   TYR    HA 1851     0.087600      1.00800 ; qtot 3.942
  1852   CT   113   TYR    CB 1852    -0.015200     12.01000 ; qtot 3.927
  1853   HC   113   TYR   HB2 1853     0.029500      1.00800 ; qtot 3.957
  1854   HC   113   TYR   HB3 1854     0.029500      1.00800 ; qtot 3.986
  1855   CA   113   TYR    CG 1855    -0.001100     12.01000 ; qtot 3.985
  1856   CA   113   TYR   CD1 1856    -0.190600     12.01000 ; qtot 3.795
  1857   HA   113   TYR   HD1 1857     0.169900      1.00800 ; qtot 3.964
  1858   CA   113   TYR   CE1 1858    -0.234100     12.01000 ; qtot 3.730
  1859   HA   113   TYR   HE1 1859     0.165600      1.00800 ; qtot 3.896
  1860    C   113   TYR    CZ 1860     0.322600     12.01000 ; qtot 4.219
  1861   OH   113   TYR    OH 1861    -0.557900     16.00000 ; qtot 3.661
  1862   HO   113   TYR    HH 1862     0.399200      1.00800 ; qtot 4.060
  1863   CA   113   TYR   CE2 1863    -0.234100     12.01000 ; qtot 3.826
  1864   HA   113   TYR   HE2 1864     0.165600      1.00800 ; qtot 3.991
  1865   CA   113   TYR   CD2 1865    -0.190600     12.01000 ; qtot 3.801
  1866   HA   113   TYR   HD2 1866     0.169900      1.00800 ; qtot 3.971
  1867    C   113   TYR     C 1867     0.597300     12.01000 ; qtot 4.568
  1868    O   113   TYR     O 1868    -0.567900     16.00000 ; qtot 4.000
  1869    N   114   PRO     N 1869    -0.254800     14.01000 ; qtot 3.745
  1870   CT   114   PRO    CD 1870     0.019200     12.01000 ; qtot 3.764
  1871   H1   114   PRO   HD2 1871     0.039100      1.00800 ; qtot 3.804
  1872   H1   114   PRO   HD3 1872     0.039100      1.00800 ; qtot 3.843
  1873   CT   114   PRO    CG 1873     0.018900     12.01000 ; qtot 3.862
  1874   HC   114   PRO   HG2 1874     0.021300      1.00800 ; qtot 3.883
  1875   HC   114   PRO   HG3 1875     0.021300      1.00800 ; qtot 3.904
  1876   CT   114   PRO    CB 1876    -0.007000     12.01000 ; qtot 3.897
  1877   HC   114   PRO   HB2 1877     0.025300      1.00800 ; qtot 3.922
  1878   HC   114   PRO   HB3 1878     0.025300      1.00800 ; qtot 3.948
  1879   CX   114   PRO    CA 1879    -0.026600     12.01000 ; qtot 3.921
  1880   H1   114   PRO    HA 1880     0.064100      1.00800 ; qtot 3.985
  1881    C   114   PRO     C 1881     0.589600     12.01000 ; qtot 4.575
  1882    O   114   PRO     O 1882    -0.574800     16.00000 ; qtot 4.000
  1883    N   115   PHE     N 1883    -0.415700     14.01000 ; qtot 3.584
  1884    H   115   PHE     H 1884     0.271900      1.00800 ; qtot 3.856
  1885   CX   115   PHE    CA 1885    -0.002400     12.01000 ; qtot 3.854
  1886   H1   115   PHE    HA 1886     0.097800      1.00800 ; qtot 3.952
  1887   CT   115   PHE    CB 1887    -0.034300     12.01000 ; qtot 3.917
  1888   HC   115   PHE   HB2 1888     0.029500      1.00800 ; qtot 3.947
  1889   HC   115   PHE   HB3 1889     0.029500      1.00800 ; qtot 3.976
  1890   CA   115   PHE    CG 1890     0.011800     12.01000 ; qtot 3.988
  1891   CA   115   PHE   CD1 1891    -0.125600     12.01000 ; qtot 3.863
  1892   HA   115   PHE   HD1 1892     0.133000      1.00800 ; qtot 3.996
  1893   CA   115   PHE   CE1 1893    -0.170400     12.01000 ; qtot 3.825
  1894   HA   115   PHE   HE1 1894     0.143000      1.00800 ; qtot 3.968
  1895   CA   115   PHE    CZ 1895    -0.107200     12.01000 ; qtot 3.861
  1896   HA   115   PHE    HZ 1896     0.129700      1.00800 ; qtot 3.991
  1897   CA   115   PHE   CE2 1897    -0.170400     12.01000 ; qtot 3.820
  1898   HA   115   PHE   HE2 1898     0.143000      1.00800 ; qtot 3.963
  1899   CA   115   PHE   CD2 1899    -0.125600     12.01000 ; qtot 3.838
  1900   HA   115   PHE   HD2 1900     0.133000      1.00800 ; qtot 3.971
  1901    C   115   PHE     C 1901     0.597300     12.01000 ; qtot 4.568
  1902    O   115   PHE     O 1902    -0.567900     16.00000 ; qtot 4.000
  1903    N   116   THR     N 1903    -0.415700     14.01000 ; qtot 3.584
  1904    H   116   THR     H 1904     0.271900      1.00800 ; qtot 3.856
  1905   CX   116   THR    CA 1905    -0.038900     12.01000 ; qtot 3.817
  1906   H1   116   THR    HA 1906     0.100700      1.00800 ; qtot 3.918
  1907  A3C   116   THR    CB 1907     0.365400     12.01000 ; qtot 4.283
  1908   H1   116   THR    HB 1908     0.004300      1.00800 ; qtot 4.288
  1909   CT   116   THR   CG2 1909    -0.243800     12.01000 ; qtot 4.044
  1910   HC   116   THR  HG21 1910     0.064200      1.00800 ; qtot 4.108
  1911   HC   116   THR  HG22 1911     0.064200      1.00800 ; qtot 4.172
  1912   HC   116   THR  HG23 1912     0.064200      1.00800 ; qtot 4.237
  1913   OH   116   THR   OG1 1913    -0.676100     16.00000 ; qtot 3.560
  1914   HO   116   THR   HG1 1914     0.410200      1.00800 ; qtot 3.971
  1915    C   116   THR     C 1915     0.597300     12.01000 ; qtot 4.568
  1916    O   116   THR     O 1916    -0.567900     16.00000 ; qtot 4.000
  1917    N   117   PHE     N 1917    -0.415700     14.01000 ; qtot 3.584
  1918    H   117   PHE     H 1918     0.271900      1.00800 ; qtot 3.856
  1919   CX   117   PHE    CA 1919    -0.002400     12.01000 ; qtot 3.854
  1920   H1   117   PHE    HA 1920     0.097800      1.00800 ; qtot 3.952
  1921   CT   117   PHE    CB 1921    -0.034300     12.01000 ; qtot 3.917
  1922   HC   117   PHE   HB2 1922     0.029500      1.00800 ; qtot 3.947
  1923   HC   117   PHE   HB3 1923     0.029500      1.00800 ; qtot 3.976
  1924   CA   117   PHE    CG 1924     0.011800     12.01000 ; qtot 3.988
  1925   CA   117   PHE   CD1 1925    -0.125600     12.01000 ; qtot 3.863
  1926   HA   117   PHE   HD1 1926     0.133000      1.00800 ; qtot 3.996
  1927   CA   117   PHE   CE1 1927    -0.170400     12.01000 ; qtot 3.825
  1928   HA   117   PHE   HE1 1928     0.143000      1.00800 ; qtot 3.968
  1929   CA   117   PHE    CZ 1929    -0.107200     12.01000 ; qtot 3.861
  1930   HA   117   PHE    HZ 1930     0.129700      1.00800 ; qtot 3.991
  1931   CA   117   PHE   CE2 1931    -0.170400     12.01000 ; qtot 3.820
  1932   HA   117   PHE   HE2 1932     0.143000      1.00800 ; qtot 3.963
  1933   CA   117   PHE   CD2 1933    -0.125600     12.01000 ; qtot 3.838
  1934   HA   117   PHE   HD2 1934     0.133000      1.00800 ; qtot 3.971
  1935    C   117   PHE     C 1935     0.597300     12.01000 ; qtot 4.568
  1936    O   117   PHE     O 1936    -0.567900     16.00000 ; qtot 4.000
  1937    N   118   GLU     N 1937    -0.516300     14.01000 ; qtot 3.484
  1938    H   118   GLU     H 1938     0.293600      1.00800 ; qtot 3.777
  1939   CX   118   GLU    CA 1939     0.039700     12.01000 ; qtot 3.817
  1940   H1   118   GLU    HA 1940     0.110500      1.00800 ; qtot 3.928
  1941  A2C   118   GLU    CB 1941     0.056000     12.01000 ; qtot 3.984
  1942   HC   118   GLU   HB2 1942    -0.017300      1.00800 ; qtot 3.966
  1943   HC   118   GLU   HB3 1943    -0.017300      1.00800 ; qtot 3.949
  1944  A2C   118   GLU    CG 1944     0.013600     12.01000 ; qtot 3.963
  1945   HC   118   GLU   HG2 1945    -0.042500      1.00800 ; qtot 3.920
  1946   HC   118   GLU   HG3 1946    -0.042500      1.00800 ; qtot 3.878
  1947   CO   118   GLU    CD 1947     0.805400     12.01000 ; qtot 4.683
  1948   O2   118   GLU   OE1 1948    -0.818800     16.00000 ; qtot 3.864
  1949   O2   118   GLU   OE2 1949    -0.818800     16.00000 ; qtot 3.045
  1950    C   118   GLU     C 1950     0.536600     12.01000 ; qtot 3.582
  1951    O   118   GLU     O 1951    -0.581900     16.00000 ; qtot 3.000
  1952    N   119   ILE     N 1952    -0.415700     14.01000 ; qtot 2.584
  1953    H   119   ILE     H 1953     0.271900      1.00800 ; qtot 2.856
  1954   CX   119   ILE    CA 1954    -0.059700     12.01000 ; qtot 2.797
  1955   H1   119   ILE    HA 1955     0.086900      1.00800 ; qtot 2.883
  1956  A3C   119   ILE    CB 1956     0.130300     12.01000 ; qtot 3.014
  1957   HC   119   ILE    HB 1957     0.018700      1.00800 ; qtot 3.032
  1958   CT   119   ILE   CG2 1958    -0.320400     12.01000 ; qtot 2.712
  1959   HC   119   ILE  HG21 1959     0.088200      1.00800 ; qtot 2.800
  1960   HC   119   ILE  HG22 1960     0.088200      1.00800 ; qtot 2.888
  1961   HC   119   ILE  HG23 1961     0.088200      1.00800 ; qtot 2.977
  1962  A2C   119   ILE   CG1 1962    -0.043000     12.01000 ; qtot 2.934
  1963   HC   119   ILE  HG12 1963     0.023600      1.00800 ; qtot 2.957
  1964   HC   119   ILE  HG13 1964     0.023600      1.00800 ; qtot 2.981
  1965   CT   119   ILE   CD1 1965    -0.066000     12.01000 ; qtot 2.915
  1966   HC   119   ILE  HD11 1966     0.018600      1.00800 ; qtot 2.933
  1967   HC   119   ILE  HD12 1967     0.018600      1.00800 ; qtot 2.952
  1968   HC   119   ILE  HD13 1968     0.018600      1.00800 ; qtot 2.971
  1969    C   119   ILE     C 1969     0.597300     12.01000 ; qtot 3.568
  1970    O   119   ILE     O 1970    -0.567900     16.00000 ; qtot 3.000
  1971    N   120   PRO     N 1971    -0.254800     14.01000 ; qtot 2.745
  1972   CT   120   PRO    CD 1972     0.019200     12.01000 ; qtot 2.764
  1973   H1   120   PRO   HD2 1973     0.039100      1.00800 ; qtot 2.804
  1974   H1   120   PRO   HD3 1974     0.039100      1.00800 ; qtot 2.843
  1975   CT   120   PRO    CG 1975     0.018900     12.01000 ; qtot 2.862
  1976   HC   120   PRO   HG2 1976     0.021300      1.00800 ; qtot 2.883
  1977   HC   120   PRO   HG3 1977     0.021300      1.00800 ; qtot 2.904
  1978   CT   120   PRO    CB 1978    -0.007000     12.01000 ; qtot 2.897
  1979   HC   120   PRO   HB2 1979     0.025300      1.00800 ; qtot 2.922
  1980   HC   120   PRO   HB3 1980     0.025300      1.00800 ; qtot 2.948
  1981   CX   120   PRO    CA 1981    -0.026600     12.01000 ; qtot 2.921
  1982   H1   120   PRO    HA 1982     0.064100      1.00800 ; qtot 2.985
  1983    C   120   PRO     C 1983     0.589600     12.01000 ; qtot 3.575
  1984    O   120   PRO     O 1984    -0.574800     16.00000 ; qtot 3.000
  1985    N   121   PRO     N 1985    -0.254800     14.01000 ; qtot 2.745
  1986   CT   121   PRO    CD 1986     0.019200     12.01000 ; qtot 2.764
  1987   H1   121   PRO   HD2 1987     0.039100      1.00800 ; qtot 2.804
  1988   H1   121   PRO   HD3 1988     0.039100      1.00800 ; qtot 2.843
  1989   CT   121   PRO    CG 1989     0.018900     12.01000 ; qtot 2.862
  1990   HC   121   PRO   HG2 1990     0.021300      1.00800 ; qtot 2.883
  1991   HC   121   PRO   HG3 1991     0.021300      1.00800 ; qtot 2.904
  1992   CT   121   PRO    CB 1992    -0.007000     12.01000 ; qtot 2.897
  1993   HC   121   PRO   HB2 1993     0.025300      1.00800 ; qtot 2.922
  1994   HC   121   PRO   HB3 1994     0.025300      1.00800 ; qtot 2.948
  1995   CX   121   PRO    CA 1995    -0.026600     12.01000 ; qtot 2.921
  1996   H1   121   PRO    HA 1996     0.064100      1.00800 ; qtot 2.985
  1997    C   121   PRO     C 1997     0.589600     12.01000 ; qtot 3.575
  1998    O   121   PRO     O 1998    -0.574800     16.00000 ; qtot 3.000
  1999    N   122   ASN     N 1999    -0.415700     14.01000 ; qtot 2.584
  2000    H   122   ASN     H 2000     0.271900      1.00800 ; qtot 2.856
  2001   CX   122   ASN    CA 2001     0.014300     12.01000 ; qtot 2.871
  2002   H1   122   ASN    HA 2002     0.104800      1.00800 ; qtot 2.975
  2003  A2C   122   ASN    CB 2003    -0.204100     12.01000 ; qtot 2.771
  2004   HC   122   ASN   HB2 2004     0.079700      1.00800 ; qtot 2.851
  2005   HC   122   ASN   HB3 2005     0.079700      1.00800 ; qtot 2.931
  2006    C   122   ASN    CG 2006     0.713000     12.01000 ; qtot 3.644
  2007    O   122   ASN   OD1 2007    -0.593100     16.00000 ; qtot 3.051
  2008    N   122   ASN   ND2 2008    -0.919100     14.01000 ; qtot 2.131
  2009    H   122   ASN  HD21 2009     0.419600      1.00800 ; qtot 2.551
  2010    H   122   ASN  HD22 2010     0.419600      1.00800 ; qtot 2.971
  2011    C   122   ASN     C 2011     0.597300     12.01000 ; qtot 3.568
  2012    O   122   ASN     O 2012    -0.567900     16.00000 ; qtot 3.000
  2013    N   123   LEU     N 2013    -0.415700     14.01000 ; qtot 2.584
  2014    H   123   LEU     H 2014     0.271900      1.00800 ; qtot 2.856
  2015   CX   123   LEU    CA 2015    -0.051800     12.01000 ; qtot 2.804
  2016   H1   123   LEU    HA 2016     0.092200      1.00800 ; qtot 2.897
  2017  A2C   123   LEU    CB 2017    -0.110200     12.01000 ; qtot 2.786
  2018   HC   123   LEU   HB2 2018     0.045700      1.00800 ; qtot 2.832
  2019   HC   123   LEU   HB3 2019     0.045700      1.00800 ; qtot 2.878
  2020  A3C   123   LEU    CG 2020     0.353100     12.01000 ; qtot 3.231
  2021   HC   123   LEU    HG 2021    -0.036100      1.00800 ; qtot 3.195
  2022   CT   123   LEU   CD1 2022    -0.412100     12.01000 ; qtot 2.783
  2023   HC   123   LEU  HD11 2023     0.100000      1.00800 ; qtot 2.883
  2024   HC   123   LEU  HD12 2024     0.100000      1.00800 ; qtot 2.983
  2025   HC   123   LEU  HD13 2025     0.100000      1.00800 ; qtot 3.083
  2026   CT   123   LEU   CD2 2026    -0.412100     12.01000 ; qtot 2.671
  2027   HC   123   LEU  HD21 2027     0.100000      1.00800 ; qtot 2.771
  2028   HC   123   LEU  HD22 2028     0.100000      1.00800 ; qtot 2.871
  2029   HC   123   LEU  HD23 2029     0.100000      1.00800 ; qtot 2.971
  2030    C   123   LEU     C 2030     0.597300     12.01000 ; qtot 3.568
  2031    O   123   LEU     O 2031    -0.567900     16.00000 ; qtot 3.000
  2032    N   124   PRO     N 2032    -0.254800     14.01000 ; qtot 2.745
  2033   CT   124   PRO    CD 2033     0.019200     12.01000 ; qtot 2.764
  2034   H1   124   PRO   HD2 2034     0.039100      1.00800 ; qtot 2.804
  2035   H1   124   PRO   HD3 2035     0.039100      1.00800 ; qtot 2.843
  2036   CT   124   PRO    CG 2036     0.018900     12.01000 ; qtot 2.862
  2037   HC   124   PRO   HG2 2037     0.021300      1.00800 ; qtot 2.883
  2038   HC   124   PRO   HG3 2038     0.021300      1.00800 ; qtot 2.904
  2039   CT   124   PRO    CB 2039    -0.007000     12.01000 ; qtot 2.897
  2040   HC   124   PRO   HB2 2040     0.025300      1.00800 ; qtot 2.922
  2041   HC   124   PRO   HB3 2041     0.025300      1.00800 ; qtot 2.948
  2042   CX   124   PRO    CA 2042    -0.026600     12.01000 ; qtot 2.921
  2043   H1   124   PRO    HA 2043     0.064100      1.00800 ; qtot 2.985
  2044    C   124   PRO     C 2044     0.589600     12.01000 ; qtot 3.575
  2045    O   124   PRO     O 2045    -0.574800     16.00000 ; qtot 3.000
  2046    N   125   CYS     N 2046    -0.415700     14.01000 ; qtot 2.584
  2047    H   125   CYS     H 2047     0.271900      1.00800 ; qtot 2.856
  2048   CX   125   CYS    CA 2048     0.021300     12.01000 ; qtot 2.878
  2049   H1   125   CYS    HA 2049     0.112400      1.00800 ; qtot 2.990
  2050  A2C   125   CYS    CB 2050    -0.123100     12.01000 ; qtot 2.867
  2051   H1   125   CYS   HB2 2051     0.111200      1.00800 ; qtot 2.978
  2052   H1   125   CYS   HB3 2052     0.111200      1.00800 ; qtot 3.089
  2053   SH   125   CYS    SG 2053    -0.311900     32.06000 ; qtot 2.777
  2054   HS   125   CYS    HG 2054     0.193300      1.00800 ; qtot 2.971
  2055    C   125   CYS     C 2055     0.597300     12.01000 ; qtot 3.568
  2056    O   125   CYS     O 2056    -0.567900     16.00000 ; qtot 3.000
  2057    N   126   SER     N 2057    -0.415700     14.01000 ; qtot 2.584
  2058    H   126   SER     H 2058     0.271900      1.00800 ; qtot 2.856
  2059   CX   126   SER    CA 2059    -0.024900     12.01000 ; qtot 2.831
  2060   H1   126   SER    HA 2060     0.084300      1.00800 ; qtot 2.916
  2061  A2C   126   SER    CB 2061     0.211700     12.01000 ; qtot 3.127
  2062   H1   126   SER   HB2 2062     0.035200      1.00800 ; qtot 3.163
  2063   H1   126   SER   HB3 2063     0.035200      1.00800 ; qtot 3.198
  2064   OH   126   SER    OG 2064    -0.654600     16.00000 ; qtot 2.543
  2065   HO   126   SER    HG 2065     0.427500      1.00800 ; qtot 2.971
  2066    C   126   SER     C 2066     0.597300     12.01000 ; qtot 3.568
  2067    O   126   SER     O 2067    -0.567900     16.00000 ; qtot 3.000
  2068    N   127   VAL     N 2068    -0.415700     14.01000 ; qtot 2.584
  2069    H   127   VAL     H 2069     0.271900      1.00800 ; qtot 2.856
  2070   CX   127   VAL    CA 2070    -0.087500     12.01000 ; qtot 2.769
  2071   H1   127   VAL    HA 2071     0.096900      1.00800 ; qtot 2.866
  2072  A3C   127   VAL    CB 2072     0.298500     12.01000 ; qtot 3.164
  2073   HC   127   VAL    HB 2073    -0.029700      1.00800 ; qtot 3.134
  2074   CT   127   VAL   CG1 2074    -0.319200     12.01000 ; qtot 2.815
  2075   HC   127   VAL  HG11 2075     0.079100      1.00800 ; qtot 2.894
  2076   HC   127   VAL  HG12 2076     0.079100      1.00800 ; qtot 2.973
  2077   HC   127   VAL  HG13 2077     0.079100      1.00800 ; qtot 3.053
  2078   CT   127   VAL   CG2 2078    -0.319200     12.01000 ; qtot 2.733
  2079   HC   127   VAL  HG21 2079     0.079100      1.00800 ; qtot 2.812
  2080   HC   127   VAL  HG22 2080     0.079100      1.00800 ; qtot 2.892
  2081   HC   127   VAL  HG23 2081     0.079100      1.00800 ; qtot 2.971
  2082    C   127   VAL     C 2082     0.597300     12.01000 ; qtot 3.568
  2083    O   127   VAL     O 2083    -0.567900     16.00000 ; qtot 3.000
  2084    N   128   THR     N 2084    -0.415700     14.01000 ; qtot 2.584
  2085    H   128   THR     H 2085     0.271900      1.00800 ; qtot 2.856
  2086   CX   128   THR    CA 2086    -0.038900     12.01000 ; qtot 2.817
  2087   H1   128   THR    HA 2087     0.100700      1.00800 ; qtot 2.918
  2088  A3C   128   THR    CB 2088     0.365400     12.01000 ; qtot 3.283
  2089   H1   128   THR    HB 2089     0.004300      1.00800 ; qtot 3.288
  2090   CT   128   THR   CG2 2090    -0.243800     12.01000 ; qtot 3.044
  2091   HC   128   THR  HG21 2091     0.064200      1.00800 ; qtot 3.108
  2092   HC   128   THR  HG22 2092     0.064200      1.00800 ; qtot 3.172
  2093   HC   128   THR  HG23 2093     0.064200      1.00800 ; qtot 3.237
  2094   OH   128   THR   OG1 2094    -0.676100     16.00000 ; qtot 2.560
  2095   HO   128   THR   HG1 2095     0.410200      1.00800 ; qtot 2.971
  2096    C   128   THR     C 2096     0.597300     12.01000 ; qtot 3.568
  2097    O   128   THR     O 2097    -0.567900     16.00000 ; qtot 3.000
  2098    N   129   LEU     N 2098    -0.415700     14.01000 ; qtot 2.584
  2099    H   129   LEU     H 2099     0.271900      1.00800 ; qtot 2.856
  2100   CX   129   LEU    CA 2100    -0.051800     12.01000 ; qtot 2.804
  2101   H1   129   LEU    HA 2101     0.092200      1.00800 ; qtot 2.897
  2102  A2C   129   LEU    CB 2102    -0.110200     12.01000 ; qtot 2.786
  2103   HC   129   LEU   HB2 2103     0.045700      1.00800 ; qtot 2.832
  2104   HC   129   LEU   HB3 2104     0.045700      1.00800 ; qtot 2.878
  2105  A3C   129   LEU    CG 2105     0.353100     12.01000 ; qtot 3.231
  2106   HC   129   LEU    HG 2106    -0.036100      1.00800 ; qtot 3.195
  2107   CT   129   LEU   CD1 2107    -0.412100     12.01000 ; qtot 2.783
  2108   HC   129   LEU  HD11 2108     0.100000      1.00800 ; qtot 2.883
  2109   HC   129   LEU  HD12 2109     0.100000      1.00800 ; qtot 2.983
  2110   HC   129   LEU  HD13 2110     0.100000      1.00800 ; qtot 3.083
  2111   CT   129   LEU   CD2 2111    -0.412100     12.01000 ; qtot 2.671
  2112   HC   129   LEU  HD21 2112     0.100000      1.00800 ; qtot 2.771
  2113   HC   129   LEU  HD22 2113     0.100000      1.00800 ; qtot 2.871
  2114   HC   129   LEU  HD23 2114     0.100000      1.00800 ; qtot 2.971
  2115    C   129   LEU     C 2115     0.597300     12.01000 ; qtot 3.568
  2116    O   129   LEU     O 2116    -0.567900     16.00000 ; qtot 3.000
  2117    N   130   GLN     N 2117    -0.415700     14.01000 ; qtot 2.584
  2118    H   130   GLN     H 2118     0.271900      1.00800 ; qtot 2.856
  2119   CX   130   GLN    CA 2119    -0.003100     12.01000 ; qtot 2.853
  2120   H1   130   GLN    HA 2120     0.085000      1.00800 ; qtot 2.938
  2121  A2C   130   GLN    CB 2121    -0.003600     12.01000 ; qtot 2.935
  2122   HC   130   GLN   HB2 2122     0.017100      1.00800 ; qtot 2.952
  2123   HC   130   GLN   HB3 2123     0.017100      1.00800 ; qtot 2.969
  2124  A2C   130   GLN    CG 2124    -0.064500     12.01000 ; qtot 2.904
  2125   HC   130   GLN   HG2 2125     0.035200      1.00800 ; qtot 2.939
  2126   HC   130   GLN   HG3 2126     0.035200      1.00800 ; qtot 2.975
  2127    C   130   GLN    CD 2127     0.695100     12.01000 ; qtot 3.670
  2128    O   130   GLN   OE1 2128    -0.608600     16.00000 ; qtot 3.061
  2129    N   130   GLN   NE2 2129    -0.940700     14.01000 ; qtot 2.120
  2130    H   130   GLN  HE21 2130     0.425100      1.00800 ; qtot 2.546
  2131    H   130   GLN  HE22 2131     0.425100      1.00800 ; qtot 2.971
  2132    C   130   GLN     C 2132     0.597300     12.01000 ; qtot 3.568
  2133    O   130   GLN     O 2133    -0.567900     16.00000 ; qtot 3.000
  2134    N   131   PRO     N 2134    -0.254800     14.01000 ; qtot 2.745
  2135   CT   131   PRO    CD 2135     0.019200     12.01000 ; qtot 2.764
  2136   H1   131   PRO   HD2 2136     0.039100      1.00800 ; qtot 2.804
  2137   H1   131   PRO   HD3 2137     0.039100      1.00800 ; qtot 2.843
  2138   CT   131   PRO    CG 2138     0.018900     12.01000 ; qtot 2.862
  2139   HC   131   PRO   HG2 2139     0.021300      1.00800 ; qtot 2.883
  2140   HC   131   PRO   HG3 2140     0.021300      1.00800 ; qtot 2.904
  2141   CT   131   PRO    CB 2141    -0.007000     12.01000 ; qtot 2.897
  2142   HC   131   PRO   HB2 2142     0.025300      1.00800 ; qtot 2.922
  2143   HC   131   PRO   HB3 2143     0.025300      1.00800 ; qtot 2.948
  2144   CX   131   PRO    CA 2144    -0.026600     12.01000 ; qtot 2.921
  2145   H1   131   PRO    HA 2145     0.064100      1.00800 ; qtot 2.985
  2146    C   131   PRO     C 2146     0.589600     12.01000 ; qtot 3.575
  2147    O   131   PRO     O 2147    -0.574800     16.00000 ; qtot 3.000
  2148    N   132   GLY     N 2148    -0.415700     14.01000 ; qtot 2.584
  2149    H   132   GLY     H 2149     0.271900      1.00800 ; qtot 2.856
  2150   CX   132   GLY    CA 2150    -0.025200     12.01000 ; qtot 2.831
  2151   H1   132   GLY   HA2 2151     0.069800      1.00800 ; qtot 2.901
  2152   H1   132   GLY   HA3 2152     0.069800      1.00800 ; qtot 2.971
  2153    C   132   GLY     C 2153     0.597300     12.01000 ; qtot 3.568
  2154    O   132   GLY     O 2154    -0.567900     16.00000 ; qtot 3.000
  2155    N   133   PRO     N 2155    -0.254800     14.01000 ; qtot 2.745
  2156   CT   133   PRO    CD 2156     0.019200     12.01000 ; qtot 2.764
  2157   H1   133   PRO   HD2 2157     0.039100      1.00800 ; qtot 2.804
  2158   H1   133   PRO   HD3 2158     0.039100      1.00800 ; qtot 2.843
  2159   CT   133   PRO    CG 2159     0.018900     12.01000 ; qtot 2.862
  2160   HC   133   PRO   HG2 2160     0.021300      1.00800 ; qtot 2.883
  2161   HC   133   PRO   HG3 2161     0.021300      1.00800 ; qtot 2.904
  2162   CT   133   PRO    CB 2162    -0.007000     12.01000 ; qtot 2.897
  2163   HC   133   PRO   HB2 2163     0.025300      1.00800 ; qtot 2.922
  2164   HC   133   PRO   HB3 2164     0.025300      1.00800 ; qtot 2.948
  2165   CX   133   PRO    CA 2165    -0.026600     12.01000 ; qtot 2.921
  2166   H1   133   PRO    HA 2166     0.064100      1.00800 ; qtot 2.985
  2167    C   133   PRO     C 2167     0.589600     12.01000 ; qtot 3.575
  2168    O   133   PRO     O 2168    -0.574800     16.00000 ; qtot 3.000
  2169    N   134   GLU     N 2169    -0.516300     14.01000 ; qtot 2.484
  2170    H   134   GLU     H 2170     0.293600      1.00800 ; qtot 2.777
  2171   CX   134   GLU    CA 2171     0.039700     12.01000 ; qtot 2.817
  2172   H1   134   GLU    HA 2172     0.110500      1.00800 ; qtot 2.928
  2173  A2C   134   GLU    CB 2173     0.056000     12.01000 ; qtot 2.984
  2174   HC   134   GLU   HB2 2174    -0.017300      1.00800 ; qtot 2.966
  2175   HC   134   GLU   HB3 2175    -0.017300      1.00800 ; qtot 2.949
  2176  A2C   134   GLU    CG 2176     0.013600     12.01000 ; qtot 2.963
  2177   HC   134   GLU   HG2 2177    -0.042500      1.00800 ; qtot 2.920
  2178   HC   134   GLU   HG3 2178    -0.042500      1.00800 ; qtot 2.878
  2179   CO   134   GLU    CD 2179     0.805400     12.01000 ; qtot 3.683
  2180   O2   134   GLU   OE1 2180    -0.818800     16.00000 ; qtot 2.864
  2181   O2   134   GLU   OE2 2181    -0.818800     16.00000 ; qtot 2.045
  2182    C   134   GLU     C 2182     0.536600     12.01000 ; qtot 2.582
  2183    O   134   GLU     O 2183    -0.581900     16.00000 ; qtot 2.000
  2184    N   135   ASP     N 2184    -0.516300     14.01000 ; qtot 1.484
  2185    H   135   ASP     H 2185     0.293600      1.00800 ; qtot 1.777
  2186   CX   135   ASP    CA 2186     0.038100     12.01000 ; qtot 1.815
  2187   H1   135   ASP    HA 2187     0.088000      1.00800 ; qtot 1.903
  2188  A2C   135   ASP    CB 2188    -0.030300     12.01000 ; qtot 1.873
  2189   HC   135   ASP   HB2 2189    -0.012200      1.00800 ; qtot 1.861
  2190   HC   135   ASP   HB3 2190    -0.012200      1.00800 ; qtot 1.849
  2191   CO   135   ASP    CG 2191     0.799400     12.01000 ; qtot 2.648
  2192   O2   135   ASP   OD1 2192    -0.801400     16.00000 ; qtot 1.847
  2193   O2   135   ASP   OD2 2193    -0.801400     16.00000 ; qtot 1.045
  2194    C   135   ASP     C 2194     0.536600     12.01000 ; qtot 1.582
  2195    O   135   ASP     O 2195    -0.581900     16.00000 ; qtot 1.000
  2196    N   136   THR     N 2196    -0.415700     14.01000 ; qtot 0.584
  2197    H   136   THR     H 2197     0.271900      1.00800 ; qtot 0.856
  2198   CX   136   THR    CA 2198    -0.038900     12.01000 ; qtot 0.817
  2199   H1   136   THR    HA 2199     0.100700      1.00800 ; qtot 0.918
  2200  A3C   136   THR    CB 2200     0.365400     12.01000 ; qtot 1.283
  2201   H1   136   THR    HB 2201     0.004300      1.00800 ; qtot 1.288
  2202   CT   136   THR   CG2 2202    -0.243800     12.01000 ; qtot 1.044
  2203   HC   136   THR  HG21 2203     0.064200      1.00800 ; qtot 1.108
  2204   HC   136   THR  HG22 2204     0.064200      1.00800 ; qtot 1.172
  2205   HC   136   THR  HG23 2205     0.064200      1.00800 ; qtot 1.237
  2206   OH   136   THR   OG1 2206    -0.676100     16.00000 ; qtot 0.560
  2207   HO   136   THR   HG1 2207     0.410200      1.00800 ; qtot 0.971
  2208    C   136   THR     C 2208     0.597300     12.01000 ; qtot 1.568
  2209    O   136   THR     O 2209    -0.567900     16.00000 ; qtot 1.000
  2210    N   137   GLY     N 2210    -0.415700     14.01000 ; qtot 0.584
  2211    H   137   GLY     H 2211     0.271900      1.00800 ; qtot 0.856
  2212   CX   137   GLY    CA 2212    -0.025200     12.01000 ; qtot 0.831
  2213   H1   137   GLY   HA2 2213     0.069800      1.00800 ; qtot 0.901
  2214   H1   137   GLY   HA3 2214     0.069800      1.00800 ; qtot 0.971
  2215    C   137   GLY     C 2215     0.597300     12.01000 ; qtot 1.568
  2216    O   137   GLY     O 2216    -0.567900     16.00000 ; qtot 1.000
  2217    N   138   LYS     N 2217    -0.347900     14.01000 ; qtot 0.652
  2218    H   138   LYS     H 2218     0.274700      1.00800 ; qtot 0.927
  2219   CX   138   LYS    CA 2219    -0.240000     12.01000 ; qtot 0.687
  2220   H1   138   LYS    HA 2220     0.142600      1.00800 ; qtot 0.829
  2221   C8   138   LYS    CB 2221    -0.009400     12.01000 ; qtot 0.820
  2222   HC   138   LYS   HB2 2222     0.036200      1.00800 ; qtot 0.856
  2223   HC   138   LYS   HB3 2223     0.036200      1.00800 ; qtot 0.892
  2224   C8   138   LYS    CG 2224     0.018700     12.01000 ; qtot 0.911
  2225   HC   138   LYS   HG2 2225     0.010300      1.00800 ; qtot 0.921
  2226   HC   138   LYS   HG3 2226     0.010300      1.00800 ; qtot 0.932
  2227   C8   138   LYS    CD 2227    -0.047900     12.01000 ; qtot 0.884
  2228   HC   138   LYS   HD2 2228     0.062100      1.00800 ; qtot 0.946
  2229   HC   138   LYS   HD3 2229     0.062100      1.00800 ; qtot 1.008
  2230   C8   138   LYS    CE 2230    -0.014300     12.01000 ; qtot 0.994
  2231   HP   138   LYS   HE2 2231     0.113500      1.00800 ; qtot 1.107
  2232   HP   138   LYS   HE3 2232     0.113500      1.00800 ; qtot 1.221
  2233   N3   138   LYS    NZ 2233    -0.385400     14.01000 ; qtot 0.835
  2234    H   138   LYS   HZ1 2234     0.340000      1.00800 ; qtot 1.175
  2235    H   138   LYS   HZ2 2235     0.340000      1.00800 ; qtot 1.515
  2236    H   138   LYS   HZ3 2236     0.340000      1.00800 ; qtot 1.855
  2237    C   138   LYS     C 2237     0.734100     12.01000 ; qtot 2.589
  2238    O   138   LYS     O 2238    -0.589400     16.00000 ; qtot 2.000
  2239    N   139   ALA     N 2239    -0.415700     14.01000 ; qtot 1.584
  2240    H   139   ALA     H 2240     0.271900      1.00800 ; qtot 1.856
  2241   CX   139   ALA    CA 2241     0.033700     12.01000 ; qtot 1.890
  2242   H1   139   ALA    HA 2242     0.082300      1.00800 ; qtot 1.972
  2243   CT   139   ALA    CB 2243    -0.182500     12.01000 ; qtot 1.790
  2244   HC   139   ALA   HB1 2244     0.060300      1.00800 ; qtot 1.850
  2245   HC   139   ALA   HB2 2245     0.060300      1.00800 ; qtot 1.910
  2246   HC   139   ALA   HB3 2246     0.060300      1.00800 ; qtot 1.971
  2247    C   139   ALA     C 2247     0.597300     12.01000 ; qtot 2.568
  2248    O   139   ALA     O 2248    -0.567900     16.00000 ; qtot 2.000
  2249    N   140   CYS     N 2249    -0.415700     14.01000 ; qtot 1.584
  2250    H   140   CYS     H 2250     0.271900      1.00800 ; qtot 1.856
  2251   CX   140   CYS    CA 2251     0.021300     12.01000 ; qtot 1.878
  2252   H1   140   CYS    HA 2252     0.112400      1.00800 ; qtot 1.990
  2253  A2C   140   CYS    CB 2253    -0.123100     12.01000 ; qtot 1.867
  2254   H1   140   CYS   HB2 2254     0.111200      1.00800 ; qtot 1.978
  2255   H1   140   CYS   HB3 2255     0.111200      1.00800 ; qtot 2.089
  2256   SH   140   CYS    SG 2256    -0.311900     32.06000 ; qtot 1.777
  2257   HS   140   CYS    HG 2257     0.193300      1.00800 ; qtot 1.971
  2258    C   140   CYS     C 2258     0.597300     12.01000 ; qtot 2.568
  2259    O   140   CYS     O 2259    -0.567900     16.00000 ; qtot 2.000
  2260    N   141   GLY     N 2260    -0.415700     14.01000 ; qtot 1.584
  2261    H   141   GLY     H 2261     0.271900      1.00800 ; qtot 1.856
  2262   CX   141   GLY    CA 2262    -0.025200     12.01000 ; qtot 1.831
  2263   H1   141   GLY   HA2 2263     0.069800      1.00800 ; qtot 1.901
  2264   H1   141   GLY   HA3 2264     0.069800      1.00800 ; qtot 1.971
  2265    C   141   GLY     C 2265     0.597300     12.01000 ; qtot 2.568
  2266    O   141   GLY     O 2266    -0.567900     16.00000 ; qtot 2.000
  2267    N   142   VAL     N 2267    -0.415700     14.01000 ; qtot 1.584
  2268    H   142   VAL     H 2268     0.271900      1.00800 ; qtot 1.856
  2269   CX   142   VAL    CA 2269    -0.087500     12.01000 ; qtot 1.769
  2270   H1   142   VAL    HA 2270     0.096900      1.00800 ; qtot 1.866
  2271  A3C   142   VAL    CB 2271     0.298500     12.01000 ; qtot 2.164
  2272   HC   142   VAL    HB 2272    -0.029700      1.00800 ; qtot 2.134
  2273   CT   142   VAL   CG1 2273    -0.319200     12.01000 ; qtot 1.815
  2274   HC   142   VAL  HG11 2274     0.079100      1.00800 ; qtot 1.894
  2275   HC   142   VAL  HG12 2275     0.079100      1.00800 ; qtot 1.973
  2276   HC   142   VAL  HG13 2276     0.079100      1.00800 ; qtot 2.053
  2277   CT   142   VAL   CG2 2277    -0.319200     12.01000 ; qtot 1.733
  2278   HC   142   VAL  HG21 2278     0.079100      1.00800 ; qtot 1.812
  2279   HC   142   VAL  HG22 2279     0.079100      1.00800 ; qtot 1.892
  2280   HC   142   VAL  HG23 2280     0.079100      1.00800 ; qtot 1.971
  2281    C   142   VAL     C 2281     0.597300     12.01000 ; qtot 2.568
  2282    O   142   VAL     O 2282    -0.567900     16.00000 ; qtot 2.000
  2283    N   143   ASP     N 2283    -0.516300     14.01000 ; qtot 1.484
  2284    H   143   ASP     H 2284     0.293600      1.00800 ; qtot 1.777
  2285   CX   143   ASP    CA 2285     0.038100     12.01000 ; qtot 1.815
  2286   H1   143   ASP    HA 2286     0.088000      1.00800 ; qtot 1.903
  2287  A2C   143   ASP    CB 2287    -0.030300     12.01000 ; qtot 1.873
  2288   HC   143   ASP   HB2 2288    -0.012200      1.00800 ; qtot 1.861
  2289   HC   143   ASP   HB3 2289    -0.012200      1.00800 ; qtot 1.849
  2290   CO   143   ASP    CG 2290     0.799400     12.01000 ; qtot 2.648
  2291   O2   143   ASP   OD1 2291    -0.801400     16.00000 ; qtot 1.847
  2292   O2   143   ASP   OD2 2292    -0.801400     16.00000 ; qtot 1.045
  2293    C   143   ASP     C 2293     0.536600     12.01000 ; qtot 1.582
  2294    O   143   ASP     O 2294    -0.581900     16.00000 ; qtot 1.000
  2295    N   144   TYR     N 2295    -0.415700     14.01000 ; qtot 0.584
  2296    H   144   TYR     H 2296     0.271900      1.00800 ; qtot 0.856
  2297   CX   144   TYR    CA 2297    -0.001400     12.01000 ; qtot 0.855
  2298   H1   144   TYR    HA 2298     0.087600      1.00800 ; qtot 0.942
  2299   CT   144   TYR    CB 2299    -0.015200     12.01000 ; qtot 0.927
  2300   HC   144   TYR   HB2 2300     0.029500      1.00800 ; qtot 0.957
  2301   HC   144   TYR   HB3 2301     0.029500      1.00800 ; qtot 0.986
  2302   CA   144   TYR    CG 2302    -0.001100     12.01000 ; qtot 0.985
  2303   CA   144   TYR   CD1 2303    -0.190600     12.01000 ; qtot 0.795
  2304   HA   144   TYR   HD1 2304     0.169900      1.00800 ; qtot 0.964
  2305   CA   144   TYR   CE1 2305    -0.234100     12.01000 ; qtot 0.730
  2306   HA   144   TYR   HE1 2306     0.165600      1.00800 ; qtot 0.896
  2307    C   144   TYR    CZ 2307     0.322600     12.01000 ; qtot 1.219
  2308   OH   144   TYR    OH 2308    -0.557900     16.00000 ; qtot 0.661
  2309   HO   144   TYR    HH 2309     0.399200      1.00800 ; qtot 1.060
  2310   CA   144   TYR   CE2 2310    -0.234100     12.01000 ; qtot 0.826
  2311   HA   144   TYR   HE2 2311     0.165600      1.00800 ; qtot 0.991
  2312   CA   144   TYR   CD2 2312    -0.190600     12.01000 ; qtot 0.801
  2313   HA   144   TYR   HD2 2313     0.169900      1.00800 ; qtot 0.971
  2314    C   144   TYR     C 2314     0.597300     12.01000 ; qtot 1.568
  2315    O   144   TYR     O 2315    -0.567900     16.00000 ; qtot 1.000
  2316    N   145   GLU     N 2316    -0.516300     14.01000 ; qtot 0.484
  2317    H   145   GLU     H 2317     0.293600      1.00800 ; qtot 0.777
  2318   CX   145   GLU    CA 2318     0.039700     12.01000 ; qtot 0.817
  2319   H1   145   GLU    HA 2319     0.110500      1.00800 ; qtot 0.928
  2320  A2C   145   GLU    CB 2320     0.056000     12.01000 ; qtot 0.984
  2321   HC   145   GLU   HB2 2321    -0.017300      1.00800 ; qtot 0.966
  2322   HC   145   GLU   HB3 2322    -0.017300      1.00800 ; qtot 0.949
  2323  A2C   145   GLU    CG 2323     0.013600     12.01000 ; qtot 0.963
  2324   HC   145   GLU   HG2 2324    -0.042500      1.00800 ; qtot 0.920
  2325   HC   145   GLU   HG3 2325    -0.042500      1.00800 ; qtot 0.878
  2326   CO   145   GLU    CD 2326     0.805400     12.01000 ; qtot 1.683
  2327   O2   145   GLU   OE1 2327    -0.818800     16.00000 ; qtot 0.864
  2328   O2   145   GLU   OE2 2328    -0.818800     16.00000 ; qtot 0.045
  2329    C   145   GLU     C 2329     0.536600     12.01000 ; qtot 0.582
  2330    O   145   GLU     O 2330    -0.581900     16.00000 ; qtot 0.000
  2331    N   146   VAL     N 2331    -0.415700     14.01000 ; qtot -0.416
  2332    H   146   VAL     H 2332     0.271900      1.00800 ; qtot -0.144
  2333   CX   146   VAL    CA 2333    -0.087500     12.01000 ; qtot -0.231
  2334   H1   146   VAL    HA 2334     0.096900      1.00800 ; qtot -0.134
  2335  A3C   146   VAL    CB 2335     0.298500     12.01000 ; qtot 0.164
  2336   HC   146   VAL    HB 2336    -0.029700      1.00800 ; qtot 0.134
  2337   CT   146   VAL   CG1 2337    -0.319200     12.01000 ; qtot -0.185
  2338   HC   146   VAL  HG11 2338     0.079100      1.00800 ; qtot -0.106
  2339   HC   146   VAL  HG12 2339     0.079100      1.00800 ; qtot -0.027
  2340   HC   146   VAL  HG13 2340     0.079100      1.00800 ; qtot 0.053
  2341   CT   146   VAL   CG2 2341    -0.319200     12.01000 ; qtot -0.267
  2342   HC   146   VAL  HG21 2342     0.079100      1.00800 ; qtot -0.188
  2343   HC   146   VAL  HG22 2343     0.079100      1.00800 ; qtot -0.108
  2344   HC   146   VAL  HG23 2344     0.079100      1.00800 ; qtot -0.029
  2345    C   146   VAL     C 2345     0.597300     12.01000 ; qtot 0.568
  2346    O   146   VAL     O 2346    -0.567900     16.00000 ; qtot 0.000
  2347    N   147   LYS     N 2347    -0.347900     14.01000 ; qtot -0.348
  2348    H   147   LYS     H 2348     0.274700      1.00800 ; qtot -0.073
  2349   CX   147   LYS    CA 2349    -0.240000     12.01000 ; qtot -0.313
  2350   H1   147   LYS    HA 2350     0.142600      1.00800 ; qtot -0.171
  2351   C8   147   LYS    CB 2351    -0.009400     12.01000 ; qtot -0.180
  2352   HC   147   LYS   HB2 2352     0.036200      1.00800 ; qtot -0.144
  2353   HC   147   LYS   HB3 2353     0.036200      1.00800 ; qtot -0.108
  2354   C8   147   LYS    CG 2354     0.018700     12.01000 ; qtot -0.089
  2355   HC   147   LYS   HG2 2355     0.010300      1.00800 ; qtot -0.079
  2356   HC   147   LYS   HG3 2356     0.010300      1.00800 ; qtot -0.068
  2357   C8   147   LYS    CD 2357    -0.047900     12.01000 ; qtot -0.116
  2358   HC   147   LYS   HD2 2358     0.062100      1.00800 ; qtot -0.054
  2359   HC   147   LYS   HD3 2359     0.062100      1.00800 ; qtot 0.008
  2360   C8   147   LYS    CE 2360    -0.014300     12.01000 ; qtot -0.006
  2361   HP   147   LYS   HE2 2361     0.113500      1.00800 ; qtot 0.107
  2362   HP   147   LYS   HE3 2362     0.113500      1.00800 ; qtot 0.221
  2363   N3   147   LYS    NZ 2363    -0.385400     14.01000 ; qtot -0.165
  2364    H   147   LYS   HZ1 2364     0.340000      1.00800 ; qtot 0.175
  2365    H   147   LYS   HZ2 2365     0.340000      1.00800 ; qtot 0.515
  2366    H   147   LYS   HZ3 2366     0.340000      1.00800 ; qtot 0.855
  2367    C   147   LYS     C 2367     0.734100     12.01000 ; qtot 1.589
  2368    O   147   LYS     O 2368    -0.589400     16.00000 ; qtot 1.000
  2369    N   148   ALA     N 2369    -0.415700     14.01000 ; qtot 0.584
  2370    H   148   ALA     H 2370     0.271900      1.00800 ; qtot 0.856
  2371   CX   148   ALA    CA 2371     0.033700     12.01000 ; qtot 0.890
  2372   H1   148   ALA    HA 2372     0.082300      1.00800 ; qtot 0.972
  2373   CT   148   ALA    CB 2373    -0.182500     12.01000 ; qtot 0.790
  2374   HC   148   ALA   HB1 2374     0.060300      1.00800 ; qtot 0.850
  2375   HC   148   ALA   HB2 2375     0.060300      1.00800 ; qtot 0.910
  2376   HC   148   ALA   HB3 2376     0.060300      1.00800 ; qtot 0.971
  2377    C   148   ALA     C 2377     0.597300     12.01000 ; qtot 1.568
  2378    O   148   ALA     O 2378    -0.567900     16.00000 ; qtot 1.000
  2379    N   149   PHE     N 2379    -0.415700     14.01000 ; qtot 0.584
  2380    H   149   PHE     H 2380     0.271900      1.00800 ; qtot 0.856
  2381   CX   149   PHE    CA 2381    -0.002400     12.01000 ; qtot 0.854
  2382   H1   149   PHE    HA 2382     0.097800      1.00800 ; qtot 0.952
  2383   CT   149   PHE    CB 2383    -0.034300     12.01000 ; qtot 0.917
  2384   HC   149   PHE   HB2 2384     0.029500      1.00800 ; qtot 0.947
  2385   HC   149   PHE   HB3 2385     0.029500      1.00800 ; qtot 0.976
  2386   CA   149   PHE    CG 2386     0.011800     12.01000 ; qtot 0.988
  2387   CA   149   PHE   CD1 2387    -0.125600     12.01000 ; qtot 0.863
  2388   HA   149   PHE   HD1 2388     0.133000      1.00800 ; qtot 0.996
  2389   CA   149   PHE   CE1 2389    -0.170400     12.01000 ; qtot 0.825
  2390   HA   149   PHE   HE1 2390     0.143000      1.00800 ; qtot 0.968
  2391   CA   149   PHE    CZ 2391    -0.107200     12.01000 ; qtot 0.861
  2392   HA   149   PHE    HZ 2392     0.129700      1.00800 ; qtot 0.991
  2393   CA   149   PHE   CE2 2393    -0.170400     12.01000 ; qtot 0.820
  2394   HA   149   PHE   HE2 2394     0.143000      1.00800 ; qtot 0.963
  2395   CA   149   PHE   CD2 2395    -0.125600     12.01000 ; qtot 0.838
  2396   HA   149   PHE   HD2 2396     0.133000      1.00800 ; qtot 0.971
  2397    C   149   PHE     C 2397     0.597300     12.01000 ; qtot 1.568
  2398    O   149   PHE     O 2398    -0.567900     16.00000 ; qtot 1.000
  2399    N   150   CYS     N 2399    -0.415700     14.01000 ; qtot 0.584
  2400    H   150   CYS     H 2400     0.271900      1.00800 ; qtot 0.856
  2401   CX   150   CYS    CA 2401     0.021300     12.01000 ; qtot 0.878
  2402   H1   150   CYS    HA 2402     0.112400      1.00800 ; qtot 0.990
  2403  A2C   150   CYS    CB 2403    -0.123100     12.01000 ; qtot 0.867
  2404   H1   150   CYS   HB2 2404     0.111200      1.00800 ; qtot 0.978
  2405   H1   150   CYS   HB3 2405     0.111200      1.00800 ; qtot 1.089
  2406   SH   150   CYS    SG 2406    -0.311900     32.06000 ; qtot 0.777
  2407   HS   150   CYS    HG 2407     0.193300      1.00800 ; qtot 0.971
  2408    C   150   CYS     C 2408     0.597300     12.01000 ; qtot 1.568
  2409    O   150   CYS     O 2409    -0.567900     16.00000 ; qtot 1.000
  2410    N   151   ALA     N 2410    -0.415700     14.01000 ; qtot 0.584
  2411    H   151   ALA     H 2411     0.271900      1.00800 ; qtot 0.856
  2412   CX   151   ALA    CA 2412     0.033700     12.01000 ; qtot 0.890
  2413   H1   151   ALA    HA 2413     0.082300      1.00800 ; qtot 0.972
  2414   CT   151   ALA    CB 2414    -0.182500     12.01000 ; qtot 0.790
  2415   HC   151   ALA   HB1 2415     0.060300      1.00800 ; qtot 0.850
  2416   HC   151   ALA   HB2 2416     0.060300      1.00800 ; qtot 0.910
  2417   HC   151   ALA   HB3 2417     0.060300      1.00800 ; qtot 0.971
  2418    C   151   ALA     C 2418     0.597300     12.01000 ; qtot 1.568
  2419    O   151   ALA     O 2419    -0.567900     16.00000 ; qtot 1.000
  2420    N   152   GLU     N 2420    -0.516300     14.01000 ; qtot 0.484
  2421    H   152   GLU     H 2421     0.293600      1.00800 ; qtot 0.777
  2422   CX   152   GLU    CA 2422     0.039700     12.01000 ; qtot 0.817
  2423   H1   152   GLU    HA 2423     0.110500      1.00800 ; qtot 0.928
  2424  A2C   152   GLU    CB 2424     0.056000     12.01000 ; qtot 0.984
  2425   HC   152   GLU   HB2 2425    -0.017300      1.00800 ; qtot 0.966
  2426   HC   152   GLU   HB3 2426    -0.017300      1.00800 ; qtot 0.949
  2427  A2C   152   GLU    CG 2427     0.013600     12.01000 ; qtot 0.963
  2428   HC   152   GLU   HG2 2428    -0.042500      1.00800 ; qtot 0.920
  2429   HC   152   GLU   HG3 2429    -0.042500      1.00800 ; qtot 0.878
  2430   CO   152   GLU    CD 2430     0.805400     12.01000 ; qtot 1.683
  2431   O2   152   GLU   OE1 2431    -0.818800     16.00000 ; qtot 0.864
  2432   O2   152   GLU   OE2 2432    -0.818800     16.00000 ; qtot 0.045
  2433    C   152   GLU     C 2433     0.536600     12.01000 ; qtot 0.582
  2434    O   152   GLU     O 2434    -0.581900     16.00000 ; qtot 0.000
  2435    N   153   ASN     N 2435    -0.415700     14.01000 ; qtot -0.416
  2436    H   153   ASN     H 2436     0.271900      1.00800 ; qtot -0.144
  2437   CX   153   ASN    CA 2437     0.014300     12.01000 ; qtot -0.129
  2438   H1   153   ASN    HA 2438     0.104800      1.00800 ; qtot -0.025
  2439  A2C   153   ASN    CB 2439    -0.204100     12.01000 ; qtot -0.229
  2440   HC   153   ASN   HB2 2440     0.079700      1.00800 ; qtot -0.149
  2441   HC   153   ASN   HB3 2441     0.079700      1.00800 ; qtot -0.069
  2442    C   153   ASN    CG 2442     0.713000     12.01000 ; qtot 0.644
  2443    O   153   ASN   OD1 2443    -0.593100     16.00000 ; qtot 0.051
  2444    N   153   ASN   ND2 2444    -0.919100     14.01000 ; qtot -0.869
  2445    H   153   ASN  HD21 2445     0.419600      1.00800 ; qtot -0.449
  2446    H   153   ASN  HD22 2446     0.419600      1.00800 ; qtot -0.029
  2447    C   153   ASN     C 2447     0.597300     12.01000 ; qtot 0.568
  2448    O   153   ASN     O 2448    -0.567900     16.00000 ; qtot 0.000
  2449    N   154   LEU     N 2449    -0.415700     14.01000 ; qtot -0.416
  2450    H   154   LEU     H 2450     0.271900      1.00800 ; qtot -0.144
  2451   CX   154   LEU    CA 2451    -0.051800     12.01000 ; qtot -0.196
  2452   H1   154   LEU    HA 2452     0.092200      1.00800 ; qtot -0.103
  2453  A2C   154   LEU    CB 2453    -0.110200     12.01000 ; qtot -0.214
  2454   HC   154   LEU   HB2 2454     0.045700      1.00800 ; qtot -0.168
  2455   HC   154   LEU   HB3 2455     0.045700      1.00800 ; qtot -0.122
  2456  A3C   154   LEU    CG 2456     0.353100     12.01000 ; qtot 0.231
  2457   HC   154   LEU    HG 2457    -0.036100      1.00800 ; qtot 0.195
  2458   CT   154   LEU   CD1 2458    -0.412100     12.01000 ; qtot -0.217
  2459   HC   154   LEU  HD11 2459     0.100000      1.00800 ; qtot -0.117
  2460   HC   154   LEU  HD12 2460     0.100000      1.00800 ; qtot -0.017
  2461   HC   154   LEU  HD13 2461     0.100000      1.00800 ; qtot 0.083
  2462   CT   154   LEU   CD2 2462    -0.412100     12.01000 ; qtot -0.329
  2463   HC   154   LEU  HD21 2463     0.100000      1.00800 ; qtot -0.229
  2464   HC   154   LEU  HD22 2464     0.100000      1.00800 ; qtot -0.129
  2465   HC   154   LEU  HD23 2465     0.100000      1.00800 ; qtot -0.029
  2466    C   154   LEU     C 2466     0.597300     12.01000 ; qtot 0.568
  2467    O   154   LEU     O 2467    -0.567900     16.00000 ; qtot 0.000
  2468    N   155   GLU     N 2468    -0.516300     14.01000 ; qtot -0.516
  2469    H   155   GLU     H 2469     0.293600      1.00800 ; qtot -0.223
  2470   CX   155   GLU    CA 2470     0.039700     12.01000 ; qtot -0.183
  2471   H1   155   GLU    HA 2471     0.110500      1.00800 ; qtot -0.072
  2472  A2C   155   GLU    CB 2472     0.056000     12.01000 ; qtot -0.016
  2473   HC   155   GLU   HB2 2473    -0.017300      1.00800 ; qtot -0.034
  2474   HC   155   GLU   HB3 2474    -0.017300      1.00800 ; qtot -0.051
  2475  A2C   155   GLU    CG 2475     0.013600     12.01000 ; qtot -0.037
  2476   HC   155   GLU   HG2 2476    -0.042500      1.00800 ; qtot -0.080
  2477   HC   155   GLU   HG3 2477    -0.042500      1.00800 ; qtot -0.122
  2478   CO   155   GLU    CD 2478     0.805400     12.01000 ; qtot 0.683
  2479   O2   155   GLU   OE1 2479    -0.818800     16.00000 ; qtot -0.136
  2480   O2   155   GLU   OE2 2480    -0.818800     16.00000 ; qtot -0.955
  2481    C   155   GLU     C 2481     0.536600     12.01000 ; qtot -0.418
  2482    O   155   GLU     O 2482    -0.581900     16.00000 ; qtot -1.000
  2483    N   156   GLU     N 2483    -0.516300     14.01000 ; qtot -1.516
  2484    H   156   GLU     H 2484     0.293600      1.00800 ; qtot -1.223
  2485   CX   156   GLU    CA 2485     0.039700     12.01000 ; qtot -1.183
  2486   H1   156   GLU    HA 2486     0.110500      1.00800 ; qtot -1.072
  2487  A2C   156   GLU    CB 2487     0.056000     12.01000 ; qtot -1.016
  2488   HC   156   GLU   HB2 2488    -0.017300      1.00800 ; qtot -1.034
  2489   HC   156   GLU   HB3 2489    -0.017300      1.00800 ; qtot -1.051
  2490  A2C   156   GLU    CG 2490     0.013600     12.01000 ; qtot -1.037
  2491   HC   156   GLU   HG2 2491    -0.042500      1.00800 ; qtot -1.080
  2492   HC   156   GLU   HG3 2492    -0.042500      1.00800 ; qtot -1.122
  2493   CO   156   GLU    CD 2493     0.805400     12.01000 ; qtot -0.317
  2494   O2   156   GLU   OE1 2494    -0.818800     16.00000 ; qtot -1.136
  2495   O2   156   GLU   OE2 2495    -0.818800     16.00000 ; qtot -1.955
  2496    C   156   GLU     C 2496     0.536600     12.01000 ; qtot -1.418
  2497    O   156   GLU     O 2497    -0.581900     16.00000 ; qtot -2.000
  2498    N   157   LYS     N 2498    -0.347900     14.01000 ; qtot -2.348
  2499    H   157   LYS     H 2499     0.274700      1.00800 ; qtot -2.073
  2500   CX   157   LYS    CA 2500    -0.240000     12.01000 ; qtot -2.313
  2501   H1   157   LYS    HA 2501     0.142600      1.00800 ; qtot -2.171
  2502   C8   157   LYS    CB 2502    -0.009400     12.01000 ; qtot -2.180
  2503   HC   157   LYS   HB2 2503     0.036200      1.00800 ; qtot -2.144
  2504   HC   157   LYS   HB3 2504     0.036200      1.00800 ; qtot -2.108
  2505   C8   157   LYS    CG 2505     0.018700     12.01000 ; qtot -2.089
  2506   HC   157   LYS   HG2 2506     0.010300      1.00800 ; qtot -2.079
  2507   HC   157   LYS   HG3 2507     0.010300      1.00800 ; qtot -2.068
  2508   C8   157   LYS    CD 2508    -0.047900     12.01000 ; qtot -2.116
  2509   HC   157   LYS   HD2 2509     0.062100      1.00800 ; qtot -2.054
  2510   HC   157   LYS   HD3 2510     0.062100      1.00800 ; qtot -1.992
  2511   C8   157   LYS    CE 2511    -0.014300     12.01000 ; qtot -2.006
  2512   HP   157   LYS   HE2 2512     0.113500      1.00800 ; qtot -1.893
  2513   HP   157   LYS   HE3 2513     0.113500      1.00800 ; qtot -1.779
  2514   N3   157   LYS    NZ 2514    -0.385400     14.01000 ; qtot -2.165
  2515    H   157   LYS   HZ1 2515     0.340000      1.00800 ; qtot -1.825
  2516    H   157   LYS   HZ2 2516     0.340000      1.00800 ; qtot -1.485
  2517    H   157   LYS   HZ3 2517     0.340000      1.00800 ; qtot -1.145
  2518    C   157   LYS     C 2518     0.734100     12.01000 ; qtot -0.411
  2519    O   157   LYS     O 2519    -0.589400     16.00000 ; qtot -1.000
  2520    N   158   ILE     N 2520    -0.415700     14.01000 ; qtot -1.416
  2521    H   158   ILE     H 2521     0.271900      1.00800 ; qtot -1.144
  2522   CX   158   ILE    CA 2522    -0.059700     12.01000 ; qtot -1.203
  2523   H1   158   ILE    HA 2523     0.086900      1.00800 ; qtot -1.117
  2524  A3C   158   ILE    CB 2524     0.130300     12.01000 ; qtot -0.986
  2525   HC   158   ILE    HB 2525     0.018700      1.00800 ; qtot -0.968
  2526   CT   158   ILE   CG2 2526    -0.320400     12.01000 ; qtot -1.288
  2527   HC   158   ILE  HG21 2527     0.088200      1.00800 ; qtot -1.200
  2528   HC   158   ILE  HG22 2528     0.088200      1.00800 ; qtot -1.112
  2529   HC   158   ILE  HG23 2529     0.088200      1.00800 ; qtot -1.023
  2530  A2C   158   ILE   CG1 2530    -0.043000     12.01000 ; qtot -1.066
  2531   HC   158   ILE  HG12 2531     0.023600      1.00800 ; qtot -1.043
  2532   HC   158   ILE  HG13 2532     0.023600      1.00800 ; qtot -1.019
  2533   CT   158   ILE   CD1 2533    -0.066000     12.01000 ; qtot -1.085
  2534   HC   158   ILE  HD11 2534     0.018600      1.00800 ; qtot -1.067
  2535   HC   158   ILE  HD12 2535     0.018600      1.00800 ; qtot -1.048
  2536   HC   158   ILE  HD13 2536     0.018600      1.00800 ; qtot -1.029
  2537    C   158   ILE     C 2537     0.597300     12.01000 ; qtot -0.432
  2538    O   158   ILE     O 2538    -0.567900     16.00000 ; qtot -1.000
  2539    N   159   HIE     N 2539    -0.415700     14.01000 ; qtot -1.416
  2540    H   159   HIE     H 2540     0.271900      1.00800 ; qtot -1.144
  2541   CX   159   HIE    CA 2541    -0.058100     12.01000 ; qtot -1.202
  2542   H1   159   HIE    HA 2542     0.136000      1.00800 ; qtot -1.066
  2543   CT   159   HIE    CB 2543    -0.007400     12.01000 ; qtot -1.073
  2544   HC   159   HIE   HB2 2544     0.036700      1.00800 ; qtot -1.037
  2545   HC   159   HIE   HB3 2545     0.036700      1.00800 ; qtot -1.000
  2546   CC   159   HIE    CG 2546     0.186800     12.01000 ; qtot -0.813
  2547   NB   159   HIE   ND1 2547    -0.543200     14.01000 ; qtot -1.356
  2548   CR   159   HIE   CE1 2548     0.163500     12.01000 ; qtot -1.193
  2549   H5   159   HIE   HE1 2549     0.143500      1.00800 ; qtot -1.049
  2550   NA   159   HIE   NE2 2550    -0.279500     14.01000 ; qtot -1.329
  2551    H   159   HIE   HE2 2551     0.333900      1.00800 ; qtot -0.995
  2552   CW   159   HIE   CD2 2552    -0.220700     12.01000 ; qtot -1.216
  2553   H4   159   HIE   HD2 2553     0.186200      1.00800 ; qtot -1.029
  2554    C   159   HIE     C 2554     0.597300     12.01000 ; qtot -0.432
  2555    O   159   HIE     O 2555    -0.567900     16.00000 ; qtot -1.000
  2556    N   160   LYS     N 2556    -0.347900     14.01000 ; qtot -1.348
  2557    H   160   LYS     H 2557     0.274700      1.00800 ; qtot -1.073
  2558   CX   160   LYS    CA 2558    -0.240000     12.01000 ; qtot -1.313
  2559   H1   160   LYS    HA 2559     0.142600      1.00800 ; qtot -1.171
  2560   C8   160   LYS    CB 2560    -0.009400     12.01000 ; qtot -1.180
  2561   HC   160   LYS   HB2 2561     0.036200      1.00800 ; qtot -1.144
  2562   HC   160   LYS   HB3 2562     0.036200      1.00800 ; qtot -1.108
  2563   C8   160   LYS    CG 2563     0.018700     12.01000 ; qtot -1.089
  2564   HC   160   LYS   HG2 2564     0.010300      1.00800 ; qtot -1.079
  2565   HC   160   LYS   HG3 2565     0.010300      1.00800 ; qtot -1.068
  2566   C8   160   LYS    CD 2566    -0.047900     12.01000 ; qtot -1.116
  2567   HC   160   LYS   HD2 2567     0.062100      1.00800 ; qtot -1.054
  2568   HC   160   LYS   HD3 2568     0.062100      1.00800 ; qtot -0.992
  2569   C8   160   LYS    CE 2569    -0.014300     12.01000 ; qtot -1.006
  2570   HP   160   LYS   HE2 2570     0.113500      1.00800 ; qtot -0.893
  2571   HP   160   LYS   HE3 2571     0.113500      1.00800 ; qtot -0.779
  2572   N3   160   LYS    NZ 2572    -0.385400     14.01000 ; qtot -1.165
  2573    H   160   LYS   HZ1 2573     0.340000      1.00800 ; qtot -0.825
  2574    H   160   LYS   HZ2 2574     0.340000      1.00800 ; qtot -0.485
  2575    H   160   LYS   HZ3 2575     0.340000      1.00800 ; qtot -0.145
  2576    C   160   LYS     C 2576     0.734100     12.01000 ; qtot 0.589
  2577    O   160   LYS     O 2577    -0.589400     16.00000 ; qtot 0.000
  2578    N   161   ARG     N 2578    -0.347900     14.01000 ; qtot -0.348
  2579    H   161   ARG     H 2579     0.274700      1.00800 ; qtot -0.073
  2580   CX   161   ARG    CA 2580    -0.263700     12.01000 ; qtot -0.337
  2581   H1   161   ARG    HA 2581     0.156000      1.00800 ; qtot -0.181
  2582   C8   161   ARG    CB 2582    -0.000700     12.01000 ; qtot -0.182
  2583   HC   161   ARG   HB2 2583     0.032700      1.00800 ; qtot -0.149
  2584   HC   161   ARG   HB3 2584     0.032700      1.00800 ; qtot -0.116
  2585   C8   161   ARG    CG 2585     0.039000     12.01000 ; qtot -0.077
  2586   HC   161   ARG   HG2 2586     0.028500      1.00800 ; qtot -0.049
  2587   HC   161   ARG   HG3 2587     0.028500      1.00800 ; qtot -0.020
  2588   C8   161   ARG    CD 2588     0.048600     12.01000 ; qtot 0.028
  2589   H1   161   ARG   HD2 2589     0.068700      1.00800 ; qtot 0.097
  2590   H1   161   ARG   HD3 2590     0.068700      1.00800 ; qtot 0.166
  2591   N2   161   ARG    NE 2591    -0.529500     14.01000 ; qtot -0.364
  2592    H   161   ARG    HE 2592     0.345600      1.00800 ; qtot -0.018
  2593   CA   161   ARG    CZ 2593     0.807600     12.01000 ; qtot 0.790
  2594   N2   161   ARG   NH1 2594    -0.862700     14.01000 ; qtot -0.073
  2595    H   161   ARG  HH11 2595     0.447800      1.00800 ; qtot 0.375
  2596    H   161   ARG  HH12 2596     0.447800      1.00800 ; qtot 0.822
  2597   N2   161   ARG   NH2 2597    -0.862700     14.01000 ; qtot -0.040
  2598    H   161   ARG  HH21 2598     0.447800      1.00800 ; qtot 0.408
  2599    H   161   ARG  HH22 2599     0.447800      1.00800 ; qtot 0.855
  2600    C   161   ARG     C 2600     0.734100     12.01000 ; qtot 1.589
  2601    O   161   ARG     O 2601    -0.589400     16.00000 ; qtot 1.000
  2602    N   162   ASN     N 2602    -0.415700     14.01000 ; qtot 0.584
  2603    H   162   ASN     H 2603     0.271900      1.00800 ; qtot 0.856
  2604   CX   162   ASN    CA 2604     0.014300     12.01000 ; qtot 0.871
  2605   H1   162   ASN    HA 2605     0.104800      1.00800 ; qtot 0.975
  2606  A2C   162   ASN    CB 2606    -0.204100     12.01000 ; qtot 0.771
  2607   HC   162   ASN   HB2 2607     0.079700      1.00800 ; qtot 0.851
  2608   HC   162   ASN   HB3 2608     0.079700      1.00800 ; qtot 0.931
  2609    C   162   ASN    CG 2609     0.713000     12.01000 ; qtot 1.644
  2610    O   162   ASN   OD1 2610    -0.593100     16.00000 ; qtot 1.051
  2611    N   162   ASN   ND2 2611    -0.919100     14.01000 ; qtot 0.131
  2612    H   162   ASN  HD21 2612     0.419600      1.00800 ; qtot 0.551
  2613    H   162   ASN  HD22 2613     0.419600      1.00800 ; qtot 0.971
  2614    C   162   ASN     C 2614     0.597300     12.01000 ; qtot 1.568
  2615    O   162   ASN     O 2615    -0.567900     16.00000 ; qtot 1.000
  2616    N   163   SER     N 2616    -0.415700     14.01000 ; qtot 0.584
  2617    H   163   SER     H 2617     0.271900      1.00800 ; qtot 0.856
  2618   CX   163   SER    CA 2618    -0.024900     12.01000 ; qtot 0.831
  2619   H1   163   SER    HA 2619     0.084300      1.00800 ; qtot 0.916
  2620  A2C   163   SER    CB 2620     0.211700     12.01000 ; qtot 1.127
  2621   H1   163   SER   HB2 2621     0.035200      1.00800 ; qtot 1.163
  2622   H1   163   SER   HB3 2622     0.035200      1.00800 ; qtot 1.198
  2623   OH   163   SER    OG 2623    -0.654600     16.00000 ; qtot 0.543
  2624   HO   163   SER    HG 2624     0.427500      1.00800 ; qtot 0.971
  2625    C   163   SER     C 2625     0.597300     12.01000 ; qtot 1.568
  2626    O   163   SER     O 2626    -0.567900     16.00000 ; qtot 1.000
  2627    N   164   VAL     N 2627    -0.415700     14.01000 ; qtot 0.584
  2628    H   164   VAL     H 2628     0.271900      1.00800 ; qtot 0.856
  2629   CX   164   VAL    CA 2629    -0.087500     12.01000 ; qtot 0.769
  2630   H1   164   VAL    HA 2630     0.096900      1.00800 ; qtot 0.866
  2631  A3C   164   VAL    CB 2631     0.298500     12.01000 ; qtot 1.164
  2632   HC   164   VAL    HB 2632    -0.029700      1.00800 ; qtot 1.134
  2633   CT   164   VAL   CG1 2633    -0.319200     12.01000 ; qtot 0.815
  2634   HC   164   VAL  HG11 2634     0.079100      1.00800 ; qtot 0.894
  2635   HC   164   VAL  HG12 2635     0.079100      1.00800 ; qtot 0.973
  2636   HC   164   VAL  HG13 2636     0.079100      1.00800 ; qtot 1.053
  2637   CT   164   VAL   CG2 2637    -0.319200     12.01000 ; qtot 0.733
  2638   HC   164   VAL  HG21 2638     0.079100      1.00800 ; qtot 0.812
  2639   HC   164   VAL  HG22 2639     0.079100      1.00800 ; qtot 0.892
  2640   HC   164   VAL  HG23 2640     0.079100      1.00800 ; qtot 0.971
  2641    C   164   VAL     C 2641     0.597300     12.01000 ; qtot 1.568
  2642    O   164   VAL     O 2642    -0.567900     16.00000 ; qtot 1.000
  2643    N   165   ARG     N 2643    -0.347900     14.01000 ; qtot 0.652
  2644    H   165   ARG     H 2644     0.274700      1.00800 ; qtot 0.927
  2645   CX   165   ARG    CA 2645    -0.263700     12.01000 ; qtot 0.663
  2646   H1   165   ARG    HA 2646     0.156000      1.00800 ; qtot 0.819
  2647   C8   165   ARG    CB 2647    -0.000700     12.01000 ; qtot 0.818
  2648   HC   165   ARG   HB2 2648     0.032700      1.00800 ; qtot 0.851
  2649   HC   165   ARG   HB3 2649     0.032700      1.00800 ; qtot 0.884
  2650   C8   165   ARG    CG 2650     0.039000     12.01000 ; qtot 0.923
  2651   HC   165   ARG   HG2 2651     0.028500      1.00800 ; qtot 0.951
  2652   HC   165   ARG   HG3 2652     0.028500      1.00800 ; qtot 0.980
  2653   C8   165   ARG    CD 2653     0.048600     12.01000 ; qtot 1.028
  2654   H1   165   ARG   HD2 2654     0.068700      1.00800 ; qtot 1.097
  2655   H1   165   ARG   HD3 2655     0.068700      1.00800 ; qtot 1.166
  2656   N2   165   ARG    NE 2656    -0.529500     14.01000 ; qtot 0.636
  2657    H   165   ARG    HE 2657     0.345600      1.00800 ; qtot 0.982
  2658   CA   165   ARG    CZ 2658     0.807600     12.01000 ; qtot 1.790
  2659   N2   165   ARG   NH1 2659    -0.862700     14.01000 ; qtot 0.927
  2660    H   165   ARG  HH11 2660     0.447800      1.00800 ; qtot 1.375
  2661    H   165   ARG  HH12 2661     0.447800      1.00800 ; qtot 1.822
  2662   N2   165   ARG   NH2 2662    -0.862700     14.01000 ; qtot 0.960
  2663    H   165   ARG  HH21 2663     0.447800      1.00800 ; qtot 1.408
  2664    H   165   ARG  HH22 2664     0.447800      1.00800 ; qtot 1.855
  2665    C   165   ARG     C 2665     0.734100     12.01000 ; qtot 2.589
  2666    O   165   ARG     O 2666    -0.589400     16.00000 ; qtot 2.000
  2667    N   166   LEU     N 2667    -0.415700     14.01000 ; qtot 1.584
  2668    H   166   LEU     H 2668     0.271900      1.00800 ; qtot 1.856
  2669   CX   166   LEU    CA 2669    -0.051800     12.01000 ; qtot 1.804
  2670   H1   166   LEU    HA 2670     0.092200      1.00800 ; qtot 1.897
  2671  A2C   166   LEU    CB 2671    -0.110200     12.01000 ; qtot 1.786
  2672   HC   166   LEU   HB2 2672     0.045700      1.00800 ; qtot 1.832
  2673   HC   166   LEU   HB3 2673     0.045700      1.00800 ; qtot 1.878
  2674  A3C   166   LEU    CG 2674     0.353100     12.01000 ; qtot 2.231
  2675   HC   166   LEU    HG 2675    -0.036100      1.00800 ; qtot 2.195
  2676   CT   166   LEU   CD1 2676    -0.412100     12.01000 ; qtot 1.783
  2677   HC   166   LEU  HD11 2677     0.100000      1.00800 ; qtot 1.883
  2678   HC   166   LEU  HD12 2678     0.100000      1.00800 ; qtot 1.983
  2679   HC   166   LEU  HD13 2679     0.100000      1.00800 ; qtot 2.083
  2680   CT   166   LEU   CD2 2680    -0.412100     12.01000 ; qtot 1.671
  2681   HC   166   LEU  HD21 2681     0.100000      1.00800 ; qtot 1.771
  2682   HC   166   LEU  HD22 2682     0.100000      1.00800 ; qtot 1.871
  2683   HC   166   LEU  HD23 2683     0.100000      1.00800 ; qtot 1.971
  2684    C   166   LEU     C 2684     0.597300     12.01000 ; qtot 2.568
  2685    O   166   LEU     O 2685    -0.567900     16.00000 ; qtot 2.000
  2686    N   167   VAL     N 2686    -0.415700     14.01000 ; qtot 1.584
  2687    H   167   VAL     H 2687     0.271900      1.00800 ; qtot 1.856
  2688   CX   167   VAL    CA 2688    -0.087500     12.01000 ; qtot 1.769
  2689   H1   167   VAL    HA 2689     0.096900      1.00800 ; qtot 1.866
  2690  A3C   167   VAL    CB 2690     0.298500     12.01000 ; qtot 2.164
  2691   HC   167   VAL    HB 2691    -0.029700      1.00800 ; qtot 2.134
  2692   CT   167   VAL   CG1 2692    -0.319200     12.01000 ; qtot 1.815
  2693   HC   167   VAL  HG11 2693     0.079100      1.00800 ; qtot 1.894
  2694   HC   167   VAL  HG12 2694     0.079100      1.00800 ; qtot 1.973
  2695   HC   167   VAL  HG13 2695     0.079100      1.00800 ; qtot 2.053
  2696   CT   167   VAL   CG2 2696    -0.319200     12.01000 ; qtot 1.733
  2697   HC   167   VAL  HG21 2697     0.079100      1.00800 ; qtot 1.812
  2698   HC   167   VAL  HG22 2698     0.079100      1.00800 ; qtot 1.892
  2699   HC   167   VAL  HG23 2699     0.079100      1.00800 ; qtot 1.971
  2700    C   167   VAL     C 2700     0.597300     12.01000 ; qtot 2.568
  2701    O   167   VAL     O 2701    -0.567900     16.00000 ; qtot 2.000
  2702    N   168   ILE     N 2702    -0.415700     14.01000 ; qtot 1.584
  2703    H   168   ILE     H 2703     0.271900      1.00800 ; qtot 1.856
  2704   CX   168   ILE    CA 2704    -0.059700     12.01000 ; qtot 1.797
  2705   H1   168   ILE    HA 2705     0.086900      1.00800 ; qtot 1.883
  2706  A3C   168   ILE    CB 2706     0.130300     12.01000 ; qtot 2.014
  2707   HC   168   ILE    HB 2707     0.018700      1.00800 ; qtot 2.032
  2708   CT   168   ILE   CG2 2708    -0.320400     12.01000 ; qtot 1.712
  2709   HC   168   ILE  HG21 2709     0.088200      1.00800 ; qtot 1.800
  2710   HC   168   ILE  HG22 2710     0.088200      1.00800 ; qtot 1.888
  2711   HC   168   ILE  HG23 2711     0.088200      1.00800 ; qtot 1.977
  2712  A2C   168   ILE   CG1 2712    -0.043000     12.01000 ; qtot 1.934
  2713   HC   168   ILE  HG12 2713     0.023600      1.00800 ; qtot 1.957
  2714   HC   168   ILE  HG13 2714     0.023600      1.00800 ; qtot 1.981
  2715   CT   168   ILE   CD1 2715    -0.066000     12.01000 ; qtot 1.915
  2716   HC   168   ILE  HD11 2716     0.018600      1.00800 ; qtot 1.933
  2717   HC   168   ILE  HD12 2717     0.018600      1.00800 ; qtot 1.952
  2718   HC   168   ILE  HD13 2718     0.018600      1.00800 ; qtot 1.971
  2719    C   168   ILE     C 2719     0.597300     12.01000 ; qtot 2.568
  2720    O   168   ILE     O 2720    -0.567900     16.00000 ; qtot 2.000
  2721    N   169   ARG     N 2721    -0.347900     14.01000 ; qtot 1.652
  2722    H   169   ARG     H 2722     0.274700      1.00800 ; qtot 1.927
  2723   CX   169   ARG    CA 2723    -0.263700     12.01000 ; qtot 1.663
  2724   H1   169   ARG    HA 2724     0.156000      1.00800 ; qtot 1.819
  2725   C8   169   ARG    CB 2725    -0.000700     12.01000 ; qtot 1.818
  2726   HC   169   ARG   HB2 2726     0.032700      1.00800 ; qtot 1.851
  2727   HC   169   ARG   HB3 2727     0.032700      1.00800 ; qtot 1.884
  2728   C8   169   ARG    CG 2728     0.039000     12.01000 ; qtot 1.923
  2729   HC   169   ARG   HG2 2729     0.028500      1.00800 ; qtot 1.951
  2730   HC   169   ARG   HG3 2730     0.028500      1.00800 ; qtot 1.980
  2731   C8   169   ARG    CD 2731     0.048600     12.01000 ; qtot 2.028
  2732   H1   169   ARG   HD2 2732     0.068700      1.00800 ; qtot 2.097
  2733   H1   169   ARG   HD3 2733     0.068700      1.00800 ; qtot 2.166
  2734   N2   169   ARG    NE 2734    -0.529500     14.01000 ; qtot 1.636
  2735    H   169   ARG    HE 2735     0.345600      1.00800 ; qtot 1.982
  2736   CA   169   ARG    CZ 2736     0.807600     12.01000 ; qtot 2.790
  2737   N2   169   ARG   NH1 2737    -0.862700     14.01000 ; qtot 1.927
  2738    H   169   ARG  HH11 2738     0.447800      1.00800 ; qtot 2.375
  2739    H   169   ARG  HH12 2739     0.447800      1.00800 ; qtot 2.822
  2740   N2   169   ARG   NH2 2740    -0.862700     14.01000 ; qtot 1.960
  2741    H   169   ARG  HH21 2741     0.447800      1.00800 ; qtot 2.408
  2742    H   169   ARG  HH22 2742     0.447800      1.00800 ; qtot 2.855
  2743    C   169   ARG     C 2743     0.734100     12.01000 ; qtot 3.589
  2744    O   169   ARG     O 2744    -0.589400     16.00000 ; qtot 3.000
  2745    N   170   LYS     N 2745    -0.347900     14.01000 ; qtot 2.652
  2746    H   170   LYS     H 2746     0.274700      1.00800 ; qtot 2.927
  2747   CX   170   LYS    CA 2747    -0.240000     12.01000 ; qtot 2.687
  2748   H1   170   LYS    HA 2748     0.142600      1.00800 ; qtot 2.829
  2749   C8   170   LYS    CB 2749    -0.009400     12.01000 ; qtot 2.820
  2750   HC   170   LYS   HB2 2750     0.036200      1.00800 ; qtot 2.856
  2751   HC   170   LYS   HB3 2751     0.036200      1.00800 ; qtot 2.892
  2752   C8   170   LYS    CG 2752     0.018700     12.01000 ; qtot 2.911
  2753   HC   170   LYS   HG2 2753     0.010300      1.00800 ; qtot 2.921
  2754   HC   170   LYS   HG3 2754     0.010300      1.00800 ; qtot 2.932
  2755   C8   170   LYS    CD 2755    -0.047900     12.01000 ; qtot 2.884
  2756   HC   170   LYS   HD2 2756     0.062100      1.00800 ; qtot 2.946
  2757   HC   170   LYS   HD3 2757     0.062100      1.00800 ; qtot 3.008
  2758   C8   170   LYS    CE 2758    -0.014300     12.01000 ; qtot 2.994
  2759   HP   170   LYS   HE2 2759     0.113500      1.00800 ; qtot 3.107
  2760   HP   170   LYS   HE3 2760     0.113500      1.00800 ; qtot 3.221
  2761   N3   170   LYS    NZ 2761    -0.385400     14.01000 ; qtot 2.835
  2762    H   170   LYS   HZ1 2762     0.340000      1.00800 ; qtot 3.175
  2763    H   170   LYS   HZ2 2763     0.340000      1.00800 ; qtot 3.515
  2764    H   170   LYS   HZ3 2764     0.340000      1.00800 ; qtot 3.855
  2765    C   170   LYS     C 2765     0.734100     12.01000 ; qtot 4.589
  2766    O   170   LYS     O 2766    -0.589400     16.00000 ; qtot 4.000
  2767    N   171   VAL     N 2767    -0.415700     14.01000 ; qtot 3.584
  2768    H   171   VAL     H 2768     0.271900      1.00800 ; qtot 3.856
  2769   CX   171   VAL    CA 2769    -0.087500     12.01000 ; qtot 3.769
  2770   H1   171   VAL    HA 2770     0.096900      1.00800 ; qtot 3.866
  2771  A3C   171   VAL    CB 2771     0.298500     12.01000 ; qtot 4.164
  2772   HC   171   VAL    HB 2772    -0.029700      1.00800 ; qtot 4.134
  2773   CT   171   VAL   CG1 2773    -0.319200     12.01000 ; qtot 3.815
  2774   HC   171   VAL  HG11 2774     0.079100      1.00800 ; qtot 3.894
  2775   HC   171   VAL  HG12 2775     0.079100      1.00800 ; qtot 3.973
  2776   HC   171   VAL  HG13 2776     0.079100      1.00800 ; qtot 4.053
  2777   CT   171   VAL   CG2 2777    -0.319200     12.01000 ; qtot 3.733
  2778   HC   171   VAL  HG21 2778     0.079100      1.00800 ; qtot 3.812
  2779   HC   171   VAL  HG22 2779     0.079100      1.00800 ; qtot 3.892
  2780   HC   171   VAL  HG23 2780     0.079100      1.00800 ; qtot 3.971
  2781    C   171   VAL     C 2781     0.597300     12.01000 ; qtot 4.568
  2782    O   171   VAL     O 2782    -0.567900     16.00000 ; qtot 4.000
  2783    N   172   GLN     N 2783    -0.415700     14.01000 ; qtot 3.584
  2784    H   172   GLN     H 2784     0.271900      1.00800 ; qtot 3.856
  2785   CX   172   GLN    CA 2785    -0.003100     12.01000 ; qtot 3.853
  2786   H1   172   GLN    HA 2786     0.085000      1.00800 ; qtot 3.938
  2787  A2C   172   GLN    CB 2787    -0.003600     12.01000 ; qtot 3.935
  2788   HC   172   GLN   HB2 2788     0.017100      1.00800 ; qtot 3.952
  2789   HC   172   GLN   HB3 2789     0.017100      1.00800 ; qtot 3.969
  2790  A2C   172   GLN    CG 2790    -0.064500     12.01000 ; qtot 3.904
  2791   HC   172   GLN   HG2 2791     0.035200      1.00800 ; qtot 3.939
  2792   HC   172   GLN   HG3 2792     0.035200      1.00800 ; qtot 3.975
  2793    C   172   GLN    CD 2793     0.695100     12.01000 ; qtot 4.670
  2794    O   172   GLN   OE1 2794    -0.608600     16.00000 ; qtot 4.061
  2795    N   172   GLN   NE2 2795    -0.940700     14.01000 ; qtot 3.120
  2796    H   172   GLN  HE21 2796     0.425100      1.00800 ; qtot 3.546
  2797    H   172   GLN  HE22 2797     0.425100      1.00800 ; qtot 3.971
  2798    C   172   GLN     C 2798     0.597300     12.01000 ; qtot 4.568
  2799    O   172   GLN     O 2799    -0.567900     16.00000 ; qtot 4.000
  2800    N   173   TYR     N 2800    -0.415700     14.01000 ; qtot 3.584
  2801    H   173   TYR     H 2801     0.271900      1.00800 ; qtot 3.856
  2802   CX   173   TYR    CA 2802    -0.001400     12.01000 ; qtot 3.855
  2803   H1   173   TYR    HA 2803     0.087600      1.00800 ; qtot 3.942
  2804   CT   173   TYR    CB 2804    -0.015200     12.01000 ; qtot 3.927
  2805   HC   173   TYR   HB2 2805     0.029500      1.00800 ; qtot 3.957
  2806   HC   173   TYR   HB3 2806     0.029500      1.00800 ; qtot 3.986
  2807   CA   173   TYR    CG 2807    -0.001100     12.01000 ; qtot 3.985
  2808   CA   173   TYR   CD1 2808    -0.190600     12.01000 ; qtot 3.795
  2809   HA   173   TYR   HD1 2809     0.169900      1.00800 ; qtot 3.964
  2810   CA   173   TYR   CE1 2810    -0.234100     12.01000 ; qtot 3.730
  2811   HA   173   TYR   HE1 2811     0.165600      1.00800 ; qtot 3.896
  2812    C   173   TYR    CZ 2812     0.322600     12.01000 ; qtot 4.219
  2813   OH   173   TYR    OH 2813    -0.557900     16.00000 ; qtot 3.661
  2814   HO   173   TYR    HH 2814     0.399200      1.00800 ; qtot 4.060
  2815   CA   173   TYR   CE2 2815    -0.234100     12.01000 ; qtot 3.826
  2816   HA   173   TYR   HE2 2816     0.165600      1.00800 ; qtot 3.991
  2817   CA   173   TYR   CD2 2817    -0.190600     12.01000 ; qtot 3.801
  2818   HA   173   TYR   HD2 2818     0.169900      1.00800 ; qtot 3.971
  2819    C   173   TYR     C 2819     0.597300     12.01000 ; qtot 4.568
  2820    O   173   TYR     O 2820    -0.567900     16.00000 ; qtot 4.000
  2821    N   174   ALA     N 2821    -0.415700     14.01000 ; qtot 3.584
  2822    H   174   ALA     H 2822     0.271900      1.00800 ; qtot 3.856
  2823   CX   174   ALA    CA 2823     0.033700     12.01000 ; qtot 3.890
  2824   H1   174   ALA    HA 2824     0.082300      1.00800 ; qtot 3.972
  2825   CT   174   ALA    CB 2825    -0.182500     12.01000 ; qtot 3.790
  2826   HC   174   ALA   HB1 2826     0.060300      1.00800 ; qtot 3.850
  2827   HC   174   ALA   HB2 2827     0.060300      1.00800 ; qtot 3.910
  2828   HC   174   ALA   HB3 2828     0.060300      1.00800 ; qtot 3.971
  2829    C   174   ALA     C 2829     0.597300     12.01000 ; qtot 4.568
  2830    O   174   ALA     O 2830    -0.567900     16.00000 ; qtot 4.000
  2831    N   175   PRO     N 2831    -0.254800     14.01000 ; qtot 3.745
  2832   CT   175   PRO    CD 2832     0.019200     12.01000 ; qtot 3.764
  2833   H1   175   PRO   HD2 2833     0.039100      1.00800 ; qtot 3.804
  2834   H1   175   PRO   HD3 2834     0.039100      1.00800 ; qtot 3.843
  2835   CT   175   PRO    CG 2835     0.018900     12.01000 ; qtot 3.862
  2836   HC   175   PRO   HG2 2836     0.021300      1.00800 ; qtot 3.883
  2837   HC   175   PRO   HG3 2837     0.021300      1.00800 ; qtot 3.904
  2838   CT   175   PRO    CB 2838    -0.007000     12.01000 ; qtot 3.897
  2839   HC   175   PRO   HB2 2839     0.025300      1.00800 ; qtot 3.922
  2840   HC   175   PRO   HB3 2840     0.025300      1.00800 ; qtot 3.948
  2841   CX   175   PRO    CA 2841    -0.026600     12.01000 ; qtot 3.921
  2842   H1   175   PRO    HA 2842     0.064100      1.00800 ; qtot 3.985
  2843    C   175   PRO     C 2843     0.589600     12.01000 ; qtot 4.575
  2844    O   175   PRO     O 2844    -0.574800     16.00000 ; qtot 4.000
  2845    N   176   GLU     N 2845    -0.516300     14.01000 ; qtot 3.484
  2846    H   176   GLU     H 2846     0.293600      1.00800 ; qtot 3.777
  2847   CX   176   GLU    CA 2847     0.039700     12.01000 ; qtot 3.817
  2848   H1   176   GLU    HA 2848     0.110500      1.00800 ; qtot 3.928
  2849  A2C   176   GLU    CB 2849     0.056000     12.01000 ; qtot 3.984
  2850   HC   176   GLU   HB2 2850    -0.017300      1.00800 ; qtot 3.966
  2851   HC   176   GLU   HB3 2851    -0.017300      1.00800 ; qtot 3.949
  2852  A2C   176   GLU    CG 2852     0.013600     12.01000 ; qtot 3.963
  2853   HC   176   GLU   HG2 2853    -0.042500      1.00800 ; qtot 3.920
  2854   HC   176   GLU   HG3 2854    -0.042500      1.00800 ; qtot 3.878
  2855   CO   176   GLU    CD 2855     0.805400     12.01000 ; qtot 4.683
  2856   O2   176   GLU   OE1 2856    -0.818800     16.00000 ; qtot 3.864
  2857   O2   176   GLU   OE2 2857    -0.818800     16.00000 ; qtot 3.045
  2858    C   176   GLU     C 2858     0.536600     12.01000 ; qtot 3.582
  2859    O   176   GLU     O 2859    -0.581900     16.00000 ; qtot 3.000
  2860    N   177   ARG     N 2860    -0.347900     14.01000 ; qtot 2.652
  2861    H   177   ARG     H 2861     0.274700      1.00800 ; qtot 2.927
  2862   CX   177   ARG    CA 2862    -0.263700     12.01000 ; qtot 2.663
  2863   H1   177   ARG    HA 2863     0.156000      1.00800 ; qtot 2.819
  2864   C8   177   ARG    CB 2864    -0.000700     12.01000 ; qtot 2.818
  2865   HC   177   ARG   HB2 2865     0.032700      1.00800 ; qtot 2.851
  2866   HC   177   ARG   HB3 2866     0.032700      1.00800 ; qtot 2.884
  2867   C8   177   ARG    CG 2867     0.039000     12.01000 ; qtot 2.923
  2868   HC   177   ARG   HG2 2868     0.028500      1.00800 ; qtot 2.951
  2869   HC   177   ARG   HG3 2869     0.028500      1.00800 ; qtot 2.980
  2870   C8   177   ARG    CD 2870     0.048600     12.01000 ; qtot 3.028
  2871   H1   177   ARG   HD2 2871     0.068700      1.00800 ; qtot 3.097
  2872   H1   177   ARG   HD3 2872     0.068700      1.00800 ; qtot 3.166
  2873   N2   177   ARG    NE 2873    -0.529500     14.01000 ; qtot 2.636
  2874    H   177   ARG    HE 2874     0.345600      1.00800 ; qtot 2.982
  2875   CA   177   ARG    CZ 2875     0.807600     12.01000 ; qtot 3.790
  2876   N2   177   ARG   NH1 2876    -0.862700     14.01000 ; qtot 2.927
  2877    H   177   ARG  HH11 2877     0.447800      1.00800 ; qtot 3.375
  2878    H   177   ARG  HH12 2878     0.447800      1.00800 ; qtot 3.822
  2879   N2   177   ARG   NH2 2879    -0.862700     14.01000 ; qtot 2.960
  2880    H   177   ARG  HH21 2880     0.447800      1.00800 ; qtot 3.408
  2881    H   177   ARG  HH22 2881     0.447800      1.00800 ; qtot 3.855
  2882    C   177   ARG     C 2882     0.734100     12.01000 ; qtot 4.589
  2883    O   177   ARG     O 2883    -0.589400     16.00000 ; qtot 4.000
  2884    N   178   PRO     N 2884    -0.254800     14.01000 ; qtot 3.745
  2885   CT   178   PRO    CD 2885     0.019200     12.01000 ; qtot 3.764
  2886   H1   178   PRO   HD2 2886     0.039100      1.00800 ; qtot 3.804
  2887   H1   178   PRO   HD3 2887     0.039100      1.00800 ; qtot 3.843
  2888   CT   178   PRO    CG 2888     0.018900     12.01000 ; qtot 3.862
  2889   HC   178   PRO   HG2 2889     0.021300      1.00800 ; qtot 3.883
  2890   HC   178   PRO   HG3 2890     0.021300      1.00800 ; qtot 3.904
  2891   CT   178   PRO    CB 2891    -0.007000     12.01000 ; qtot 3.897
  2892   HC   178   PRO   HB2 2892     0.025300      1.00800 ; qtot 3.922
  2893   HC   178   PRO   HB3 2893     0.025300      1.00800 ; qtot 3.948
  2894   CX   178   PRO    CA 2894    -0.026600     12.01000 ; qtot 3.921
  2895   H1   178   PRO    HA 2895     0.064100      1.00800 ; qtot 3.985
  2896    C   178   PRO     C 2896     0.589600     12.01000 ; qtot 4.575
  2897    O   178   PRO     O 2897    -0.574800     16.00000 ; qtot 4.000
  2898    N   179   GLY     N 2898    -0.415700     14.01000 ; qtot 3.584
  2899    H   179   GLY     H 2899     0.271900      1.00800 ; qtot 3.856
  2900   CX   179   GLY    CA 2900    -0.025200     12.01000 ; qtot 3.831
  2901   H1   179   GLY   HA2 2901     0.069800      1.00800 ; qtot 3.901
  2902   H1   179   GLY   HA3 2902     0.069800      1.00800 ; qtot 3.971
  2903    C   179   GLY     C 2903     0.597300     12.01000 ; qtot 4.568
  2904    O   179   GLY     O 2904    -0.567900     16.00000 ; qtot 4.000
  2905    N   180   PRO     N 2905    -0.254800     14.01000 ; qtot 3.745
  2906   CT   180   PRO    CD 2906     0.019200     12.01000 ; qtot 3.764
  2907   H1   180   PRO   HD2 2907     0.039100      1.00800 ; qtot 3.804
  2908   H1   180   PRO   HD3 2908     0.039100      1.00800 ; qtot 3.843
  2909   CT   180   PRO    CG 2909     0.018900     12.01000 ; qtot 3.862
  2910   HC   180   PRO   HG2 2910     0.021300      1.00800 ; qtot 3.883
  2911   HC   180   PRO   HG3 2911     0.021300      1.00800 ; qtot 3.904
  2912   CT   180   PRO    CB 2912    -0.007000     12.01000 ; qtot 3.897
  2913   HC   180   PRO   HB2 2913     0.025300      1.00800 ; qtot 3.922
  2914   HC   180   PRO   HB3 2914     0.025300      1.00800 ; qtot 3.948
  2915   CX   180   PRO    CA 2915    -0.026600     12.01000 ; qtot 3.921
  2916   H1   180   PRO    HA 2916     0.064100      1.00800 ; qtot 3.985
  2917    C   180   PRO     C 2917     0.589600     12.01000 ; qtot 4.575
  2918    O   180   PRO     O 2918    -0.574800     16.00000 ; qtot 4.000
  2919    N   181   GLN     N 2919    -0.415700     14.01000 ; qtot 3.584
  2920    H   181   GLN     H 2920     0.271900      1.00800 ; qtot 3.856
  2921   CX   181   GLN    CA 2921    -0.003100     12.01000 ; qtot 3.853
  2922   H1   181   GLN    HA 2922     0.085000      1.00800 ; qtot 3.938
  2923  A2C   181   GLN    CB 2923    -0.003600     12.01000 ; qtot 3.935
  2924   HC   181   GLN   HB2 2924     0.017100      1.00800 ; qtot 3.952
  2925   HC   181   GLN   HB3 2925     0.017100      1.00800 ; qtot 3.969
  2926  A2C   181   GLN    CG 2926    -0.064500     12.01000 ; qtot 3.904
  2927   HC   181   GLN   HG2 2927     0.035200      1.00800 ; qtot 3.939
  2928   HC   181   GLN   HG3 2928     0.035200      1.00800 ; qtot 3.975
  2929    C   181   GLN    CD 2929     0.695100     12.01000 ; qtot 4.670
  2930    O   181   GLN   OE1 2930    -0.608600     16.00000 ; qtot 4.061
  2931    N   181   GLN   NE2 2931    -0.940700     14.01000 ; qtot 3.120
  2932    H   181   GLN  HE21 2932     0.425100      1.00800 ; qtot 3.546
  2933    H   181   GLN  HE22 2933     0.425100      1.00800 ; qtot 3.971
  2934    C   181   GLN     C 2934     0.597300     12.01000 ; qtot 4.568
  2935    O   181   GLN     O 2935    -0.567900     16.00000 ; qtot 4.000
  2936    N   182   PRO     N 2936    -0.254800     14.01000 ; qtot 3.745
  2937   CT   182   PRO    CD 2937     0.019200     12.01000 ; qtot 3.764
  2938   H1   182   PRO   HD2 2938     0.039100      1.00800 ; qtot 3.804
  2939   H1   182   PRO   HD3 2939     0.039100      1.00800 ; qtot 3.843
  2940   CT   182   PRO    CG 2940     0.018900     12.01000 ; qtot 3.862
  2941   HC   182   PRO   HG2 2941     0.021300      1.00800 ; qtot 3.883
  2942   HC   182   PRO   HG3 2942     0.021300      1.00800 ; qtot 3.904
  2943   CT   182   PRO    CB 2943    -0.007000     12.01000 ; qtot 3.897
  2944   HC   182   PRO   HB2 2944     0.025300      1.00800 ; qtot 3.922
  2945   HC   182   PRO   HB3 2945     0.025300      1.00800 ; qtot 3.948
  2946   CX   182   PRO    CA 2946    -0.026600     12.01000 ; qtot 3.921
  2947   H1   182   PRO    HA 2947     0.064100      1.00800 ; qtot 3.985
  2948    C   182   PRO     C 2948     0.589600     12.01000 ; qtot 4.575
  2949    O   182   PRO     O 2949    -0.574800     16.00000 ; qtot 4.000
  2950    N   183   THR     N 2950    -0.415700     14.01000 ; qtot 3.584
  2951    H   183   THR     H 2951     0.271900      1.00800 ; qtot 3.856
  2952   CX   183   THR    CA 2952    -0.038900     12.01000 ; qtot 3.817
  2953   H1   183   THR    HA 2953     0.100700      1.00800 ; qtot 3.918
  2954  A3C   183   THR    CB 2954     0.365400     12.01000 ; qtot 4.283
  2955   H1   183   THR    HB 2955     0.004300      1.00800 ; qtot 4.288
  2956   CT   183   THR   CG2 2956    -0.243800     12.01000 ; qtot 4.044
  2957   HC   183   THR  HG21 2957     0.064200      1.00800 ; qtot 4.108
  2958   HC   183   THR  HG22 2958     0.064200      1.00800 ; qtot 4.172
  2959   HC   183   THR  HG23 2959     0.064200      1.00800 ; qtot 4.237
  2960   OH   183   THR   OG1 2960    -0.676100     16.00000 ; qtot 3.560
  2961   HO   183   THR   HG1 2961     0.410200      1.00800 ; qtot 3.971
  2962    C   183   THR     C 2962     0.597300     12.01000 ; qtot 4.568
  2963    O   183   THR     O 2963    -0.567900     16.00000 ; qtot 4.000
  2964    N   184   ALA     N 2964    -0.415700     14.01000 ; qtot 3.584
  2965    H   184   ALA     H 2965     0.271900      1.00800 ; qtot 3.856
  2966   CX   184   ALA    CA 2966     0.033700     12.01000 ; qtot 3.890
  2967   H1   184   ALA    HA 2967     0.082300      1.00800 ; qtot 3.972
  2968   CT   184   ALA    CB 2968    -0.182500     12.01000 ; qtot 3.790
  2969   HC   184   ALA   HB1 2969     0.060300      1.00800 ; qtot 3.850
  2970   HC   184   ALA   HB2 2970     0.060300      1.00800 ; qtot 3.910
  2971   HC   184   ALA   HB3 2971     0.060300      1.00800 ; qtot 3.971
  2972    C   184   ALA     C 2972     0.597300     12.01000 ; qtot 4.568
  2973    O   184   ALA     O 2973    -0.567900     16.00000 ; qtot 4.000
  2974    N   185   GLU     N 2974    -0.516300     14.01000 ; qtot 3.484
  2975    H   185   GLU     H 2975     0.293600      1.00800 ; qtot 3.777
  2976   CX   185   GLU    CA 2976     0.039700     12.01000 ; qtot 3.817
  2977   H1   185   GLU    HA 2977     0.110500      1.00800 ; qtot 3.928
  2978  A2C   185   GLU    CB 2978     0.056000     12.01000 ; qtot 3.984
  2979   HC   185   GLU   HB2 2979    -0.017300      1.00800 ; qtot 3.966
  2980   HC   185   GLU   HB3 2980    -0.017300      1.00800 ; qtot 3.949
  2981  A2C   185   GLU    CG 2981     0.013600     12.01000 ; qtot 3.963
  2982   HC   185   GLU   HG2 2982    -0.042500      1.00800 ; qtot 3.920
  2983   HC   185   GLU   HG3 2983    -0.042500      1.00800 ; qtot 3.878
  2984   CO   185   GLU    CD 2984     0.805400     12.01000 ; qtot 4.683
  2985   O2   185   GLU   OE1 2985    -0.818800     16.00000 ; qtot 3.864
  2986   O2   185   GLU   OE2 2986    -0.818800     16.00000 ; qtot 3.045
  2987    C   185   GLU     C 2987     0.536600     12.01000 ; qtot 3.582
  2988    O   185   GLU     O 2988    -0.581900     16.00000 ; qtot 3.000
  2989    N   186   THR     N 2989    -0.415700     14.01000 ; qtot 2.584
  2990    H   186   THR     H 2990     0.271900      1.00800 ; qtot 2.856
  2991   CX   186   THR    CA 2991    -0.038900     12.01000 ; qtot 2.817
  2992   H1   186   THR    HA 2992     0.100700      1.00800 ; qtot 2.918
  2993  A3C   186   THR    CB 2993     0.365400     12.01000 ; qtot 3.283
  2994   H1   186   THR    HB 2994     0.004300      1.00800 ; qtot 3.288
  2995   CT   186   THR   CG2 2995    -0.243800     12.01000 ; qtot 3.044
  2996   HC   186   THR  HG21 2996     0.064200      1.00800 ; qtot 3.108
  2997   HC   186   THR  HG22 2997     0.064200      1.00800 ; qtot 3.172
  2998   HC   186   THR  HG23 2998     0.064200      1.00800 ; qtot 3.237
  2999   OH   186   THR   OG1 2999    -0.676100     16.00000 ; qtot 2.560
  3000   HO   186   THR   HG1 3000     0.410200      1.00800 ; qtot 2.971
  3001    C   186   THR     C 3001     0.597300     12.01000 ; qtot 3.568
  3002    O   186   THR     O 3002    -0.567900     16.00000 ; qtot 3.000
  3003    N   187   THR     N 3003    -0.415700     14.01000 ; qtot 2.584
  3004    H   187   THR     H 3004     0.271900      1.00800 ; qtot 2.856
  3005   CX   187   THR    CA 3005    -0.038900     12.01000 ; qtot 2.817
  3006   H1   187   THR    HA 3006     0.100700      1.00800 ; qtot 2.918
  3007  A3C   187   THR    CB 3007     0.365400     12.01000 ; qtot 3.283
  3008   H1   187   THR    HB 3008     0.004300      1.00800 ; qtot 3.288
  3009   CT   187   THR   CG2 3009    -0.243800     12.01000 ; qtot 3.044
  3010   HC   187   THR  HG21 3010     0.064200      1.00800 ; qtot 3.108
  3011   HC   187   THR  HG22 3011     0.064200      1.00800 ; qtot 3.172
  3012   HC   187   THR  HG23 3012     0.064200      1.00800 ; qtot 3.237
  3013   OH   187   THR   OG1 3013    -0.676100     16.00000 ; qtot 2.560
  3014   HO   187   THR   HG1 3014     0.410200      1.00800 ; qtot 2.971
  3015    C   187   THR     C 3015     0.597300     12.01000 ; qtot 3.568
  3016    O   187   THR     O 3016    -0.567900     16.00000 ; qtot 3.000
  3017    N   188   ARG     N 3017    -0.347900     14.01000 ; qtot 2.652
  3018    H   188   ARG     H 3018     0.274700      1.00800 ; qtot 2.927
  3019   CX   188   ARG    CA 3019    -0.263700     12.01000 ; qtot 2.663
  3020   H1   188   ARG    HA 3020     0.156000      1.00800 ; qtot 2.819
  3021   C8   188   ARG    CB 3021    -0.000700     12.01000 ; qtot 2.818
  3022   HC   188   ARG   HB2 3022     0.032700      1.00800 ; qtot 2.851
  3023   HC   188   ARG   HB3 3023     0.032700      1.00800 ; qtot 2.884
  3024   C8   188   ARG    CG 3024     0.039000     12.01000 ; qtot 2.923
  3025   HC   188   ARG   HG2 3025     0.028500      1.00800 ; qtot 2.951
  3026   HC   188   ARG   HG3 3026     0.028500      1.00800 ; qtot 2.980
  3027   C8   188   ARG    CD 3027     0.048600     12.01000 ; qtot 3.028
  3028   H1   188   ARG   HD2 3028     0.068700      1.00800 ; qtot 3.097
  3029   H1   188   ARG   HD3 3029     0.068700      1.00800 ; qtot 3.166
  3030   N2   188   ARG    NE 3030    -0.529500     14.01000 ; qtot 2.636
  3031    H   188   ARG    HE 3031     0.345600      1.00800 ; qtot 2.982
  3032   CA   188   ARG    CZ 3032     0.807600     12.01000 ; qtot 3.790
  3033   N2   188   ARG   NH1 3033    -0.862700     14.01000 ; qtot 2.927
  3034    H   188   ARG  HH11 3034     0.447800      1.00800 ; qtot 3.375
  3035    H   188   ARG  HH12 3035     0.447800      1.00800 ; qtot 3.822
  3036   N2   188   ARG   NH2 3036    -0.862700     14.01000 ; qtot 2.960
  3037    H   188   ARG  HH21 3037     0.447800      1.00800 ; qtot 3.408
  3038    H   188   ARG  HH22 3038     0.447800      1.00800 ; qtot 3.855
  3039    C   188   ARG     C 3039     0.734100     12.01000 ; qtot 4.589
  3040    O   188   ARG     O 3040    -0.589400     16.00000 ; qtot 4.000
  3041    N   189   GLN     N 3041    -0.415700     14.01000 ; qtot 3.584
  3042    H   189   GLN     H 3042     0.271900      1.00800 ; qtot 3.856
  3043   CX   189   GLN    CA 3043    -0.003100     12.01000 ; qtot 3.853
  3044   H1   189   GLN    HA 3044     0.085000      1.00800 ; qtot 3.938
  3045  A2C   189   GLN    CB 3045    -0.003600     12.01000 ; qtot 3.935
  3046   HC   189   GLN   HB2 3046     0.017100      1.00800 ; qtot 3.952
  3047   HC   189   GLN   HB3 3047     0.017100      1.00800 ; qtot 3.969
  3048  A2C   189   GLN    CG 3048    -0.064500     12.01000 ; qtot 3.904
  3049   HC   189   GLN   HG2 3049     0.035200      1.00800 ; qtot 3.939
  3050   HC   189   GLN   HG3 3050     0.035200      1.00800 ; qtot 3.975
  3051    C   189   GLN    CD 3051     0.695100     12.01000 ; qtot 4.670
  3052    O   189   GLN   OE1 3052    -0.608600     16.00000 ; qtot 4.061
  3053    N   189   GLN   NE2 3053    -0.940700     14.01000 ; qtot 3.120
  3054    H   189   GLN  HE21 3054     0.425100      1.00800 ; qtot 3.546
  3055    H   189   GLN  HE22 3055     0.425100      1.00800 ; qtot 3.971
  3056    C   189   GLN     C 3056     0.597300     12.01000 ; qtot 4.568
  3057    O   189   GLN     O 3057    -0.567900     16.00000 ; qtot 4.000
  3058    N   190   PHE     N 3058    -0.415700     14.01000 ; qtot 3.584
  3059    H   190   PHE     H 3059     0.271900      1.00800 ; qtot 3.856
  3060   CX   190   PHE    CA 3060    -0.002400     12.01000 ; qtot 3.854
  3061   H1   190   PHE    HA 3061     0.097800      1.00800 ; qtot 3.952
  3062   CT   190   PHE    CB 3062    -0.034300     12.01000 ; qtot 3.917
  3063   HC   190   PHE   HB2 3063     0.029500      1.00800 ; qtot 3.947
  3064   HC   190   PHE   HB3 3064     0.029500      1.00800 ; qtot 3.976
  3065   CA   190   PHE    CG 3065     0.011800     12.01000 ; qtot 3.988
  3066   CA   190   PHE   CD1 3066    -0.125600     12.01000 ; qtot 3.863
  3067   HA   190   PHE   HD1 3067     0.133000      1.00800 ; qtot 3.996
  3068   CA   190   PHE   CE1 3068    -0.170400     12.01000 ; qtot 3.825
  3069   HA   190   PHE   HE1 3069     0.143000      1.00800 ; qtot 3.968
  3070   CA   190   PHE    CZ 3070    -0.107200     12.01000 ; qtot 3.861
  3071   HA   190   PHE    HZ 3071     0.129700      1.00800 ; qtot 3.991
  3072   CA   190   PHE   CE2 3072    -0.170400     12.01000 ; qtot 3.820
  3073   HA   190   PHE   HE2 3073     0.143000      1.00800 ; qtot 3.963
  3074   CA   190   PHE   CD2 3074    -0.125600     12.01000 ; qtot 3.838
  3075   HA   190   PHE   HD2 3075     0.133000      1.00800 ; qtot 3.971
  3076    C   190   PHE     C 3076     0.597300     12.01000 ; qtot 4.568
  3077    O   190   PHE     O 3077    -0.567900     16.00000 ; qtot 4.000
  3078    N   191   LEU     N 3078    -0.415700     14.01000 ; qtot 3.584
  3079    H   191   LEU     H 3079     0.271900      1.00800 ; qtot 3.856
  3080   CX   191   LEU    CA 3080    -0.051800     12.01000 ; qtot 3.804
  3081   H1   191   LEU    HA 3081     0.092200      1.00800 ; qtot 3.897
  3082  A2C   191   LEU    CB 3082    -0.110200     12.01000 ; qtot 3.786
  3083   HC   191   LEU   HB2 3083     0.045700      1.00800 ; qtot 3.832
  3084   HC   191   LEU   HB3 3084     0.045700      1.00800 ; qtot 3.878
  3085  A3C   191   LEU    CG 3085     0.353100     12.01000 ; qtot 4.231
  3086   HC   191   LEU    HG 3086    -0.036100      1.00800 ; qtot 4.195
  3087   CT   191   LEU   CD1 3087    -0.412100     12.01000 ; qtot 3.783
  3088   HC   191   LEU  HD11 3088     0.100000      1.00800 ; qtot 3.883
  3089   HC   191   LEU  HD12 3089     0.100000      1.00800 ; qtot 3.983
  3090   HC   191   LEU  HD13 3090     0.100000      1.00800 ; qtot 4.083
  3091   CT   191   LEU   CD2 3091    -0.412100     12.01000 ; qtot 3.671
  3092   HC   191   LEU  HD21 3092     0.100000      1.00800 ; qtot 3.771
  3093   HC   191   LEU  HD22 3093     0.100000      1.00800 ; qtot 3.871
  3094   HC   191   LEU  HD23 3094     0.100000      1.00800 ; qtot 3.971
  3095    C   191   LEU     C 3095     0.597300     12.01000 ; qtot 4.568
  3096    O   191   LEU     O 3096    -0.567900     16.00000 ; qtot 4.000
  3097    N   192   MET     N 3097    -0.415700     14.01000 ; qtot 3.584
  3098    H   192   MET     H 3098     0.271900      1.00800 ; qtot 3.856
  3099   CX   192   MET    CA 3099    -0.023700     12.01000 ; qtot 3.833
  3100   H1   192   MET    HA 3100     0.088000      1.00800 ; qtot 3.921
  3101  A2C   192   MET    CB 3101     0.034200     12.01000 ; qtot 3.955
  3102   HC   192   MET   HB2 3102     0.024100      1.00800 ; qtot 3.979
  3103   HC   192   MET   HB3 3103     0.024100      1.00800 ; qtot 4.003
  3104  A2C   192   MET    CG 3104     0.001800     12.01000 ; qtot 4.005
  3105   H1   192   MET   HG2 3105     0.044000      1.00800 ; qtot 4.049
  3106   H1   192   MET   HG3 3106     0.044000      1.00800 ; qtot 4.093
  3107    S   192   MET    SD 3107    -0.273700     32.06000 ; qtot 3.819
  3108   CT   192   MET    CE 3108    -0.053600     12.01000 ; qtot 3.765
  3109   H1   192   MET   HE1 3109     0.068400      1.00800 ; qtot 3.834
  3110   H1   192   MET   HE2 3110     0.068400      1.00800 ; qtot 3.902
  3111   H1   192   MET   HE3 3111     0.068400      1.00800 ; qtot 3.971
  3112    C   192   MET     C 3112     0.597300     12.01000 ; qtot 4.568
  3113    O   192   MET     O 3113    -0.567900     16.00000 ; qtot 4.000
  3114    N   193   SER     N 3114    -0.415700     14.01000 ; qtot 3.584
  3115    H   193   SER     H 3115     0.271900      1.00800 ; qtot 3.856
  3116   CX   193   SER    CA 3116    -0.024900     12.01000 ; qtot 3.831
  3117   H1   193   SER    HA 3117     0.084300      1.00800 ; qtot 3.916
  3118  A2C   193   SER    CB 3118     0.211700     12.01000 ; qtot 4.127
  3119   H1   193   SER   HB2 3119     0.035200      1.00800 ; qtot 4.163
  3120   H1   193   SER   HB3 3120     0.035200      1.00800 ; qtot 4.198
  3121   OH   193   SER    OG 3121    -0.654600     16.00000 ; qtot 3.543
  3122   HO   193   SER    HG 3122     0.427500      1.00800 ; qtot 3.971
  3123    C   193   SER     C 3123     0.597300     12.01000 ; qtot 4.568
  3124    O   193   SER     O 3124    -0.567900     16.00000 ; qtot 4.000
  3125    N   194   ASP     N 3125    -0.516300     14.01000 ; qtot 3.484
  3126    H   194   ASP     H 3126     0.293600      1.00800 ; qtot 3.777
  3127   CX   194   ASP    CA 3127     0.038100     12.01000 ; qtot 3.815
  3128   H1   194   ASP    HA 3128     0.088000      1.00800 ; qtot 3.903
  3129  A2C   194   ASP    CB 3129    -0.030300     12.01000 ; qtot 3.873
  3130   HC   194   ASP   HB2 3130    -0.012200      1.00800 ; qtot 3.861
  3131   HC   194   ASP   HB3 3131    -0.012200      1.00800 ; qtot 3.849
  3132   CO   194   ASP    CG 3132     0.799400     12.01000 ; qtot 4.648
  3133   O2   194   ASP   OD1 3133    -0.801400     16.00000 ; qtot 3.847
  3134   O2   194   ASP   OD2 3134    -0.801400     16.00000 ; qtot 3.045
  3135    C   194   ASP     C 3135     0.536600     12.01000 ; qtot 3.582
  3136    O   194   ASP     O 3136    -0.581900     16.00000 ; qtot 3.000
  3137    N   195   LYS     N 3137    -0.347900     14.01000 ; qtot 2.652
  3138    H   195   LYS     H 3138     0.274700      1.00800 ; qtot 2.927
  3139   CX   195   LYS    CA 3139    -0.240000     12.01000 ; qtot 2.687
  3140   H1   195   LYS    HA 3140     0.142600      1.00800 ; qtot 2.829
  3141   C8   195   LYS    CB 3141    -0.009400     12.01000 ; qtot 2.820
  3142   HC   195   LYS   HB2 3142     0.036200      1.00800 ; qtot 2.856
  3143   HC   195   LYS   HB3 3143     0.036200      1.00800 ; qtot 2.892
  3144   C8   195   LYS    CG 3144     0.018700     12.01000 ; qtot 2.911
  3145   HC   195   LYS   HG2 3145     0.010300      1.00800 ; qtot 2.921
  3146   HC   195   LYS   HG3 3146     0.010300      1.00800 ; qtot 2.932
  3147   C8   195   LYS    CD 3147    -0.047900     12.01000 ; qtot 2.884
  3148   HC   195   LYS   HD2 3148     0.062100      1.00800 ; qtot 2.946
  3149   HC   195   LYS   HD3 3149     0.062100      1.00800 ; qtot 3.008
  3150   C8   195   LYS    CE 3150    -0.014300     12.01000 ; qtot 2.994
  3151   HP   195   LYS   HE2 3151     0.113500      1.00800 ; qtot 3.107
  3152   HP   195   LYS   HE3 3152     0.113500      1.00800 ; qtot 3.221
  3153   N3   195   LYS    NZ 3153    -0.385400     14.01000 ; qtot 2.835
  3154    H   195   LYS   HZ1 3154     0.340000      1.00800 ; qtot 3.175
  3155    H   195   LYS   HZ2 3155     0.340000      1.00800 ; qtot 3.515
  3156    H   195   LYS   HZ3 3156     0.340000      1.00800 ; qtot 3.855
  3157    C   195   LYS     C 3157     0.734100     12.01000 ; qtot 4.589
  3158    O   195   LYS     O 3158    -0.589400     16.00000 ; qtot 4.000
  3159    N   196   PRO     N 3159    -0.254800     14.01000 ; qtot 3.745
  3160   CT   196   PRO    CD 3160     0.019200     12.01000 ; qtot 3.764
  3161   H1   196   PRO   HD2 3161     0.039100      1.00800 ; qtot 3.804
  3162   H1   196   PRO   HD3 3162     0.039100      1.00800 ; qtot 3.843
  3163   CT   196   PRO    CG 3163     0.018900     12.01000 ; qtot 3.862
  3164   HC   196   PRO   HG2 3164     0.021300      1.00800 ; qtot 3.883
  3165   HC   196   PRO   HG3 3165     0.021300      1.00800 ; qtot 3.904
  3166   CT   196   PRO    CB 3166    -0.007000     12.01000 ; qtot 3.897
  3167   HC   196   PRO   HB2 3167     0.025300      1.00800 ; qtot 3.922
  3168   HC   196   PRO   HB3 3168     0.025300      1.00800 ; qtot 3.948
  3169   CX   196   PRO    CA 3169    -0.026600     12.01000 ; qtot 3.921
  3170   H1   196   PRO    HA 3170     0.064100      1.00800 ; qtot 3.985
  3171    C   196   PRO     C 3171     0.589600     12.01000 ; qtot 4.575
  3172    O   196   PRO     O 3172    -0.574800     16.00000 ; qtot 4.000
  3173    N   197   LEU     N 3173    -0.415700     14.01000 ; qtot 3.584
  3174    H   197   LEU     H 3174     0.271900      1.00800 ; qtot 3.856
  3175   CX   197   LEU    CA 3175    -0.051800     12.01000 ; qtot 3.804
  3176   H1   197   LEU    HA 3176     0.092200      1.00800 ; qtot 3.897
  3177  A2C   197   LEU    CB 3177    -0.110200     12.01000 ; qtot 3.786
  3178   HC   197   LEU   HB2 3178     0.045700      1.00800 ; qtot 3.832
  3179   HC   197   LEU   HB3 3179     0.045700      1.00800 ; qtot 3.878
  3180  A3C   197   LEU    CG 3180     0.353100     12.01000 ; qtot 4.231
  3181   HC   197   LEU    HG 3181    -0.036100      1.00800 ; qtot 4.195
  3182   CT   197   LEU   CD1 3182    -0.412100     12.01000 ; qtot 3.783
  3183   HC   197   LEU  HD11 3183     0.100000      1.00800 ; qtot 3.883
  3184   HC   197   LEU  HD12 3184     0.100000      1.00800 ; qtot 3.983
  3185   HC   197   LEU  HD13 3185     0.100000      1.00800 ; qtot 4.083
  3186   CT   197   LEU   CD2 3186    -0.412100     12.01000 ; qtot 3.671
  3187   HC   197   LEU  HD21 3187     0.100000      1.00800 ; qtot 3.771
  3188   HC   197   LEU  HD22 3188     0.100000      1.00800 ; qtot 3.871
  3189   HC   197   LEU  HD23 3189     0.100000      1.00800 ; qtot 3.971
  3190    C   197   LEU     C 3190     0.597300     12.01000 ; qtot 4.568
  3191    O   197   LEU     O 3191    -0.567900     16.00000 ; qtot 4.000
  3192    N   198   HIE     N 3192    -0.415700     14.01000 ; qtot 3.584
  3193    H   198   HIE     H 3193     0.271900      1.00800 ; qtot 3.856
  3194   CX   198   HIE    CA 3194    -0.058100     12.01000 ; qtot 3.798
  3195   H1   198   HIE    HA 3195     0.136000      1.00800 ; qtot 3.934
  3196   CT   198   HIE    CB 3196    -0.007400     12.01000 ; qtot 3.927
  3197   HC   198   HIE   HB2 3197     0.036700      1.00800 ; qtot 3.963
  3198   HC   198   HIE   HB3 3198     0.036700      1.00800 ; qtot 4.000
  3199   CC   198   HIE    CG 3199     0.186800     12.01000 ; qtot 4.187
  3200   NB   198   HIE   ND1 3200    -0.543200     14.01000 ; qtot 3.644
  3201   CR   198   HIE   CE1 3201     0.163500     12.01000 ; qtot 3.807
  3202   H5   198   HIE   HE1 3202     0.143500      1.00800 ; qtot 3.951
  3203   NA   198   HIE   NE2 3203    -0.279500     14.01000 ; qtot 3.671
  3204    H   198   HIE   HE2 3204     0.333900      1.00800 ; qtot 4.005
  3205   CW   198   HIE   CD2 3205    -0.220700     12.01000 ; qtot 3.784
  3206   H4   198   HIE   HD2 3206     0.186200      1.00800 ; qtot 3.971
  3207    C   198   HIE     C 3207     0.597300     12.01000 ; qtot 4.568
  3208    O   198   HIE     O 3208    -0.567900     16.00000 ; qtot 4.000
  3209    N   199   LEU     N 3209    -0.415700     14.01000 ; qtot 3.584
  3210    H   199   LEU     H 3210     0.271900      1.00800 ; qtot 3.856
  3211   CX   199   LEU    CA 3211    -0.051800     12.01000 ; qtot 3.804
  3212   H1   199   LEU    HA 3212     0.092200      1.00800 ; qtot 3.897
  3213  A2C   199   LEU    CB 3213    -0.110200     12.01000 ; qtot 3.786
  3214   HC   199   LEU   HB2 3214     0.045700      1.00800 ; qtot 3.832
  3215   HC   199   LEU   HB3 3215     0.045700      1.00800 ; qtot 3.878
  3216  A3C   199   LEU    CG 3216     0.353100     12.01000 ; qtot 4.231
  3217   HC   199   LEU    HG 3217    -0.036100      1.00800 ; qtot 4.195
  3218   CT   199   LEU   CD1 3218    -0.412100     12.01000 ; qtot 3.783
  3219   HC   199   LEU  HD11 3219     0.100000      1.00800 ; qtot 3.883
  3220   HC   199   LEU  HD12 3220     0.100000      1.00800 ; qtot 3.983
  3221   HC   199   LEU  HD13 3221     0.100000      1.00800 ; qtot 4.083
  3222   CT   199   LEU   CD2 3222    -0.412100     12.01000 ; qtot 3.671
  3223   HC   199   LEU  HD21 3223     0.100000      1.00800 ; qtot 3.771
  3224   HC   199   LEU  HD22 3224     0.100000      1.00800 ; qtot 3.871
  3225   HC   199   LEU  HD23 3225     0.100000      1.00800 ; qtot 3.971
  3226    C   199   LEU     C 3226     0.597300     12.01000 ; qtot 4.568
  3227    O   199   LEU     O 3227    -0.567900     16.00000 ; qtot 4.000
  3228    N   200   GLU     N 3228    -0.516300     14.01000 ; qtot 3.484
  3229    H   200   GLU     H 3229     0.293600      1.00800 ; qtot 3.777
  3230   CX   200   GLU    CA 3230     0.039700     12.01000 ; qtot 3.817
  3231   H1   200   GLU    HA 3231     0.110500      1.00800 ; qtot 3.928
  3232  A2C   200   GLU    CB 3232     0.056000     12.01000 ; qtot 3.984
  3233   HC   200   GLU   HB2 3233    -0.017300      1.00800 ; qtot 3.966
  3234   HC   200   GLU   HB3 3234    -0.017300      1.00800 ; qtot 3.949
  3235  A2C   200   GLU    CG 3235     0.013600     12.01000 ; qtot 3.963
  3236   HC   200   GLU   HG2 3236    -0.042500      1.00800 ; qtot 3.920
  3237   HC   200   GLU   HG3 3237    -0.042500      1.00800 ; qtot 3.878
  3238   CO   200   GLU    CD 3238     0.805400     12.01000 ; qtot 4.683
  3239   O2   200   GLU   OE1 3239    -0.818800     16.00000 ; qtot 3.864
  3240   O2   200   GLU   OE2 3240    -0.818800     16.00000 ; qtot 3.045
  3241    C   200   GLU     C 3241     0.536600     12.01000 ; qtot 3.582
  3242    O   200   GLU     O 3242    -0.581900     16.00000 ; qtot 3.000
  3243    N   201   ALA     N 3243    -0.415700     14.01000 ; qtot 2.584
  3244    H   201   ALA     H 3244     0.271900      1.00800 ; qtot 2.856
  3245   CX   201   ALA    CA 3245     0.033700     12.01000 ; qtot 2.890
  3246   H1   201   ALA    HA 3246     0.082300      1.00800 ; qtot 2.972
  3247   CT   201   ALA    CB 3247    -0.182500     12.01000 ; qtot 2.790
  3248   HC   201   ALA   HB1 3248     0.060300      1.00800 ; qtot 2.850
  3249   HC   201   ALA   HB2 3249     0.060300      1.00800 ; qtot 2.910
  3250   HC   201   ALA   HB3 3250     0.060300      1.00800 ; qtot 2.971
  3251    C   201   ALA     C 3251     0.597300     12.01000 ; qtot 3.568
  3252    O   201   ALA     O 3252    -0.567900     16.00000 ; qtot 3.000
  3253    N   202   SER     N 3253    -0.415700     14.01000 ; qtot 2.584
  3254    H   202   SER     H 3254     0.271900      1.00800 ; qtot 2.856
  3255   CX   202   SER    CA 3255    -0.024900     12.01000 ; qtot 2.831
  3256   H1   202   SER    HA 3256     0.084300      1.00800 ; qtot 2.916
  3257  A2C   202   SER    CB 3257     0.211700     12.01000 ; qtot 3.127
  3258   H1   202   SER   HB2 3258     0.035200      1.00800 ; qtot 3.163
  3259   H1   202   SER   HB3 3259     0.035200      1.00800 ; qtot 3.198
  3260   OH   202   SER    OG 3260    -0.654600     16.00000 ; qtot 2.543
  3261   HO   202   SER    HG 3261     0.427500      1.00800 ; qtot 2.971
  3262    C   202   SER     C 3262     0.597300     12.01000 ; qtot 3.568
  3263    O   202   SER     O 3263    -0.567900     16.00000 ; qtot 3.000
  3264    N   203   LEU     N 3264    -0.415700     14.01000 ; qtot 2.584
  3265    H   203   LEU     H 3265     0.271900      1.00800 ; qtot 2.856
  3266   CX   203   LEU    CA 3266    -0.051800     12.01000 ; qtot 2.804
  3267   H1   203   LEU    HA 3267     0.092200      1.00800 ; qtot 2.897
  3268  A2C   203   LEU    CB 3268    -0.110200     12.01000 ; qtot 2.786
  3269   HC   203   LEU   HB2 3269     0.045700      1.00800 ; qtot 2.832
  3270   HC   203   LEU   HB3 3270     0.045700      1.00800 ; qtot 2.878
  3271  A3C   203   LEU    CG 3271     0.353100     12.01000 ; qtot 3.231
  3272   HC   203   LEU    HG 3272    -0.036100      1.00800 ; qtot 3.195
  3273   CT   203   LEU   CD1 3273    -0.412100     12.01000 ; qtot 2.783
  3274   HC   203   LEU  HD11 3274     0.100000      1.00800 ; qtot 2.883
  3275   HC   203   LEU  HD12 3275     0.100000      1.00800 ; qtot 2.983
  3276   HC   203   LEU  HD13 3276     0.100000      1.00800 ; qtot 3.083
  3277   CT   203   LEU   CD2 3277    -0.412100     12.01000 ; qtot 2.671
  3278   HC   203   LEU  HD21 3278     0.100000      1.00800 ; qtot 2.771
  3279   HC   203   LEU  HD22 3279     0.100000      1.00800 ; qtot 2.871
  3280   HC   203   LEU  HD23 3280     0.100000      1.00800 ; qtot 2.971
  3281    C   203   LEU     C 3281     0.597300     12.01000 ; qtot 3.568
  3282    O   203   LEU     O 3282    -0.567900     16.00000 ; qtot 3.000
  3283    N   204   ASP     N 3283    -0.516300     14.01000 ; qtot 2.484
  3284    H   204   ASP     H 3284     0.293600      1.00800 ; qtot 2.777
  3285   CX   204   ASP    CA 3285     0.038100     12.01000 ; qtot 2.815
  3286   H1   204   ASP    HA 3286     0.088000      1.00800 ; qtot 2.903
  3287  A2C   204   ASP    CB 3287    -0.030300     12.01000 ; qtot 2.873
  3288   HC   204   ASP   HB2 3288    -0.012200      1.00800 ; qtot 2.861
  3289   HC   204   ASP   HB3 3289    -0.012200      1.00800 ; qtot 2.849
  3290   CO   204   ASP    CG 3290     0.799400     12.01000 ; qtot 3.648
  3291   O2   204   ASP   OD1 3291    -0.801400     16.00000 ; qtot 2.847
  3292   O2   204   ASP   OD2 3292    -0.801400     16.00000 ; qtot 2.045
  3293    C   204   ASP     C 3293     0.536600     12.01000 ; qtot 2.582
  3294    O   204   ASP     O 3294    -0.581900     16.00000 ; qtot 2.000
  3295    N   205   LYS     N 3295    -0.347900     14.01000 ; qtot 1.652
  3296    H   205   LYS     H 3296     0.274700      1.00800 ; qtot 1.927
  3297   CX   205   LYS    CA 3297    -0.240000     12.01000 ; qtot 1.687
  3298   H1   205   LYS    HA 3298     0.142600      1.00800 ; qtot 1.829
  3299   C8   205   LYS    CB 3299    -0.009400     12.01000 ; qtot 1.820
  3300   HC   205   LYS   HB2 3300     0.036200      1.00800 ; qtot 1.856
  3301   HC   205   LYS   HB3 3301     0.036200      1.00800 ; qtot 1.892
  3302   C8   205   LYS    CG 3302     0.018700     12.01000 ; qtot 1.911
  3303   HC   205   LYS   HG2 3303     0.010300      1.00800 ; qtot 1.921
  3304   HC   205   LYS   HG3 3304     0.010300      1.00800 ; qtot 1.932
  3305   C8   205   LYS    CD 3305    -0.047900     12.01000 ; qtot 1.884
  3306   HC   205   LYS   HD2 3306     0.062100      1.00800 ; qtot 1.946
  3307   HC   205   LYS   HD3 3307     0.062100      1.00800 ; qtot 2.008
  3308   C8   205   LYS    CE 3308    -0.014300     12.01000 ; qtot 1.994
  3309   HP   205   LYS   HE2 3309     0.113500      1.00800 ; qtot 2.107
  3310   HP   205   LYS   HE3 3310     0.113500      1.00800 ; qtot 2.221
  3311   N3   205   LYS    NZ 3311    -0.385400     14.01000 ; qtot 1.835
  3312    H   205   LYS   HZ1 3312     0.340000      1.00800 ; qtot 2.175
  3313    H   205   LYS   HZ2 3313     0.340000      1.00800 ; qtot 2.515
  3314    H   205   LYS   HZ3 3314     0.340000      1.00800 ; qtot 2.855
  3315    C   205   LYS     C 3315     0.734100     12.01000 ; qtot 3.589
  3316    O   205   LYS     O 3316    -0.589400     16.00000 ; qtot 3.000
  3317    N   206   GLU     N 3317    -0.516300     14.01000 ; qtot 2.484
  3318    H   206   GLU     H 3318     0.293600      1.00800 ; qtot 2.777
  3319   CX   206   GLU    CA 3319     0.039700     12.01000 ; qtot 2.817
  3320   H1   206   GLU    HA 3320     0.110500      1.00800 ; qtot 2.928
  3321  A2C   206   GLU    CB 3321     0.056000     12.01000 ; qtot 2.984
  3322   HC   206   GLU   HB2 3322    -0.017300      1.00800 ; qtot 2.966
  3323   HC   206   GLU   HB3 3323    -0.017300      1.00800 ; qtot 2.949
  3324  A2C   206   GLU    CG 3324     0.013600     12.01000 ; qtot 2.963
  3325   HC   206   GLU   HG2 3325    -0.042500      1.00800 ; qtot 2.920
  3326   HC   206   GLU   HG3 3326    -0.042500      1.00800 ; qtot 2.878
  3327   CO   206   GLU    CD 3327     0.805400     12.01000 ; qtot 3.683
  3328   O2   206   GLU   OE1 3328    -0.818800     16.00000 ; qtot 2.864
  3329   O2   206   GLU   OE2 3329    -0.818800     16.00000 ; qtot 2.045
  3330    C   206   GLU     C 3330     0.536600     12.01000 ; qtot 2.582
  3331    O   206   GLU     O 3331    -0.581900     16.00000 ; qtot 2.000
  3332    N   207   ILE     N 3332    -0.415700     14.01000 ; qtot 1.584
  3333    H   207   ILE     H 3333     0.271900      1.00800 ; qtot 1.856
  3334   CX   207   ILE    CA 3334    -0.059700     12.01000 ; qtot 1.797
  3335   H1   207   ILE    HA 3335     0.086900      1.00800 ; qtot 1.883
  3336  A3C   207   ILE    CB 3336     0.130300     12.01000 ; qtot 2.014
  3337   HC   207   ILE    HB 3337     0.018700      1.00800 ; qtot 2.032
  3338   CT   207   ILE   CG2 3338    -0.320400     12.01000 ; qtot 1.712
  3339   HC   207   ILE  HG21 3339     0.088200      1.00800 ; qtot 1.800
  3340   HC   207   ILE  HG22 3340     0.088200      1.00800 ; qtot 1.888
  3341   HC   207   ILE  HG23 3341     0.088200      1.00800 ; qtot 1.977
  3342  A2C   207   ILE   CG1 3342    -0.043000     12.01000 ; qtot 1.934
  3343   HC   207   ILE  HG12 3343     0.023600      1.00800 ; qtot 1.957
  3344   HC   207   ILE  HG13 3344     0.023600      1.00800 ; qtot 1.981
  3345   CT   207   ILE   CD1 3345    -0.066000     12.01000 ; qtot 1.915
  3346   HC   207   ILE  HD11 3346     0.018600      1.00800 ; qtot 1.933
  3347   HC   207   ILE  HD12 3347     0.018600      1.00800 ; qtot 1.952
  3348   HC   207   ILE  HD13 3348     0.018600      1.00800 ; qtot 1.971
  3349    C   207   ILE     C 3349     0.597300     12.01000 ; qtot 2.568
  3350    O   207   ILE     O 3350    -0.567900     16.00000 ; qtot 2.000
  3351    N   208   TYR     N 3351    -0.415700     14.01000 ; qtot 1.584
  3352    H   208   TYR     H 3352     0.271900      1.00800 ; qtot 1.856
  3353   CX   208   TYR    CA 3353    -0.001400     12.01000 ; qtot 1.855
  3354   H1   208   TYR    HA 3354     0.087600      1.00800 ; qtot 1.942
  3355   CT   208   TYR    CB 3355    -0.015200     12.01000 ; qtot 1.927
  3356   HC   208   TYR   HB2 3356     0.029500      1.00800 ; qtot 1.957
  3357   HC   208   TYR   HB3 3357     0.029500      1.00800 ; qtot 1.986
  3358   CA   208   TYR    CG 3358    -0.001100     12.01000 ; qtot 1.985
  3359   CA   208   TYR   CD1 3359    -0.190600     12.01000 ; qtot 1.795
  3360   HA   208   TYR   HD1 3360     0.169900      1.00800 ; qtot 1.964
  3361   CA   208   TYR   CE1 3361    -0.234100     12.01000 ; qtot 1.730
  3362   HA   208   TYR   HE1 3362     0.165600      1.00800 ; qtot 1.896
  3363    C   208   TYR    CZ 3363     0.322600     12.01000 ; qtot 2.219
  3364   OH   208   TYR    OH 3364    -0.557900     16.00000 ; qtot 1.661
  3365   HO   208   TYR    HH 3365     0.399200      1.00800 ; qtot 2.060
  3366   CA   208   TYR   CE2 3366    -0.234100     12.01000 ; qtot 1.826
  3367   HA   208   TYR   HE2 3367     0.165600      1.00800 ; qtot 1.991
  3368   CA   208   TYR   CD2 3368    -0.190600     12.01000 ; qtot 1.801
  3369   HA   208   TYR   HD2 3369     0.169900      1.00800 ; qtot 1.971
  3370    C   208   TYR     C 3370     0.597300     12.01000 ; qtot 2.568
  3371    O   208   TYR     O 3371    -0.567900     16.00000 ; qtot 2.000
  3372    N   209   TYR     N 3372    -0.415700     14.01000 ; qtot 1.584
  3373    H   209   TYR     H 3373     0.271900      1.00800 ; qtot 1.856
  3374   CX   209   TYR    CA 3374    -0.001400     12.01000 ; qtot 1.855
  3375   H1   209   TYR    HA 3375     0.087600      1.00800 ; qtot 1.942
  3376   CT   209   TYR    CB 3376    -0.015200     12.01000 ; qtot 1.927
  3377   HC   209   TYR   HB2 3377     0.029500      1.00800 ; qtot 1.957
  3378   HC   209   TYR   HB3 3378     0.029500      1.00800 ; qtot 1.986
  3379   CA   209   TYR    CG 3379    -0.001100     12.01000 ; qtot 1.985
  3380   CA   209   TYR   CD1 3380    -0.190600     12.01000 ; qtot 1.795
  3381   HA   209   TYR   HD1 3381     0.169900      1.00800 ; qtot 1.964
  3382   CA   209   TYR   CE1 3382    -0.234100     12.01000 ; qtot 1.730
  3383   HA   209   TYR   HE1 3383     0.165600      1.00800 ; qtot 1.896
  3384    C   209   TYR    CZ 3384     0.322600     12.01000 ; qtot 2.219
  3385   OH   209   TYR    OH 3385    -0.557900     16.00000 ; qtot 1.661
  3386   HO   209   TYR    HH 3386     0.399200      1.00800 ; qtot 2.060
  3387   CA   209   TYR   CE2 3387    -0.234100     12.01000 ; qtot 1.826
  3388   HA   209   TYR   HE2 3388     0.165600      1.00800 ; qtot 1.991
  3389   CA   209   TYR   CD2 3389    -0.190600     12.01000 ; qtot 1.801
  3390   HA   209   TYR   HD2 3390     0.169900      1.00800 ; qtot 1.971
  3391    C   209   TYR     C 3391     0.597300     12.01000 ; qtot 2.568
  3392    O   209   TYR     O 3392    -0.567900     16.00000 ; qtot 2.000
  3393    N   210   HIE     N 3393    -0.415700     14.01000 ; qtot 1.584
  3394    H   210   HIE     H 3394     0.271900      1.00800 ; qtot 1.856
  3395   CX   210   HIE    CA 3395    -0.058100     12.01000 ; qtot 1.798
  3396   H1   210   HIE    HA 3396     0.136000      1.00800 ; qtot 1.934
  3397   CT   210   HIE    CB 3397    -0.007400     12.01000 ; qtot 1.927
  3398   HC   210   HIE   HB2 3398     0.036700      1.00800 ; qtot 1.963
  3399   HC   210   HIE   HB3 3399     0.036700      1.00800 ; qtot 2.000
  3400   CC   210   HIE    CG 3400     0.186800     12.01000 ; qtot 2.187
  3401   NB   210   HIE   ND1 3401    -0.543200     14.01000 ; qtot 1.644
  3402   CR   210   HIE   CE1 3402     0.163500     12.01000 ; qtot 1.807
  3403   H5   210   HIE   HE1 3403     0.143500      1.00800 ; qtot 1.951
  3404   NA   210   HIE   NE2 3404    -0.279500     14.01000 ; qtot 1.671
  3405    H   210   HIE   HE2 3405     0.333900      1.00800 ; qtot 2.005
  3406   CW   210   HIE   CD2 3406    -0.220700     12.01000 ; qtot 1.784
  3407   H4   210   HIE   HD2 3407     0.186200      1.00800 ; qtot 1.971
  3408    C   210   HIE     C 3408     0.597300     12.01000 ; qtot 2.568
  3409    O   210   HIE     O 3409    -0.567900     16.00000 ; qtot 2.000
  3410    N   211   GLY     N 3410    -0.415700     14.01000 ; qtot 1.584
  3411    H   211   GLY     H 3411     0.271900      1.00800 ; qtot 1.856
  3412   CX   211   GLY    CA 3412    -0.025200     12.01000 ; qtot 1.831
  3413   H1   211   GLY   HA2 3413     0.069800      1.00800 ; qtot 1.901
  3414   H1   211   GLY   HA3 3414     0.069800      1.00800 ; qtot 1.971
  3415    C   211   GLY     C 3415     0.597300     12.01000 ; qtot 2.568
  3416    O   211   GLY     O 3416    -0.567900     16.00000 ; qtot 2.000
  3417    N   212   GLU     N 3417    -0.516300     14.01000 ; qtot 1.484
  3418    H   212   GLU     H 3418     0.293600      1.00800 ; qtot 1.777
  3419   CX   212   GLU    CA 3419     0.039700     12.01000 ; qtot 1.817
  3420   H1   212   GLU    HA 3420     0.110500      1.00800 ; qtot 1.928
  3421  A2C   212   GLU    CB 3421     0.056000     12.01000 ; qtot 1.984
  3422   HC   212   GLU   HB2 3422    -0.017300      1.00800 ; qtot 1.966
  3423   HC   212   GLU   HB3 3423    -0.017300      1.00800 ; qtot 1.949
  3424  A2C   212   GLU    CG 3424     0.013600     12.01000 ; qtot 1.963
  3425   HC   212   GLU   HG2 3425    -0.042500      1.00800 ; qtot 1.920
  3426   HC   212   GLU   HG3 3426    -0.042500      1.00800 ; qtot 1.878
  3427   CO   212   GLU    CD 3427     0.805400     12.01000 ; qtot 2.683
  3428   O2   212   GLU   OE1 3428    -0.818800     16.00000 ; qtot 1.864
  3429   O2   212   GLU   OE2 3429    -0.818800     16.00000 ; qtot 1.045
  3430    C   212   GLU     C 3430     0.536600     12.01000 ; qtot 1.582
  3431    O   212   GLU     O 3431    -0.581900     16.00000 ; qtot 1.000
  3432    N   213   PRO     N 3432    -0.254800     14.01000 ; qtot 0.745
  3433   CT   213   PRO    CD 3433     0.019200     12.01000 ; qtot 0.764
  3434   H1   213   PRO   HD2 3434     0.039100      1.00800 ; qtot 0.804
  3435   H1   213   PRO   HD3 3435     0.039100      1.00800 ; qtot 0.843
  3436   CT   213   PRO    CG 3436     0.018900     12.01000 ; qtot 0.862
  3437   HC   213   PRO   HG2 3437     0.021300      1.00800 ; qtot 0.883
  3438   HC   213   PRO   HG3 3438     0.021300      1.00800 ; qtot 0.904
  3439   CT   213   PRO    CB 3439    -0.007000     12.01000 ; qtot 0.897
  3440   HC   213   PRO   HB2 3440     0.025300      1.00800 ; qtot 0.922
  3441   HC   213   PRO   HB3 3441     0.025300      1.00800 ; qtot 0.948
  3442   CX   213   PRO    CA 3442    -0.026600     12.01000 ; qtot 0.921
  3443   H1   213   PRO    HA 3443     0.064100      1.00800 ; qtot 0.985
  3444    C   213   PRO     C 3444     0.589600     12.01000 ; qtot 1.575
  3445    O   213   PRO     O 3445    -0.574800     16.00000 ; qtot 1.000
  3446    N   214   ILE     N 3446    -0.415700     14.01000 ; qtot 0.584
  3447    H   214   ILE     H 3447     0.271900      1.00800 ; qtot 0.856
  3448   CX   214   ILE    CA 3448    -0.059700     12.01000 ; qtot 0.797
  3449   H1   214   ILE    HA 3449     0.086900      1.00800 ; qtot 0.883
  3450  A3C   214   ILE    CB 3450     0.130300     12.01000 ; qtot 1.014
  3451   HC   214   ILE    HB 3451     0.018700      1.00800 ; qtot 1.032
  3452   CT   214   ILE   CG2 3452    -0.320400     12.01000 ; qtot 0.712
  3453   HC   214   ILE  HG21 3453     0.088200      1.00800 ; qtot 0.800
  3454   HC   214   ILE  HG22 3454     0.088200      1.00800 ; qtot 0.888
  3455   HC   214   ILE  HG23 3455     0.088200      1.00800 ; qtot 0.977
  3456  A2C   214   ILE   CG1 3456    -0.043000     12.01000 ; qtot 0.934
  3457   HC   214   ILE  HG12 3457     0.023600      1.00800 ; qtot 0.957
  3458   HC   214   ILE  HG13 3458     0.023600      1.00800 ; qtot 0.981
  3459   CT   214   ILE   CD1 3459    -0.066000     12.01000 ; qtot 0.915
  3460   HC   214   ILE  HD11 3460     0.018600      1.00800 ; qtot 0.933
  3461   HC   214   ILE  HD12 3461     0.018600      1.00800 ; qtot 0.952
  3462   HC   214   ILE  HD13 3462     0.018600      1.00800 ; qtot 0.971
  3463    C   214   ILE     C 3463     0.597300     12.01000 ; qtot 1.568
  3464    O   214   ILE     O 3464    -0.567900     16.00000 ; qtot 1.000
  3465    N   215   SER     N 3465    -0.415700     14.01000 ; qtot 0.584
  3466    H   215   SER     H 3466     0.271900      1.00800 ; qtot 0.856
  3467   CX   215   SER    CA 3467    -0.024900     12.01000 ; qtot 0.831
  3468   H1   215   SER    HA 3468     0.084300      1.00800 ; qtot 0.916
  3469  A2C   215   SER    CB 3469     0.211700     12.01000 ; qtot 1.127
  3470   H1   215   SER   HB2 3470     0.035200      1.00800 ; qtot 1.163
  3471   H1   215   SER   HB3 3471     0.035200      1.00800 ; qtot 1.198
  3472   OH   215   SER    OG 3472    -0.654600     16.00000 ; qtot 0.543
  3473   HO   215   SER    HG 3473     0.427500      1.00800 ; qtot 0.971
  3474    C   215   SER     C 3474     0.597300     12.01000 ; qtot 1.568
  3475    O   215   SER     O 3475    -0.567900     16.00000 ; qtot 1.000
  3476    N   216   VAL     N 3476    -0.415700     14.01000 ; qtot 0.584
  3477    H   216   VAL     H 3477     0.271900      1.00800 ; qtot 0.856
  3478   CX   216   VAL    CA 3478    -0.087500     12.01000 ; qtot 0.769
  3479   H1   216   VAL    HA 3479     0.096900      1.00800 ; qtot 0.866
  3480  A3C   216   VAL    CB 3480     0.298500     12.01000 ; qtot 1.164
  3481   HC   216   VAL    HB 3481    -0.029700      1.00800 ; qtot 1.134
  3482   CT   216   VAL   CG1 3482    -0.319200     12.01000 ; qtot 0.815
  3483   HC   216   VAL  HG11 3483     0.079100      1.00800 ; qtot 0.894
  3484   HC   216   VAL  HG12 3484     0.079100      1.00800 ; qtot 0.973
  3485   HC   216   VAL  HG13 3485     0.079100      1.00800 ; qtot 1.053
  3486   CT   216   VAL   CG2 3486    -0.319200     12.01000 ; qtot 0.733
  3487   HC   216   VAL  HG21 3487     0.079100      1.00800 ; qtot 0.812
  3488   HC   216   VAL  HG22 3488     0.079100      1.00800 ; qtot 0.892
  3489   HC   216   VAL  HG23 3489     0.079100      1.00800 ; qtot 0.971
  3490    C   216   VAL     C 3490     0.597300     12.01000 ; qtot 1.568
  3491    O   216   VAL     O 3491    -0.567900     16.00000 ; qtot 1.000
  3492    N   217   ASN     N 3492    -0.415700     14.01000 ; qtot 0.584
  3493    H   217   ASN     H 3493     0.271900      1.00800 ; qtot 0.856
  3494   CX   217   ASN    CA 3494     0.014300     12.01000 ; qtot 0.871
  3495   H1   217   ASN    HA 3495     0.104800      1.00800 ; qtot 0.975
  3496  A2C   217   ASN    CB 3496    -0.204100     12.01000 ; qtot 0.771
  3497   HC   217   ASN   HB2 3497     0.079700      1.00800 ; qtot 0.851
  3498   HC   217   ASN   HB3 3498     0.079700      1.00800 ; qtot 0.931
  3499    C   217   ASN    CG 3499     0.713000     12.01000 ; qtot 1.644
  3500    O   217   ASN   OD1 3500    -0.593100     16.00000 ; qtot 1.051
  3501    N   217   ASN   ND2 3501    -0.919100     14.01000 ; qtot 0.131
  3502    H   217   ASN  HD21 3502     0.419600      1.00800 ; qtot 0.551
  3503    H   217   ASN  HD22 3503     0.419600      1.00800 ; qtot 0.971
  3504    C   217   ASN     C 3504     0.597300     12.01000 ; qtot 1.568
  3505    O   217   ASN     O 3505    -0.567900     16.00000 ; qtot 1.000
  3506    N   218   VAL     N 3506    -0.415700     14.01000 ; qtot 0.584
  3507    H   218   VAL     H 3507     0.271900      1.00800 ; qtot 0.856
  3508   CX   218   VAL    CA 3508    -0.087500     12.01000 ; qtot 0.769
  3509   H1   218   VAL    HA 3509     0.096900      1.00800 ; qtot 0.866
  3510  A3C   218   VAL    CB 3510     0.298500     12.01000 ; qtot 1.164
  3511   HC   218   VAL    HB 3511    -0.029700      1.00800 ; qtot 1.134
  3512   CT   218   VAL   CG1 3512    -0.319200     12.01000 ; qtot 0.815
  3513   HC   218   VAL  HG11 3513     0.079100      1.00800 ; qtot 0.894
  3514   HC   218   VAL  HG12 3514     0.079100      1.00800 ; qtot 0.973
  3515   HC   218   VAL  HG13 3515     0.079100      1.00800 ; qtot 1.053
  3516   CT   218   VAL   CG2 3516    -0.319200     12.01000 ; qtot 0.733
  3517   HC   218   VAL  HG21 3517     0.079100      1.00800 ; qtot 0.812
  3518   HC   218   VAL  HG22 3518     0.079100      1.00800 ; qtot 0.892
  3519   HC   218   VAL  HG23 3519     0.079100      1.00800 ; qtot 0.971
  3520    C   218   VAL     C 3520     0.597300     12.01000 ; qtot 1.568
  3521    O   218   VAL     O 3521    -0.567900     16.00000 ; qtot 1.000
  3522    N   219   HIE     N 3522    -0.415700     14.01000 ; qtot 0.584
  3523    H   219   HIE     H 3523     0.271900      1.00800 ; qtot 0.856
  3524   CX   219   HIE    CA 3524    -0.058100     12.01000 ; qtot 0.798
  3525   H1   219   HIE    HA 3525     0.136000      1.00800 ; qtot 0.934
  3526   CT   219   HIE    CB 3526    -0.007400     12.01000 ; qtot 0.927
  3527   HC   219   HIE   HB2 3527     0.036700      1.00800 ; qtot 0.963
  3528   HC   219   HIE   HB3 3528     0.036700      1.00800 ; qtot 1.000
  3529   CC   219   HIE    CG 3529     0.186800     12.01000 ; qtot 1.187
  3530   NB   219   HIE   ND1 3530    -0.543200     14.01000 ; qtot 0.644
  3531   CR   219   HIE   CE1 3531     0.163500     12.01000 ; qtot 0.807
  3532   H5   219   HIE   HE1 3532     0.143500      1.00800 ; qtot 0.951
  3533   NA   219   HIE   NE2 3533    -0.279500     14.01000 ; qtot 0.671
  3534    H   219   HIE   HE2 3534     0.333900      1.00800 ; qtot 1.005
  3535   CW   219   HIE   CD2 3535    -0.220700     12.01000 ; qtot 0.784
  3536   H4   219   HIE   HD2 3536     0.186200      1.00800 ; qtot 0.971
  3537    C   219   HIE     C 3537     0.597300     12.01000 ; qtot 1.568
  3538    O   219   HIE     O 3538    -0.567900     16.00000 ; qtot 1.000
  3539    N   220   VAL     N 3539    -0.415700     14.01000 ; qtot 0.584
  3540    H   220   VAL     H 3540     0.271900      1.00800 ; qtot 0.856
  3541   CX   220   VAL    CA 3541    -0.087500     12.01000 ; qtot 0.769
  3542   H1   220   VAL    HA 3542     0.096900      1.00800 ; qtot 0.866
  3543  A3C   220   VAL    CB 3543     0.298500     12.01000 ; qtot 1.164
  3544   HC   220   VAL    HB 3544    -0.029700      1.00800 ; qtot 1.134
  3545   CT   220   VAL   CG1 3545    -0.319200     12.01000 ; qtot 0.815
  3546   HC   220   VAL  HG11 3546     0.079100      1.00800 ; qtot 0.894
  3547   HC   220   VAL  HG12 3547     0.079100      1.00800 ; qtot 0.973
  3548   HC   220   VAL  HG13 3548     0.079100      1.00800 ; qtot 1.053
  3549   CT   220   VAL   CG2 3549    -0.319200     12.01000 ; qtot 0.733
  3550   HC   220   VAL  HG21 3550     0.079100      1.00800 ; qtot 0.812
  3551   HC   220   VAL  HG22 3551     0.079100      1.00800 ; qtot 0.892
  3552   HC   220   VAL  HG23 3552     0.079100      1.00800 ; qtot 0.971
  3553    C   220   VAL     C 3553     0.597300     12.01000 ; qtot 1.568
  3554    O   220   VAL     O 3554    -0.567900     16.00000 ; qtot 1.000
  3555    N   221   THR     N 3555    -0.415700     14.01000 ; qtot 0.584
  3556    H   221   THR     H 3556     0.271900      1.00800 ; qtot 0.856
  3557   CX   221   THR    CA 3557    -0.038900     12.01000 ; qtot 0.817
  3558   H1   221   THR    HA 3558     0.100700      1.00800 ; qtot 0.918
  3559  A3C   221   THR    CB 3559     0.365400     12.01000 ; qtot 1.283
  3560   H1   221   THR    HB 3560     0.004300      1.00800 ; qtot 1.288
  3561   CT   221   THR   CG2 3561    -0.243800     12.01000 ; qtot 1.044
  3562   HC   221   THR  HG21 3562     0.064200      1.00800 ; qtot 1.108
  3563   HC   221   THR  HG22 3563     0.064200      1.00800 ; qtot 1.172
  3564   HC   221   THR  HG23 3564     0.064200      1.00800 ; qtot 1.237
  3565   OH   221   THR   OG1 3565    -0.676100     16.00000 ; qtot 0.560
  3566   HO   221   THR   HG1 3566     0.410200      1.00800 ; qtot 0.971
  3567    C   221   THR     C 3567     0.597300     12.01000 ; qtot 1.568
  3568    O   221   THR     O 3568    -0.567900     16.00000 ; qtot 1.000
  3569    N   222   ASN     N 3569    -0.415700     14.01000 ; qtot 0.584
  3570    H   222   ASN     H 3570     0.271900      1.00800 ; qtot 0.856
  3571   CX   222   ASN    CA 3571     0.014300     12.01000 ; qtot 0.871
  3572   H1   222   ASN    HA 3572     0.104800      1.00800 ; qtot 0.975
  3573  A2C   222   ASN    CB 3573    -0.204100     12.01000 ; qtot 0.771
  3574   HC   222   ASN   HB2 3574     0.079700      1.00800 ; qtot 0.851
  3575   HC   222   ASN   HB3 3575     0.079700      1.00800 ; qtot 0.931
  3576    C   222   ASN    CG 3576     0.713000     12.01000 ; qtot 1.644
  3577    O   222   ASN   OD1 3577    -0.593100     16.00000 ; qtot 1.051
  3578    N   222   ASN   ND2 3578    -0.919100     14.01000 ; qtot 0.131
  3579    H   222   ASN  HD21 3579     0.419600      1.00800 ; qtot 0.551
  3580    H   222   ASN  HD22 3580     0.419600      1.00800 ; qtot 0.971
  3581    C   222   ASN     C 3581     0.597300     12.01000 ; qtot 1.568
  3582    O   222   ASN     O 3582    -0.567900     16.00000 ; qtot 1.000
  3583    N   223   ASN     N 3583    -0.415700     14.01000 ; qtot 0.584
  3584    H   223   ASN     H 3584     0.271900      1.00800 ; qtot 0.856
  3585   CX   223   ASN    CA 3585     0.014300     12.01000 ; qtot 0.871
  3586   H1   223   ASN    HA 3586     0.104800      1.00800 ; qtot 0.975
  3587  A2C   223   ASN    CB 3587    -0.204100     12.01000 ; qtot 0.771
  3588   HC   223   ASN   HB2 3588     0.079700      1.00800 ; qtot 0.851
  3589   HC   223   ASN   HB3 3589     0.079700      1.00800 ; qtot 0.931
  3590    C   223   ASN    CG 3590     0.713000     12.01000 ; qtot 1.644
  3591    O   223   ASN   OD1 3591    -0.593100     16.00000 ; qtot 1.051
  3592    N   223   ASN   ND2 3592    -0.919100     14.01000 ; qtot 0.131
  3593    H   223   ASN  HD21 3593     0.419600      1.00800 ; qtot 0.551
  3594    H   223   ASN  HD22 3594     0.419600      1.00800 ; qtot 0.971
  3595    C   223   ASN     C 3595     0.597300     12.01000 ; qtot 1.568
  3596    O   223   ASN     O 3596    -0.567900     16.00000 ; qtot 1.000
  3597    N   224   THR     N 3597    -0.415700     14.01000 ; qtot 0.584
  3598    H   224   THR     H 3598     0.271900      1.00800 ; qtot 0.856
  3599   CX   224   THR    CA 3599    -0.038900     12.01000 ; qtot 0.817
  3600   H1   224   THR    HA 3600     0.100700      1.00800 ; qtot 0.918
  3601  A3C   224   THR    CB 3601     0.365400     12.01000 ; qtot 1.283
  3602   H1   224   THR    HB 3602     0.004300      1.00800 ; qtot 1.288
  3603   CT   224   THR   CG2 3603    -0.243800     12.01000 ; qtot 1.044
  3604   HC   224   THR  HG21 3604     0.064200      1.00800 ; qtot 1.108
  3605   HC   224   THR  HG22 3605     0.064200      1.00800 ; qtot 1.172
  3606   HC   224   THR  HG23 3606     0.064200      1.00800 ; qtot 1.237
  3607   OH   224   THR   OG1 3607    -0.676100     16.00000 ; qtot 0.560
  3608   HO   224   THR   HG1 3608     0.410200      1.00800 ; qtot 0.971
  3609    C   224   THR     C 3609     0.597300     12.01000 ; qtot 1.568
  3610    O   224   THR     O 3610    -0.567900     16.00000 ; qtot 1.000
  3611    N   225   ASN     N 3611    -0.415700     14.01000 ; qtot 0.584
  3612    H   225   ASN     H 3612     0.271900      1.00800 ; qtot 0.856
  3613   CX   225   ASN    CA 3613     0.014300     12.01000 ; qtot 0.871
  3614   H1   225   ASN    HA 3614     0.104800      1.00800 ; qtot 0.975
  3615  A2C   225   ASN    CB 3615    -0.204100     12.01000 ; qtot 0.771
  3616   HC   225   ASN   HB2 3616     0.079700      1.00800 ; qtot 0.851
  3617   HC   225   ASN   HB3 3617     0.079700      1.00800 ; qtot 0.931
  3618    C   225   ASN    CG 3618     0.713000     12.01000 ; qtot 1.644
  3619    O   225   ASN   OD1 3619    -0.593100     16.00000 ; qtot 1.051
  3620    N   225   ASN   ND2 3620    -0.919100     14.01000 ; qtot 0.131
  3621    H   225   ASN  HD21 3621     0.419600      1.00800 ; qtot 0.551
  3622    H   225   ASN  HD22 3622     0.419600      1.00800 ; qtot 0.971
  3623    C   225   ASN     C 3623     0.597300     12.01000 ; qtot 1.568
  3624    O   225   ASN     O 3624    -0.567900     16.00000 ; qtot 1.000
  3625    N   226   LYS     N 3625    -0.347900     14.01000 ; qtot 0.652
  3626    H   226   LYS     H 3626     0.274700      1.00800 ; qtot 0.927
  3627   CX   226   LYS    CA 3627    -0.240000     12.01000 ; qtot 0.687
  3628   H1   226   LYS    HA 3628     0.142600      1.00800 ; qtot 0.829
  3629   C8   226   LYS    CB 3629    -0.009400     12.01000 ; qtot 0.820
  3630   HC   226   LYS   HB2 3630     0.036200      1.00800 ; qtot 0.856
  3631   HC   226   LYS   HB3 3631     0.036200      1.00800 ; qtot 0.892
  3632   C8   226   LYS    CG 3632     0.018700     12.01000 ; qtot 0.911
  3633   HC   226   LYS   HG2 3633     0.010300      1.00800 ; qtot 0.921
  3634   HC   226   LYS   HG3 3634     0.010300      1.00800 ; qtot 0.932
  3635   C8   226   LYS    CD 3635    -0.047900     12.01000 ; qtot 0.884
  3636   HC   226   LYS   HD2 3636     0.062100      1.00800 ; qtot 0.946
  3637   HC   226   LYS   HD3 3637     0.062100      1.00800 ; qtot 1.008
  3638   C8   226   LYS    CE 3638    -0.014300     12.01000 ; qtot 0.994
  3639   HP   226   LYS   HE2 3639     0.113500      1.00800 ; qtot 1.107
  3640   HP   226   LYS   HE3 3640     0.113500      1.00800 ; qtot 1.221
  3641   N3   226   LYS    NZ 3641    -0.385400     14.01000 ; qtot 0.835
  3642    H   226   LYS   HZ1 3642     0.340000      1.00800 ; qtot 1.175
  3643    H   226   LYS   HZ2 3643     0.340000      1.00800 ; qtot 1.515
  3644    H   226   LYS   HZ3 3644     0.340000      1.00800 ; qtot 1.855
  3645    C   226   LYS     C 3645     0.734100     12.01000 ; qtot 2.589
  3646    O   226   LYS     O 3646    -0.589400     16.00000 ; qtot 2.000
  3647    N   227   THR     N 3647    -0.415700     14.01000 ; qtot 1.584
  3648    H   227   THR     H 3648     0.271900      1.00800 ; qtot 1.856
  3649   CX   227   THR    CA 3649    -0.038900     12.01000 ; qtot 1.817
  3650   H1   227   THR    HA 3650     0.100700      1.00800 ; qtot 1.918
  3651  A3C   227   THR    CB 3651     0.365400     12.01000 ; qtot 2.283
  3652   H1   227   THR    HB 3652     0.004300      1.00800 ; qtot 2.288
  3653   CT   227   THR   CG2 3653    -0.243800     12.01000 ; qtot 2.044
  3654   HC   227   THR  HG21 3654     0.064200      1.00800 ; qtot 2.108
  3655   HC   227   THR  HG22 3655     0.064200      1.00800 ; qtot 2.172
  3656   HC   227   THR  HG23 3656     0.064200      1.00800 ; qtot 2.237
  3657   OH   227   THR   OG1 3657    -0.676100     16.00000 ; qtot 1.560
  3658   HO   227   THR   HG1 3658     0.410200      1.00800 ; qtot 1.971
  3659    C   227   THR     C 3659     0.597300     12.01000 ; qtot 2.568
  3660    O   227   THR     O 3660    -0.567900     16.00000 ; qtot 2.000
  3661    N   228   VAL     N 3661    -0.415700     14.01000 ; qtot 1.584
  3662    H   228   VAL     H 3662     0.271900      1.00800 ; qtot 1.856
  3663   CX   228   VAL    CA 3663    -0.087500     12.01000 ; qtot 1.769
  3664   H1   228   VAL    HA 3664     0.096900      1.00800 ; qtot 1.866
  3665  A3C   228   VAL    CB 3665     0.298500     12.01000 ; qtot 2.164
  3666   HC   228   VAL    HB 3666    -0.029700      1.00800 ; qtot 2.134
  3667   CT   228   VAL   CG1 3667    -0.319200     12.01000 ; qtot 1.815
  3668   HC   228   VAL  HG11 3668     0.079100      1.00800 ; qtot 1.894
  3669   HC   228   VAL  HG12 3669     0.079100      1.00800 ; qtot 1.973
  3670   HC   228   VAL  HG13 3670     0.079100      1.00800 ; qtot 2.053
  3671   CT   228   VAL   CG2 3671    -0.319200     12.01000 ; qtot 1.733
  3672   HC   228   VAL  HG21 3672     0.079100      1.00800 ; qtot 1.812
  3673   HC   228   VAL  HG22 3673     0.079100      1.00800 ; qtot 1.892
  3674   HC   228   VAL  HG23 3674     0.079100      1.00800 ; qtot 1.971
  3675    C   228   VAL     C 3675     0.597300     12.01000 ; qtot 2.568
  3676    O   228   VAL     O 3676    -0.567900     16.00000 ; qtot 2.000
  3677    N   229   LYS     N 3677    -0.347900     14.01000 ; qtot 1.652
  3678    H   229   LYS     H 3678     0.274700      1.00800 ; qtot 1.927
  3679   CX   229   LYS    CA 3679    -0.240000     12.01000 ; qtot 1.687
  3680   H1   229   LYS    HA 3680     0.142600      1.00800 ; qtot 1.829
  3681   C8   229   LYS    CB 3681    -0.009400     12.01000 ; qtot 1.820
  3682   HC   229   LYS   HB2 3682     0.036200      1.00800 ; qtot 1.856
  3683   HC   229   LYS   HB3 3683     0.036200      1.00800 ; qtot 1.892
  3684   C8   229   LYS    CG 3684     0.018700     12.01000 ; qtot 1.911
  3685   HC   229   LYS   HG2 3685     0.010300      1.00800 ; qtot 1.921
  3686   HC   229   LYS   HG3 3686     0.010300      1.00800 ; qtot 1.932
  3687   C8   229   LYS    CD 3687    -0.047900     12.01000 ; qtot 1.884
  3688   HC   229   LYS   HD2 3688     0.062100      1.00800 ; qtot 1.946
  3689   HC   229   LYS   HD3 3689     0.062100      1.00800 ; qtot 2.008
  3690   C8   229   LYS    CE 3690    -0.014300     12.01000 ; qtot 1.994
  3691   HP   229   LYS   HE2 3691     0.113500      1.00800 ; qtot 2.107
  3692   HP   229   LYS   HE3 3692     0.113500      1.00800 ; qtot 2.221
  3693   N3   229   LYS    NZ 3693    -0.385400     14.01000 ; qtot 1.835
  3694    H   229   LYS   HZ1 3694     0.340000      1.00800 ; qtot 2.175
  3695    H   229   LYS   HZ2 3695     0.340000      1.00800 ; qtot 2.515
  3696    H   229   LYS   HZ3 3696     0.340000      1.00800 ; qtot 2.855
  3697    C   229   LYS     C 3697     0.734100     12.01000 ; qtot 3.589
  3698    O   229   LYS     O 3698    -0.589400     16.00000 ; qtot 3.000
  3699    N   230   LYS     N 3699    -0.347900     14.01000 ; qtot 2.652
  3700    H   230   LYS     H 3700     0.274700      1.00800 ; qtot 2.927
  3701   CX   230   LYS    CA 3701    -0.240000     12.01000 ; qtot 2.687
  3702   H1   230   LYS    HA 3702     0.142600      1.00800 ; qtot 2.829
  3703   C8   230   LYS    CB 3703    -0.009400     12.01000 ; qtot 2.820
  3704   HC   230   LYS   HB2 3704     0.036200      1.00800 ; qtot 2.856
  3705   HC   230   LYS   HB3 3705     0.036200      1.00800 ; qtot 2.892
  3706   C8   230   LYS    CG 3706     0.018700     12.01000 ; qtot 2.911
  3707   HC   230   LYS   HG2 3707     0.010300      1.00800 ; qtot 2.921
  3708   HC   230   LYS   HG3 3708     0.010300      1.00800 ; qtot 2.932
  3709   C8   230   LYS    CD 3709    -0.047900     12.01000 ; qtot 2.884
  3710   HC   230   LYS   HD2 3710     0.062100      1.00800 ; qtot 2.946
  3711   HC   230   LYS   HD3 3711     0.062100      1.00800 ; qtot 3.008
  3712   C8   230   LYS    CE 3712    -0.014300     12.01000 ; qtot 2.994
  3713   HP   230   LYS   HE2 3713     0.113500      1.00800 ; qtot 3.107
  3714   HP   230   LYS   HE3 3714     0.113500      1.00800 ; qtot 3.221
  3715   N3   230   LYS    NZ 3715    -0.385400     14.01000 ; qtot 2.835
  3716    H   230   LYS   HZ1 3716     0.340000      1.00800 ; qtot 3.175
  3717    H   230   LYS   HZ2 3717     0.340000      1.00800 ; qtot 3.515
  3718    H   230   LYS   HZ3 3718     0.340000      1.00800 ; qtot 3.855
  3719    C   230   LYS     C 3719     0.734100     12.01000 ; qtot 4.589
  3720    O   230   LYS     O 3720    -0.589400     16.00000 ; qtot 4.000
  3721    N   231   ILE     N 3721    -0.415700     14.01000 ; qtot 3.584
  3722    H   231   ILE     H 3722     0.271900      1.00800 ; qtot 3.856
  3723   CX   231   ILE    CA 3723    -0.059700     12.01000 ; qtot 3.797
  3724   H1   231   ILE    HA 3724     0.086900      1.00800 ; qtot 3.883
  3725  A3C   231   ILE    CB 3725     0.130300     12.01000 ; qtot 4.014
  3726   HC   231   ILE    HB 3726     0.018700      1.00800 ; qtot 4.032
  3727   CT   231   ILE   CG2 3727    -0.320400     12.01000 ; qtot 3.712
  3728   HC   231   ILE  HG21 3728     0.088200      1.00800 ; qtot 3.800
  3729   HC   231   ILE  HG22 3729     0.088200      1.00800 ; qtot 3.888
  3730   HC   231   ILE  HG23 3730     0.088200      1.00800 ; qtot 3.977
  3731  A2C   231   ILE   CG1 3731    -0.043000     12.01000 ; qtot 3.934
  3732   HC   231   ILE  HG12 3732     0.023600      1.00800 ; qtot 3.957
  3733   HC   231   ILE  HG13 3733     0.023600      1.00800 ; qtot 3.981
  3734   CT   231   ILE   CD1 3734    -0.066000     12.01000 ; qtot 3.915
  3735   HC   231   ILE  HD11 3735     0.018600      1.00800 ; qtot 3.933
  3736   HC   231   ILE  HD12 3736     0.018600      1.00800 ; qtot 3.952
  3737   HC   231   ILE  HD13 3737     0.018600      1.00800 ; qtot 3.971
  3738    C   231   ILE     C 3738     0.597300     12.01000 ; qtot 4.568
  3739    O   231   ILE     O 3739    -0.567900     16.00000 ; qtot 4.000
  3740    N   232   LYS     N 3740    -0.347900     14.01000 ; qtot 3.652
  3741    H   232   LYS     H 3741     0.274700      1.00800 ; qtot 3.927
  3742   CX   232   LYS    CA 3742    -0.240000     12.01000 ; qtot 3.687
  3743   H1   232   LYS    HA 3743     0.142600      1.00800 ; qtot 3.829
  3744   C8   232   LYS    CB 3744    -0.009400     12.01000 ; qtot 3.820
  3745   HC   232   LYS   HB2 3745     0.036200      1.00800 ; qtot 3.856
  3746   HC   232   LYS   HB3 3746     0.036200      1.00800 ; qtot 3.892
  3747   C8   232   LYS    CG 3747     0.018700     12.01000 ; qtot 3.911
  3748   HC   232   LYS   HG2 3748     0.010300      1.00800 ; qtot 3.921
  3749   HC   232   LYS   HG3 3749     0.010300      1.00800 ; qtot 3.932
  3750   C8   232   LYS    CD 3750    -0.047900     12.01000 ; qtot 3.884
  3751   HC   232   LYS   HD2 3751     0.062100      1.00800 ; qtot 3.946
  3752   HC   232   LYS   HD3 3752     0.062100      1.00800 ; qtot 4.008
  3753   C8   232   LYS    CE 3753    -0.014300     12.01000 ; qtot 3.994
  3754   HP   232   LYS   HE2 3754     0.113500      1.00800 ; qtot 4.107
  3755   HP   232   LYS   HE3 3755     0.113500      1.00800 ; qtot 4.221
  3756   N3   232   LYS    NZ 3756    -0.385400     14.01000 ; qtot 3.835
  3757    H   232   LYS   HZ1 3757     0.340000      1.00800 ; qtot 4.175
  3758    H   232   LYS   HZ2 3758     0.340000      1.00800 ; qtot 4.515
  3759    H   232   LYS   HZ3 3759     0.340000      1.00800 ; qtot 4.855
  3760    C   232   LYS     C 3760     0.734100     12.01000 ; qtot 5.589
  3761    O   232   LYS     O 3761    -0.589400     16.00000 ; qtot 5.000
  3762    N   233   ILE     N 3762    -0.415700     14.01000 ; qtot 4.584
  3763    H   233   ILE     H 3763     0.271900      1.00800 ; qtot 4.856
  3764   CX   233   ILE    CA 3764    -0.059700     12.01000 ; qtot 4.797
  3765   H1   233   ILE    HA 3765     0.086900      1.00800 ; qtot 4.883
  3766  A3C   233   ILE    CB 3766     0.130300     12.01000 ; qtot 5.014
  3767   HC   233   ILE    HB 3767     0.018700      1.00800 ; qtot 5.032
  3768   CT   233   ILE   CG2 3768    -0.320400     12.01000 ; qtot 4.712
  3769   HC   233   ILE  HG21 3769     0.088200      1.00800 ; qtot 4.800
  3770   HC   233   ILE  HG22 3770     0.088200      1.00800 ; qtot 4.888
  3771   HC   233   ILE  HG23 3771     0.088200      1.00800 ; qtot 4.977
  3772  A2C   233   ILE   CG1 3772    -0.043000     12.01000 ; qtot 4.934
  3773   HC   233   ILE  HG12 3773     0.023600      1.00800 ; qtot 4.957
  3774   HC   233   ILE  HG13 3774     0.023600      1.00800 ; qtot 4.981
  3775   CT   233   ILE   CD1 3775    -0.066000     12.01000 ; qtot 4.915
  3776   HC   233   ILE  HD11 3776     0.018600      1.00800 ; qtot 4.933
  3777   HC   233   ILE  HD12 3777     0.018600      1.00800 ; qtot 4.952
  3778   HC   233   ILE  HD13 3778     0.018600      1.00800 ; qtot 4.971
  3779    C   233   ILE     C 3779     0.597300     12.01000 ; qtot 5.568
  3780    O   233   ILE     O 3780    -0.567900     16.00000 ; qtot 5.000
  3781    N   234   SER     N 3781    -0.415700     14.01000 ; qtot 4.584
  3782    H   234   SER     H 3782     0.271900      1.00800 ; qtot 4.856
  3783   CX   234   SER    CA 3783    -0.024900     12.01000 ; qtot 4.831
  3784   H1   234   SER    HA 3784     0.084300      1.00800 ; qtot 4.916
  3785  A2C   234   SER    CB 3785     0.211700     12.01000 ; qtot 5.127
  3786   H1   234   SER   HB2 3786     0.035200      1.00800 ; qtot 5.163
  3787   H1   234   SER   HB3 3787     0.035200      1.00800 ; qtot 5.198
  3788   OH   234   SER    OG 3788    -0.654600     16.00000 ; qtot 4.543
  3789   HO   234   SER    HG 3789     0.427500      1.00800 ; qtot 4.971
  3790    C   234   SER     C 3790     0.597300     12.01000 ; qtot 5.568
  3791    O   234   SER     O 3791    -0.567900     16.00000 ; qtot 5.000
  3792    N   235   VAL     N 3792    -0.415700     14.01000 ; qtot 4.584
  3793    H   235   VAL     H 3793     0.271900      1.00800 ; qtot 4.856
  3794   CX   235   VAL    CA 3794    -0.087500     12.01000 ; qtot 4.769
  3795   H1   235   VAL    HA 3795     0.096900      1.00800 ; qtot 4.866
  3796  A3C   235   VAL    CB 3796     0.298500     12.01000 ; qtot 5.164
  3797   HC   235   VAL    HB 3797    -0.029700      1.00800 ; qtot 5.134
  3798   CT   235   VAL   CG1 3798    -0.319200     12.01000 ; qtot 4.815
  3799   HC   235   VAL  HG11 3799     0.079100      1.00800 ; qtot 4.894
  3800   HC   235   VAL  HG12 3800     0.079100      1.00800 ; qtot 4.973
  3801   HC   235   VAL  HG13 3801     0.079100      1.00800 ; qtot 5.053
  3802   CT   235   VAL   CG2 3802    -0.319200     12.01000 ; qtot 4.733
  3803   HC   235   VAL  HG21 3803     0.079100      1.00800 ; qtot 4.812
  3804   HC   235   VAL  HG22 3804     0.079100      1.00800 ; qtot 4.892
  3805   HC   235   VAL  HG23 3805     0.079100      1.00800 ; qtot 4.971
  3806    C   235   VAL     C 3806     0.597300     12.01000 ; qtot 5.568
  3807    O   235   VAL     O 3807    -0.567900     16.00000 ; qtot 5.000
  3808    N   236   ARG     N 3808    -0.347900     14.01000 ; qtot 4.652
  3809    H   236   ARG     H 3809     0.274700      1.00800 ; qtot 4.927
  3810   CX   236   ARG    CA 3810    -0.263700     12.01000 ; qtot 4.663
  3811   H1   236   ARG    HA 3811     0.156000      1.00800 ; qtot 4.819
  3812   C8   236   ARG    CB 3812    -0.000700     12.01000 ; qtot 4.818
  3813   HC   236   ARG   HB2 3813     0.032700      1.00800 ; qtot 4.851
  3814   HC   236   ARG   HB3 3814     0.032700      1.00800 ; qtot 4.884
  3815   C8   236   ARG    CG 3815     0.039000     12.01000 ; qtot 4.923
  3816   HC   236   ARG   HG2 3816     0.028500      1.00800 ; qtot 4.951
  3817   HC   236   ARG   HG3 3817     0.028500      1.00800 ; qtot 4.980
  3818   C8   236   ARG    CD 3818     0.048600     12.01000 ; qtot 5.028
  3819   H1   236   ARG   HD2 3819     0.068700      1.00800 ; qtot 5.097
  3820   H1   236   ARG   HD3 3820     0.068700      1.00800 ; qtot 5.166
  3821   N2   236   ARG    NE 3821    -0.529500     14.01000 ; qtot 4.636
  3822    H   236   ARG    HE 3822     0.345600      1.00800 ; qtot 4.982
  3823   CA   236   ARG    CZ 3823     0.807600     12.01000 ; qtot 5.790
  3824   N2   236   ARG   NH1 3824    -0.862700     14.01000 ; qtot 4.927
  3825    H   236   ARG  HH11 3825     0.447800      1.00800 ; qtot 5.375
  3826    H   236   ARG  HH12 3826     0.447800      1.00800 ; qtot 5.822
  3827   N2   236   ARG   NH2 3827    -0.862700     14.01000 ; qtot 4.960
  3828    H   236   ARG  HH21 3828     0.447800      1.00800 ; qtot 5.408
  3829    H   236   ARG  HH22 3829     0.447800      1.00800 ; qtot 5.855
  3830    C   236   ARG     C 3830     0.734100     12.01000 ; qtot 6.589
  3831    O   236   ARG     O 3831    -0.589400     16.00000 ; qtot 6.000
  3832    N   237   GLN     N 3832    -0.415700     14.01000 ; qtot 5.584
  3833    H   237   GLN     H 3833     0.271900      1.00800 ; qtot 5.856
  3834   CX   237   GLN    CA 3834    -0.003100     12.01000 ; qtot 5.853
  3835   H1   237   GLN    HA 3835     0.085000      1.00800 ; qtot 5.938
  3836  A2C   237   GLN    CB 3836    -0.003600     12.01000 ; qtot 5.935
  3837   HC   237   GLN   HB2 3837     0.017100      1.00800 ; qtot 5.952
  3838   HC   237   GLN   HB3 3838     0.017100      1.00800 ; qtot 5.969
  3839  A2C   237   GLN    CG 3839    -0.064500     12.01000 ; qtot 5.904
  3840   HC   237   GLN   HG2 3840     0.035200      1.00800 ; qtot 5.939
  3841   HC   237   GLN   HG3 3841     0.035200      1.00800 ; qtot 5.975
  3842    C   237   GLN    CD 3842     0.695100     12.01000 ; qtot 6.670
  3843    O   237   GLN   OE1 3843    -0.608600     16.00000 ; qtot 6.061
  3844    N   237   GLN   NE2 3844    -0.940700     14.01000 ; qtot 5.120
  3845    H   237   GLN  HE21 3845     0.425100      1.00800 ; qtot 5.546
  3846    H   237   GLN  HE22 3846     0.425100      1.00800 ; qtot 5.971
  3847    C   237   GLN     C 3847     0.597300     12.01000 ; qtot 6.568
  3848    O   237   GLN     O 3848    -0.567900     16.00000 ; qtot 6.000
  3849    N   238   TYR     N 3849    -0.415700     14.01000 ; qtot 5.584
  3850    H   238   TYR     H 3850     0.271900      1.00800 ; qtot 5.856
  3851   CX   238   TYR    CA 3851    -0.001400     12.01000 ; qtot 5.855
  3852   H1   238   TYR    HA 3852     0.087600      1.00800 ; qtot 5.942
  3853   CT   238   TYR    CB 3853    -0.015200     12.01000 ; qtot 5.927
  3854   HC   238   TYR   HB2 3854     0.029500      1.00800 ; qtot 5.957
  3855   HC   238   TYR   HB3 3855     0.029500      1.00800 ; qtot 5.986
  3856   CA   238   TYR    CG 3856    -0.001100     12.01000 ; qtot 5.985
  3857   CA   238   TYR   CD1 3857    -0.190600     12.01000 ; qtot 5.795
  3858   HA   238   TYR   HD1 3858     0.169900      1.00800 ; qtot 5.964
  3859   CA   238   TYR   CE1 3859    -0.234100     12.01000 ; qtot 5.730
  3860   HA   238   TYR   HE1 3860     0.165600      1.00800 ; qtot 5.896
  3861    C   238   TYR    CZ 3861     0.322600     12.01000 ; qtot 6.219
  3862   OH   238   TYR    OH 3862    -0.557900     16.00000 ; qtot 5.661
  3863   HO   238   TYR    HH 3863     0.399200      1.00800 ; qtot 6.060
  3864   CA   238   TYR   CE2 3864    -0.234100     12.01000 ; qtot 5.826
  3865   HA   238   TYR   HE2 3865     0.165600      1.00800 ; qtot 5.991
  3866   CA   238   TYR   CD2 3866    -0.190600     12.01000 ; qtot 5.801
  3867   HA   238   TYR   HD2 3867     0.169900      1.00800 ; qtot 5.971
  3868    C   238   TYR     C 3868     0.597300     12.01000 ; qtot 6.568
  3869    O   238   TYR     O 3869    -0.567900     16.00000 ; qtot 6.000
  3870    N   239   ALA     N 3870    -0.415700     14.01000 ; qtot 5.584
  3871    H   239   ALA     H 3871     0.271900      1.00800 ; qtot 5.856
  3872   CX   239   ALA    CA 3872     0.033700     12.01000 ; qtot 5.890
  3873   H1   239   ALA    HA 3873     0.082300      1.00800 ; qtot 5.972
  3874   CT   239   ALA    CB 3874    -0.182500     12.01000 ; qtot 5.790
  3875   HC   239   ALA   HB1 3875     0.060300      1.00800 ; qtot 5.850
  3876   HC   239   ALA   HB2 3876     0.060300      1.00800 ; qtot 5.910
  3877   HC   239   ALA   HB3 3877     0.060300      1.00800 ; qtot 5.971
  3878    C   239   ALA     C 3878     0.597300     12.01000 ; qtot 6.568
  3879    O   239   ALA     O 3879    -0.567900     16.00000 ; qtot 6.000
  3880    N   240   ASP     N 3880    -0.516300     14.01000 ; qtot 5.484
  3881    H   240   ASP     H 3881     0.293600      1.00800 ; qtot 5.777
  3882   CX   240   ASP    CA 3882     0.038100     12.01000 ; qtot 5.815
  3883   H1   240   ASP    HA 3883     0.088000      1.00800 ; qtot 5.903
  3884  A2C   240   ASP    CB 3884    -0.030300     12.01000 ; qtot 5.873
  3885   HC   240   ASP   HB2 3885    -0.012200      1.00800 ; qtot 5.861
  3886   HC   240   ASP   HB3 3886    -0.012200      1.00800 ; qtot 5.849
  3887   CO   240   ASP    CG 3887     0.799400     12.01000 ; qtot 6.648
  3888   O2   240   ASP   OD1 3888    -0.801400     16.00000 ; qtot 5.847
  3889   O2   240   ASP   OD2 3889    -0.801400     16.00000 ; qtot 5.045
  3890    C   240   ASP     C 3890     0.536600     12.01000 ; qtot 5.582
  3891    O   240   ASP     O 3891    -0.581900     16.00000 ; qtot 5.000
  3892    N   241   ILE     N 3892    -0.415700     14.01000 ; qtot 4.584
  3893    H   241   ILE     H 3893     0.271900      1.00800 ; qtot 4.856
  3894   CX   241   ILE    CA 3894    -0.059700     12.01000 ; qtot 4.797
  3895   H1   241   ILE    HA 3895     0.086900      1.00800 ; qtot 4.883
  3896  A3C   241   ILE    CB 3896     0.130300     12.01000 ; qtot 5.014
  3897   HC   241   ILE    HB 3897     0.018700      1.00800 ; qtot 5.032
  3898   CT   241   ILE   CG2 3898    -0.320400     12.01000 ; qtot 4.712
  3899   HC   241   ILE  HG21 3899     0.088200      1.00800 ; qtot 4.800
  3900   HC   241   ILE  HG22 3900     0.088200      1.00800 ; qtot 4.888
  3901   HC   241   ILE  HG23 3901     0.088200      1.00800 ; qtot 4.977
  3902  A2C   241   ILE   CG1 3902    -0.043000     12.01000 ; qtot 4.934
  3903   HC   241   ILE  HG12 3903     0.023600      1.00800 ; qtot 4.957
  3904   HC   241   ILE  HG13 3904     0.023600      1.00800 ; qtot 4.981
  3905   CT   241   ILE   CD1 3905    -0.066000     12.01000 ; qtot 4.915
  3906   HC   241   ILE  HD11 3906     0.018600      1.00800 ; qtot 4.933
  3907   HC   241   ILE  HD12 3907     0.018600      1.00800 ; qtot 4.952
  3908   HC   241   ILE  HD13 3908     0.018600      1.00800 ; qtot 4.971
  3909    C   241   ILE     C 3909     0.597300     12.01000 ; qtot 5.568
  3910    O   241   ILE     O 3910    -0.567900     16.00000 ; qtot 5.000
  3911    N   242   CYS     N 3911    -0.415700     14.01000 ; qtot 4.584
  3912    H   242   CYS     H 3912     0.271900      1.00800 ; qtot 4.856
  3913   CX   242   CYS    CA 3913     0.021300     12.01000 ; qtot 4.878
  3914   H1   242   CYS    HA 3914     0.112400      1.00800 ; qtot 4.990
  3915  A2C   242   CYS    CB 3915    -0.123100     12.01000 ; qtot 4.867
  3916   H1   242   CYS   HB2 3916     0.111200      1.00800 ; qtot 4.978
  3917   H1   242   CYS   HB3 3917     0.111200      1.00800 ; qtot 5.089
  3918   SH   242   CYS    SG 3918    -0.311900     32.06000 ; qtot 4.777
  3919   HS   242   CYS    HG 3919     0.193300      1.00800 ; qtot 4.971
  3920    C   242   CYS     C 3920     0.597300     12.01000 ; qtot 5.568
  3921    O   242   CYS     O 3921    -0.567900     16.00000 ; qtot 5.000
  3922    N   243   LEU     N 3922    -0.415700     14.01000 ; qtot 4.584
  3923    H   243   LEU     H 3923     0.271900      1.00800 ; qtot 4.856
  3924   CX   243   LEU    CA 3924    -0.051800     12.01000 ; qtot 4.804
  3925   H1   243   LEU    HA 3925     0.092200      1.00800 ; qtot 4.897
  3926  A2C   243   LEU    CB 3926    -0.110200     12.01000 ; qtot 4.786
  3927   HC   243   LEU   HB2 3927     0.045700      1.00800 ; qtot 4.832
  3928   HC   243   LEU   HB3 3928     0.045700      1.00800 ; qtot 4.878
  3929  A3C   243   LEU    CG 3929     0.353100     12.01000 ; qtot 5.231
  3930   HC   243   LEU    HG 3930    -0.036100      1.00800 ; qtot 5.195
  3931   CT   243   LEU   CD1 3931    -0.412100     12.01000 ; qtot 4.783
  3932   HC   243   LEU  HD11 3932     0.100000      1.00800 ; qtot 4.883
  3933   HC   243   LEU  HD12 3933     0.100000      1.00800 ; qtot 4.983
  3934   HC   243   LEU  HD13 3934     0.100000      1.00800 ; qtot 5.083
  3935   CT   243   LEU   CD2 3935    -0.412100     12.01000 ; qtot 4.671
  3936   HC   243   LEU  HD21 3936     0.100000      1.00800 ; qtot 4.771
  3937   HC   243   LEU  HD22 3937     0.100000      1.00800 ; qtot 4.871
  3938   HC   243   LEU  HD23 3938     0.100000      1.00800 ; qtot 4.971
  3939    C   243   LEU     C 3939     0.597300     12.01000 ; qtot 5.568
  3940    O   243   LEU     O 3940    -0.567900     16.00000 ; qtot 5.000
  3941    N   244   PHE     N 3941    -0.415700     14.01000 ; qtot 4.584
  3942    H   244   PHE     H 3942     0.271900      1.00800 ; qtot 4.856
  3943   CX   244   PHE    CA 3943    -0.002400     12.01000 ; qtot 4.854
  3944   H1   244   PHE    HA 3944     0.097800      1.00800 ; qtot 4.952
  3945   CT   244   PHE    CB 3945    -0.034300     12.01000 ; qtot 4.917
  3946   HC   244   PHE   HB2 3946     0.029500      1.00800 ; qtot 4.947
  3947   HC   244   PHE   HB3 3947     0.029500      1.00800 ; qtot 4.976
  3948   CA   244   PHE    CG 3948     0.011800     12.01000 ; qtot 4.988
  3949   CA   244   PHE   CD1 3949    -0.125600     12.01000 ; qtot 4.863
  3950   HA   244   PHE   HD1 3950     0.133000      1.00800 ; qtot 4.996
  3951   CA   244   PHE   CE1 3951    -0.170400     12.01000 ; qtot 4.825
  3952   HA   244   PHE   HE1 3952     0.143000      1.00800 ; qtot 4.968
  3953   CA   244   PHE    CZ 3953    -0.107200     12.01000 ; qtot 4.861
  3954   HA   244   PHE    HZ 3954     0.129700      1.00800 ; qtot 4.991
  3955   CA   244   PHE   CE2 3955    -0.170400     12.01000 ; qtot 4.820
  3956   HA   244   PHE   HE2 3956     0.143000      1.00800 ; qtot 4.963
  3957   CA   244   PHE   CD2 3957    -0.125600     12.01000 ; qtot 4.838
  3958   HA   244   PHE   HD2 3958     0.133000      1.00800 ; qtot 4.971
  3959    C   244   PHE     C 3959     0.597300     12.01000 ; qtot 5.568
  3960    O   244   PHE     O 3960    -0.567900     16.00000 ; qtot 5.000
  3961    N   245   ASN     N 3961    -0.415700     14.01000 ; qtot 4.584
  3962    H   245   ASN     H 3962     0.271900      1.00800 ; qtot 4.856
  3963   CX   245   ASN    CA 3963     0.014300     12.01000 ; qtot 4.871
  3964   H1   245   ASN    HA 3964     0.104800      1.00800 ; qtot 4.975
  3965  A2C   245   ASN    CB 3965    -0.204100     12.01000 ; qtot 4.771
  3966   HC   245   ASN   HB2 3966     0.079700      1.00800 ; qtot 4.851
  3967   HC   245   ASN   HB3 3967     0.079700      1.00800 ; qtot 4.931
  3968    C   245   ASN    CG 3968     0.713000     12.01000 ; qtot 5.644
  3969    O   245   ASN   OD1 3969    -0.593100     16.00000 ; qtot 5.051
  3970    N   245   ASN   ND2 3970    -0.919100     14.01000 ; qtot 4.131
  3971    H   245   ASN  HD21 3971     0.419600      1.00800 ; qtot 4.551
  3972    H   245   ASN  HD22 3972     0.419600      1.00800 ; qtot 4.971
  3973    C   245   ASN     C 3973     0.597300     12.01000 ; qtot 5.568
  3974    O   245   ASN     O 3974    -0.567900     16.00000 ; qtot 5.000
  3975    N   246   THR     N 3975    -0.415700     14.01000 ; qtot 4.584
  3976    H   246   THR     H 3976     0.271900      1.00800 ; qtot 4.856
  3977   CX   246   THR    CA 3977    -0.038900     12.01000 ; qtot 4.817
  3978   H1   246   THR    HA 3978     0.100700      1.00800 ; qtot 4.918
  3979  A3C   246   THR    CB 3979     0.365400     12.01000 ; qtot 5.283
  3980   H1   246   THR    HB 3980     0.004300      1.00800 ; qtot 5.288
  3981   CT   246   THR   CG2 3981    -0.243800     12.01000 ; qtot 5.044
  3982   HC   246   THR  HG21 3982     0.064200      1.00800 ; qtot 5.108
  3983   HC   246   THR  HG22 3983     0.064200      1.00800 ; qtot 5.172
  3984   HC   246   THR  HG23 3984     0.064200      1.00800 ; qtot 5.237
  3985   OH   246   THR   OG1 3985    -0.676100     16.00000 ; qtot 4.560
  3986   HO   246   THR   HG1 3986     0.410200      1.00800 ; qtot 4.971
  3987    C   246   THR     C 3987     0.597300     12.01000 ; qtot 5.568
  3988    O   246   THR     O 3988    -0.567900     16.00000 ; qtot 5.000
  3989    N   247   ALA     N 3989    -0.415700     14.01000 ; qtot 4.584
  3990    H   247   ALA     H 3990     0.271900      1.00800 ; qtot 4.856
  3991   CX   247   ALA    CA 3991     0.033700     12.01000 ; qtot 4.890
  3992   H1   247   ALA    HA 3992     0.082300      1.00800 ; qtot 4.972
  3993   CT   247   ALA    CB 3993    -0.182500     12.01000 ; qtot 4.790
  3994   HC   247   ALA   HB1 3994     0.060300      1.00800 ; qtot 4.850
  3995   HC   247   ALA   HB2 3995     0.060300      1.00800 ; qtot 4.910
  3996   HC   247   ALA   HB3 3996     0.060300      1.00800 ; qtot 4.971
  3997    C   247   ALA     C 3997     0.597300     12.01000 ; qtot 5.568
  3998    O   247   ALA     O 3998    -0.567900     16.00000 ; qtot 5.000
  3999    N   248   GLN     N 3999    -0.415700     14.01000 ; qtot 4.584
  4000    H   248   GLN     H 4000     0.271900      1.00800 ; qtot 4.856
  4001   CX   248   GLN    CA 4001    -0.003100     12.01000 ; qtot 4.853
  4002   H1   248   GLN    HA 4002     0.085000      1.00800 ; qtot 4.938
  4003  A2C   248   GLN    CB 4003    -0.003600     12.01000 ; qtot 4.935
  4004   HC   248   GLN   HB2 4004     0.017100      1.00800 ; qtot 4.952
  4005   HC   248   GLN   HB3 4005     0.017100      1.00800 ; qtot 4.969
  4006  A2C   248   GLN    CG 4006    -0.064500     12.01000 ; qtot 4.904
  4007   HC   248   GLN   HG2 4007     0.035200      1.00800 ; qtot 4.939
  4008   HC   248   GLN   HG3 4008     0.035200      1.00800 ; qtot 4.975
  4009    C   248   GLN    CD 4009     0.695100     12.01000 ; qtot 5.670
  4010    O   248   GLN   OE1 4010    -0.608600     16.00000 ; qtot 5.061
  4011    N   248   GLN   NE2 4011    -0.940700     14.01000 ; qtot 4.120
  4012    H   248   GLN  HE21 4012     0.425100      1.00800 ; qtot 4.546
  4013    H   248   GLN  HE22 4013     0.425100      1.00800 ; qtot 4.971
  4014    C   248   GLN     C 4014     0.597300     12.01000 ; qtot 5.568
  4015    O   248   GLN     O 4015    -0.567900     16.00000 ; qtot 5.000
  4016    N   249   TYR     N 4016    -0.415700     14.01000 ; qtot 4.584
  4017    H   249   TYR     H 4017     0.271900      1.00800 ; qtot 4.856
  4018   CX   249   TYR    CA 4018    -0.001400     12.01000 ; qtot 4.855
  4019   H1   249   TYR    HA 4019     0.087600      1.00800 ; qtot 4.942
  4020   CT   249   TYR    CB 4020    -0.015200     12.01000 ; qtot 4.927
  4021   HC   249   TYR   HB2 4021     0.029500      1.00800 ; qtot 4.957
  4022   HC   249   TYR   HB3 4022     0.029500      1.00800 ; qtot 4.986
  4023   CA   249   TYR    CG 4023    -0.001100     12.01000 ; qtot 4.985
  4024   CA   249   TYR   CD1 4024    -0.190600     12.01000 ; qtot 4.795
  4025   HA   249   TYR   HD1 4025     0.169900      1.00800 ; qtot 4.964
  4026   CA   249   TYR   CE1 4026    -0.234100     12.01000 ; qtot 4.730
  4027   HA   249   TYR   HE1 4027     0.165600      1.00800 ; qtot 4.896
  4028    C   249   TYR    CZ 4028     0.322600     12.01000 ; qtot 5.219
  4029   OH   249   TYR    OH 4029    -0.557900     16.00000 ; qtot 4.661
  4030   HO   249   TYR    HH 4030     0.399200      1.00800 ; qtot 5.060
  4031   CA   249   TYR   CE2 4031    -0.234100     12.01000 ; qtot 4.826
  4032   HA   249   TYR   HE2 4032     0.165600      1.00800 ; qtot 4.991
  4033   CA   249   TYR   CD2 4033    -0.190600     12.01000 ; qtot 4.801
  4034   HA   249   TYR   HD2 4034     0.169900      1.00800 ; qtot 4.971
  4035    C   249   TYR     C 4035     0.597300     12.01000 ; qtot 5.568
  4036    O   249   TYR     O 4036    -0.567900     16.00000 ; qtot 5.000
  4037    N   250   LYS     N 4037    -0.347900     14.01000 ; qtot 4.652
  4038    H   250   LYS     H 4038     0.274700      1.00800 ; qtot 4.927
  4039   CX   250   LYS    CA 4039    -0.240000     12.01000 ; qtot 4.687
  4040   H1   250   LYS    HA 4040     0.142600      1.00800 ; qtot 4.829
  4041   C8   250   LYS    CB 4041    -0.009400     12.01000 ; qtot 4.820
  4042   HC   250   LYS   HB2 4042     0.036200      1.00800 ; qtot 4.856
  4043   HC   250   LYS   HB3 4043     0.036200      1.00800 ; qtot 4.892
  4044   C8   250   LYS    CG 4044     0.018700     12.01000 ; qtot 4.911
  4045   HC   250   LYS   HG2 4045     0.010300      1.00800 ; qtot 4.921
  4046   HC   250   LYS   HG3 4046     0.010300      1.00800 ; qtot 4.932
  4047   C8   250   LYS    CD 4047    -0.047900     12.01000 ; qtot 4.884
  4048   HC   250   LYS   HD2 4048     0.062100      1.00800 ; qtot 4.946
  4049   HC   250   LYS   HD3 4049     0.062100      1.00800 ; qtot 5.008
  4050   C8   250   LYS    CE 4050    -0.014300     12.01000 ; qtot 4.994
  4051   HP   250   LYS   HE2 4051     0.113500      1.00800 ; qtot 5.107
  4052   HP   250   LYS   HE3 4052     0.113500      1.00800 ; qtot 5.221
  4053   N3   250   LYS    NZ 4053    -0.385400     14.01000 ; qtot 4.835
  4054    H   250   LYS   HZ1 4054     0.340000      1.00800 ; qtot 5.175
  4055    H   250   LYS   HZ2 4055     0.340000      1.00800 ; qtot 5.515
  4056    H   250   LYS   HZ3 4056     0.340000      1.00800 ; qtot 5.855
  4057    C   250   LYS     C 4057     0.734100     12.01000 ; qtot 6.589
  4058    O   250   LYS     O 4058    -0.589400     16.00000 ; qtot 6.000
  4059    N   251   CYS     N 4059    -0.415700     14.01000 ; qtot 5.584
  4060    H   251   CYS     H 4060     0.271900      1.00800 ; qtot 5.856
  4061   CX   251   CYS    CA 4061     0.021300     12.01000 ; qtot 5.878
  4062   H1   251   CYS    HA 4062     0.112400      1.00800 ; qtot 5.990
  4063  A2C   251   CYS    CB 4063    -0.123100     12.01000 ; qtot 5.867
  4064   H1   251   CYS   HB2 4064     0.111200      1.00800 ; qtot 5.978
  4065   H1   251   CYS   HB3 4065     0.111200      1.00800 ; qtot 6.089
  4066   SH   251   CYS    SG 4066    -0.311900     32.06000 ; qtot 5.777
  4067   HS   251   CYS    HG 4067     0.193300      1.00800 ; qtot 5.971
  4068    C   251   CYS     C 4068     0.597300     12.01000 ; qtot 6.568
  4069    O   251   CYS     O 4069    -0.567900     16.00000 ; qtot 6.000
  4070    N   252   PRO     N 4070    -0.254800     14.01000 ; qtot 5.745
  4071   CT   252   PRO    CD 4071     0.019200     12.01000 ; qtot 5.764
  4072   H1   252   PRO   HD2 4072     0.039100      1.00800 ; qtot 5.804
  4073   H1   252   PRO   HD3 4073     0.039100      1.00800 ; qtot 5.843
  4074   CT   252   PRO    CG 4074     0.018900     12.01000 ; qtot 5.862
  4075   HC   252   PRO   HG2 4075     0.021300      1.00800 ; qtot 5.883
  4076   HC   252   PRO   HG3 4076     0.021300      1.00800 ; qtot 5.904
  4077   CT   252   PRO    CB 4077    -0.007000     12.01000 ; qtot 5.897
  4078   HC   252   PRO   HB2 4078     0.025300      1.00800 ; qtot 5.922
  4079   HC   252   PRO   HB3 4079     0.025300      1.00800 ; qtot 5.948
  4080   CX   252   PRO    CA 4080    -0.026600     12.01000 ; qtot 5.921
  4081   H1   252   PRO    HA 4081     0.064100      1.00800 ; qtot 5.985
  4082    C   252   PRO     C 4082     0.589600     12.01000 ; qtot 6.575
  4083    O   252   PRO     O 4083    -0.574800     16.00000 ; qtot 6.000
  4084    N   253   VAL     N 4084    -0.415700     14.01000 ; qtot 5.584
  4085    H   253   VAL     H 4085     0.271900      1.00800 ; qtot 5.856
  4086   CX   253   VAL    CA 4086    -0.087500     12.01000 ; qtot 5.769
  4087   H1   253   VAL    HA 4087     0.096900      1.00800 ; qtot 5.866
  4088  A3C   253   VAL    CB 4088     0.298500     12.01000 ; qtot 6.164
  4089   HC   253   VAL    HB 4089    -0.029700      1.00800 ; qtot 6.134
  4090   CT   253   VAL   CG1 4090    -0.319200     12.01000 ; qtot 5.815
  4091   HC   253   VAL  HG11 4091     0.079100      1.00800 ; qtot 5.894
  4092   HC   253   VAL  HG12 4092     0.079100      1.00800 ; qtot 5.973
  4093   HC   253   VAL  HG13 4093     0.079100      1.00800 ; qtot 6.053
  4094   CT   253   VAL   CG2 4094    -0.319200     12.01000 ; qtot 5.733
  4095   HC   253   VAL  HG21 4095     0.079100      1.00800 ; qtot 5.812
  4096   HC   253   VAL  HG22 4096     0.079100      1.00800 ; qtot 5.892
  4097   HC   253   VAL  HG23 4097     0.079100      1.00800 ; qtot 5.971
  4098    C   253   VAL     C 4098     0.597300     12.01000 ; qtot 6.568
  4099    O   253   VAL     O 4099    -0.567900     16.00000 ; qtot 6.000
  4100    N   254   ALA     N 4100    -0.415700     14.01000 ; qtot 5.584
  4101    H   254   ALA     H 4101     0.271900      1.00800 ; qtot 5.856
  4102   CX   254   ALA    CA 4102     0.033700     12.01000 ; qtot 5.890
  4103   H1   254   ALA    HA 4103     0.082300      1.00800 ; qtot 5.972
  4104   CT   254   ALA    CB 4104    -0.182500     12.01000 ; qtot 5.790
  4105   HC   254   ALA   HB1 4105     0.060300      1.00800 ; qtot 5.850
  4106   HC   254   ALA   HB2 4106     0.060300      1.00800 ; qtot 5.910
  4107   HC   254   ALA   HB3 4107     0.060300      1.00800 ; qtot 5.971
  4108    C   254   ALA     C 4108     0.597300     12.01000 ; qtot 6.568
  4109    O   254   ALA     O 4109    -0.567900     16.00000 ; qtot 6.000
  4110    N   255   MET     N 4110    -0.415700     14.01000 ; qtot 5.584
  4111    H   255   MET     H 4111     0.271900      1.00800 ; qtot 5.856
  4112   CX   255   MET    CA 4112    -0.023700     12.01000 ; qtot 5.833
  4113   H1   255   MET    HA 4113     0.088000      1.00800 ; qtot 5.921
  4114  A2C   255   MET    CB 4114     0.034200     12.01000 ; qtot 5.955
  4115   HC   255   MET   HB2 4115     0.024100      1.00800 ; qtot 5.979
  4116   HC   255   MET   HB3 4116     0.024100      1.00800 ; qtot 6.003
  4117  A2C   255   MET    CG 4117     0.001800     12.01000 ; qtot 6.005
  4118   H1   255   MET   HG2 4118     0.044000      1.00800 ; qtot 6.049
  4119   H1   255   MET   HG3 4119     0.044000      1.00800 ; qtot 6.093
  4120    S   255   MET    SD 4120    -0.273700     32.06000 ; qtot 5.819
  4121   CT   255   MET    CE 4121    -0.053600     12.01000 ; qtot 5.765
  4122   H1   255   MET   HE1 4122     0.068400      1.00800 ; qtot 5.834
  4123   H1   255   MET   HE2 4123     0.068400      1.00800 ; qtot 5.902
  4124   H1   255   MET   HE3 4124     0.068400      1.00800 ; qtot 5.971
  4125    C   255   MET     C 4125     0.597300     12.01000 ; qtot 6.568
  4126    O   255   MET     O 4126    -0.567900     16.00000 ; qtot 6.000
  4127    N   256   GLU     N 4127    -0.516300     14.01000 ; qtot 5.484
  4128    H   256   GLU     H 4128     0.293600      1.00800 ; qtot 5.777
  4129   CX   256   GLU    CA 4129     0.039700     12.01000 ; qtot 5.817
  4130   H1   256   GLU    HA 4130     0.110500      1.00800 ; qtot 5.928
  4131  A2C   256   GLU    CB 4131     0.056000     12.01000 ; qtot 5.984
  4132   HC   256   GLU   HB2 4132    -0.017300      1.00800 ; qtot 5.966
  4133   HC   256   GLU   HB3 4133    -0.017300      1.00800 ; qtot 5.949
  4134  A2C   256   GLU    CG 4134     0.013600     12.01000 ; qtot 5.963
  4135   HC   256   GLU   HG2 4135    -0.042500      1.00800 ; qtot 5.920
  4136   HC   256   GLU   HG3 4136    -0.042500      1.00800 ; qtot 5.878
  4137   CO   256   GLU    CD 4137     0.805400     12.01000 ; qtot 6.683
  4138   O2   256   GLU   OE1 4138    -0.818800     16.00000 ; qtot 5.864
  4139   O2   256   GLU   OE2 4139    -0.818800     16.00000 ; qtot 5.045
  4140    C   256   GLU     C 4140     0.536600     12.01000 ; qtot 5.582
  4141    O   256   GLU     O 4141    -0.581900     16.00000 ; qtot 5.000
  4142    N   257   GLU     N 4142    -0.516300     14.01000 ; qtot 4.484
  4143    H   257   GLU     H 4143     0.293600      1.00800 ; qtot 4.777
  4144   CX   257   GLU    CA 4144     0.039700     12.01000 ; qtot 4.817
  4145   H1   257   GLU    HA 4145     0.110500      1.00800 ; qtot 4.928
  4146  A2C   257   GLU    CB 4146     0.056000     12.01000 ; qtot 4.984
  4147   HC   257   GLU   HB2 4147    -0.017300      1.00800 ; qtot 4.966
  4148   HC   257   GLU   HB3 4148    -0.017300      1.00800 ; qtot 4.949
  4149  A2C   257   GLU    CG 4149     0.013600     12.01000 ; qtot 4.963
  4150   HC   257   GLU   HG2 4150    -0.042500      1.00800 ; qtot 4.920
  4151   HC   257   GLU   HG3 4151    -0.042500      1.00800 ; qtot 4.878
  4152   CO   257   GLU    CD 4152     0.805400     12.01000 ; qtot 5.683
  4153   O2   257   GLU   OE1 4153    -0.818800     16.00000 ; qtot 4.864
  4154   O2   257   GLU   OE2 4154    -0.818800     16.00000 ; qtot 4.045
  4155    C   257   GLU     C 4155     0.536600     12.01000 ; qtot 4.582
  4156    O   257   GLU     O 4156    -0.581900     16.00000 ; qtot 4.000
  4157    N   258   ALA     N 4157    -0.415700     14.01000 ; qtot 3.584
  4158    H   258   ALA     H 4158     0.271900      1.00800 ; qtot 3.856
  4159   CX   258   ALA    CA 4159     0.033700     12.01000 ; qtot 3.890
  4160   H1   258   ALA    HA 4160     0.082300      1.00800 ; qtot 3.972
  4161   CT   258   ALA    CB 4161    -0.182500     12.01000 ; qtot 3.790
  4162   HC   258   ALA   HB1 4162     0.060300      1.00800 ; qtot 3.850
  4163   HC   258   ALA   HB2 4163     0.060300      1.00800 ; qtot 3.910
  4164   HC   258   ALA   HB3 4164     0.060300      1.00800 ; qtot 3.971
  4165    C   258   ALA     C 4165     0.597300     12.01000 ; qtot 4.568
  4166    O   258   ALA     O 4166    -0.567900     16.00000 ; qtot 4.000
  4167    N   259   ASP     N 4167    -0.516300     14.01000 ; qtot 3.484
  4168    H   259   ASP     H 4168     0.293600      1.00800 ; qtot 3.777
  4169   CX   259   ASP    CA 4169     0.038100     12.01000 ; qtot 3.815
  4170   H1   259   ASP    HA 4170     0.088000      1.00800 ; qtot 3.903
  4171  A2C   259   ASP    CB 4171    -0.030300     12.01000 ; qtot 3.873
  4172   HC   259   ASP   HB2 4172    -0.012200      1.00800 ; qtot 3.861
  4173   HC   259   ASP   HB3 4173    -0.012200      1.00800 ; qtot 3.849
  4174   CO   259   ASP    CG 4174     0.799400     12.01000 ; qtot 4.648
  4175   O2   259   ASP   OD1 4175    -0.801400     16.00000 ; qtot 3.847
  4176   O2   259   ASP   OD2 4176    -0.801400     16.00000 ; qtot 3.045
  4177    C   259   ASP     C 4177     0.536600     12.01000 ; qtot 3.582
  4178    O   259   ASP     O 4178    -0.581900     16.00000 ; qtot 3.000
  4179    N   260   ASP     N 4179    -0.516300     14.01000 ; qtot 2.484
  4180    H   260   ASP     H 4180     0.293600      1.00800 ; qtot 2.777
  4181   CX   260   ASP    CA 4181     0.038100     12.01000 ; qtot 2.815
  4182   H1   260   ASP    HA 4182     0.088000      1.00800 ; qtot 2.903
  4183  A2C   260   ASP    CB 4183    -0.030300     12.01000 ; qtot 2.873
  4184   HC   260   ASP   HB2 4184    -0.012200      1.00800 ; qtot 2.861
  4185   HC   260   ASP   HB3 4185    -0.012200      1.00800 ; qtot 2.849
  4186   CO   260   ASP    CG 4186     0.799400     12.01000 ; qtot 3.648
  4187   O2   260   ASP   OD1 4187    -0.801400     16.00000 ; qtot 2.847
  4188   O2   260   ASP   OD2 4188    -0.801400     16.00000 ; qtot 2.045
  4189    C   260   ASP     C 4189     0.536600     12.01000 ; qtot 2.582
  4190    O   260   ASP     O 4190    -0.581900     16.00000 ; qtot 2.000
  4191    N   261   THR     N 4191    -0.415700     14.01000 ; qtot 1.584
  4192    H   261   THR     H 4192     0.271900      1.00800 ; qtot 1.856
  4193   CX   261   THR    CA 4193    -0.038900     12.01000 ; qtot 1.817
  4194   H1   261   THR    HA 4194     0.100700      1.00800 ; qtot 1.918
  4195  A3C   261   THR    CB 4195     0.365400     12.01000 ; qtot 2.283
  4196   H1   261   THR    HB 4196     0.004300      1.00800 ; qtot 2.288
  4197   CT   261   THR   CG2 4197    -0.243800     12.01000 ; qtot 2.044
  4198   HC   261   THR  HG21 4198     0.064200      1.00800 ; qtot 2.108
  4199   HC   261   THR  HG22 4199     0.064200      1.00800 ; qtot 2.172
  4200   HC   261   THR  HG23 4200     0.064200      1.00800 ; qtot 2.237
  4201   OH   261   THR   OG1 4201    -0.676100     16.00000 ; qtot 1.560
  4202   HO   261   THR   HG1 4202     0.410200      1.00800 ; qtot 1.971
  4203    C   261   THR     C 4203     0.597300     12.01000 ; qtot 2.568
  4204    O   261   THR     O 4204    -0.567900     16.00000 ; qtot 2.000
  4205    N   262   VAL     N 4205    -0.415700     14.01000 ; qtot 1.584
  4206    H   262   VAL     H 4206     0.271900      1.00800 ; qtot 1.856
  4207   CX   262   VAL    CA 4207    -0.087500     12.01000 ; qtot 1.769
  4208   H1   262   VAL    HA 4208     0.096900      1.00800 ; qtot 1.866
  4209  A3C   262   VAL    CB 4209     0.298500     12.01000 ; qtot 2.164
  4210   HC   262   VAL    HB 4210    -0.029700      1.00800 ; qtot 2.134
  4211   CT   262   VAL   CG1 4211    -0.319200     12.01000 ; qtot 1.815
  4212   HC   262   VAL  HG11 4212     0.079100      1.00800 ; qtot 1.894
  4213   HC   262   VAL  HG12 4213     0.079100      1.00800 ; qtot 1.973
  4214   HC   262   VAL  HG13 4214     0.079100      1.00800 ; qtot 2.053
  4215   CT   262   VAL   CG2 4215    -0.319200     12.01000 ; qtot 1.733
  4216   HC   262   VAL  HG21 4216     0.079100      1.00800 ; qtot 1.812
  4217   HC   262   VAL  HG22 4217     0.079100      1.00800 ; qtot 1.892
  4218   HC   262   VAL  HG23 4218     0.079100      1.00800 ; qtot 1.971
  4219    C   262   VAL     C 4219     0.597300     12.01000 ; qtot 2.568
  4220    O   262   VAL     O 4220    -0.567900     16.00000 ; qtot 2.000
  4221    N   263   ALA     N 4221    -0.415700     14.01000 ; qtot 1.584
  4222    H   263   ALA     H 4222     0.271900      1.00800 ; qtot 1.856
  4223   CX   263   ALA    CA 4223     0.033700     12.01000 ; qtot 1.890
  4224   H1   263   ALA    HA 4224     0.082300      1.00800 ; qtot 1.972
  4225   CT   263   ALA    CB 4225    -0.182500     12.01000 ; qtot 1.790
  4226   HC   263   ALA   HB1 4226     0.060300      1.00800 ; qtot 1.850
  4227   HC   263   ALA   HB2 4227     0.060300      1.00800 ; qtot 1.910
  4228   HC   263   ALA   HB3 4228     0.060300      1.00800 ; qtot 1.971
  4229    C   263   ALA     C 4229     0.597300     12.01000 ; qtot 2.568
  4230    O   263   ALA     O 4230    -0.567900     16.00000 ; qtot 2.000
  4231    N   264   PRO     N 4231    -0.254800     14.01000 ; qtot 1.745
  4232   CT   264   PRO    CD 4232     0.019200     12.01000 ; qtot 1.764
  4233   H1   264   PRO   HD2 4233     0.039100      1.00800 ; qtot 1.804
  4234   H1   264   PRO   HD3 4234     0.039100      1.00800 ; qtot 1.843
  4235   CT   264   PRO    CG 4235     0.018900     12.01000 ; qtot 1.862
  4236   HC   264   PRO   HG2 4236     0.021300      1.00800 ; qtot 1.883
  4237   HC   264   PRO   HG3 4237     0.021300      1.00800 ; qtot 1.904
  4238   CT   264   PRO    CB 4238    -0.007000     12.01000 ; qtot 1.897
  4239   HC   264   PRO   HB2 4239     0.025300      1.00800 ; qtot 1.922
  4240   HC   264   PRO   HB3 4240     0.025300      1.00800 ; qtot 1.948
  4241   CX   264   PRO    CA 4241    -0.026600     12.01000 ; qtot 1.921
  4242   H1   264   PRO    HA 4242     0.064100      1.00800 ; qtot 1.985
  4243    C   264   PRO     C 4243     0.589600     12.01000 ; qtot 2.575
  4244    O   264   PRO     O 4244    -0.574800     16.00000 ; qtot 2.000
  4245    N   265   SER     N 4245    -0.415700     14.01000 ; qtot 1.584
  4246    H   265   SER     H 4246     0.271900      1.00800 ; qtot 1.856
  4247   CX   265   SER    CA 4247    -0.024900     12.01000 ; qtot 1.831
  4248   H1   265   SER    HA 4248     0.084300      1.00800 ; qtot 1.916
  4249  A2C   265   SER    CB 4249     0.211700     12.01000 ; qtot 2.127
  4250   H1   265   SER   HB2 4250     0.035200      1.00800 ; qtot 2.163
  4251   H1   265   SER   HB3 4251     0.035200      1.00800 ; qtot 2.198
  4252   OH   265   SER    OG 4252    -0.654600     16.00000 ; qtot 1.543
  4253   HO   265   SER    HG 4253     0.427500      1.00800 ; qtot 1.971
  4254    C   265   SER     C 4254     0.597300     12.01000 ; qtot 2.568
  4255    O   265   SER     O 4255    -0.567900     16.00000 ; qtot 2.000
  4256    N   266   SER     N 4256    -0.415700     14.01000 ; qtot 1.584
  4257    H   266   SER     H 4257     0.271900      1.00800 ; qtot 1.856
  4258   CX   266   SER    CA 4258    -0.024900     12.01000 ; qtot 1.831
  4259   H1   266   SER    HA 4259     0.084300      1.00800 ; qtot 1.916
  4260  A2C   266   SER    CB 4260     0.211700     12.01000 ; qtot 2.127
  4261   H1   266   SER   HB2 4261     0.035200      1.00800 ; qtot 2.163
  4262   H1   266   SER   HB3 4262     0.035200      1.00800 ; qtot 2.198
  4263   OH   266   SER    OG 4263    -0.654600     16.00000 ; qtot 1.543
  4264   HO   266   SER    HG 4264     0.427500      1.00800 ; qtot 1.971
  4265    C   266   SER     C 4265     0.597300     12.01000 ; qtot 2.568
  4266    O   266   SER     O 4266    -0.567900     16.00000 ; qtot 2.000
  4267    N   267   THR     N 4267    -0.415700     14.01000 ; qtot 1.584
  4268    H   267   THR     H 4268     0.271900      1.00800 ; qtot 1.856
  4269   CX   267   THR    CA 4269    -0.038900     12.01000 ; qtot 1.817
  4270   H1   267   THR    HA 4270     0.100700      1.00800 ; qtot 1.918
  4271  A3C   267   THR    CB 4271     0.365400     12.01000 ; qtot 2.283
  4272   H1   267   THR    HB 4272     0.004300      1.00800 ; qtot 2.288
  4273   CT   267   THR   CG2 4273    -0.243800     12.01000 ; qtot 2.044
  4274   HC   267   THR  HG21 4274     0.064200      1.00800 ; qtot 2.108
  4275   HC   267   THR  HG22 4275     0.064200      1.00800 ; qtot 2.172
  4276   HC   267   THR  HG23 4276     0.064200      1.00800 ; qtot 2.237
  4277   OH   267   THR   OG1 4277    -0.676100     16.00000 ; qtot 1.560
  4278   HO   267   THR   HG1 4278     0.410200      1.00800 ; qtot 1.971
  4279    C   267   THR     C 4279     0.597300     12.01000 ; qtot 2.568
  4280    O   267   THR     O 4280    -0.567900     16.00000 ; qtot 2.000
  4281    N   268   PHE     N 4281    -0.415700     14.01000 ; qtot 1.584
  4282    H   268   PHE     H 4282     0.271900      1.00800 ; qtot 1.856
  4283   CX   268   PHE    CA 4283    -0.002400     12.01000 ; qtot 1.854
  4284   H1   268   PHE    HA 4284     0.097800      1.00800 ; qtot 1.952
  4285   CT   268   PHE    CB 4285    -0.034300     12.01000 ; qtot 1.917
  4286   HC   268   PHE   HB2 4286     0.029500      1.00800 ; qtot 1.947
  4287   HC   268   PHE   HB3 4287     0.029500      1.00800 ; qtot 1.976
  4288   CA   268   PHE    CG 4288     0.011800     12.01000 ; qtot 1.988
  4289   CA   268   PHE   CD1 4289    -0.125600     12.01000 ; qtot 1.863
  4290   HA   268   PHE   HD1 4290     0.133000      1.00800 ; qtot 1.996
  4291   CA   268   PHE   CE1 4291    -0.170400     12.01000 ; qtot 1.825
  4292   HA   268   PHE   HE1 4292     0.143000      1.00800 ; qtot 1.968
  4293   CA   268   PHE    CZ 4293    -0.107200     12.01000 ; qtot 1.861
  4294   HA   268   PHE    HZ 4294     0.129700      1.00800 ; qtot 1.991
  4295   CA   268   PHE   CE2 4295    -0.170400     12.01000 ; qtot 1.820
  4296   HA   268   PHE   HE2 4296     0.143000      1.00800 ; qtot 1.963
  4297   CA   268   PHE   CD2 4297    -0.125600     12.01000 ; qtot 1.838
  4298   HA   268   PHE   HD2 4298     0.133000      1.00800 ; qtot 1.971
  4299    C   268   PHE     C 4299     0.597300     12.01000 ; qtot 2.568
  4300    O   268   PHE     O 4300    -0.567900     16.00000 ; qtot 2.000
  4301    N   269   CYS     N 4301    -0.415700     14.01000 ; qtot 1.584
  4302    H   269   CYS     H 4302     0.271900      1.00800 ; qtot 1.856
  4303   CX   269   CYS    CA 4303     0.021300     12.01000 ; qtot 1.878
  4304   H1   269   CYS    HA 4304     0.112400      1.00800 ; qtot 1.990
  4305  A2C   269   CYS    CB 4305    -0.123100     12.01000 ; qtot 1.867
  4306   H1   269   CYS   HB2 4306     0.111200      1.00800 ; qtot 1.978
  4307   H1   269   CYS   HB3 4307     0.111200      1.00800 ; qtot 2.089
  4308   SH   269   CYS    SG 4308    -0.311900     32.06000 ; qtot 1.777
  4309   HS   269   CYS    HG 4309     0.193300      1.00800 ; qtot 1.971
  4310    C   269   CYS     C 4310     0.597300     12.01000 ; qtot 2.568
  4311    O   269   CYS     O 4311    -0.567900     16.00000 ; qtot 2.000
  4312    N   270   LYS     N 4312    -0.347900     14.01000 ; qtot 1.652
  4313    H   270   LYS     H 4313     0.274700      1.00800 ; qtot 1.927
  4314   CX   270   LYS    CA 4314    -0.240000     12.01000 ; qtot 1.687
  4315   H1   270   LYS    HA 4315     0.142600      1.00800 ; qtot 1.829
  4316   C8   270   LYS    CB 4316    -0.009400     12.01000 ; qtot 1.820
  4317   HC   270   LYS   HB2 4317     0.036200      1.00800 ; qtot 1.856
  4318   HC   270   LYS   HB3 4318     0.036200      1.00800 ; qtot 1.892
  4319   C8   270   LYS    CG 4319     0.018700     12.01000 ; qtot 1.911
  4320   HC   270   LYS   HG2 4320     0.010300      1.00800 ; qtot 1.921
  4321   HC   270   LYS   HG3 4321     0.010300      1.00800 ; qtot 1.932
  4322   C8   270   LYS    CD 4322    -0.047900     12.01000 ; qtot 1.884
  4323   HC   270   LYS   HD2 4323     0.062100      1.00800 ; qtot 1.946
  4324   HC   270   LYS   HD3 4324     0.062100      1.00800 ; qtot 2.008
  4325   C8   270   LYS    CE 4325    -0.014300     12.01000 ; qtot 1.994
  4326   HP   270   LYS   HE2 4326     0.113500      1.00800 ; qtot 2.107
  4327   HP   270   LYS   HE3 4327     0.113500      1.00800 ; qtot 2.221
  4328   N3   270   LYS    NZ 4328    -0.385400     14.01000 ; qtot 1.835
  4329    H   270   LYS   HZ1 4329     0.340000      1.00800 ; qtot 2.175
  4330    H   270   LYS   HZ2 4330     0.340000      1.00800 ; qtot 2.515
  4331    H   270   LYS   HZ3 4331     0.340000      1.00800 ; qtot 2.855
  4332    C   270   LYS     C 4332     0.734100     12.01000 ; qtot 3.589
  4333    O   270   LYS     O 4333    -0.589400     16.00000 ; qtot 3.000
  4334    N   271   VAL     N 4334    -0.415700     14.01000 ; qtot 2.584
  4335    H   271   VAL     H 4335     0.271900      1.00800 ; qtot 2.856
  4336   CX   271   VAL    CA 4336    -0.087500     12.01000 ; qtot 2.769
  4337   H1   271   VAL    HA 4337     0.096900      1.00800 ; qtot 2.866
  4338  A3C   271   VAL    CB 4338     0.298500     12.01000 ; qtot 3.164
  4339   HC   271   VAL    HB 4339    -0.029700      1.00800 ; qtot 3.134
  4340   CT   271   VAL   CG1 4340    -0.319200     12.01000 ; qtot 2.815
  4341   HC   271   VAL  HG11 4341     0.079100      1.00800 ; qtot 2.894
  4342   HC   271   VAL  HG12 4342     0.079100      1.00800 ; qtot 2.973
  4343   HC   271   VAL  HG13 4343     0.079100      1.00800 ; qtot 3.053
  4344   CT   271   VAL   CG2 4344    -0.319200     12.01000 ; qtot 2.733
  4345   HC   271   VAL  HG21 4345     0.079100      1.00800 ; qtot 2.812
  4346   HC   271   VAL  HG22 4346     0.079100      1.00800 ; qtot 2.892
  4347   HC   271   VAL  HG23 4347     0.079100      1.00800 ; qtot 2.971
  4348    C   271   VAL     C 4348     0.597300     12.01000 ; qtot 3.568
  4349    O   271   VAL     O 4349    -0.567900     16.00000 ; qtot 3.000
  4350    N   272   TYR     N 4350    -0.415700     14.01000 ; qtot 2.584
  4351    H   272   TYR     H 4351     0.271900      1.00800 ; qtot 2.856
  4352   CX   272   TYR    CA 4352    -0.001400     12.01000 ; qtot 2.855
  4353   H1   272   TYR    HA 4353     0.087600      1.00800 ; qtot 2.942
  4354   CT   272   TYR    CB 4354    -0.015200     12.01000 ; qtot 2.927
  4355   HC   272   TYR   HB2 4355     0.029500      1.00800 ; qtot 2.957
  4356   HC   272   TYR   HB3 4356     0.029500      1.00800 ; qtot 2.986
  4357   CA   272   TYR    CG 4357    -0.001100     12.01000 ; qtot 2.985
  4358   CA   272   TYR   CD1 4358    -0.190600     12.01000 ; qtot 2.795
  4359   HA   272   TYR   HD1 4359     0.169900      1.00800 ; qtot 2.964
  4360   CA   272   TYR   CE1 4360    -0.234100     12.01000 ; qtot 2.730
  4361   HA   272   TYR   HE1 4361     0.165600      1.00800 ; qtot 2.896
  4362    C   272   TYR    CZ 4362     0.322600     12.01000 ; qtot 3.219
  4363   OH   272   TYR    OH 4363    -0.557900     16.00000 ; qtot 2.661
  4364   HO   272   TYR    HH 4364     0.399200      1.00800 ; qtot 3.060
  4365   CA   272   TYR   CE2 4365    -0.234100     12.01000 ; qtot 2.826
  4366   HA   272   TYR   HE2 4366     0.165600      1.00800 ; qtot 2.991
  4367   CA   272   TYR   CD2 4367    -0.190600     12.01000 ; qtot 2.801
  4368   HA   272   TYR   HD2 4368     0.169900      1.00800 ; qtot 2.971
  4369    C   272   TYR     C 4369     0.597300     12.01000 ; qtot 3.568
  4370    O   272   TYR     O 4370    -0.567900     16.00000 ; qtot 3.000
  4371    N   273   THR     N 4371    -0.415700     14.01000 ; qtot 2.584
  4372    H   273   THR     H 4372     0.271900      1.00800 ; qtot 2.856
  4373   CX   273   THR    CA 4373    -0.038900     12.01000 ; qtot 2.817
  4374   H1   273   THR    HA 4374     0.100700      1.00800 ; qtot 2.918
  4375  A3C   273   THR    CB 4375     0.365400     12.01000 ; qtot 3.283
  4376   H1   273   THR    HB 4376     0.004300      1.00800 ; qtot 3.288
  4377   CT   273   THR   CG2 4377    -0.243800     12.01000 ; qtot 3.044
  4378   HC   273   THR  HG21 4378     0.064200      1.00800 ; qtot 3.108
  4379   HC   273   THR  HG22 4379     0.064200      1.00800 ; qtot 3.172
  4380   HC   273   THR  HG23 4380     0.064200      1.00800 ; qtot 3.237
  4381   OH   273   THR   OG1 4381    -0.676100     16.00000 ; qtot 2.560
  4382   HO   273   THR   HG1 4382     0.410200      1.00800 ; qtot 2.971
  4383    C   273   THR     C 4383     0.597300     12.01000 ; qtot 3.568
  4384    O   273   THR     O 4384    -0.567900     16.00000 ; qtot 3.000
  4385    N   274   LEU     N 4385    -0.415700     14.01000 ; qtot 2.584
  4386    H   274   LEU     H 4386     0.271900      1.00800 ; qtot 2.856
  4387   CX   274   LEU    CA 4387    -0.051800     12.01000 ; qtot 2.804
  4388   H1   274   LEU    HA 4388     0.092200      1.00800 ; qtot 2.897
  4389  A2C   274   LEU    CB 4389    -0.110200     12.01000 ; qtot 2.786
  4390   HC   274   LEU   HB2 4390     0.045700      1.00800 ; qtot 2.832
  4391   HC   274   LEU   HB3 4391     0.045700      1.00800 ; qtot 2.878
  4392  A3C   274   LEU    CG 4392     0.353100     12.01000 ; qtot 3.231
  4393   HC   274   LEU    HG 4393    -0.036100      1.00800 ; qtot 3.195
  4394   CT   274   LEU   CD1 4394    -0.412100     12.01000 ; qtot 2.783
  4395   HC   274   LEU  HD11 4395     0.100000      1.00800 ; qtot 2.883
  4396   HC   274   LEU  HD12 4396     0.100000      1.00800 ; qtot 2.983
  4397   HC   274   LEU  HD13 4397     0.100000      1.00800 ; qtot 3.083
  4398   CT   274   LEU   CD2 4398    -0.412100     12.01000 ; qtot 2.671
  4399   HC   274   LEU  HD21 4399     0.100000      1.00800 ; qtot 2.771
  4400   HC   274   LEU  HD22 4400     0.100000      1.00800 ; qtot 2.871
  4401   HC   274   LEU  HD23 4401     0.100000      1.00800 ; qtot 2.971
  4402    C   274   LEU     C 4402     0.597300     12.01000 ; qtot 3.568
  4403    O   274   LEU     O 4403    -0.567900     16.00000 ; qtot 3.000
  4404    N   275   THR     N 4404    -0.415700     14.01000 ; qtot 2.584
  4405    H   275   THR     H 4405     0.271900      1.00800 ; qtot 2.856
  4406   CX   275   THR    CA 4406    -0.038900     12.01000 ; qtot 2.817
  4407   H1   275   THR    HA 4407     0.100700      1.00800 ; qtot 2.918
  4408  A3C   275   THR    CB 4408     0.365400     12.01000 ; qtot 3.283
  4409   H1   275   THR    HB 4409     0.004300      1.00800 ; qtot 3.288
  4410   CT   275   THR   CG2 4410    -0.243800     12.01000 ; qtot 3.044
  4411   HC   275   THR  HG21 4411     0.064200      1.00800 ; qtot 3.108
  4412   HC   275   THR  HG22 4412     0.064200      1.00800 ; qtot 3.172
  4413   HC   275   THR  HG23 4413     0.064200      1.00800 ; qtot 3.237
  4414   OH   275   THR   OG1 4414    -0.676100     16.00000 ; qtot 2.560
  4415   HO   275   THR   HG1 4415     0.410200      1.00800 ; qtot 2.971
  4416    C   275   THR     C 4416     0.597300     12.01000 ; qtot 3.568
  4417    O   275   THR     O 4417    -0.567900     16.00000 ; qtot 3.000
  4418    N   276   PRO     N 4418    -0.254800     14.01000 ; qtot 2.745
  4419   CT   276   PRO    CD 4419     0.019200     12.01000 ; qtot 2.764
  4420   H1   276   PRO   HD2 4420     0.039100      1.00800 ; qtot 2.804
  4421   H1   276   PRO   HD3 4421     0.039100      1.00800 ; qtot 2.843
  4422   CT   276   PRO    CG 4422     0.018900     12.01000 ; qtot 2.862
  4423   HC   276   PRO   HG2 4423     0.021300      1.00800 ; qtot 2.883
  4424   HC   276   PRO   HG3 4424     0.021300      1.00800 ; qtot 2.904
  4425   CT   276   PRO    CB 4425    -0.007000     12.01000 ; qtot 2.897
  4426   HC   276   PRO   HB2 4426     0.025300      1.00800 ; qtot 2.922
  4427   HC   276   PRO   HB3 4427     0.025300      1.00800 ; qtot 2.948
  4428   CX   276   PRO    CA 4428    -0.026600     12.01000 ; qtot 2.921
  4429   H1   276   PRO    HA 4429     0.064100      1.00800 ; qtot 2.985
  4430    C   276   PRO     C 4430     0.589600     12.01000 ; qtot 3.575
  4431    O   276   PRO     O 4431    -0.574800     16.00000 ; qtot 3.000
  4432    N   277   PHE     N 4432    -0.415700     14.01000 ; qtot 2.584
  4433    H   277   PHE     H 4433     0.271900      1.00800 ; qtot 2.856
  4434   CX   277   PHE    CA 4434    -0.002400     12.01000 ; qtot 2.854
  4435   H1   277   PHE    HA 4435     0.097800      1.00800 ; qtot 2.952
  4436   CT   277   PHE    CB 4436    -0.034300     12.01000 ; qtot 2.917
  4437   HC   277   PHE   HB2 4437     0.029500      1.00800 ; qtot 2.947
  4438   HC   277   PHE   HB3 4438     0.029500      1.00800 ; qtot 2.976
  4439   CA   277   PHE    CG 4439     0.011800     12.01000 ; qtot 2.988
  4440   CA   277   PHE   CD1 4440    -0.125600     12.01000 ; qtot 2.863
  4441   HA   277   PHE   HD1 4441     0.133000      1.00800 ; qtot 2.996
  4442   CA   277   PHE   CE1 4442    -0.170400     12.01000 ; qtot 2.825
  4443   HA   277   PHE   HE1 4443     0.143000      1.00800 ; qtot 2.968
  4444   CA   277   PHE    CZ 4444    -0.107200     12.01000 ; qtot 2.861
  4445   HA   277   PHE    HZ 4445     0.129700      1.00800 ; qtot 2.991
  4446   CA   277   PHE   CE2 4446    -0.170400     12.01000 ; qtot 2.820
  4447   HA   277   PHE   HE2 4447     0.143000      1.00800 ; qtot 2.963
  4448   CA   277   PHE   CD2 4448    -0.125600     12.01000 ; qtot 2.838
  4449   HA   277   PHE   HD2 4449     0.133000      1.00800 ; qtot 2.971
  4450    C   277   PHE     C 4450     0.597300     12.01000 ; qtot 3.568
  4451    O   277   PHE     O 4451    -0.567900     16.00000 ; qtot 3.000
  4452    N   278   LEU     N 4452    -0.415700     14.01000 ; qtot 2.584
  4453    H   278   LEU     H 4453     0.271900      1.00800 ; qtot 2.856
  4454   CX   278   LEU    CA 4454    -0.051800     12.01000 ; qtot 2.804
  4455   H1   278   LEU    HA 4455     0.092200      1.00800 ; qtot 2.897
  4456  A2C   278   LEU    CB 4456    -0.110200     12.01000 ; qtot 2.786
  4457   HC   278   LEU   HB2 4457     0.045700      1.00800 ; qtot 2.832
  4458   HC   278   LEU   HB3 4458     0.045700      1.00800 ; qtot 2.878
  4459  A3C   278   LEU    CG 4459     0.353100     12.01000 ; qtot 3.231
  4460   HC   278   LEU    HG 4460    -0.036100      1.00800 ; qtot 3.195
  4461   CT   278   LEU   CD1 4461    -0.412100     12.01000 ; qtot 2.783
  4462   HC   278   LEU  HD11 4462     0.100000      1.00800 ; qtot 2.883
  4463   HC   278   LEU  HD12 4463     0.100000      1.00800 ; qtot 2.983
  4464   HC   278   LEU  HD13 4464     0.100000      1.00800 ; qtot 3.083
  4465   CT   278   LEU   CD2 4465    -0.412100     12.01000 ; qtot 2.671
  4466   HC   278   LEU  HD21 4466     0.100000      1.00800 ; qtot 2.771
  4467   HC   278   LEU  HD22 4467     0.100000      1.00800 ; qtot 2.871
  4468   HC   278   LEU  HD23 4468     0.100000      1.00800 ; qtot 2.971
  4469    C   278   LEU     C 4469     0.597300     12.01000 ; qtot 3.568
  4470    O   278   LEU     O 4470    -0.567900     16.00000 ; qtot 3.000
  4471    N   279   ALA     N 4471    -0.415700     14.01000 ; qtot 2.584
  4472    H   279   ALA     H 4472     0.271900      1.00800 ; qtot 2.856
  4473   CX   279   ALA    CA 4473     0.033700     12.01000 ; qtot 2.890
  4474   H1   279   ALA    HA 4474     0.082300      1.00800 ; qtot 2.972
  4475   CT   279   ALA    CB 4475    -0.182500     12.01000 ; qtot 2.790
  4476   HC   279   ALA   HB1 4476     0.060300      1.00800 ; qtot 2.850
  4477   HC   279   ALA   HB2 4477     0.060300      1.00800 ; qtot 2.910
  4478   HC   279   ALA   HB3 4478     0.060300      1.00800 ; qtot 2.971
  4479    C   279   ALA     C 4479     0.597300     12.01000 ; qtot 3.568
  4480    O   279   ALA     O 4480    -0.567900     16.00000 ; qtot 3.000
  4481    N   280   ASN     N 4481    -0.415700     14.01000 ; qtot 2.584
  4482    H   280   ASN     H 4482     0.271900      1.00800 ; qtot 2.856
  4483   CX   280   ASN    CA 4483     0.014300     12.01000 ; qtot 2.871
  4484   H1   280   ASN    HA 4484     0.104800      1.00800 ; qtot 2.975
  4485  A2C   280   ASN    CB 4485    -0.204100     12.01000 ; qtot 2.771
  4486   HC   280   ASN   HB2 4486     0.079700      1.00800 ; qtot 2.851
  4487   HC   280   ASN   HB3 4487     0.079700      1.00800 ; qtot 2.931
  4488    C   280   ASN    CG 4488     0.713000     12.01000 ; qtot 3.644
  4489    O   280   ASN   OD1 4489    -0.593100     16.00000 ; qtot 3.051
  4490    N   280   ASN   ND2 4490    -0.919100     14.01000 ; qtot 2.131
  4491    H   280   ASN  HD21 4491     0.419600      1.00800 ; qtot 2.551
  4492    H   280   ASN  HD22 4492     0.419600      1.00800 ; qtot 2.971
  4493    C   280   ASN     C 4493     0.597300     12.01000 ; qtot 3.568
  4494    O   280   ASN     O 4494    -0.567900     16.00000 ; qtot 3.000
  4495    N   281   ASN     N 4495    -0.415700     14.01000 ; qtot 2.584
  4496    H   281   ASN     H 4496     0.271900      1.00800 ; qtot 2.856
  4497   CX   281   ASN    CA 4497     0.014300     12.01000 ; qtot 2.871
  4498   H1   281   ASN    HA 4498     0.104800      1.00800 ; qtot 2.975
  4499  A2C   281   ASN    CB 4499    -0.204100     12.01000 ; qtot 2.771
  4500   HC   281   ASN   HB2 4500     0.079700      1.00800 ; qtot 2.851
  4501   HC   281   ASN   HB3 4501     0.079700      1.00800 ; qtot 2.931
  4502    C   281   ASN    CG 4502     0.713000     12.01000 ; qtot 3.644
  4503    O   281   ASN   OD1 4503    -0.593100     16.00000 ; qtot 3.051
  4504    N   281   ASN   ND2 4504    -0.919100     14.01000 ; qtot 2.131
  4505    H   281   ASN  HD21 4505     0.419600      1.00800 ; qtot 2.551
  4506    H   281   ASN  HD22 4506     0.419600      1.00800 ; qtot 2.971
  4507    C   281   ASN     C 4507     0.597300     12.01000 ; qtot 3.568
  4508    O   281   ASN     O 4508    -0.567900     16.00000 ; qtot 3.000
  4509    N   282   ARG     N 4509    -0.347900     14.01000 ; qtot 2.652
  4510    H   282   ARG     H 4510     0.274700      1.00800 ; qtot 2.927
  4511   CX   282   ARG    CA 4511    -0.263700     12.01000 ; qtot 2.663
  4512   H1   282   ARG    HA 4512     0.156000      1.00800 ; qtot 2.819
  4513   C8   282   ARG    CB 4513    -0.000700     12.01000 ; qtot 2.818
  4514   HC   282   ARG   HB2 4514     0.032700      1.00800 ; qtot 2.851
  4515   HC   282   ARG   HB3 4515     0.032700      1.00800 ; qtot 2.884
  4516   C8   282   ARG    CG 4516     0.039000     12.01000 ; qtot 2.923
  4517   HC   282   ARG   HG2 4517     0.028500      1.00800 ; qtot 2.951
  4518   HC   282   ARG   HG3 4518     0.028500      1.00800 ; qtot 2.980
  4519   C8   282   ARG    CD 4519     0.048600     12.01000 ; qtot 3.028
  4520   H1   282   ARG   HD2 4520     0.068700      1.00800 ; qtot 3.097
  4521   H1   282   ARG   HD3 4521     0.068700      1.00800 ; qtot 3.166
  4522   N2   282   ARG    NE 4522    -0.529500     14.01000 ; qtot 2.636
  4523    H   282   ARG    HE 4523     0.345600      1.00800 ; qtot 2.982
  4524   CA   282   ARG    CZ 4524     0.807600     12.01000 ; qtot 3.790
  4525   N2   282   ARG   NH1 4525    -0.862700     14.01000 ; qtot 2.927
  4526    H   282   ARG  HH11 4526     0.447800      1.00800 ; qtot 3.375
  4527    H   282   ARG  HH12 4527     0.447800      1.00800 ; qtot 3.822
  4528   N2   282   ARG   NH2 4528    -0.862700     14.01000 ; qtot 2.960
  4529    H   282   ARG  HH21 4529     0.447800      1.00800 ; qtot 3.408
  4530    H   282   ARG  HH22 4530     0.447800      1.00800 ; qtot 3.855
  4531    C   282   ARG     C 4531     0.734100     12.01000 ; qtot 4.589
  4532    O   282   ARG     O 4532    -0.589400     16.00000 ; qtot 4.000
  4533    N   283   GLU     N 4533    -0.516300     14.01000 ; qtot 3.484
  4534    H   283   GLU     H 4534     0.293600      1.00800 ; qtot 3.777
  4535   CX   283   GLU    CA 4535     0.039700     12.01000 ; qtot 3.817
  4536   H1   283   GLU    HA 4536     0.110500      1.00800 ; qtot 3.928
  4537  A2C   283   GLU    CB 4537     0.056000     12.01000 ; qtot 3.984
  4538   HC   283   GLU   HB2 4538    -0.017300      1.00800 ; qtot 3.966
  4539   HC   283   GLU   HB3 4539    -0.017300      1.00800 ; qtot 3.949
  4540  A2C   283   GLU    CG 4540     0.013600     12.01000 ; qtot 3.963
  4541   HC   283   GLU   HG2 4541    -0.042500      1.00800 ; qtot 3.920
  4542   HC   283   GLU   HG3 4542    -0.042500      1.00800 ; qtot 3.878
  4543   CO   283   GLU    CD 4543     0.805400     12.01000 ; qtot 4.683
  4544   O2   283   GLU   OE1 4544    -0.818800     16.00000 ; qtot 3.864
  4545   O2   283   GLU   OE2 4545    -0.818800     16.00000 ; qtot 3.045
  4546    C   283   GLU     C 4546     0.536600     12.01000 ; qtot 3.582
  4547    O   283   GLU     O 4547    -0.581900     16.00000 ; qtot 3.000
  4548    N   284   LYS     N 4548    -0.347900     14.01000 ; qtot 2.652
  4549    H   284   LYS     H 4549     0.274700      1.00800 ; qtot 2.927
  4550   CX   284   LYS    CA 4550    -0.240000     12.01000 ; qtot 2.687
  4551   H1   284   LYS    HA 4551     0.142600      1.00800 ; qtot 2.829
  4552   C8   284   LYS    CB 4552    -0.009400     12.01000 ; qtot 2.820
  4553   HC   284   LYS   HB2 4553     0.036200      1.00800 ; qtot 2.856
  4554   HC   284   LYS   HB3 4554     0.036200      1.00800 ; qtot 2.892
  4555   C8   284   LYS    CG 4555     0.018700     12.01000 ; qtot 2.911
  4556   HC   284   LYS   HG2 4556     0.010300      1.00800 ; qtot 2.921
  4557   HC   284   LYS   HG3 4557     0.010300      1.00800 ; qtot 2.932
  4558   C8   284   LYS    CD 4558    -0.047900     12.01000 ; qtot 2.884
  4559   HC   284   LYS   HD2 4559     0.062100      1.00800 ; qtot 2.946
  4560   HC   284   LYS   HD3 4560     0.062100      1.00800 ; qtot 3.008
  4561   C8   284   LYS    CE 4561    -0.014300     12.01000 ; qtot 2.994
  4562   HP   284   LYS   HE2 4562     0.113500      1.00800 ; qtot 3.107
  4563   HP   284   LYS   HE3 4563     0.113500      1.00800 ; qtot 3.221
  4564   N3   284   LYS    NZ 4564    -0.385400     14.01000 ; qtot 2.835
  4565    H   284   LYS   HZ1 4565     0.340000      1.00800 ; qtot 3.175
  4566    H   284   LYS   HZ2 4566     0.340000      1.00800 ; qtot 3.515
  4567    H   284   LYS   HZ3 4567     0.340000      1.00800 ; qtot 3.855
  4568    C   284   LYS     C 4568     0.734100     12.01000 ; qtot 4.589
  4569    O   284   LYS     O 4569    -0.589400     16.00000 ; qtot 4.000
  4570    N   285   ARG     N 4570    -0.347900     14.01000 ; qtot 3.652
  4571    H   285   ARG     H 4571     0.274700      1.00800 ; qtot 3.927
  4572   CX   285   ARG    CA 4572    -0.263700     12.01000 ; qtot 3.663
  4573   H1   285   ARG    HA 4573     0.156000      1.00800 ; qtot 3.819
  4574   C8   285   ARG    CB 4574    -0.000700     12.01000 ; qtot 3.818
  4575   HC   285   ARG   HB2 4575     0.032700      1.00800 ; qtot 3.851
  4576   HC   285   ARG   HB3 4576     0.032700      1.00800 ; qtot 3.884
  4577   C8   285   ARG    CG 4577     0.039000     12.01000 ; qtot 3.923
  4578   HC   285   ARG   HG2 4578     0.028500      1.00800 ; qtot 3.951
  4579   HC   285   ARG   HG3 4579     0.028500      1.00800 ; qtot 3.980
  4580   C8   285   ARG    CD 4580     0.048600     12.01000 ; qtot 4.028
  4581   H1   285   ARG   HD2 4581     0.068700      1.00800 ; qtot 4.097
  4582   H1   285   ARG   HD3 4582     0.068700      1.00800 ; qtot 4.166
  4583   N2   285   ARG    NE 4583    -0.529500     14.01000 ; qtot 3.636
  4584    H   285   ARG    HE 4584     0.345600      1.00800 ; qtot 3.982
  4585   CA   285   ARG    CZ 4585     0.807600     12.01000 ; qtot 4.790
  4586   N2   285   ARG   NH1 4586    -0.862700     14.01000 ; qtot 3.927
  4587    H   285   ARG  HH11 4587     0.447800      1.00800 ; qtot 4.375
  4588    H   285   ARG  HH12 4588     0.447800      1.00800 ; qtot 4.822
  4589   N2   285   ARG   NH2 4589    -0.862700     14.01000 ; qtot 3.960
  4590    H   285   ARG  HH21 4590     0.447800      1.00800 ; qtot 4.408
  4591    H   285   ARG  HH22 4591     0.447800      1.00800 ; qtot 4.855
  4592    C   285   ARG     C 4592     0.734100     12.01000 ; qtot 5.589
  4593    O   285   ARG     O 4593    -0.589400     16.00000 ; qtot 5.000
  4594    N   286   GLY     N 4594    -0.415700     14.01000 ; qtot 4.584
  4595    H   286   GLY     H 4595     0.271900      1.00800 ; qtot 4.856
  4596   CX   286   GLY    CA 4596    -0.025200     12.01000 ; qtot 4.831
  4597   H1   286   GLY   HA2 4597     0.069800      1.00800 ; qtot 4.901
  4598   H1   286   GLY   HA3 4598     0.069800      1.00800 ; qtot 4.971
  4599    C   286   GLY     C 4599     0.597300     12.01000 ; qtot 5.568
  4600    O   286   GLY     O 4600    -0.567900     16.00000 ; qtot 5.000
  4601    N   287   LEU     N 4601    -0.415700     14.01000 ; qtot 4.584
  4602    H   287   LEU     H 4602     0.271900      1.00800 ; qtot 4.856
  4603   CX   287   LEU    CA 4603    -0.051800     12.01000 ; qtot 4.804
  4604   H1   287   LEU    HA 4604     0.092200      1.00800 ; qtot 4.897
  4605  A2C   287   LEU    CB 4605    -0.110200     12.01000 ; qtot 4.786
  4606   HC   287   LEU   HB2 4606     0.045700      1.00800 ; qtot 4.832
  4607   HC   287   LEU   HB3 4607     0.045700      1.00800 ; qtot 4.878
  4608  A3C   287   LEU    CG 4608     0.353100     12.01000 ; qtot 5.231
  4609   HC   287   LEU    HG 4609    -0.036100      1.00800 ; qtot 5.195
  4610   CT   287   LEU   CD1 4610    -0.412100     12.01000 ; qtot 4.783
  4611   HC   287   LEU  HD11 4611     0.100000      1.00800 ; qtot 4.883
  4612   HC   287   LEU  HD12 4612     0.100000      1.00800 ; qtot 4.983
  4613   HC   287   LEU  HD13 4613     0.100000      1.00800 ; qtot 5.083
  4614   CT   287   LEU   CD2 4614    -0.412100     12.01000 ; qtot 4.671
  4615   HC   287   LEU  HD21 4615     0.100000      1.00800 ; qtot 4.771
  4616   HC   287   LEU  HD22 4616     0.100000      1.00800 ; qtot 4.871
  4617   HC   287   LEU  HD23 4617     0.100000      1.00800 ; qtot 4.971
  4618    C   287   LEU     C 4618     0.597300     12.01000 ; qtot 5.568
  4619    O   287   LEU     O 4619    -0.567900     16.00000 ; qtot 5.000
  4620    N   288   ALA     N 4620    -0.415700     14.01000 ; qtot 4.584
  4621    H   288   ALA     H 4621     0.271900      1.00800 ; qtot 4.856
  4622   CX   288   ALA    CA 4622     0.033700     12.01000 ; qtot 4.890
  4623   H1   288   ALA    HA 4623     0.082300      1.00800 ; qtot 4.972
  4624   CT   288   ALA    CB 4624    -0.182500     12.01000 ; qtot 4.790
  4625   HC   288   ALA   HB1 4625     0.060300      1.00800 ; qtot 4.850
  4626   HC   288   ALA   HB2 4626     0.060300      1.00800 ; qtot 4.910
  4627   HC   288   ALA   HB3 4627     0.060300      1.00800 ; qtot 4.971
  4628    C   288   ALA     C 4628     0.597300     12.01000 ; qtot 5.568
  4629    O   288   ALA     O 4629    -0.567900     16.00000 ; qtot 5.000
  4630    N   289   LEU     N 4630    -0.415700     14.01000 ; qtot 4.584
  4631    H   289   LEU     H 4631     0.271900      1.00800 ; qtot 4.856
  4632   CX   289   LEU    CA 4632    -0.051800     12.01000 ; qtot 4.804
  4633   H1   289   LEU    HA 4633     0.092200      1.00800 ; qtot 4.897
  4634  A2C   289   LEU    CB 4634    -0.110200     12.01000 ; qtot 4.786
  4635   HC   289   LEU   HB2 4635     0.045700      1.00800 ; qtot 4.832
  4636   HC   289   LEU   HB3 4636     0.045700      1.00800 ; qtot 4.878
  4637  A3C   289   LEU    CG 4637     0.353100     12.01000 ; qtot 5.231
  4638   HC   289   LEU    HG 4638    -0.036100      1.00800 ; qtot 5.195
  4639   CT   289   LEU   CD1 4639    -0.412100     12.01000 ; qtot 4.783
  4640   HC   289   LEU  HD11 4640     0.100000      1.00800 ; qtot 4.883
  4641   HC   289   LEU  HD12 4641     0.100000      1.00800 ; qtot 4.983
  4642   HC   289   LEU  HD13 4642     0.100000      1.00800 ; qtot 5.083
  4643   CT   289   LEU   CD2 4643    -0.412100     12.01000 ; qtot 4.671
  4644   HC   289   LEU  HD21 4644     0.100000      1.00800 ; qtot 4.771
  4645   HC   289   LEU  HD22 4645     0.100000      1.00800 ; qtot 4.871
  4646   HC   289   LEU  HD23 4646     0.100000      1.00800 ; qtot 4.971
  4647    C   289   LEU     C 4647     0.597300     12.01000 ; qtot 5.568
  4648    O   289   LEU     O 4648    -0.567900     16.00000 ; qtot 5.000
  4649    N   290   ASP     N 4649    -0.516300     14.01000 ; qtot 4.484
  4650    H   290   ASP     H 4650     0.293600      1.00800 ; qtot 4.777
  4651   CX   290   ASP    CA 4651     0.038100     12.01000 ; qtot 4.815
  4652   H1   290   ASP    HA 4652     0.088000      1.00800 ; qtot 4.903
  4653  A2C   290   ASP    CB 4653    -0.030300     12.01000 ; qtot 4.873
  4654   HC   290   ASP   HB2 4654    -0.012200      1.00800 ; qtot 4.861
  4655   HC   290   ASP   HB3 4655    -0.012200      1.00800 ; qtot 4.849
  4656   CO   290   ASP    CG 4656     0.799400     12.01000 ; qtot 5.648
  4657   O2   290   ASP   OD1 4657    -0.801400     16.00000 ; qtot 4.847
  4658   O2   290   ASP   OD2 4658    -0.801400     16.00000 ; qtot 4.045
  4659    C   290   ASP     C 4659     0.536600     12.01000 ; qtot 4.582
  4660    O   290   ASP     O 4660    -0.581900     16.00000 ; qtot 4.000
  4661    N   291   GLY     N 4661    -0.415700     14.01000 ; qtot 3.584
  4662    H   291   GLY     H 4662     0.271900      1.00800 ; qtot 3.856
  4663   CX   291   GLY    CA 4663    -0.025200     12.01000 ; qtot 3.831
  4664   H1   291   GLY   HA2 4664     0.069800      1.00800 ; qtot 3.901
  4665   H1   291   GLY   HA3 4665     0.069800      1.00800 ; qtot 3.971
  4666    C   291   GLY     C 4666     0.597300     12.01000 ; qtot 4.568
  4667    O   291   GLY     O 4667    -0.567900     16.00000 ; qtot 4.000
  4668    N   292   LYS     N 4668    -0.347900     14.01000 ; qtot 3.652
  4669    H   292   LYS     H 4669     0.274700      1.00800 ; qtot 3.927
  4670   CX   292   LYS    CA 4670    -0.240000     12.01000 ; qtot 3.687
  4671   H1   292   LYS    HA 4671     0.142600      1.00800 ; qtot 3.829
  4672   C8   292   LYS    CB 4672    -0.009400     12.01000 ; qtot 3.820
  4673   HC   292   LYS   HB2 4673     0.036200      1.00800 ; qtot 3.856
  4674   HC   292   LYS   HB3 4674     0.036200      1.00800 ; qtot 3.892
  4675   C8   292   LYS    CG 4675     0.018700     12.01000 ; qtot 3.911
  4676   HC   292   LYS   HG2 4676     0.010300      1.00800 ; qtot 3.921
  4677   HC   292   LYS   HG3 4677     0.010300      1.00800 ; qtot 3.932
  4678   C8   292   LYS    CD 4678    -0.047900     12.01000 ; qtot 3.884
  4679   HC   292   LYS   HD2 4679     0.062100      1.00800 ; qtot 3.946
  4680   HC   292   LYS   HD3 4680     0.062100      1.00800 ; qtot 4.008
  4681   C8   292   LYS    CE 4681    -0.014300     12.01000 ; qtot 3.994
  4682   HP   292   LYS   HE2 4682     0.113500      1.00800 ; qtot 4.107
  4683   HP   292   LYS   HE3 4683     0.113500      1.00800 ; qtot 4.221
  4684   N3   292   LYS    NZ 4684    -0.385400     14.01000 ; qtot 3.835
  4685    H   292   LYS   HZ1 4685     0.340000      1.00800 ; qtot 4.175
  4686    H   292   LYS   HZ2 4686     0.340000      1.00800 ; qtot 4.515
  4687    H   292   LYS   HZ3 4687     0.340000      1.00800 ; qtot 4.855
  4688    C   292   LYS     C 4688     0.734100     12.01000 ; qtot 5.589
  4689    O   292   LYS     O 4689    -0.589400     16.00000 ; qtot 5.000
  4690    N   293   LEU     N 4690    -0.415700     14.01000 ; qtot 4.584
  4691    H   293   LEU     H 4691     0.271900      1.00800 ; qtot 4.856
  4692   CX   293   LEU    CA 4692    -0.051800     12.01000 ; qtot 4.804
  4693   H1   293   LEU    HA 4693     0.092200      1.00800 ; qtot 4.897
  4694  A2C   293   LEU    CB 4694    -0.110200     12.01000 ; qtot 4.786
  4695   HC   293   LEU   HB2 4695     0.045700      1.00800 ; qtot 4.832
  4696   HC   293   LEU   HB3 4696     0.045700      1.00800 ; qtot 4.878
  4697  A3C   293   LEU    CG 4697     0.353100     12.01000 ; qtot 5.231
  4698   HC   293   LEU    HG 4698    -0.036100      1.00800 ; qtot 5.195
  4699   CT   293   LEU   CD1 4699    -0.412100     12.01000 ; qtot 4.783
  4700   HC   293   LEU  HD11 4700     0.100000      1.00800 ; qtot 4.883
  4701   HC   293   LEU  HD12 4701     0.100000      1.00800 ; qtot 4.983
  4702   HC   293   LEU  HD13 4702     0.100000      1.00800 ; qtot 5.083
  4703   CT   293   LEU   CD2 4703    -0.412100     12.01000 ; qtot 4.671
  4704   HC   293   LEU  HD21 4704     0.100000      1.00800 ; qtot 4.771
  4705   HC   293   LEU  HD22 4705     0.100000      1.00800 ; qtot 4.871
  4706   HC   293   LEU  HD23 4706     0.100000      1.00800 ; qtot 4.971
  4707    C   293   LEU     C 4707     0.597300     12.01000 ; qtot 5.568
  4708    O   293   LEU     O 4708    -0.567900     16.00000 ; qtot 5.000
  4709    N   294   LYS     N 4709    -0.347900     14.01000 ; qtot 4.652
  4710    H   294   LYS     H 4710     0.274700      1.00800 ; qtot 4.927
  4711   CX   294   LYS    CA 4711    -0.240000     12.01000 ; qtot 4.687
  4712   H1   294   LYS    HA 4712     0.142600      1.00800 ; qtot 4.829
  4713   C8   294   LYS    CB 4713    -0.009400     12.01000 ; qtot 4.820
  4714   HC   294   LYS   HB2 4714     0.036200      1.00800 ; qtot 4.856
  4715   HC   294   LYS   HB3 4715     0.036200      1.00800 ; qtot 4.892
  4716   C8   294   LYS    CG 4716     0.018700     12.01000 ; qtot 4.911
  4717   HC   294   LYS   HG2 4717     0.010300      1.00800 ; qtot 4.921
  4718   HC   294   LYS   HG3 4718     0.010300      1.00800 ; qtot 4.932
  4719   C8   294   LYS    CD 4719    -0.047900     12.01000 ; qtot 4.884
  4720   HC   294   LYS   HD2 4720     0.062100      1.00800 ; qtot 4.946
  4721   HC   294   LYS   HD3 4721     0.062100      1.00800 ; qtot 5.008
  4722   C8   294   LYS    CE 4722    -0.014300     12.01000 ; qtot 4.994
  4723   HP   294   LYS   HE2 4723     0.113500      1.00800 ; qtot 5.107
  4724   HP   294   LYS   HE3 4724     0.113500      1.00800 ; qtot 5.221
  4725   N3   294   LYS    NZ 4725    -0.385400     14.01000 ; qtot 4.835
  4726    H   294   LYS   HZ1 4726     0.340000      1.00800 ; qtot 5.175
  4727    H   294   LYS   HZ2 4727     0.340000      1.00800 ; qtot 5.515
  4728    H   294   LYS   HZ3 4728     0.340000      1.00800 ; qtot 5.855
  4729    C   294   LYS     C 4729     0.734100     12.01000 ; qtot 6.589
  4730    O   294   LYS     O 4730    -0.589400     16.00000 ; qtot 6.000
  4731    N   295   HIE     N 4731    -0.415700     14.01000 ; qtot 5.584
  4732    H   295   HIE     H 4732     0.271900      1.00800 ; qtot 5.856
  4733   CX   295   HIE    CA 4733    -0.058100     12.01000 ; qtot 5.798
  4734   H1   295   HIE    HA 4734     0.136000      1.00800 ; qtot 5.934
  4735   CT   295   HIE    CB 4735    -0.007400     12.01000 ; qtot 5.927
  4736   HC   295   HIE   HB2 4736     0.036700      1.00800 ; qtot 5.963
  4737   HC   295   HIE   HB3 4737     0.036700      1.00800 ; qtot 6.000
  4738   CC   295   HIE    CG 4738     0.186800     12.01000 ; qtot 6.187
  4739   NB   295   HIE   ND1 4739    -0.543200     14.01000 ; qtot 5.644
  4740   CR   295   HIE   CE1 4740     0.163500     12.01000 ; qtot 5.807
  4741   H5   295   HIE   HE1 4741     0.143500      1.00800 ; qtot 5.951
  4742   NA   295   HIE   NE2 4742    -0.279500     14.01000 ; qtot 5.671
  4743    H   295   HIE   HE2 4743     0.333900      1.00800 ; qtot 6.005
  4744   CW   295   HIE   CD2 4744    -0.220700     12.01000 ; qtot 5.784
  4745   H4   295   HIE   HD2 4745     0.186200      1.00800 ; qtot 5.971
  4746    C   295   HIE     C 4746     0.597300     12.01000 ; qtot 6.568
  4747    O   295   HIE     O 4747    -0.567900     16.00000 ; qtot 6.000
  4748    N   296   GLU     N 4748    -0.516300     14.01000 ; qtot 5.484
  4749    H   296   GLU     H 4749     0.293600      1.00800 ; qtot 5.777
  4750   CX   296   GLU    CA 4750     0.039700     12.01000 ; qtot 5.817
  4751   H1   296   GLU    HA 4751     0.110500      1.00800 ; qtot 5.928
  4752  A2C   296   GLU    CB 4752     0.056000     12.01000 ; qtot 5.984
  4753   HC   296   GLU   HB2 4753    -0.017300      1.00800 ; qtot 5.966
  4754   HC   296   GLU   HB3 4754    -0.017300      1.00800 ; qtot 5.949
  4755  A2C   296   GLU    CG 4755     0.013600     12.01000 ; qtot 5.963
  4756   HC   296   GLU   HG2 4756    -0.042500      1.00800 ; qtot 5.920
  4757   HC   296   GLU   HG3 4757    -0.042500      1.00800 ; qtot 5.878
  4758   CO   296   GLU    CD 4758     0.805400     12.01000 ; qtot 6.683
  4759   O2   296   GLU   OE1 4759    -0.818800     16.00000 ; qtot 5.864
  4760   O2   296   GLU   OE2 4760    -0.818800     16.00000 ; qtot 5.045
  4761    C   296   GLU     C 4761     0.536600     12.01000 ; qtot 5.582
  4762    O   296   GLU     O 4762    -0.581900     16.00000 ; qtot 5.000
  4763    N   297   ASP     N 4763    -0.516300     14.01000 ; qtot 4.484
  4764    H   297   ASP     H 4764     0.293600      1.00800 ; qtot 4.777
  4765   CX   297   ASP    CA 4765     0.038100     12.01000 ; qtot 4.815
  4766   H1   297   ASP    HA 4766     0.088000      1.00800 ; qtot 4.903
  4767  A2C   297   ASP    CB 4767    -0.030300     12.01000 ; qtot 4.873
  4768   HC   297   ASP   HB2 4768    -0.012200      1.00800 ; qtot 4.861
  4769   HC   297   ASP   HB3 4769    -0.012200      1.00800 ; qtot 4.849
  4770   CO   297   ASP    CG 4770     0.799400     12.01000 ; qtot 5.648
  4771   O2   297   ASP   OD1 4771    -0.801400     16.00000 ; qtot 4.847
  4772   O2   297   ASP   OD2 4772    -0.801400     16.00000 ; qtot 4.045
  4773    C   297   ASP     C 4773     0.536600     12.01000 ; qtot 4.582
  4774    O   297   ASP     O 4774    -0.581900     16.00000 ; qtot 4.000
  4775    N   298   THR     N 4775    -0.415700     14.01000 ; qtot 3.584
  4776    H   298   THR     H 4776     0.271900      1.00800 ; qtot 3.856
  4777   CX   298   THR    CA 4777    -0.038900     12.01000 ; qtot 3.817
  4778   H1   298   THR    HA 4778     0.100700      1.00800 ; qtot 3.918
  4779  A3C   298   THR    CB 4779     0.365400     12.01000 ; qtot 4.283
  4780   H1   298   THR    HB 4780     0.004300      1.00800 ; qtot 4.288
  4781   CT   298   THR   CG2 4781    -0.243800     12.01000 ; qtot 4.044
  4782   HC   298   THR  HG21 4782     0.064200      1.00800 ; qtot 4.108
  4783   HC   298   THR  HG22 4783     0.064200      1.00800 ; qtot 4.172
  4784   HC   298   THR  HG23 4784     0.064200      1.00800 ; qtot 4.237
  4785   OH   298   THR   OG1 4785    -0.676100     16.00000 ; qtot 3.560
  4786   HO   298   THR   HG1 4786     0.410200      1.00800 ; qtot 3.971
  4787    C   298   THR     C 4787     0.597300     12.01000 ; qtot 4.568
  4788    O   298   THR     O 4788    -0.567900     16.00000 ; qtot 4.000
  4789    N   299   ASN     N 4789    -0.415700     14.01000 ; qtot 3.584
  4790    H   299   ASN     H 4790     0.271900      1.00800 ; qtot 3.856
  4791   CX   299   ASN    CA 4791     0.014300     12.01000 ; qtot 3.871
  4792   H1   299   ASN    HA 4792     0.104800      1.00800 ; qtot 3.975
  4793  A2C   299   ASN    CB 4793    -0.204100     12.01000 ; qtot 3.771
  4794   HC   299   ASN   HB2 4794     0.079700      1.00800 ; qtot 3.851
  4795   HC   299   ASN   HB3 4795     0.079700      1.00800 ; qtot 3.931
  4796    C   299   ASN    CG 4796     0.713000     12.01000 ; qtot 4.644
  4797    O   299   ASN   OD1 4797    -0.593100     16.00000 ; qtot 4.051
  4798    N   299   ASN   ND2 4798    -0.919100     14.01000 ; qtot 3.131
  4799    H   299   ASN  HD21 4799     0.419600      1.00800 ; qtot 3.551
  4800    H   299   ASN  HD22 4800     0.419600      1.00800 ; qtot 3.971
  4801    C   299   ASN     C 4801     0.597300     12.01000 ; qtot 4.568
  4802    O   299   ASN     O 4802    -0.567900     16.00000 ; qtot 4.000
  4803    N   300   LEU     N 4803    -0.415700     14.01000 ; qtot 3.584
  4804    H   300   LEU     H 4804     0.271900      1.00800 ; qtot 3.856
  4805   CX   300   LEU    CA 4805    -0.051800     12.01000 ; qtot 3.804
  4806   H1   300   LEU    HA 4806     0.092200      1.00800 ; qtot 3.897
  4807  A2C   300   LEU    CB 4807    -0.110200     12.01000 ; qtot 3.786
  4808   HC   300   LEU   HB2 4808     0.045700      1.00800 ; qtot 3.832
  4809   HC   300   LEU   HB3 4809     0.045700      1.00800 ; qtot 3.878
  4810  A3C   300   LEU    CG 4810     0.353100     12.01000 ; qtot 4.231
  4811   HC   300   LEU    HG 4811    -0.036100      1.00800 ; qtot 4.195
  4812   CT   300   LEU   CD1 4812    -0.412100     12.01000 ; qtot 3.783
  4813   HC   300   LEU  HD11 4813     0.100000      1.00800 ; qtot 3.883
  4814   HC   300   LEU  HD12 4814     0.100000      1.00800 ; qtot 3.983
  4815   HC   300   LEU  HD13 4815     0.100000      1.00800 ; qtot 4.083
  4816   CT   300   LEU   CD2 4816    -0.412100     12.01000 ; qtot 3.671
  4817   HC   300   LEU  HD21 4817     0.100000      1.00800 ; qtot 3.771
  4818   HC   300   LEU  HD22 4818     0.100000      1.00800 ; qtot 3.871
  4819   HC   300   LEU  HD23 4819     0.100000      1.00800 ; qtot 3.971
  4820    C   300   LEU     C 4820     0.597300     12.01000 ; qtot 4.568
  4821    O   300   LEU     O 4821    -0.567900     16.00000 ; qtot 4.000
  4822    N   301   ALA     N 4822    -0.415700     14.01000 ; qtot 3.584
  4823    H   301   ALA     H 4823     0.271900      1.00800 ; qtot 3.856
  4824   CX   301   ALA    CA 4824     0.033700     12.01000 ; qtot 3.890
  4825   H1   301   ALA    HA 4825     0.082300      1.00800 ; qtot 3.972
  4826   CT   301   ALA    CB 4826    -0.182500     12.01000 ; qtot 3.790
  4827   HC   301   ALA   HB1 4827     0.060300      1.00800 ; qtot 3.850
  4828   HC   301   ALA   HB2 4828     0.060300      1.00800 ; qtot 3.910
  4829   HC   301   ALA   HB3 4829     0.060300      1.00800 ; qtot 3.971
  4830    C   301   ALA     C 4830     0.597300     12.01000 ; qtot 4.568
  4831    O   301   ALA     O 4831    -0.567900     16.00000 ; qtot 4.000
  4832    N   302   SER     N 4832    -0.415700     14.01000 ; qtot 3.584
  4833    H   302   SER     H 4833     0.271900      1.00800 ; qtot 3.856
  4834   CX   302   SER    CA 4834    -0.024900     12.01000 ; qtot 3.831
  4835   H1   302   SER    HA 4835     0.084300      1.00800 ; qtot 3.916
  4836  A2C   302   SER    CB 4836     0.211700     12.01000 ; qtot 4.127
  4837   H1   302   SER   HB2 4837     0.035200      1.00800 ; qtot 4.163
  4838   H1   302   SER   HB3 4838     0.035200      1.00800 ; qtot 4.198
  4839   OH   302   SER    OG 4839    -0.654600     16.00000 ; qtot 3.543
  4840   HO   302   SER    HG 4840     0.427500      1.00800 ; qtot 3.971
  4841    C   302   SER     C 4841     0.597300     12.01000 ; qtot 4.568
  4842    O   302   SER     O 4842    -0.567900     16.00000 ; qtot 4.000
  4843    N   303   SER     N 4843    -0.415700     14.01000 ; qtot 3.584
  4844    H   303   SER     H 4844     0.271900      1.00800 ; qtot 3.856
  4845   CX   303   SER    CA 4845    -0.024900     12.01000 ; qtot 3.831
  4846   H1   303   SER    HA 4846     0.084300      1.00800 ; qtot 3.916
  4847  A2C   303   SER    CB 4847     0.211700     12.01000 ; qtot 4.127
  4848   H1   303   SER   HB2 4848     0.035200      1.00800 ; qtot 4.163
  4849   H1   303   SER   HB3 4849     0.035200      1.00800 ; qtot 4.198
  4850   OH   303   SER    OG 4850    -0.654600     16.00000 ; qtot 3.543
  4851   HO   303   SER    HG 4851     0.427500      1.00800 ; qtot 3.971
  4852    C   303   SER     C 4852     0.597300     12.01000 ; qtot 4.568
  4853    O   303   SER     O 4853    -0.567900     16.00000 ; qtot 4.000
  4854    N   304   THR     N 4854    -0.415700     14.01000 ; qtot 3.584
  4855    H   304   THR     H 4855     0.271900      1.00800 ; qtot 3.856
  4856   CX   304   THR    CA 4856    -0.038900     12.01000 ; qtot 3.817
  4857   H1   304   THR    HA 4857     0.100700      1.00800 ; qtot 3.918
  4858  A3C   304   THR    CB 4858     0.365400     12.01000 ; qtot 4.283
  4859   H1   304   THR    HB 4859     0.004300      1.00800 ; qtot 4.288
  4860   CT   304   THR   CG2 4860    -0.243800     12.01000 ; qtot 4.044
  4861   HC   304   THR  HG21 4861     0.064200      1.00800 ; qtot 4.108
  4862   HC   304   THR  HG22 4862     0.064200      1.00800 ; qtot 4.172
  4863   HC   304   THR  HG23 4863     0.064200      1.00800 ; qtot 4.237
  4864   OH   304   THR   OG1 4864    -0.676100     16.00000 ; qtot 3.560
  4865   HO   304   THR   HG1 4865     0.410200      1.00800 ; qtot 3.971
  4866    C   304   THR     C 4866     0.597300     12.01000 ; qtot 4.568
  4867    O   304   THR     O 4867    -0.567900     16.00000 ; qtot 4.000
  4868    N   305   LEU     N 4868    -0.415700     14.01000 ; qtot 3.584
  4869    H   305   LEU     H 4869     0.271900      1.00800 ; qtot 3.856
  4870   CX   305   LEU    CA 4870    -0.051800     12.01000 ; qtot 3.804
  4871   H1   305   LEU    HA 4871     0.092200      1.00800 ; qtot 3.897
  4872  A2C   305   LEU    CB 4872    -0.110200     12.01000 ; qtot 3.786
  4873   HC   305   LEU   HB2 4873     0.045700      1.00800 ; qtot 3.832
  4874   HC   305   LEU   HB3 4874     0.045700      1.00800 ; qtot 3.878
  4875  A3C   305   LEU    CG 4875     0.353100     12.01000 ; qtot 4.231
  4876   HC   305   LEU    HG 4876    -0.036100      1.00800 ; qtot 4.195
  4877   CT   305   LEU   CD1 4877    -0.412100     12.01000 ; qtot 3.783
  4878   HC   305   LEU  HD11 4878     0.100000      1.00800 ; qtot 3.883
  4879   HC   305   LEU  HD12 4879     0.100000      1.00800 ; qtot 3.983
  4880   HC   305   LEU  HD13 4880     0.100000      1.00800 ; qtot 4.083
  4881   CT   305   LEU   CD2 4881    -0.412100     12.01000 ; qtot 3.671
  4882   HC   305   LEU  HD21 4882     0.100000      1.00800 ; qtot 3.771
  4883   HC   305   LEU  HD22 4883     0.100000      1.00800 ; qtot 3.871
  4884   HC   305   LEU  HD23 4884     0.100000      1.00800 ; qtot 3.971
  4885    C   305   LEU     C 4885     0.597300     12.01000 ; qtot 4.568
  4886    O   305   LEU     O 4886    -0.567900     16.00000 ; qtot 4.000
  4887    N   306   LEU     N 4887    -0.415700     14.01000 ; qtot 3.584
  4888    H   306   LEU     H 4888     0.271900      1.00800 ; qtot 3.856
  4889   CX   306   LEU    CA 4889    -0.051800     12.01000 ; qtot 3.804
  4890   H1   306   LEU    HA 4890     0.092200      1.00800 ; qtot 3.897
  4891  A2C   306   LEU    CB 4891    -0.110200     12.01000 ; qtot 3.786
  4892   HC   306   LEU   HB2 4892     0.045700      1.00800 ; qtot 3.832
  4893   HC   306   LEU   HB3 4893     0.045700      1.00800 ; qtot 3.878
  4894  A3C   306   LEU    CG 4894     0.353100     12.01000 ; qtot 4.231
  4895   HC   306   LEU    HG 4895    -0.036100      1.00800 ; qtot 4.195
  4896   CT   306   LEU   CD1 4896    -0.412100     12.01000 ; qtot 3.783
  4897   HC   306   LEU  HD11 4897     0.100000      1.00800 ; qtot 3.883
  4898   HC   306   LEU  HD12 4898     0.100000      1.00800 ; qtot 3.983
  4899   HC   306   LEU  HD13 4899     0.100000      1.00800 ; qtot 4.083
  4900   CT   306   LEU   CD2 4900    -0.412100     12.01000 ; qtot 3.671
  4901   HC   306   LEU  HD21 4901     0.100000      1.00800 ; qtot 3.771
  4902   HC   306   LEU  HD22 4902     0.100000      1.00800 ; qtot 3.871
  4903   HC   306   LEU  HD23 4903     0.100000      1.00800 ; qtot 3.971
  4904    C   306   LEU     C 4904     0.597300     12.01000 ; qtot 4.568
  4905    O   306   LEU     O 4905    -0.567900     16.00000 ; qtot 4.000
  4906    N   307   ARG     N 4906    -0.347900     14.01000 ; qtot 3.652
  4907    H   307   ARG     H 4907     0.274700      1.00800 ; qtot 3.927
  4908   CX   307   ARG    CA 4908    -0.263700     12.01000 ; qtot 3.663
  4909   H1   307   ARG    HA 4909     0.156000      1.00800 ; qtot 3.819
  4910   C8   307   ARG    CB 4910    -0.000700     12.01000 ; qtot 3.818
  4911   HC   307   ARG   HB2 4911     0.032700      1.00800 ; qtot 3.851
  4912   HC   307   ARG   HB3 4912     0.032700      1.00800 ; qtot 3.884
  4913   C8   307   ARG    CG 4913     0.039000     12.01000 ; qtot 3.923
  4914   HC   307   ARG   HG2 4914     0.028500      1.00800 ; qtot 3.951
  4915   HC   307   ARG   HG3 4915     0.028500      1.00800 ; qtot 3.980
  4916   C8   307   ARG    CD 4916     0.048600     12.01000 ; qtot 4.028
  4917   H1   307   ARG   HD2 4917     0.068700      1.00800 ; qtot 4.097
  4918   H1   307   ARG   HD3 4918     0.068700      1.00800 ; qtot 4.166
  4919   N2   307   ARG    NE 4919    -0.529500     14.01000 ; qtot 3.636
  4920    H   307   ARG    HE 4920     0.345600      1.00800 ; qtot 3.982
  4921   CA   307   ARG    CZ 4921     0.807600     12.01000 ; qtot 4.790
  4922   N2   307   ARG   NH1 4922    -0.862700     14.01000 ; qtot 3.927
  4923    H   307   ARG  HH11 4923     0.447800      1.00800 ; qtot 4.375
  4924    H   307   ARG  HH12 4924     0.447800      1.00800 ; qtot 4.822
  4925   N2   307   ARG   NH2 4925    -0.862700     14.01000 ; qtot 3.960
  4926    H   307   ARG  HH21 4926     0.447800      1.00800 ; qtot 4.408
  4927    H   307   ARG  HH22 4927     0.447800      1.00800 ; qtot 4.855
  4928    C   307   ARG     C 4928     0.734100     12.01000 ; qtot 5.589
  4929    O   307   ARG     O 4929    -0.589400     16.00000 ; qtot 5.000
  4930    N   308   GLU     N 4930    -0.516300     14.01000 ; qtot 4.484
  4931    H   308   GLU     H 4931     0.293600      1.00800 ; qtot 4.777
  4932   CX   308   GLU    CA 4932     0.039700     12.01000 ; qtot 4.817
  4933   H1   308   GLU    HA 4933     0.110500      1.00800 ; qtot 4.928
  4934  A2C   308   GLU    CB 4934     0.056000     12.01000 ; qtot 4.984
  4935   HC   308   GLU   HB2 4935    -0.017300      1.00800 ; qtot 4.966
  4936   HC   308   GLU   HB3 4936    -0.017300      1.00800 ; qtot 4.949
  4937  A2C   308   GLU    CG 4937     0.013600     12.01000 ; qtot 4.963
  4938   HC   308   GLU   HG2 4938    -0.042500      1.00800 ; qtot 4.920
  4939   HC   308   GLU   HG3 4939    -0.042500      1.00800 ; qtot 4.878
  4940   CO   308   GLU    CD 4940     0.805400     12.01000 ; qtot 5.683
  4941   O2   308   GLU   OE1 4941    -0.818800     16.00000 ; qtot 4.864
  4942   O2   308   GLU   OE2 4942    -0.818800     16.00000 ; qtot 4.045
  4943    C   308   GLU     C 4943     0.536600     12.01000 ; qtot 4.582
  4944    O   308   GLU     O 4944    -0.581900     16.00000 ; qtot 4.000
  4945    N   309   GLY     N 4945    -0.415700     14.01000 ; qtot 3.584
  4946    H   309   GLY     H 4946     0.271900      1.00800 ; qtot 3.856
  4947   CX   309   GLY    CA 4947    -0.025200     12.01000 ; qtot 3.831
  4948   H1   309   GLY   HA2 4948     0.069800      1.00800 ; qtot 3.901
  4949   H1   309   GLY   HA3 4949     0.069800      1.00800 ; qtot 3.971
  4950    C   309   GLY     C 4950     0.597300     12.01000 ; qtot 4.568
  4951    O   309   GLY     O 4951    -0.567900     16.00000 ; qtot 4.000
  4952    N   310   ALA     N 4952    -0.415700     14.01000 ; qtot 3.584
  4953    H   310   ALA     H 4953     0.271900      1.00800 ; qtot 3.856
  4954   CX   310   ALA    CA 4954     0.033700     12.01000 ; qtot 3.890
  4955   H1   310   ALA    HA 4955     0.082300      1.00800 ; qtot 3.972
  4956   CT   310   ALA    CB 4956    -0.182500     12.01000 ; qtot 3.790
  4957   HC   310   ALA   HB1 4957     0.060300      1.00800 ; qtot 3.850
  4958   HC   310   ALA   HB2 4958     0.060300      1.00800 ; qtot 3.910
  4959   HC   310   ALA   HB3 4959     0.060300      1.00800 ; qtot 3.971
  4960    C   310   ALA     C 4960     0.597300     12.01000 ; qtot 4.568
  4961    O   310   ALA     O 4961    -0.567900     16.00000 ; qtot 4.000
  4962    N   311   ASN     N 4962    -0.415700     14.01000 ; qtot 3.584
  4963    H   311   ASN     H 4963     0.271900      1.00800 ; qtot 3.856
  4964   CX   311   ASN    CA 4964     0.014300     12.01000 ; qtot 3.871
  4965   H1   311   ASN    HA 4965     0.104800      1.00800 ; qtot 3.975
  4966  A2C   311   ASN    CB 4966    -0.204100     12.01000 ; qtot 3.771
  4967   HC   311   ASN   HB2 4967     0.079700      1.00800 ; qtot 3.851
  4968   HC   311   ASN   HB3 4968     0.079700      1.00800 ; qtot 3.931
  4969    C   311   ASN    CG 4969     0.713000     12.01000 ; qtot 4.644
  4970    O   311   ASN   OD1 4970    -0.593100     16.00000 ; qtot 4.051
  4971    N   311   ASN   ND2 4971    -0.919100     14.01000 ; qtot 3.131
  4972    H   311   ASN  HD21 4972     0.419600      1.00800 ; qtot 3.551
  4973    H   311   ASN  HD22 4973     0.419600      1.00800 ; qtot 3.971
  4974    C   311   ASN     C 4974     0.597300     12.01000 ; qtot 4.568
  4975    O   311   ASN     O 4975    -0.567900     16.00000 ; qtot 4.000
  4976    N   312   ARG     N 4976    -0.347900     14.01000 ; qtot 3.652
  4977    H   312   ARG     H 4977     0.274700      1.00800 ; qtot 3.927
  4978   CX   312   ARG    CA 4978    -0.263700     12.01000 ; qtot 3.663
  4979   H1   312   ARG    HA 4979     0.156000      1.00800 ; qtot 3.819
  4980   C8   312   ARG    CB 4980    -0.000700     12.01000 ; qtot 3.818
  4981   HC   312   ARG   HB2 4981     0.032700      1.00800 ; qtot 3.851
  4982   HC   312   ARG   HB3 4982     0.032700      1.00800 ; qtot 3.884
  4983   C8   312   ARG    CG 4983     0.039000     12.01000 ; qtot 3.923
  4984   HC   312   ARG   HG2 4984     0.028500      1.00800 ; qtot 3.951
  4985   HC   312   ARG   HG3 4985     0.028500      1.00800 ; qtot 3.980
  4986   C8   312   ARG    CD 4986     0.048600     12.01000 ; qtot 4.028
  4987   H1   312   ARG   HD2 4987     0.068700      1.00800 ; qtot 4.097
  4988   H1   312   ARG   HD3 4988     0.068700      1.00800 ; qtot 4.166
  4989   N2   312   ARG    NE 4989    -0.529500     14.01000 ; qtot 3.636
  4990    H   312   ARG    HE 4990     0.345600      1.00800 ; qtot 3.982
  4991   CA   312   ARG    CZ 4991     0.807600     12.01000 ; qtot 4.790
  4992   N2   312   ARG   NH1 4992    -0.862700     14.01000 ; qtot 3.927
  4993    H   312   ARG  HH11 4993     0.447800      1.00800 ; qtot 4.375
  4994    H   312   ARG  HH12 4994     0.447800      1.00800 ; qtot 4.822
  4995   N2   312   ARG   NH2 4995    -0.862700     14.01000 ; qtot 3.960
  4996    H   312   ARG  HH21 4996     0.447800      1.00800 ; qtot 4.408
  4997    H   312   ARG  HH22 4997     0.447800      1.00800 ; qtot 4.855
  4998    C   312   ARG     C 4998     0.734100     12.01000 ; qtot 5.589
  4999    O   312   ARG     O 4999    -0.589400     16.00000 ; qtot 5.000
  5000    N   313   GLU     N 5000    -0.516300     14.01000 ; qtot 4.484
  5001    H   313   GLU     H 5001     0.293600      1.00800 ; qtot 4.777
  5002   CX   313   GLU    CA 5002     0.039700     12.01000 ; qtot 4.817
  5003   H1   313   GLU    HA 5003     0.110500      1.00800 ; qtot 4.928
  5004  A2C   313   GLU    CB 5004     0.056000     12.01000 ; qtot 4.984
  5005   HC   313   GLU   HB2 5005    -0.017300      1.00800 ; qtot 4.966
  5006   HC   313   GLU   HB3 5006    -0.017300      1.00800 ; qtot 4.949
  5007  A2C   313   GLU    CG 5007     0.013600     12.01000 ; qtot 4.963
  5008   HC   313   GLU   HG2 5008    -0.042500      1.00800 ; qtot 4.920
  5009   HC   313   GLU   HG3 5009    -0.042500      1.00800 ; qtot 4.878
  5010   CO   313   GLU    CD 5010     0.805400     12.01000 ; qtot 5.683
  5011   O2   313   GLU   OE1 5011    -0.818800     16.00000 ; qtot 4.864
  5012   O2   313   GLU   OE2 5012    -0.818800     16.00000 ; qtot 4.045
  5013    C   313   GLU     C 5013     0.536600     12.01000 ; qtot 4.582
  5014    O   313   GLU     O 5014    -0.581900     16.00000 ; qtot 4.000
  5015    N   314   ILE     N 5015    -0.415700     14.01000 ; qtot 3.584
  5016    H   314   ILE     H 5016     0.271900      1.00800 ; qtot 3.856
  5017   CX   314   ILE    CA 5017    -0.059700     12.01000 ; qtot 3.797
  5018   H1   314   ILE    HA 5018     0.086900      1.00800 ; qtot 3.883
  5019  A3C   314   ILE    CB 5019     0.130300     12.01000 ; qtot 4.014
  5020   HC   314   ILE    HB 5020     0.018700      1.00800 ; qtot 4.032
  5021   CT   314   ILE   CG2 5021    -0.320400     12.01000 ; qtot 3.712
  5022   HC   314   ILE  HG21 5022     0.088200      1.00800 ; qtot 3.800
  5023   HC   314   ILE  HG22 5023     0.088200      1.00800 ; qtot 3.888
  5024   HC   314   ILE  HG23 5024     0.088200      1.00800 ; qtot 3.977
  5025  A2C   314   ILE   CG1 5025    -0.043000     12.01000 ; qtot 3.934
  5026   HC   314   ILE  HG12 5026     0.023600      1.00800 ; qtot 3.957
  5027   HC   314   ILE  HG13 5027     0.023600      1.00800 ; qtot 3.981
  5028   CT   314   ILE   CD1 5028    -0.066000     12.01000 ; qtot 3.915
  5029   HC   314   ILE  HD11 5029     0.018600      1.00800 ; qtot 3.933
  5030   HC   314   ILE  HD12 5030     0.018600      1.00800 ; qtot 3.952
  5031   HC   314   ILE  HD13 5031     0.018600      1.00800 ; qtot 3.971
  5032    C   314   ILE     C 5032     0.597300     12.01000 ; qtot 4.568
  5033    O   314   ILE     O 5033    -0.567900     16.00000 ; qtot 4.000
  5034    N   315   LEU     N 5034    -0.415700     14.01000 ; qtot 3.584
  5035    H   315   LEU     H 5035     0.271900      1.00800 ; qtot 3.856
  5036   CX   315   LEU    CA 5036    -0.051800     12.01000 ; qtot 3.804
  5037   H1   315   LEU    HA 5037     0.092200      1.00800 ; qtot 3.897
  5038  A2C   315   LEU    CB 5038    -0.110200     12.01000 ; qtot 3.786
  5039   HC   315   LEU   HB2 5039     0.045700      1.00800 ; qtot 3.832
  5040   HC   315   LEU   HB3 5040     0.045700      1.00800 ; qtot 3.878
  5041  A3C   315   LEU    CG 5041     0.353100     12.01000 ; qtot 4.231
  5042   HC   315   LEU    HG 5042    -0.036100      1.00800 ; qtot 4.195
  5043   CT   315   LEU   CD1 5043    -0.412100     12.01000 ; qtot 3.783
  5044   HC   315   LEU  HD11 5044     0.100000      1.00800 ; qtot 3.883
  5045   HC   315   LEU  HD12 5045     0.100000      1.00800 ; qtot 3.983
  5046   HC   315   LEU  HD13 5046     0.100000      1.00800 ; qtot 4.083
  5047   CT   315   LEU   CD2 5047    -0.412100     12.01000 ; qtot 3.671
  5048   HC   315   LEU  HD21 5048     0.100000      1.00800 ; qtot 3.771
  5049   HC   315   LEU  HD22 5049     0.100000      1.00800 ; qtot 3.871
  5050   HC   315   LEU  HD23 5050     0.100000      1.00800 ; qtot 3.971
  5051    C   315   LEU     C 5051     0.597300     12.01000 ; qtot 4.568
  5052    O   315   LEU     O 5052    -0.567900     16.00000 ; qtot 4.000
  5053    N   316   GLY     N 5053    -0.415700     14.01000 ; qtot 3.584
  5054    H   316   GLY     H 5054     0.271900      1.00800 ; qtot 3.856
  5055   CX   316   GLY    CA 5055    -0.025200     12.01000 ; qtot 3.831
  5056   H1   316   GLY   HA2 5056     0.069800      1.00800 ; qtot 3.901
  5057   H1   316   GLY   HA3 5057     0.069800      1.00800 ; qtot 3.971
  5058    C   316   GLY     C 5058     0.597300     12.01000 ; qtot 4.568
  5059    O   316   GLY     O 5059    -0.567900     16.00000 ; qtot 4.000
  5060    N   317   ILE     N 5060    -0.415700     14.01000 ; qtot 3.584
  5061    H   317   ILE     H 5061     0.271900      1.00800 ; qtot 3.856
  5062   CX   317   ILE    CA 5062    -0.059700     12.01000 ; qtot 3.797
  5063   H1   317   ILE    HA 5063     0.086900      1.00800 ; qtot 3.883
  5064  A3C   317   ILE    CB 5064     0.130300     12.01000 ; qtot 4.014
  5065   HC   317   ILE    HB 5065     0.018700      1.00800 ; qtot 4.032
  5066   CT   317   ILE   CG2 5066    -0.320400     12.01000 ; qtot 3.712
  5067   HC   317   ILE  HG21 5067     0.088200      1.00800 ; qtot 3.800
  5068   HC   317   ILE  HG22 5068     0.088200      1.00800 ; qtot 3.888
  5069   HC   317   ILE  HG23 5069     0.088200      1.00800 ; qtot 3.977
  5070  A2C   317   ILE   CG1 5070    -0.043000     12.01000 ; qtot 3.934
  5071   HC   317   ILE  HG12 5071     0.023600      1.00800 ; qtot 3.957
  5072   HC   317   ILE  HG13 5072     0.023600      1.00800 ; qtot 3.981
  5073   CT   317   ILE   CD1 5073    -0.066000     12.01000 ; qtot 3.915
  5074   HC   317   ILE  HD11 5074     0.018600      1.00800 ; qtot 3.933
  5075   HC   317   ILE  HD12 5075     0.018600      1.00800 ; qtot 3.952
  5076   HC   317   ILE  HD13 5076     0.018600      1.00800 ; qtot 3.971
  5077    C   317   ILE     C 5077     0.597300     12.01000 ; qtot 4.568
  5078    O   317   ILE     O 5078    -0.567900     16.00000 ; qtot 4.000
  5079    N   318   ILE     N 5079    -0.415700     14.01000 ; qtot 3.584
  5080    H   318   ILE     H 5080     0.271900      1.00800 ; qtot 3.856
  5081   CX   318   ILE    CA 5081    -0.059700     12.01000 ; qtot 3.797
  5082   H1   318   ILE    HA 5082     0.086900      1.00800 ; qtot 3.883
  5083  A3C   318   ILE    CB 5083     0.130300     12.01000 ; qtot 4.014
  5084   HC   318   ILE    HB 5084     0.018700      1.00800 ; qtot 4.032
  5085   CT   318   ILE   CG2 5085    -0.320400     12.01000 ; qtot 3.712
  5086   HC   318   ILE  HG21 5086     0.088200      1.00800 ; qtot 3.800
  5087   HC   318   ILE  HG22 5087     0.088200      1.00800 ; qtot 3.888
  5088   HC   318   ILE  HG23 5088     0.088200      1.00800 ; qtot 3.977
  5089  A2C   318   ILE   CG1 5089    -0.043000     12.01000 ; qtot 3.934
  5090   HC   318   ILE  HG12 5090     0.023600      1.00800 ; qtot 3.957
  5091   HC   318   ILE  HG13 5091     0.023600      1.00800 ; qtot 3.981
  5092   CT   318   ILE   CD1 5092    -0.066000     12.01000 ; qtot 3.915
  5093   HC   318   ILE  HD11 5093     0.018600      1.00800 ; qtot 3.933
  5094   HC   318   ILE  HD12 5094     0.018600      1.00800 ; qtot 3.952
  5095   HC   318   ILE  HD13 5095     0.018600      1.00800 ; qtot 3.971
  5096    C   318   ILE     C 5096     0.597300     12.01000 ; qtot 4.568
  5097    O   318   ILE     O 5097    -0.567900     16.00000 ; qtot 4.000
  5098    N   319   VAL     N 5098    -0.415700     14.01000 ; qtot 3.584
  5099    H   319   VAL     H 5099     0.271900      1.00800 ; qtot 3.856
  5100   CX   319   VAL    CA 5100    -0.087500     12.01000 ; qtot 3.769
  5101   H1   319   VAL    HA 5101     0.096900      1.00800 ; qtot 3.866
  5102  A3C   319   VAL    CB 5102     0.298500     12.01000 ; qtot 4.164
  5103   HC   319   VAL    HB 5103    -0.029700      1.00800 ; qtot 4.134
  5104   CT   319   VAL   CG1 5104    -0.319200     12.01000 ; qtot 3.815
  5105   HC   319   VAL  HG11 5105     0.079100      1.00800 ; qtot 3.894
  5106   HC   319   VAL  HG12 5106     0.079100      1.00800 ; qtot 3.973
  5107   HC   319   VAL  HG13 5107     0.079100      1.00800 ; qtot 4.053
  5108   CT   319   VAL   CG2 5108    -0.319200     12.01000 ; qtot 3.733
  5109   HC   319   VAL  HG21 5109     0.079100      1.00800 ; qtot 3.812
  5110   HC   319   VAL  HG22 5110     0.079100      1.00800 ; qtot 3.892
  5111   HC   319   VAL  HG23 5111     0.079100      1.00800 ; qtot 3.971
  5112    C   319   VAL     C 5112     0.597300     12.01000 ; qtot 4.568
  5113    O   319   VAL     O 5113    -0.567900     16.00000 ; qtot 4.000
  5114    N   320   SER     N 5114    -0.415700     14.01000 ; qtot 3.584
  5115    H   320   SER     H 5115     0.271900      1.00800 ; qtot 3.856
  5116   CX   320   SER    CA 5116    -0.024900     12.01000 ; qtot 3.831
  5117   H1   320   SER    HA 5117     0.084300      1.00800 ; qtot 3.916
  5118  A2C   320   SER    CB 5118     0.211700     12.01000 ; qtot 4.127
  5119   H1   320   SER   HB2 5119     0.035200      1.00800 ; qtot 4.163
  5120   H1   320   SER   HB3 5120     0.035200      1.00800 ; qtot 4.198
  5121   OH   320   SER    OG 5121    -0.654600     16.00000 ; qtot 3.543
  5122   HO   320   SER    HG 5122     0.427500      1.00800 ; qtot 3.971
  5123    C   320   SER     C 5123     0.597300     12.01000 ; qtot 4.568
  5124    O   320   SER     O 5124    -0.567900     16.00000 ; qtot 4.000
  5125    N   321   TYR     N 5125    -0.415700     14.01000 ; qtot 3.584
  5126    H   321   TYR     H 5126     0.271900      1.00800 ; qtot 3.856
  5127   CX   321   TYR    CA 5127    -0.001400     12.01000 ; qtot 3.855
  5128   H1   321   TYR    HA 5128     0.087600      1.00800 ; qtot 3.942
  5129   CT   321   TYR    CB 5129    -0.015200     12.01000 ; qtot 3.927
  5130   HC   321   TYR   HB2 5130     0.029500      1.00800 ; qtot 3.957
  5131   HC   321   TYR   HB3 5131     0.029500      1.00800 ; qtot 3.986
  5132   CA   321   TYR    CG 5132    -0.001100     12.01000 ; qtot 3.985
  5133   CA   321   TYR   CD1 5133    -0.190600     12.01000 ; qtot 3.795
  5134   HA   321   TYR   HD1 5134     0.169900      1.00800 ; qtot 3.964
  5135   CA   321   TYR   CE1 5135    -0.234100     12.01000 ; qtot 3.730
  5136   HA   321   TYR   HE1 5136     0.165600      1.00800 ; qtot 3.896
  5137    C   321   TYR    CZ 5137     0.322600     12.01000 ; qtot 4.219
  5138   OH   321   TYR    OH 5138    -0.557900     16.00000 ; qtot 3.661
  5139   HO   321   TYR    HH 5139     0.399200      1.00800 ; qtot 4.060
  5140   CA   321   TYR   CE2 5140    -0.234100     12.01000 ; qtot 3.826
  5141   HA   321   TYR   HE2 5141     0.165600      1.00800 ; qtot 3.991
  5142   CA   321   TYR   CD2 5142    -0.190600     12.01000 ; qtot 3.801
  5143   HA   321   TYR   HD2 5143     0.169900      1.00800 ; qtot 3.971
  5144    C   321   TYR     C 5144     0.597300     12.01000 ; qtot 4.568
  5145    O   321   TYR     O 5145    -0.567900     16.00000 ; qtot 4.000
  5146    N   322   LYS     N 5146    -0.347900     14.01000 ; qtot 3.652
  5147    H   322   LYS     H 5147     0.274700      1.00800 ; qtot 3.927
  5148   CX   322   LYS    CA 5148    -0.240000     12.01000 ; qtot 3.687
  5149   H1   322   LYS    HA 5149     0.142600      1.00800 ; qtot 3.829
  5150   C8   322   LYS    CB 5150    -0.009400     12.01000 ; qtot 3.820
  5151   HC   322   LYS   HB2 5151     0.036200      1.00800 ; qtot 3.856
  5152   HC   322   LYS   HB3 5152     0.036200      1.00800 ; qtot 3.892
  5153   C8   322   LYS    CG 5153     0.018700     12.01000 ; qtot 3.911
  5154   HC   322   LYS   HG2 5154     0.010300      1.00800 ; qtot 3.921
  5155   HC   322   LYS   HG3 5155     0.010300      1.00800 ; qtot 3.932
  5156   C8   322   LYS    CD 5156    -0.047900     12.01000 ; qtot 3.884
  5157   HC   322   LYS   HD2 5157     0.062100      1.00800 ; qtot 3.946
  5158   HC   322   LYS   HD3 5158     0.062100      1.00800 ; qtot 4.008
  5159   C8   322   LYS    CE 5159    -0.014300     12.01000 ; qtot 3.994
  5160   HP   322   LYS   HE2 5160     0.113500      1.00800 ; qtot 4.107
  5161   HP   322   LYS   HE3 5161     0.113500      1.00800 ; qtot 4.221
  5162   N3   322   LYS    NZ 5162    -0.385400     14.01000 ; qtot 3.835
  5163    H   322   LYS   HZ1 5163     0.340000      1.00800 ; qtot 4.175
  5164    H   322   LYS   HZ2 5164     0.340000      1.00800 ; qtot 4.515
  5165    H   322   LYS   HZ3 5165     0.340000      1.00800 ; qtot 4.855
  5166    C   322   LYS     C 5166     0.734100     12.01000 ; qtot 5.589
  5167    O   322   LYS     O 5167    -0.589400     16.00000 ; qtot 5.000
  5168    N   323   VAL     N 5168    -0.415700     14.01000 ; qtot 4.584
  5169    H   323   VAL     H 5169     0.271900      1.00800 ; qtot 4.856
  5170   CX   323   VAL    CA 5170    -0.087500     12.01000 ; qtot 4.769
  5171   H1   323   VAL    HA 5171     0.096900      1.00800 ; qtot 4.866
  5172  A3C   323   VAL    CB 5172     0.298500     12.01000 ; qtot 5.164
  5173   HC   323   VAL    HB 5173    -0.029700      1.00800 ; qtot 5.134
  5174   CT   323   VAL   CG1 5174    -0.319200     12.01000 ; qtot 4.815
  5175   HC   323   VAL  HG11 5175     0.079100      1.00800 ; qtot 4.894
  5176   HC   323   VAL  HG12 5176     0.079100      1.00800 ; qtot 4.973
  5177   HC   323   VAL  HG13 5177     0.079100      1.00800 ; qtot 5.053
  5178   CT   323   VAL   CG2 5178    -0.319200     12.01000 ; qtot 4.733
  5179   HC   323   VAL  HG21 5179     0.079100      1.00800 ; qtot 4.812
  5180   HC   323   VAL  HG22 5180     0.079100      1.00800 ; qtot 4.892
  5181   HC   323   VAL  HG23 5181     0.079100      1.00800 ; qtot 4.971
  5182    C   323   VAL     C 5182     0.597300     12.01000 ; qtot 5.568
  5183    O   323   VAL     O 5183    -0.567900     16.00000 ; qtot 5.000
  5184    N   324   LYS     N 5184    -0.347900     14.01000 ; qtot 4.652
  5185    H   324   LYS     H 5185     0.274700      1.00800 ; qtot 4.927
  5186   CX   324   LYS    CA 5186    -0.240000     12.01000 ; qtot 4.687
  5187   H1   324   LYS    HA 5187     0.142600      1.00800 ; qtot 4.829
  5188   C8   324   LYS    CB 5188    -0.009400     12.01000 ; qtot 4.820
  5189   HC   324   LYS   HB2 5189     0.036200      1.00800 ; qtot 4.856
  5190   HC   324   LYS   HB3 5190     0.036200      1.00800 ; qtot 4.892
  5191   C8   324   LYS    CG 5191     0.018700     12.01000 ; qtot 4.911
  5192   HC   324   LYS   HG2 5192     0.010300      1.00800 ; qtot 4.921
  5193   HC   324   LYS   HG3 5193     0.010300      1.00800 ; qtot 4.932
  5194   C8   324   LYS    CD 5194    -0.047900     12.01000 ; qtot 4.884
  5195   HC   324   LYS   HD2 5195     0.062100      1.00800 ; qtot 4.946
  5196   HC   324   LYS   HD3 5196     0.062100      1.00800 ; qtot 5.008
  5197   C8   324   LYS    CE 5197    -0.014300     12.01000 ; qtot 4.994
  5198   HP   324   LYS   HE2 5198     0.113500      1.00800 ; qtot 5.107
  5199   HP   324   LYS   HE3 5199     0.113500      1.00800 ; qtot 5.221
  5200   N3   324   LYS    NZ 5200    -0.385400     14.01000 ; qtot 4.835
  5201    H   324   LYS   HZ1 5201     0.340000      1.00800 ; qtot 5.175
  5202    H   324   LYS   HZ2 5202     0.340000      1.00800 ; qtot 5.515
  5203    H   324   LYS   HZ3 5203     0.340000      1.00800 ; qtot 5.855
  5204    C   324   LYS     C 5204     0.734100     12.01000 ; qtot 6.589
  5205    O   324   LYS     O 5205    -0.589400     16.00000 ; qtot 6.000
  5206    N   325   VAL     N 5206    -0.415700     14.01000 ; qtot 5.584
  5207    H   325   VAL     H 5207     0.271900      1.00800 ; qtot 5.856
  5208   CX   325   VAL    CA 5208    -0.087500     12.01000 ; qtot 5.769
  5209   H1   325   VAL    HA 5209     0.096900      1.00800 ; qtot 5.866
  5210  A3C   325   VAL    CB 5210     0.298500     12.01000 ; qtot 6.164
  5211   HC   325   VAL    HB 5211    -0.029700      1.00800 ; qtot 6.134
  5212   CT   325   VAL   CG1 5212    -0.319200     12.01000 ; qtot 5.815
  5213   HC   325   VAL  HG11 5213     0.079100      1.00800 ; qtot 5.894
  5214   HC   325   VAL  HG12 5214     0.079100      1.00800 ; qtot 5.973
  5215   HC   325   VAL  HG13 5215     0.079100      1.00800 ; qtot 6.053
  5216   CT   325   VAL   CG2 5216    -0.319200     12.01000 ; qtot 5.733
  5217   HC   325   VAL  HG21 5217     0.079100      1.00800 ; qtot 5.812
  5218   HC   325   VAL  HG22 5218     0.079100      1.00800 ; qtot 5.892
  5219   HC   325   VAL  HG23 5219     0.079100      1.00800 ; qtot 5.971
  5220    C   325   VAL     C 5220     0.597300     12.01000 ; qtot 6.568
  5221    O   325   VAL     O 5221    -0.567900     16.00000 ; qtot 6.000
  5222    N   326   LYS     N 5222    -0.347900     14.01000 ; qtot 5.652
  5223    H   326   LYS     H 5223     0.274700      1.00800 ; qtot 5.927
  5224   CX   326   LYS    CA 5224    -0.240000     12.01000 ; qtot 5.687
  5225   H1   326   LYS    HA 5225     0.142600      1.00800 ; qtot 5.829
  5226   C8   326   LYS    CB 5226    -0.009400     12.01000 ; qtot 5.820
  5227   HC   326   LYS   HB2 5227     0.036200      1.00800 ; qtot 5.856
  5228   HC   326   LYS   HB3 5228     0.036200      1.00800 ; qtot 5.892
  5229   C8   326   LYS    CG 5229     0.018700     12.01000 ; qtot 5.911
  5230   HC   326   LYS   HG2 5230     0.010300      1.00800 ; qtot 5.921
  5231   HC   326   LYS   HG3 5231     0.010300      1.00800 ; qtot 5.932
  5232   C8   326   LYS    CD 5232    -0.047900     12.01000 ; qtot 5.884
  5233   HC   326   LYS   HD2 5233     0.062100      1.00800 ; qtot 5.946
  5234   HC   326   LYS   HD3 5234     0.062100      1.00800 ; qtot 6.008
  5235   C8   326   LYS    CE 5235    -0.014300     12.01000 ; qtot 5.994
  5236   HP   326   LYS   HE2 5236     0.113500      1.00800 ; qtot 6.107
  5237   HP   326   LYS   HE3 5237     0.113500      1.00800 ; qtot 6.221
  5238   N3   326   LYS    NZ 5238    -0.385400     14.01000 ; qtot 5.835
  5239    H   326   LYS   HZ1 5239     0.340000      1.00800 ; qtot 6.175
  5240    H   326   LYS   HZ2 5240     0.340000      1.00800 ; qtot 6.515
  5241    H   326   LYS   HZ3 5241     0.340000      1.00800 ; qtot 6.855
  5242    C   326   LYS     C 5242     0.734100     12.01000 ; qtot 7.589
  5243    O   326   LYS     O 5243    -0.589400     16.00000 ; qtot 7.000
  5244    N   327   LEU     N 5244    -0.415700     14.01000 ; qtot 6.584
  5245    H   327   LEU     H 5245     0.271900      1.00800 ; qtot 6.856
  5246   CX   327   LEU    CA 5246    -0.051800     12.01000 ; qtot 6.804
  5247   H1   327   LEU    HA 5247     0.092200      1.00800 ; qtot 6.897
  5248  A2C   327   LEU    CB 5248    -0.110200     12.01000 ; qtot 6.786
  5249   HC   327   LEU   HB2 5249     0.045700      1.00800 ; qtot 6.832
  5250   HC   327   LEU   HB3 5250     0.045700      1.00800 ; qtot 6.878
  5251  A3C   327   LEU    CG 5251     0.353100     12.01000 ; qtot 7.231
  5252   HC   327   LEU    HG 5252    -0.036100      1.00800 ; qtot 7.195
  5253   CT   327   LEU   CD1 5253    -0.412100     12.01000 ; qtot 6.783
  5254   HC   327   LEU  HD11 5254     0.100000      1.00800 ; qtot 6.883
  5255   HC   327   LEU  HD12 5255     0.100000      1.00800 ; qtot 6.983
  5256   HC   327   LEU  HD13 5256     0.100000      1.00800 ; qtot 7.083
  5257   CT   327   LEU   CD2 5257    -0.412100     12.01000 ; qtot 6.671
  5258   HC   327   LEU  HD21 5258     0.100000      1.00800 ; qtot 6.771
  5259   HC   327   LEU  HD22 5259     0.100000      1.00800 ; qtot 6.871
  5260   HC   327   LEU  HD23 5260     0.100000      1.00800 ; qtot 6.971
  5261    C   327   LEU     C 5261     0.597300     12.01000 ; qtot 7.568
  5262    O   327   LEU     O 5262    -0.567900     16.00000 ; qtot 7.000
  5263    N   328   VAL     N 5263    -0.415700     14.01000 ; qtot 6.584
  5264    H   328   VAL     H 5264     0.271900      1.00800 ; qtot 6.856
  5265   CX   328   VAL    CA 5265    -0.087500     12.01000 ; qtot 6.769
  5266   H1   328   VAL    HA 5266     0.096900      1.00800 ; qtot 6.866
  5267  A3C   328   VAL    CB 5267     0.298500     12.01000 ; qtot 7.164
  5268   HC   328   VAL    HB 5268    -0.029700      1.00800 ; qtot 7.134
  5269   CT   328   VAL   CG1 5269    -0.319200     12.01000 ; qtot 6.815
  5270   HC   328   VAL  HG11 5270     0.079100      1.00800 ; qtot 6.894
  5271   HC   328   VAL  HG12 5271     0.079100      1.00800 ; qtot 6.973
  5272   HC   328   VAL  HG13 5272     0.079100      1.00800 ; qtot 7.052
  5273   CT   328   VAL   CG2 5273    -0.319200     12.01000 ; qtot 6.733
  5274   HC   328   VAL  HG21 5274     0.079100      1.00800 ; qtot 6.812
  5275   HC   328   VAL  HG22 5275     0.079100      1.00800 ; qtot 6.891
  5276   HC   328   VAL  HG23 5276     0.079100      1.00800 ; qtot 6.971
  5277    C   328   VAL     C 5277     0.597300     12.01000 ; qtot 7.568
  5278    O   328   VAL     O 5278    -0.567900     16.00000 ; qtot 7.000
  5279    N   329   VAL     N 5279    -0.415700     14.01000 ; qtot 6.584
  5280    H   329   VAL     H 5280     0.271900      1.00800 ; qtot 6.856
  5281   CX   329   VAL    CA 5281    -0.087500     12.01000 ; qtot 6.769
  5282   H1   329   VAL    HA 5282     0.096900      1.00800 ; qtot 6.866
  5283  A3C   329   VAL    CB 5283     0.298500     12.01000 ; qtot 7.164
  5284   HC   329   VAL    HB 5284    -0.029700      1.00800 ; qtot 7.134
  5285   CT   329   VAL   CG1 5285    -0.319200     12.01000 ; qtot 6.815
  5286   HC   329   VAL  HG11 5286     0.079100      1.00800 ; qtot 6.894
  5287   HC   329   VAL  HG12 5287     0.079100      1.00800 ; qtot 6.973
  5288   HC   329   VAL  HG13 5288     0.079100      1.00800 ; qtot 7.052
  5289   CT   329   VAL   CG2 5289    -0.319200     12.01000 ; qtot 6.733
  5290   HC   329   VAL  HG21 5290     0.079100      1.00800 ; qtot 6.812
  5291   HC   329   VAL  HG22 5291     0.079100      1.00800 ; qtot 6.891
  5292   HC   329   VAL  HG23 5292     0.079100      1.00800 ; qtot 6.971
  5293    C   329   VAL     C 5293     0.597300     12.01000 ; qtot 7.568
  5294    O   329   VAL     O 5294    -0.567900     16.00000 ; qtot 7.000
  5295    N   330   SER     N 5295    -0.415700     14.01000 ; qtot 6.584
  5296    H   330   SER     H 5296     0.271900      1.00800 ; qtot 6.856
  5297   CX   330   SER    CA 5297    -0.024900     12.01000 ; qtot 6.831
  5298   H1   330   SER    HA 5298     0.084300      1.00800 ; qtot 6.916
  5299  A2C   330   SER    CB 5299     0.211700     12.01000 ; qtot 7.127
  5300   H1   330   SER   HB2 5300     0.035200      1.00800 ; qtot 7.162
  5301   H1   330   SER   HB3 5301     0.035200      1.00800 ; qtot 7.198
  5302   OH   330   SER    OG 5302    -0.654600     16.00000 ; qtot 6.543
  5303   HO   330   SER    HG 5303     0.427500      1.00800 ; qtot 6.971
  5304    C   330   SER     C 5304     0.597300     12.01000 ; qtot 7.568
  5305    O   330   SER     O 5305    -0.567900     16.00000 ; qtot 7.000
  5306    N   331   ARG     N 5306    -0.347900     14.01000 ; qtot 6.652
  5307    H   331   ARG     H 5307     0.274700      1.00800 ; qtot 6.927
  5308   CX   331   ARG    CA 5308    -0.263700     12.01000 ; qtot 6.663
  5309   H1   331   ARG    HA 5309     0.156000      1.00800 ; qtot 6.819
  5310   C8   331   ARG    CB 5310    -0.000700     12.01000 ; qtot 6.818
  5311   HC   331   ARG   HB2 5311     0.032700      1.00800 ; qtot 6.851
  5312   HC   331   ARG   HB3 5312     0.032700      1.00800 ; qtot 6.884
  5313   C8   331   ARG    CG 5313     0.039000     12.01000 ; qtot 6.923
  5314   HC   331   ARG   HG2 5314     0.028500      1.00800 ; qtot 6.951
  5315   HC   331   ARG   HG3 5315     0.028500      1.00800 ; qtot 6.980
  5316   C8   331   ARG    CD 5316     0.048600     12.01000 ; qtot 7.028
  5317   H1   331   ARG   HD2 5317     0.068700      1.00800 ; qtot 7.097
  5318   H1   331   ARG   HD3 5318     0.068700      1.00800 ; qtot 7.166
  5319   N2   331   ARG    NE 5319    -0.529500     14.01000 ; qtot 6.636
  5320    H   331   ARG    HE 5320     0.345600      1.00800 ; qtot 6.982
  5321   CA   331   ARG    CZ 5321     0.807600     12.01000 ; qtot 7.789
  5322   N2   331   ARG   NH1 5322    -0.862700     14.01000 ; qtot 6.927
  5323    H   331   ARG  HH11 5323     0.447800      1.00800 ; qtot 7.375
  5324    H   331   ARG  HH12 5324     0.447800      1.00800 ; qtot 7.822
  5325   N2   331   ARG   NH2 5325    -0.862700     14.01000 ; qtot 6.960
  5326    H   331   ARG  HH21 5326     0.447800      1.00800 ; qtot 7.407
  5327    H   331   ARG  HH22 5327     0.447800      1.00800 ; qtot 7.855
  5328    C   331   ARG     C 5328     0.734100     12.01000 ; qtot 8.589
  5329    O   331   ARG     O 5329    -0.589400     16.00000 ; qtot 8.000
  5330    N   332   GLY     N 5330    -0.415700     14.01000 ; qtot 7.584
  5331    H   332   GLY     H 5331     0.271900      1.00800 ; qtot 7.856
  5332   CX   332   GLY    CA 5332    -0.025200     12.01000 ; qtot 7.831
  5333   H1   332   GLY   HA2 5333     0.069800      1.00800 ; qtot 7.901
  5334   H1   332   GLY   HA3 5334     0.069800      1.00800 ; qtot 7.971
  5335    C   332   GLY     C 5335     0.597300     12.01000 ; qtot 8.568
  5336    O   332   GLY     O 5336    -0.567900     16.00000 ; qtot 8.000
  5337    N   333   GLY     N 5337    -0.415700     14.01000 ; qtot 7.584
  5338    H   333   GLY     H 5338     0.271900      1.00800 ; qtot 7.856
  5339   CX   333   GLY    CA 5339    -0.025200     12.01000 ; qtot 7.831
  5340   H1   333   GLY   HA2 5340     0.069800      1.00800 ; qtot 7.901
  5341   H1   333   GLY   HA3 5341     0.069800      1.00800 ; qtot 7.971
  5342    C   333   GLY     C 5342     0.597300     12.01000 ; qtot 8.568
  5343    O   333   GLY     O 5343    -0.567900     16.00000 ; qtot 8.000
  5344    N   334   LEU     N 5344    -0.415700     14.01000 ; qtot 7.584
  5345    H   334   LEU     H 5345     0.271900      1.00800 ; qtot 7.856
  5346   CX   334   LEU    CA 5346    -0.051800     12.01000 ; qtot 7.804
  5347   H1   334   LEU    HA 5347     0.092200      1.00800 ; qtot 7.897
  5348  A2C   334   LEU    CB 5348    -0.110200     12.01000 ; qtot 7.786
  5349   HC   334   LEU   HB2 5349     0.045700      1.00800 ; qtot 7.832
  5350   HC   334   LEU   HB3 5350     0.045700      1.00800 ; qtot 7.878
  5351  A3C   334   LEU    CG 5351     0.353100     12.01000 ; qtot 8.231
  5352   HC   334   LEU    HG 5352    -0.036100      1.00800 ; qtot 8.195
  5353   CT   334   LEU   CD1 5353    -0.412100     12.01000 ; qtot 7.783
[truncated: 4,864,646 more chars]
