# Supplementary material for: Distinct activation mechanisms of β-arrestin-1 revealed by 19F NMR spectroscopy
Source: Nat Commun. 2023 Nov 29;14:7865. doi: 10.1038/s41467-023-43694-1 (PMC10686989; doi:10.1038/s41467-023-43694-1)
Supplement: Supplementary file 3 — Supplementary Data 1 [file 41467_2023_43694_MOESM3_ESM.zip › Supplementary-Data-1/Input-output-files/T6CF_input.pdb]

REMARK    GENERATED BY TRJCONV
TITLE     a
REMARK    THIS IS A SIMULATION BOX
CRYST1   81.657  118.657   97.602  90.00  90.00  90.00 P 1           1
MODEL        1
ATOM      1  N   MET     1      64.200  82.810  55.270  1.00  0.00            
ATOM      2  H1  MET     1      64.780  82.270  55.900  1.00  0.00            
ATOM      3  H2  MET     1      64.540  83.760  55.210  1.00  0.00            
ATOM      4  H3  MET     1      64.090  82.350  54.380  1.00  0.00            
ATOM      5  CA  MET     1      62.770  82.840  55.750  1.00  0.00            
ATOM      6  HA  MET     1      62.420  81.800  55.710  1.00  0.00            
ATOM      7  CB  MET     1      62.710  83.370  57.210  1.00  0.00            
ATOM      8  HB2 MET     1      61.710  83.070  57.510  1.00  0.00            
ATOM      9  HB3 MET     1      63.420  82.730  57.720  1.00  0.00            
ATOM     10  CG  MET     1      62.880  84.910  57.570  1.00  0.00            
ATOM     11  HG2 MET     1      63.710  85.240  56.950  1.00  0.00            
ATOM     12  HG3 MET     1      61.910  85.360  57.350  1.00  0.00            
ATOM     13  SD  MET     1      63.310  85.270  59.310  1.00  0.00            
ATOM     14  CE  MET     1      64.960  84.330  59.310  1.00  0.00            
ATOM     15  HE1 MET     1      65.510  84.310  58.370  1.00  0.00            
ATOM     16  HE2 MET     1      65.590  84.760  60.100  1.00  0.00            
ATOM     17  HE3 MET     1      64.850  83.310  59.680  1.00  0.00            
ATOM     18  C   MET     1      61.850  83.670  54.840  1.00  0.00            
ATOM     19  O   MET     1      62.310  84.600  54.250  1.00  0.00            
ATOM     20  N   GLY     2      60.560  83.320  54.710  1.00  0.00            
ATOM     21  H   GLY     2      60.260  82.480  55.180  1.00  0.00            
ATOM     22  CA  GLY     2      59.500  84.180  54.170  1.00  0.00            
ATOM     23  HA2 GLY     2      59.760  84.420  53.140  1.00  0.00            
ATOM     24  HA3 GLY     2      58.540  83.660  54.190  1.00  0.00            
ATOM     25  C   GLY     2      59.200  85.570  54.850  1.00  0.00            
ATOM     26  O   GLY     2      59.930  85.990  55.790  1.00  0.00            
ATOM     27  N   ASP     3      58.240  86.270  54.360  1.00  0.00            
ATOM     28  H   ASP     3      57.710  85.900  53.580  1.00  0.00            
ATOM     29  CA  ASP     3      57.790  87.520  54.920  1.00  0.00            
ATOM     30  HA  ASP     3      58.630  88.200  55.080  1.00  0.00            
ATOM     31  CB  ASP     3      56.890  88.310  53.970  1.00  0.00            
ATOM     32  HB2 ASP     3      56.060  87.730  53.560  1.00  0.00            
ATOM     33  HB3 ASP     3      56.300  88.980  54.590  1.00  0.00            
ATOM     34  CG  ASP     3      57.550  89.050  52.830  1.00  0.00            
ATOM     35  OD1 ASP     3      58.790  88.890  52.620  1.00  0.00            
ATOM     36  OD2 ASP     3      56.870  89.760  52.080  1.00  0.00            
ATOM     37  C   ASP     3      57.000  87.130  56.240  1.00  0.00            
ATOM     38  O   ASP     3      56.550  85.970  56.340  1.00  0.00            
ATOM     39  N   LYS     4      56.980  88.050  57.250  1.00  0.00            
ATOM     40  H   LYS     4      57.480  88.920  57.160  1.00  0.00            
ATOM     41  CA  LYS     4      56.090  88.000  58.420  1.00  0.00            
ATOM     42  HA  LYS     4      55.850  86.950  58.590  1.00  0.00            
ATOM     43  CB  LYS     4      56.720  88.370  59.780  1.00  0.00            
ATOM     44  HB2 LYS     4      55.950  88.350  60.540  1.00  0.00            
ATOM     45  HB3 LYS     4      57.410  87.530  59.880  1.00  0.00            
ATOM     46  CG  LYS     4      57.460  89.670  59.730  1.00  0.00            
ATOM     47  HG2 LYS     4      58.050  89.770  60.640  1.00  0.00            
ATOM     48  HG3 LYS     4      58.100  89.610  58.850  1.00  0.00            
ATOM     49  CD  LYS     4      56.650  90.910  59.640  1.00  0.00            
ATOM     50  HD2 LYS     4      56.010  90.730  58.770  1.00  0.00            
ATOM     51  HD3 LYS     4      56.140  90.990  60.600  1.00  0.00            
ATOM     52  CE  LYS     4      57.510  92.220  59.380  1.00  0.00            
ATOM     53  HE2 LYS     4      58.430  92.250  59.960  1.00  0.00            
ATOM     54  HE3 LYS     4      57.700  92.190  58.310  1.00  0.00            
ATOM     55  NZ  LYS     4      56.710  93.400  59.790  1.00  0.00            
ATOM     56  HZ1 LYS     4      55.880  93.360  59.210  1.00  0.00            
ATOM     57  HZ2 LYS     4      56.480  93.530  60.770  1.00  0.00            
ATOM     58  HZ3 LYS     4      57.240  94.200  59.500  1.00  0.00            
ATOM     59  C   LYS     4      54.780  88.700  58.180  1.00  0.00            
ATOM     60  O   LYS     4      54.000  88.890  59.180  1.00  0.00            
ATOM     61  N   GLY     5      54.500  89.250  56.970  1.00  0.00            
ATOM     62  H   GLY     5      55.290  89.210  56.340  1.00  0.00            
ATOM     63  CA  GLY     5      53.190  89.670  56.480  1.00  0.00            
ATOM     64  HA2 GLY     5      52.820  90.250  57.320  1.00  0.00            
ATOM     65  HA3 GLY     5      53.310  90.310  55.600  1.00  0.00            
ATOM     66  C   GLY     5      52.190  88.570  56.160  1.00  0.00            
ATOM     67  O   GLY     5      52.620  87.490  55.770  1.00  0.00            
ATOM     68  N2  6FC     6      50.890  88.790  56.310  1.00  0.00            
ATOM     69  H6  6FC     6      50.610  89.720  56.570  1.00  0.00            
ATOM     70  C1  6FC     6      49.830  87.760  56.250  1.00  0.00            
ATOM     71  C2  6FC     6      48.850  88.180  57.360  1.00  0.00            
ATOM     72  S1  6FC     6      49.360  88.200  59.080  1.00  0.00            
ATOM     73  C3  6FC     6      47.910  88.860  59.870  1.00  0.00            
ATOM     74  C4  6FC     6      46.970  87.980  60.390  1.00  0.00            
ATOM     75  C6  6FC     6      45.800  88.460  61.040  1.00  0.00            
ATOM     76  N1  6FC     6      45.530  89.790  61.160  1.00  0.00            
ATOM     77  C7  6FC     6      46.480  90.590  60.650  1.00  0.00            
ATOM     78  C5  6FC     6      47.620  90.190  59.990  1.00  0.00            
ATOM     79  H5  6FC     6      48.340  90.910  59.640  1.00  0.00            
ATOM     80  C8  6FC     6      46.090  92.160  60.680  1.00  0.00            
ATOM     81  F1  6FC     6      46.670  92.790  61.740  1.00  0.00            
ATOM     82  F2  6FC     6      44.750  92.280  60.850  1.00  0.00            
ATOM     83  F3  6FC     6      46.330  92.830  59.570  1.00  0.00            
ATOM     84  C9  6FC     6      44.660  87.480  61.440  1.00  0.00            
ATOM     85  F4  6FC     6      43.350  87.860  60.990  1.00  0.00            
ATOM     86  F5  6FC     6      44.960  86.170  61.010  1.00  0.00            
ATOM     87  F6  6FC     6      44.710  87.410  62.810  1.00  0.00            
ATOM     88  H4  6FC     6      47.190  86.940  60.200  1.00  0.00            
ATOM     89  H2  6FC     6      48.500  89.180  57.130  1.00  0.00            
ATOM     90  H3  6FC     6      47.980  87.530  57.280  1.00  0.00            
ATOM     91  H1  6FC     6      50.180  86.810  56.660  1.00  0.00            
ATOM     92  C10 6FC     6      49.160  87.540  54.850  1.00  0.00            
ATOM     93  O1  6FC     6      48.040  87.960  54.570  1.00  0.00            
ATOM     94  N   ARG     7      49.980  86.890  53.930  1.00  0.00            
ATOM     95  H   ARG     7      50.750  86.330  54.280  1.00  0.00            
ATOM     96  CA  ARG     7      49.720  86.830  52.510  1.00  0.00            
ATOM     97  HA  ARG     7      49.450  87.850  52.210  1.00  0.00            
ATOM     98  CB  ARG     7      50.860  86.360  51.650  1.00  0.00            
ATOM     99  HB2 ARG     7      51.260  85.490  52.170  1.00  0.00            
ATOM    100  HB3 ARG     7      50.610  85.970  50.660  1.00  0.00            
ATOM    101  CG  ARG     7      51.920  87.400  51.550  1.00  0.00            
ATOM    102  HG2 ARG     7      51.460  88.330  51.220  1.00  0.00            
ATOM    103  HG3 ARG     7      52.320  87.610  52.540  1.00  0.00            
ATOM    104  CD  ARG     7      53.030  86.920  50.530  1.00  0.00            
ATOM    105  HD2 ARG     7      53.360  85.900  50.740  1.00  0.00            
ATOM    106  HD3 ARG     7      52.520  86.800  49.570  1.00  0.00            
ATOM    107  NE  ARG     7      54.240  87.760  50.490  1.00  0.00            
ATOM    108  HE  ARG     7      54.240  88.650  50.980  1.00  0.00            
ATOM    109  CZ  ARG     7      55.330  87.560  49.710  1.00  0.00            
ATOM    110  NH1 ARG     7      56.380  88.310  49.740  1.00  0.00            
ATOM    111 1HH1 ARG     7      56.550  88.920  50.530  1.00  0.00            
ATOM    112 2HH1 ARG     7      57.130  87.960  49.170  1.00  0.00            
ATOM    113  NH2 ARG     7      55.340  86.580  48.870  1.00  0.00            
ATOM    114 1HH2 ARG     7      54.550  85.950  48.900  1.00  0.00            
ATOM    115 2HH2 ARG     7      56.190  86.400  48.340  1.00  0.00            
ATOM    116  C   ARG     7      48.510  85.990  52.130  1.00  0.00            
ATOM    117  O   ARG     7      48.030  85.130  52.920  1.00  0.00            
ATOM    118  N   VAL     8      47.920  86.140  50.990  1.00  0.00            
ATOM    119  H   VAL     8      48.430  86.520  50.210  1.00  0.00            
ATOM    120  CA  VAL     8      46.490  85.790  50.770  1.00  0.00            
ATOM    121  HA  VAL     8      46.100  85.120  51.530  1.00  0.00            
ATOM    122  CB  VAL     8      45.510  87.010  50.900  1.00  0.00            
ATOM    123  HB  VAL     8      45.900  87.820  50.290  1.00  0.00            
ATOM    124  CG1 VAL     8      44.100  86.810  50.250  1.00  0.00            
ATOM    125 1HG1 VAL     8      43.530  87.690  50.560  1.00  0.00            
ATOM    126 2HG1 VAL     8      44.150  86.760  49.170  1.00  0.00            
ATOM    127 3HG1 VAL     8      43.590  85.900  50.560  1.00  0.00            
ATOM    128  CG2 VAL     8      45.270  87.520  52.320  1.00  0.00            
ATOM    129 1HG2 VAL     8      44.710  88.450  52.290  1.00  0.00            
ATOM    130 2HG2 VAL     8      44.750  86.770  52.920  1.00  0.00            
ATOM    131 3HG2 VAL     8      46.250  87.670  52.780  1.00  0.00            
ATOM    132  C   VAL     8      46.400  85.090  49.430  1.00  0.00            
ATOM    133  O   VAL     8      46.910  85.650  48.420  1.00  0.00            
ATOM    134  N   PHE     9      45.830  83.870  49.280  1.00  0.00            
ATOM    135  H   PHE     9      45.510  83.340  50.080  1.00  0.00            
ATOM    136  CA  PHE     9      45.650  83.190  48.060  1.00  0.00            
ATOM    137  HA  PHE     9      46.570  83.290  47.490  1.00  0.00            
ATOM    138  CB  PHE     9      45.530  81.610  48.210  1.00  0.00            
ATOM    139  HB2 PHE     9      44.530  81.410  48.590  1.00  0.00            
ATOM    140  HB3 PHE     9      45.650  81.210  47.200  1.00  0.00            
ATOM    141  CG  PHE     9      46.540  81.080  49.160  1.00  0.00            
ATOM    142  CD1 PHE     9      46.280  81.030  50.590  1.00  0.00            
ATOM    143  HD1 PHE     9      45.290  81.340  50.880  1.00  0.00            
ATOM    144  CE1 PHE     9      47.300  80.700  51.510  1.00  0.00            
ATOM    145  HE1 PHE     9      46.970  80.670  52.530  1.00  0.00            
ATOM    146  CZ  PHE     9      48.610  80.610  50.950  1.00  0.00            
ATOM    147  HZ  PHE     9      49.460  80.450  51.600  1.00  0.00            
ATOM    148  CE2 PHE     9      48.880  80.560  49.550  1.00  0.00            
ATOM    149  HE2 PHE     9      49.820  80.200  49.160  1.00  0.00            
ATOM    150  CD2 PHE     9      47.810  80.720  48.630  1.00  0.00            
ATOM    151  HD2 PHE     9      48.030  80.510  47.590  1.00  0.00            
ATOM    152  C   PHE     9      44.530  83.750  47.250  1.00  0.00            
ATOM    153  O   PHE     9      43.510  84.090  47.790  1.00  0.00            
ATOM    154  N   LYS    10      44.650  83.830  45.950  1.00  0.00            
ATOM    155  H   LYS    10      45.600  83.860  45.600  1.00  0.00            
ATOM    156  CA  LYS    10      43.540  84.050  45.000  1.00  0.00            
ATOM    157  HA  LYS    10      42.590  83.870  45.500  1.00  0.00            
ATOM    158  CB  LYS    10      43.540  85.550  44.590  1.00  0.00            
ATOM    159  HB2 LYS    10      42.610  85.860  44.110  1.00  0.00            
ATOM    160  HB3 LYS    10      43.650  86.140  45.500  1.00  0.00            
ATOM    161  CG  LYS    10      44.730  85.920  43.690  1.00  0.00            
ATOM    162  HG2 LYS    10      45.610  85.680  44.290  1.00  0.00            
ATOM    163  HG3 LYS    10      44.700  85.340  42.770  1.00  0.00            
ATOM    164  CD  LYS    10      44.850  87.370  43.190  1.00  0.00            
ATOM    165  HD2 LYS    10      43.960  87.620  42.610  1.00  0.00            
ATOM    166  HD3 LYS    10      44.900  88.050  44.040  1.00  0.00            
ATOM    167  CE  LYS    10      46.090  87.640  42.300  1.00  0.00            
ATOM    168  HE2 LYS    10      46.040  88.660  41.900  1.00  0.00            
ATOM    169  HE3 LYS    10      46.950  87.610  42.970  1.00  0.00            
ATOM    170  NZ  LYS    10      46.310  86.670  41.130  1.00  0.00            
ATOM    171  HZ1 LYS    10      46.210  85.710  41.420  1.00  0.00            
ATOM    172  HZ2 LYS    10      45.580  86.780  40.440  1.00  0.00            
ATOM    173  HZ3 LYS    10      47.240  86.710  40.750  1.00  0.00            
ATOM    174  C   LYS    10      43.580  83.160  43.710  1.00  0.00            
ATOM    175  O   LYS    10      44.690  82.760  43.280  1.00  0.00            
ATOM    176  N   LYS    11      42.420  82.990  43.120  1.00  0.00            
ATOM    177  H   LYS    11      41.640  83.320  43.680  1.00  0.00            
ATOM    178  CA  LYS    11      42.100  82.090  41.950  1.00  0.00            
ATOM    179  HA  LYS    11      42.900  82.150  41.210  1.00  0.00            
ATOM    180  CB  LYS    11      42.020  80.590  42.410  1.00  0.00            
ATOM    181  HB2 LYS    11      42.960  80.390  42.910  1.00  0.00            
ATOM    182  HB3 LYS    11      41.270  80.480  43.200  1.00  0.00            
ATOM    183  CG  LYS    11      41.770  79.500  41.350  1.00  0.00            
ATOM    184  HG2 LYS    11      40.710  79.520  41.110  1.00  0.00            
ATOM    185  HG3 LYS    11      42.280  79.850  40.450  1.00  0.00            
ATOM    186  CD  LYS    11      42.140  78.070  41.810  1.00  0.00            
ATOM    187  HD2 LYS    11      43.210  77.940  41.990  1.00  0.00            
ATOM    188  HD3 LYS    11      41.440  77.940  42.630  1.00  0.00            
ATOM    189  CE  LYS    11      41.880  77.060  40.690  1.00  0.00            
ATOM    190  HE2 LYS    11      40.980  77.250  40.090  1.00  0.00            
ATOM    191  HE3 LYS    11      42.740  77.180  40.040  1.00  0.00            
ATOM    192  NZ  LYS    11      41.800  75.670  41.160  1.00  0.00            
ATOM    193  HZ1 LYS    11      42.030  75.050  40.390  1.00  0.00            
ATOM    194  HZ2 LYS    11      42.570  75.540  41.800  1.00  0.00            
ATOM    195  HZ3 LYS    11      40.970  75.580  41.720  1.00  0.00            
ATOM    196  C   LYS    11      40.800  82.540  41.280  1.00  0.00            
ATOM    197  O   LYS    11      39.890  83.100  41.880  1.00  0.00            
ATOM    198  N   ALA    12      40.850  82.390  40.020  1.00  0.00            
ATOM    199  H   ALA    12      41.650  81.840  39.720  1.00  0.00            
ATOM    200  CA  ALA    12      39.970  82.990  38.950  1.00  0.00            
ATOM    201  HA  ALA    12      39.130  83.400  39.500  1.00  0.00            
ATOM    202  CB  ALA    12      40.580  84.120  38.100  1.00  0.00            
ATOM    203  HB1 ALA    12      39.790  84.760  37.710  1.00  0.00            
ATOM    204  HB2 ALA    12      41.020  84.760  38.860  1.00  0.00            
ATOM    205  HB3 ALA    12      41.320  83.730  37.400  1.00  0.00            
ATOM    206  C   ALA    12      39.330  81.880  38.160  1.00  0.00            
ATOM    207  O   ALA    12      40.040  80.900  37.840  1.00  0.00            
ATOM    208  N   SER    13      38.110  82.060  37.710  1.00  0.00            
ATOM    209  H   SER    13      37.480  82.710  38.160  1.00  0.00            
ATOM    210  CA  SER    13      37.520  81.210  36.730  1.00  0.00            
ATOM    211  HA  SER    13      37.660  80.170  37.020  1.00  0.00            
ATOM    212  CB  SER    13      35.960  81.500  36.550  1.00  0.00            
ATOM    213  HB2 SER    13      35.440  80.980  35.740  1.00  0.00            
ATOM    214  HB3 SER    13      35.470  81.340  37.510  1.00  0.00            
ATOM    215  OG  SER    13      35.960  82.820  36.180  1.00  0.00            
ATOM    216  HG  SER    13      35.250  82.980  35.550  1.00  0.00            
ATOM    217  C   SER    13      38.320  81.370  35.400  1.00  0.00            
ATOM    218  O   SER    13      38.940  82.380  35.110  1.00  0.00            
ATOM    219  N   PRO    14      38.180  80.380  34.480  1.00  0.00            
ATOM    220  CD  PRO    14      37.690  79.060  34.780  1.00  0.00            
ATOM    221  HD2 PRO    14      36.610  79.130  34.810  1.00  0.00            
ATOM    222  HD3 PRO    14      38.150  78.650  35.680  1.00  0.00            
ATOM    223  CG  PRO    14      38.270  78.150  33.690  1.00  0.00            
ATOM    224  HG2 PRO    14      37.550  77.370  33.470  1.00  0.00            
ATOM    225  HG3 PRO    14      39.200  77.770  34.110  1.00  0.00            
ATOM    226  CB  PRO    14      38.590  79.030  32.500  1.00  0.00            
ATOM    227  HB2 PRO    14      37.730  79.160  31.830  1.00  0.00            
ATOM    228  HB3 PRO    14      39.400  78.700  31.850  1.00  0.00            
ATOM    229  CA  PRO    14      38.810  80.440  33.120  1.00  0.00            
ATOM    230  HA  PRO    14      39.880  80.630  33.260  1.00  0.00            
ATOM    231  C   PRO    14      38.320  81.560  32.270  1.00  0.00            
ATOM    232  O   PRO    14      39.130  82.240  31.670  1.00  0.00            
ATOM    233  N   ASN    15      37.080  82.020  32.380  1.00  0.00            
ATOM    234  H   ASN    15      36.440  81.450  32.910  1.00  0.00            
ATOM    235  CA  ASN    15      36.520  83.180  31.640  1.00  0.00            
ATOM    236  HA  ASN    15      36.980  83.070  30.660  1.00  0.00            
ATOM    237  CB  ASN    15      35.010  82.880  31.390  1.00  0.00            
ATOM    238  HB2 ASN    15      34.600  83.470  30.580  1.00  0.00            
ATOM    239  HB3 ASN    15      34.840  81.870  31.030  1.00  0.00            
ATOM    240  CG  ASN    15      34.110  83.150  32.630  1.00  0.00            
ATOM    241  OD1 ASN    15      34.470  83.200  33.770  1.00  0.00            
ATOM    242  ND2 ASN    15      32.860  83.340  32.430  1.00  0.00            
ATOM    243 1HD2 ASN    15      32.240  83.370  33.230  1.00  0.00            
ATOM    244 2HD2 ASN    15      32.540  83.470  31.480  1.00  0.00            
ATOM    245  C   ASN    15      36.880  84.570  32.390  1.00  0.00            
ATOM    246  O   ASN    15      36.420  85.650  32.000  1.00  0.00            
ATOM    247  N   GLY    16      37.680  84.600  33.440  1.00  0.00            
ATOM    248  H   GLY    16      38.080  83.720  33.730  1.00  0.00            
ATOM    249  CA  GLY    16      38.060  85.850  34.130  1.00  0.00            
ATOM    250  HA2 GLY    16      38.930  85.690  34.770  1.00  0.00            
ATOM    251  HA3 GLY    16      38.220  86.610  33.360  1.00  0.00            
ATOM    252  C   GLY    16      36.960  86.430  35.020  1.00  0.00            
ATOM    253  O   GLY    16      37.180  87.170  36.020  1.00  0.00            
ATOM    254  N   LYS    17      35.740  86.160  34.740  1.00  0.00            
ATOM    255  H   LYS    17      35.630  85.510  33.970  1.00  0.00            
ATOM    256  CA  LYS    17      34.610  86.900  35.220  1.00  0.00            
ATOM    257  HA  LYS    17      34.710  87.970  35.050  1.00  0.00            
ATOM    258  CB  LYS    17      33.280  86.470  34.470  1.00  0.00            
ATOM    259  HB2 LYS    17      33.050  85.430  34.700  1.00  0.00            
ATOM    260  HB3 LYS    17      32.440  87.070  34.820  1.00  0.00            
ATOM    261  CG  LYS    17      33.370  86.620  32.930  1.00  0.00            
ATOM    262  HG2 LYS    17      34.110  85.870  32.640  1.00  0.00            
ATOM    263  HG3 LYS    17      32.410  86.390  32.470  1.00  0.00            
ATOM    264  CD  LYS    17      33.790  87.960  32.280  1.00  0.00            
ATOM    265  HD2 LYS    17      33.060  88.720  32.560  1.00  0.00            
ATOM    266  HD3 LYS    17      34.720  88.290  32.750  1.00  0.00            
ATOM    267  CE  LYS    17      33.930  87.770  30.760  1.00  0.00            
ATOM    268  HE2 LYS    17      34.610  86.930  30.660  1.00  0.00            
ATOM    269  HE3 LYS    17      32.980  87.490  30.300  1.00  0.00            
ATOM    270  NZ  LYS    17      34.450  88.930  30.110  1.00  0.00            
ATOM    271  HZ1 LYS    17      35.330  88.680  29.680  1.00  0.00            
ATOM    272  HZ2 LYS    17      33.790  89.300  29.450  1.00  0.00            
ATOM    273  HZ3 LYS    17      34.610  89.650  30.800  1.00  0.00            
ATOM    274  C   LYS    17      34.400  86.700  36.770  1.00  0.00            
ATOM    275  O   LYS    17      33.590  87.480  37.260  1.00  0.00            
ATOM    276  N   LEU    18      35.020  85.790  37.440  1.00  0.00            
ATOM    277  H   LEU    18      35.800  85.350  36.960  1.00  0.00            
ATOM    278  CA  LEU    18      34.900  85.610  38.880  1.00  0.00            
ATOM    279  HA  LEU    18      34.400  86.460  39.350  1.00  0.00            
ATOM    280  CB  LEU    18      34.000  84.440  39.140  1.00  0.00            
ATOM    281  HB2 LEU    18      34.290  83.730  38.370  1.00  0.00            
ATOM    282  HB3 LEU    18      34.260  84.110  40.150  1.00  0.00            
ATOM    283  CG  LEU    18      32.510  84.680  38.960  1.00  0.00            
ATOM    284  HG  LEU    18      32.290  85.730  38.770  1.00  0.00            
ATOM    285  CD1 LEU    18      32.000  83.840  37.810  1.00  0.00            
ATOM    286 1HD1 LEU    18      30.930  83.960  37.640  1.00  0.00            
ATOM    287 2HD1 LEU    18      32.550  84.100  36.900  1.00  0.00            
ATOM    288 3HD1 LEU    18      32.120  82.760  37.890  1.00  0.00            
ATOM    289  CD2 LEU    18      31.730  84.400  40.270  1.00  0.00            
ATOM    290 1HD2 LEU    18      32.240  84.930  41.070  1.00  0.00            
ATOM    291 2HD2 LEU    18      30.660  84.600  40.150  1.00  0.00            
ATOM    292 3HD2 LEU    18      31.970  83.360  40.460  1.00  0.00            
ATOM    293  C   LEU    18      36.300  85.390  39.450  1.00  0.00            
ATOM    294  O   LEU    18      37.010  84.570  38.810  1.00  0.00            
ATOM    295  N   THR    19      36.590  85.900  40.700  1.00  0.00            
ATOM    296  H   THR    19      35.890  86.540  41.060  1.00  0.00            
ATOM    297  CA  THR    19      37.830  85.630  41.480  1.00  0.00            
ATOM    298  HA  THR    19      38.170  84.650  41.160  1.00  0.00            
ATOM    299  CB  THR    19      38.920  86.750  41.240  1.00  0.00            
ATOM    300  HB  THR    19      38.590  87.770  41.450  1.00  0.00            
ATOM    301  CG2 THR    19      40.290  86.410  41.800  1.00  0.00            
ATOM    302 1HG2 THR    19      40.670  85.500  41.340  1.00  0.00            
ATOM    303 2HG2 THR    19      41.000  87.230  41.700  1.00  0.00            
ATOM    304 3HG2 THR    19      40.190  86.200  42.860  1.00  0.00            
ATOM    305  OG1 THR    19      39.160  86.900  39.810  1.00  0.00            
ATOM    306  HG1 THR    19      38.420  87.410  39.480  1.00  0.00            
ATOM    307  C   THR    19      37.500  85.490  42.960  1.00  0.00            
ATOM    308  O   THR    19      36.570  86.230  43.510  1.00  0.00            
ATOM    309  N   VAL    20      38.100  84.510  43.630  1.00  0.00            
ATOM    310  H   VAL    20      38.740  83.960  43.080  1.00  0.00            
ATOM    311  CA  VAL    20      37.950  84.280  45.080  1.00  0.00            
ATOM    312  HA  VAL    20      37.390  85.100  45.520  1.00  0.00            
ATOM    313  CB  VAL    20      37.200  82.940  45.320  1.00  0.00            
ATOM    314  HB  VAL    20      37.430  82.170  44.590  1.00  0.00            
ATOM    315  CG1 VAL    20      37.370  82.360  46.710  1.00  0.00            
ATOM    316 1HG1 VAL    20      38.360  81.940  46.880  1.00  0.00            
ATOM    317 2HG1 VAL    20      37.080  83.090  47.470  1.00  0.00            
ATOM    318 3HG1 VAL    20      36.730  81.490  46.850  1.00  0.00            
ATOM    319  CG2 VAL    20      35.690  83.150  45.130  1.00  0.00            
ATOM    320 1HG2 VAL    20      35.150  82.220  45.320  1.00  0.00            
ATOM    321 2HG2 VAL    20      35.410  83.860  45.900  1.00  0.00            
ATOM    322 3HG2 VAL    20      35.420  83.500  44.130  1.00  0.00            
ATOM    323  C   VAL    20      39.300  84.390  45.710  1.00  0.00            
ATOM    324  O   VAL    20      40.280  83.840  45.190  1.00  0.00            
ATOM    325  N   TYR    21      39.320  84.970  46.930  1.00  0.00            
ATOM    326  H   TYR    21      38.460  85.360  47.290  1.00  0.00            
ATOM    327  CA  TYR    21      40.500  85.080  47.740  1.00  0.00            
ATOM    328  HA  TYR    21      41.430  84.770  47.250  1.00  0.00            
ATOM    329  CB  TYR    21      40.700  86.590  47.940  1.00  0.00            
ATOM    330  HB2 TYR    21      39.940  86.910  48.660  1.00  0.00            
ATOM    331  HB3 TYR    21      41.620  86.730  48.510  1.00  0.00            
ATOM    332  CG  TYR    21      40.710  87.450  46.590  1.00  0.00            
ATOM    333  CD1 TYR    21      39.510  87.950  46.040  1.00  0.00            
ATOM    334  HD1 TYR    21      38.530  87.710  46.430  1.00  0.00            
ATOM    335  CE1 TYR    21      39.530  88.740  44.900  1.00  0.00            
ATOM    336  HE1 TYR    21      38.620  89.090  44.440  1.00  0.00            
ATOM    337  CZ  TYR    21      40.730  89.020  44.310  1.00  0.00            
ATOM    338  OH  TYR    21      40.730  89.720  43.090  1.00  0.00            
ATOM    339  HH  TYR    21      41.380  90.420  42.990  1.00  0.00            
ATOM    340  CE2 TYR    21      41.960  88.720  44.940  1.00  0.00            
ATOM    341  HE2 TYR    21      42.860  89.080  44.460  1.00  0.00            
ATOM    342  CD2 TYR    21      41.940  87.940  46.090  1.00  0.00            
ATOM    343  HD2 TYR    21      42.810  87.690  46.680  1.00  0.00            
ATOM    344  C   TYR    21      40.400  84.290  49.020  1.00  0.00            
ATOM    345  O   TYR    21      39.280  84.360  49.640  1.00  0.00            
ATOM    346  N   LEU    22      41.440  83.700  49.560  1.00  0.00            
ATOM    347  H   LEU    22      42.350  83.880  49.150  1.00  0.00            
ATOM    348  CA  LEU    22      41.310  83.000  50.890  1.00  0.00            
ATOM    349  HA  LEU    22      40.460  83.280  51.520  1.00  0.00            
ATOM    350  CB  LEU    22      41.210  81.490  50.720  1.00  0.00            
ATOM    351  HB2 LEU    22      42.040  81.030  50.180  1.00  0.00            
ATOM    352  HB3 LEU    22      41.290  81.090  51.730  1.00  0.00            
ATOM    353  CG  LEU    22      39.880  80.910  50.120  1.00  0.00            
ATOM    354  HG  LEU    22      39.700  81.260  49.100  1.00  0.00            
ATOM    355  CD1 LEU    22      39.920  79.420  50.030  1.00  0.00            
ATOM    356 1HD1 LEU    22      40.090  79.080  51.050  1.00  0.00            
ATOM    357 2HD1 LEU    22      38.940  79.010  49.780  1.00  0.00            
ATOM    358 3HD1 LEU    22      40.590  79.000  49.280  1.00  0.00            
ATOM    359  CD2 LEU    22      38.660  81.280  50.970  1.00  0.00            
ATOM    360 1HD2 LEU    22      38.650  82.370  51.030  1.00  0.00            
ATOM    361 2HD2 LEU    22      37.780  80.860  50.480  1.00  0.00            
ATOM    362 3HD2 LEU    22      38.930  80.920  51.960  1.00  0.00            
ATOM    363  C   LEU    22      42.510  83.240  51.790  1.00  0.00            
ATOM    364  O   LEU    22      43.680  83.410  51.410  1.00  0.00            
ATOM    365  N   GLY    23      42.210  83.230  53.140  1.00  0.00            
ATOM    366  H   GLY    23      41.310  82.870  53.420  1.00  0.00            
ATOM    367  CA  GLY    23      43.170  83.440  54.180  1.00  0.00            
ATOM    368  HA2 GLY    23      43.760  84.360  54.100  1.00  0.00            
ATOM    369  HA3 GLY    23      42.620  83.450  55.120  1.00  0.00            
ATOM    370  C   GLY    23      44.130  82.300  54.320  1.00  0.00            
ATOM    371  O   GLY    23      45.330  82.560  54.310  1.00  0.00            
ATOM    372  N   LYS    24      43.660  81.050  54.320  1.00  0.00            
ATOM    373  H   LYS    24      42.670  80.880  54.380  1.00  0.00            
ATOM    374  CA  LYS    24      44.550  79.850  54.380  1.00  0.00            
ATOM    375  HA  LYS    24      45.600  80.140  54.320  1.00  0.00            
ATOM    376  CB  LYS    24      44.350  79.100  55.690  1.00  0.00            
ATOM    377  HB2 LYS    24      43.330  78.740  55.780  1.00  0.00            
ATOM    378  HB3 LYS    24      45.040  78.270  55.850  1.00  0.00            
ATOM    379  CG  LYS    24      44.740  79.980  56.840  1.00  0.00            
ATOM    380  HG2 LYS    24      45.810  80.180  56.950  1.00  0.00            
ATOM    381  HG3 LYS    24      44.200  80.890  56.600  1.00  0.00            
ATOM    382  CD  LYS    24      44.260  79.360  58.220  1.00  0.00            
ATOM    383  HD2 LYS    24      43.180  79.290  58.100  1.00  0.00            
ATOM    384  HD3 LYS    24      44.680  78.350  58.210  1.00  0.00            
ATOM    385  CE  LYS    24      44.710  80.080  59.500  1.00  0.00            
ATOM    386  HE2 LYS    24      44.350  79.530  60.370  1.00  0.00            
ATOM    387  HE3 LYS    24      45.800  80.100  59.540  1.00  0.00            
ATOM    388  NZ  LYS    24      44.220  81.490  59.490  1.00  0.00            
ATOM    389  HZ1 LYS    24      43.220  81.520  59.660  1.00  0.00            
ATOM    390  HZ2 LYS    24      44.600  81.930  60.320  1.00  0.00            
ATOM    391  HZ3 LYS    24      44.390  81.970  58.620  1.00  0.00            
ATOM    392  C   LYS    24      44.200  79.000  53.160  1.00  0.00            
ATOM    393  O   LYS    24      43.220  79.280  52.450  1.00  0.00            
ATOM    394  N   ARG    25      44.960  77.910  52.910  1.00  0.00            
ATOM    395  H   ARG    25      45.800  77.780  53.460  1.00  0.00            
ATOM    396  CA  ARG    25      44.510  76.770  52.000  1.00  0.00            
ATOM    397  HA  ARG    25      43.480  77.000  51.720  1.00  0.00            
ATOM    398  CB  ARG    25      45.360  76.600  50.670  1.00  0.00            
ATOM    399  HB2 ARG    25      45.090  75.750  50.050  1.00  0.00            
ATOM    400  HB3 ARG    25      45.020  77.360  49.960  1.00  0.00            
ATOM    401  CG  ARG    25      46.860  76.710  50.690  1.00  0.00            
ATOM    402  HG2 ARG    25      47.210  77.530  51.320  1.00  0.00            
ATOM    403  HG3 ARG    25      47.300  75.820  51.130  1.00  0.00            
ATOM    404  CD  ARG    25      47.440  76.850  49.280  1.00  0.00            
ATOM    405  HD2 ARG    25      46.930  76.170  48.600  1.00  0.00            
ATOM    406  HD3 ARG    25      47.310  77.900  49.000  1.00  0.00            
ATOM    407  NE  ARG    25      48.880  76.560  49.360  1.00  0.00            
ATOM    408  HE  ARG    25      49.240  76.190  50.230  1.00  0.00            
ATOM    409  CZ  ARG    25      49.750  76.710  48.370  1.00  0.00            
ATOM    410  NH1 ARG    25      49.420  77.060  47.200  1.00  0.00            
ATOM    411 1HH1 ARG    25      48.430  77.160  47.030  1.00  0.00            
ATOM    412 2HH1 ARG    25      50.160  77.070  46.510  1.00  0.00            
ATOM    413  NH2 ARG    25      50.980  76.570  48.630  1.00  0.00            
ATOM    414 1HH2 ARG    25      51.350  76.360  49.550  1.00  0.00            
ATOM    415 2HH2 ARG    25      51.610  76.730  47.860  1.00  0.00            
ATOM    416  C   ARG    25      44.480  75.330  52.600  1.00  0.00            
ATOM    417  O   ARG    25      43.710  74.490  52.140  1.00  0.00            
ATOM    418  N   ASP    26      45.160  75.100  53.760  1.00  0.00            
ATOM    419  H   ASP    26      45.660  75.900  54.120  1.00  0.00            
ATOM    420  CA  ASP    26      45.040  74.050  54.780  1.00  0.00            
ATOM    421  HA  ASP    26      44.510  73.260  54.250  1.00  0.00            
ATOM    422  CB  ASP    26      46.440  73.640  55.210  1.00  0.00            
ATOM    423  HB2 ASP    26      46.990  74.510  55.580  1.00  0.00            
ATOM    424  HB3 ASP    26      46.340  72.890  56.000  1.00  0.00            
ATOM    425  CG  ASP    26      47.260  72.890  54.130  1.00  0.00            
ATOM    426  OD1 ASP    26      48.450  72.740  54.520  1.00  0.00            
ATOM    427  OD2 ASP    26      46.890  72.470  53.020  1.00  0.00            
ATOM    428  C   ASP    26      44.330  74.580  56.030  1.00  0.00            
ATOM    429  O   ASP    26      44.470  75.680  56.580  1.00  0.00            
ATOM    430  N   PHE    27      43.430  73.730  56.520  1.00  0.00            
ATOM    431  H   PHE    27      43.340  72.810  56.100  1.00  0.00            
ATOM    432  CA  PHE    27      42.530  74.100  57.640  1.00  0.00            
ATOM    433  HA  PHE    27      42.910  75.030  58.050  1.00  0.00            
ATOM    434  CB  PHE    27      41.060  74.360  57.170  1.00  0.00            
ATOM    435  HB2 PHE    27      40.680  73.430  56.760  1.00  0.00            
ATOM    436  HB3 PHE    27      40.410  74.620  58.000  1.00  0.00            
ATOM    437  CG  PHE    27      40.900  75.600  56.250  1.00  0.00            
ATOM    438  CD1 PHE    27      41.220  75.540  54.850  1.00  0.00            
ATOM    439  HD1 PHE    27      41.690  74.640  54.490  1.00  0.00            
ATOM    440  CE1 PHE    27      41.100  76.690  54.030  1.00  0.00            
ATOM    441  HE1 PHE    27      41.590  76.670  53.070  1.00  0.00            
ATOM    442  CZ  PHE    27      40.580  77.920  54.630  1.00  0.00            
ATOM    443  HZ  PHE    27      40.410  78.870  54.150  1.00  0.00            
ATOM    444  CE2 PHE    27      40.140  77.860  55.970  1.00  0.00            
ATOM    445  HE2 PHE    27      39.650  78.760  56.330  1.00  0.00            
ATOM    446  CD2 PHE    27      40.360  76.750  56.830  1.00  0.00            
ATOM    447  HD2 PHE    27      40.030  76.720  57.860  1.00  0.00            
ATOM    448  C   PHE    27      42.380  73.030  58.780  1.00  0.00            
ATOM    449  O   PHE    27      42.270  71.840  58.540  1.00  0.00            
ATOM    450  N   VAL    28      42.440  73.450  59.980  1.00  0.00            
ATOM    451  H   VAL    28      42.340  74.450  60.120  1.00  0.00            
ATOM    452  CA  VAL    28      42.600  72.620  61.190  1.00  0.00            
ATOM    453  HA  VAL    28      42.970  71.660  60.830  1.00  0.00            
ATOM    454  CB  VAL    28      43.770  73.070  62.130  1.00  0.00            
ATOM    455  HB  VAL    28      43.540  74.100  62.390  1.00  0.00            
ATOM    456  CG1 VAL    28      43.860  72.170  63.320  1.00  0.00            
ATOM    457 1HG1 VAL    28      44.060  71.130  63.030  1.00  0.00            
ATOM    458 2HG1 VAL    28      44.630  72.390  64.060  1.00  0.00            
ATOM    459 3HG1 VAL    28      42.920  72.150  63.870  1.00  0.00            
ATOM    460  CG2 VAL    28      45.070  72.990  61.350  1.00  0.00            
ATOM    461 1HG2 VAL    28      45.290  73.900  60.780  1.00  0.00            
ATOM    462 2HG2 VAL    28      45.900  72.980  62.060  1.00  0.00            
ATOM    463 3HG2 VAL    28      45.120  72.120  60.700  1.00  0.00            
ATOM    464  C   VAL    28      41.290  72.350  61.920  1.00  0.00            
ATOM    465  O   VAL    28      40.700  73.230  62.460  1.00  0.00            
ATOM    466  N   ASP    29      40.890  71.080  61.930  1.00  0.00            
ATOM    467  H   ASP    29      41.430  70.490  61.300  1.00  0.00            
ATOM    468  CA  ASP    29      39.910  70.440  62.730  1.00  0.00            
ATOM    469  HA  ASP    29      39.030  71.060  62.930  1.00  0.00            
ATOM    470  CB  ASP    29      39.430  69.320  61.850  1.00  0.00            
ATOM    471  HB2 ASP    29      39.220  69.720  60.860  1.00  0.00            
ATOM    472  HB3 ASP    29      40.240  68.600  61.710  1.00  0.00            
ATOM    473  CG  ASP    29      38.290  68.560  62.480  1.00  0.00            
ATOM    474  OD1 ASP    29      37.920  67.500  61.910  1.00  0.00            
ATOM    475  OD2 ASP    29      37.810  68.890  63.560  1.00  0.00            
ATOM    476  C   ASP    29      40.490  69.940  64.110  1.00  0.00            
ATOM    477  O   ASP    29      41.100  68.810  64.180  1.00  0.00            
ATOM    478  N   HIE    30      40.180  70.630  65.200  1.00  0.00            
ATOM    479  H   HIE    30      39.500  71.370  65.190  1.00  0.00            
ATOM    480  CA  HIE    30      40.390  70.090  66.540  1.00  0.00            
ATOM    481  HA  HIE    30      40.920  69.140  66.460  1.00  0.00            
ATOM    482  CB  HIE    30      41.350  71.130  67.210  1.00  0.00            
ATOM    483  HB2 HIE    30      42.290  71.110  66.660  1.00  0.00            
ATOM    484  HB3 HIE    30      40.900  72.120  67.090  1.00  0.00            
ATOM    485  CG  HIE    30      41.660  70.820  68.660  1.00  0.00            
ATOM    486  ND1 HIE    30      40.760  70.990  69.730  1.00  0.00            
ATOM    487  CE1 HIE    30      41.310  70.400  70.750  1.00  0.00            
ATOM    488  HE1 HIE    30      40.860  70.230  71.720  1.00  0.00            
ATOM    489  NE2 HIE    30      42.540  69.890  70.490  1.00  0.00            
ATOM    490  HE2 HIE    30      43.020  69.230  71.080  1.00  0.00            
ATOM    491  CD2 HIE    30      42.810  70.230  69.140  1.00  0.00            
ATOM    492  HD2 HIE    30      43.590  69.820  68.520  1.00  0.00            
ATOM    493  C   HIE    30      39.040  69.900  67.320  1.00  0.00            
ATOM    494  O   HIE    30      38.120  70.670  67.000  1.00  0.00            
ATOM    495  N   ILE    31      38.900  68.990  68.250  1.00  0.00            
ATOM    496  H   ILE    31      39.730  68.510  68.530  1.00  0.00            
ATOM    497  CA  ILE    31      37.550  68.560  68.730  1.00  0.00            
ATOM    498  HA  ILE    31      36.810  68.240  67.990  1.00  0.00            
ATOM    499  CB  ILE    31      37.800  67.380  69.660  1.00  0.00            
ATOM    500  HB  ILE    31      38.300  66.560  69.130  1.00  0.00            
ATOM    501  CG2 ILE    31      38.450  67.720  71.040  1.00  0.00            
ATOM    502 1HG2 ILE    31      38.700  66.740  71.450  1.00  0.00            
ATOM    503 2HG2 ILE    31      39.320  68.380  70.970  1.00  0.00            
ATOM    504 3HG2 ILE    31      37.780  68.080  71.810  1.00  0.00            
ATOM    505  CG1 ILE    31      36.450  66.620  69.730  1.00  0.00            
ATOM    506 2HG1 ILE    31      35.610  67.300  69.860  1.00  0.00            
ATOM    507 3HG1 ILE    31      36.210  66.190  68.750  1.00  0.00            
ATOM    508  CD1 ILE    31      36.390  65.590  70.830  1.00  0.00            
ATOM    509 1HD1 ILE    31      35.580  64.890  70.670  1.00  0.00            
ATOM    510 2HD1 ILE    31      37.280  64.970  70.900  1.00  0.00            
ATOM    511 3HD1 ILE    31      36.220  66.090  71.780  1.00  0.00            
ATOM    512  C   ILE    31      36.920  69.780  69.400  1.00  0.00            
ATOM    513  O   ILE    31      35.700  69.830  69.530  1.00  0.00            
ATOM    514  N   ASP    32      37.680  70.750  69.970  1.00  0.00            
ATOM    515  H   ASP    32      38.670  70.760  69.820  1.00  0.00            
ATOM    516  CA  ASP    32      37.080  71.910  70.690  1.00  0.00            
ATOM    517  HA  ASP    32      36.220  71.530  71.230  1.00  0.00            
ATOM    518  CB  ASP    32      38.090  72.300  71.780  1.00  0.00            
ATOM    519  HB2 ASP    32      38.380  71.390  72.310  1.00  0.00            
ATOM    520  HB3 ASP    32      38.950  72.840  71.380  1.00  0.00            
ATOM    521  CG  ASP    32      37.400  73.200  72.770  1.00  0.00            
ATOM    522  OD1 ASP    32      36.190  73.110  73.020  1.00  0.00            
ATOM    523  OD2 ASP    32      38.160  73.950  73.430  1.00  0.00            
ATOM    524  C   ASP    32      36.690  73.070  69.750  1.00  0.00            
ATOM    525  O   ASP    32      35.670  73.640  69.990  1.00  0.00            
ATOM    526  N   LEU    33      37.450  73.240  68.710  1.00  0.00            
ATOM    527  H   LEU    33      38.230  72.620  68.550  1.00  0.00            
ATOM    528  CA  LEU    33      37.070  74.210  67.640  1.00  0.00            
ATOM    529  HA  LEU    33      35.980  74.290  67.570  1.00  0.00            
ATOM    530  CB  LEU    33      37.510  75.550  68.080  1.00  0.00            
ATOM    531  HB2 LEU    33      37.100  75.770  69.060  1.00  0.00            
ATOM    532  HB3 LEU    33      38.580  75.400  68.170  1.00  0.00            
ATOM    533  CG  LEU    33      37.280  76.830  67.170  1.00  0.00            
ATOM    534  HG  LEU    33      36.550  76.540  66.430  1.00  0.00            
ATOM    535  CD1 LEU    33      36.720  78.020  67.950  1.00  0.00            
ATOM    536 1HD1 LEU    33      37.470  78.410  68.640  1.00  0.00            
ATOM    537 2HD1 LEU    33      36.420  78.810  67.270  1.00  0.00            
ATOM    538 3HD1 LEU    33      35.880  77.750  68.600  1.00  0.00            
ATOM    539  CD2 LEU    33      38.590  77.300  66.490  1.00  0.00            
ATOM    540 1HD2 LEU    33      39.270  77.710  67.240  1.00  0.00            
ATOM    541 2HD2 LEU    33      39.110  76.510  65.950  1.00  0.00            
ATOM    542 3HD2 LEU    33      38.310  78.170  65.890  1.00  0.00            
ATOM    543  C   LEU    33      37.610  73.880  66.270  1.00  0.00            
ATOM    544  O   LEU    33      38.720  73.390  66.170  1.00  0.00            
ATOM    545  N   VAL    34      36.870  74.210  65.200  1.00  0.00            
ATOM    546  H   VAL    34      36.030  74.760  65.330  1.00  0.00            
ATOM    547  CA  VAL    34      37.480  74.060  63.890  1.00  0.00            
ATOM    548  HA  VAL    34      38.430  73.540  63.920  1.00  0.00            
ATOM    549  CB  VAL    34      36.510  73.350  62.890  1.00  0.00            
ATOM    550  HB  VAL    34      35.660  74.020  62.720  1.00  0.00            
ATOM    551  CG1 VAL    34      37.180  73.060  61.520  1.00  0.00            
ATOM    552 1HG1 VAL    34      36.470  72.480  60.930  1.00  0.00            
ATOM    553 2HG1 VAL    34      37.370  74.040  61.080  1.00  0.00            
ATOM    554 3HG1 VAL    34      38.130  72.550  61.660  1.00  0.00            
ATOM    555  CG2 VAL    34      35.950  71.990  63.310  1.00  0.00            
ATOM    556 1HG2 VAL    34      35.500  72.110  64.290  1.00  0.00            
ATOM    557 2HG2 VAL    34      35.110  71.790  62.640  1.00  0.00            
ATOM    558 3HG2 VAL    34      36.630  71.170  63.090  1.00  0.00            
ATOM    559  C   VAL    34      37.820  75.460  63.360  1.00  0.00            
ATOM    560  O   VAL    34      36.970  76.320  63.420  1.00  0.00            
ATOM    561  N   GLU    35      38.890  75.550  62.590  1.00  0.00            
ATOM    562  H   GLU    35      39.450  74.730  62.410  1.00  0.00            
ATOM    563  CA  GLU    35      39.360  76.750  61.940  1.00  0.00            
ATOM    564  HA  GLU    35      39.660  77.430  62.740  1.00  0.00            
ATOM    565  CB  GLU    35      40.640  76.450  61.140  1.00  0.00            
ATOM    566  HB2 GLU    35      41.380  75.970  61.770  1.00  0.00            
ATOM    567  HB3 GLU    35      40.330  75.680  60.430  1.00  0.00            
ATOM    568  CG  GLU    35      41.140  77.660  60.290  1.00  0.00            
ATOM    569  HG2 GLU    35      41.710  77.250  59.460  1.00  0.00            
ATOM    570  HG3 GLU    35      40.260  78.140  59.860  1.00  0.00            
ATOM    571  CD  GLU    35      41.990  78.610  61.130  1.00  0.00            
ATOM    572  OE1 GLU    35      42.920  78.140  61.860  1.00  0.00            
ATOM    573  OE2 GLU    35      41.750  79.860  61.180  1.00  0.00            
ATOM    574  C   GLU    35      38.250  77.310  61.010  1.00  0.00            
ATOM    575  O   GLU    35      37.740  76.590  60.150  1.00  0.00            
ATOM    576  N   PRO    36      37.950  78.600  61.140  1.00  0.00            
ATOM    577  CD  PRO    36      38.380  79.580  62.170  1.00  0.00            
ATOM    578  HD2 PRO    36      39.470  79.680  62.160  1.00  0.00            
ATOM    579  HD3 PRO    36      38.100  79.210  63.150  1.00  0.00            
ATOM    580  CG  PRO    36      37.600  80.900  61.910  1.00  0.00            
ATOM    581  HG2 PRO    36      38.250  81.540  61.310  1.00  0.00            
ATOM    582  HG3 PRO    36      37.340  81.410  62.830  1.00  0.00            
ATOM    583  CB  PRO    36      36.410  80.450  61.080  1.00  0.00            
ATOM    584  HB2 PRO    36      36.280  81.240  60.340  1.00  0.00            
ATOM    585  HB3 PRO    36      35.580  80.270  61.760  1.00  0.00            
ATOM    586  CA  PRO    36      36.890  79.170  60.340  1.00  0.00            
ATOM    587  HA  PRO    36      36.030  78.510  60.280  1.00  0.00            
ATOM    588  C   PRO    36      37.340  79.520  58.910  1.00  0.00            
ATOM    589  O   PRO    36      38.430  80.020  58.560  1.00  0.00            
ATOM    590  N   VAL    37      36.350  79.330  58.000  1.00  0.00            
ATOM    591  H   VAL    37      35.410  79.170  58.340  1.00  0.00            
ATOM    592  CA  VAL    37      36.570  79.380  56.400  1.00  0.00            
ATOM    593  HA  VAL    37      37.640  79.290  56.170  1.00  0.00            
ATOM    594  CB  VAL    37      35.900  78.210  55.600  1.00  0.00            
ATOM    595  HB  VAL    37      34.820  78.290  55.670  1.00  0.00            
ATOM    596  CG1 VAL    37      36.140  78.260  54.080  1.00  0.00            
ATOM    597 1HG1 VAL    37      35.460  77.540  53.630  1.00  0.00            
ATOM    598 2HG1 VAL    37      35.840  79.260  53.760  1.00  0.00            
ATOM    599 3HG1 VAL    37      37.200  78.070  53.930  1.00  0.00            
ATOM    600  CG2 VAL    37      36.380  76.910  56.180  1.00  0.00            
ATOM    601 1HG2 VAL    37      36.190  76.670  57.230  1.00  0.00            
ATOM    602 2HG2 VAL    37      35.970  76.080  55.610  1.00  0.00            
ATOM    603 3HG2 VAL    37      37.470  76.790  56.110  1.00  0.00            
ATOM    604  C   VAL    37      36.100  80.790  55.960  1.00  0.00            
ATOM    605  O   VAL    37      35.110  80.910  55.260  1.00  0.00            
ATOM    606  N   ASP    38      36.820  81.840  56.470  1.00  0.00            
ATOM    607  H   ASP    38      37.370  81.670  57.300  1.00  0.00            
ATOM    608  CA  ASP    38      36.560  83.210  56.080  1.00  0.00            
ATOM    609  HA  ASP    38      35.530  83.340  55.750  1.00  0.00            
ATOM    610  CB  ASP    38      36.720  84.140  57.210  1.00  0.00            
ATOM    611  HB2 ASP    38      37.700  84.180  57.670  1.00  0.00            
ATOM    612  HB3 ASP    38      36.700  85.160  56.830  1.00  0.00            
ATOM    613  CG  ASP    38      35.620  84.170  58.270  1.00  0.00            
ATOM    614  OD1 ASP    38      35.660  85.090  59.160  1.00  0.00            
ATOM    615  OD2 ASP    38      34.780  83.270  58.270  1.00  0.00            
ATOM    616  C   ASP    38      37.400  83.720  54.870  1.00  0.00            
ATOM    617  O   ASP    38      38.640  83.490  54.770  1.00  0.00            
ATOM    618  N   GLY    39      36.720  84.360  53.910  1.00  0.00            
ATOM    619  H   GLY    39      35.750  84.560  54.100  1.00  0.00            
ATOM    620  CA  GLY    39      37.200  84.680  52.560  1.00  0.00            
ATOM    621  HA2 GLY    39      38.260  84.900  52.500  1.00  0.00            
ATOM    622  HA3 GLY    39      37.080  83.750  52.000  1.00  0.00            
ATOM    623  C   GLY    39      36.370  85.780  51.840  1.00  0.00            
ATOM    624  O   GLY    39      35.470  86.370  52.410  1.00  0.00            
ATOM    625  N   VAL    40      36.690  86.020  50.570  1.00  0.00            
ATOM    626  H   VAL    40      37.510  85.590  50.170  1.00  0.00            
ATOM    627  CA  VAL    40      36.180  87.110  49.700  1.00  0.00            
ATOM    628  HA  VAL    40      35.220  87.450  50.090  1.00  0.00            
ATOM    629  CB  VAL    40      37.160  88.260  49.770  1.00  0.00            
ATOM    630  HB  VAL    40      38.180  87.910  49.590  1.00  0.00            
ATOM    631  CG1 VAL    40      36.820  89.320  48.740  1.00  0.00            
ATOM    632 1HG1 VAL    40      37.530  90.150  48.830  1.00  0.00            
ATOM    633 2HG1 VAL    40      37.120  88.970  47.750  1.00  0.00            
ATOM    634 3HG1 VAL    40      35.750  89.450  48.910  1.00  0.00            
ATOM    635  CG2 VAL    40      37.070  88.740  51.200  1.00  0.00            
ATOM    636 1HG2 VAL    40      36.060  89.060  51.450  1.00  0.00            
ATOM    637 2HG2 VAL    40      37.440  88.030  51.930  1.00  0.00            
ATOM    638 3HG2 VAL    40      37.740  89.580  51.370  1.00  0.00            
ATOM    639  C   VAL    40      35.920  86.630  48.320  1.00  0.00            
ATOM    640  O   VAL    40      36.660  85.820  47.760  1.00  0.00            
ATOM    641  N   VAL    41      34.830  87.140  47.730  1.00  0.00            
ATOM    642  H   VAL    41      34.220  87.730  48.270  1.00  0.00            
ATOM    643  CA  VAL    41      34.520  87.010  46.280  1.00  0.00            
ATOM    644  HA  VAL    41      35.310  86.480  45.750  1.00  0.00            
ATOM    645  CB  VAL    41      33.180  86.120  46.170  1.00  0.00            
ATOM    646  HB  VAL    41      33.290  85.200  46.740  1.00  0.00            
ATOM    647  CG1 VAL    41      31.930  86.760  46.760  1.00  0.00            
ATOM    648 1HG1 VAL    41      32.020  86.760  47.850  1.00  0.00            
ATOM    649 2HG1 VAL    41      31.640  87.730  46.380  1.00  0.00            
ATOM    650 3HG1 VAL    41      31.090  86.150  46.450  1.00  0.00            
ATOM    651  CG2 VAL    41      32.870  85.580  44.700  1.00  0.00            
ATOM    652 1HG2 VAL    41      32.140  84.770  44.690  1.00  0.00            
ATOM    653 2HG2 VAL    41      32.630  86.360  43.980  1.00  0.00            
ATOM    654 3HG2 VAL    41      33.790  85.150  44.290  1.00  0.00            
ATOM    655  C   VAL    41      34.340  88.360  45.530  1.00  0.00            
ATOM    656  O   VAL    41      34.320  89.440  46.120  1.00  0.00            
ATOM    657  N   LEU    42      34.370  88.310  44.210  1.00  0.00            
ATOM    658  H   LEU    42      34.380  87.390  43.790  1.00  0.00            
ATOM    659  CA  LEU    42      34.540  89.390  43.300  1.00  0.00            
ATOM    660  HA  LEU    42      33.970  90.220  43.720  1.00  0.00            
ATOM    661  CB  LEU    42      36.050  89.680  43.140  1.00  0.00            
ATOM    662  HB2 LEU    42      36.310  90.160  44.090  1.00  0.00            
ATOM    663  HB3 LEU    42      36.610  88.810  42.830  1.00  0.00            
ATOM    664  CG  LEU    42      36.450  90.820  42.130  1.00  0.00            
ATOM    665  HG  LEU    42      36.130  90.580  41.120  1.00  0.00            
ATOM    666  CD1 LEU    42      35.750  92.100  42.490  1.00  0.00            
ATOM    667 1HD1 LEU    42      36.330  92.960  42.150  1.00  0.00            
ATOM    668 2HD1 LEU    42      34.700  92.120  42.210  1.00  0.00            
ATOM    669 3HD1 LEU    42      35.800  92.140  43.580  1.00  0.00            
ATOM    670  CD2 LEU    42      37.960  91.130  42.120  1.00  0.00            
ATOM    671 1HD2 LEU    42      38.120  91.960  41.440  1.00  0.00            
ATOM    672 2HD2 LEU    42      38.250  91.320  43.160  1.00  0.00            
ATOM    673 3HD2 LEU    42      38.570  90.280  41.810  1.00  0.00            
ATOM    674  C   LEU    42      33.990  88.860  41.970  1.00  0.00            
ATOM    675  O   LEU    42      34.140  87.690  41.600  1.00  0.00            
ATOM    676  N   VAL    43      33.390  89.750  41.200  1.00  0.00            
ATOM    677  H   VAL    43      33.140  90.670  41.550  1.00  0.00            
ATOM    678  CA  VAL    43      32.790  89.400  39.950  1.00  0.00            
ATOM    679  HA  VAL    43      33.470  88.710  39.470  1.00  0.00            
ATOM    680  CB  VAL    43      31.430  88.690  40.120  1.00  0.00            
ATOM    681  HB  VAL    43      31.660  87.670  40.420  1.00  0.00            
ATOM    682  CG1 VAL    43      30.630  89.230  41.270  1.00  0.00            
ATOM    683 1HG1 VAL    43      29.580  88.950  41.390  1.00  0.00            
ATOM    684 2HG1 VAL    43      31.210  88.980  42.160  1.00  0.00            
ATOM    685 3HG1 VAL    43      30.470  90.300  41.160  1.00  0.00            
ATOM    686  CG2 VAL    43      30.610  88.580  38.790  1.00  0.00            
ATOM    687 1HG2 VAL    43      31.300  88.260  38.010  1.00  0.00            
ATOM    688 2HG2 VAL    43      29.870  87.790  38.940  1.00  0.00            
ATOM    689 3HG2 VAL    43      30.230  89.510  38.370  1.00  0.00            
ATOM    690  C   VAL    43      32.720  90.640  38.980  1.00  0.00            
ATOM    691  O   VAL    43      32.520  91.760  39.450  1.00  0.00            
ATOM    692  N   ASP    44      32.940  90.400  37.710  1.00  0.00            
ATOM    693  H   ASP    44      33.120  89.440  37.430  1.00  0.00            
ATOM    694  CA  ASP    44      32.860  91.380  36.600  1.00  0.00            
ATOM    695  HA  ASP    44      33.630  92.130  36.770  1.00  0.00            
ATOM    696  CB  ASP    44      33.030  90.700  35.280  1.00  0.00            
ATOM    697  HB2 ASP    44      34.010  90.220  35.320  1.00  0.00            
ATOM    698  HB3 ASP    44      32.280  89.920  35.130  1.00  0.00            
ATOM    699  CG  ASP    44      32.990  91.700  34.140  1.00  0.00            
ATOM    700  OD1 ASP    44      33.590  92.830  34.240  1.00  0.00            
ATOM    701  OD2 ASP    44      32.350  91.370  33.060  1.00  0.00            
ATOM    702  C   ASP    44      31.490  92.110  36.520  1.00  0.00            
ATOM    703  O   ASP    44      30.480  91.430  36.290  1.00  0.00            
ATOM    704  N   PRO    45      31.390  93.420  36.780  1.00  0.00            
ATOM    705  CD  PRO    45      32.440  94.300  37.290  1.00  0.00            
ATOM    706  HD2 PRO    45      33.110  94.440  36.450  1.00  0.00            
ATOM    707  HD3 PRO    45      32.950  93.840  38.140  1.00  0.00            
ATOM    708  CG  PRO    45      31.820  95.580  37.730  1.00  0.00            
ATOM    709  HG2 PRO    45      32.460  96.440  37.590  1.00  0.00            
ATOM    710  HG3 PRO    45      31.530  95.540  38.780  1.00  0.00            
ATOM    711  CB  PRO    45      30.570  95.630  36.790  1.00  0.00            
ATOM    712  HB2 PRO    45      30.960  96.100  35.890  1.00  0.00            
ATOM    713  HB3 PRO    45      29.760  96.220  37.220  1.00  0.00            
ATOM    714  CA  PRO    45      30.140  94.230  36.620  1.00  0.00            
ATOM    715  HA  PRO    45      29.500  94.000  37.470  1.00  0.00            
ATOM    716  C   PRO    45      29.430  94.090  35.350  1.00  0.00            
ATOM    717  O   PRO    45      28.200  94.110  35.400  1.00  0.00            
ATOM    718  N   GLU    46      30.060  93.850  34.200  1.00  0.00            
ATOM    719  H   GLU    46      31.070  93.840  34.140  1.00  0.00            
ATOM    720  CA  GLU    46      29.300  93.710  32.920  1.00  0.00            
ATOM    721  HA  GLU    46      28.630  94.560  32.830  1.00  0.00            
ATOM    722  CB  GLU    46      30.300  93.810  31.750  1.00  0.00            
ATOM    723  HB2 GLU    46      30.880  94.740  31.800  1.00  0.00            
ATOM    724  HB3 GLU    46      30.960  92.940  31.760  1.00  0.00            
ATOM    725  CG  GLU    46      29.570  93.820  30.430  1.00  0.00            
ATOM    726  HG2 GLU    46      30.380  93.890  29.710  1.00  0.00            
ATOM    727  HG3 GLU    46      29.130  92.830  30.270  1.00  0.00            
ATOM    728  CD  GLU    46      28.540  94.990  30.120  1.00  0.00            
ATOM    729  OE1 GLU    46      27.780  94.930  29.120  1.00  0.00            
ATOM    730  OE2 GLU    46      28.760  96.100  30.690  1.00  0.00            
ATOM    731  C   GLU    46      28.550  92.350  32.880  1.00  0.00            
ATOM    732  O   GLU    46      27.530  92.280  32.100  1.00  0.00            
ATOM    733  N   TYR    47      29.120  91.300  33.490  1.00  0.00            
ATOM    734  H   TYR    47      30.060  91.360  33.840  1.00  0.00            
ATOM    735  CA  TYR    47      28.490  89.920  33.610  1.00  0.00            
ATOM    736  HA  TYR    47      28.020  89.570  32.690  1.00  0.00            
ATOM    737  CB  TYR    47      29.580  88.950  34.210  1.00  0.00            
ATOM    738  HB2 TYR    47      30.560  89.200  33.820  1.00  0.00            
ATOM    739  HB3 TYR    47      29.730  89.110  35.270  1.00  0.00            
ATOM    740  CG  TYR    47      29.430  87.450  33.970  1.00  0.00            
ATOM    741  CD1 TYR    47      29.580  86.620  35.100  1.00  0.00            
ATOM    742  HD1 TYR    47      29.710  86.980  36.120  1.00  0.00            
ATOM    743  CE1 TYR    47      29.630  85.180  34.900  1.00  0.00            
ATOM    744  HE1 TYR    47      29.920  84.550  35.730  1.00  0.00            
ATOM    745  CZ  TYR    47      29.700  84.630  33.570  1.00  0.00            
ATOM    746  OH  TYR    47      29.950  83.310  33.370  1.00  0.00            
ATOM    747  HH  TYR    47      29.510  82.960  32.590  1.00  0.00            
ATOM    748  CE2 TYR    47      29.410  85.490  32.490  1.00  0.00            
ATOM    749  HE2 TYR    47      29.390  85.080  31.490  1.00  0.00            
ATOM    750  CD2 TYR    47      29.350  86.910  32.670  1.00  0.00            
ATOM    751  HD2 TYR    47      29.260  87.630  31.880  1.00  0.00            
ATOM    752  C   TYR    47      27.350  90.020  34.630  1.00  0.00            
ATOM    753  O   TYR    47      26.280  89.420  34.480  1.00  0.00            
ATOM    754  N   LEU    48      27.560  90.780  35.630  1.00  0.00            
ATOM    755  H   LEU    48      28.470  91.220  35.720  1.00  0.00            
ATOM    756  CA  LEU    48      26.670  91.060  36.770  1.00  0.00            
ATOM    757  HA  LEU    48      26.300  90.130  37.190  1.00  0.00            
ATOM    758  CB  LEU    48      27.630  91.640  37.840  1.00  0.00            
ATOM    759  HB2 LEU    48      28.530  91.030  37.820  1.00  0.00            
ATOM    760  HB3 LEU    48      27.990  92.570  37.380  1.00  0.00            
ATOM    761  CG  LEU    48      27.110  91.940  39.280  1.00  0.00            
ATOM    762  HG  LEU    48      26.190  92.530  39.250  1.00  0.00            
ATOM    763  CD1 LEU    48      26.960  90.630  40.060  1.00  0.00            
ATOM    764 1HD1 LEU    48      26.650  90.870  41.080  1.00  0.00            
ATOM    765 2HD1 LEU    48      26.140  90.030  39.680  1.00  0.00            
ATOM    766 3HD1 LEU    48      27.900  90.090  40.130  1.00  0.00            
ATOM    767  CD2 LEU    48      28.250  92.720  40.010  1.00  0.00            
ATOM    768 1HD2 LEU    48      29.220  92.240  39.970  1.00  0.00            
ATOM    769 2HD2 LEU    48      28.310  93.680  39.490  1.00  0.00            
ATOM    770 3HD2 LEU    48      27.980  92.940  41.050  1.00  0.00            
ATOM    771  C   LEU    48      25.500  91.940  36.450  1.00  0.00            
ATOM    772  O   LEU    48      24.580  92.100  37.270  1.00  0.00            
ATOM    773  N   LYS    49      25.460  92.690  35.310  1.00  0.00            
ATOM    774  H   LYS    49      26.290  92.670  34.720  1.00  0.00            
ATOM    775  CA  LYS    49      24.310  93.510  34.810  1.00  0.00            
ATOM    776  HA  LYS    49      24.160  94.400  35.420  1.00  0.00            
ATOM    777  CB  LYS    49      24.650  94.040  33.410  1.00  0.00            
ATOM    778  HB2 LYS    49      25.370  93.330  33.010  1.00  0.00            
ATOM    779  HB3 LYS    49      23.810  94.080  32.720  1.00  0.00            
ATOM    780  CG  LYS    49      25.430  95.320  33.570  1.00  0.00            
ATOM    781  HG2 LYS    49      24.920  96.040  34.210  1.00  0.00            
ATOM    782  HG3 LYS    49      26.420  95.040  33.920  1.00  0.00            
ATOM    783  CD  LYS    49      25.540  96.130  32.260  1.00  0.00            
ATOM    784  HD2 LYS    49      25.880  95.440  31.490  1.00  0.00            
ATOM    785  HD3 LYS    49      24.610  96.430  31.770  1.00  0.00            
ATOM    786  CE  LYS    49      26.580  97.230  32.440  1.00  0.00            
ATOM    787  HE2 LYS    49      26.200  97.890  33.220  1.00  0.00            
ATOM    788  HE3 LYS    49      27.590  96.880  32.660  1.00  0.00            
ATOM    789  NZ  LYS    49      26.640  98.130  31.310  1.00  0.00            
ATOM    790  HZ1 LYS    49      27.370  98.790  31.550  1.00  0.00            
ATOM    791  HZ2 LYS    49      26.850  97.640  30.450  1.00  0.00            
ATOM    792  HZ3 LYS    49      25.770  98.610  31.110  1.00  0.00            
ATOM    793  C   LYS    49      22.950  92.710  34.710  1.00  0.00            
ATOM    794  O   LYS    49      21.850  93.280  34.910  1.00  0.00            
ATOM    795  N   GLU    50      22.990  91.390  34.480  1.00  0.00            
ATOM    796  H   GLU    50      23.910  91.010  34.280  1.00  0.00            
ATOM    797  CA  GLU    50      21.790  90.530  34.460  1.00  0.00            
ATOM    798  HA  GLU    50      21.060  91.040  35.080  1.00  0.00            
ATOM    799  CB  GLU    50      21.300  90.310  32.960  1.00  0.00            
ATOM    800  HB2 GLU    50      20.440  89.650  32.900  1.00  0.00            
ATOM    801  HB3 GLU    50      21.030  91.290  32.560  1.00  0.00            
ATOM    802  CG  GLU    50      22.400  89.800  32.070  1.00  0.00            
ATOM    803  HG2 GLU    50      23.350  90.350  32.110  1.00  0.00            
ATOM    804  HG3 GLU    50      22.590  88.810  32.500  1.00  0.00            
ATOM    805  CD  GLU    50      22.040  89.440  30.700  1.00  0.00            
ATOM    806  OE1 GLU    50      22.520  90.150  29.770  1.00  0.00            
ATOM    807  OE2 GLU    50      21.180  88.590  30.380  1.00  0.00            
ATOM    808  C   GLU    50      21.830  89.210  35.270  1.00  0.00            
ATOM    809  O   GLU    50      20.960  88.330  35.110  1.00  0.00            
ATOM    810  N   ARG    51      22.930  89.010  36.000  1.00  0.00            
ATOM    811  H   ARG    51      23.590  89.770  36.020  1.00  0.00            
ATOM    812  CA  ARG    51      23.130  87.860  36.890  1.00  0.00            
ATOM    813  HA  ARG    51      22.260  87.220  36.890  1.00  0.00            
ATOM    814  CB  ARG    51      24.370  87.150  36.280  1.00  0.00            
ATOM    815  HB2 ARG    51      25.140  87.920  36.280  1.00  0.00            
ATOM    816  HB3 ARG    51      24.660  86.280  36.860  1.00  0.00            
ATOM    817  CG  ARG    51      24.290  86.660  34.790  1.00  0.00            
ATOM    818  HG2 ARG    51      23.450  85.980  34.890  1.00  0.00            
ATOM    819  HG3 ARG    51      24.010  87.470  34.120  1.00  0.00            
ATOM    820  CD  ARG    51      25.570  85.970  34.280  1.00  0.00            
ATOM    821  HD2 ARG    51      26.360  86.620  34.640  1.00  0.00            
ATOM    822  HD3 ARG    51      25.590  84.960  34.710  1.00  0.00            
ATOM    823  NE  ARG    51      25.500  85.850  32.800  1.00  0.00            
ATOM    824  HE  ARG    51      25.490  84.910  32.430  1.00  0.00            
ATOM    825  CZ  ARG    51      25.690  86.740  31.880  1.00  0.00            
ATOM    826  NH1 ARG    51      25.810  88.000  32.210  1.00  0.00            
ATOM    827 1HH1 ARG    51      25.710  88.310  33.160  1.00  0.00            
ATOM    828 2HH1 ARG    51      26.030  88.700  31.510  1.00  0.00            
ATOM    829  NH2 ARG    51      25.850  86.390  30.640  1.00  0.00            
ATOM    830 1HH2 ARG    51      25.770  85.400  30.440  1.00  0.00            
ATOM    831 2HH2 ARG    51      26.020  87.060  29.900  1.00  0.00            
ATOM    832  C   ARG    51      23.390  88.270  38.310  1.00  0.00            
ATOM    833  O   ARG    51      23.720  89.420  38.550  1.00  0.00            
ATOM    834  N   ARG    52      23.320  87.290  39.230  1.00  0.00            
ATOM    835  H   ARG    52      23.170  86.400  38.780  1.00  0.00            
ATOM    836  CA  ARG    52      23.650  87.470  40.690  1.00  0.00            
ATOM    837  HA  ARG    52      24.130  88.430  40.860  1.00  0.00            
ATOM    838  CB  ARG    52      22.340  87.400  41.520  1.00  0.00            
ATOM    839  HB2 ARG    52      21.910  86.420  41.290  1.00  0.00            
ATOM    840  HB3 ARG    52      22.680  87.510  42.550  1.00  0.00            
ATOM    841  CG  ARG    52      21.280  88.470  41.290  1.00  0.00            
ATOM    842  HG2 ARG    52      21.000  88.480  40.230  1.00  0.00            
ATOM    843  HG3 ARG    52      20.400  88.150  41.860  1.00  0.00            
ATOM    844  CD  ARG    52      21.720  89.830  41.780  1.00  0.00            
ATOM    845  HD2 ARG    52      20.910  90.480  42.120  1.00  0.00            
ATOM    846  HD3 ARG    52      22.300  89.780  42.710  1.00  0.00            
ATOM    847  NE  ARG    52      22.430  90.590  40.710  1.00  0.00            
ATOM    848  HE  ARG    52      22.720  90.110  39.870  1.00  0.00            
ATOM    849  CZ  ARG    52      22.700  91.890  40.820  1.00  0.00            
ATOM    850  NH1 ARG    52      22.220  92.750  41.710  1.00  0.00            
ATOM    851 1HH1 ARG    52      21.500  92.460  42.360  1.00  0.00            
ATOM    852 2HH1 ARG    52      22.610  93.680  41.780  1.00  0.00            
ATOM    853  NH2 ARG    52      23.520  92.310  39.950  1.00  0.00            
ATOM    854 1HH2 ARG    52      23.970  91.580  39.420  1.00  0.00            
ATOM    855 2HH2 ARG    52      23.670  93.300  39.830  1.00  0.00            
ATOM    856  C   ARG    52      24.690  86.380  41.110  1.00  0.00            
ATOM    857  O   ARG    52      24.730  85.310  40.530  1.00  0.00            
ATOM    858  N   VAL    53      25.690  86.780  41.930  1.00  0.00            
ATOM    859  H   VAL    53      25.480  87.600  42.480  1.00  0.00            
ATOM    860  CA  VAL    53      26.780  85.890  42.380  1.00  0.00            
ATOM    861  HA  VAL    53      26.970  85.160  41.590  1.00  0.00            
ATOM    862  CB  VAL    53      28.120  86.660  42.690  1.00  0.00            
ATOM    863  HB  VAL    53      28.280  87.140  41.720  1.00  0.00            
ATOM    864  CG1 VAL    53      27.900  87.620  43.810  1.00  0.00            
ATOM    865 1HG1 VAL    53      27.130  88.340  43.550  1.00  0.00            
ATOM    866 2HG1 VAL    53      27.410  87.090  44.630  1.00  0.00            
ATOM    867 3HG1 VAL    53      28.810  88.090  44.180  1.00  0.00            
ATOM    868  CG2 VAL    53      29.260  85.660  43.000  1.00  0.00            
ATOM    869 1HG2 VAL    53      29.170  85.100  43.930  1.00  0.00            
ATOM    870 2HG2 VAL    53      29.210  84.750  42.400  1.00  0.00            
ATOM    871 3HG2 VAL    53      30.280  86.060  42.990  1.00  0.00            
ATOM    872  C   VAL    53      26.370  85.020  43.630  1.00  0.00            
ATOM    873  O   VAL    53      25.680  85.540  44.530  1.00  0.00            
ATOM    874  N   TYR    54      26.900  83.810  43.730  1.00  0.00            
ATOM    875  H   TYR    54      27.200  83.250  42.940  1.00  0.00            
ATOM    876  CA  TYR    54      26.580  82.910  44.860  1.00  0.00            
ATOM    877  HA  TYR    54      26.190  83.240  45.820  1.00  0.00            
ATOM    878  CB  TYR    54      25.650  81.780  44.270  1.00  0.00            
ATOM    879  HB2 TYR    54      26.110  81.140  43.510  1.00  0.00            
ATOM    880  HB3 TYR    54      25.410  81.090  45.080  1.00  0.00            
ATOM    881  CG  TYR    54      24.340  82.390  43.660  1.00  0.00            
ATOM    882  CD1 TYR    54      23.270  82.800  44.460  1.00  0.00            
ATOM    883  HD1 TYR    54      23.410  82.680  45.520  1.00  0.00            
ATOM    884  CE1 TYR    54      22.040  83.180  43.910  1.00  0.00            
ATOM    885  HE1 TYR    54      21.200  83.280  44.580  1.00  0.00            
ATOM    886  CZ  TYR    54      21.970  83.410  42.500  1.00  0.00            
ATOM    887  OH  TYR    54      20.850  83.930  41.950  1.00  0.00            
ATOM    888  HH  TYR    54      20.210  83.870  42.670  1.00  0.00            
ATOM    889  CE2 TYR    54      23.070  83.050  41.680  1.00  0.00            
ATOM    890  HE2 TYR    54      23.030  83.250  40.620  1.00  0.00            
ATOM    891  CD2 TYR    54      24.260  82.530  42.260  1.00  0.00            
ATOM    892  HD2 TYR    54      25.050  82.350  41.550  1.00  0.00            
ATOM    893  C   TYR    54      27.860  82.190  45.230  1.00  0.00            
ATOM    894  O   TYR    54      28.600  81.640  44.370  1.00  0.00            
ATOM    895  N   VAL    55      28.140  82.010  46.500  1.00  0.00            
ATOM    896  H   VAL    55      27.400  82.210  47.160  1.00  0.00            
ATOM    897  CA  VAL    55      29.290  81.210  46.990  1.00  0.00            
ATOM    898  HA  VAL    55      29.750  80.660  46.170  1.00  0.00            
ATOM    899  CB  VAL    55      30.370  82.170  47.580  1.00  0.00            
ATOM    900  HB  VAL    55      30.590  82.970  46.870  1.00  0.00            
ATOM    901  CG1 VAL    55      29.830  82.690  48.940  1.00  0.00            
ATOM    902 1HG1 VAL    55      29.660  81.880  49.650  1.00  0.00            
ATOM    903 2HG1 VAL    55      30.590  83.380  49.310  1.00  0.00            
ATOM    904 3HG1 VAL    55      28.950  83.300  48.760  1.00  0.00            
ATOM    905  CG2 VAL    55      31.710  81.450  47.980  1.00  0.00            
ATOM    906 1HG2 VAL    55      31.730  80.820  48.870  1.00  0.00            
ATOM    907 2HG2 VAL    55      32.110  80.940  47.110  1.00  0.00            
ATOM    908 3HG2 VAL    55      32.400  82.280  48.140  1.00  0.00            
ATOM    909  C   VAL    55      28.880  80.050  47.980  1.00  0.00            
ATOM    910  O   VAL    55      27.820  80.160  48.640  1.00  0.00            
ATOM    911  N   THR    56      29.620  78.960  48.100  1.00  0.00            
ATOM    912  H   THR    56      30.490  78.860  47.610  1.00  0.00            
ATOM    913  CA  THR    56      29.210  77.730  48.740  1.00  0.00            
ATOM    914  HA  THR    56      28.600  77.970  49.610  1.00  0.00            
ATOM    915  CB  THR    56      28.280  76.860  47.890  1.00  0.00            
ATOM    916  HB  THR    56      27.340  77.390  47.760  1.00  0.00            
ATOM    917  CG2 THR    56      28.840  76.520  46.500  1.00  0.00            
ATOM    918 1HG2 THR    56      29.200  77.410  45.970  1.00  0.00            
ATOM    919 2HG2 THR    56      29.700  75.880  46.680  1.00  0.00            
ATOM    920 3HG2 THR    56      27.990  76.010  46.060  1.00  0.00            
ATOM    921  OG1 THR    56      28.020  75.680  48.610  1.00  0.00            
ATOM    922  HG1 THR    56      27.220  75.820  49.120  1.00  0.00            
ATOM    923  C   THR    56      30.410  76.860  49.210  1.00  0.00            
ATOM    924  O   THR    56      31.370  76.590  48.480  1.00  0.00            
ATOM    925  N   LEU    57      30.350  76.400  50.520  1.00  0.00            
ATOM    926  H   LEU    57      29.440  76.520  50.960  1.00  0.00            
ATOM    927  CA  LEU    57      31.200  75.390  51.090  1.00  0.00            
ATOM    928  HA  LEU    57      32.120  75.350  50.510  1.00  0.00            
ATOM    929  CB  LEU    57      31.570  75.750  52.510  1.00  0.00            
ATOM    930  HB2 LEU    57      32.060  76.710  52.300  1.00  0.00            
ATOM    931  HB3 LEU    57      30.700  76.050  53.090  1.00  0.00            
ATOM    932  CG  LEU    57      32.450  74.660  53.270  1.00  0.00            
ATOM    933  HG  LEU    57      32.000  73.660  53.240  1.00  0.00            
ATOM    934  CD1 LEU    57      33.930  74.530  52.860  1.00  0.00            
ATOM    935 1HD1 LEU    57      33.960  74.190  51.820  1.00  0.00            
ATOM    936 2HD1 LEU    57      34.300  75.550  52.920  1.00  0.00            
ATOM    937 3HD1 LEU    57      34.440  73.790  53.470  1.00  0.00            
ATOM    938  CD2 LEU    57      32.450  75.130  54.730  1.00  0.00            
ATOM    939 1HD2 LEU    57      32.800  76.140  54.930  1.00  0.00            
ATOM    940 2HD2 LEU    57      31.450  75.250  55.130  1.00  0.00            
ATOM    941 3HD2 LEU    57      32.880  74.470  55.480  1.00  0.00            
ATOM    942  C   LEU    57      30.600  74.000  50.990  1.00  0.00            
ATOM    943  O   LEU    57      29.530  73.770  51.500  1.00  0.00            
ATOM    944  N   THR    58      31.340  73.060  50.370  1.00  0.00            
ATOM    945  H   THR    58      32.240  73.390  50.070  1.00  0.00            
ATOM    946  CA  THR    58      31.000  71.610  50.150  1.00  0.00            
ATOM    947  HA  THR    58      30.040  71.470  50.630  1.00  0.00            
ATOM    948  CB  THR    58      30.650  71.320  48.660  1.00  0.00            
ATOM    949  HB  THR    58      31.490  71.620  48.030  1.00  0.00            
ATOM    950  CG2 THR    58      30.290  69.840  48.470  1.00  0.00            
ATOM    951 1HG2 THR    58      29.310  69.610  48.880  1.00  0.00            
ATOM    952 2HG2 THR    58      30.390  69.650  47.410  1.00  0.00            
ATOM    953 3HG2 THR    58      30.920  69.140  49.020  1.00  0.00            
ATOM    954  OG1 THR    58      29.580  72.110  48.260  1.00  0.00            
ATOM    955  HG1 THR    58      29.830  73.030  48.410  1.00  0.00            
ATOM    956  C   THR    58      32.050  70.710  50.800  1.00  0.00            
ATOM    957  O   THR    58      33.270  71.030  50.940  1.00  0.00            
ATOM    958  N   CYS    59      31.540  69.600  51.410  1.00  0.00            
ATOM    959  H   CYS    59      30.560  69.370  51.360  1.00  0.00            
ATOM    960  CA  CYS    59      32.370  68.470  51.740  1.00  0.00            
ATOM    961  HA  CYS    59      33.370  68.670  51.350  1.00  0.00            
ATOM    962  CB  CYS    59      32.350  68.380  53.240  1.00  0.00            
ATOM    963  HB2 CYS    59      32.930  69.220  53.640  1.00  0.00            
ATOM    964  HB3 CYS    59      31.310  68.470  53.540  1.00  0.00            
ATOM    965  SG  CYS    59      32.950  66.880  53.960  1.00  0.00            
ATOM    966  HG  CYS    59      33.350  67.350  55.140  1.00  0.00            
ATOM    967  C   CYS    59      31.740  67.220  51.130  1.00  0.00            
ATOM    968  O   CYS    59      30.610  66.860  51.330  1.00  0.00            
ATOM    969  N   ALA    60      32.540  66.540  50.210  1.00  0.00            
ATOM    970  H   ALA    60      33.520  66.740  50.130  1.00  0.00            
ATOM    971  CA  ALA    60      31.910  65.440  49.420  1.00  0.00            
ATOM    972  HA  ALA    60      31.000  65.050  49.870  1.00  0.00            
ATOM    973  CB  ALA    60      31.640  65.920  47.920  1.00  0.00            
ATOM    974  HB1 ALA    60      31.190  65.070  47.430  1.00  0.00            
ATOM    975  HB2 ALA    60      31.070  66.850  48.030  1.00  0.00            
ATOM    976  HB3 ALA    60      32.600  66.010  47.420  1.00  0.00            
ATOM    977  C   ALA    60      32.870  64.210  49.390  1.00  0.00            
ATOM    978  O   ALA    60      34.010  64.440  49.080  1.00  0.00            
ATOM    979  N   PHE    61      32.320  63.010  49.580  1.00  0.00            
ATOM    980  H   PHE    61      31.310  63.030  49.660  1.00  0.00            
ATOM    981  CA  PHE    61      33.020  61.730  49.130  1.00  0.00            
ATOM    982  HA  PHE    61      34.010  61.660  49.580  1.00  0.00            
ATOM    983  CB  PHE    61      32.180  60.510  49.590  1.00  0.00            
ATOM    984  HB2 PHE    61      32.060  60.570  50.680  1.00  0.00            
ATOM    985  HB3 PHE    61      31.160  60.620  49.240  1.00  0.00            
ATOM    986  CG  PHE    61      32.700  59.030  49.350  1.00  0.00            
ATOM    987  CD1 PHE    61      33.730  58.540  50.230  1.00  0.00            
ATOM    988  HD1 PHE    61      34.190  59.090  51.030  1.00  0.00            
ATOM    989  CE1 PHE    61      34.130  57.190  50.090  1.00  0.00            
ATOM    990  HE1 PHE    61      34.870  56.810  50.780  1.00  0.00            
ATOM    991  CZ  PHE    61      33.590  56.370  49.130  1.00  0.00            
ATOM    992  HZ  PHE    61      33.990  55.370  49.030  1.00  0.00            
ATOM    993  CE2 PHE    61      32.550  56.900  48.380  1.00  0.00            
ATOM    994  HE2 PHE    61      32.070  56.190  47.710  1.00  0.00            
ATOM    995  CD2 PHE    61      32.070  58.210  48.440  1.00  0.00            
ATOM    996  HD2 PHE    61      31.260  58.650  47.860  1.00  0.00            
ATOM    997  C   PHE    61      33.120  61.620  47.640  1.00  0.00            
ATOM    998  O   PHE    61      32.210  62.090  46.890  1.00  0.00            
ATOM    999  N   ARG    62      34.160  60.890  47.160  1.00  0.00            
ATOM   1000  H   ARG    62      34.840  60.430  47.740  1.00  0.00            
ATOM   1001  CA  ARG    62      34.120  60.450  45.770  1.00  0.00            
ATOM   1002  HA  ARG    62      33.100  60.200  45.470  1.00  0.00            
ATOM   1003  CB  ARG    62      34.430  61.630  44.850  1.00  0.00            
ATOM   1004  HB2 ARG    62      34.540  61.220  43.850  1.00  0.00            
ATOM   1005  HB3 ARG    62      33.480  62.170  44.750  1.00  0.00            
ATOM   1006  CG  ARG    62      35.570  62.590  45.170  1.00  0.00            
ATOM   1007  HG2 ARG    62      35.740  63.320  44.380  1.00  0.00            
ATOM   1008  HG3 ARG    62      35.230  63.210  46.000  1.00  0.00            
ATOM   1009  CD  ARG    62      36.930  61.970  45.480  1.00  0.00            
ATOM   1010  HD2 ARG    62      36.890  61.110  46.150  1.00  0.00            
ATOM   1011  HD3 ARG    62      37.300  61.630  44.520  1.00  0.00            
ATOM   1012  NE  ARG    62      37.970  62.950  45.920  1.00  0.00            
ATOM   1013  HE  ARG    62      37.650  63.900  46.000  1.00  0.00            
ATOM   1014  CZ  ARG    62      39.260  62.770  45.850  1.00  0.00            
ATOM   1015  NH1 ARG    62      39.830  61.660  45.470  1.00  0.00            
ATOM   1016 1HH1 ARG    62      39.370  60.970  44.900  1.00  0.00            
ATOM   1017 2HH1 ARG    62      40.830  61.730  45.330  1.00  0.00            
ATOM   1018  NH2 ARG    62      40.090  63.770  45.960  1.00  0.00            
ATOM   1019 1HH2 ARG    62      39.730  64.650  46.280  1.00  0.00            
ATOM   1020 2HH2 ARG    62      41.030  63.680  45.600  1.00  0.00            
ATOM   1021  C   ARG    62      35.080  59.250  45.410  1.00  0.00            
ATOM   1022  O   ARG    62      35.990  58.900  46.160  1.00  0.00            
ATOM   1023  N   TYR    63      34.850  58.590  44.230  1.00  0.00            
ATOM   1024  H   TYR    63      34.150  59.040  43.660  1.00  0.00            
ATOM   1025  CA  TYR    63      35.460  57.390  43.720  1.00  0.00            
ATOM   1026  HA  TYR    63      36.420  57.220  44.210  1.00  0.00            
ATOM   1027  CB  TYR    63      34.610  56.120  44.040  1.00  0.00            
ATOM   1028  HB2 TYR    63      34.570  55.990  45.130  1.00  0.00            
ATOM   1029  HB3 TYR    63      33.590  56.250  43.700  1.00  0.00            
ATOM   1030  CG  TYR    63      35.060  54.820  43.410  1.00  0.00            
ATOM   1031  CD1 TYR    63      36.080  54.020  43.950  1.00  0.00            
ATOM   1032  HD1 TYR    63      36.550  54.310  44.880  1.00  0.00            
ATOM   1033  CE1 TYR    63      36.530  52.870  43.350  1.00  0.00            
ATOM   1034  HE1 TYR    63      37.330  52.280  43.780  1.00  0.00            
ATOM   1035  CZ  TYR    63      35.980  52.430  42.190  1.00  0.00            
ATOM   1036  OH  TYR    63      36.470  51.330  41.480  1.00  0.00            
ATOM   1037  HH  TYR    63      35.820  51.070  40.830  1.00  0.00            
ATOM   1038  CE2 TYR    63      34.930  53.170  41.610  1.00  0.00            
ATOM   1039  HE2 TYR    63      34.450  52.820  40.700  1.00  0.00            
ATOM   1040  CD2 TYR    63      34.440  54.360  42.220  1.00  0.00            
ATOM   1041  HD2 TYR    63      33.720  54.940  41.670  1.00  0.00            
ATOM   1042  C   TYR    63      35.710  57.550  42.260  1.00  0.00            
ATOM   1043  O   TYR    63      34.810  58.050  41.540  1.00  0.00            
ATOM   1044  N   GLY    64      36.930  57.220  41.790  1.00  0.00            
ATOM   1045  H   GLY    64      37.400  56.530  42.360  1.00  0.00            
ATOM   1046  CA  GLY    64      37.360  57.420  40.450  1.00  0.00            
ATOM   1047  HA2 GLY    64      37.720  56.510  39.970  1.00  0.00            
ATOM   1048  HA3 GLY    64      36.550  57.660  39.770  1.00  0.00            
ATOM   1049  C   GLY    64      38.390  58.520  40.410  1.00  0.00            
ATOM   1050  O   GLY    64      39.460  58.380  41.030  1.00  0.00            
ATOM   1051  N   ARG    65      38.220  59.560  39.540  1.00  0.00            
ATOM   1052  H   ARG    65      37.380  59.560  38.970  1.00  0.00            
ATOM   1053  CA  ARG    65      39.190  60.600  39.350  1.00  0.00            
ATOM   1054  HA  ARG    65      40.130  60.080  39.140  1.00  0.00            
ATOM   1055  CB  ARG    65      38.800  61.500  38.220  1.00  0.00            
ATOM   1056  HB2 ARG    65      37.730  61.700  38.140  1.00  0.00            
ATOM   1057  HB3 ARG    65      39.250  62.490  38.360  1.00  0.00            
ATOM   1058  CG  ARG    65      39.160  60.890  36.870  1.00  0.00            
ATOM   1059  HG2 ARG    65      40.150  60.430  36.830  1.00  0.00            
ATOM   1060  HG3 ARG    65      38.420  60.130  36.640  1.00  0.00            
ATOM   1061  CD  ARG    65      39.010  61.970  35.780  1.00  0.00            
ATOM   1062  HD2 ARG    65      38.030  62.390  36.010  1.00  0.00            
ATOM   1063  HD3 ARG    65      39.690  62.820  35.880  1.00  0.00            
ATOM   1064  NE  ARG    65      39.170  61.340  34.390  1.00  0.00            
ATOM   1065  HE  ARG    65      40.090  61.020  34.100  1.00  0.00            
ATOM   1066  CZ  ARG    65      38.240  61.270  33.470  1.00  0.00            
ATOM   1067  NH1 ARG    65      37.030  61.770  33.690  1.00  0.00            
ATOM   1068 1HH1 ARG    65      36.780  62.320  34.500  1.00  0.00            
ATOM   1069 2HH1 ARG    65      36.340  61.800  32.950  1.00  0.00            
ATOM   1070  NH2 ARG    65      38.450  60.790  32.250  1.00  0.00            
ATOM   1071 1HH2 ARG    65      39.390  60.740  31.890  1.00  0.00            
ATOM   1072 2HH2 ARG    65      37.690  60.880  31.600  1.00  0.00            
ATOM   1073  C   ARG    65      39.440  61.310  40.710  1.00  0.00            
ATOM   1074  O   ARG    65      38.560  61.370  41.600  1.00  0.00            
ATOM   1075  N   GLU    66      40.680  61.750  40.970  1.00  0.00            
ATOM   1076  H   GLU    66      41.350  61.430  40.290  1.00  0.00            
ATOM   1077  CA  GLU    66      41.260  62.600  42.170  1.00  0.00            
ATOM   1078  HA  GLU    66      40.830  62.390  43.150  1.00  0.00            
ATOM   1079  CB  GLU    66      42.730  62.220  42.250  1.00  0.00            
ATOM   1080  HB2 GLU    66      42.770  61.160  42.490  1.00  0.00            
ATOM   1081  HB3 GLU    66      43.210  62.280  41.270  1.00  0.00            
ATOM   1082  CG  GLU    66      43.640  63.010  43.240  1.00  0.00            
ATOM   1083  HG2 GLU    66      44.630  62.570  43.190  1.00  0.00            
ATOM   1084  HG3 GLU    66      43.660  64.020  42.850  1.00  0.00            
ATOM   1085  CD  GLU    66      43.200  63.080  44.680  1.00  0.00            
ATOM   1086  OE1 GLU    66      43.430  64.110  45.360  1.00  0.00            
ATOM   1087  OE2 GLU    66      42.380  62.180  45.080  1.00  0.00            
ATOM   1088  C   GLU    66      40.960  64.140  42.050  1.00  0.00            
ATOM   1089  O   GLU    66      40.820  64.800  43.060  1.00  0.00            
ATOM   1090  N   ASP    67      40.750  64.620  40.800  1.00  0.00            
ATOM   1091  H   ASP    67      40.880  64.010  40.000  1.00  0.00            
ATOM   1092  CA  ASP    67      40.320  66.000  40.460  1.00  0.00            
ATOM   1093  HA  ASP    67      39.540  66.190  41.200  1.00  0.00            
ATOM   1094  CB  ASP    67      41.460  66.990  40.730  1.00  0.00            
ATOM   1095  HB2 ASP    67      41.880  66.780  41.720  1.00  0.00            
ATOM   1096  HB3 ASP    67      42.170  66.870  39.910  1.00  0.00            
ATOM   1097  CG  ASP    67      41.130  68.420  40.790  1.00  0.00            
ATOM   1098  OD1 ASP    67      39.940  68.730  40.910  1.00  0.00            
ATOM   1099  OD2 ASP    67      42.150  69.250  40.760  1.00  0.00            
ATOM   1100  C   ASP    67      39.740  66.210  38.990  1.00  0.00            
ATOM   1101  O   ASP    67      40.100  65.490  38.070  1.00  0.00            
ATOM   1102  N   LEU    68      39.000  67.370  38.790  1.00  0.00            
ATOM   1103  H   LEU    68      38.850  67.950  39.600  1.00  0.00            
ATOM   1104  CA  LEU    68      38.480  67.840  37.550  1.00  0.00            
ATOM   1105  HA  LEU    68      37.690  67.140  37.270  1.00  0.00            
ATOM   1106  CB  LEU    68      37.700  69.080  37.980  1.00  0.00            
ATOM   1107  HB2 LEU    68      37.250  69.000  38.970  1.00  0.00            
ATOM   1108  HB3 LEU    68      38.410  69.910  37.960  1.00  0.00            
ATOM   1109  CG  LEU    68      36.560  69.720  37.120  1.00  0.00            
ATOM   1110  HG  LEU    68      37.030  69.930  36.160  1.00  0.00            
ATOM   1111  CD1 LEU    68      35.400  68.780  37.160  1.00  0.00            
ATOM   1112 1HD1 LEU    68      35.070  68.600  38.180  1.00  0.00            
ATOM   1113 2HD1 LEU    68      34.540  69.130  36.590  1.00  0.00            
ATOM   1114 3HD1 LEU    68      35.850  67.870  36.760  1.00  0.00            
ATOM   1115  CD2 LEU    68      36.100  71.030  37.710  1.00  0.00            
ATOM   1116 1HD2 LEU    68      36.910  71.700  37.460  1.00  0.00            
ATOM   1117 2HD2 LEU    68      35.270  71.390  37.100  1.00  0.00            
ATOM   1118 3HD2 LEU    68      36.010  70.860  38.790  1.00  0.00            
ATOM   1119  C   LEU    68      39.430  68.090  36.310  1.00  0.00            
ATOM   1120  O   LEU    68      39.100  68.880  35.400  1.00  0.00            
ATOM   1121  N   ASP    69      40.670  67.620  36.250  1.00  0.00            
ATOM   1122  H   ASP    69      40.890  66.940  36.960  1.00  0.00            
ATOM   1123  CA  ASP    69      41.620  67.840  35.130  1.00  0.00            
ATOM   1124  HA  ASP    69      41.630  68.910  34.930  1.00  0.00            
ATOM   1125  CB  ASP    69      42.990  67.260  35.450  1.00  0.00            
ATOM   1126  HB2 ASP    69      42.910  66.180  35.600  1.00  0.00            
ATOM   1127  HB3 ASP    69      43.540  67.520  34.550  1.00  0.00            
ATOM   1128  CG  ASP    69      43.700  67.990  36.620  1.00  0.00            
ATOM   1129  OD1 ASP    69      43.680  69.210  36.600  1.00  0.00            
ATOM   1130  OD2 ASP    69      44.470  67.370  37.410  1.00  0.00            
ATOM   1131  C   ASP    69      41.070  67.290  33.860  1.00  0.00            
ATOM   1132  O   ASP    69      41.090  67.980  32.860  1.00  0.00            
ATOM   1133  N   VAL    70      40.450  66.160  33.880  1.00  0.00            
ATOM   1134  H   VAL    70      40.330  65.740  34.790  1.00  0.00            
ATOM   1135  CA  VAL    70      39.500  65.660  32.850  1.00  0.00            
ATOM   1136  HA  VAL    70      39.450  66.380  32.040  1.00  0.00            
ATOM   1137  CB  VAL    70      39.890  64.320  32.230  1.00  0.00            
ATOM   1138  HB  VAL    70      39.840  63.560  33.010  1.00  0.00            
ATOM   1139  CG1 VAL    70      38.920  63.910  31.100  1.00  0.00            
ATOM   1140 1HG1 VAL    70      37.970  63.560  31.490  1.00  0.00            
ATOM   1141 2HG1 VAL    70      38.770  64.630  30.290  1.00  0.00            
ATOM   1142 3HG1 VAL    70      39.330  63.030  30.600  1.00  0.00            
ATOM   1143  CG2 VAL    70      41.300  64.330  31.550  1.00  0.00            
ATOM   1144 1HG2 VAL    70      41.570  63.290  31.330  1.00  0.00            
ATOM   1145 2HG2 VAL    70      41.270  65.060  30.750  1.00  0.00            
ATOM   1146 3HG2 VAL    70      41.960  64.650  32.350  1.00  0.00            
ATOM   1147  C   VAL    70      38.100  65.530  33.430  1.00  0.00            
ATOM   1148  O   VAL    70      37.840  65.150  34.590  1.00  0.00            
ATOM   1149  N   LEU    71      37.140  65.970  32.610  1.00  0.00            
ATOM   1150  H   LEU    71      37.390  66.390  31.720  1.00  0.00            
ATOM   1151  CA  LEU    71      35.730  66.080  32.910  1.00  0.00            
ATOM   1152  HA  LEU    71      35.670  66.560  33.890  1.00  0.00            
ATOM   1153  CB  LEU    71      35.240  66.980  31.720  1.00  0.00            
ATOM   1154  HB2 LEU    71      35.890  67.850  31.730  1.00  0.00            
ATOM   1155  HB3 LEU    71      35.450  66.380  30.830  1.00  0.00            
ATOM   1156  CG  LEU    71      33.790  67.400  31.870  1.00  0.00            
ATOM   1157  HG  LEU    71      33.190  66.510  31.680  1.00  0.00            
ATOM   1158  CD1 LEU    71      33.480  68.090  33.240  1.00  0.00            
ATOM   1159 1HD1 LEU    71      32.420  68.350  33.240  1.00  0.00            
ATOM   1160 2HD1 LEU    71      33.620  67.470  34.130  1.00  0.00            
ATOM   1161 3HD1 LEU    71      34.150  68.930  33.390  1.00  0.00            
ATOM   1162  CD2 LEU    71      33.360  68.380  30.870  1.00  0.00            
ATOM   1163 1HD2 LEU    71      33.920  69.300  31.000  1.00  0.00            
ATOM   1164 2HD2 LEU    71      33.380  68.090  29.820  1.00  0.00            
ATOM   1165 3HD2 LEU    71      32.300  68.480  31.120  1.00  0.00            
ATOM   1166  C   LEU    71      34.980  64.750  33.020  1.00  0.00            
ATOM   1167  O   LEU    71      35.120  63.870  32.180  1.00  0.00            
ATOM   1168  N   GLY    72      34.160  64.590  34.080  1.00  0.00            
ATOM   1169  H   GLY    72      33.930  65.380  34.670  1.00  0.00            
ATOM   1170  CA  GLY    72      33.490  63.310  34.340  1.00  0.00            
ATOM   1171  HA2 GLY    72      32.430  63.540  34.440  1.00  0.00            
ATOM   1172  HA3 GLY    72      33.630  62.590  33.530  1.00  0.00            
ATOM   1173  C   GLY    72      34.130  62.630  35.580  1.00  0.00            
ATOM   1174  O   GLY    72      35.320  62.860  35.770  1.00  0.00            
ATOM   1175  N   LEU    73      33.450  61.790  36.310  1.00  0.00            
ATOM   1176  H   LEU    73      32.460  61.670  36.140  1.00  0.00            
ATOM   1177  CA  LEU    73      33.830  61.170  37.610  1.00  0.00            
ATOM   1178  HA  LEU    73      34.850  60.820  37.440  1.00  0.00            
ATOM   1179  CB  LEU    73      33.970  62.240  38.780  1.00  0.00            
ATOM   1180  HB2 LEU    73      34.880  62.790  38.560  1.00  0.00            
ATOM   1181  HB3 LEU    73      33.250  63.020  38.530  1.00  0.00            
ATOM   1182  CG  LEU    73      34.000  61.800  40.280  1.00  0.00            
ATOM   1183  HG  LEU    73      33.090  61.220  40.440  1.00  0.00            
ATOM   1184  CD1 LEU    73      35.350  61.150  40.560  1.00  0.00            
ATOM   1185 1HD1 LEU    73      35.490  60.800  41.580  1.00  0.00            
ATOM   1186 2HD1 LEU    73      35.310  60.200  40.010  1.00  0.00            
ATOM   1187 3HD1 LEU    73      36.230  61.720  40.250  1.00  0.00            
ATOM   1188  CD2 LEU    73      33.890  63.000  41.210  1.00  0.00            
ATOM   1189 1HD2 LEU    73      33.070  63.610  40.860  1.00  0.00            
ATOM   1190 2HD2 LEU    73      33.720  62.740  42.260  1.00  0.00            
ATOM   1191 3HD2 LEU    73      34.840  63.540  41.160  1.00  0.00            
ATOM   1192  C   LEU    73      32.940  59.990  37.930  1.00  0.00            
ATOM   1193  O   LEU    73      31.730  60.120  37.810  1.00  0.00            
ATOM   1194  N   THR    74      33.450  58.780  38.220  1.00  0.00            
ATOM   1195  H   THR    74      34.430  58.660  38.380  1.00  0.00            
ATOM   1196  CA  THR    74      32.540  57.610  38.420  1.00  0.00            
ATOM   1197  HA  THR    74      32.040  57.370  37.470  1.00  0.00            
ATOM   1198  CB  THR    74      33.350  56.380  38.890  1.00  0.00            
ATOM   1199  HB  THR    74      33.600  56.380  39.950  1.00  0.00            
ATOM   1200  CG2 THR    74      32.540  55.020  38.740  1.00  0.00            
ATOM   1201 1HG2 THR    74      32.540  54.560  39.730  1.00  0.00            
ATOM   1202 2HG2 THR    74      31.570  55.200  38.300  1.00  0.00            
ATOM   1203 3HG2 THR    74      33.040  54.220  38.200  1.00  0.00            
ATOM   1204  OG1 THR    74      34.480  56.150  38.090  1.00  0.00            
ATOM   1205  HG1 THR    74      34.360  56.700  37.310  1.00  0.00            
ATOM   1206  C   THR    74      31.380  57.830  39.490  1.00  0.00            
ATOM   1207  O   THR    74      30.240  57.530  39.220  1.00  0.00            
ATOM   1208  N   PHE    75      31.620  58.430  40.710  1.00  0.00            
ATOM   1209  H   PHE    75      32.470  58.960  40.840  1.00  0.00            
ATOM   1210  CA  PHE    75      30.660  58.510  41.760  1.00  0.00            
ATOM   1211  HA  PHE    75      29.710  58.870  41.370  1.00  0.00            
ATOM   1212  CB  PHE    75      30.450  57.190  42.470  1.00  0.00            
ATOM   1213  HB2 PHE    75      30.160  56.450  41.730  1.00  0.00            
ATOM   1214  HB3 PHE    75      31.420  56.870  42.860  1.00  0.00            
ATOM   1215  CG  PHE    75      29.460  57.230  43.590  1.00  0.00            
ATOM   1216  CD1 PHE    75      28.130  57.270  43.230  1.00  0.00            
ATOM   1217  HD1 PHE    75      27.790  56.940  42.260  1.00  0.00            
ATOM   1218  CE1 PHE    75      27.110  57.400  44.250  1.00  0.00            
ATOM   1219  HE1 PHE    75      26.060  57.290  44.070  1.00  0.00            
ATOM   1220  CZ  PHE    75      27.570  57.500  45.610  1.00  0.00            
ATOM   1221  HZ  PHE    75      26.790  57.780  46.300  1.00  0.00            
ATOM   1222  CE2 PHE    75      28.910  57.630  45.940  1.00  0.00            
ATOM   1223  HE2 PHE    75      29.300  57.830  46.930  1.00  0.00            
ATOM   1224  CD2 PHE    75      29.870  57.310  44.930  1.00  0.00            
ATOM   1225  HD2 PHE    75      30.910  57.290  45.210  1.00  0.00            
ATOM   1226  C   PHE    75      31.060  59.590  42.830  1.00  0.00            
ATOM   1227  O   PHE    75      32.230  59.780  43.140  1.00  0.00            
ATOM   1228  N   ARG    76      30.080  60.320  43.370  1.00  0.00            
ATOM   1229  H   ARG    76      29.160  60.230  42.950  1.00  0.00            
ATOM   1230  CA  ARG    76      30.260  61.350  44.370  1.00  0.00            
ATOM   1231  HA  ARG    76      31.010  60.910  45.020  1.00  0.00            
ATOM   1232  CB  ARG    76      30.740  62.710  43.800  1.00  0.00            
ATOM   1233  HB2 ARG    76      31.010  63.390  44.610  1.00  0.00            
ATOM   1234  HB3 ARG    76      31.620  62.530  43.180  1.00  0.00            
ATOM   1235  CG  ARG    76      29.700  63.280  42.810  1.00  0.00            
ATOM   1236  HG2 ARG    76      29.870  62.830  41.840  1.00  0.00            
ATOM   1237  HG3 ARG    76      28.680  63.230  43.180  1.00  0.00            
ATOM   1238  CD  ARG    76      30.100  64.670  42.530  1.00  0.00            
ATOM   1239  HD2 ARG    76      31.170  64.780  42.330  1.00  0.00            
ATOM   1240  HD3 ARG    76      29.590  65.020  41.630  1.00  0.00            
ATOM   1241  NE  ARG    76      29.830  65.610  43.600  1.00  0.00            
ATOM   1242  HE  ARG    76      28.950  65.560  44.090  1.00  0.00            
ATOM   1243  CZ  ARG    76      30.680  66.410  44.220  1.00  0.00            
ATOM   1244  NH1 ARG    76      31.990  66.640  44.010  1.00  0.00            
ATOM   1245 1HH1 ARG    76      32.310  66.390  43.090  1.00  0.00            
ATOM   1246 2HH1 ARG    76      32.410  67.380  44.560  1.00  0.00            
ATOM   1247  NH2 ARG    76      30.300  67.050  45.240  1.00  0.00            
ATOM   1248 1HH2 ARG    76      29.430  66.830  45.700  1.00  0.00            
ATOM   1249 2HH2 ARG    76      30.980  67.650  45.680  1.00  0.00            
ATOM   1250  C   ARG    76      29.020  61.480  45.320  1.00  0.00            
ATOM   1251  O   ARG    76      27.890  61.410  44.890  1.00  0.00            
ATOM   1252  N   LYS    77      29.310  61.730  46.630  1.00  0.00            
ATOM   1253  H   LYS    77      30.270  61.850  46.930  1.00  0.00            
ATOM   1254  CA  LYS    77      28.280  61.910  47.640  1.00  0.00            
ATOM   1255  HA  LYS    77      27.370  62.130  47.080  1.00  0.00            
ATOM   1256  CB  LYS    77      28.280  60.610  48.500  1.00  0.00            
ATOM   1257  HB2 LYS    77      28.290  59.760  47.820  1.00  0.00            
ATOM   1258  HB3 LYS    77      29.060  60.580  49.260  1.00  0.00            
ATOM   1259  CG  LYS    77      26.920  60.520  49.200  1.00  0.00            
ATOM   1260  HG2 LYS    77      26.780  61.450  49.750  1.00  0.00            
ATOM   1261  HG3 LYS    77      26.170  60.400  48.420  1.00  0.00            
ATOM   1262  CD  LYS    77      26.940  59.370  50.170  1.00  0.00            
ATOM   1263  HD2 LYS    77      27.640  58.610  49.820  1.00  0.00            
ATOM   1264  HD3 LYS    77      27.320  59.640  51.150  1.00  0.00            
ATOM   1265  CE  LYS    77      25.690  58.580  50.400  1.00  0.00            
ATOM   1266  HE2 LYS    77      25.430  58.200  49.420  1.00  0.00            
ATOM   1267  HE3 LYS    77      26.000  57.730  51.010  1.00  0.00            
ATOM   1268  NZ  LYS    77      24.580  59.370  50.890  1.00  0.00            
ATOM   1269  HZ1 LYS    77      23.800  58.750  51.050  1.00  0.00            
ATOM   1270  HZ2 LYS    77      24.790  59.780  51.790  1.00  0.00            
ATOM   1271  HZ3 LYS    77      24.150  59.970  50.200  1.00  0.00            
ATOM   1272  C   LYS    77      28.560  63.110  48.510  1.00  0.00            
ATOM   1273  O   LYS    77      29.590  63.110  49.150  1.00  0.00            
ATOM   1274  N   ASP    78      27.560  64.020  48.640  1.00  0.00            
ATOM   1275  H   ASP    78      26.780  63.960  48.000  1.00  0.00            
ATOM   1276  CA  ASP    78      27.830  65.220  49.450  1.00  0.00            
ATOM   1277  HA  ASP    78      28.860  65.570  49.380  1.00  0.00            
ATOM   1278  CB  ASP    78      27.130  66.450  48.940  1.00  0.00            
ATOM   1279  HB2 ASP    78      26.150  66.390  49.430  1.00  0.00            
ATOM   1280  HB3 ASP    78      27.580  67.350  49.360  1.00  0.00            
ATOM   1281  CG  ASP    78      27.130  66.560  47.370  1.00  0.00            
ATOM   1282  OD1 ASP    78      28.170  66.330  46.700  1.00  0.00            
ATOM   1283  OD2 ASP    78      26.080  66.740  46.790  1.00  0.00            
ATOM   1284  C   ASP    78      27.470  64.890  50.930  1.00  0.00            
ATOM   1285  O   ASP    78      26.380  64.450  51.280  1.00  0.00            
ATOM   1286  N   LEU    79      28.470  65.100  51.750  1.00  0.00            
ATOM   1287  H   LEU    79      29.290  65.450  51.280  1.00  0.00            
ATOM   1288  CA  LEU    79      28.480  64.740  53.170  1.00  0.00            
ATOM   1289  HA  LEU    79      27.870  63.850  53.330  1.00  0.00            
ATOM   1290  CB  LEU    79      29.950  64.490  53.640  1.00  0.00            
ATOM   1291  HB2 LEU    79      30.460  65.430  53.460  1.00  0.00            
ATOM   1292  HB3 LEU    79      30.050  64.230  54.700  1.00  0.00            
ATOM   1293  CG  LEU    79      30.690  63.410  52.750  1.00  0.00            
ATOM   1294  HG  LEU    79      30.740  63.730  51.710  1.00  0.00            
ATOM   1295  CD1 LEU    79      32.030  63.050  53.310  1.00  0.00            
ATOM   1296 1HD1 LEU    79      32.610  62.360  52.690  1.00  0.00            
ATOM   1297 2HD1 LEU    79      32.620  63.950  53.470  1.00  0.00            
ATOM   1298 3HD1 LEU    79      31.900  62.610  54.300  1.00  0.00            
ATOM   1299  CD2 LEU    79      29.950  62.040  52.850  1.00  0.00            
ATOM   1300 1HD2 LEU    79      29.000  62.090  52.310  1.00  0.00            
ATOM   1301 2HD2 LEU    79      30.470  61.220  52.350  1.00  0.00            
ATOM   1302 3HD2 LEU    79      29.730  61.740  53.870  1.00  0.00            
ATOM   1303  C   LEU    79      27.920  65.860  54.040  1.00  0.00            
ATOM   1304  O   LEU    79      27.330  65.600  55.110  1.00  0.00            
ATOM   1305  N   PHE    80      28.200  67.100  53.570  1.00  0.00            
ATOM   1306  H   PHE    80      28.860  67.110  52.800  1.00  0.00            
ATOM   1307  CA  PHE    80      27.870  68.350  54.130  1.00  0.00            
ATOM   1308  HA  PHE    80      26.870  68.260  54.550  1.00  0.00            
ATOM   1309  CB  PHE    80      28.960  68.510  55.270  1.00  0.00            
ATOM   1310  HB2 PHE    80      28.550  68.010  56.150  1.00  0.00            
ATOM   1311  HB3 PHE    80      29.870  67.980  54.990  1.00  0.00            
ATOM   1312  CG  PHE    80      29.220  70.000  55.600  1.00  0.00            
ATOM   1313  CD1 PHE    80      28.240  70.730  56.250  1.00  0.00            
ATOM   1314  HD1 PHE    80      27.290  70.270  56.500  1.00  0.00            
ATOM   1315  CE1 PHE    80      28.300  72.110  56.400  1.00  0.00            
ATOM   1316  HE1 PHE    80      27.480  72.520  56.980  1.00  0.00            
ATOM   1317  CZ  PHE    80      29.430  72.810  56.000  1.00  0.00            
ATOM   1318  HZ  PHE    80      29.550  73.880  56.160  1.00  0.00            
ATOM   1319  CE2 PHE    80      30.540  72.090  55.450  1.00  0.00            
ATOM   1320  HE2 PHE    80      31.500  72.560  55.300  1.00  0.00            
ATOM   1321  CD2 PHE    80      30.400  70.680  55.260  1.00  0.00            
ATOM   1322  HD2 PHE    80      31.170  70.160  54.720  1.00  0.00            
ATOM   1323  C   PHE    80      27.920  69.490  52.960  1.00  0.00            
ATOM   1324  O   PHE    80      28.770  69.420  52.050  1.00  0.00            
ATOM   1325  N   VAL    81      27.030  70.490  53.060  1.00  0.00            
ATOM   1326  H   VAL    81      26.250  70.350  53.680  1.00  0.00            
ATOM   1327  CA  VAL    81      26.970  71.680  52.200  1.00  0.00            
ATOM   1328  HA  VAL    81      28.000  71.830  51.880  1.00  0.00            
ATOM   1329  CB  VAL    81      26.040  71.560  50.990  1.00  0.00            
ATOM   1330  HB  VAL    81      25.030  71.350  51.330  1.00  0.00            
ATOM   1331  CG1 VAL    81      26.120  72.790  50.080  1.00  0.00            
ATOM   1332 1HG1 VAL    81      27.100  73.030  49.670  1.00  0.00            
ATOM   1333 2HG1 VAL    81      25.330  72.630  49.340  1.00  0.00            
ATOM   1334 3HG1 VAL    81      25.750  73.660  50.620  1.00  0.00            
ATOM   1335  CG2 VAL    81      26.490  70.440  50.090  1.00  0.00            
ATOM   1336 1HG2 VAL    81      26.050  70.540  49.100  1.00  0.00            
ATOM   1337 2HG2 VAL    81      27.570  70.400  49.950  1.00  0.00            
ATOM   1338 3HG2 VAL    81      26.150  69.510  50.540  1.00  0.00            
ATOM   1339  C   VAL    81      26.530  72.890  53.060  1.00  0.00            
ATOM   1340  O   VAL    81      25.690  72.700  54.000  1.00  0.00            
ATOM   1341  N   ALA    82      27.000  74.170  52.840  1.00  0.00            
ATOM   1342  H   ALA    82      27.700  74.210  52.110  1.00  0.00            
ATOM   1343  CA  ALA    82      26.610  75.440  53.520  1.00  0.00            
ATOM   1344  HA  ALA    82      25.640  75.220  53.950  1.00  0.00            
ATOM   1345  CB  ALA    82      27.600  75.670  54.610  1.00  0.00            
ATOM   1346  HB1 ALA    82      27.250  76.500  55.230  1.00  0.00            
ATOM   1347  HB2 ALA    82      27.680  74.790  55.250  1.00  0.00            
ATOM   1348  HB3 ALA    82      28.580  75.880  54.190  1.00  0.00            
ATOM   1349  C   ALA    82      26.680  76.570  52.470  1.00  0.00            
ATOM   1350  O   ALA    82      27.580  76.640  51.650  1.00  0.00            
ATOM   1351  N   ASN    83      25.610  77.380  52.330  1.00  0.00            
ATOM   1352  H   ASN    83      24.780  77.190  52.880  1.00  0.00            
ATOM   1353  CA  ASN    83      25.410  78.340  51.150  1.00  0.00            
ATOM   1354  HA  ASN    83      26.280  78.320  50.490  1.00  0.00            
ATOM   1355  CB  ASN    83      24.250  77.890  50.280  1.00  0.00            
ATOM   1356  HB2 ASN    83      23.400  77.900  50.960  1.00  0.00            
ATOM   1357  HB3 ASN    83      24.070  78.460  49.360  1.00  0.00            
ATOM   1358  CG  ASN    83      24.440  76.430  49.750  1.00  0.00            
ATOM   1359  OD1 ASN    83      25.190  76.140  48.850  1.00  0.00            
ATOM   1360  ND2 ASN    83      23.620  75.480  50.140  1.00  0.00            
ATOM   1361 1HD2 ASN    83      23.500  74.820  49.380  1.00  0.00            
ATOM   1362 2HD2 ASN    83      22.950  75.710  50.850  1.00  0.00            
ATOM   1363  C   ASN    83      25.300  79.790  51.580  1.00  0.00            
ATOM   1364  O   ASN    83      25.060  80.010  52.820  1.00  0.00            
ATOM   1365  N   VAL    84      25.450  80.720  50.680  1.00  0.00            
ATOM   1366  H   VAL    84      25.710  80.330  49.780  1.00  0.00            
ATOM   1367  CA  VAL    84      25.360  82.170  50.740  1.00  0.00            
ATOM   1368  HA  VAL    84      24.810  82.570  51.600  1.00  0.00            
ATOM   1369  CB  VAL    84      26.710  82.740  50.830  1.00  0.00            
ATOM   1370  HB  VAL    84      27.320  82.470  49.960  1.00  0.00            
ATOM   1371  CG1 VAL    84      26.730  84.260  50.740  1.00  0.00            
ATOM   1372 1HG1 VAL    84      26.650  84.610  49.710  1.00  0.00            
ATOM   1373 2HG1 VAL    84      25.840  84.670  51.230  1.00  0.00            
ATOM   1374 3HG1 VAL    84      27.660  84.680  51.110  1.00  0.00            
ATOM   1375  CG2 VAL    84      27.500  82.210  52.070  1.00  0.00            
ATOM   1376 1HG2 VAL    84      28.460  82.710  52.170  1.00  0.00            
ATOM   1377 2HG2 VAL    84      26.940  82.330  53.000  1.00  0.00            
ATOM   1378 3HG2 VAL    84      27.720  81.180  51.800  1.00  0.00            
ATOM   1379  C   VAL    84      24.640  82.680  49.420  1.00  0.00            
ATOM   1380  O   VAL    84      24.890  82.240  48.290  1.00  0.00            
ATOM   1381  N   GLN    85      23.710  83.620  49.640  1.00  0.00            
ATOM   1382  H   GLN    85      23.480  83.920  50.570  1.00  0.00            
ATOM   1383  CA  GLN    85      22.980  84.310  48.540  1.00  0.00            
ATOM   1384  HA  GLN    85      23.570  84.160  47.640  1.00  0.00            
ATOM   1385  CB  GLN    85      21.780  83.420  48.240  1.00  0.00            
ATOM   1386  HB2 GLN    85      21.270  83.980  47.450  1.00  0.00            
ATOM   1387  HB3 GLN    85      22.140  82.500  47.770  1.00  0.00            
ATOM   1388  CG  GLN    85      20.700  83.140  49.290  1.00  0.00            
ATOM   1389  HG2 GLN    85      21.120  82.390  49.960  1.00  0.00            
ATOM   1390  HG3 GLN    85      20.540  84.020  49.910  1.00  0.00            
ATOM   1391  CD  GLN    85      19.420  82.810  48.660  1.00  0.00            
ATOM   1392  OE1 GLN    85      18.920  83.600  47.900  1.00  0.00            
ATOM   1393  NE2 GLN    85      18.940  81.630  48.940  1.00  0.00            
ATOM   1394 1HE2 GLN    85      18.090  81.310  48.500  1.00  0.00            
ATOM   1395 2HE2 GLN    85      19.350  81.070  49.680  1.00  0.00            
ATOM   1396  C   GLN    85      22.670  85.860  48.690  1.00  0.00            
ATOM   1397  O   GLN    85      22.330  86.550  47.790  1.00  0.00            
ATOM   1398  N   SER    86      22.870  86.340  49.900  1.00  0.00            
ATOM   1399  H   SER    86      23.050  85.670  50.640  1.00  0.00            
ATOM   1400  CA  SER    86      22.900  87.780  50.180  1.00  0.00            
ATOM   1401  HA  SER    86      22.900  88.260  49.210  1.00  0.00            
ATOM   1402  CB  SER    86      21.730  88.170  51.140  1.00  0.00            
ATOM   1403  HB2 SER    86      20.750  87.990  50.700  1.00  0.00            
ATOM   1404  HB3 SER    86      21.810  87.600  52.070  1.00  0.00            
ATOM   1405  OG  SER    86      21.730  89.560  51.410  1.00  0.00            
ATOM   1406  HG  SER    86      20.840  89.880  51.540  1.00  0.00            
ATOM   1407  C   SER    86      24.360  88.030  50.770  1.00  0.00            
ATOM   1408  O   SER    86      24.990  87.100  51.260  1.00  0.00            
ATOM   1409  N   PHE    87      24.920  89.220  50.750  1.00  0.00            
ATOM   1410  H   PHE    87      24.380  89.890  50.220  1.00  0.00            
ATOM   1411  CA  PHE    87      26.320  89.570  51.100  1.00  0.00            
ATOM   1412  HA  PHE    87      26.750  88.780  51.730  1.00  0.00            
ATOM   1413  CB  PHE    87      27.170  89.620  49.770  1.00  0.00            
ATOM   1414  HB2 PHE    87      26.630  90.240  49.060  1.00  0.00            
ATOM   1415  HB3 PHE    87      28.130  90.130  49.880  1.00  0.00            
ATOM   1416  CG  PHE    87      27.480  88.210  49.270  1.00  0.00            
ATOM   1417  CD1 PHE    87      28.440  87.380  49.840  1.00  0.00            
ATOM   1418  HD1 PHE    87      28.970  87.630  50.750  1.00  0.00            
ATOM   1419  CE1 PHE    87      28.740  86.140  49.220  1.00  0.00            
ATOM   1420  HE1 PHE    87      29.540  85.520  49.610  1.00  0.00            
ATOM   1421  CZ  PHE    87      28.140  85.800  48.010  1.00  0.00            
ATOM   1422  HZ  PHE    87      28.320  84.890  47.460  1.00  0.00            
ATOM   1423  CE2 PHE    87      27.070  86.580  47.570  1.00  0.00            
ATOM   1424  HE2 PHE    87      26.570  86.270  46.660  1.00  0.00            
ATOM   1425  CD2 PHE    87      26.780  87.820  48.140  1.00  0.00            
ATOM   1426  HD2 PHE    87      26.080  88.450  47.610  1.00  0.00            
ATOM   1427  C   PHE    87      26.370  90.920  51.860  1.00  0.00            
ATOM   1428  O   PHE    87      26.850  91.920  51.350  1.00  0.00            
ATOM   1429  N   PRO    88      25.890  90.930  53.120  1.00  0.00            
ATOM   1430  CD  PRO    88      24.840  90.080  53.640  1.00  0.00            
ATOM   1431  HD2 PRO    88      24.940  89.040  53.330  1.00  0.00            
ATOM   1432  HD3 PRO    88      23.870  90.470  53.330  1.00  0.00            
ATOM   1433  CG  PRO    88      24.950  90.280  55.160  1.00  0.00            
ATOM   1434  HG2 PRO    88      25.750  89.780  55.710  1.00  0.00            
ATOM   1435  HG3 PRO    88      23.990  90.060  55.620  1.00  0.00            
ATOM   1436  CB  PRO    88      25.260  91.690  55.230  1.00  0.00            
ATOM   1437  HB2 PRO    88      25.510  92.130  56.190  1.00  0.00            
ATOM   1438  HB3 PRO    88      24.360  92.230  54.930  1.00  0.00            
ATOM   1439  CA  PRO    88      26.220  91.900  54.090  1.00  0.00            
ATOM   1440  HA  PRO    88      26.180  92.940  53.780  1.00  0.00            
ATOM   1441  C   PRO    88      27.670  91.740  54.650  1.00  0.00            
ATOM   1442  O   PRO    88      28.260  90.670  54.570  1.00  0.00            
ATOM   1443  N   PRO    89      28.280  92.790  55.290  1.00  0.00            
ATOM   1444  CD  PRO    89      27.720  94.090  55.490  1.00  0.00            
ATOM   1445  HD2 PRO    89      26.740  94.010  55.960  1.00  0.00            
ATOM   1446  HD3 PRO    89      27.750  94.620  54.540  1.00  0.00            
ATOM   1447  CG  PRO    89      28.660  94.720  56.440  1.00  0.00            
ATOM   1448  HG2 PRO    89      28.430  94.360  57.450  1.00  0.00            
ATOM   1449  HG3 PRO    89      28.590  95.800  56.360  1.00  0.00            
ATOM   1450  CB  PRO    89      30.030  94.200  56.090  1.00  0.00            
ATOM   1451  HB2 PRO    89      30.840  94.220  56.820  1.00  0.00            
ATOM   1452  HB3 PRO    89      30.450  94.640  55.180  1.00  0.00            
ATOM   1453  CA  PRO    89      29.660  92.760  55.760  1.00  0.00            
ATOM   1454  HA  PRO    89      30.290  92.340  54.980  1.00  0.00            
ATOM   1455  C   PRO    89      29.830  91.810  56.940  1.00  0.00            
ATOM   1456  O   PRO    89      30.720  90.970  56.950  1.00  0.00            
ATOM   1457  N   ALA    90      28.870  91.720  57.880  1.00  0.00            
ATOM   1458  H   ALA    90      28.100  92.370  57.790  1.00  0.00            
ATOM   1459  CA  ALA    90      28.600  90.550  58.700  1.00  0.00            
ATOM   1460  HA  ALA    90      29.240  89.720  58.410  1.00  0.00            
ATOM   1461  CB  ALA    90      29.070  90.960  60.150  1.00  0.00            
ATOM   1462  HB1 ALA    90      30.130  91.220  60.120  1.00  0.00            
ATOM   1463  HB2 ALA    90      28.540  91.830  60.530  1.00  0.00            
ATOM   1464  HB3 ALA    90      28.850  90.180  60.870  1.00  0.00            
ATOM   1465  C   ALA    90      27.030  90.230  58.750  1.00  0.00            
ATOM   1466  O   ALA    90      26.240  91.130  58.940  1.00  0.00            
ATOM   1467  N   PRO    91      26.650  88.960  58.640  1.00  0.00            
ATOM   1468  CD  PRO    91      27.500  87.810  58.280  1.00  0.00            
ATOM   1469  HD2 PRO    91      28.250  87.600  59.040  1.00  0.00            
ATOM   1470  HD3 PRO    91      27.940  87.970  57.310  1.00  0.00            
ATOM   1471  CG  PRO    91      26.560  86.560  58.360  1.00  0.00            
ATOM   1472  HG2 PRO    91      26.550  86.280  59.420  1.00  0.00            
ATOM   1473  HG3 PRO    91      26.810  85.840  57.590  1.00  0.00            
ATOM   1474  CB  PRO    91      25.190  87.130  58.050  1.00  0.00            
ATOM   1475  HB2 PRO    91      24.420  86.490  58.480  1.00  0.00            
ATOM   1476  HB3 PRO    91      25.110  87.350  56.980  1.00  0.00            
ATOM   1477  CA  PRO    91      25.250  88.510  58.710  1.00  0.00            
ATOM   1478  HA  PRO    91      24.520  89.090  58.140  1.00  0.00            
ATOM   1479  C   PRO    91      24.780  88.520  60.160  1.00  0.00            
ATOM   1480  O   PRO    91      25.470  88.640  61.140  1.00  0.00            
ATOM   1481  N   GLU    92      23.480  88.270  60.250  1.00  0.00            
ATOM   1482  H   GLU    92      22.990  87.980  59.410  1.00  0.00            
ATOM   1483  CA  GLU    92      22.790  88.010  61.490  1.00  0.00            
ATOM   1484  HA  GLU    92      22.630  88.940  62.030  1.00  0.00            
ATOM   1485  CB  GLU    92      21.430  87.460  61.180  1.00  0.00            
ATOM   1486  HB2 GLU    92      21.520  86.730  60.360  1.00  0.00            
ATOM   1487  HB3 GLU    92      20.910  87.000  62.020  1.00  0.00            
ATOM   1488  CG  GLU    92      20.400  88.510  60.750  1.00  0.00            
ATOM   1489  HG2 GLU    92      19.450  87.990  60.600  1.00  0.00            
ATOM   1490  HG3 GLU    92      20.190  89.260  61.500  1.00  0.00            
ATOM   1491  CD  GLU    92      20.770  89.130  59.380  1.00  0.00            
ATOM   1492  OE1 GLU    92      20.630  90.360  59.220  1.00  0.00            
ATOM   1493  OE2 GLU    92      21.090  88.320  58.460  1.00  0.00            
ATOM   1494  C   GLU    92      23.490  87.010  62.380  1.00  0.00            
ATOM   1495  O   GLU    92      23.970  85.990  61.910  1.00  0.00            
ATOM   1496  N   ASP    93      23.580  87.350  63.620  1.00  0.00            
ATOM   1497  H   ASP    93      23.150  88.210  63.950  1.00  0.00            
ATOM   1498  CA  ASP    93      24.390  86.680  64.650  1.00  0.00            
ATOM   1499  HA  ASP    93      24.360  87.300  65.550  1.00  0.00            
ATOM   1500  CB  ASP    93      23.810  85.390  65.170  1.00  0.00            
ATOM   1501  HB2 ASP    93      24.080  84.600  64.470  1.00  0.00            
ATOM   1502  HB3 ASP    93      24.300  85.150  66.120  1.00  0.00            
ATOM   1503  CG  ASP    93      22.290  85.330  65.430  1.00  0.00            
ATOM   1504  OD1 ASP    93      21.630  84.430  64.900  1.00  0.00            
ATOM   1505  OD2 ASP    93      21.780  86.160  66.210  1.00  0.00            
ATOM   1506  C   ASP    93      25.940  86.510  64.460  1.00  0.00            
ATOM   1507  O   ASP    93      26.490  86.150  65.540  1.00  0.00            
ATOM   1508  N   LYS    94      26.580  86.880  63.350  1.00  0.00            
ATOM   1509  H   LYS    94      25.970  87.030  62.560  1.00  0.00            
ATOM   1510  CA  LYS    94      28.060  86.960  63.220  1.00  0.00            
ATOM   1511  HA  LYS    94      28.570  86.200  63.810  1.00  0.00            
ATOM   1512  CB  LYS    94      28.440  86.780  61.740  1.00  0.00            
ATOM   1513  HB2 LYS    94      27.820  86.050  61.220  1.00  0.00            
ATOM   1514  HB3 LYS    94      28.300  87.690  61.170  1.00  0.00            
ATOM   1515  CG  LYS    94      29.880  86.380  61.530  1.00  0.00            
ATOM   1516  HG2 LYS    94      30.120  86.470  60.470  1.00  0.00            
ATOM   1517  HG3 LYS    94      30.610  87.040  61.990  1.00  0.00            
ATOM   1518  CD  LYS    94      30.180  84.890  61.840  1.00  0.00            
ATOM   1519  HD2 LYS    94      29.810  84.510  62.800  1.00  0.00            
ATOM   1520  HD3 LYS    94      29.610  84.400  61.050  1.00  0.00            
ATOM   1521  CE  LYS    94      31.660  84.600  61.620  1.00  0.00            
ATOM   1522  HE2 LYS    94      31.980  85.110  60.700  1.00  0.00            
ATOM   1523  HE3 LYS    94      32.220  85.080  62.420  1.00  0.00            
ATOM   1524  NZ  LYS    94      31.900  83.090  61.520  1.00  0.00            
ATOM   1525  HZ1 LYS    94      31.300  82.750  60.780  1.00  0.00            
ATOM   1526  HZ2 LYS    94      32.850  82.870  61.280  1.00  0.00            
ATOM   1527  HZ3 LYS    94      31.620  82.590  62.350  1.00  0.00            
ATOM   1528  C   LYS    94      28.670  88.290  63.790  1.00  0.00            
ATOM   1529  O   LYS    94      27.980  89.280  64.010  1.00  0.00            
ATOM   1530  N   LYS    95      29.970  88.360  64.110  1.00  0.00            
ATOM   1531  H   LYS    95      30.510  87.520  63.950  1.00  0.00            
ATOM   1532  CA  LYS    95      30.690  89.580  64.530  1.00  0.00            
ATOM   1533  HA  LYS    95      29.970  90.150  65.120  1.00  0.00            
ATOM   1534  CB  LYS    95      31.930  89.070  65.370  1.00  0.00            
ATOM   1535  HB2 LYS    95      32.560  88.350  64.860  1.00  0.00            
ATOM   1536  HB3 LYS    95      32.510  89.990  65.460  1.00  0.00            
ATOM   1537  CG  LYS    95      31.560  88.670  66.770  1.00  0.00            
ATOM   1538  HG2 LYS    95      30.990  89.510  67.180  1.00  0.00            
ATOM   1539  HG3 LYS    95      30.880  87.840  66.560  1.00  0.00            
ATOM   1540  CD  LYS    95      32.660  88.320  67.730  1.00  0.00            
ATOM   1541  HD2 LYS    95      33.240  87.530  67.270  1.00  0.00            
ATOM   1542  HD3 LYS    95      33.250  89.210  67.970  1.00  0.00            
ATOM   1543  CE  LYS    95      32.110  87.720  69.050  1.00  0.00            
ATOM   1544  HE2 LYS    95      31.250  88.260  69.440  1.00  0.00            
ATOM   1545  HE3 LYS    95      31.830  86.690  68.870  1.00  0.00            
ATOM   1546  NZ  LYS    95      33.180  87.690  70.040  1.00  0.00            
ATOM   1547  HZ1 LYS    95      32.780  87.430  70.930  1.00  0.00            
ATOM   1548  HZ2 LYS    95      33.910  87.030  69.840  1.00  0.00            
ATOM   1549  HZ3 LYS    95      33.520  88.630  70.200  1.00  0.00            
ATOM   1550  C   LYS    95      31.130  90.500  63.340  1.00  0.00            
ATOM   1551  O   LYS    95      31.400  89.910  62.280  1.00  0.00            
ATOM   1552  N   PRO    96      31.340  91.830  63.570  1.00  0.00            
ATOM   1553  CD  PRO    96      31.160  92.530  64.870  1.00  0.00            
ATOM   1554  HD2 PRO    96      32.120  92.330  65.330  1.00  0.00            
ATOM   1555  HD3 PRO    96      30.350  92.150  65.490  1.00  0.00            
ATOM   1556  CG  PRO    96      31.070  94.000  64.570  1.00  0.00            
ATOM   1557  HG2 PRO    96      31.640  94.660  65.230  1.00  0.00            
ATOM   1558  HG3 PRO    96      30.040  94.340  64.500  1.00  0.00            
ATOM   1559  CB  PRO    96      31.800  94.070  63.240  1.00  0.00            
ATOM   1560  HB2 PRO    96      32.840  94.320  63.430  1.00  0.00            
ATOM   1561  HB3 PRO    96      31.440  94.810  62.530  1.00  0.00            
ATOM   1562  CA  PRO    96      31.690  92.710  62.510  1.00  0.00            
ATOM   1563  HA  PRO    96      30.800  92.880  61.900  1.00  0.00            
ATOM   1564  C   PRO    96      32.940  92.350  61.720  1.00  0.00            
ATOM   1565  O   PRO    96      33.790  91.510  62.130  1.00  0.00            
ATOM   1566  N   LEU    97      33.080  92.950  60.540  1.00  0.00            
ATOM   1567  H   LEU    97      32.570  93.820  60.430  1.00  0.00            
ATOM   1568  CA  LEU    97      34.240  92.720  59.610  1.00  0.00            
ATOM   1569  HA  LEU    97      34.200  91.640  59.480  1.00  0.00            
ATOM   1570  CB  LEU    97      34.040  93.320  58.240  1.00  0.00            
ATOM   1571  HB2 LEU    97      33.040  93.140  57.860  1.00  0.00            
ATOM   1572  HB3 LEU    97      34.280  94.380  58.320  1.00  0.00            
ATOM   1573  CG  LEU    97      34.980  92.830  57.190  1.00  0.00            
ATOM   1574  HG  LEU    97      35.900  92.420  57.620  1.00  0.00            
ATOM   1575  CD1 LEU    97      34.350  91.780  56.460  1.00  0.00            
ATOM   1576 1HD1 LEU    97      33.400  92.120  56.050  1.00  0.00            
ATOM   1577 2HD1 LEU    97      35.030  91.450  55.680  1.00  0.00            
ATOM   1578 3HD1 LEU    97      34.230  90.990  57.210  1.00  0.00            
ATOM   1579  CD2 LEU    97      35.480  93.850  56.190  1.00  0.00            
ATOM   1580 1HD2 LEU    97      34.610  94.340  55.740  1.00  0.00            
ATOM   1581 2HD2 LEU    97      35.990  94.620  56.760  1.00  0.00            
ATOM   1582 3HD2 LEU    97      36.260  93.420  55.570  1.00  0.00            
ATOM   1583  C   LEU    97      35.570  93.020  60.260  1.00  0.00            
ATOM   1584  O   LEU    97      35.710  94.150  60.700  1.00  0.00            
ATOM   1585  N   THR    98      36.540  92.130  60.350  1.00  0.00            
ATOM   1586  H   THR    98      36.450  91.210  59.950  1.00  0.00            
ATOM   1587  CA  THR    98      37.780  92.390  61.000  1.00  0.00            
ATOM   1588  HA  THR    98      37.870  93.480  61.040  1.00  0.00            
ATOM   1589  CB  THR    98      37.660  91.900  62.430  1.00  0.00            
ATOM   1590  HB  THR    98      36.790  92.360  62.900  1.00  0.00            
ATOM   1591  CG2 THR    98      37.570  90.400  62.630  1.00  0.00            
ATOM   1592 1HG2 THR    98      36.830  90.280  63.420  1.00  0.00            
ATOM   1593 2HG2 THR    98      37.160  89.900  61.750  1.00  0.00            
ATOM   1594 3HG2 THR    98      38.510  89.980  63.000  1.00  0.00            
ATOM   1595  OG1 THR    98      38.710  92.330  63.170  1.00  0.00            
ATOM   1596  HG1 THR    98      38.430  93.180  63.510  1.00  0.00            
ATOM   1597  C   THR    98      39.020  91.820  60.360  1.00  0.00            
ATOM   1598  O   THR    98      39.010  91.150  59.300  1.00  0.00            
ATOM   1599  N   ARG    99      40.170  92.250  60.910  1.00  0.00            
ATOM   1600  H   ARG    99      39.990  92.880  61.680  1.00  0.00            
ATOM   1601  CA  ARG    99      41.560  91.790  60.750  1.00  0.00            
ATOM   1602  HA  ARG    99      42.160  92.670  61.010  1.00  0.00            
ATOM   1603  CB  ARG    99      41.980  90.690  61.730  1.00  0.00            
ATOM   1604  HB2 ARG    99      41.170  89.960  61.710  1.00  0.00            
ATOM   1605  HB3 ARG    99      42.940  90.280  61.410  1.00  0.00            
ATOM   1606  CG  ARG    99      42.200  91.130  63.180  1.00  0.00            
ATOM   1607  HG2 ARG    99      42.510  92.170  63.280  1.00  0.00            
ATOM   1608  HG3 ARG    99      41.220  91.000  63.650  1.00  0.00            
ATOM   1609  CD  ARG    99      43.280  90.320  63.820  1.00  0.00            
ATOM   1610  HD2 ARG    99      43.060  89.250  63.830  1.00  0.00            
ATOM   1611  HD3 ARG    99      44.180  90.550  63.250  1.00  0.00            
ATOM   1612  NE  ARG    99      43.470  90.680  65.210  1.00  0.00            
ATOM   1613  HE  ARG    99      44.140  91.410  65.430  1.00  0.00            
ATOM   1614  CZ  ARG    99      42.800  90.080  66.190  1.00  0.00            
ATOM   1615  NH1 ARG    99      41.880  89.210  66.080  1.00  0.00            
ATOM   1616 1HH1 ARG    99      41.510  89.040  65.160  1.00  0.00            
ATOM   1617 2HH1 ARG    99      41.390  88.800  66.870  1.00  0.00            
ATOM   1618  NH2 ARG    99      42.940  90.470  67.410  1.00  0.00            
ATOM   1619 1HH2 ARG    99      43.480  91.320  67.500  1.00  0.00            
ATOM   1620 2HH2 ARG    99      42.260  90.080  68.050  1.00  0.00            
ATOM   1621  C   ARG    99      41.830  91.610  59.270  1.00  0.00            
ATOM   1622  O   ARG    99      41.730  92.560  58.510  1.00  0.00            
ATOM   1623  N   LEU   100      42.170  90.390  58.890  1.00  0.00            
ATOM   1624  H   LEU   100      42.190  89.610  59.530  1.00  0.00            
ATOM   1625  CA  LEU   100      42.750  90.130  57.500  1.00  0.00            
ATOM   1626  HA  LEU   100      43.570  90.840  57.360  1.00  0.00            
ATOM   1627  CB  LEU   100      43.400  88.720  57.480  1.00  0.00            
ATOM   1628  HB2 LEU   100      43.940  88.480  58.400  1.00  0.00            
ATOM   1629  HB3 LEU   100      42.630  87.950  57.500  1.00  0.00            
ATOM   1630  CG  LEU   100      44.090  88.440  56.130  1.00  0.00            
ATOM   1631  HG  LEU   100      43.410  88.730  55.330  1.00  0.00            
ATOM   1632  CD1 LEU   100      45.330  89.340  55.930  1.00  0.00            
ATOM   1633 1HD1 LEU   100      45.850  89.130  55.000  1.00  0.00            
ATOM   1634 2HD1 LEU   100      45.020  90.360  55.730  1.00  0.00            
ATOM   1635 3HD1 LEU   100      46.010  89.140  56.770  1.00  0.00            
ATOM   1636  CD2 LEU   100      44.530  87.030  55.920  1.00  0.00            
ATOM   1637 1HD2 LEU   100      45.280  86.920  56.700  1.00  0.00            
ATOM   1638 2HD2 LEU   100      43.760  86.250  55.950  1.00  0.00            
ATOM   1639 3HD2 LEU   100      45.090  86.930  54.990  1.00  0.00            
ATOM   1640  C   LEU   100      41.700  90.320  56.430  1.00  0.00            
ATOM   1641  O   LEU   100      42.000  90.920  55.390  1.00  0.00            
ATOM   1642  N   GLN   101      40.480  89.910  56.710  1.00  0.00            
ATOM   1643  H   GLN   101      40.410  89.570  57.660  1.00  0.00            
ATOM   1644  CA  GLN   101      39.270  90.240  55.880  1.00  0.00            
ATOM   1645  HA  GLN   101      39.460  89.930  54.850  1.00  0.00            
ATOM   1646  CB  GLN   101      37.980  89.580  56.440  1.00  0.00            
ATOM   1647  HB2 GLN   101      37.870  89.850  57.480  1.00  0.00            
ATOM   1648  HB3 GLN   101      37.110  89.950  55.900  1.00  0.00            
ATOM   1649  CG  GLN   101      38.050  88.070  56.380  1.00  0.00            
ATOM   1650  HG2 GLN   101      39.060  87.710  56.530  1.00  0.00            
ATOM   1651  HG3 GLN   101      37.420  87.750  57.210  1.00  0.00            
ATOM   1652  CD  GLN   101      37.540  87.540  55.050  1.00  0.00            
ATOM   1653  OE1 GLN   101      38.340  87.440  54.100  1.00  0.00            
ATOM   1654  NE2 GLN   101      36.220  87.270  54.950  1.00  0.00            
ATOM   1655 1HE2 GLN   101      35.740  87.030  54.100  1.00  0.00            
ATOM   1656 2HE2 GLN   101      35.710  87.350  55.820  1.00  0.00            
ATOM   1657  C   GLN   101      39.030  91.780  55.770  1.00  0.00            
ATOM   1658  O   GLN   101      38.680  92.220  54.660  1.00  0.00            
ATOM   1659  N   GLU   102      39.280  92.620  56.770  1.00  0.00            
ATOM   1660  H   GLU   102      39.550  92.200  57.650  1.00  0.00            
ATOM   1661  CA  GLU   102      39.200  94.040  56.610  1.00  0.00            
ATOM   1662  HA  GLU   102      38.310  94.270  56.020  1.00  0.00            
ATOM   1663  CB  GLU   102      39.200  94.750  57.980  1.00  0.00            
ATOM   1664  HB2 GLU   102      38.350  94.450  58.590  1.00  0.00            
ATOM   1665  HB3 GLU   102      40.080  94.500  58.580  1.00  0.00            
ATOM   1666  CG  GLU   102      39.220  96.230  57.750  1.00  0.00            
ATOM   1667  HG2 GLU   102      40.160  96.610  57.350  1.00  0.00            
ATOM   1668  HG3 GLU   102      38.480  96.510  57.000  1.00  0.00            
ATOM   1669  CD  GLU   102      38.950  97.030  59.040  1.00  0.00            
ATOM   1670  OE1 GLU   102      38.010  97.840  59.110  1.00  0.00            
ATOM   1671  OE2 GLU   102      39.690  96.880  60.000  1.00  0.00            
ATOM   1672  C   GLU   102      40.180  94.630  55.610  1.00  0.00            
ATOM   1673  O   GLU   102      39.790  95.460  54.700  1.00  0.00            
ATOM   1674  N   ARG   103      41.490  94.270  55.750  1.00  0.00            
ATOM   1675  H   ARG   103      41.790  93.570  56.420  1.00  0.00            
ATOM   1676  CA  ARG   103      42.470  94.890  54.890  1.00  0.00            
ATOM   1677  HA  ARG   103      42.240  95.950  54.820  1.00  0.00            
ATOM   1678  CB  ARG   103      43.910  94.740  55.520  1.00  0.00            
ATOM   1679  HB2 ARG   103      44.150  93.710  55.800  1.00  0.00            
ATOM   1680  HB3 ARG   103      44.720  95.020  54.840  1.00  0.00            
ATOM   1681  CG  ARG   103      43.990  95.700  56.680  1.00  0.00            
ATOM   1682  HG2 ARG   103      45.030  96.030  56.820  1.00  0.00            
ATOM   1683  HG3 ARG   103      43.430  96.590  56.390  1.00  0.00            
ATOM   1684  CD  ARG   103      43.380  95.250  57.960  1.00  0.00            
ATOM   1685  HD2 ARG   103      42.350  95.560  58.070  1.00  0.00            
ATOM   1686  HD3 ARG   103      43.410  94.160  57.900  1.00  0.00            
ATOM   1687  NE  ARG   103      44.130  95.710  59.120  1.00  0.00            
ATOM   1688  HE  ARG   103      45.060  96.090  59.000  1.00  0.00            
ATOM   1689  CZ  ARG   103      43.830  95.640  60.430  1.00  0.00            
ATOM   1690  NH1 ARG   103      42.590  95.390  60.900  1.00  0.00            
ATOM   1691 1HH1 ARG   103      41.830  95.210  60.260  1.00  0.00            
ATOM   1692 2HH1 ARG   103      42.400  95.600  61.870  1.00  0.00            
ATOM   1693  NH2 ARG   103      44.820  95.880  61.260  1.00  0.00            
ATOM   1694 1HH2 ARG   103      45.730  96.220  60.980  1.00  0.00            
ATOM   1695 2HH2 ARG   103      44.640  95.660  62.230  1.00  0.00            
ATOM   1696  C   ARG   103      42.450  94.420  53.400  1.00  0.00            
ATOM   1697  O   ARG   103      42.470  95.290  52.520  1.00  0.00            
ATOM   1698  N   LEU   104      42.070  93.220  53.220  1.00  0.00            
ATOM   1699  H   LEU   104      42.050  92.620  54.030  1.00  0.00            
ATOM   1700  CA  LEU   104      41.600  92.540  52.010  1.00  0.00            
ATOM   1701  HA  LEU   104      42.400  92.460  51.260  1.00  0.00            
ATOM   1702  CB  LEU   104      41.330  91.080  52.380  1.00  0.00            
ATOM   1703  HB2 LEU   104      42.310  90.840  52.800  1.00  0.00            
ATOM   1704  HB3 LEU   104      40.560  91.020  53.140  1.00  0.00            
ATOM   1705  CG  LEU   104      40.980  90.100  51.210  1.00  0.00            
ATOM   1706  HG  LEU   104      40.120  90.490  50.660  1.00  0.00            
ATOM   1707  CD1 LEU   104      42.030  90.150  50.150  1.00  0.00            
ATOM   1708 1HD1 LEU   104      42.050  89.190  49.620  1.00  0.00            
ATOM   1709 2HD1 LEU   104      41.800  90.990  49.500  1.00  0.00            
ATOM   1710 3HD1 LEU   104      43.030  90.170  50.600  1.00  0.00            
ATOM   1711  CD2 LEU   104      40.730  88.660  51.690  1.00  0.00            
ATOM   1712 1HD2 LEU   104      40.490  87.990  50.850  1.00  0.00            
ATOM   1713 2HD2 LEU   104      41.630  88.230  52.120  1.00  0.00            
ATOM   1714 3HD2 LEU   104      39.860  88.700  52.350  1.00  0.00            
ATOM   1715  C   LEU   104      40.360  93.220  51.390  1.00  0.00            
ATOM   1716  O   LEU   104      40.300  93.510  50.190  1.00  0.00            
ATOM   1717  N   ILE   105      39.390  93.590  52.200  1.00  0.00            
ATOM   1718  H   ILE   105      39.430  93.290  53.170  1.00  0.00            
ATOM   1719  CA  ILE   105      38.240  94.380  51.790  1.00  0.00            
ATOM   1720  HA  ILE   105      37.960  93.940  50.830  1.00  0.00            
ATOM   1721  CB  ILE   105      37.040  94.180  52.880  1.00  0.00            
ATOM   1722  HB  ILE   105      37.460  94.280  53.880  1.00  0.00            
ATOM   1723  CG2 ILE   105      35.950  95.240  52.900  1.00  0.00            
ATOM   1724 1HG2 ILE   105      35.620  95.440  51.880  1.00  0.00            
ATOM   1725 2HG2 ILE   105      35.140  94.880  53.540  1.00  0.00            
ATOM   1726 3HG2 ILE   105      36.340  96.190  53.260  1.00  0.00            
ATOM   1727  CG1 ILE   105      36.500  92.730  52.650  1.00  0.00            
ATOM   1728 2HG1 ILE   105      37.240  91.930  52.640  1.00  0.00            
ATOM   1729 3HG1 ILE   105      35.780  92.540  53.440  1.00  0.00            
ATOM   1730  CD1 ILE   105      35.730  92.620  51.400  1.00  0.00            
ATOM   1731 1HD1 ILE   105      35.480  91.570  51.190  1.00  0.00            
ATOM   1732 2HD1 ILE   105      34.780  93.150  51.440  1.00  0.00            
ATOM   1733 3HD1 ILE   105      36.180  93.170  50.570  1.00  0.00            
ATOM   1734  C   ILE   105      38.610  95.820  51.390  1.00  0.00            
ATOM   1735  O   ILE   105      38.110  96.310  50.350  1.00  0.00            
ATOM   1736  N   LYS   106      39.530  96.410  52.160  1.00  0.00            
ATOM   1737  H   LYS   106      39.880  95.970  53.000  1.00  0.00            
ATOM   1738  CA  LYS   106      40.110  97.710  51.830  1.00  0.00            
ATOM   1739  HA  LYS   106      39.240  98.340  51.640  1.00  0.00            
ATOM   1740  CB  LYS   106      40.890  98.210  53.120  1.00  0.00            
ATOM   1741  HB2 LYS   106      41.440  97.400  53.600  1.00  0.00            
ATOM   1742  HB3 LYS   106      41.590  98.960  52.760  1.00  0.00            
ATOM   1743  CG  LYS   106      39.970  98.830  54.220  1.00  0.00            
ATOM   1744  HG2 LYS   106      39.300  99.530  53.720  1.00  0.00            
ATOM   1745  HG3 LYS   106      39.350  98.060  54.660  1.00  0.00            
ATOM   1746  CD  LYS   106      40.860  99.470  55.300  1.00  0.00            
ATOM   1747  HD2 LYS   106      41.560  98.770  55.760  1.00  0.00            
ATOM   1748  HD3 LYS   106      41.420 100.210  54.720  1.00  0.00            
ATOM   1749  CE  LYS   106      39.810 100.120  56.170  1.00  0.00            
ATOM   1750  HE2 LYS   106      39.180 100.820  55.630  1.00  0.00            
ATOM   1751  HE3 LYS   106      39.250  99.330  56.670  1.00  0.00            
ATOM   1752  NZ  LYS   106      40.500 100.870  57.330  1.00  0.00            
ATOM   1753  HZ1 LYS   106      39.880 100.950  58.120  1.00  0.00            
ATOM   1754  HZ2 LYS   106      41.210 100.340  57.800  1.00  0.00            
ATOM   1755  HZ3 LYS   106      40.910 101.760  57.050  1.00  0.00            
ATOM   1756  C   LYS   106      41.000  97.690  50.540  1.00  0.00            
ATOM   1757  O   LYS   106      40.950  98.740  49.880  1.00  0.00            
ATOM   1758  N   LYS   107      41.700  96.550  50.210  1.00  0.00            
ATOM   1759  H   LYS   107      41.850  95.890  50.950  1.00  0.00            
ATOM   1760  CA  LYS   107      42.470  96.490  48.940  1.00  0.00            
ATOM   1761  HA  LYS   107      42.890  97.470  48.730  1.00  0.00            
ATOM   1762  CB  LYS   107      43.580  95.410  49.080  1.00  0.00            
ATOM   1763  HB2 LYS   107      43.790  95.220  50.130  1.00  0.00            
ATOM   1764  HB3 LYS   107      43.250  94.500  48.590  1.00  0.00            
ATOM   1765  CG  LYS   107      44.970  95.890  48.420  1.00  0.00            
ATOM   1766  HG2 LYS   107      44.900  95.990  47.330  1.00  0.00            
ATOM   1767  HG3 LYS   107      45.190  96.910  48.750  1.00  0.00            
ATOM   1768  CD  LYS   107      46.070  94.940  48.890  1.00  0.00            
ATOM   1769  HD2 LYS   107      46.190  94.990  49.970  1.00  0.00            
ATOM   1770  HD3 LYS   107      45.800  93.910  48.690  1.00  0.00            
ATOM   1771  CE  LYS   107      47.360  95.170  48.040  1.00  0.00            
ATOM   1772  HE2 LYS   107      47.730  94.150  47.960  1.00  0.00            
ATOM   1773  HE3 LYS   107      47.010  95.610  47.100  1.00  0.00            
ATOM   1774  NZ  LYS   107      48.380  96.040  48.600  1.00  0.00            
ATOM   1775  HZ1 LYS   107      48.630  95.780  49.550  1.00  0.00            
ATOM   1776  HZ2 LYS   107      49.220  96.090  48.040  1.00  0.00            
ATOM   1777  HZ3 LYS   107      48.070  96.990  48.670  1.00  0.00            
ATOM   1778  C   LYS   107      41.660  96.230  47.710  1.00  0.00            
ATOM   1779  O   LYS   107      42.040  96.650  46.650  1.00  0.00            
ATOM   1780  N   LEU   108      40.460  95.580  47.760  1.00  0.00            
ATOM   1781  H   LEU   108      40.120  95.150  48.610  1.00  0.00            
ATOM   1782  CA  LEU   108      39.580  95.360  46.610  1.00  0.00            
ATOM   1783  HA  LEU   108      40.120  95.470  45.670  1.00  0.00            
ATOM   1784  CB  LEU   108      39.070  93.930  46.810  1.00  0.00            
ATOM   1785  HB2 LEU   108      38.760  93.770  47.840  1.00  0.00            
ATOM   1786  HB3 LEU   108      38.310  93.780  46.040  1.00  0.00            
ATOM   1787  CG  LEU   108      40.220  92.900  46.500  1.00  0.00            
ATOM   1788  HG  LEU   108      41.010  93.110  47.210  1.00  0.00            
ATOM   1789  CD1 LEU   108      39.600  91.540  46.740  1.00  0.00            
ATOM   1790 1HD1 LEU   108      40.330  90.740  46.850  1.00  0.00            
ATOM   1791 2HD1 LEU   108      39.070  91.460  47.690  1.00  0.00            
ATOM   1792 3HD1 LEU   108      38.830  91.380  45.990  1.00  0.00            
ATOM   1793  CD2 LEU   108      40.790  93.000  45.060  1.00  0.00            
ATOM   1794 1HD2 LEU   108      40.060  93.440  44.380  1.00  0.00            
ATOM   1795 2HD2 LEU   108      41.680  93.640  45.100  1.00  0.00            
ATOM   1796 3HD2 LEU   108      41.120  92.020  44.710  1.00  0.00            
ATOM   1797  C   LEU   108      38.480  96.390  46.350  1.00  0.00            
ATOM   1798  O   LEU   108      38.040  96.560  45.230  1.00  0.00            
ATOM   1799  N   GLY   109      38.050  97.160  47.370  1.00  0.00            
ATOM   1800  H   GLY   109      38.330  96.880  48.290  1.00  0.00            
ATOM   1801  CA  GLY   109      36.970  98.140  47.310  1.00  0.00            
ATOM   1802  HA2 GLY   109      36.830  98.760  48.190  1.00  0.00            
ATOM   1803  HA3 GLY   109      37.240  98.930  46.600  1.00  0.00            
ATOM   1804  C   GLY   109      35.570  97.550  46.970  1.00  0.00            
ATOM   1805  O   GLY   109      35.390  96.340  47.230  1.00  0.00            
ATOM   1806  N   GLU   110      34.660  98.420  46.540  1.00  0.00            
ATOM   1807  H   GLU   110      34.980  99.360  46.400  1.00  0.00            
ATOM   1808  CA  GLU   110      33.230  98.310  46.490  1.00  0.00            
ATOM   1809  HA  GLU   110      32.820  98.220  47.490  1.00  0.00            
ATOM   1810  CB  GLU   110      32.710  99.710  45.940  1.00  0.00            
ATOM   1811  HB2 GLU   110      31.620  99.760  46.030  1.00  0.00            
ATOM   1812  HB3 GLU   110      33.040 100.520  46.580  1.00  0.00            
ATOM   1813  CG  GLU   110      33.000  99.960  44.480  1.00  0.00            
ATOM   1814  HG2 GLU   110      33.970  99.520  44.240  1.00  0.00            
ATOM   1815  HG3 GLU   110      32.150  99.450  44.030  1.00  0.00            
ATOM   1816  CD  GLU   110      32.940 101.450  44.110  1.00  0.00            
ATOM   1817  OE1 GLU   110      31.990 101.890  43.460  1.00  0.00            
ATOM   1818  OE2 GLU   110      33.880 102.190  44.480  1.00  0.00            
ATOM   1819  C   GLU   110      32.620  97.100  45.740  1.00  0.00            
ATOM   1820  O   GLU   110      31.490  96.730  46.000  1.00  0.00            
ATOM   1821  N   HIE   111      33.440  96.460  44.930  1.00  0.00            
ATOM   1822  H   HIE   111      34.390  96.780  44.980  1.00  0.00            
ATOM   1823  CA  HIE   111      33.340  95.290  44.090  1.00  0.00            
ATOM   1824  HA  HIE   111      32.320  95.290  43.700  1.00  0.00            
ATOM   1825  CB  HIE   111      34.420  95.550  42.970  1.00  0.00            
ATOM   1826  HB2 HIE   111      35.340  95.790  43.490  1.00  0.00            
ATOM   1827  HB3 HIE   111      34.560  94.610  42.430  1.00  0.00            
ATOM   1828  CG  HIE   111      34.090  96.670  41.950  1.00  0.00            
ATOM   1829  ND1 HIE   111      33.020  96.710  41.090  1.00  0.00            
ATOM   1830  CE1 HIE   111      33.150  97.850  40.410  1.00  0.00            
ATOM   1831  HE1 HIE   111      32.450  98.240  39.690  1.00  0.00            
ATOM   1832  NE2 HIE   111      34.230  98.560  40.890  1.00  0.00            
ATOM   1833  HE2 HIE   111      34.560  99.470  40.610  1.00  0.00            
ATOM   1834  CD2 HIE   111      34.720  97.840  41.910  1.00  0.00            
ATOM   1835  HD2 HIE   111      35.640  98.010  42.450  1.00  0.00            
ATOM   1836  C   HIE   111      33.630  94.040  44.890  1.00  0.00            
ATOM   1837  O   HIE   111      33.090  92.980  44.560  1.00  0.00            
ATOM   1838  N   ALA   112      34.360  93.980  46.010  1.00  0.00            
ATOM   1839  H   ALA   112      34.800  94.850  46.270  1.00  0.00            
ATOM   1840  CA  ALA   112      34.430  92.810  46.890  1.00  0.00            
ATOM   1841  HA  ALA   112      34.450  91.890  46.300  1.00  0.00            
ATOM   1842  CB  ALA   112      35.740  92.910  47.680  1.00  0.00            
ATOM   1843  HB1 ALA   112      35.860  92.020  48.300  1.00  0.00            
ATOM   1844  HB2 ALA   112      36.580  93.050  47.000  1.00  0.00            
ATOM   1845  HB3 ALA   112      35.770  93.790  48.310  1.00  0.00            
ATOM   1846  C   ALA   112      33.230  92.640  47.750  1.00  0.00            
ATOM   1847  O   ALA   112      32.600  93.580  48.310  1.00  0.00            
ATOM   1848  N   TYR   113      32.950  91.350  48.000  1.00  0.00            
ATOM   1849  H   TYR   113      33.530  90.680  47.520  1.00  0.00            
ATOM   1850  CA  TYR   113      31.920  90.810  48.960  1.00  0.00            
ATOM   1851  HA  TYR   113      31.480  91.560  49.620  1.00  0.00            
ATOM   1852  CB  TYR   113      30.760  90.140  48.170  1.00  0.00            
ATOM   1853  HB2 TYR   113      31.210  89.620  47.320  1.00  0.00            
ATOM   1854  HB3 TYR   113      30.160  89.450  48.770  1.00  0.00            
ATOM   1855  CG  TYR   113      29.750  91.030  47.460  1.00  0.00            
ATOM   1856  CD1 TYR   113      29.050  90.650  46.290  1.00  0.00            
ATOM   1857  HD1 TYR   113      29.410  89.770  45.780  1.00  0.00            
ATOM   1858  CE1 TYR   113      28.010  91.400  45.770  1.00  0.00            
ATOM   1859  HE1 TYR   113      27.350  91.100  44.970  1.00  0.00            
ATOM   1860  CZ  TYR   113      27.640  92.590  46.400  1.00  0.00            
ATOM   1861  OH  TYR   113      26.560  93.350  45.980  1.00  0.00            
ATOM   1862  HH  TYR   113      25.870  92.770  45.660  1.00  0.00            
ATOM   1863  CE2 TYR   113      28.290  93.010  47.510  1.00  0.00            
ATOM   1864  HE2 TYR   113      28.000  93.980  47.890  1.00  0.00            
ATOM   1865  CD2 TYR   113      29.290  92.230  48.120  1.00  0.00            
ATOM   1866  HD2 TYR   113      29.810  92.540  49.020  1.00  0.00            
ATOM   1867  C   TYR   113      32.570  89.720  49.870  1.00  0.00            
ATOM   1868  O   TYR   113      33.270  88.800  49.340  1.00  0.00            
ATOM   1869  N   PRO   114      32.610  89.940  51.180  1.00  0.00            
ATOM   1870  CD  PRO   114      32.030  91.000  51.960  1.00  0.00            
ATOM   1871  HD2 PRO   114      30.970  91.100  51.760  1.00  0.00            
ATOM   1872  HD3 PRO   114      32.460  91.920  51.550  1.00  0.00            
ATOM   1873  CG  PRO   114      32.270  90.750  53.470  1.00  0.00            
ATOM   1874  HG2 PRO   114      31.380  90.350  53.960  1.00  0.00            
ATOM   1875  HG3 PRO   114      32.590  91.690  53.920  1.00  0.00            
ATOM   1876  CB  PRO   114      33.400  89.670  53.430  1.00  0.00            
ATOM   1877  HB2 PRO   114      33.180  89.110  54.330  1.00  0.00            
ATOM   1878  HB3 PRO   114      34.370  90.160  53.370  1.00  0.00            
ATOM   1879  CA  PRO   114      33.100  88.920  52.160  1.00  0.00            
ATOM   1880  HA  PRO   114      33.970  88.370  51.810  1.00  0.00            
ATOM   1881  C   PRO   114      31.990  87.950  52.470  1.00  0.00            
ATOM   1882  O   PRO   114      30.790  88.240  52.630  1.00  0.00            
ATOM   1883  N   PHE   115      32.420  86.670  52.620  1.00  0.00            
ATOM   1884  H   PHE   115      33.400  86.520  52.410  1.00  0.00            
ATOM   1885  CA  PHE   115      31.680  85.570  53.150  1.00  0.00            
ATOM   1886  HA  PHE   115      30.690  85.880  53.470  1.00  0.00            
ATOM   1887  CB  PHE   115      31.370  84.700  51.950  1.00  0.00            
ATOM   1888  HB2 PHE   115      30.850  83.830  52.360  1.00  0.00            
ATOM   1889  HB3 PHE   115      30.760  85.320  51.290  1.00  0.00            
ATOM   1890  CG  PHE   115      32.610  84.070  51.310  1.00  0.00            
ATOM   1891  CD1 PHE   115      33.320  83.020  51.940  1.00  0.00            
ATOM   1892  HD1 PHE   115      32.920  82.670  52.880  1.00  0.00            
ATOM   1893  CE1 PHE   115      34.400  82.390  51.290  1.00  0.00            
ATOM   1894  HE1 PHE   115      34.840  81.550  51.800  1.00  0.00            
ATOM   1895  CZ  PHE   115      34.910  82.850  50.060  1.00  0.00            
ATOM   1896  HZ  PHE   115      35.730  82.290  49.660  1.00  0.00            
ATOM   1897  CE2 PHE   115      34.180  83.920  49.440  1.00  0.00            
ATOM   1898  HE2 PHE   115      34.500  84.190  48.450  1.00  0.00            
ATOM   1899  CD2 PHE   115      33.170  84.630  50.160  1.00  0.00            
ATOM   1900  HD2 PHE   115      32.690  85.400  49.570  1.00  0.00            
ATOM   1901  C   PHE   115      32.370  84.940  54.340  1.00  0.00            
ATOM   1902  O   PHE   115      33.430  85.350  54.810  1.00  0.00            
ATOM   1903  N   THR   116      31.660  83.990  54.970  1.00  0.00            
ATOM   1904  H   THR   116      30.820  83.750  54.480  1.00  0.00            
ATOM   1905  CA  THR   116      31.980  83.400  56.300  1.00  0.00            
ATOM   1906  HA  THR   116      33.030  83.110  56.250  1.00  0.00            
ATOM   1907  CB  THR   116      31.900  84.510  57.350  1.00  0.00            
ATOM   1908  HB  THR   116      32.700  85.200  57.060  1.00  0.00            
ATOM   1909  CG2 THR   116      30.510  85.260  57.400  1.00  0.00            
ATOM   1910 1HG2 THR   116      30.380  85.750  56.430  1.00  0.00            
ATOM   1911 2HG2 THR   116      29.660  84.620  57.630  1.00  0.00            
ATOM   1912 3HG2 THR   116      30.560  86.080  58.120  1.00  0.00            
ATOM   1913  OG1 THR   116      32.200  84.090  58.610  1.00  0.00            
ATOM   1914  HG1 THR   116      33.110  83.800  58.530  1.00  0.00            
ATOM   1915  C   THR   116      31.250  82.140  56.640  1.00  0.00            
ATOM   1916  O   THR   116      30.040  82.110  56.830  1.00  0.00            
ATOM   1917  N   PHE   117      32.030  81.000  56.750  1.00  0.00            
ATOM   1918  H   PHE   117      33.020  81.160  56.640  1.00  0.00            
ATOM   1919  CA  PHE   117      31.510  79.670  57.040  1.00  0.00            
ATOM   1920  HA  PHE   117      30.420  79.730  57.010  1.00  0.00            
ATOM   1921  CB  PHE   117      31.750  78.680  55.870  1.00  0.00            
ATOM   1922  HB2 PHE   117      32.800  78.420  55.760  1.00  0.00            
ATOM   1923  HB3 PHE   117      31.350  77.680  56.060  1.00  0.00            
ATOM   1924  CG  PHE   117      31.210  79.150  54.510  1.00  0.00            
ATOM   1925  CD1 PHE   117      32.130  79.540  53.490  1.00  0.00            
ATOM   1926  HD1 PHE   117      33.160  79.510  53.830  1.00  0.00            
ATOM   1927  CE1 PHE   117      31.680  79.710  52.160  1.00  0.00            
ATOM   1928  HE1 PHE   117      32.390  79.940  51.380  1.00  0.00            
ATOM   1929  CZ  PHE   117      30.300  79.660  51.870  1.00  0.00            
ATOM   1930  HZ  PHE   117      30.030  79.860  50.850  1.00  0.00            
ATOM   1931  CE2 PHE   117      29.390  79.360  52.920  1.00  0.00            
ATOM   1932  HE2 PHE   117      28.350  79.240  52.640  1.00  0.00            
ATOM   1933  CD2 PHE   117      29.840  79.150  54.200  1.00  0.00            
ATOM   1934  HD2 PHE   117      29.150  78.870  54.990  1.00  0.00            
ATOM   1935  C   PHE   117      32.100  79.060  58.260  1.00  0.00            
ATOM   1936  O   PHE   117      33.310  79.290  58.580  1.00  0.00            
ATOM   1937  N   GLU   118      31.310  78.170  58.830  1.00  0.00            
ATOM   1938  H   GLU   118      30.450  78.050  58.320  1.00  0.00            
ATOM   1939  CA  GLU   118      31.640  77.440  60.110  1.00  0.00            
ATOM   1940  HA  GLU   118      32.710  77.450  60.340  1.00  0.00            
ATOM   1941  CB  GLU   118      30.820  78.100  61.250  1.00  0.00            
ATOM   1942  HB2 GLU   118      29.810  78.240  60.880  1.00  0.00            
ATOM   1943  HB3 GLU   118      30.750  77.400  62.080  1.00  0.00            
ATOM   1944  CG  GLU   118      31.450  79.380  61.780  1.00  0.00            
ATOM   1945  HG2 GLU   118      32.480  79.190  62.090  1.00  0.00            
ATOM   1946  HG3 GLU   118      31.480  80.130  61.000  1.00  0.00            
ATOM   1947  CD  GLU   118      30.850  80.000  63.070  1.00  0.00            
ATOM   1948  OE1 GLU   118      30.370  79.240  63.970  1.00  0.00            
ATOM   1949  OE2 GLU   118      30.960  81.250  63.280  1.00  0.00            
ATOM   1950  C   GLU   118      31.400  75.980  59.850  1.00  0.00            
ATOM   1951  O   GLU   118      30.240  75.470  60.050  1.00  0.00            
ATOM   1952  N   ILE   119      32.410  75.230  59.350  1.00  0.00            
ATOM   1953  H   ILE   119      33.300  75.690  59.260  1.00  0.00            
ATOM   1954  CA  ILE   119      32.400  73.770  59.360  1.00  0.00            
ATOM   1955  HA  ILE   119      31.830  73.420  58.500  1.00  0.00            
ATOM   1956  CB  ILE   119      33.840  73.220  59.150  1.00  0.00            
ATOM   1957  HB  ILE   119      34.350  73.670  60.000  1.00  0.00            
ATOM   1958  CG2 ILE   119      33.920  71.690  59.280  1.00  0.00            
ATOM   1959 1HG2 ILE   119      33.370  71.220  58.460  1.00  0.00            
ATOM   1960 2HG2 ILE   119      34.960  71.350  59.250  1.00  0.00            
ATOM   1961 3HG2 ILE   119      33.450  71.260  60.160  1.00  0.00            
ATOM   1962  CG1 ILE   119      34.460  73.690  57.800  1.00  0.00            
ATOM   1963 2HG1 ILE   119      34.040  73.080  57.000  1.00  0.00            
ATOM   1964 3HG1 ILE   119      34.150  74.730  57.690  1.00  0.00            
ATOM   1965  CD1 ILE   119      36.000  73.630  57.820  1.00  0.00            
ATOM   1966 1HD1 ILE   119      36.350  72.590  57.790  1.00  0.00            
ATOM   1967 2HD1 ILE   119      36.310  74.150  56.910  1.00  0.00            
ATOM   1968 3HD1 ILE   119      36.390  74.080  58.730  1.00  0.00            
ATOM   1969  C   ILE   119      31.760  73.150  60.670  1.00  0.00            
ATOM   1970  O   ILE   119      32.160  73.500  61.750  1.00  0.00            
ATOM   1971  N   PRO   120      30.770  72.250  60.530  1.00  0.00            
ATOM   1972  CD  PRO   120      30.060  72.120  59.300  1.00  0.00            
ATOM   1973  HD2 PRO   120      30.600  71.450  58.620  1.00  0.00            
ATOM   1974  HD3 PRO   120      29.960  73.090  58.820  1.00  0.00            
ATOM   1975  CG  PRO   120      28.730  71.550  59.700  1.00  0.00            
ATOM   1976  HG2 PRO   120      28.200  70.910  58.990  1.00  0.00            
ATOM   1977  HG3 PRO   120      28.080  72.370  60.010  1.00  0.00            
ATOM   1978  CB  PRO   120      29.040  70.650  60.890  1.00  0.00            
ATOM   1979  HB2 PRO   120      29.470  69.730  60.510  1.00  0.00            
ATOM   1980  HB3 PRO   120      28.170  70.480  61.530  1.00  0.00            
ATOM   1981  CA  PRO   120      30.100  71.480  61.580  1.00  0.00            
ATOM   1982  HA  PRO   120      29.600  72.170  62.250  1.00  0.00            
ATOM   1983  C   PRO   120      31.070  70.530  62.320  1.00  0.00            
ATOM   1984  O   PRO   120      31.930  69.990  61.630  1.00  0.00            
ATOM   1985  N   PRO   121      30.950  70.260  63.610  1.00  0.00            
ATOM   1986  CD  PRO   121      29.840  70.760  64.440  1.00  0.00            
ATOM   1987  HD2 PRO   121      28.850  70.600  64.000  1.00  0.00            
ATOM   1988  HD3 PRO   121      29.940  71.830  64.620  1.00  0.00            
ATOM   1989  CG  PRO   121      29.930  70.050  65.730  1.00  0.00            
ATOM   1990  HG2 PRO   121      29.330  69.140  65.660  1.00  0.00            
ATOM   1991  HG3 PRO   121      29.730  70.610  66.640  1.00  0.00            
ATOM   1992  CB  PRO   121      31.390  69.560  65.810  1.00  0.00            
ATOM   1993  HB2 PRO   121      31.480  68.770  66.560  1.00  0.00            
ATOM   1994  HB3 PRO   121      32.000  70.370  66.220  1.00  0.00            
ATOM   1995  CA  PRO   121      31.780  69.350  64.340  1.00  0.00            
ATOM   1996  HA  PRO   121      32.770  69.740  64.100  1.00  0.00            
ATOM   1997  C   PRO   121      31.550  67.910  63.830  1.00  0.00            
ATOM   1998  O   PRO   121      30.520  67.570  63.220  1.00  0.00            
ATOM   1999  N   ASN   122      32.480  67.010  64.100  1.00  0.00            
ATOM   2000  H   ASN   122      33.330  67.390  64.510  1.00  0.00            
ATOM   2001  CA  ASN   122      32.520  65.570  63.840  1.00  0.00            
ATOM   2002  HA  ASN   122      33.460  65.200  64.230  1.00  0.00            
ATOM   2003  CB  ASN   122      31.510  64.810  64.700  1.00  0.00            
ATOM   2004  HB2 ASN   122      30.510  64.860  64.250  1.00  0.00            
ATOM   2005  HB3 ASN   122      31.860  63.790  64.830  1.00  0.00            
ATOM   2006  CG  ASN   122      31.340  65.400  66.100  1.00  0.00            
ATOM   2007  OD1 ASN   122      32.300  65.560  66.790  1.00  0.00            
ATOM   2008  ND2 ASN   122      30.160  65.790  66.490  1.00  0.00            
ATOM   2009 1HD2 ASN   122      30.050  66.050  67.460  1.00  0.00            
ATOM   2010 2HD2 ASN   122      29.270  65.710  66.010  1.00  0.00            
ATOM   2011  C   ASN   122      32.600  65.130  62.300  1.00  0.00            
ATOM   2012  O   ASN   122      32.410  63.940  61.990  1.00  0.00            
ATOM   2013  N   LEU   123      32.680  66.060  61.340  1.00  0.00            
ATOM   2014  H   LEU   123      32.790  67.030  61.580  1.00  0.00            
ATOM   2015  CA  LEU   123      33.010  65.760  59.940  1.00  0.00            
ATOM   2016  HA  LEU   123      32.410  64.910  59.590  1.00  0.00            
ATOM   2017  CB  LEU   123      32.580  66.930  59.090  1.00  0.00            
ATOM   2018  HB2 LEU   123      33.130  67.800  59.450  1.00  0.00            
ATOM   2019  HB3 LEU   123      32.820  66.800  58.040  1.00  0.00            
ATOM   2020  CG  LEU   123      31.180  67.370  59.110  1.00  0.00            
ATOM   2021  HG  LEU   123      30.920  67.820  60.070  1.00  0.00            
ATOM   2022  CD1 LEU   123      31.020  68.530  58.140  1.00  0.00            
ATOM   2023 1HD1 LEU   123      31.060  68.080  57.150  1.00  0.00            
ATOM   2024 2HD1 LEU   123      30.060  68.950  58.420  1.00  0.00            
ATOM   2025 3HD1 LEU   123      31.800  69.290  58.140  1.00  0.00            
ATOM   2026  CD2 LEU   123      30.210  66.250  58.720  1.00  0.00            
ATOM   2027 1HD2 LEU   123      30.310  65.820  57.720  1.00  0.00            
ATOM   2028 2HD2 LEU   123      30.310  65.350  59.340  1.00  0.00            
ATOM   2029 3HD2 LEU   123      29.200  66.640  58.800  1.00  0.00            
ATOM   2030  C   LEU   123      34.430  65.270  59.640  1.00  0.00            
ATOM   2031  O   LEU   123      35.390  65.650  60.330  1.00  0.00            
ATOM   2032  N   PRO   124      34.650  64.410  58.590  1.00  0.00            
ATOM   2033  CD  PRO   124      33.610  64.020  57.620  1.00  0.00            
ATOM   2034  HD2 PRO   124      32.980  64.880  57.380  1.00  0.00            
ATOM   2035  HD3 PRO   124      32.960  63.290  58.110  1.00  0.00            
ATOM   2036  CG  PRO   124      34.370  63.450  56.420  1.00  0.00            
ATOM   2037  HG2 PRO   124      34.590  64.330  55.810  1.00  0.00            
ATOM   2038  HG3 PRO   124      33.790  62.670  55.920  1.00  0.00            
ATOM   2039  CB  PRO   124      35.670  62.880  57.100  1.00  0.00            
ATOM   2040  HB2 PRO   124      36.490  62.760  56.390  1.00  0.00            
ATOM   2041  HB3 PRO   124      35.470  61.880  57.490  1.00  0.00            
ATOM   2042  CA  PRO   124      36.040  63.880  58.240  1.00  0.00            
ATOM   2043  HA  PRO   124      36.580  63.320  59.010  1.00  0.00            
ATOM   2044  C   PRO   124      37.040  64.820  57.610  1.00  0.00            
ATOM   2045  O   PRO   124      36.700  66.050  57.450  1.00  0.00            
ATOM   2046  N   CYS   125      38.280  64.420  57.390  1.00  0.00            
ATOM   2047  H   CYS   125      38.560  63.470  57.610  1.00  0.00            
ATOM   2048  CA  CYS   125      39.350  65.140  56.800  1.00  0.00            
ATOM   2049  HA  CYS   125      39.140  66.180  57.040  1.00  0.00            
ATOM   2050  CB  CYS   125      40.690  64.760  57.330  1.00  0.00            
ATOM   2051  HB2 CYS   125      40.820  63.690  57.220  1.00  0.00            
ATOM   2052  HB3 CYS   125      41.500  65.240  56.770  1.00  0.00            
ATOM   2053  SG  CYS   125      40.660  65.240  59.010  1.00  0.00            
ATOM   2054  HG  CYS   125      41.030  64.060  59.540  1.00  0.00            
ATOM   2055  C   CYS   125      39.420  65.020  55.250  1.00  0.00            
ATOM   2056  O   CYS   125      39.050  64.020  54.660  1.00  0.00            
ATOM   2057  N   SER   126      40.000  66.020  54.570  1.00  0.00            
ATOM   2058  H   SER   126      40.190  66.860  55.090  1.00  0.00            
ATOM   2059  CA  SER   126      40.520  65.920  53.270  1.00  0.00            
ATOM   2060  HA  SER   126      39.760  65.680  52.520  1.00  0.00            
ATOM   2061  CB  SER   126      41.190  67.230  52.950  1.00  0.00            
ATOM   2062  HB2 SER   126      41.930  67.410  53.730  1.00  0.00            
ATOM   2063  HB3 SER   126      41.710  67.110  52.000  1.00  0.00            
ATOM   2064  OG  SER   126      40.310  68.330  52.850  1.00  0.00            
ATOM   2065  HG  SER   126      40.310  68.490  51.910  1.00  0.00            
ATOM   2066  C   SER   126      41.480  64.700  53.130  1.00  0.00            
ATOM   2067  O   SER   126      42.420  64.600  53.880  1.00  0.00            
ATOM   2068  N   VAL   127      41.300  63.870  52.060  1.00  0.00            
ATOM   2069  H   VAL   127      40.480  64.000  51.480  1.00  0.00            
ATOM   2070  CA  VAL   127      42.140  62.620  51.920  1.00  0.00            
ATOM   2071  HA  VAL   127      43.170  62.820  52.190  1.00  0.00            
ATOM   2072  CB  VAL   127      41.590  61.550  52.980  1.00  0.00            
ATOM   2073  HB  VAL   127      41.500  62.100  53.920  1.00  0.00            
ATOM   2074  CG1 VAL   127      40.280  60.840  52.630  1.00  0.00            
ATOM   2075 1HG1 VAL   127      40.420  60.200  51.760  1.00  0.00            
ATOM   2076 2HG1 VAL   127      40.030  60.210  53.470  1.00  0.00            
ATOM   2077 3HG1 VAL   127      39.500  61.520  52.290  1.00  0.00            
ATOM   2078  CG2 VAL   127      42.680  60.530  53.290  1.00  0.00            
ATOM   2079 1HG2 VAL   127      43.640  60.990  53.530  1.00  0.00            
ATOM   2080 2HG2 VAL   127      42.360  59.890  54.110  1.00  0.00            
ATOM   2081 3HG2 VAL   127      42.920  60.010  52.370  1.00  0.00            
ATOM   2082  C   VAL   127      42.090  62.010  50.520  1.00  0.00            
ATOM   2083  O   VAL   127      41.120  62.100  49.830  1.00  0.00            
ATOM   2084  N   THR   128      43.200  61.380  50.070  1.00  0.00            
ATOM   2085  H   THR   128      44.050  61.340  50.610  1.00  0.00            
ATOM   2086  CA  THR   128      43.210  60.510  48.860  1.00  0.00            
ATOM   2087  HA  THR   128      42.150  60.410  48.630  1.00  0.00            
ATOM   2088  CB  THR   128      43.870  61.180  47.640  1.00  0.00            
ATOM   2089  HB  THR   128      43.350  62.120  47.440  1.00  0.00            
ATOM   2090  CG2 THR   128      45.420  61.480  47.760  1.00  0.00            
ATOM   2091 1HG2 THR   128      45.780  61.690  46.750  1.00  0.00            
ATOM   2092 2HG2 THR   128      45.390  62.320  48.450  1.00  0.00            
ATOM   2093 3HG2 THR   128      45.830  60.530  48.110  1.00  0.00            
ATOM   2094  OG1 THR   128      43.750  60.310  46.510  1.00  0.00            
ATOM   2095  HG1 THR   128      43.200  60.830  45.920  1.00  0.00            
ATOM   2096  C   THR   128      43.730  59.120  49.230  1.00  0.00            
ATOM   2097  O   THR   128      44.410  58.970  50.270  1.00  0.00            
ATOM   2098  N   LEU   129      43.400  58.030  48.450  1.00  0.00            
ATOM   2099  H   LEU   129      42.680  58.190  47.770  1.00  0.00            
ATOM   2100  CA  LEU   129      43.680  56.690  48.820  1.00  0.00            
ATOM   2101  HA  LEU   129      44.700  56.660  49.220  1.00  0.00            
ATOM   2102  CB  LEU   129      42.580  56.240  49.870  1.00  0.00            
ATOM   2103  HB2 LEU   129      42.960  56.700  50.780  1.00  0.00            
ATOM   2104  HB3 LEU   129      41.550  56.580  49.750  1.00  0.00            
ATOM   2105  CG  LEU   129      42.400  54.730  50.080  1.00  0.00            
ATOM   2106  HG  LEU   129      42.150  54.210  49.150  1.00  0.00            
ATOM   2107  CD1 LEU   129      43.610  54.050  50.760  1.00  0.00            
ATOM   2108 1HD1 LEU   129      43.350  53.000  50.890  1.00  0.00            
ATOM   2109 2HD1 LEU   129      44.360  53.980  49.970  1.00  0.00            
ATOM   2110 3HD1 LEU   129      44.020  54.440  51.700  1.00  0.00            
ATOM   2111  CD2 LEU   129      41.300  54.600  51.100  1.00  0.00            
ATOM   2112 1HD2 LEU   129      41.600  54.920  52.100  1.00  0.00            
ATOM   2113 2HD2 LEU   129      40.340  55.020  50.800  1.00  0.00            
ATOM   2114 3HD2 LEU   129      41.080  53.540  51.240  1.00  0.00            
ATOM   2115  C   LEU   129      43.720  55.800  47.590  1.00  0.00            
ATOM   2116  O   LEU   129      42.710  55.430  47.010  1.00  0.00            
ATOM   2117  N   GLN   130      44.950  55.510  47.150  1.00  0.00            
ATOM   2118  H   GLN   130      45.730  55.690  47.770  1.00  0.00            
ATOM   2119  CA  GLN   130      45.210  54.730  45.910  1.00  0.00            
ATOM   2120  HA  GLN   130      44.450  55.080  45.200  1.00  0.00            
ATOM   2121  CB  GLN   130      46.670  55.000  45.380  1.00  0.00            
ATOM   2122  HB2 GLN   130      47.370  54.360  45.940  1.00  0.00            
ATOM   2123  HB3 GLN   130      46.830  54.710  44.340  1.00  0.00            
ATOM   2124  CG  GLN   130      47.230  56.340  45.760  1.00  0.00            
ATOM   2125  HG2 GLN   130      47.320  56.490  46.830  1.00  0.00            
ATOM   2126  HG3 GLN   130      48.260  56.450  45.420  1.00  0.00            
ATOM   2127  CD  GLN   130      46.300  57.520  45.340  1.00  0.00            
ATOM   2128  OE1 GLN   130      45.580  57.540  44.290  1.00  0.00            
ATOM   2129  NE2 GLN   130      46.180  58.540  46.140  1.00  0.00            
ATOM   2130 1HE2 GLN   130      45.600  59.240  45.700  1.00  0.00            
ATOM   2131 2HE2 GLN   130      46.530  58.520  47.080  1.00  0.00            
ATOM   2132  C   GLN   130      44.830  53.250  46.080  1.00  0.00            
ATOM   2133  O   GLN   130      45.010  52.660  47.150  1.00  0.00            
ATOM   2134  N   PRO   131      44.370  52.580  44.990  1.00  0.00            
ATOM   2135  CD  PRO   131      44.270  52.970  43.650  1.00  0.00            
ATOM   2136  HD2 PRO   131      45.220  53.280  43.220  1.00  0.00            
ATOM   2137  HD3 PRO   131      43.550  53.780  43.490  1.00  0.00            
ATOM   2138  CG  PRO   131      43.770  51.780  42.780  1.00  0.00            
ATOM   2139  HG2 PRO   131      44.520  51.280  42.170  1.00  0.00            
ATOM   2140  HG3 PRO   131      43.020  52.040  42.030  1.00  0.00            
ATOM   2141  CB  PRO   131      43.180  50.810  43.790  1.00  0.00            
ATOM   2142  HB2 PRO   131      43.290  49.750  43.570  1.00  0.00            
ATOM   2143  HB3 PRO   131      42.100  50.940  43.880  1.00  0.00            
ATOM   2144  CA  PRO   131      43.880  51.160  45.140  1.00  0.00            
ATOM   2145  HA  PRO   131      43.120  51.070  45.910  1.00  0.00            
ATOM   2146  C   PRO   131      45.060  50.220  45.440  1.00  0.00            
ATOM   2147  O   PRO   131      46.230  50.460  45.080  1.00  0.00            
ATOM   2148  N   GLY   132      44.870  49.110  46.150  1.00  0.00            
ATOM   2149  H   GLY   132      43.980  49.010  46.600  1.00  0.00            
ATOM   2150  CA  GLY   132      45.850  48.130  46.410  1.00  0.00            
ATOM   2151  HA2 GLY   132      46.640  48.580  47.020  1.00  0.00            
ATOM   2152  HA3 GLY   132      45.370  47.340  46.990  1.00  0.00            
ATOM   2153  C   GLY   132      46.480  47.610  45.110  1.00  0.00            
ATOM   2154  O   GLY   132      45.910  47.740  43.980  1.00  0.00            
ATOM   2155  N   PRO   133      47.730  47.140  45.130  1.00  0.00            
ATOM   2156  CD  PRO   133      48.570  46.960  46.330  1.00  0.00            
ATOM   2157  HD2 PRO   133      47.990  46.500  47.140  1.00  0.00            
ATOM   2158  HD3 PRO   133      48.970  47.930  46.620  1.00  0.00            
ATOM   2159  CG  PRO   133      49.800  46.150  45.960  1.00  0.00            
ATOM   2160  HG2 PRO   133      49.700  45.110  46.280  1.00  0.00            
ATOM   2161  HG3 PRO   133      50.650  46.630  46.450  1.00  0.00            
ATOM   2162  CB  PRO   133      49.930  46.410  44.420  1.00  0.00            
ATOM   2163  HB2 PRO   133      50.390  45.530  43.960  1.00  0.00            
ATOM   2164  HB3 PRO   133      50.520  47.320  44.260  1.00  0.00            
ATOM   2165  CA  PRO   133      48.470  46.700  43.970  1.00  0.00            
ATOM   2166  HA  PRO   133      48.470  47.490  43.220  1.00  0.00            
ATOM   2167  C   PRO   133      47.920  45.430  43.340  1.00  0.00            
ATOM   2168  O   PRO   133      48.160  45.210  42.190  1.00  0.00            
ATOM   2169  N   GLU   134      47.120  44.640  44.010  1.00  0.00            
ATOM   2170  H   GLU   134      46.960  44.680  45.010  1.00  0.00            
ATOM   2171  CA  GLU   134      46.580  43.380  43.420  1.00  0.00            
ATOM   2172  HA  GLU   134      46.940  43.170  42.410  1.00  0.00            
ATOM   2173  CB  GLU   134      47.170  42.110  44.200  1.00  0.00            
ATOM   2174  HB2 GLU   134      46.900  41.300  43.530  1.00  0.00            
ATOM   2175  HB3 GLU   134      48.250  42.250  44.240  1.00  0.00            
ATOM   2176  CG  GLU   134      46.630  41.860  45.610  1.00  0.00            
ATOM   2177  HG2 GLU   134      45.540  41.860  45.660  1.00  0.00            
ATOM   2178  HG3 GLU   134      46.990  40.870  45.910  1.00  0.00            
ATOM   2179  CD  GLU   134      47.190  42.830  46.660  1.00  0.00            
ATOM   2180  OE1 GLU   134      48.140  42.480  47.460  1.00  0.00            
ATOM   2181  OE2 GLU   134      46.770  44.020  46.700  1.00  0.00            
ATOM   2182  C   GLU   134      45.020  43.340  43.190  1.00  0.00            
ATOM   2183  O   GLU   134      44.440  42.270  42.800  1.00  0.00            
ATOM   2184  N   ASP   135      44.320  44.460  43.420  1.00  0.00            
ATOM   2185  H   ASP   135      44.900  45.240  43.710  1.00  0.00            
ATOM   2186  CA  ASP   135      42.880  44.620  43.180  1.00  0.00            
ATOM   2187  HA  ASP   135      42.460  43.610  43.160  1.00  0.00            
ATOM   2188  CB  ASP   135      42.400  45.420  44.340  1.00  0.00            
ATOM   2189  HB2 ASP   135      42.730  44.940  45.260  1.00  0.00            
ATOM   2190  HB3 ASP   135      42.810  46.430  44.400  1.00  0.00            
ATOM   2191  CG  ASP   135      40.830  45.660  44.310  1.00  0.00            
ATOM   2192  OD1 ASP   135      40.440  46.550  45.080  1.00  0.00            
ATOM   2193  OD2 ASP   135      40.090  44.730  43.990  1.00  0.00            
ATOM   2194  C   ASP   135      42.520  45.250  41.800  1.00  0.00            
ATOM   2195  O   ASP   135      43.290  46.100  41.320  1.00  0.00            
ATOM   2196  N   THR   136      41.280  45.070  41.360  1.00  0.00            
ATOM   2197  H   THR   136      40.620  44.590  41.950  1.00  0.00            
ATOM   2198  CA  THR   136      40.740  45.840  40.200  1.00  0.00            
ATOM   2199  HA  THR   136      41.470  46.300  39.540  1.00  0.00            
ATOM   2200  CB  THR   136      39.880  44.960  39.290  1.00  0.00            
ATOM   2201  HB  THR   136      39.110  44.340  39.750  1.00  0.00            
ATOM   2202  CG2 THR   136      39.180  45.750  38.180  1.00  0.00            
ATOM   2203 1HG2 THR   136      39.910  46.400  37.700  1.00  0.00            
ATOM   2204 2HG2 THR   136      38.790  45.070  37.410  1.00  0.00            
ATOM   2205 3HG2 THR   136      38.290  46.260  38.530  1.00  0.00            
ATOM   2206  OG1 THR   136      40.650  43.970  38.680  1.00  0.00            
ATOM   2207  HG1 THR   136      41.360  43.760  39.290  1.00  0.00            
ATOM   2208  C   THR   136      39.780  46.890  40.790  1.00  0.00            
ATOM   2209  O   THR   136      38.850  46.480  41.480  1.00  0.00            
ATOM   2210  N   GLY   137      40.070  48.180  40.650  1.00  0.00            
ATOM   2211  H   GLY   137      40.800  48.500  40.040  1.00  0.00            
ATOM   2212  CA  GLY   137      39.240  49.280  41.230  1.00  0.00            
ATOM   2213  HA2 GLY   137      38.350  49.530  40.660  1.00  0.00            
ATOM   2214  HA3 GLY   137      38.930  49.000  42.230  1.00  0.00            
ATOM   2215  C   GLY   137      40.080  50.620  41.220  1.00  0.00            
ATOM   2216  O   GLY   137      41.280  50.630  41.040  1.00  0.00            
ATOM   2217  N   LYS   138      39.420  51.720  41.330  1.00  0.00            
ATOM   2218  H   LYS   138      38.420  51.660  41.370  1.00  0.00            
ATOM   2219  CA  LYS   138      39.980  53.060  41.140  1.00  0.00            
ATOM   2220  HA  LYS   138      40.890  53.050  40.540  1.00  0.00            
ATOM   2221  CB  LYS   138      38.880  53.910  40.430  1.00  0.00            
ATOM   2222  HB2 LYS   138      38.110  54.140  41.170  1.00  0.00            
ATOM   2223  HB3 LYS   138      39.290  54.780  39.930  1.00  0.00            
ATOM   2224  CG  LYS   138      38.130  53.200  39.300  1.00  0.00            
ATOM   2225  HG2 LYS   138      38.950  52.890  38.650  1.00  0.00            
ATOM   2226  HG3 LYS   138      37.580  52.320  39.630  1.00  0.00            
ATOM   2227  CD  LYS   138      37.120  54.150  38.640  1.00  0.00            
ATOM   2228  HD2 LYS   138      36.350  54.620  39.250  1.00  0.00            
ATOM   2229  HD3 LYS   138      37.570  55.070  38.270  1.00  0.00            
ATOM   2230  CE  LYS   138      36.310  53.400  37.550  1.00  0.00            
ATOM   2231  HE2 LYS   138      36.920  52.540  37.300  1.00  0.00            
ATOM   2232  HE3 LYS   138      35.400  52.960  37.960  1.00  0.00            
ATOM   2233  NZ  LYS   138      36.000  54.310  36.400  1.00  0.00            
ATOM   2234  HZ1 LYS   138      36.870  54.520  35.940  1.00  0.00            
ATOM   2235  HZ2 LYS   138      35.420  53.770  35.780  1.00  0.00            
ATOM   2236  HZ3 LYS   138      35.620  55.200  36.700  1.00  0.00            
ATOM   2237  C   LYS   138      40.270  53.730  42.510  1.00  0.00            
ATOM   2238  O   LYS   138      39.810  53.220  43.500  1.00  0.00            
ATOM   2239  N   ALA   139      41.030  54.820  42.560  1.00  0.00            
ATOM   2240  H   ALA   139      41.460  55.150  41.710  1.00  0.00            
ATOM   2241  CA  ALA   139      41.250  55.560  43.830  1.00  0.00            
ATOM   2242  HA  ALA   139      41.810  54.990  44.580  1.00  0.00            
ATOM   2243  CB  ALA   139      42.170  56.780  43.520  1.00  0.00            
ATOM   2244  HB1 ALA   139      43.090  56.570  42.970  1.00  0.00            
ATOM   2245  HB2 ALA   139      41.430  57.420  43.030  1.00  0.00            
ATOM   2246  HB3 ALA   139      42.330  57.210  44.510  1.00  0.00            
ATOM   2247  C   ALA   139      39.940  56.060  44.400  1.00  0.00            
ATOM   2248  O   ALA   139      38.890  56.020  43.770  1.00  0.00            
ATOM   2249  N   CYS   140      40.020  56.630  45.560  1.00  0.00            
ATOM   2250  H   CYS   140      40.950  56.700  45.960  1.00  0.00            
ATOM   2251  CA  CYS   140      38.860  57.060  46.380  1.00  0.00            
ATOM   2252  HA  CYS   140      38.090  57.380  45.670  1.00  0.00            
ATOM   2253  CB  CYS   140      38.450  55.870  47.250  1.00  0.00            
ATOM   2254  HB2 CYS   140      38.360  54.950  46.680  1.00  0.00            
ATOM   2255  HB3 CYS   140      39.280  55.690  47.940  1.00  0.00            
ATOM   2256  SG  CYS   140      36.890  56.310  48.110  1.00  0.00            
ATOM   2257  HG  CYS   140      36.360  57.020  47.110  1.00  0.00            
ATOM   2258  C   CYS   140      39.340  58.180  47.340  1.00  0.00            
ATOM   2259  O   CYS   140      40.550  58.190  47.730  1.00  0.00            
ATOM   2260  N   GLY   141      38.470  59.090  47.820  1.00  0.00            
ATOM   2261  H   GLY   141      37.490  58.890  47.640  1.00  0.00            
ATOM   2262  CA  GLY   141      38.800  60.230  48.660  1.00  0.00            
ATOM   2263  HA2 GLY   141      39.420  59.730  49.410  1.00  0.00            
ATOM   2264  HA3 GLY   141      39.450  60.910  48.100  1.00  0.00            
ATOM   2265  C   GLY   141      37.620  61.030  49.200  1.00  0.00            
ATOM   2266  O   GLY   141      36.450  60.670  48.980  1.00  0.00            
ATOM   2267  N   VAL   142      37.860  62.250  49.850  1.00  0.00            
ATOM   2268  H   VAL   142      38.820  62.510  49.980  1.00  0.00            
ATOM   2269  CA  VAL   142      36.850  63.280  50.420  1.00  0.00            
ATOM   2270  HA  VAL   142      35.870  63.180  49.970  1.00  0.00            
ATOM   2271  CB  VAL   142      36.760  63.080  52.000  1.00  0.00            
ATOM   2272  HB  VAL   142      37.770  62.860  52.360  1.00  0.00            
ATOM   2273  CG1 VAL   142      36.100  64.230  52.810  1.00  0.00            
ATOM   2274 1HG1 VAL   142      35.820  63.900  53.810  1.00  0.00            
ATOM   2275 2HG1 VAL   142      36.650  65.170  52.900  1.00  0.00            
ATOM   2276 3HG1 VAL   142      35.230  64.510  52.220  1.00  0.00            
ATOM   2277  CG2 VAL   142      35.800  61.850  52.210  1.00  0.00            
ATOM   2278 1HG2 VAL   142      34.810  62.200  51.890  1.00  0.00            
ATOM   2279 2HG2 VAL   142      36.070  61.020  51.560  1.00  0.00            
ATOM   2280 3HG2 VAL   142      35.850  61.630  53.270  1.00  0.00            
ATOM   2281  C   VAL   142      37.520  64.690  50.090  1.00  0.00            
ATOM   2282  O   VAL   142      38.700  64.880  50.380  1.00  0.00            
ATOM   2283  N   ASP   143      36.860  65.500  49.340  1.00  0.00            
ATOM   2284  H   ASP   143      35.950  65.280  48.950  1.00  0.00            
ATOM   2285  CA  ASP   143      37.310  66.890  49.230  1.00  0.00            
ATOM   2286  HA  ASP   143      38.340  67.060  49.530  1.00  0.00            
ATOM   2287  CB  ASP   143      37.310  67.290  47.790  1.00  0.00            
ATOM   2288  HB2 ASP   143      36.300  67.270  47.390  1.00  0.00            
ATOM   2289  HB3 ASP   143      37.720  68.290  47.670  1.00  0.00            
ATOM   2290  CG  ASP   143      38.200  66.390  46.880  1.00  0.00            
ATOM   2291  OD1 ASP   143      39.470  66.290  47.010  1.00  0.00            
ATOM   2292  OD2 ASP   143      37.650  65.660  45.990  1.00  0.00            
ATOM   2293  C   ASP   143      36.550  67.880  50.090  1.00  0.00            
ATOM   2294  O   ASP   143      35.370  67.700  50.310  1.00  0.00            
ATOM   2295  N   TYR   144      37.130  68.920  50.630  1.00  0.00            
ATOM   2296  H   TYR   144      38.140  68.970  50.610  1.00  0.00            
ATOM   2297  CA  TYR   144      36.420  70.120  51.000  1.00  0.00            
ATOM   2298  HA  TYR   144      35.340  70.010  51.110  1.00  0.00            
ATOM   2299  CB  TYR   144      37.040  70.620  52.280  1.00  0.00            
ATOM   2300  HB2 TYR   144      38.120  70.490  52.250  1.00  0.00            
ATOM   2301  HB3 TYR   144      36.790  71.680  52.360  1.00  0.00            
ATOM   2302  CG  TYR   144      36.450  69.890  53.450  1.00  0.00            
ATOM   2303  CD1 TYR   144      36.770  68.580  53.760  1.00  0.00            
ATOM   2304  HD1 TYR   144      37.530  68.050  53.190  1.00  0.00            
ATOM   2305  CE1 TYR   144      36.160  67.890  54.790  1.00  0.00            
ATOM   2306  HE1 TYR   144      36.460  66.870  54.990  1.00  0.00            
ATOM   2307  CZ  TYR   144      35.260  68.570  55.600  1.00  0.00            
ATOM   2308  OH  TYR   144      34.570  67.930  56.560  1.00  0.00            
ATOM   2309  HH  TYR   144      35.120  67.150  56.670  1.00  0.00            
ATOM   2310  CE2 TYR   144      34.790  69.860  55.250  1.00  0.00            
ATOM   2311  HE2 TYR   144      34.090  70.350  55.910  1.00  0.00            
ATOM   2312  CD2 TYR   144      35.410  70.510  54.180  1.00  0.00            
ATOM   2313  HD2 TYR   144      35.070  71.480  53.840  1.00  0.00            
ATOM   2314  C   TYR   144      36.630  71.240  49.840  1.00  0.00            
ATOM   2315  O   TYR   144      37.650  71.410  49.170  1.00  0.00            
ATOM   2316  N   GLU   145      35.560  71.940  49.480  1.00  0.00            
ATOM   2317  H   GLU   145      34.660  71.880  49.930  1.00  0.00            
ATOM   2318  CA  GLU   145      35.480  72.810  48.280  1.00  0.00            
ATOM   2319  HA  GLU   145      36.510  73.020  48.000  1.00  0.00            
ATOM   2320  CB  GLU   145      34.880  72.010  47.130  1.00  0.00            
ATOM   2321  HB2 GLU   145      35.390  71.060  46.990  1.00  0.00            
ATOM   2322  HB3 GLU   145      33.880  71.690  47.440  1.00  0.00            
ATOM   2323  CG  GLU   145      34.880  72.700  45.790  1.00  0.00            
ATOM   2324  HG2 GLU   145      34.190  73.530  45.970  1.00  0.00            
ATOM   2325  HG3 GLU   145      35.900  73.020  45.580  1.00  0.00            
ATOM   2326  CD  GLU   145      34.420  71.770  44.600  1.00  0.00            
ATOM   2327  OE1 GLU   145      33.720  70.770  44.780  1.00  0.00            
ATOM   2328  OE2 GLU   145      34.920  71.990  43.470  1.00  0.00            
ATOM   2329  C   GLU   145      34.800  74.200  48.570  1.00  0.00            
ATOM   2330  O   GLU   145      33.630  74.230  48.990  1.00  0.00            
ATOM   2331  N   VAL   146      35.530  75.310  48.330  1.00  0.00            
ATOM   2332  H   VAL   146      36.500  75.170  48.080  1.00  0.00            
ATOM   2333  CA  VAL   146      34.990  76.720  48.280  1.00  0.00            
ATOM   2334  HA  VAL   146      34.000  76.790  48.730  1.00  0.00            
ATOM   2335  CB  VAL   146      35.900  77.650  49.000  1.00  0.00            
ATOM   2336  HB  VAL   146      36.910  77.550  48.590  1.00  0.00            
ATOM   2337  CG1 VAL   146      35.500  79.060  48.930  1.00  0.00            
ATOM   2338 1HG1 VAL   146      34.450  79.060  49.240  1.00  0.00            
ATOM   2339 2HG1 VAL   146      36.060  79.670  49.630  1.00  0.00            
ATOM   2340 3HG1 VAL   146      35.550  79.430  47.910  1.00  0.00            
ATOM   2341  CG2 VAL   146      36.010  77.220  50.450  1.00  0.00            
ATOM   2342 1HG2 VAL   146      35.010  77.080  50.870  1.00  0.00            
ATOM   2343 2HG2 VAL   146      36.430  76.230  50.580  1.00  0.00            
ATOM   2344 3HG2 VAL   146      36.610  77.940  51.020  1.00  0.00            
ATOM   2345  C   VAL   146      34.890  77.040  46.820  1.00  0.00            
ATOM   2346  O   VAL   146      35.820  76.860  45.990  1.00  0.00            
ATOM   2347  N   LYS   147      33.680  77.310  46.410  1.00  0.00            
ATOM   2348  H   LYS   147      33.010  77.480  47.150  1.00  0.00            
ATOM   2349  CA  LYS   147      33.270  77.380  44.970  1.00  0.00            
ATOM   2350  HA  LYS   147      34.090  77.590  44.280  1.00  0.00            
ATOM   2351  CB  LYS   147      32.610  76.090  44.530  1.00  0.00            
ATOM   2352  HB2 LYS   147      33.150  75.160  44.730  1.00  0.00            
ATOM   2353  HB3 LYS   147      31.660  75.920  45.030  1.00  0.00            
ATOM   2354  CG  LYS   147      32.360  76.120  43.050  1.00  0.00            
ATOM   2355  HG2 LYS   147      31.550  76.790  42.740  1.00  0.00            
ATOM   2356  HG3 LYS   147      33.240  76.410  42.470  1.00  0.00            
ATOM   2357  CD  LYS   147      31.960  74.780  42.500  1.00  0.00            
ATOM   2358  HD2 LYS   147      32.610  74.030  42.960  1.00  0.00            
ATOM   2359  HD3 LYS   147      30.950  74.500  42.820  1.00  0.00            
ATOM   2360  CE  LYS   147      32.010  74.750  40.960  1.00  0.00            
ATOM   2361  HE2 LYS   147      31.350  75.470  40.460  1.00  0.00            
ATOM   2362  HE3 LYS   147      33.020  75.070  40.720  1.00  0.00            
ATOM   2363  NZ  LYS   147      31.720  73.400  40.340  1.00  0.00            
ATOM   2364  HZ1 LYS   147      32.210  72.600  40.710  1.00  0.00            
ATOM   2365  HZ2 LYS   147      30.740  73.190  40.290  1.00  0.00            
ATOM   2366  HZ3 LYS   147      31.960  73.390  39.360  1.00  0.00            
ATOM   2367  C   LYS   147      32.290  78.550  44.940  1.00  0.00            
ATOM   2368  O   LYS   147      31.530  78.770  45.890  1.00  0.00            
ATOM   2369  N   ALA   148      32.260  79.300  43.800  1.00  0.00            
ATOM   2370  H   ALA   148      32.800  79.030  43.000  1.00  0.00            
ATOM   2371  CA  ALA   148      31.310  80.360  43.450  1.00  0.00            
ATOM   2372  HA  ALA   148      30.390  80.070  43.960  1.00  0.00            
ATOM   2373  CB  ALA   148      31.830  81.680  43.990  1.00  0.00            
ATOM   2374  HB1 ALA   148      31.840  81.730  45.080  1.00  0.00            
ATOM   2375  HB2 ALA   148      32.890  81.710  43.740  1.00  0.00            
ATOM   2376  HB3 ALA   148      31.320  82.550  43.590  1.00  0.00            
ATOM   2377  C   ALA   148      31.020  80.580  41.950  1.00  0.00            
ATOM   2378  O   ALA   148      31.780  80.370  41.040  1.00  0.00            
ATOM   2379  N   PHE   149      29.780  80.970  41.610  1.00  0.00            
ATOM   2380  H   PHE   149      29.170  81.230  42.370  1.00  0.00            
ATOM   2381  CA  PHE   149      29.330  81.240  40.200  1.00  0.00            
ATOM   2382  HA  PHE   149      30.200  81.510  39.600  1.00  0.00            
ATOM   2383  CB  PHE   149      28.730  79.940  39.650  1.00  0.00            
ATOM   2384  HB2 PHE   149      28.450  80.140  38.610  1.00  0.00            
ATOM   2385  HB3 PHE   149      29.440  79.110  39.640  1.00  0.00            
ATOM   2386  CG  PHE   149      27.450  79.490  40.300  1.00  0.00            
ATOM   2387  CD1 PHE   149      27.510  78.520  41.370  1.00  0.00            
ATOM   2388  HD1 PHE   149      28.490  78.190  41.660  1.00  0.00            
ATOM   2389  CE1 PHE   149      26.350  77.970  41.940  1.00  0.00            
ATOM   2390  HE1 PHE   149      26.500  77.230  42.710  1.00  0.00            
ATOM   2391  CZ  PHE   149      25.080  78.460  41.600  1.00  0.00            
ATOM   2392  HZ  PHE   149      24.210  78.060  42.090  1.00  0.00            
ATOM   2393  CE2 PHE   149      24.980  79.290  40.490  1.00  0.00            
ATOM   2394  HE2 PHE   149      23.980  79.570  40.200  1.00  0.00            
ATOM   2395  CD2 PHE   149      26.180  79.880  39.880  1.00  0.00            
ATOM   2396  HD2 PHE   149      26.090  80.570  39.060  1.00  0.00            
ATOM   2397  C   PHE   149      28.350  82.450  40.120  1.00  0.00            
ATOM   2398  O   PHE   149      27.780  82.840  41.200  1.00  0.00            
ATOM   2399  N   CYS   150      28.170  83.070  38.920  1.00  0.00            
ATOM   2400  H   CYS   150      28.750  82.640  38.210  1.00  0.00            
ATOM   2401  CA  CYS   150      27.280  84.200  38.710  1.00  0.00            
ATOM   2402  HA  CYS   150      26.810  84.330  39.690  1.00  0.00            
ATOM   2403  CB  CYS   150      28.130  85.390  38.440  1.00  0.00            
ATOM   2404  HB2 CYS   150      28.860  85.510  39.250  1.00  0.00            
ATOM   2405  HB3 CYS   150      28.610  85.190  37.490  1.00  0.00            
ATOM   2406  SG  CYS   150      27.050  86.750  38.200  1.00  0.00            
ATOM   2407  HG  CYS   150      26.260  86.580  39.260  1.00  0.00            
ATOM   2408  C   CYS   150      26.190  83.780  37.700  1.00  0.00            
ATOM   2409  O   CYS   150      26.550  83.230  36.630  1.00  0.00            
ATOM   2410  N   ALA   151      24.850  83.840  38.000  1.00  0.00            
ATOM   2411  H   ALA   151      24.650  84.390  38.820  1.00  0.00            
ATOM   2412  CA  ALA   151      23.740  83.250  37.220  1.00  0.00            
ATOM   2413  HA  ALA   151      23.930  83.400  36.150  1.00  0.00            
ATOM   2414  CB  ALA   151      23.660  81.760  37.480  1.00  0.00            
ATOM   2415  HB1 ALA   151      23.520  81.550  38.540  1.00  0.00            
ATOM   2416  HB2 ALA   151      22.790  81.340  36.970  1.00  0.00            
ATOM   2417  HB3 ALA   151      24.550  81.290  37.060  1.00  0.00            
ATOM   2418  C   ALA   151      22.390  83.960  37.540  1.00  0.00            
ATOM   2419  O   ALA   151      22.260  84.870  38.370  1.00  0.00            
ATOM   2420  N   GLU   152      21.320  83.690  36.790  1.00  0.00            
ATOM   2421  H   GLU   152      21.270  82.880  36.180  1.00  0.00            
ATOM   2422  CA  GLU   152      19.980  84.250  37.100  1.00  0.00            
ATOM   2423  HA  GLU   152      20.000  85.330  37.220  1.00  0.00            
ATOM   2424  CB  GLU   152      19.060  83.970  35.900  1.00  0.00            
ATOM   2425  HB2 GLU   152      18.150  84.550  36.060  1.00  0.00            
ATOM   2426  HB3 GLU   152      19.530  84.300  34.970  1.00  0.00            
ATOM   2427  CG  GLU   152      18.740  82.460  35.830  1.00  0.00            
ATOM   2428  HG2 GLU   152      19.630  81.850  35.680  1.00  0.00            
ATOM   2429  HG3 GLU   152      18.190  82.100  36.700  1.00  0.00            
ATOM   2430  CD  GLU   152      17.740  82.240  34.690  1.00  0.00            
ATOM   2431  OE1 GLU   152      16.580  82.790  34.750  1.00  0.00            
ATOM   2432  OE2 GLU   152      18.150  81.630  33.690  1.00  0.00            
ATOM   2433  C   GLU   152      19.410  83.680  38.450  1.00  0.00            
ATOM   2434  O   GLU   152      18.640  84.320  39.140  1.00  0.00            
ATOM   2435  N   ASN   153      19.910  82.520  38.840  1.00  0.00            
ATOM   2436  H   ASN   153      20.680  82.150  38.310  1.00  0.00            
ATOM   2437  CA  ASN   153      19.530  81.810  40.070  1.00  0.00            
ATOM   2438  HA  ASN   153      19.210  82.590  40.750  1.00  0.00            
ATOM   2439  CB  ASN   153      18.270  80.910  39.690  1.00  0.00            
ATOM   2440  HB2 ASN   153      17.520  81.550  39.220  1.00  0.00            
ATOM   2441  HB3 ASN   153      18.500  80.160  38.940  1.00  0.00            
ATOM   2442  CG  ASN   153      17.530  80.230  40.830  1.00  0.00            
ATOM   2443  OD1 ASN   153      17.430  80.940  41.850  1.00  0.00            
ATOM   2444  ND2 ASN   153      17.090  78.950  40.790  1.00  0.00            
ATOM   2445 1HD2 ASN   153      16.500  78.590  41.530  1.00  0.00            
ATOM   2446 2HD2 ASN   153      17.090  78.380  39.960  1.00  0.00            
ATOM   2447  C   ASN   153      20.570  80.850  40.660  1.00  0.00            
ATOM   2448  O   ASN   153      21.450  80.390  39.960  1.00  0.00            
ATOM   2449  N   LEU   154      20.410  80.350  41.890  1.00  0.00            
ATOM   2450  H   LEU   154      19.730  80.840  42.450  1.00  0.00            
ATOM   2451  CA  LEU   154      21.300  79.360  42.600  1.00  0.00            
ATOM   2452  HA  LEU   154      22.350  79.590  42.420  1.00  0.00            
ATOM   2453  CB  LEU   154      21.080  79.630  44.100  1.00  0.00            
ATOM   2454  HB2 LEU   154      21.510  80.590  44.380  1.00  0.00            
ATOM   2455  HB3 LEU   154      20.000  79.570  44.250  1.00  0.00            
ATOM   2456  CG  LEU   154      21.700  78.700  45.190  1.00  0.00            
ATOM   2457  HG  LEU   154      21.420  77.660  45.030  1.00  0.00            
ATOM   2458  CD1 LEU   154      23.210  78.830  45.340  1.00  0.00            
ATOM   2459 1HD1 LEU   154      23.470  79.850  45.620  1.00  0.00            
ATOM   2460 2HD1 LEU   154      23.540  78.090  46.060  1.00  0.00            
ATOM   2461 3HD1 LEU   154      23.660  78.510  44.400  1.00  0.00            
ATOM   2462  CD2 LEU   154      21.070  79.110  46.560  1.00  0.00            
ATOM   2463 1HD2 LEU   154      21.140  80.150  46.860  1.00  0.00            
ATOM   2464 2HD2 LEU   154      20.010  78.860  46.470  1.00  0.00            
ATOM   2465 3HD2 LEU   154      21.530  78.540  47.360  1.00  0.00            
ATOM   2466  C   LEU   154      21.120  77.840  42.270  1.00  0.00            
ATOM   2467  O   LEU   154      21.980  77.030  42.610  1.00  0.00            
ATOM   2468  N   GLU   155      20.090  77.440  41.490  1.00  0.00            
ATOM   2469  H   GLU   155      19.420  78.170  41.300  1.00  0.00            
ATOM   2470  CA  GLU   155      19.850  76.110  40.970  1.00  0.00            
ATOM   2471  HA  GLU   155      20.520  75.520  41.590  1.00  0.00            
ATOM   2472  CB  GLU   155      18.430  75.640  41.370  1.00  0.00            
ATOM   2473  HB2 GLU   155      17.660  76.260  40.900  1.00  0.00            
ATOM   2474  HB3 GLU   155      18.200  74.690  40.870  1.00  0.00            
ATOM   2475  CG  GLU   155      18.250  75.520  42.870  1.00  0.00            
ATOM   2476  HG2 GLU   155      18.790  76.330  43.370  1.00  0.00            
ATOM   2477  HG3 GLU   155      17.180  75.730  42.940  1.00  0.00            
ATOM   2478  CD  GLU   155      18.670  74.240  43.500  1.00  0.00            
ATOM   2479  OE1 GLU   155      18.330  73.170  42.930  1.00  0.00            
ATOM   2480  OE2 GLU   155      19.270  74.250  44.550  1.00  0.00            
ATOM   2481  C   GLU   155      20.250  75.990  39.490  1.00  0.00            
ATOM   2482  O   GLU   155      20.270  74.900  38.940  1.00  0.00            
ATOM   2483  N   GLU   156      20.480  77.150  38.780  1.00  0.00            
ATOM   2484  H   GLU   156      20.550  77.980  39.350  1.00  0.00            
ATOM   2485  CA  GLU   156      21.050  77.160  37.380  1.00  0.00            
ATOM   2486  HA  GLU   156      20.360  76.660  36.700  1.00  0.00            
ATOM   2487  CB  GLU   156      21.360  78.650  37.000  1.00  0.00            
ATOM   2488  HB2 GLU   156      20.500  79.300  37.160  1.00  0.00            
ATOM   2489  HB3 GLU   156      22.080  79.030  37.720  1.00  0.00            
ATOM   2490  CG  GLU   156      21.960  78.830  35.600  1.00  0.00            
ATOM   2491  HG2 GLU   156      22.260  79.870  35.540  1.00  0.00            
ATOM   2492  HG3 GLU   156      22.790  78.140  35.430  1.00  0.00            
ATOM   2493  CD  GLU   156      20.900  78.760  34.470  1.00  0.00            
ATOM   2494  OE1 GLU   156      19.920  77.980  34.460  1.00  0.00            
ATOM   2495  OE2 GLU   156      21.100  79.540  33.550  1.00  0.00            
ATOM   2496  C   GLU   156      22.340  76.390  37.270  1.00  0.00            
ATOM   2497  O   GLU   156      23.180  76.500  38.150  1.00  0.00            
ATOM   2498  N   LYS   157      22.530  75.590  36.230  1.00  0.00            
ATOM   2499  H   LYS   157      21.820  75.490  35.520  1.00  0.00            
ATOM   2500  CA  LYS   157      23.710  74.700  36.090  1.00  0.00            
ATOM   2501  HA  LYS   157      24.120  74.560  37.090  1.00  0.00            
ATOM   2502  CB  LYS   157      23.300  73.390  35.380  1.00  0.00            
ATOM   2503  HB2 LYS   157      23.090  73.570  34.330  1.00  0.00            
ATOM   2504  HB3 LYS   157      24.140  72.710  35.510  1.00  0.00            
ATOM   2505  CG  LYS   157      22.030  72.810  36.100  1.00  0.00            
ATOM   2506  HG2 LYS   157      21.270  73.590  36.060  1.00  0.00            
ATOM   2507  HG3 LYS   157      21.710  71.940  35.540  1.00  0.00            
ATOM   2508  CD  LYS   157      22.210  72.450  37.570  1.00  0.00            
ATOM   2509  HD2 LYS   157      23.020  71.740  37.770  1.00  0.00            
ATOM   2510  HD3 LYS   157      22.380  73.340  38.180  1.00  0.00            
ATOM   2511  CE  LYS   157      20.880  71.830  38.030  1.00  0.00            
ATOM   2512  HE2 LYS   157      20.120  72.560  37.750  1.00  0.00            
ATOM   2513  HE3 LYS   157      20.660  71.020  37.330  1.00  0.00            
ATOM   2514  NZ  LYS   157      20.800  71.490  39.410  1.00  0.00            
ATOM   2515  HZ1 LYS   157      21.290  72.130  40.020  1.00  0.00            
ATOM   2516  HZ2 LYS   157      19.840  71.320  39.660  1.00  0.00            
ATOM   2517  HZ3 LYS   157      21.210  70.590  39.640  1.00  0.00            
ATOM   2518  C   LYS   157      24.860  75.360  35.240  1.00  0.00            
ATOM   2519  O   LYS   157      24.550  75.950  34.190  1.00  0.00            
ATOM   2520  N   ILE   158      26.110  75.200  35.610  1.00  0.00            
ATOM   2521  H   ILE   158      26.260  74.510  36.330  1.00  0.00            
ATOM   2522  CA  ILE   158      27.200  76.040  35.130  1.00  0.00            
ATOM   2523  HA  ILE   158      26.940  76.440  34.150  1.00  0.00            
ATOM   2524  CB  ILE   158      27.500  77.140  36.180  1.00  0.00            
ATOM   2525  HB  ILE   158      27.920  76.760  37.100  1.00  0.00            
ATOM   2526  CG2 ILE   158      28.490  78.190  35.580  1.00  0.00            
ATOM   2527 1HG2 ILE   158      28.350  78.360  34.520  1.00  0.00            
ATOM   2528 2HG2 ILE   158      28.490  79.150  36.090  1.00  0.00            
ATOM   2529 3HG2 ILE   158      29.520  77.890  35.770  1.00  0.00            
ATOM   2530  CG1 ILE   158      26.220  77.960  36.550  1.00  0.00            
ATOM   2531 2HG1 ILE   158      25.350  77.390  36.890  1.00  0.00            
ATOM   2532 3HG1 ILE   158      26.560  78.490  37.440  1.00  0.00            
ATOM   2533  CD1 ILE   158      25.710  78.940  35.490  1.00  0.00            
ATOM   2534 1HD1 ILE   158      25.500  78.390  34.570  1.00  0.00            
ATOM   2535 2HD1 ILE   158      24.790  79.430  35.830  1.00  0.00            
ATOM   2536 3HD1 ILE   158      26.440  79.730  35.380  1.00  0.00            
ATOM   2537  C   ILE   158      28.490  75.270  34.950  1.00  0.00            
ATOM   2538  O   ILE   158      28.960  74.590  35.880  1.00  0.00            
ATOM   2539  N   HIE   159      29.160  75.520  33.770  1.00  0.00            
ATOM   2540  H   HIE   159      28.900  76.360  33.280  1.00  0.00            
ATOM   2541  CA  HIE   159      30.310  74.790  33.230  1.00  0.00            
ATOM   2542  HA  HIE   159      30.040  73.740  33.340  1.00  0.00            
ATOM   2543  CB  HIE   159      30.380  75.070  31.730  1.00  0.00            
ATOM   2544  HB2 HIE   159      29.480  74.810  31.170  1.00  0.00            
ATOM   2545  HB3 HIE   159      30.510  76.140  31.540  1.00  0.00            
ATOM   2546  CG  HIE   159      31.450  74.330  31.040  1.00  0.00            
ATOM   2547  ND1 HIE   159      32.610  74.880  30.450  1.00  0.00            
ATOM   2548  CE1 HIE   159      33.370  73.840  30.150  1.00  0.00            
ATOM   2549  HE1 HIE   159      34.320  73.910  29.630  1.00  0.00            
ATOM   2550  NE2 HIE   159      32.780  72.670  30.480  1.00  0.00            
ATOM   2551  HE2 HIE   159      32.990  71.820  29.980  1.00  0.00            
ATOM   2552  CD2 HIE   159      31.550  72.970  30.950  1.00  0.00            
ATOM   2553  HD2 HIE   159      30.830  72.240  31.280  1.00  0.00            
ATOM   2554  C   HIE   159      31.650  75.170  33.880  1.00  0.00            
ATOM   2555  O   HIE   159      31.900  76.220  34.450  1.00  0.00            
ATOM   2556  N   LYS   160      32.690  74.280  33.690  1.00  0.00            
ATOM   2557  H   LYS   160      32.420  73.490  33.130  1.00  0.00            
ATOM   2558  CA  LYS   160      34.110  74.350  34.170  1.00  0.00            
ATOM   2559  HA  LYS   160      34.110  74.430  35.250  1.00  0.00            
ATOM   2560  CB  LYS   160      34.820  73.080  33.700  1.00  0.00            
ATOM   2561  HB2 LYS   160      34.170  72.250  34.010  1.00  0.00            
ATOM   2562  HB3 LYS   160      34.840  73.080  32.610  1.00  0.00            
ATOM   2563  CG  LYS   160      36.240  72.750  34.120  1.00  0.00            
ATOM   2564  HG2 LYS   160      36.870  73.550  33.730  1.00  0.00            
ATOM   2565  HG3 LYS   160      36.290  72.640  35.200  1.00  0.00            
ATOM   2566  CD  LYS   160      36.720  71.520  33.400  1.00  0.00            
ATOM   2567  HD2 LYS   160      36.070  70.680  33.640  1.00  0.00            
ATOM   2568  HD3 LYS   160      36.710  71.680  32.320  1.00  0.00            
ATOM   2569  CE  LYS   160      38.150  71.130  33.780  1.00  0.00            
ATOM   2570  HE2 LYS   160      38.090  71.110  34.870  1.00  0.00            
ATOM   2571  HE3 LYS   160      38.240  70.080  33.480  1.00  0.00            
ATOM   2572  NZ  LYS   160      39.210  72.090  33.390  1.00  0.00            
ATOM   2573  HZ1 LYS   160      40.040  71.520  33.470  1.00  0.00            
ATOM   2574  HZ2 LYS   160      39.260  72.440  32.440  1.00  0.00            
ATOM   2575  HZ3 LYS   160      39.240  72.830  34.080  1.00  0.00            
ATOM   2576  C   LYS   160      34.880  75.590  33.650  1.00  0.00            
ATOM   2577  O   LYS   160      35.740  76.110  34.430  1.00  0.00            
ATOM   2578  N   ARG   161      34.470  76.190  32.520  1.00  0.00            
ATOM   2579  H   ARG   161      34.050  75.610  31.810  1.00  0.00            
ATOM   2580  CA  ARG   161      34.910  77.520  31.990  1.00  0.00            
ATOM   2581  HA  ARG   161      35.980  77.530  32.190  1.00  0.00            
ATOM   2582  CB  ARG   161      34.730  77.600  30.460  1.00  0.00            
ATOM   2583  HB2 ARG   161      35.480  76.900  30.080  1.00  0.00            
ATOM   2584  HB3 ARG   161      33.710  77.310  30.250  1.00  0.00            
ATOM   2585  CG  ARG   161      35.290  78.950  29.930  1.00  0.00            
ATOM   2586  HG2 ARG   161      34.580  79.780  29.960  1.00  0.00            
ATOM   2587  HG3 ARG   161      36.090  79.250  30.600  1.00  0.00            
ATOM   2588  CD  ARG   161      35.860  78.910  28.530  1.00  0.00            
ATOM   2589  HD2 ARG   161      36.530  78.050  28.440  1.00  0.00            
ATOM   2590  HD3 ARG   161      34.990  78.790  27.890  1.00  0.00            
ATOM   2591  NE  ARG   161      36.560  80.150  28.230  1.00  0.00            
ATOM   2592  HE  ARG   161      36.050  80.880  27.750  1.00  0.00            
ATOM   2593  CZ  ARG   161      37.820  80.480  28.600  1.00  0.00            
ATOM   2594  NH1 ARG   161      38.630  79.810  29.240  1.00  0.00            
ATOM   2595 1HH1 ARG   161      38.440  78.830  29.410  1.00  0.00            
ATOM   2596 2HH1 ARG   161      39.570  80.170  29.290  1.00  0.00            
ATOM   2597  NH2 ARG   161      38.240  81.690  28.270  1.00  0.00            
ATOM   2598 1HH2 ARG   161      37.590  82.340  27.850  1.00  0.00            
ATOM   2599 2HH2 ARG   161      39.210  81.960  28.320  1.00  0.00            
ATOM   2600  C   ARG   161      34.430  78.740  32.820  1.00  0.00            
ATOM   2601  O   ARG   161      34.970  79.780  32.830  1.00  0.00            
ATOM   2602  N   ASN   162      33.360  78.570  33.530  1.00  0.00            
ATOM   2603  H   ASN   162      33.140  77.650  33.870  1.00  0.00            
ATOM   2604  CA  ASN   162      32.460  79.650  34.000  1.00  0.00            
ATOM   2605  HA  ASN   162      32.850  80.610  33.660  1.00  0.00            
ATOM   2606  CB  ASN   162      31.140  79.380  33.260  1.00  0.00            
ATOM   2607  HB2 ASN   162      30.810  78.360  33.470  1.00  0.00            
ATOM   2608  HB3 ASN   162      30.420  80.100  33.660  1.00  0.00            
ATOM   2609  CG  ASN   162      31.290  79.570  31.780  1.00  0.00            
ATOM   2610  OD1 ASN   162      31.450  78.580  31.020  1.00  0.00            
ATOM   2611  ND2 ASN   162      31.400  80.800  31.350  1.00  0.00            
ATOM   2612 1HD2 ASN   162      31.630  80.970  30.380  1.00  0.00            
ATOM   2613 2HD2 ASN   162      31.540  81.560  32.010  1.00  0.00            
ATOM   2614  C   ASN   162      32.320  79.850  35.510  1.00  0.00            
ATOM   2615  O   ASN   162      32.140  81.000  35.910  1.00  0.00            
ATOM   2616  N   SER   163      32.330  78.760  36.330  1.00  0.00            
ATOM   2617  H   SER   163      32.370  77.840  35.930  1.00  0.00            
ATOM   2618  CA  SER   163      32.400  78.740  37.740  1.00  0.00            
ATOM   2619  HA  SER   163      31.870  79.600  38.140  1.00  0.00            
ATOM   2620  CB  SER   163      31.660  77.540  38.330  1.00  0.00            
ATOM   2621  HB2 SER   163      31.680  77.650  39.410  1.00  0.00            
ATOM   2622  HB3 SER   163      30.640  77.500  37.950  1.00  0.00            
ATOM   2623  OG  SER   163      32.260  76.310  38.010  1.00  0.00            
ATOM   2624  HG  SER   163      31.540  75.680  37.980  1.00  0.00            
ATOM   2625  C   SER   163      33.880  78.870  38.250  1.00  0.00            
ATOM   2626  O   SER   163      34.840  78.330  37.560  1.00  0.00            
ATOM   2627  N   VAL   164      34.050  79.400  39.460  1.00  0.00            
ATOM   2628  H   VAL   164      33.270  79.950  39.790  1.00  0.00            
ATOM   2629  CA  VAL   164      35.330  79.530  40.220  1.00  0.00            
ATOM   2630  HA  VAL   164      36.080  79.230  39.490  1.00  0.00            
ATOM   2631  CB  VAL   164      35.670  80.980  40.580  1.00  0.00            
ATOM   2632  HB  VAL   164      35.580  81.630  39.710  1.00  0.00            
ATOM   2633  CG1 VAL   164      34.860  81.680  41.650  1.00  0.00            
ATOM   2634 1HG1 VAL   164      33.800  81.430  41.500  1.00  0.00            
ATOM   2635 2HG1 VAL   164      35.150  81.330  42.640  1.00  0.00            
ATOM   2636 3HG1 VAL   164      35.000  82.760  41.650  1.00  0.00            
ATOM   2637  CG2 VAL   164      37.180  80.980  40.940  1.00  0.00            
ATOM   2638 1HG2 VAL   164      37.510  80.500  41.870  1.00  0.00            
ATOM   2639 2HG2 VAL   164      37.690  80.520  40.090  1.00  0.00            
ATOM   2640 3HG2 VAL   164      37.410  82.030  41.110  1.00  0.00            
ATOM   2641  C   VAL   164      35.440  78.540  41.390  1.00  0.00            
ATOM   2642  O   VAL   164      34.460  78.440  42.220  1.00  0.00            
ATOM   2643  N   ARG   165      36.490  77.730  41.540  1.00  0.00            
ATOM   2644  H   ARG   165      37.230  77.740  40.850  1.00  0.00            
ATOM   2645  CA  ARG   165      36.640  76.700  42.640  1.00  0.00            
ATOM   2646  HA  ARG   165      36.020  76.890  43.520  1.00  0.00            
ATOM   2647  CB  ARG   165      36.130  75.290  42.190  1.00  0.00            
ATOM   2648  HB2 ARG   165      36.230  74.700  43.100  1.00  0.00            
ATOM   2649  HB3 ARG   165      35.100  75.470  41.870  1.00  0.00            
ATOM   2650  CG  ARG   165      37.000  74.550  41.080  1.00  0.00            
ATOM   2651  HG2 ARG   165      37.100  75.260  40.250  1.00  0.00            
ATOM   2652  HG3 ARG   165      37.940  74.290  41.550  1.00  0.00            
ATOM   2653  CD  ARG   165      36.360  73.240  40.590  1.00  0.00            
ATOM   2654  HD2 ARG   165      35.270  73.270  40.520  1.00  0.00            
ATOM   2655  HD3 ARG   165      36.690  73.110  39.560  1.00  0.00            
ATOM   2656  NE  ARG   165      36.750  72.110  41.490  1.00  0.00            
ATOM   2657  HE  ARG   165      36.050  71.830  42.160  1.00  0.00            
ATOM   2658  CZ  ARG   165      37.780  71.320  41.360  1.00  0.00            
ATOM   2659  NH1 ARG   165      38.770  71.550  40.600  1.00  0.00            
ATOM   2660 1HH1 ARG   165      38.830  72.420  40.100  1.00  0.00            
ATOM   2661 2HH1 ARG   165      39.440  70.810  40.460  1.00  0.00            
ATOM   2662  NH2 ARG   165      37.910  70.220  42.010  1.00  0.00            
ATOM   2663 1HH2 ARG   165      37.210  69.880  42.660  1.00  0.00            
ATOM   2664 2HH2 ARG   165      38.670  69.600  41.770  1.00  0.00            
ATOM   2665  C   ARG   165      38.060  76.620  43.230  1.00  0.00            
ATOM   2666  O   ARG   165      39.090  76.830  42.540  1.00  0.00            
ATOM   2667  N   LEU   166      38.110  76.360  44.520  1.00  0.00            
ATOM   2668  H   LEU   166      37.230  76.110  44.960  1.00  0.00            
ATOM   2669  CA  LEU   166      39.240  76.280  45.440  1.00  0.00            
ATOM   2670  HA  LEU   166      40.100  76.100  44.790  1.00  0.00            
ATOM   2671  CB  LEU   166      39.430  77.620  46.330  1.00  0.00            
ATOM   2672  HB2 LEU   166      38.490  77.840  46.840  1.00  0.00            
ATOM   2673  HB3 LEU   166      40.110  77.390  47.160  1.00  0.00            
ATOM   2674  CG  LEU   166      39.840  78.900  45.520  1.00  0.00            
ATOM   2675  HG  LEU   166      40.440  78.560  44.680  1.00  0.00            
ATOM   2676  CD1 LEU   166      38.650  79.630  44.880  1.00  0.00            
ATOM   2677 1HD1 LEU   166      39.020  80.590  44.530  1.00  0.00            
ATOM   2678 2HD1 LEU   166      38.230  78.980  44.110  1.00  0.00            
ATOM   2679 3HD1 LEU   166      37.800  79.800  45.530  1.00  0.00            
ATOM   2680  CD2 LEU   166      40.640  79.860  46.400  1.00  0.00            
ATOM   2681 1HD2 LEU   166      40.980  80.790  45.940  1.00  0.00            
ATOM   2682 2HD2 LEU   166      40.060  80.140  47.280  1.00  0.00            
ATOM   2683 3HD2 LEU   166      41.510  79.230  46.590  1.00  0.00            
ATOM   2684  C   LEU   166      39.000  75.030  46.250  1.00  0.00            
ATOM   2685  O   LEU   166      38.420  75.100  47.340  1.00  0.00            
ATOM   2686  N   VAL   167      39.520  73.840  45.820  1.00  0.00            
ATOM   2687  H   VAL   167      39.940  73.780  44.910  1.00  0.00            
ATOM   2688  CA  VAL   167      39.630  72.720  46.750  1.00  0.00            
ATOM   2689  HA  VAL   167      38.660  72.540  47.220  1.00  0.00            
ATOM   2690  CB  VAL   167      40.020  71.390  46.020  1.00  0.00            
ATOM   2691  HB  VAL   167      40.620  71.520  45.120  1.00  0.00            
ATOM   2692  CG1 VAL   167      40.710  70.380  47.040  1.00  0.00            
ATOM   2693 1HG1 VAL   167      41.690  70.670  47.410  1.00  0.00            
ATOM   2694 2HG1 VAL   167      40.090  70.390  47.940  1.00  0.00            
ATOM   2695 3HG1 VAL   167      40.870  69.400  46.590  1.00  0.00            
ATOM   2696  CG2 VAL   167      38.660  70.840  45.620  1.00  0.00            
ATOM   2697 1HG2 VAL   167      37.950  70.710  46.430  1.00  0.00            
ATOM   2698 2HG2 VAL   167      38.320  71.390  44.740  1.00  0.00            
ATOM   2699 3HG2 VAL   167      38.750  69.800  45.290  1.00  0.00            
ATOM   2700  C   VAL   167      40.600  73.040  47.890  1.00  0.00            
ATOM   2701  O   VAL   167      41.650  73.680  47.630  1.00  0.00            
ATOM   2702  N   ILE   168      40.170  72.890  49.130  1.00  0.00            
ATOM   2703  H   ILE   168      39.320  72.340  49.160  1.00  0.00            
ATOM   2704  CA  ILE   168      40.890  73.140  50.330  1.00  0.00            
ATOM   2705  HA  ILE   168      41.890  73.510  50.090  1.00  0.00            
ATOM   2706  CB  ILE   168      40.180  74.240  51.170  1.00  0.00            
ATOM   2707  HB  ILE   168      40.720  74.250  52.120  1.00  0.00            
ATOM   2708  CG2 ILE   168      40.260  75.610  50.550  1.00  0.00            
ATOM   2709 1HG2 ILE   168      40.070  76.310  51.360  1.00  0.00            
ATOM   2710 2HG2 ILE   168      41.320  75.750  50.310  1.00  0.00            
ATOM   2711 3HG2 ILE   168      39.730  75.780  49.610  1.00  0.00            
ATOM   2712  CG1 ILE   168      38.720  73.870  51.520  1.00  0.00            
ATOM   2713 2HG1 ILE   168      37.980  74.020  50.740  1.00  0.00            
ATOM   2714 3HG1 ILE   168      38.730  72.860  51.920  1.00  0.00            
ATOM   2715  CD1 ILE   168      38.270  74.660  52.760  1.00  0.00            
ATOM   2716 1HD1 ILE   168      38.180  75.730  52.530  1.00  0.00            
ATOM   2717 2HD1 ILE   168      37.380  74.150  53.130  1.00  0.00            
ATOM   2718 3HD1 ILE   168      39.080  74.510  53.470  1.00  0.00            
ATOM   2719  C   ILE   168      41.120  71.940  51.190  1.00  0.00            
ATOM   2720  O   ILE   168      40.490  70.890  51.180  1.00  0.00            
ATOM   2721  N   ARG   169      42.220  71.900  51.960  1.00  0.00            
ATOM   2722  H   ARG   169      42.850  72.690  51.870  1.00  0.00            
ATOM   2723  CA  ARG   169      42.830  70.740  52.700  1.00  0.00            
ATOM   2724  HA  ARG   169      42.320  69.840  52.350  1.00  0.00            
ATOM   2725  CB  ARG   169      44.320  70.500  52.340  1.00  0.00            
ATOM   2726  HB2 ARG   169      44.510  70.750  51.300  1.00  0.00            
ATOM   2727  HB3 ARG   169      44.880  71.250  52.910  1.00  0.00            
ATOM   2728  CG  ARG   169      44.780  69.080  52.710  1.00  0.00            
ATOM   2729  HG2 ARG   169      44.830  68.990  53.790  1.00  0.00            
ATOM   2730  HG3 ARG   169      44.100  68.380  52.220  1.00  0.00            
ATOM   2731  CD  ARG   169      46.220  68.630  52.260  1.00  0.00            
ATOM   2732  HD2 ARG   169      46.390  67.620  52.630  1.00  0.00            
ATOM   2733  HD3 ARG   169      46.280  68.450  51.190  1.00  0.00            
ATOM   2734  NE  ARG   169      47.220  69.600  52.810  1.00  0.00            
ATOM   2735  HE  ARG   169      46.910  70.520  53.080  1.00  0.00            
ATOM   2736  CZ  ARG   169      48.520  69.460  52.910  1.00  0.00            
ATOM   2737  NH1 ARG   169      49.170  68.350  52.710  1.00  0.00            
ATOM   2738 1HH1 ARG   169      48.810  67.410  52.600  1.00  0.00            
ATOM   2739 2HH1 ARG   169      50.170  68.500  52.770  1.00  0.00            
ATOM   2740  NH2 ARG   169      49.260  70.460  53.210  1.00  0.00            
ATOM   2741 1HH2 ARG   169      48.870  71.370  53.380  1.00  0.00            
ATOM   2742 2HH2 ARG   169      50.190  70.320  53.590  1.00  0.00            
ATOM   2743  C   ARG   169      42.550  70.750  54.230  1.00  0.00            
ATOM   2744  O   ARG   169      43.450  71.120  54.980  1.00  0.00            
ATOM   2745  N   LYS   170      41.330  70.350  54.560  1.00  0.00            
ATOM   2746  H   LYS   170      40.630  70.230  53.850  1.00  0.00            
ATOM   2747  CA  LYS   170      40.940  70.110  55.960  1.00  0.00            
ATOM   2748  HA  LYS   170      41.220  70.970  56.560  1.00  0.00            
ATOM   2749  CB  LYS   170      39.420  69.990  55.980  1.00  0.00            
ATOM   2750  HB2 LYS   170      39.030  70.790  55.360  1.00  0.00            
ATOM   2751  HB3 LYS   170      39.200  69.050  55.480  1.00  0.00            
ATOM   2752  CG  LYS   170      38.750  70.170  57.310  1.00  0.00            
ATOM   2753  HG2 LYS   170      39.400  70.760  57.940  1.00  0.00            
ATOM   2754  HG3 LYS   170      37.970  70.910  57.120  1.00  0.00            
ATOM   2755  CD  LYS   170      38.290  68.900  57.870  1.00  0.00            
ATOM   2756  HD2 LYS   170      37.880  68.110  57.240  1.00  0.00            
ATOM   2757  HD3 LYS   170      39.090  68.320  58.330  1.00  0.00            
ATOM   2758  CE  LYS   170      37.100  69.280  58.750  1.00  0.00            
ATOM   2759  HE2 LYS   170      37.180  70.210  59.320  1.00  0.00            
ATOM   2760  HE3 LYS   170      36.340  69.620  58.050  1.00  0.00            
ATOM   2761  NZ  LYS   170      36.600  68.120  59.580  1.00  0.00            
ATOM   2762  HZ1 LYS   170      36.320  67.340  59.000  1.00  0.00            
ATOM   2763  HZ2 LYS   170      37.310  67.800  60.220  1.00  0.00            
ATOM   2764  HZ3 LYS   170      35.780  68.300  60.150  1.00  0.00            
ATOM   2765  C   LYS   170      41.620  68.870  56.510  1.00  0.00            
ATOM   2766  O   LYS   170      41.580  67.830  55.980  1.00  0.00            
ATOM   2767  N   VAL   171      42.170  69.020  57.700  1.00  0.00            
ATOM   2768  H   VAL   171      42.130  69.910  58.180  1.00  0.00            
ATOM   2769  CA  VAL   171      43.030  68.100  58.470  1.00  0.00            
ATOM   2770  HA  VAL   171      42.600  67.110  58.330  1.00  0.00            
ATOM   2771  CB  VAL   171      44.530  68.050  57.920  1.00  0.00            
ATOM   2772  HB  VAL   171      44.950  67.180  58.430  1.00  0.00            
ATOM   2773  CG1 VAL   171      44.630  67.660  56.430  1.00  0.00            
ATOM   2774 1HG1 VAL   171      44.410  68.520  55.800  1.00  0.00            
ATOM   2775 2HG1 VAL   171      45.690  67.430  56.360  1.00  0.00            
ATOM   2776 3HG1 VAL   171      44.030  66.770  56.230  1.00  0.00            
ATOM   2777  CG2 VAL   171      45.240  69.350  58.170  1.00  0.00            
ATOM   2778 1HG2 VAL   171      46.300  69.190  57.960  1.00  0.00            
ATOM   2779 2HG2 VAL   171      44.900  70.110  57.480  1.00  0.00            
ATOM   2780 3HG2 VAL   171      45.240  69.720  59.190  1.00  0.00            
ATOM   2781  C   VAL   171      42.880  68.240  59.990  1.00  0.00            
ATOM   2782  O   VAL   171      42.590  69.300  60.470  1.00  0.00            
ATOM   2783  N   GLN   172      43.050  67.070  60.640  1.00  0.00            
ATOM   2784  H   GLN   172      43.460  66.330  60.090  1.00  0.00            
ATOM   2785  CA  GLN   172      42.880  66.890  62.100  1.00  0.00            
ATOM   2786  HA  GLN   172      41.950  67.340  62.460  1.00  0.00            
ATOM   2787  CB  GLN   172      42.760  65.460  62.440  1.00  0.00            
ATOM   2788  HB2 GLN   172      42.730  65.350  63.520  1.00  0.00            
ATOM   2789  HB3 GLN   172      41.840  65.070  62.010  1.00  0.00            
ATOM   2790  CG  GLN   172      43.910  64.550  61.970  1.00  0.00            
ATOM   2791  HG2 GLN   172      44.830  65.140  61.960  1.00  0.00            
ATOM   2792  HG3 GLN   172      44.070  63.700  62.640  1.00  0.00            
ATOM   2793  CD  GLN   172      43.750  64.050  60.530  1.00  0.00            
ATOM   2794  OE1 GLN   172      44.090  64.710  59.530  1.00  0.00            
ATOM   2795  NE2 GLN   172      43.330  62.850  60.330  1.00  0.00            
ATOM   2796 1HE2 GLN   172      43.370  62.460  59.400  1.00  0.00            
ATOM   2797 2HE2 GLN   172      43.160  62.270  61.150  1.00  0.00            
ATOM   2798  C   GLN   172      44.120  67.470  62.910  1.00  0.00            
ATOM   2799  O   GLN   172      45.300  67.460  62.460  1.00  0.00            
ATOM   2800  N   TYR   173      43.910  67.820  64.200  1.00  0.00            
ATOM   2801  H   TYR   173      43.010  67.980  64.630  1.00  0.00            
ATOM   2802  CA  TYR   173      44.990  67.970  65.150  1.00  0.00            
ATOM   2803  HA  TYR   173      45.890  67.580  64.680  1.00  0.00            
ATOM   2804  CB  TYR   173      45.450  69.380  65.330  1.00  0.00            
ATOM   2805  HB2 TYR   173      45.610  69.850  64.360  1.00  0.00            
ATOM   2806  HB3 TYR   173      44.660  69.930  65.840  1.00  0.00            
ATOM   2807  CG  TYR   173      46.770  69.590  66.080  1.00  0.00            
ATOM   2808  CD1 TYR   173      47.950  69.290  65.380  1.00  0.00            
ATOM   2809  HD1 TYR   173      47.860  69.150  64.310  1.00  0.00            
ATOM   2810  CE1 TYR   173      49.220  69.200  66.090  1.00  0.00            
ATOM   2811  HE1 TYR   173      50.130  68.960  65.560  1.00  0.00            
ATOM   2812  CZ  TYR   173      49.280  69.620  67.440  1.00  0.00            
ATOM   2813  OH  TYR   173      50.480  69.630  68.070  1.00  0.00            
ATOM   2814  HH  TYR   173      51.280  69.450  67.580  1.00  0.00            
ATOM   2815  CE2 TYR   173      48.090  70.100  68.050  1.00  0.00            
ATOM   2816  HE2 TYR   173      48.200  70.480  69.060  1.00  0.00            
ATOM   2817  CD2 TYR   173      46.800  70.000  67.420  1.00  0.00            
ATOM   2818  HD2 TYR   173      45.890  70.370  67.850  1.00  0.00            
ATOM   2819  C   TYR   173      44.780  67.290  66.520  1.00  0.00            
ATOM   2820  O   TYR   173      43.630  67.270  66.910  1.00  0.00            
ATOM   2821  N   ALA   174      45.740  66.710  67.150  1.00  0.00            
ATOM   2822  H   ALA   174      46.620  66.670  66.660  1.00  0.00            
ATOM   2823  CA  ALA   174      45.730  66.290  68.540  1.00  0.00            
ATOM   2824  HA  ALA   174      44.860  66.660  69.070  1.00  0.00            
ATOM   2825  CB  ALA   174      45.830  64.750  68.670  1.00  0.00            
ATOM   2826  HB1 ALA   174      46.730  64.340  68.210  1.00  0.00            
ATOM   2827  HB2 ALA   174      45.710  64.400  69.700  1.00  0.00            
ATOM   2828  HB3 ALA   174      44.940  64.410  68.130  1.00  0.00            
ATOM   2829  C   ALA   174      47.000  66.790  69.300  1.00  0.00            
ATOM   2830  O   ALA   174      48.060  66.580  68.780  1.00  0.00            
ATOM   2831  N   PRO   175      46.850  67.570  70.410  1.00  0.00            
ATOM   2832  CD  PRO   175      45.650  67.810  71.110  1.00  0.00            
ATOM   2833  HD2 PRO   175      45.070  66.890  71.220  1.00  0.00            
ATOM   2834  HD3 PRO   175      45.120  68.440  70.400  1.00  0.00            
ATOM   2835  CG  PRO   175      46.030  68.390  72.450  1.00  0.00            
ATOM   2836  HG2 PRO   175      46.390  67.710  73.220  1.00  0.00            
ATOM   2837  HG3 PRO   175      45.260  69.040  72.880  1.00  0.00            
ATOM   2838  CB  PRO   175      47.260  69.140  72.050  1.00  0.00            
ATOM   2839  HB2 PRO   175      47.780  69.440  72.960  1.00  0.00            
ATOM   2840  HB3 PRO   175      47.010  70.070  71.530  1.00  0.00            
ATOM   2841  CA  PRO   175      47.970  68.190  71.100  1.00  0.00            
ATOM   2842  HA  PRO   175      48.510  68.730  70.330  1.00  0.00            
ATOM   2843  C   PRO   175      48.970  67.210  71.790  1.00  0.00            
ATOM   2844  O   PRO   175      48.680  66.060  72.180  1.00  0.00            
ATOM   2845  N   GLU   176      50.210  67.700  72.030  1.00  0.00            
ATOM   2846  H   GLU   176      50.340  68.670  71.760  1.00  0.00            
ATOM   2847  CA  GLU   176      51.410  67.040  72.460  1.00  0.00            
ATOM   2848  HA  GLU   176      51.460  66.090  71.930  1.00  0.00            
ATOM   2849  CB  GLU   176      52.710  67.750  72.080  1.00  0.00            
ATOM   2850  HB2 GLU   176      52.790  67.730  70.990  1.00  0.00            
ATOM   2851  HB3 GLU   176      52.580  68.750  72.500  1.00  0.00            
ATOM   2852  CG  GLU   176      53.990  67.110  72.680  1.00  0.00            
ATOM   2853  HG2 GLU   176      54.730  67.860  72.390  1.00  0.00            
ATOM   2854  HG3 GLU   176      53.990  67.000  73.770  1.00  0.00            
ATOM   2855  CD  GLU   176      54.260  65.780  72.070  1.00  0.00            
ATOM   2856  OE1 GLU   176      55.180  65.520  71.280  1.00  0.00            
ATOM   2857  OE2 GLU   176      53.380  64.920  72.260  1.00  0.00            
ATOM   2858  C   GLU   176      51.280  66.850  73.950  1.00  0.00            
ATOM   2859  O   GLU   176      51.120  67.820  74.720  1.00  0.00            
ATOM   2860  N   ARG   177      51.310  65.600  74.400  1.00  0.00            
ATOM   2861  H   ARG   177      51.570  64.900  73.730  1.00  0.00            
ATOM   2862  CA  ARG   177      50.770  65.190  75.670  1.00  0.00            
ATOM   2863  HA  ARG   177      50.990  65.950  76.420  1.00  0.00            
ATOM   2864  CB  ARG   177      49.270  64.830  75.670  1.00  0.00            
ATOM   2865  HB2 ARG   177      48.980  64.210  74.820  1.00  0.00            
ATOM   2866  HB3 ARG   177      48.940  64.380  76.610  1.00  0.00            
ATOM   2867  CG  ARG   177      48.350  66.040  75.650  1.00  0.00            
ATOM   2868  HG2 ARG   177      48.410  66.480  74.650  1.00  0.00            
ATOM   2869  HG3 ARG   177      47.310  65.730  75.750  1.00  0.00            
ATOM   2870  CD  ARG   177      48.620  67.030  76.850  1.00  0.00            
ATOM   2871  HD2 ARG   177      48.430  66.430  77.740  1.00  0.00            
ATOM   2872  HD3 ARG   177      49.640  67.410  76.810  1.00  0.00            
ATOM   2873  NE  ARG   177      47.710  68.170  76.880  1.00  0.00            
ATOM   2874  HE  ARG   177      46.900  68.010  77.450  1.00  0.00            
ATOM   2875  CZ  ARG   177      47.930  69.330  76.290  1.00  0.00            
ATOM   2876  NH1 ARG   177      48.890  69.510  75.480  1.00  0.00            
ATOM   2877 1HH1 ARG   177      49.440  68.690  75.260  1.00  0.00            
ATOM   2878 2HH1 ARG   177      49.050  70.420  75.080  1.00  0.00            
ATOM   2879  NH2 ARG   177      47.070  70.370  76.380  1.00  0.00            
ATOM   2880 1HH2 ARG   177      46.400  70.360  77.140  1.00  0.00            
ATOM   2881 2HH2 ARG   177      47.450  71.220  76.000  1.00  0.00            
ATOM   2882  C   ARG   177      51.440  63.870  76.190  1.00  0.00            
ATOM   2883  O   ARG   177      51.590  62.960  75.360  1.00  0.00            
ATOM   2884  N   PRO   178      51.750  63.700  77.530  1.00  0.00            
ATOM   2885  CD  PRO   178      51.590  64.850  78.480  1.00  0.00            
ATOM   2886  HD2 PRO   178      50.580  65.240  78.610  1.00  0.00            
ATOM   2887  HD3 PRO   178      52.150  65.750  78.200  1.00  0.00            
ATOM   2888  CG  PRO   178      52.000  64.240  79.850  1.00  0.00            
ATOM   2889  HG2 PRO   178      51.070  64.160  80.410  1.00  0.00            
ATOM   2890  HG3 PRO   178      52.750  64.820  80.380  1.00  0.00            
ATOM   2891  CB  PRO   178      52.590  62.880  79.590  1.00  0.00            
ATOM   2892  HB2 PRO   178      52.290  62.160  80.360  1.00  0.00            
ATOM   2893  HB3 PRO   178      53.680  62.890  79.680  1.00  0.00            
ATOM   2894  CA  PRO   178      52.120  62.440  78.200  1.00  0.00            
ATOM   2895  HA  PRO   178      52.990  62.070  77.660  1.00  0.00            
ATOM   2896  C   PRO   178      50.970  61.410  78.240  1.00  0.00            
ATOM   2897  O   PRO   178      49.800  61.810  78.230  1.00  0.00            
ATOM   2898  N   GLY   179      51.250  60.120  78.540  1.00  0.00            
ATOM   2899  H   GLY   179      52.180  59.780  78.360  1.00  0.00            
ATOM   2900  CA  GLY   179      50.250  59.040  78.700  1.00  0.00            
ATOM   2901  HA2 GLY   179      49.750  59.240  79.640  1.00  0.00            
ATOM   2902  HA3 GLY   179      49.480  59.220  77.950  1.00  0.00            
ATOM   2903  C   GLY   179      50.810  57.650  78.520  1.00  0.00            
ATOM   2904  O   GLY   179      51.980  57.470  78.180  1.00  0.00            
ATOM   2905  N   PRO   180      49.990  56.620  78.710  1.00  0.00            
ATOM   2906  CD  PRO   180      48.650  56.700  79.200  1.00  0.00            
ATOM   2907  HD2 PRO   180      48.010  57.010  78.370  1.00  0.00            
ATOM   2908  HD3 PRO   180      48.530  57.250  80.120  1.00  0.00            
ATOM   2909  CG  PRO   180      48.140  55.300  79.420  1.00  0.00            
ATOM   2910  HG2 PRO   180      47.440  55.010  78.640  1.00  0.00            
ATOM   2911  HG3 PRO   180      47.610  55.160  80.360  1.00  0.00            
ATOM   2912  CB  PRO   180      49.390  54.430  79.290  1.00  0.00            
ATOM   2913  HB2 PRO   180      49.070  53.480  78.850  1.00  0.00            
ATOM   2914  HB3 PRO   180      49.840  54.170  80.250  1.00  0.00            
ATOM   2915  CA  PRO   180      50.440  55.290  78.560  1.00  0.00            
ATOM   2916  HA  PRO   180      51.390  55.120  79.060  1.00  0.00            
ATOM   2917  C   PRO   180      50.560  54.890  77.100  1.00  0.00            
ATOM   2918  O   PRO   180      49.760  55.320  76.250  1.00  0.00            
ATOM   2919  N   GLN   181      51.650  54.150  76.840  1.00  0.00            
ATOM   2920  H   GLN   181      52.230  53.730  77.550  1.00  0.00            
ATOM   2921  CA  GLN   181      52.030  53.840  75.460  1.00  0.00            
ATOM   2922  HA  GLN   181      51.540  54.510  74.760  1.00  0.00            
ATOM   2923  CB  GLN   181      53.540  53.990  75.230  1.00  0.00            
ATOM   2924  HB2 GLN   181      53.950  53.000  75.420  1.00  0.00            
ATOM   2925  HB3 GLN   181      53.810  54.140  74.180  1.00  0.00            
ATOM   2926  CG  GLN   181      54.240  54.940  76.170  1.00  0.00            
ATOM   2927  HG2 GLN   181      55.100  55.370  75.650  1.00  0.00            
ATOM   2928  HG3 GLN   181      53.590  55.790  76.400  1.00  0.00            
ATOM   2929  CD  GLN   181      54.820  54.270  77.410  1.00  0.00            
ATOM   2930  OE1 GLN   181      54.390  54.480  78.520  1.00  0.00            
ATOM   2931  NE2 GLN   181      55.870  53.500  77.270  1.00  0.00            
ATOM   2932 1HE2 GLN   181      56.130  52.970  78.090  1.00  0.00            
ATOM   2933 2HE2 GLN   181      56.120  53.250  76.330  1.00  0.00            
ATOM   2934  C   GLN   181      51.560  52.420  75.100  1.00  0.00            
ATOM   2935  O   GLN   181      51.600  51.550  75.930  1.00  0.00            
ATOM   2936  N   PRO   182      51.080  52.250  73.850  1.00  0.00            
ATOM   2937  CD  PRO   182      50.670  53.300  72.960  1.00  0.00            
ATOM   2938  HD2 PRO   182      51.620  53.770  72.700  1.00  0.00            
ATOM   2939  HD3 PRO   182      50.060  54.070  73.420  1.00  0.00            
ATOM   2940  CG  PRO   182      49.910  52.670  71.740  1.00  0.00            
ATOM   2941  HG2 PRO   182      50.070  53.140  70.760  1.00  0.00            
ATOM   2942  HG3 PRO   182      48.850  52.590  71.980  1.00  0.00            
ATOM   2943  CB  PRO   182      50.430  51.190  71.810  1.00  0.00            
ATOM   2944  HB2 PRO   182      51.390  51.150  71.290  1.00  0.00            
ATOM   2945  HB3 PRO   182      49.680  50.510  71.400  1.00  0.00            
ATOM   2946  CA  PRO   182      50.670  50.940  73.310  1.00  0.00            
ATOM   2947  HA  PRO   182      49.720  50.660  73.750  1.00  0.00            
ATOM   2948  C   PRO   182      51.760  49.850  73.510  1.00  0.00            
ATOM   2949  O   PRO   182      52.930  50.060  73.070  1.00  0.00            
ATOM   2950  N   THR   183      51.440  48.680  74.050  1.00  0.00            
ATOM   2951  H   THR   183      50.460  48.450  74.150  1.00  0.00            
ATOM   2952  CA  THR   183      52.330  47.700  74.690  1.00  0.00            
ATOM   2953  HA  THR   183      53.320  47.670  74.240  1.00  0.00            
ATOM   2954  CB  THR   183      52.540  48.050  76.180  1.00  0.00            
ATOM   2955  HB  THR   183      51.550  48.140  76.640  1.00  0.00            
ATOM   2956  CG2 THR   183      53.360  47.000  76.920  1.00  0.00            
ATOM   2957 1HG2 THR   183      54.280  46.860  76.360  1.00  0.00            
ATOM   2958 2HG2 THR   183      53.650  47.320  77.920  1.00  0.00            
ATOM   2959 3HG2 THR   183      52.860  46.040  76.930  1.00  0.00            
ATOM   2960  OG1 THR   183      53.190  49.250  76.370  1.00  0.00            
ATOM   2961  HG1 THR   183      52.540  49.880  76.680  1.00  0.00            
ATOM   2962  C   THR   183      51.620  46.360  74.470  1.00  0.00            
ATOM   2963  O   THR   183      50.440  46.350  74.590  1.00  0.00            
ATOM   2964  N   ALA   184      52.400  45.310  74.310  1.00  0.00            
ATOM   2965  H   ALA   184      53.410  45.370  74.360  1.00  0.00            
ATOM   2966  CA  ALA   184      51.870  43.940  74.130  1.00  0.00            
ATOM   2967  HA  ALA   184      51.050  43.820  74.830  1.00  0.00            
ATOM   2968  CB  ALA   184      51.270  43.770  72.740  1.00  0.00            
ATOM   2969  HB1 ALA   184      50.790  42.800  72.620  1.00  0.00            
ATOM   2970  HB2 ALA   184      50.440  44.470  72.620  1.00  0.00            
ATOM   2971  HB3 ALA   184      52.110  43.880  72.060  1.00  0.00            
ATOM   2972  C   ALA   184      52.930  42.880  74.320  1.00  0.00            
ATOM   2973  O   ALA   184      54.100  43.110  74.090  1.00  0.00            
ATOM   2974  N   GLU   185      52.520  41.700  74.720  1.00  0.00            
ATOM   2975  H   GLU   185      51.520  41.560  74.820  1.00  0.00            
ATOM   2976  CA  GLU   185      53.380  40.540  74.960  1.00  0.00            
ATOM   2977  HA  GLU   185      54.240  40.590  74.290  1.00  0.00            
ATOM   2978  CB  GLU   185      53.870  40.560  76.450  1.00  0.00            
ATOM   2979  HB2 GLU   185      54.500  39.680  76.520  1.00  0.00            
ATOM   2980  HB3 GLU   185      54.400  41.500  76.550  1.00  0.00            
ATOM   2981  CG  GLU   185      52.710  40.430  77.400  1.00  0.00            
ATOM   2982  HG2 GLU   185      51.930  41.170  77.280  1.00  0.00            
ATOM   2983  HG3 GLU   185      52.200  39.490  77.180  1.00  0.00            
ATOM   2984  CD  GLU   185      53.240  40.450  78.870  1.00  0.00            
ATOM   2985  OE1 GLU   185      53.880  39.470  79.380  1.00  0.00            
ATOM   2986  OE2 GLU   185      53.050  41.540  79.450  1.00  0.00            
ATOM   2987  C   GLU   185      52.780  39.210  74.650  1.00  0.00            
ATOM   2988  O   GLU   185      51.550  39.030  74.580  1.00  0.00            
ATOM   2989  N   THR   186      53.670  38.280  74.430  1.00  0.00            
ATOM   2990  H   THR   186      54.650  38.480  74.510  1.00  0.00            
ATOM   2991  CA  THR   186      53.370  36.950  73.890  1.00  0.00            
ATOM   2992  HA  THR   186      52.310  36.810  74.090  1.00  0.00            
ATOM   2993  CB  THR   186      53.590  36.930  72.370  1.00  0.00            
ATOM   2994  HB  THR   186      52.840  37.540  71.880  1.00  0.00            
ATOM   2995  CG2 THR   186      55.010  37.110  71.860  1.00  0.00            
ATOM   2996 1HG2 THR   186      55.410  38.030  72.270  1.00  0.00            
ATOM   2997 2HG2 THR   186      55.710  36.340  72.170  1.00  0.00            
ATOM   2998 3HG2 THR   186      55.060  37.120  70.770  1.00  0.00            
ATOM   2999  OG1 THR   186      53.180  35.710  71.890  1.00  0.00            
ATOM   3000  HG1 THR   186      52.230  35.740  72.020  1.00  0.00            
ATOM   3001  C   THR   186      54.190  35.860  74.600  1.00  0.00            
ATOM   3002  O   THR   186      55.380  36.200  74.920  1.00  0.00            
ATOM   3003  N   THR   187      53.730  34.640  74.740  1.00  0.00            
ATOM   3004  H   THR   187      52.810  34.440  74.360  1.00  0.00            
ATOM   3005  CA  THR   187      54.600  33.500  75.160  1.00  0.00            
ATOM   3006  HA  THR   187      55.640  33.800  75.040  1.00  0.00            
ATOM   3007  CB  THR   187      54.530  33.240  76.710  1.00  0.00            
ATOM   3008  HB  THR   187      53.570  32.770  76.940  1.00  0.00            
ATOM   3009  CG2 THR   187      55.660  32.340  77.160  1.00  0.00            
ATOM   3010 1HG2 THR   187      56.570  32.930  77.070  1.00  0.00            
ATOM   3011 2HG2 THR   187      55.360  32.250  78.200  1.00  0.00            
ATOM   3012 3HG2 THR   187      55.680  31.430  76.550  1.00  0.00            
ATOM   3013  OG1 THR   187      54.570  34.380  77.480  1.00  0.00            
ATOM   3014  HG1 THR   187      53.830  34.910  77.190  1.00  0.00            
ATOM   3015  C   THR   187      54.210  32.190  74.420  1.00  0.00            
ATOM   3016  O   THR   187      53.100  31.780  74.470  1.00  0.00            
ATOM   3017  N   ARG   188      55.190  31.590  73.760  1.00  0.00            
ATOM   3018  H   ARG   188      56.120  31.940  73.920  1.00  0.00            
ATOM   3019  CA  ARG   188      55.120  30.480  72.880  1.00  0.00            
ATOM   3020  HA  ARG   188      54.110  30.100  73.000  1.00  0.00            
ATOM   3021  CB  ARG   188      55.370  30.880  71.460  1.00  0.00            
ATOM   3022  HB2 ARG   188      56.310  31.430  71.470  1.00  0.00            
ATOM   3023  HB3 ARG   188      55.390  29.970  70.850  1.00  0.00            
ATOM   3024  CG  ARG   188      54.400  31.940  70.950  1.00  0.00            
ATOM   3025  HG2 ARG   188      54.450  32.900  71.460  1.00  0.00            
ATOM   3026  HG3 ARG   188      54.680  32.150  69.920  1.00  0.00            
ATOM   3027  CD  ARG   188      52.910  31.580  71.010  1.00  0.00            
ATOM   3028  HD2 ARG   188      52.610  31.090  71.940  1.00  0.00            
ATOM   3029  HD3 ARG   188      52.300  32.470  70.870  1.00  0.00            
ATOM   3030  NE  ARG   188      52.460  30.660  69.890  1.00  0.00            
ATOM   3031  HE  ARG   188      53.070  30.740  69.080  1.00  0.00            
ATOM   3032  CZ  ARG   188      51.590  29.680  69.880  1.00  0.00            
ATOM   3033  NH1 ARG   188      50.720  29.470  70.800  1.00  0.00            
ATOM   3034 1HH1 ARG   188      50.830  29.740  71.770  1.00  0.00            
ATOM   3035 2HH1 ARG   188      49.930  28.880  70.620  1.00  0.00            
ATOM   3036  NH2 ARG   188      51.630  28.840  68.940  1.00  0.00            
ATOM   3037 1HH2 ARG   188      52.320  28.890  68.200  1.00  0.00            
ATOM   3038 2HH2 ARG   188      51.100  27.990  69.080  1.00  0.00            
ATOM   3039  C   ARG   188      55.950  29.330  73.430  1.00  0.00            
ATOM   3040  O   ARG   188      56.830  29.450  74.290  1.00  0.00            
ATOM   3041  N   GLN   189      55.610  28.110  72.960  1.00  0.00            
ATOM   3042  H   GLN   189      54.770  28.120  72.400  1.00  0.00            
ATOM   3043  CA  GLN   189      56.140  26.810  73.450  1.00  0.00            
ATOM   3044  HA  GLN   189      57.170  27.020  73.770  1.00  0.00            
ATOM   3045  CB  GLN   189      55.250  26.300  74.610  1.00  0.00            
ATOM   3046  HB2 GLN   189      55.110  27.170  75.250  1.00  0.00            
ATOM   3047  HB3 GLN   189      54.310  25.960  74.170  1.00  0.00            
ATOM   3048  CG  GLN   189      55.870  25.200  75.530  1.00  0.00            
ATOM   3049  HG2 GLN   189      55.890  24.250  74.990  1.00  0.00            
ATOM   3050  HG3 GLN   189      56.930  25.440  75.630  1.00  0.00            
ATOM   3051  CD  GLN   189      55.330  25.110  76.970  1.00  0.00            
ATOM   3052  OE1 GLN   189      54.560  25.940  77.370  1.00  0.00            
ATOM   3053  NE2 GLN   189      55.860  24.200  77.730  1.00  0.00            
ATOM   3054 1HE2 GLN   189      55.680  24.260  78.720  1.00  0.00            
ATOM   3055 2HE2 GLN   189      56.520  23.550  77.340  1.00  0.00            
ATOM   3056  C   GLN   189      56.260  25.660  72.390  1.00  0.00            
ATOM   3057  O   GLN   189      55.340  25.540  71.540  1.00  0.00            
ATOM   3058  N   PHE   190      57.300  24.860  72.450  1.00  0.00            
ATOM   3059  H   PHE   190      58.050  25.100  73.080  1.00  0.00            
ATOM   3060  CA  PHE   190      57.780  23.970  71.370  1.00  0.00            
ATOM   3061  HA  PHE   190      57.010  23.860  70.600  1.00  0.00            
ATOM   3062  CB  PHE   190      59.070  24.650  70.710  1.00  0.00            
ATOM   3063  HB2 PHE   190      59.920  24.520  71.370  1.00  0.00            
ATOM   3064  HB3 PHE   190      59.320  23.970  69.900  1.00  0.00            
ATOM   3065  CG  PHE   190      58.850  26.000  70.080  1.00  0.00            
ATOM   3066  CD1 PHE   190      58.100  26.210  68.890  1.00  0.00            
ATOM   3067  HD1 PHE   190      57.650  25.360  68.410  1.00  0.00            
ATOM   3068  CE1 PHE   190      58.090  27.500  68.230  1.00  0.00            
ATOM   3069  HE1 PHE   190      57.490  27.640  67.340  1.00  0.00            
ATOM   3070  CZ  PHE   190      58.720  28.600  68.850  1.00  0.00            
ATOM   3071  HZ  PHE   190      58.530  29.620  68.540  1.00  0.00            
ATOM   3072  CE2 PHE   190      59.380  28.430  70.080  1.00  0.00            
ATOM   3073  HE2 PHE   190      59.760  29.320  70.550  1.00  0.00            
ATOM   3074  CD2 PHE   190      59.440  27.110  70.730  1.00  0.00            
ATOM   3075  HD2 PHE   190      59.900  26.930  71.690  1.00  0.00            
ATOM   3076  C   PHE   190      58.140  22.580  71.850  1.00  0.00            
ATOM   3077  O   PHE   190      58.790  22.400  72.940  1.00  0.00            
ATOM   3078  N   LEU   191      58.010  21.600  71.010  1.00  0.00            
ATOM   3079  H   LEU   191      57.570  21.770  70.120  1.00  0.00            
ATOM   3080  CA  LEU   191      58.580  20.300  71.090  1.00  0.00            
ATOM   3081  HA  LEU   191      58.380  19.970  72.110  1.00  0.00            
ATOM   3082  CB  LEU   191      57.970  19.370  69.960  1.00  0.00            
ATOM   3083  HB2 LEU   191      58.290  19.680  68.960  1.00  0.00            
ATOM   3084  HB3 LEU   191      58.360  18.380  70.170  1.00  0.00            
ATOM   3085  CG  LEU   191      56.380  19.380  69.930  1.00  0.00            
ATOM   3086  HG  LEU   191      56.020  20.380  70.180  1.00  0.00            
ATOM   3087  CD1 LEU   191      55.850  18.800  68.610  1.00  0.00            
ATOM   3088 1HD1 LEU   191      55.580  19.640  67.970  1.00  0.00            
ATOM   3089 2HD1 LEU   191      56.610  18.190  68.120  1.00  0.00            
ATOM   3090 3HD1 LEU   191      54.960  18.200  68.790  1.00  0.00            
ATOM   3091  CD2 LEU   191      55.960  18.480  71.110  1.00  0.00            
ATOM   3092 1HD2 LEU   191      56.250  17.450  70.900  1.00  0.00            
ATOM   3093 2HD2 LEU   191      56.330  18.900  72.050  1.00  0.00            
ATOM   3094 3HD2 LEU   191      54.880  18.390  71.250  1.00  0.00            
ATOM   3095  C   LEU   191      60.110  20.360  71.000  1.00  0.00            
ATOM   3096  O   LEU   191      60.670  21.010  70.060  1.00  0.00            
ATOM   3097  N   MET   192      60.800  19.630  71.900  1.00  0.00            
ATOM   3098  H   MET   192      60.220  19.110  72.540  1.00  0.00            
ATOM   3099  CA  MET   192      62.210  19.530  72.140  1.00  0.00            
ATOM   3100  HA  MET   192      62.350  18.790  72.920  1.00  0.00            
ATOM   3101  CB  MET   192      62.910  19.110  70.840  1.00  0.00            
ATOM   3102  HB2 MET   192      62.810  19.850  70.050  1.00  0.00            
ATOM   3103  HB3 MET   192      64.000  19.100  70.840  1.00  0.00            
ATOM   3104  CG  MET   192      62.470  17.820  70.280  1.00  0.00            
ATOM   3105  HG2 MET   192      62.700  17.130  71.090  1.00  0.00            
ATOM   3106  HG3 MET   192      61.390  17.880  70.100  1.00  0.00            
ATOM   3107  SD  MET   192      63.310  17.380  68.750  1.00  0.00            
ATOM   3108  CE  MET   192      65.040  17.110  69.160  1.00  0.00            
ATOM   3109  HE1 MET   192      65.160  16.450  70.010  1.00  0.00            
ATOM   3110  HE2 MET   192      65.690  16.770  68.350  1.00  0.00            
ATOM   3111  HE3 MET   192      65.410  18.080  69.500  1.00  0.00            
ATOM   3112  C   MET   192      62.900  20.690  72.930  1.00  0.00            
ATOM   3113  O   MET   192      64.100  20.950  72.870  1.00  0.00            
ATOM   3114  N   SER   193      62.090  21.410  73.730  1.00  0.00            
ATOM   3115  H   SER   193      61.100  21.200  73.760  1.00  0.00            
ATOM   3116  CA  SER   193      62.550  22.470  74.750  1.00  0.00            
ATOM   3117  HA  SER   193      63.520  22.150  75.130  1.00  0.00            
ATOM   3118  CB  SER   193      62.710  23.860  74.030  1.00  0.00            
ATOM   3119  HB2 SER   193      61.780  23.960  73.480  1.00  0.00            
ATOM   3120  HB3 SER   193      62.780  24.620  74.810  1.00  0.00            
ATOM   3121  OG  SER   193      63.830  23.870  73.160  1.00  0.00            
ATOM   3122  HG  SER   193      63.440  23.520  72.350  1.00  0.00            
ATOM   3123  C   SER   193      61.490  22.550  75.840  1.00  0.00            
ATOM   3124  O   SER   193      60.420  23.040  75.520  1.00  0.00            
ATOM   3125  N   ASP   194      61.770  22.020  77.010  1.00  0.00            
ATOM   3126  H   ASP   194      62.640  21.520  77.110  1.00  0.00            
ATOM   3127  CA  ASP   194      60.840  21.930  78.180  1.00  0.00            
ATOM   3128  HA  ASP   194      60.040  21.320  77.750  1.00  0.00            
ATOM   3129  CB  ASP   194      61.570  21.180  79.350  1.00  0.00            
ATOM   3130  HB2 ASP   194      60.850  21.120  80.160  1.00  0.00            
ATOM   3131  HB3 ASP   194      61.760  20.140  79.100  1.00  0.00            
ATOM   3132  CG  ASP   194      62.820  21.860  79.920  1.00  0.00            
ATOM   3133  OD1 ASP   194      63.410  22.770  79.330  1.00  0.00            
ATOM   3134  OD2 ASP   194      63.230  21.540  81.040  1.00  0.00            
ATOM   3135  C   ASP   194      60.320  23.220  78.820  1.00  0.00            
ATOM   3136  O   ASP   194      59.420  23.180  79.660  1.00  0.00            
ATOM   3137  N   LYS   195      60.920  24.330  78.430  1.00  0.00            
ATOM   3138  H   LYS   195      61.760  24.330  77.870  1.00  0.00            
ATOM   3139  CA  LYS   195      60.500  25.680  78.910  1.00  0.00            
ATOM   3140  HA  LYS   195      59.530  25.530  79.380  1.00  0.00            
ATOM   3141  CB  LYS   195      61.580  26.220  79.930  1.00  0.00            
ATOM   3142  HB2 LYS   195      62.560  26.370  79.460  1.00  0.00            
ATOM   3143  HB3 LYS   195      61.290  27.230  80.190  1.00  0.00            
ATOM   3144  CG  LYS   195      61.810  25.290  81.180  1.00  0.00            
ATOM   3145  HG2 LYS   195      60.880  25.330  81.740  1.00  0.00            
ATOM   3146  HG3 LYS   195      61.960  24.240  80.910  1.00  0.00            
ATOM   3147  CD  LYS   195      62.820  25.900  82.130  1.00  0.00            
ATOM   3148  HD2 LYS   195      63.000  26.950  81.930  1.00  0.00            
ATOM   3149  HD3 LYS   195      62.390  25.880  83.130  1.00  0.00            
ATOM   3150  CE  LYS   195      64.160  25.270  81.940  1.00  0.00            
ATOM   3151  HE2 LYS   195      64.440  25.390  80.890  1.00  0.00            
ATOM   3152  HE3 LYS   195      64.870  25.700  82.640  1.00  0.00            
ATOM   3153  NZ  LYS   195      64.190  23.830  82.340  1.00  0.00            
ATOM   3154  HZ1 LYS   195      65.130  23.730  82.710  1.00  0.00            
ATOM   3155  HZ2 LYS   195      63.620  23.640  83.150  1.00  0.00            
ATOM   3156  HZ3 LYS   195      63.980  23.210  81.580  1.00  0.00            
ATOM   3157  C   LYS   195      60.150  26.700  77.780  1.00  0.00            
ATOM   3158  O   LYS   195      60.710  26.490  76.660  1.00  0.00            
ATOM   3159  N   PRO   196      59.290  27.740  77.980  1.00  0.00            
ATOM   3160  CD  PRO   196      58.570  28.100  79.270  1.00  0.00            
ATOM   3161  HD2 PRO   196      58.840  29.080  79.670  1.00  0.00            
ATOM   3162  HD3 PRO   196      58.700  27.410  80.090  1.00  0.00            
ATOM   3163  CG  PRO   196      57.150  28.280  78.730  1.00  0.00            
ATOM   3164  HG2 PRO   196      56.470  28.810  79.400  1.00  0.00            
ATOM   3165  HG3 PRO   196      56.690  27.300  78.610  1.00  0.00            
ATOM   3166  CB  PRO   196      57.410  29.010  77.430  1.00  0.00            
ATOM   3167  HB2 PRO   196      57.470  30.070  77.700  1.00  0.00            
ATOM   3168  HB3 PRO   196      56.570  28.800  76.770  1.00  0.00            
ATOM   3169  CA  PRO   196      58.770  28.560  76.920  1.00  0.00            
ATOM   3170  HA  PRO   196      58.640  27.910  76.050  1.00  0.00            
ATOM   3171  C   PRO   196      59.600  29.770  76.470  1.00  0.00            
ATOM   3172  O   PRO   196      60.460  30.270  77.150  1.00  0.00            
ATOM   3173  N   LEU   197      59.270  30.330  75.320  1.00  0.00            
ATOM   3174  H   LEU   197      58.440  29.970  74.870  1.00  0.00            
ATOM   3175  CA  LEU   197      59.880  31.620  74.830  1.00  0.00            
ATOM   3176  HA  LEU   197      60.760  31.810  75.440  1.00  0.00            
ATOM   3177  CB  LEU   197      60.290  31.480  73.360  1.00  0.00            
ATOM   3178  HB2 LEU   197      61.050  30.710  73.250  1.00  0.00            
ATOM   3179  HB3 LEU   197      59.450  30.990  72.870  1.00  0.00            
ATOM   3180  CG  LEU   197      60.630  32.770  72.580  1.00  0.00            
ATOM   3181  HG  LEU   197      59.770  33.430  72.620  1.00  0.00            
ATOM   3182  CD1 LEU   197      61.900  33.420  73.110  1.00  0.00            
ATOM   3183 1HD1 LEU   197      62.180  34.170  72.380  1.00  0.00            
ATOM   3184 2HD1 LEU   197      61.810  33.920  74.080  1.00  0.00            
ATOM   3185 3HD1 LEU   197      62.640  32.630  73.280  1.00  0.00            
ATOM   3186  CD2 LEU   197      60.770  32.460  71.040  1.00  0.00            
ATOM   3187 1HD2 LEU   197      59.920  31.970  70.560  1.00  0.00            
ATOM   3188 2HD2 LEU   197      60.870  33.410  70.520  1.00  0.00            
ATOM   3189 3HD2 LEU   197      61.660  31.970  70.650  1.00  0.00            
ATOM   3190  C   LEU   197      58.890  32.850  74.900  1.00  0.00            
ATOM   3191  O   LEU   197      57.710  32.700  74.540  1.00  0.00            
ATOM   3192  N   HIE   198      59.360  33.990  75.360  1.00  0.00            
ATOM   3193  H   HIE   198      60.370  34.040  75.350  1.00  0.00            
ATOM   3194  CA  HIE   198      58.630  35.260  75.590  1.00  0.00            
ATOM   3195  HA  HIE   198      57.550  35.130  75.520  1.00  0.00            
ATOM   3196  CB  HIE   198      58.960  35.700  77.040  1.00  0.00            
ATOM   3197  HB2 HIE   198      58.780  34.940  77.790  1.00  0.00            
ATOM   3198  HB3 HIE   198      60.030  35.890  76.930  1.00  0.00            
ATOM   3199  CG  HIE   198      58.340  36.970  77.510  1.00  0.00            
ATOM   3200  ND1 HIE   198      59.130  38.060  77.890  1.00  0.00            
ATOM   3201  CE1 HIE   198      58.310  39.100  77.970  1.00  0.00            
ATOM   3202  HE1 HIE   198      58.610  40.130  78.120  1.00  0.00            
ATOM   3203  NE2 HIE   198      56.990  38.710  77.690  1.00  0.00            
ATOM   3204  HE2 HIE   198      56.230  39.350  77.860  1.00  0.00            
ATOM   3205  CD2 HIE   198      57.030  37.390  77.350  1.00  0.00            
ATOM   3206  HD2 HIE   198      56.220  36.760  76.990  1.00  0.00            
ATOM   3207  C   HIE   198      59.020  36.370  74.650  1.00  0.00            
ATOM   3208  O   HIE   198      60.200  36.560  74.470  1.00  0.00            
ATOM   3209  N   LEU   199      58.150  37.230  74.210  1.00  0.00            
ATOM   3210  H   LEU   199      57.200  37.130  74.530  1.00  0.00            
ATOM   3211  CA  LEU   199      58.540  38.570  73.760  1.00  0.00            
ATOM   3212  HA  LEU   199      59.510  38.810  74.210  1.00  0.00            
ATOM   3213  CB  LEU   199      58.520  38.520  72.180  1.00  0.00            
ATOM   3214  HB2 LEU   199      59.530  38.230  71.900  1.00  0.00            
ATOM   3215  HB3 LEU   199      57.860  37.710  71.860  1.00  0.00            
ATOM   3216  CG  LEU   199      58.160  39.860  71.440  1.00  0.00            
ATOM   3217  HG  LEU   199      57.200  40.260  71.790  1.00  0.00            
ATOM   3218  CD1 LEU   199      59.320  40.860  71.640  1.00  0.00            
ATOM   3219 1HD1 LEU   199      59.150  41.900  71.370  1.00  0.00            
ATOM   3220 2HD1 LEU   199      59.670  40.740  72.670  1.00  0.00            
ATOM   3221 3HD1 LEU   199      60.220  40.440  71.190  1.00  0.00            
ATOM   3222  CD2 LEU   199      58.040  39.560  69.910  1.00  0.00            
ATOM   3223 1HD2 LEU   199      57.980  40.490  69.330  1.00  0.00            
ATOM   3224 2HD2 LEU   199      58.970  39.120  69.560  1.00  0.00            
ATOM   3225 3HD2 LEU   199      57.130  39.020  69.660  1.00  0.00            
ATOM   3226  C   LEU   199      57.590  39.580  74.350  1.00  0.00            
ATOM   3227  O   LEU   199      56.360  39.340  74.400  1.00  0.00            
ATOM   3228  N   GLU   200      58.010  40.810  74.690  1.00  0.00            
ATOM   3229  H   GLU   200      58.990  40.960  74.510  1.00  0.00            
ATOM   3230  CA  GLU   200      57.180  41.950  74.940  1.00  0.00            
ATOM   3231  HA  GLU   200      56.150  41.790  74.620  1.00  0.00            
ATOM   3232  CB  GLU   200      57.190  42.170  76.490  1.00  0.00            
ATOM   3233  HB2 GLU   200      56.860  41.260  77.000  1.00  0.00            
ATOM   3234  HB3 GLU   200      58.180  42.300  76.930  1.00  0.00            
ATOM   3235  CG  GLU   200      56.420  43.420  76.970  1.00  0.00            
ATOM   3236  HG2 GLU   200      57.100  44.240  76.790  1.00  0.00            
ATOM   3237  HG3 GLU   200      55.590  43.650  76.300  1.00  0.00            
ATOM   3238  CD  GLU   200      55.840  43.150  78.380  1.00  0.00            
ATOM   3239  OE1 GLU   200      56.480  42.460  79.200  1.00  0.00            
ATOM   3240  OE2 GLU   200      54.840  43.760  78.770  1.00  0.00            
ATOM   3241  C   GLU   200      57.720  43.250  74.300  1.00  0.00            
ATOM   3242  O   GLU   200      58.900  43.510  74.220  1.00  0.00            
ATOM   3243  N   ALA   201      56.810  44.110  73.760  1.00  0.00            
ATOM   3244  H   ALA   201      55.850  43.800  73.800  1.00  0.00            
ATOM   3245  CA  ALA   201      57.200  45.340  73.090  1.00  0.00            
ATOM   3246  HA  ALA   201      58.270  45.480  73.200  1.00  0.00            
ATOM   3247  CB  ALA   201      56.960  45.190  71.620  1.00  0.00            
ATOM   3248  HB1 ALA   201      55.920  44.980  71.380  1.00  0.00            
ATOM   3249  HB2 ALA   201      57.220  46.010  70.960  1.00  0.00            
ATOM   3250  HB3 ALA   201      57.510  44.280  71.370  1.00  0.00            
ATOM   3251  C   ALA   201      56.470  46.480  73.720  1.00  0.00            
ATOM   3252  O   ALA   201      55.380  46.260  74.240  1.00  0.00            
ATOM   3253  N   SER   202      56.980  47.730  73.560  1.00  0.00            
ATOM   3254  H   SER   202      57.900  47.920  73.170  1.00  0.00            
ATOM   3255  CA  SER   202      56.360  48.850  74.220  1.00  0.00            
ATOM   3256  HA  SER   202      55.290  48.850  74.040  1.00  0.00            
ATOM   3257  CB  SER   202      56.570  48.900  75.770  1.00  0.00            
ATOM   3258  HB2 SER   202      56.230  47.980  76.250  1.00  0.00            
ATOM   3259  HB3 SER   202      57.630  49.120  75.950  1.00  0.00            
ATOM   3260  OG  SER   202      55.830  50.010  76.290  1.00  0.00            
ATOM   3261  HG  SER   202      54.890  49.840  76.220  1.00  0.00            
ATOM   3262  C   SER   202      56.890  50.130  73.530  1.00  0.00            
ATOM   3263  O   SER   202      58.100  50.410  73.420  1.00  0.00            
ATOM   3264  N   LEU   203      55.950  50.930  72.890  1.00  0.00            
ATOM   3265  H   LEU   203      54.950  50.840  73.050  1.00  0.00            
ATOM   3266  CA  LEU   203      56.350  52.170  72.180  1.00  0.00            
ATOM   3267  HA  LEU   203      57.220  52.020  71.540  1.00  0.00            
ATOM   3268  CB  LEU   203      55.200  52.830  71.320  1.00  0.00            
ATOM   3269  HB2 LEU   203      54.440  53.120  72.040  1.00  0.00            
ATOM   3270  HB3 LEU   203      55.550  53.750  70.840  1.00  0.00            
ATOM   3271  CG  LEU   203      54.580  51.840  70.270  1.00  0.00            
ATOM   3272  HG  LEU   203      53.890  51.200  70.820  1.00  0.00            
ATOM   3273  CD1 LEU   203      53.670  52.770  69.380  1.00  0.00            
ATOM   3274 1HD1 LEU   203      53.020  53.390  69.990  1.00  0.00            
ATOM   3275 2HD1 LEU   203      54.310  53.430  68.780  1.00  0.00            
ATOM   3276 3HD1 LEU   203      52.970  52.140  68.840  1.00  0.00            
ATOM   3277  CD2 LEU   203      55.510  51.070  69.340  1.00  0.00            
ATOM   3278 1HD2 LEU   203      56.000  50.340  69.980  1.00  0.00            
ATOM   3279 2HD2 LEU   203      54.960  50.640  68.510  1.00  0.00            
ATOM   3280 3HD2 LEU   203      56.250  51.740  68.920  1.00  0.00            
ATOM   3281  C   LEU   203      56.770  53.250  73.290  1.00  0.00            
ATOM   3282  O   LEU   203      56.310  53.160  74.470  1.00  0.00            
ATOM   3283  N   ASP   204      57.470  54.290  72.810  1.00  0.00            
ATOM   3284  H   ASP   204      57.760  54.330  71.840  1.00  0.00            
ATOM   3285  CA  ASP   204      57.820  55.440  73.630  1.00  0.00            
ATOM   3286  HA  ASP   204      58.010  54.950  74.590  1.00  0.00            
ATOM   3287  CB  ASP   204      59.220  56.020  73.200  1.00  0.00            
ATOM   3288  HB2 ASP   204      59.960  55.250  73.020  1.00  0.00            
ATOM   3289  HB3 ASP   204      59.070  56.460  72.220  1.00  0.00            
ATOM   3290  CG  ASP   204      59.830  57.080  74.100  1.00  0.00            
ATOM   3291  OD1 ASP   204      59.760  56.900  75.330  1.00  0.00            
ATOM   3292  OD2 ASP   204      60.310  58.080  73.580  1.00  0.00            
ATOM   3293  C   ASP   204      56.680  56.450  73.660  1.00  0.00            
ATOM   3294  O   ASP   204      56.730  57.220  74.590  1.00  0.00            
ATOM   3295  N   LYS   205      55.730  56.430  72.770  1.00  0.00            
ATOM   3296  H   LYS   205      55.910  55.750  72.040  1.00  0.00            
ATOM   3297  CA  LYS   205      54.570  57.380  72.680  1.00  0.00            
ATOM   3298  HA  LYS   205      54.320  57.610  73.720  1.00  0.00            
ATOM   3299  CB  LYS   205      54.830  58.630  71.800  1.00  0.00            
ATOM   3300  HB2 LYS   205      55.020  58.350  70.770  1.00  0.00            
ATOM   3301  HB3 LYS   205      54.010  59.350  71.880  1.00  0.00            
ATOM   3302  CG  LYS   205      56.120  59.320  72.210  1.00  0.00            
ATOM   3303  HG2 LYS   205      56.170  59.730  73.220  1.00  0.00            
ATOM   3304  HG3 LYS   205      56.970  58.640  72.090  1.00  0.00            
ATOM   3305  CD  LYS   205      56.240  60.550  71.280  1.00  0.00            
ATOM   3306  HD2 LYS   205      57.310  60.730  71.180  1.00  0.00            
ATOM   3307  HD3 LYS   205      56.010  60.340  70.240  1.00  0.00            
ATOM   3308  CE  LYS   205      55.470  61.760  71.690  1.00  0.00            
ATOM   3309  HE2 LYS   205      54.600  61.450  72.260  1.00  0.00            
ATOM   3310  HE3 LYS   205      56.090  62.300  72.410  1.00  0.00            
ATOM   3311  NZ  LYS   205      55.000  62.680  70.620  1.00  0.00            
ATOM   3312  HZ1 LYS   205      54.670  63.580  70.950  1.00  0.00            
ATOM   3313  HZ2 LYS   205      55.750  62.800  69.960  1.00  0.00            
ATOM   3314  HZ3 LYS   205      54.200  62.340  70.100  1.00  0.00            
ATOM   3315  C   LYS   205      53.260  56.780  72.210  1.00  0.00            
ATOM   3316  O   LYS   205      53.380  55.610  71.840  1.00  0.00            
ATOM   3317  N   GLU   206      52.160  57.490  72.070  1.00  0.00            
ATOM   3318  H   GLU   206      52.290  58.450  72.350  1.00  0.00            
ATOM   3319  CA  GLU   206      50.860  57.000  71.550  1.00  0.00            
ATOM   3320  HA  GLU   206      51.030  56.020  71.110  1.00  0.00            
ATOM   3321  CB  GLU   206      49.840  56.780  72.630  1.00  0.00            
ATOM   3322  HB2 GLU   206      50.300  56.140  73.380  1.00  0.00            
ATOM   3323  HB3 GLU   206      49.640  57.780  73.020  1.00  0.00            
ATOM   3324  CG  GLU   206      48.420  56.230  72.230  1.00  0.00            
ATOM   3325  HG2 GLU   206      47.990  56.910  71.490  1.00  0.00            
ATOM   3326  HG3 GLU   206      48.690  55.280  71.760  1.00  0.00            
ATOM   3327  CD  GLU   206      47.540  55.960  73.410  1.00  0.00            
ATOM   3328  OE1 GLU   206      47.330  56.960  74.150  1.00  0.00            
ATOM   3329  OE2 GLU   206      46.920  54.850  73.540  1.00  0.00            
ATOM   3330  C   GLU   206      50.320  57.960  70.430  1.00  0.00            
ATOM   3331  O   GLU   206      49.840  57.380  69.430  1.00  0.00            
ATOM   3332  N   ILE   207      50.670  59.210  70.410  1.00  0.00            
ATOM   3333  H   ILE   207      51.160  59.620  71.200  1.00  0.00            
ATOM   3334  CA  ILE   207      50.570  60.140  69.220  1.00  0.00            
ATOM   3335  HA  ILE   207      50.070  59.520  68.470  1.00  0.00            
ATOM   3336  CB  ILE   207      49.590  61.280  69.480  1.00  0.00            
ATOM   3337  HB  ILE   207      50.030  61.800  70.330  1.00  0.00            
ATOM   3338  CG2 ILE   207      49.610  62.190  68.210  1.00  0.00            
ATOM   3339 1HG2 ILE   207      48.840  62.960  68.110  1.00  0.00            
ATOM   3340 2HG2 ILE   207      50.550  62.750  68.240  1.00  0.00            
ATOM   3341 3HG2 ILE   207      49.680  61.550  67.330  1.00  0.00            
ATOM   3342  CG1 ILE   207      48.180  60.870  69.880  1.00  0.00            
ATOM   3343 2HG1 ILE   207      47.510  61.610  69.430  1.00  0.00            
ATOM   3344 3HG1 ILE   207      47.960  59.940  69.370  1.00  0.00            
ATOM   3345  CD1 ILE   207      47.970  60.600  71.320  1.00  0.00            
ATOM   3346 1HD1 ILE   207      47.140  59.900  71.410  1.00  0.00            
ATOM   3347 2HD1 ILE   207      48.820  60.200  71.860  1.00  0.00            
ATOM   3348 3HD1 ILE   207      47.780  61.520  71.870  1.00  0.00            
ATOM   3349  C   ILE   207      51.950  60.560  68.720  1.00  0.00            
ATOM   3350  O   ILE   207      52.670  61.230  69.480  1.00  0.00            
ATOM   3351  N   TYR   208      52.280  60.110  67.470  1.00  0.00            
ATOM   3352  H   TYR   208      51.580  59.760  66.840  1.00  0.00            
ATOM   3353  CA  TYR   208      53.460  60.620  66.790  1.00  0.00            
ATOM   3354  HA  TYR   208      54.190  61.130  67.410  1.00  0.00            
ATOM   3355  CB  TYR   208      54.310  59.400  66.270  1.00  0.00            
ATOM   3356  HB2 TYR   208      53.650  58.670  65.800  1.00  0.00            
ATOM   3357  HB3 TYR   208      54.940  59.820  65.490  1.00  0.00            
ATOM   3358  CG  TYR   208      55.210  58.700  67.270  1.00  0.00            
ATOM   3359  CD1 TYR   208      54.810  57.470  67.900  1.00  0.00            
ATOM   3360  HD1 TYR   208      53.900  56.940  67.680  1.00  0.00            
ATOM   3361  CE1 TYR   208      55.710  56.890  68.780  1.00  0.00            
ATOM   3362  HE1 TYR   208      55.490  55.960  69.290  1.00  0.00            
ATOM   3363  CZ  TYR   208      56.910  57.550  69.110  1.00  0.00            
ATOM   3364  OH  TYR   208      57.670  57.090  70.170  1.00  0.00            
ATOM   3365  HH  TYR   208      58.400  57.680  70.380  1.00  0.00            
ATOM   3366  CE2 TYR   208      57.300  58.770  68.510  1.00  0.00            
ATOM   3367  HE2 TYR   208      58.100  59.410  68.880  1.00  0.00            
ATOM   3368  CD2 TYR   208      56.480  59.300  67.470  1.00  0.00            
ATOM   3369  HD2 TYR   208      56.680  60.250  66.990  1.00  0.00            
ATOM   3370  C   TYR   208      53.060  61.530  65.650  1.00  0.00            
ATOM   3371  O   TYR   208      51.990  61.420  65.050  1.00  0.00            
ATOM   3372  N   TYR   209      53.920  62.550  65.420  1.00  0.00            
ATOM   3373  H   TYR   209      54.630  62.780  66.100  1.00  0.00            
ATOM   3374  CA  TYR   209      53.720  63.670  64.420  1.00  0.00            
ATOM   3375  HA  TYR   209      52.650  63.770  64.230  1.00  0.00            
ATOM   3376  CB  TYR   209      54.040  65.090  64.970  1.00  0.00            
ATOM   3377  HB2 TYR   209      55.090  64.960  65.250  1.00  0.00            
ATOM   3378  HB3 TYR   209      53.970  65.810  64.160  1.00  0.00            
ATOM   3379  CG  TYR   209      53.230  65.550  66.160  1.00  0.00            
ATOM   3380  CD1 TYR   209      52.000  66.250  65.960  1.00  0.00            
ATOM   3381  HD1 TYR   209      51.680  66.470  64.950  1.00  0.00            
ATOM   3382  CE1 TYR   209      51.180  66.460  67.110  1.00  0.00            
ATOM   3383  HE1 TYR   209      50.270  67.030  66.980  1.00  0.00            
ATOM   3384  CZ  TYR   209      51.550  66.020  68.380  1.00  0.00            
ATOM   3385  OH  TYR   209      50.710  66.000  69.420  1.00  0.00            
ATOM   3386  HH  TYR   209      49.840  66.060  69.020  1.00  0.00            
ATOM   3387  CE2 TYR   209      52.800  65.430  68.570  1.00  0.00            
ATOM   3388  HE2 TYR   209      53.190  65.060  69.510  1.00  0.00            
ATOM   3389  CD2 TYR   209      53.660  65.180  67.470  1.00  0.00            
ATOM   3390  HD2 TYR   209      54.630  64.720  67.580  1.00  0.00            
ATOM   3391  C   TYR   209      54.520  63.470  63.100  1.00  0.00            
ATOM   3392  O   TYR   209      55.670  63.070  63.140  1.00  0.00            
ATOM   3393  N   HIE   210      54.040  64.040  61.960  1.00  0.00            
ATOM   3394  H   HIE   210      53.140  64.500  62.000  1.00  0.00            
ATOM   3395  CA  HIE   210      54.800  63.990  60.720  1.00  0.00            
ATOM   3396  HA  HIE   210      54.800  62.940  60.410  1.00  0.00            
ATOM   3397  CB  HIE   210      54.170  64.770  59.560  1.00  0.00            
ATOM   3398  HB2 HIE   210      54.120  65.840  59.790  1.00  0.00            
ATOM   3399  HB3 HIE   210      54.750  64.690  58.640  1.00  0.00            
ATOM   3400  CG  HIE   210      52.790  64.270  59.190  1.00  0.00            
ATOM   3401  ND1 HIE   210      52.370  62.930  59.200  1.00  0.00            
ATOM   3402  CE1 HIE   210      51.150  62.910  58.660  1.00  0.00            
ATOM   3403  HE1 HIE   210      50.640  61.970  58.540  1.00  0.00            
ATOM   3404  NE2 HIE   210      50.680  64.180  58.520  1.00  0.00            
ATOM   3405  HE2 HIE   210      49.810  64.450  58.070  1.00  0.00            
ATOM   3406  CD2 HIE   210      51.740  64.990  58.750  1.00  0.00            
ATOM   3407  HD2 HIE   210      51.810  66.060  58.620  1.00  0.00            
ATOM   3408  C   HIE   210      56.310  64.510  60.930  1.00  0.00            
ATOM   3409  O   HIE   210      56.490  65.540  61.570  1.00  0.00            
ATOM   3410  N   GLY   211      57.290  63.680  60.590  1.00  0.00            
ATOM   3411  H   GLY   211      57.080  62.710  60.400  1.00  0.00            
ATOM   3412  CA  GLY   211      58.740  63.920  60.740  1.00  0.00            
ATOM   3413  HA2 GLY   211      59.200  63.260  60.000  1.00  0.00            
ATOM   3414  HA3 GLY   211      59.090  64.910  60.470  1.00  0.00            
ATOM   3415  C   GLY   211      59.390  63.570  62.140  1.00  0.00            
ATOM   3416  O   GLY   211      60.600  63.760  62.320  1.00  0.00            
ATOM   3417  N   GLU   212      58.580  63.220  63.180  1.00  0.00            
ATOM   3418  H   GLU   212      57.580  63.190  63.040  1.00  0.00            
ATOM   3419  CA  GLU   212      59.110  62.530  64.450  1.00  0.00            
ATOM   3420  HA  GLU   212      60.040  63.010  64.730  1.00  0.00            
ATOM   3421  CB  GLU   212      58.040  62.780  65.540  1.00  0.00            
ATOM   3422  HB2 GLU   212      57.710  63.810  65.560  1.00  0.00            
ATOM   3423  HB3 GLU   212      57.230  62.170  65.140  1.00  0.00            
ATOM   3424  CG  GLU   212      58.300  62.440  67.050  1.00  0.00            
ATOM   3425  HG2 GLU   212      58.670  61.420  67.150  1.00  0.00            
ATOM   3426  HG3 GLU   212      59.210  62.950  67.360  1.00  0.00            
ATOM   3427  CD  GLU   212      57.130  62.640  67.980  1.00  0.00            
ATOM   3428  OE1 GLU   212      57.410  62.840  69.210  1.00  0.00            
ATOM   3429  OE2 GLU   212      55.980  62.690  67.550  1.00  0.00            
ATOM   3430  C   GLU   212      59.430  61.040  64.210  1.00  0.00            
ATOM   3431  O   GLU   212      58.590  60.270  63.710  1.00  0.00            
ATOM   3432  N   PRO   213      60.650  60.580  64.640  1.00  0.00            
ATOM   3433  CD  PRO   213      61.870  61.250  65.020  1.00  0.00            
ATOM   3434  HD2 PRO   213      61.810  61.600  66.050  1.00  0.00            
ATOM   3435  HD3 PRO   213      61.950  62.020  64.250  1.00  0.00            
ATOM   3436  CG  PRO   213      63.000  60.310  64.820  1.00  0.00            
ATOM   3437  HG2 PRO   213      63.870  60.530  65.430  1.00  0.00            
ATOM   3438  HG3 PRO   213      63.310  60.380  63.780  1.00  0.00            
ATOM   3439  CB  PRO   213      62.400  58.960  65.150  1.00  0.00            
ATOM   3440  HB2 PRO   213      62.490  58.780  66.220  1.00  0.00            
ATOM   3441  HB3 PRO   213      62.980  58.210  64.610  1.00  0.00            
ATOM   3442  CA  PRO   213      60.920  59.120  64.690  1.00  0.00            
ATOM   3443  HA  PRO   213      60.750  58.700  63.700  1.00  0.00            
ATOM   3444  C   PRO   213      60.080  58.490  65.840  1.00  0.00            
ATOM   3445  O   PRO   213      59.870  58.980  66.960  1.00  0.00            
ATOM   3446  N   ILE   214      59.710  57.250  65.490  1.00  0.00            
ATOM   3447  H   ILE   214      60.070  56.860  64.630  1.00  0.00            
ATOM   3448  CA  ILE   214      59.130  56.340  66.500  1.00  0.00            
ATOM   3449  HA  ILE   214      58.490  56.890  67.190  1.00  0.00            
ATOM   3450  CB  ILE   214      58.180  55.370  65.740  1.00  0.00            
ATOM   3451  HB  ILE   214      58.640  55.010  64.820  1.00  0.00            
ATOM   3452  CG2 ILE   214      57.950  54.090  66.560  1.00  0.00            
ATOM   3453 1HG2 ILE   214      57.460  54.230  67.520  1.00  0.00            
ATOM   3454 2HG2 ILE   214      57.240  53.400  66.110  1.00  0.00            
ATOM   3455 3HG2 ILE   214      58.880  53.520  66.610  1.00  0.00            
ATOM   3456  CG1 ILE   214      56.960  56.130  65.300  1.00  0.00            
ATOM   3457 2HG1 ILE   214      56.540  56.770  66.080  1.00  0.00            
ATOM   3458 3HG1 ILE   214      57.190  56.850  64.510  1.00  0.00            
ATOM   3459  CD1 ILE   214      55.850  55.230  64.720  1.00  0.00            
ATOM   3460 1HD1 ILE   214      55.330  54.740  65.530  1.00  0.00            
ATOM   3461 2HD1 ILE   214      55.200  56.020  64.340  1.00  0.00            
ATOM   3462 3HD1 ILE   214      56.090  54.520  63.920  1.00  0.00            
ATOM   3463  C   ILE   214      60.270  55.640  67.260  1.00  0.00            
ATOM   3464  O   ILE   214      61.290  55.340  66.600  1.00  0.00            
ATOM   3465  N   SER   215      60.140  55.360  68.500  1.00  0.00            
ATOM   3466  H   SER   215      59.220  55.610  68.860  1.00  0.00            
ATOM   3467  CA  SER   215      61.000  54.650  69.370  1.00  0.00            
ATOM   3468  HA  SER   215      61.730  54.290  68.640  1.00  0.00            
ATOM   3469  CB  SER   215      61.610  55.560  70.390  1.00  0.00            
ATOM   3470  HB2 SER   215      62.310  56.280  69.970  1.00  0.00            
ATOM   3471  HB3 SER   215      60.780  56.000  70.940  1.00  0.00            
ATOM   3472  OG  SER   215      62.410  54.810  71.230  1.00  0.00            
ATOM   3473  HG  SER   215      63.190  54.720  70.680  1.00  0.00            
ATOM   3474  C   SER   215      60.200  53.510  70.080  1.00  0.00            
ATOM   3475  O   SER   215      59.130  53.700  70.610  1.00  0.00            
ATOM   3476  N   VAL   216      60.790  52.280  69.940  1.00  0.00            
ATOM   3477  H   VAL   216      61.720  52.290  69.540  1.00  0.00            
ATOM   3478  CA  VAL   216      60.270  51.070  70.550  1.00  0.00            
ATOM   3479  HA  VAL   216      59.640  51.400  71.380  1.00  0.00            
ATOM   3480  CB  VAL   216      59.330  50.350  69.520  1.00  0.00            
ATOM   3481  HB  VAL   216      58.630  51.120  69.200  1.00  0.00            
ATOM   3482  CG1 VAL   216      60.090  49.800  68.330  1.00  0.00            
ATOM   3483 1HG1 VAL   216      60.940  50.400  68.010  1.00  0.00            
ATOM   3484 2HG1 VAL   216      60.550  48.840  68.600  1.00  0.00            
ATOM   3485 3HG1 VAL   216      59.420  49.470  67.530  1.00  0.00            
ATOM   3486  CG2 VAL   216      58.540  49.170  70.200  1.00  0.00            
ATOM   3487 1HG2 VAL   216      57.840  49.580  70.930  1.00  0.00            
ATOM   3488 2HG2 VAL   216      57.890  48.780  69.410  1.00  0.00            
ATOM   3489 3HG2 VAL   216      59.210  48.360  70.500  1.00  0.00            
ATOM   3490  C   VAL   216      61.250  50.200  71.380  1.00  0.00            
ATOM   3491  O   VAL   216      62.090  49.450  70.880  1.00  0.00            
ATOM   3492  N   ASN   217      61.080  50.170  72.720  1.00  0.00            
ATOM   3493  H   ASN   217      60.500  50.900  73.100  1.00  0.00            
ATOM   3494  CA  ASN   217      61.710  49.230  73.660  1.00  0.00            
ATOM   3495  HA  ASN   217      62.780  49.190  73.480  1.00  0.00            
ATOM   3496  CB  ASN   217      61.460  49.700  75.080  1.00  0.00            
ATOM   3497  HB2 ASN   217      61.590  50.780  75.160  1.00  0.00            
ATOM   3498  HB3 ASN   217      60.450  49.450  75.400  1.00  0.00            
ATOM   3499  CG  ASN   217      62.470  49.070  76.080  1.00  0.00            
ATOM   3500  OD1 ASN   217      63.600  48.970  75.760  1.00  0.00            
ATOM   3501  ND2 ASN   217      62.060  48.470  77.180  1.00  0.00            
ATOM   3502 1HD2 ASN   217      62.800  48.040  77.730  1.00  0.00            
ATOM   3503 2HD2 ASN   217      61.120  48.550  77.550  1.00  0.00            
ATOM   3504  C   ASN   217      61.250  47.840  73.440  1.00  0.00            
ATOM   3505  O   ASN   217      60.080  47.510  73.590  1.00  0.00            
ATOM   3506  N   VAL   218      62.240  46.880  73.330  1.00  0.00            
ATOM   3507  H   VAL   218      63.180  47.230  73.300  1.00  0.00            
ATOM   3508  CA  VAL   218      61.920  45.450  73.160  1.00  0.00            
ATOM   3509  HA  VAL   218      60.840  45.360  73.240  1.00  0.00            
ATOM   3510  CB  VAL   218      62.500  44.960  71.800  1.00  0.00            
ATOM   3511  HB  VAL   218      63.460  45.430  71.600  1.00  0.00            
ATOM   3512  CG1 VAL   218      62.580  43.370  71.590  1.00  0.00            
ATOM   3513 1HG1 VAL   218      61.600  43.040  71.930  1.00  0.00            
ATOM   3514 2HG1 VAL   218      62.840  43.100  70.570  1.00  0.00            
ATOM   3515 3HG1 VAL   218      63.370  42.930  72.200  1.00  0.00            
ATOM   3516  CG2 VAL   218      61.640  45.660  70.730  1.00  0.00            
ATOM   3517 1HG2 VAL   218      60.610  45.320  70.820  1.00  0.00            
ATOM   3518 2HG2 VAL   218      61.700  46.740  70.830  1.00  0.00            
ATOM   3519 3HG2 VAL   218      61.900  45.390  69.710  1.00  0.00            
ATOM   3520  C   VAL   218      62.570  44.570  74.170  1.00  0.00            
ATOM   3521  O   VAL   218      63.730  44.740  74.650  1.00  0.00            
ATOM   3522  N   HIE   219      61.830  43.520  74.580  1.00  0.00            
ATOM   3523  H   HIE   219      60.830  43.410  74.490  1.00  0.00            
ATOM   3524  CA  HIE   219      62.260  42.560  75.670  1.00  0.00            
ATOM   3525  HA  HIE   219      63.320  42.750  75.840  1.00  0.00            
ATOM   3526  CB  HIE   219      61.640  43.050  76.990  1.00  0.00            
ATOM   3527  HB2 HIE   219      62.170  43.970  77.250  1.00  0.00            
ATOM   3528  HB3 HIE   219      60.590  43.310  76.820  1.00  0.00            
ATOM   3529  CG  HIE   219      61.670  42.000  78.100  1.00  0.00            
ATOM   3530  ND1 HIE   219      62.800  41.290  78.530  1.00  0.00            
ATOM   3531  CE1 HIE   219      62.330  40.470  79.540  1.00  0.00            
ATOM   3532  HE1 HIE   219      62.960  39.800  80.100  1.00  0.00            
ATOM   3533  NE2 HIE   219      61.010  40.680  79.720  1.00  0.00            
ATOM   3534  HE2 HIE   219      60.370  40.230  80.350  1.00  0.00            
ATOM   3535  CD2 HIE   219      60.570  41.640  78.790  1.00  0.00            
ATOM   3536  HD2 HIE   219      59.610  42.120  78.700  1.00  0.00            
ATOM   3537  C   HIE   219      61.920  41.070  75.280  1.00  0.00            
ATOM   3538  O   HIE   219      60.810  40.780  74.810  1.00  0.00            
ATOM   3539  N   VAL   220      62.880  40.130  75.410  1.00  0.00            
ATOM   3540  H   VAL   220      63.760  40.360  75.860  1.00  0.00            
ATOM   3541  CA  VAL   220      62.830  38.760  74.980  1.00  0.00            
ATOM   3542  HA  VAL   220      61.780  38.540  74.800  1.00  0.00            
ATOM   3543  CB  VAL   220      63.720  38.590  73.760  1.00  0.00            
ATOM   3544  HB  VAL   220      64.710  38.960  74.030  1.00  0.00            
ATOM   3545  CG1 VAL   220      63.700  37.150  73.260  1.00  0.00            
ATOM   3546 1HG1 VAL   220      63.920  36.520  74.120  1.00  0.00            
ATOM   3547 2HG1 VAL   220      62.690  36.850  72.980  1.00  0.00            
ATOM   3548 3HG1 VAL   220      64.340  36.930  72.410  1.00  0.00            
ATOM   3549  CG2 VAL   220      63.280  39.510  72.680  1.00  0.00            
ATOM   3550 1HG2 VAL   220      63.440  40.510  73.070  1.00  0.00            
ATOM   3551 2HG2 VAL   220      63.870  39.450  71.760  1.00  0.00            
ATOM   3552 3HG2 VAL   220      62.240  39.250  72.460  1.00  0.00            
ATOM   3553  C   VAL   220      63.240  37.920  76.140  1.00  0.00            
ATOM   3554  O   VAL   220      64.370  38.080  76.590  1.00  0.00            
ATOM   3555  N   THR   221      62.350  37.110  76.650  1.00  0.00            
ATOM   3556  H   THR   221      61.450  37.070  76.200  1.00  0.00            
ATOM   3557  CA  THR   221      62.750  36.020  77.650  1.00  0.00            
ATOM   3558  HA  THR   221      63.750  36.350  77.940  1.00  0.00            
ATOM   3559  CB  THR   221      61.860  35.920  78.940  1.00  0.00            
ATOM   3560  HB  THR   221      60.940  35.350  78.800  1.00  0.00            
ATOM   3561  CG2 THR   221      62.710  35.320  80.060  1.00  0.00            
ATOM   3562 1HG2 THR   221      63.640  35.850  80.230  1.00  0.00            
ATOM   3563 2HG2 THR   221      62.140  35.130  80.970  1.00  0.00            
ATOM   3564 3HG2 THR   221      62.980  34.310  79.740  1.00  0.00            
ATOM   3565  OG1 THR   221      61.550  37.280  79.350  1.00  0.00            
ATOM   3566  HG1 THR   221      60.810  37.690  78.900  1.00  0.00            
ATOM   3567  C   THR   221      62.770  34.660  76.930  1.00  0.00            
ATOM   3568  O   THR   221      61.790  33.900  76.920  1.00  0.00            
ATOM   3569  N   ASN   222      63.950  34.390  76.340  1.00  0.00            
ATOM   3570  H   ASN   222      64.800  34.910  76.520  1.00  0.00            
ATOM   3571  CA  ASN   222      64.150  33.080  75.750  1.00  0.00            
ATOM   3572  HA  ASN   222      63.250  32.700  75.270  1.00  0.00            
ATOM   3573  CB  ASN   222      65.200  33.140  74.660  1.00  0.00            
ATOM   3574  HB2 ASN   222      64.760  33.640  73.790  1.00  0.00            
ATOM   3575  HB3 ASN   222      66.080  33.600  75.110  1.00  0.00            
ATOM   3576  CG  ASN   222      65.550  31.740  74.100  1.00  0.00            
ATOM   3577  OD1 ASN   222      64.620  30.880  74.060  1.00  0.00            
ATOM   3578  ND2 ASN   222      66.740  31.550  73.610  1.00  0.00            
ATOM   3579 1HD2 ASN   222      66.890  30.580  73.360  1.00  0.00            
ATOM   3580 2HD2 ASN   222      67.480  32.170  73.870  1.00  0.00            
ATOM   3581  C   ASN   222      64.470  32.100  76.890  1.00  0.00            
ATOM   3582  O   ASN   222      65.630  32.030  77.360  1.00  0.00            
ATOM   3583  N   ASN   223      63.490  31.300  77.370  1.00  0.00            
ATOM   3584  H   ASN   223      62.590  31.420  76.930  1.00  0.00            
ATOM   3585  CA  ASN   223      63.690  30.220  78.360  1.00  0.00            
ATOM   3586  HA  ASN   223      64.540  30.500  78.990  1.00  0.00            
ATOM   3587  CB  ASN   223      62.520  30.000  79.330  1.00  0.00            
ATOM   3588  HB2 ASN   223      61.710  29.490  78.820  1.00  0.00            
ATOM   3589  HB3 ASN   223      62.820  29.290  80.100  1.00  0.00            
ATOM   3590  CG  ASN   223      62.000  31.290  79.950  1.00  0.00            
ATOM   3591  OD1 ASN   223      62.550  31.830  80.880  1.00  0.00            
ATOM   3592  ND2 ASN   223      60.860  31.830  79.480  1.00  0.00            
ATOM   3593 1HD2 ASN   223      60.500  32.680  79.900  1.00  0.00            
ATOM   3594 2HD2 ASN   223      60.450  31.490  78.630  1.00  0.00            
ATOM   3595  C   ASN   223      64.170  28.980  77.710  1.00  0.00            
ATOM   3596  O   ASN   223      64.640  28.070  78.380  1.00  0.00            
ATOM   3597  N   THR   224      64.090  28.860  76.420  1.00  0.00            
ATOM   3598  H   THR   224      63.800  29.720  75.970  1.00  0.00            
ATOM   3599  CA  THR   224      64.300  27.570  75.690  1.00  0.00            
ATOM   3600  HA  THR   224      63.690  26.810  76.180  1.00  0.00            
ATOM   3601  CB  THR   224      63.670  27.670  74.310  1.00  0.00            
ATOM   3602  HB  THR   224      63.440  26.640  74.030  1.00  0.00            
ATOM   3603  CG2 THR   224      62.290  28.480  74.230  1.00  0.00            
ATOM   3604 1HG2 THR   224      62.270  29.490  74.650  1.00  0.00            
ATOM   3605 2HG2 THR   224      62.120  28.590  73.160  1.00  0.00            
ATOM   3606 3HG2 THR   224      61.470  27.890  74.650  1.00  0.00            
ATOM   3607  OG1 THR   224      64.580  28.250  73.350  1.00  0.00            
ATOM   3608  HG1 THR   224      64.550  29.200  73.490  1.00  0.00            
ATOM   3609  C   THR   224      65.740  27.100  75.530  1.00  0.00            
ATOM   3610  O   THR   224      66.680  27.840  75.830  1.00  0.00            
ATOM   3611  N   ASN   225      65.990  25.910  74.950  1.00  0.00            
ATOM   3612  H   ASN   225      65.180  25.390  74.630  1.00  0.00            
ATOM   3613  CA  ASN   225      67.310  25.430  74.530  1.00  0.00            
ATOM   3614  HA  ASN   225      68.010  25.740  75.310  1.00  0.00            
ATOM   3615  CB  ASN   225      67.290  23.880  74.570  1.00  0.00            
ATOM   3616  HB2 ASN   225      66.550  23.540  73.850  1.00  0.00            
ATOM   3617  HB3 ASN   225      68.310  23.670  74.240  1.00  0.00            
ATOM   3618  CG  ASN   225      66.980  23.390  75.950  1.00  0.00            
ATOM   3619  OD1 ASN   225      65.870  23.010  76.210  1.00  0.00            
ATOM   3620  ND2 ASN   225      67.810  23.410  76.910  1.00  0.00            
ATOM   3621 1HD2 ASN   225      67.460  22.880  77.700  1.00  0.00            
ATOM   3622 2HD2 ASN   225      68.760  23.720  76.840  1.00  0.00            
ATOM   3623  C   ASN   225      67.760  25.910  73.130  1.00  0.00            
ATOM   3624  O   ASN   225      68.940  25.640  72.740  1.00  0.00            
ATOM   3625  N   LYS   226      66.840  26.400  72.280  1.00  0.00            
ATOM   3626  H   LYS   226      65.910  26.600  72.630  1.00  0.00            
ATOM   3627  CA  LYS   226      67.230  27.090  71.070  1.00  0.00            
ATOM   3628  HA  LYS   226      67.910  26.470  70.480  1.00  0.00            
ATOM   3629  CB  LYS   226      65.990  27.220  70.210  1.00  0.00            
ATOM   3630  HB2 LYS   226      65.370  28.000  70.650  1.00  0.00            
ATOM   3631  HB3 LYS   226      66.250  27.600  69.220  1.00  0.00            
ATOM   3632  CG  LYS   226      65.260  25.950  69.820  1.00  0.00            
ATOM   3633  HG2 LYS   226      64.920  25.540  70.770  1.00  0.00            
ATOM   3634  HG3 LYS   226      64.380  26.200  69.220  1.00  0.00            
ATOM   3635  CD  LYS   226      66.050  24.860  69.070  1.00  0.00            
ATOM   3636  HD2 LYS   226      66.530  25.240  68.170  1.00  0.00            
ATOM   3637  HD3 LYS   226      66.810  24.580  69.800  1.00  0.00            
ATOM   3638  CE  LYS   226      65.170  23.730  68.610  1.00  0.00            
ATOM   3639  HE2 LYS   226      64.800  23.150  69.460  1.00  0.00            
ATOM   3640  HE3 LYS   226      64.310  24.120  68.070  1.00  0.00            
ATOM   3641  NZ  LYS   226      66.010  22.960  67.710  1.00  0.00            
ATOM   3642  HZ1 LYS   226      66.890  22.730  68.150  1.00  0.00            
ATOM   3643  HZ2 LYS   226      65.540  22.100  67.490  1.00  0.00            
ATOM   3644  HZ3 LYS   226      66.200  23.470  66.860  1.00  0.00            
ATOM   3645  C   LYS   226      67.930  28.460  71.240  1.00  0.00            
ATOM   3646  O   LYS   226      67.880  29.020  72.340  1.00  0.00            
ATOM   3647  N   THR   227      68.510  29.070  70.160  1.00  0.00            
ATOM   3648  H   THR   227      68.570  28.400  69.400  1.00  0.00            
ATOM   3649  CA  THR   227      68.930  30.510  70.070  1.00  0.00            
ATOM   3650  HA  THR   227      68.760  30.880  71.080  1.00  0.00            
ATOM   3651  CB  THR   227      70.360  30.780  69.650  1.00  0.00            
ATOM   3652  HB  THR   227      70.470  30.350  68.660  1.00  0.00            
ATOM   3653  CG2 THR   227      70.630  32.240  69.380  1.00  0.00            
ATOM   3654 1HG2 THR   227      70.350  32.480  68.360  1.00  0.00            
ATOM   3655 2HG2 THR   227      70.130  32.920  70.080  1.00  0.00            
ATOM   3656 3HG2 THR   227      71.700  32.440  69.480  1.00  0.00            
ATOM   3657  OG1 THR   227      71.260  30.240  70.620  1.00  0.00            
ATOM   3658  HG1 THR   227      71.290  29.300  70.430  1.00  0.00            
ATOM   3659  C   THR   227      67.970  31.360  69.180  1.00  0.00            
ATOM   3660  O   THR   227      67.850  31.260  67.940  1.00  0.00            
ATOM   3661  N   VAL   228      67.220  32.290  69.710  1.00  0.00            
ATOM   3662  H   VAL   228      67.390  32.370  70.700  1.00  0.00            
ATOM   3663  CA  VAL   228      66.520  33.360  68.970  1.00  0.00            
ATOM   3664  HA  VAL   228      65.870  32.880  68.240  1.00  0.00            
ATOM   3665  CB  VAL   228      65.840  34.260  69.960  1.00  0.00            
ATOM   3666  HB  VAL   228      66.520  34.370  70.810  1.00  0.00            
ATOM   3667  CG1 VAL   228      65.650  35.790  69.440  1.00  0.00            
ATOM   3668 1HG1 VAL   228      65.360  36.380  70.310  1.00  0.00            
ATOM   3669 2HG1 VAL   228      66.580  36.260  69.120  1.00  0.00            
ATOM   3670 3HG1 VAL   228      64.970  35.650  68.600  1.00  0.00            
ATOM   3671  CG2 VAL   228      64.520  33.590  70.370  1.00  0.00            
ATOM   3672 1HG2 VAL   228      64.090  32.850  69.690  1.00  0.00            
ATOM   3673 2HG2 VAL   228      64.690  33.040  71.290  1.00  0.00            
ATOM   3674 3HG2 VAL   228      63.810  34.390  70.560  1.00  0.00            
ATOM   3675  C   VAL   228      67.500  34.090  68.100  1.00  0.00            
ATOM   3676  O   VAL   228      68.640  34.340  68.590  1.00  0.00            
ATOM   3677  N   LYS   229      67.040  34.600  66.910  1.00  0.00            
ATOM   3678  H   LYS   229      66.140  34.300  66.560  1.00  0.00            
ATOM   3679  CA  LYS   229      67.820  35.400  65.880  1.00  0.00            
ATOM   3680  HA  LYS   229      68.700  35.880  66.290  1.00  0.00            
ATOM   3681  CB  LYS   229      68.290  34.450  64.750  1.00  0.00            
ATOM   3682  HB2 LYS   229      67.570  33.750  64.330  1.00  0.00            
ATOM   3683  HB3 LYS   229      68.680  35.010  63.890  1.00  0.00            
ATOM   3684  CG  LYS   229      69.480  33.560  65.210  1.00  0.00            
ATOM   3685  HG2 LYS   229      70.260  34.160  65.670  1.00  0.00            
ATOM   3686  HG3 LYS   229      69.010  32.930  65.970  1.00  0.00            
ATOM   3687  CD  LYS   229      70.140  32.590  64.260  1.00  0.00            
ATOM   3688  HD2 LYS   229      70.650  31.800  64.800  1.00  0.00            
ATOM   3689  HD3 LYS   229      69.410  32.190  63.550  1.00  0.00            
ATOM   3690  CE  LYS   229      71.150  33.190  63.230  1.00  0.00            
ATOM   3691  HE2 LYS   229      71.550  32.320  62.710  1.00  0.00            
ATOM   3692  HE3 LYS   229      70.620  33.830  62.530  1.00  0.00            
ATOM   3693  NZ  LYS   229      72.210  33.980  63.870  1.00  0.00            
ATOM   3694  HZ1 LYS   229      72.500  33.530  64.720  1.00  0.00            
ATOM   3695  HZ2 LYS   229      72.980  34.170  63.250  1.00  0.00            
ATOM   3696  HZ3 LYS   229      71.820  34.860  64.170  1.00  0.00            
ATOM   3697  C   LYS   229      66.970  36.470  65.220  1.00  0.00            
ATOM   3698  O   LYS   229      65.730  36.370  65.320  1.00  0.00            
ATOM   3699  N   LYS   230      67.580  37.440  64.460  1.00  0.00            
ATOM   3700  H   LYS   230      68.590  37.430  64.460  1.00  0.00            
ATOM   3701  CA  LYS   230      66.840  38.410  63.560  1.00  0.00            
ATOM   3702  HA  LYS   230      67.580  39.180  63.330  1.00  0.00            
ATOM   3703  CB  LYS   230      66.530  37.730  62.140  1.00  0.00            
ATOM   3704  HB2 LYS   230      65.890  36.850  62.280  1.00  0.00            
ATOM   3705  HB3 LYS   230      65.930  38.400  61.520  1.00  0.00            
ATOM   3706  CG  LYS   230      67.760  37.150  61.420  1.00  0.00            
ATOM   3707  HG2 LYS   230      68.180  36.270  61.920  1.00  0.00            
ATOM   3708  HG3 LYS   230      67.460  36.840  60.430  1.00  0.00            
ATOM   3709  CD  LYS   230      68.870  38.230  61.200  1.00  0.00            
ATOM   3710  HD2 LYS   230      69.170  38.580  62.190  1.00  0.00            
ATOM   3711  HD3 LYS   230      69.750  37.870  60.680  1.00  0.00            
ATOM   3712  CE  LYS   230      68.350  39.460  60.480  1.00  0.00            
ATOM   3713  HE2 LYS   230      67.430  39.860  60.890  1.00  0.00            
ATOM   3714  HE3 LYS   230      69.080  40.270  60.570  1.00  0.00            
ATOM   3715  NZ  LYS   230      68.200  39.120  59.020  1.00  0.00            
ATOM   3716  HZ1 LYS   230      69.070  38.810  58.620  1.00  0.00            
ATOM   3717  HZ2 LYS   230      67.570  38.370  58.760  1.00  0.00            
ATOM   3718  HZ3 LYS   230      68.060  39.930  58.440  1.00  0.00            
ATOM   3719  C   LYS   230      65.620  39.110  64.150  1.00  0.00            
ATOM   3720  O   LYS   230      64.480  39.000  63.700  1.00  0.00            
ATOM   3721  N   ILE   231      65.870  39.870  65.210  1.00  0.00            
ATOM   3722  H   ILE   231      66.840  39.930  65.480  1.00  0.00            
ATOM   3723  CA  ILE   231      64.840  40.790  65.760  1.00  0.00            
ATOM   3724  HA  ILE   231      63.900  40.260  65.890  1.00  0.00            
ATOM   3725  CB  ILE   231      65.330  41.270  67.100  1.00  0.00            
ATOM   3726  HB  ILE   231      66.250  41.840  66.940  1.00  0.00            
ATOM   3727  CG2 ILE   231      64.270  42.340  67.650  1.00  0.00            
ATOM   3728 1HG2 ILE   231      63.280  41.950  67.860  1.00  0.00            
ATOM   3729 2HG2 ILE   231      64.660  42.710  68.590  1.00  0.00            
ATOM   3730 3HG2 ILE   231      64.200  43.190  66.960  1.00  0.00            
ATOM   3731  CG1 ILE   231      65.680  40.090  68.070  1.00  0.00            
ATOM   3732 2HG1 ILE   231      64.840  39.400  68.130  1.00  0.00            
ATOM   3733 3HG1 ILE   231      66.540  39.560  67.650  1.00  0.00            
ATOM   3734  CD1 ILE   231      66.030  40.480  69.480  1.00  0.00            
ATOM   3735 1HD1 ILE   231      65.200  41.040  69.920  1.00  0.00            
ATOM   3736 2HD1 ILE   231      66.270  39.620  70.110  1.00  0.00            
ATOM   3737 3HD1 ILE   231      66.930  41.080  69.440  1.00  0.00            
ATOM   3738  C   ILE   231      64.690  41.920  64.750  1.00  0.00            
ATOM   3739  O   ILE   231      65.640  42.320  64.140  1.00  0.00            
ATOM   3740  N   LYS   232      63.410  42.200  64.360  1.00  0.00            
ATOM   3741  H   LYS   232      62.720  41.630  64.830  1.00  0.00            
ATOM   3742  CA  LYS   232      63.030  43.110  63.260  1.00  0.00            
ATOM   3743  HA  LYS   232      63.880  43.770  63.090  1.00  0.00            
ATOM   3744  CB  LYS   232      62.840  42.160  62.030  1.00  0.00            
ATOM   3745  HB2 LYS   232      63.710  41.510  61.920  1.00  0.00            
ATOM   3746  HB3 LYS   232      61.940  41.570  62.200  1.00  0.00            
ATOM   3747  CG  LYS   232      62.760  42.820  60.670  1.00  0.00            
ATOM   3748  HG2 LYS   232      61.860  43.440  60.630  1.00  0.00            
ATOM   3749  HG3 LYS   232      63.640  43.450  60.530  1.00  0.00            
ATOM   3750  CD  LYS   232      62.830  41.880  59.500  1.00  0.00            
ATOM   3751  HD2 LYS   232      63.680  41.210  59.640  1.00  0.00            
ATOM   3752  HD3 LYS   232      61.920  41.280  59.550  1.00  0.00            
ATOM   3753  CE  LYS   232      62.940  42.750  58.280  1.00  0.00            
ATOM   3754  HE2 LYS   232      62.250  43.590  58.260  1.00  0.00            
ATOM   3755  HE3 LYS   232      63.970  43.100  58.150  1.00  0.00            
ATOM   3756  NZ  LYS   232      62.560  42.010  57.010  1.00  0.00            
ATOM   3757  HZ1 LYS   232      61.600  41.710  57.010  1.00  0.00            
ATOM   3758  HZ2 LYS   232      62.720  42.470  56.120  1.00  0.00            
ATOM   3759  HZ3 LYS   232      63.110  41.170  56.910  1.00  0.00            
ATOM   3760  C   LYS   232      61.760  43.910  63.590  1.00  0.00            
ATOM   3761  O   LYS   232      60.810  43.360  64.220  1.00  0.00            
ATOM   3762  N   ILE   233      61.770  45.180  63.160  1.00  0.00            
ATOM   3763  H   ILE   233      62.580  45.660  62.810  1.00  0.00            
ATOM   3764  CA  ILE   233      60.660  46.100  63.610  1.00  0.00            
ATOM   3765  HA  ILE   233      59.950  45.660  64.310  1.00  0.00            
ATOM   3766  CB  ILE   233      61.180  47.270  64.390  1.00  0.00            
ATOM   3767  HB  ILE   233      61.730  47.830  63.640  1.00  0.00            
ATOM   3768  CG2 ILE   233      60.090  48.230  64.810  1.00  0.00            
ATOM   3769 1HG2 ILE   233      59.750  48.890  64.010  1.00  0.00            
ATOM   3770 2HG2 ILE   233      59.370  47.720  65.450  1.00  0.00            
ATOM   3771 3HG2 ILE   233      60.590  49.020  65.380  1.00  0.00            
ATOM   3772  CG1 ILE   233      62.290  46.920  65.480  1.00  0.00            
ATOM   3773 2HG1 ILE   233      63.170  46.500  64.990  1.00  0.00            
ATOM   3774 3HG1 ILE   233      62.580  47.800  66.050  1.00  0.00            
ATOM   3775  CD1 ILE   233      61.800  45.860  66.480  1.00  0.00            
ATOM   3776 1HD1 ILE   233      60.950  46.170  67.090  1.00  0.00            
ATOM   3777 2HD1 ILE   233      61.670  44.930  65.920  1.00  0.00            
ATOM   3778 3HD1 ILE   233      62.590  45.690  67.210  1.00  0.00            
ATOM   3779  C   ILE   233      60.000  46.640  62.350  1.00  0.00            
ATOM   3780  O   ILE   233      60.690  46.950  61.400  1.00  0.00            
ATOM   3781  N   SER   234      58.670  46.680  62.120  1.00  0.00            
ATOM   3782  H   SER   234      58.070  46.470  62.900  1.00  0.00            
ATOM   3783  CA  SER   234      57.940  47.240  60.920  1.00  0.00            
ATOM   3784  HA  SER   234      58.690  47.780  60.350  1.00  0.00            
ATOM   3785  CB  SER   234      57.610  46.030  60.020  1.00  0.00            
ATOM   3786  HB2 SER   234      57.190  46.410  59.080  1.00  0.00            
ATOM   3787  HB3 SER   234      58.510  45.440  59.870  1.00  0.00            
ATOM   3788  OG  SER   234      56.660  45.220  60.630  1.00  0.00            
ATOM   3789  HG  SER   234      57.050  44.940  61.460  1.00  0.00            
ATOM   3790  C   SER   234      56.740  48.090  61.220  1.00  0.00            
ATOM   3791  O   SER   234      56.250  48.050  62.380  1.00  0.00            
ATOM   3792  N   VAL   235      56.340  48.970  60.310  1.00  0.00            
ATOM   3793  H   VAL   235      56.960  49.100  59.520  1.00  0.00            
ATOM   3794  CA  VAL   235      55.190  49.750  60.420  1.00  0.00            
ATOM   3795  HA  VAL   235      54.540  49.330  61.190  1.00  0.00            
ATOM   3796  CB  VAL   235      55.470  51.180  60.900  1.00  0.00            
ATOM   3797  HB  VAL   235      55.880  51.710  60.040  1.00  0.00            
ATOM   3798  CG1 VAL   235      54.300  52.020  61.270  1.00  0.00            
ATOM   3799 1HG1 VAL   235      53.730  51.470  62.010  1.00  0.00            
ATOM   3800 2HG1 VAL   235      54.690  53.020  61.480  1.00  0.00            
ATOM   3801 3HG1 VAL   235      53.640  52.190  60.420  1.00  0.00            
ATOM   3802  CG2 VAL   235      56.390  51.410  62.100  1.00  0.00            
ATOM   3803 1HG2 VAL   235      56.400  52.410  62.530  1.00  0.00            
ATOM   3804 2HG2 VAL   235      56.000  50.770  62.890  1.00  0.00            
ATOM   3805 3HG2 VAL   235      57.440  51.120  61.980  1.00  0.00            
ATOM   3806  C   VAL   235      54.310  49.690  59.170  1.00  0.00            
ATOM   3807  O   VAL   235      54.740  49.990  58.110  1.00  0.00            
ATOM   3808  N   ARG   236      53.090  49.270  59.330  1.00  0.00            
ATOM   3809  H   ARG   236      52.860  48.870  60.230  1.00  0.00            
ATOM   3810  CA  ARG   236      52.030  49.330  58.380  1.00  0.00            
ATOM   3811  HA  ARG   236      52.530  49.520  57.430  1.00  0.00            
ATOM   3812  CB  ARG   236      51.300  47.950  58.220  1.00  0.00            
ATOM   3813  HB2 ARG   236      51.330  47.290  59.090  1.00  0.00            
ATOM   3814  HB3 ARG   236      50.240  48.130  58.060  1.00  0.00            
ATOM   3815  CG  ARG   236      51.940  47.130  57.080  1.00  0.00            
ATOM   3816  HG2 ARG   236      51.760  47.570  56.100  1.00  0.00            
ATOM   3817  HG3 ARG   236      53.000  47.040  57.340  1.00  0.00            
ATOM   3818  CD  ARG   236      51.280  45.810  57.070  1.00  0.00            
ATOM   3819  HD2 ARG   236      51.670  45.370  57.990  1.00  0.00            
ATOM   3820  HD3 ARG   236      50.210  45.950  56.930  1.00  0.00            
ATOM   3821  NE  ARG   236      51.770  44.970  55.970  1.00  0.00            
ATOM   3822  HE  ARG   236      51.110  44.520  55.350  1.00  0.00            
ATOM   3823  CZ  ARG   236      52.980  44.460  55.780  1.00  0.00            
ATOM   3824  NH1 ARG   236      53.960  44.770  56.550  1.00  0.00            
ATOM   3825 1HH1 ARG   236      53.810  45.320  57.390  1.00  0.00            
ATOM   3826 2HH1 ARG   236      54.790  44.200  56.440  1.00  0.00            
ATOM   3827  NH2 ARG   236      53.120  43.610  54.760  1.00  0.00            
ATOM   3828 1HH2 ARG   236      52.310  43.290  54.260  1.00  0.00            
ATOM   3829 2HH2 ARG   236      54.030  43.220  54.520  1.00  0.00            
ATOM   3830  C   ARG   236      50.970  50.410  58.580  1.00  0.00            
ATOM   3831  O   ARG   236      50.420  50.670  59.700  1.00  0.00            
ATOM   3832  N   GLN   237      50.540  50.990  57.490  1.00  0.00            
ATOM   3833  H   GLN   237      50.820  50.630  56.590  1.00  0.00            
ATOM   3834  CA  GLN   237      49.320  51.780  57.380  1.00  0.00            
ATOM   3835  HA  GLN   237      49.260  52.480  58.210  1.00  0.00            
ATOM   3836  CB  GLN   237      49.550  52.660  56.150  1.00  0.00            
ATOM   3837  HB2 GLN   237      50.460  53.230  56.320  1.00  0.00            
ATOM   3838  HB3 GLN   237      49.580  52.060  55.240  1.00  0.00            
ATOM   3839  CG  GLN   237      48.360  53.600  55.940  1.00  0.00            
ATOM   3840  HG2 GLN   237      47.450  53.010  55.810  1.00  0.00            
ATOM   3841  HG3 GLN   237      48.360  54.290  56.780  1.00  0.00            
ATOM   3842  CD  GLN   237      48.510  54.400  54.660  1.00  0.00            
ATOM   3843  OE1 GLN   237      48.340  53.940  53.530  1.00  0.00            
ATOM   3844  NE2 GLN   237      48.930  55.680  54.750  1.00  0.00            
ATOM   3845 1HE2 GLN   237      49.100  56.140  53.860  1.00  0.00            
ATOM   3846 2HE2 GLN   237      48.980  56.130  55.650  1.00  0.00            
ATOM   3847  C   GLN   237      48.150  50.860  57.130  1.00  0.00            
ATOM   3848  O   GLN   237      48.310  49.780  56.540  1.00  0.00            
ATOM   3849  N   TYR   238      46.940  51.280  57.480  1.00  0.00            
ATOM   3850  H   TYR   238      46.860  52.050  58.130  1.00  0.00            
ATOM   3851  CA  TYR   238      45.650  50.640  57.190  1.00  0.00            
ATOM   3852  HA  TYR   238      45.750  49.870  56.430  1.00  0.00            
ATOM   3853  CB  TYR   238      45.250  49.910  58.500  1.00  0.00            
ATOM   3854  HB2 TYR   238      45.220  50.760  59.180  1.00  0.00            
ATOM   3855  HB3 TYR   238      44.240  49.560  58.290  1.00  0.00            
ATOM   3856  CG  TYR   238      46.120  48.780  58.950  1.00  0.00            
ATOM   3857  CD1 TYR   238      47.090  49.000  59.940  1.00  0.00            
ATOM   3858  HD1 TYR   238      47.080  49.950  60.440  1.00  0.00            
ATOM   3859  CE1 TYR   238      48.070  48.010  60.230  1.00  0.00            
ATOM   3860  HE1 TYR   238      48.990  48.150  60.760  1.00  0.00            
ATOM   3861  CZ  TYR   238      47.830  46.740  59.570  1.00  0.00            
ATOM   3862  OH  TYR   238      48.670  45.740  59.910  1.00  0.00            
ATOM   3863  HH  TYR   238      48.540  45.340  60.770  1.00  0.00            
ATOM   3864  CE2 TYR   238      46.720  46.450  58.720  1.00  0.00            
ATOM   3865  HE2 TYR   238      46.500  45.530  58.190  1.00  0.00            
ATOM   3866  CD2 TYR   238      45.920  47.510  58.340  1.00  0.00            
ATOM   3867  HD2 TYR   238      45.080  47.330  57.690  1.00  0.00            
ATOM   3868  C   TYR   238      44.590  51.550  56.750  1.00  0.00            
ATOM   3869  O   TYR   238      44.520  52.590  57.400  1.00  0.00            
ATOM   3870  N   ALA   239      43.770  51.170  55.700  1.00  0.00            
ATOM   3871  H   ALA   239      43.920  50.300  55.220  1.00  0.00            
ATOM   3872  CA  ALA   239      42.670  51.950  55.340  1.00  0.00            
ATOM   3873  HA  ALA   239      42.350  52.670  56.100  1.00  0.00            
ATOM   3874  CB  ALA   239      43.030  52.700  54.120  1.00  0.00            
ATOM   3875  HB1 ALA   239      43.960  53.220  54.360  1.00  0.00            
ATOM   3876  HB2 ALA   239      43.250  52.120  53.230  1.00  0.00            
ATOM   3877  HB3 ALA   239      42.210  53.400  53.950  1.00  0.00            
ATOM   3878  C   ALA   239      41.380  51.170  54.960  1.00  0.00            
ATOM   3879  O   ALA   239      41.340  50.000  54.680  1.00  0.00            
ATOM   3880  N   ASP   240      40.280  51.880  55.020  1.00  0.00            
ATOM   3881  H   ASP   240      40.340  52.870  55.220  1.00  0.00            
ATOM   3882  CA  ASP   240      38.910  51.290  55.040  1.00  0.00            
ATOM   3883  HA  ASP   240      38.840  50.400  54.410  1.00  0.00            
ATOM   3884  CB  ASP   240      38.560  50.980  56.470  1.00  0.00            
ATOM   3885  HB2 ASP   240      39.160  50.160  56.890  1.00  0.00            
ATOM   3886  HB3 ASP   240      38.670  51.900  57.030  1.00  0.00            
ATOM   3887  CG  ASP   240      37.140  50.530  56.650  1.00  0.00            
ATOM   3888  OD1 ASP   240      36.590  50.680  57.710  1.00  0.00            
ATOM   3889  OD2 ASP   240      36.570  49.800  55.770  1.00  0.00            
ATOM   3890  C   ASP   240      37.970  52.350  54.350  1.00  0.00            
ATOM   3891  O   ASP   240      38.170  53.550  54.550  1.00  0.00            
ATOM   3892  N   ILE   241      36.930  51.820  53.640  1.00  0.00            
ATOM   3893  H   ILE   241      37.000  50.810  53.700  1.00  0.00            
ATOM   3894  CA  ILE   241      35.990  52.650  52.810  1.00  0.00            
ATOM   3895  HA  ILE   241      36.160  53.670  53.140  1.00  0.00            
ATOM   3896  CB  ILE   241      36.170  52.590  51.250  1.00  0.00            
ATOM   3897  HB  ILE   241      36.110  51.550  50.910  1.00  0.00            
ATOM   3898  CG2 ILE   241      35.090  53.440  50.540  1.00  0.00            
ATOM   3899 1HG2 ILE   241      35.350  53.530  49.490  1.00  0.00            
ATOM   3900 2HG2 ILE   241      34.140  52.910  50.580  1.00  0.00            
ATOM   3901 3HG2 ILE   241      35.140  54.440  50.970  1.00  0.00            
ATOM   3902  CG1 ILE   241      37.650  53.010  50.840  1.00  0.00            
ATOM   3903 2HG1 ILE   241      37.780  54.090  50.860  1.00  0.00            
ATOM   3904 3HG1 ILE   241      38.370  52.640  51.580  1.00  0.00            
ATOM   3905  CD1 ILE   241      38.060  52.690  49.450  1.00  0.00            
ATOM   3906 1HD1 ILE   241      37.370  53.200  48.780  1.00  0.00            
ATOM   3907 2HD1 ILE   241      39.000  53.150  49.150  1.00  0.00            
ATOM   3908 3HD1 ILE   241      38.110  51.610  49.290  1.00  0.00            
ATOM   3909  C   ILE   241      34.510  52.320  53.110  1.00  0.00            
ATOM   3910  O   ILE   241      34.180  51.160  52.910  1.00  0.00            
ATOM   3911  N   CYS   242      33.730  53.290  53.560  1.00  0.00            
ATOM   3912  H   CYS   242      34.090  54.220  53.690  1.00  0.00            
ATOM   3913  CA  CYS   242      32.430  53.040  54.220  1.00  0.00            
ATOM   3914  HA  CYS   242      32.410  52.120  54.810  1.00  0.00            
ATOM   3915  CB  CYS   242      32.080  54.220  55.010  1.00  0.00            
ATOM   3916  HB2 CYS   242      31.880  55.010  54.280  1.00  0.00            
ATOM   3917  HB3 CYS   242      31.130  54.100  55.550  1.00  0.00            
ATOM   3918  SG  CYS   242      33.280  54.800  56.250  1.00  0.00            
ATOM   3919  HG  CYS   242      32.690  55.580  57.160  1.00  0.00            
ATOM   3920  C   CYS   242      31.210  52.890  53.260  1.00  0.00            
ATOM   3921  O   CYS   242      30.070  52.520  53.620  1.00  0.00            
ATOM   3922  N   LEU   243      31.370  53.210  51.950  1.00  0.00            
ATOM   3923  H   LEU   243      32.310  53.440  51.660  1.00  0.00            
ATOM   3924  CA  LEU   243      30.330  53.520  50.930  1.00  0.00            
ATOM   3925  HA  LEU   243      29.360  53.220  51.320  1.00  0.00            
ATOM   3926  CB  LEU   243      30.410  55.000  50.700  1.00  0.00            
ATOM   3927  HB2 LEU   243      31.380  55.230  50.250  1.00  0.00            
ATOM   3928  HB3 LEU   243      29.710  55.220  49.900  1.00  0.00            
ATOM   3929  CG  LEU   243      30.090  56.070  51.810  1.00  0.00            
ATOM   3930  HG  LEU   243      30.730  55.910  52.680  1.00  0.00            
ATOM   3931  CD1 LEU   243      30.260  57.480  51.340  1.00  0.00            
ATOM   3932 1HD1 LEU   243      30.300  58.130  52.210  1.00  0.00            
ATOM   3933 2HD1 LEU   243      31.250  57.570  50.890  1.00  0.00            
ATOM   3934 3HD1 LEU   243      29.390  57.810  50.780  1.00  0.00            
ATOM   3935  CD2 LEU   243      28.660  56.040  52.390  1.00  0.00            
ATOM   3936 1HD2 LEU   243      28.400  55.060  52.800  1.00  0.00            
ATOM   3937 2HD2 LEU   243      28.660  56.590  53.340  1.00  0.00            
ATOM   3938 3HD2 LEU   243      27.900  56.320  51.660  1.00  0.00            
ATOM   3939  C   LEU   243      30.590  52.840  49.610  1.00  0.00            
ATOM   3940  O   LEU   243      31.750  52.440  49.340  1.00  0.00            
ATOM   3941  N   PHE   244      29.590  52.900  48.710  1.00  0.00            
ATOM   3942  H   PHE   244      28.690  53.210  49.040  1.00  0.00            
ATOM   3943  CA  PHE   244      29.560  52.670  47.240  1.00  0.00            
ATOM   3944  HA  PHE   244      28.540  52.460  46.910  1.00  0.00            
ATOM   3945  CB  PHE   244      29.880  54.030  46.490  1.00  0.00            
ATOM   3946  HB2 PHE   244      29.280  54.880  46.830  1.00  0.00            
ATOM   3947  HB3 PHE   244      30.820  54.440  46.870  1.00  0.00            
ATOM   3948  CG  PHE   244      29.630  54.000  45.000  1.00  0.00            
ATOM   3949  CD1 PHE   244      28.360  54.110  44.390  1.00  0.00            
ATOM   3950  HD1 PHE   244      27.570  54.370  45.080  1.00  0.00            
ATOM   3951  CE1 PHE   244      28.160  53.780  43.080  1.00  0.00            
ATOM   3952  HE1 PHE   244      27.180  53.950  42.660  1.00  0.00            
ATOM   3953  CZ  PHE   244      29.170  53.520  42.200  1.00  0.00            
ATOM   3954  HZ  PHE   244      29.040  53.360  41.140  1.00  0.00            
ATOM   3955  CE2 PHE   244      30.540  53.590  42.780  1.00  0.00            
ATOM   3956  HE2 PHE   244      31.420  53.450  42.180  1.00  0.00            
ATOM   3957  CD2 PHE   244      30.720  53.720  44.160  1.00  0.00            
ATOM   3958  HD2 PHE   244      31.670  53.500  44.640  1.00  0.00            
ATOM   3959  C   PHE   244      30.290  51.370  46.890  1.00  0.00            
ATOM   3960  O   PHE   244      31.340  51.380  46.210  1.00  0.00            
ATOM   3961  N   ASN   245      29.760  50.270  47.400  1.00  0.00            
ATOM   3962  H   ASN   245      28.930  50.400  47.970  1.00  0.00            
ATOM   3963  CA  ASN   245      30.500  49.010  47.610  1.00  0.00            
ATOM   3964  HA  ASN   245      29.930  48.360  48.270  1.00  0.00            
ATOM   3965  CB  ASN   245      30.710  48.290  46.230  1.00  0.00            
ATOM   3966  HB2 ASN   245      31.100  48.990  45.480  1.00  0.00            
ATOM   3967  HB3 ASN   245      31.280  47.380  46.370  1.00  0.00            
ATOM   3968  CG  ASN   245      29.340  47.780  45.540  1.00  0.00            
ATOM   3969  OD1 ASN   245      28.250  48.230  45.890  1.00  0.00            
ATOM   3970  ND2 ASN   245      29.350  46.880  44.570  1.00  0.00            
ATOM   3971 1HD2 ASN   245      28.450  46.610  44.190  1.00  0.00            
ATOM   3972 2HD2 ASN   245      30.230  46.680  44.110  1.00  0.00            
ATOM   3973  C   ASN   245      31.870  49.150  48.340  1.00  0.00            
ATOM   3974  O   ASN   245      32.930  49.430  47.810  1.00  0.00            
ATOM   3975  N   THR   246      31.870  48.840  49.620  1.00  0.00            
ATOM   3976  H   THR   246      30.950  48.640  50.000  1.00  0.00            
ATOM   3977  CA  THR   246      32.950  48.930  50.620  1.00  0.00            
ATOM   3978  HA  THR   246      33.220  49.980  50.650  1.00  0.00            
ATOM   3979  CB  THR   246      32.410  48.400  52.000  1.00  0.00            
ATOM   3980  HB  THR   246      31.600  49.080  52.240  1.00  0.00            
ATOM   3981  CG2 THR   246      32.010  46.920  52.190  1.00  0.00            
ATOM   3982 1HG2 THR   246      31.710  46.800  53.240  1.00  0.00            
ATOM   3983 2HG2 THR   246      31.210  46.620  51.510  1.00  0.00            
ATOM   3984 3HG2 THR   246      32.840  46.250  51.980  1.00  0.00            
ATOM   3985  OG1 THR   246      33.410  48.590  52.910  1.00  0.00            
ATOM   3986  HG1 THR   246      33.590  49.530  52.900  1.00  0.00            
ATOM   3987  C   THR   246      34.190  48.100  50.210  1.00  0.00            
ATOM   3988  O   THR   246      34.110  46.970  49.700  1.00  0.00            
ATOM   3989  N   ALA   247      35.370  48.600  50.560  1.00  0.00            
ATOM   3990  H   ALA   247      35.300  49.470  51.070  1.00  0.00            
ATOM   3991  CA  ALA   247      36.660  47.860  50.520  1.00  0.00            
ATOM   3992  HA  ALA   247      36.520  46.780  50.600  1.00  0.00            
ATOM   3993  CB  ALA   247      37.250  48.070  49.140  1.00  0.00            
ATOM   3994  HB1 ALA   247      38.250  47.640  49.090  1.00  0.00            
ATOM   3995  HB2 ALA   247      36.710  47.640  48.300  1.00  0.00            
ATOM   3996  HB3 ALA   247      37.300  49.120  48.870  1.00  0.00            
ATOM   3997  C   ALA   247      37.740  48.230  51.570  1.00  0.00            
ATOM   3998  O   ALA   247      37.720  49.320  52.160  1.00  0.00            
ATOM   3999  N   GLN   248      38.710  47.300  51.720  1.00  0.00            
ATOM   4000  H   GLN   248      38.570  46.400  51.280  1.00  0.00            
ATOM   4001  CA  GLN   248      39.890  47.560  52.600  1.00  0.00            
ATOM   4002  HA  GLN   248      40.010  48.650  52.630  1.00  0.00            
ATOM   4003  CB  GLN   248      39.750  46.850  53.970  1.00  0.00            
ATOM   4004  HB2 GLN   248      39.730  45.770  53.830  1.00  0.00            
ATOM   4005  HB3 GLN   248      40.670  46.910  54.550  1.00  0.00            
ATOM   4006  CG  GLN   248      38.620  47.430  54.790  1.00  0.00            
ATOM   4007  HG2 GLN   248      38.940  48.350  55.260  1.00  0.00            
ATOM   4008  HG3 GLN   248      37.780  47.760  54.180  1.00  0.00            
ATOM   4009  CD  GLN   248      38.120  46.540  55.940  1.00  0.00            
ATOM   4010  OE1 GLN   248      38.430  45.380  56.150  1.00  0.00            
ATOM   4011  NE2 GLN   248      37.390  47.140  56.890  1.00  0.00            
ATOM   4012 1HE2 GLN   248      37.160  46.610  57.720  1.00  0.00            
ATOM   4013 2HE2 GLN   248      36.920  48.030  56.740  1.00  0.00            
ATOM   4014  C   GLN   248      41.330  47.350  51.900  1.00  0.00            
ATOM   4015  O   GLN   248      41.490  46.650  50.940  1.00  0.00            
ATOM   4016  N   TYR   249      42.420  47.870  52.550  1.00  0.00            
ATOM   4017  H   TYR   249      42.320  48.420  53.390  1.00  0.00            
ATOM   4018  CA  TYR   249      43.860  48.030  52.110  1.00  0.00            
ATOM   4019  HA  TYR   249      44.280  47.100  51.720  1.00  0.00            
ATOM   4020  CB  TYR   249      44.000  49.110  51.010  1.00  0.00            
ATOM   4021  HB2 TYR   249      43.820  50.110  51.400  1.00  0.00            
ATOM   4022  HB3 TYR   249      45.030  49.130  50.660  1.00  0.00            
ATOM   4023  CG  TYR   249      43.040  48.920  49.800  1.00  0.00            
ATOM   4024  CD1 TYR   249      43.180  47.840  48.880  1.00  0.00            
ATOM   4025  HD1 TYR   249      43.940  47.070  49.000  1.00  0.00            
ATOM   4026  CE1 TYR   249      42.220  47.680  47.860  1.00  0.00            
ATOM   4027  HE1 TYR   249      42.170  46.830  47.190  1.00  0.00            
ATOM   4028  CZ  TYR   249      41.220  48.660  47.740  1.00  0.00            
ATOM   4029  OH  TYR   249      40.320  48.600  46.700  1.00  0.00            
ATOM   4030  HH  TYR   249      40.330  47.750  46.250  1.00  0.00            
ATOM   4031  CE2 TYR   249      41.160  49.810  48.590  1.00  0.00            
ATOM   4032  HE2 TYR   249      40.520  50.640  48.330  1.00  0.00            
ATOM   4033  CD2 TYR   249      42.080  49.930  49.610  1.00  0.00            
ATOM   4034  HD2 TYR   249      42.030  50.880  50.120  1.00  0.00            
ATOM   4035  C   TYR   249      44.710  48.390  53.320  1.00  0.00            
ATOM   4036  O   TYR   249      44.360  48.750  54.420  1.00  0.00            
ATOM   4037  N   LYS   250      45.940  48.090  53.040  1.00  0.00            
ATOM   4038  H   LYS   250      46.080  47.750  52.100  1.00  0.00            
ATOM   4039  CA  LYS   250      47.070  48.150  54.040  1.00  0.00            
ATOM   4040  HA  LYS   250      47.110  49.060  54.650  1.00  0.00            
ATOM   4041  CB  LYS   250      46.960  46.950  55.000  1.00  0.00            
ATOM   4042  HB2 LYS   250      47.640  47.280  55.780  1.00  0.00            
ATOM   4043  HB3 LYS   250      45.950  47.000  55.420  1.00  0.00            
ATOM   4044  CG  LYS   250      47.430  45.570  54.530  1.00  0.00            
ATOM   4045  HG2 LYS   250      47.020  45.310  53.560  1.00  0.00            
ATOM   4046  HG3 LYS   250      48.520  45.570  54.520  1.00  0.00            
ATOM   4047  CD  LYS   250      46.990  44.480  55.480  1.00  0.00            
ATOM   4048  HD2 LYS   250      47.670  44.560  56.330  1.00  0.00            
ATOM   4049  HD3 LYS   250      45.940  44.690  55.710  1.00  0.00            
ATOM   4050  CE  LYS   250      47.210  43.080  54.900  1.00  0.00            
ATOM   4051  HE2 LYS   250      46.990  43.100  53.830  1.00  0.00            
ATOM   4052  HE3 LYS   250      48.270  42.820  54.970  1.00  0.00            
ATOM   4053  NZ  LYS   250      46.310  42.080  55.580  1.00  0.00            
ATOM   4054  HZ1 LYS   250      45.390  42.170  55.170  1.00  0.00            
ATOM   4055  HZ2 LYS   250      46.650  41.140  55.440  1.00  0.00            
ATOM   4056  HZ3 LYS   250      46.270  42.350  56.550  1.00  0.00            
ATOM   4057  C   LYS   250      48.440  48.210  53.300  1.00  0.00            
ATOM   4058  O   LYS   250      48.540  47.630  52.160  1.00  0.00            
ATOM   4059  N   CYS   251      49.450  48.840  53.890  1.00  0.00            
ATOM   4060  H   CYS   251      49.280  49.210  54.820  1.00  0.00            
ATOM   4061  CA  CYS   251      50.790  49.170  53.260  1.00  0.00            
ATOM   4062  HA  CYS   251      50.820  48.390  52.500  1.00  0.00            
ATOM   4063  CB  CYS   251      50.710  50.490  52.520  1.00  0.00            
ATOM   4064  HB2 CYS   251      49.770  50.640  51.990  1.00  0.00            
ATOM   4065  HB3 CYS   251      50.750  51.370  53.160  1.00  0.00            
ATOM   4066  SG  CYS   251      52.040  50.730  51.320  1.00  0.00            
ATOM   4067  HG  CYS   251      51.760  49.810  50.400  1.00  0.00            
ATOM   4068  C   CYS   251      52.040  49.270  54.180  1.00  0.00            
ATOM   4069  O   CYS   251      51.900  49.920  55.200  1.00  0.00            
ATOM   4070  N   PRO   252      53.240  48.620  53.870  1.00  0.00            
ATOM   4071  CD  PRO   252      53.520  47.900  52.620  1.00  0.00            
ATOM   4072  HD2 PRO   252      53.520  48.540  51.730  1.00  0.00            
ATOM   4073  HD3 PRO   252      52.820  47.110  52.350  1.00  0.00            
ATOM   4074  CG  PRO   252      54.940  47.340  52.880  1.00  0.00            
ATOM   4075  HG2 PRO   252      55.740  47.700  52.240  1.00  0.00            
ATOM   4076  HG3 PRO   252      54.970  46.250  52.860  1.00  0.00            
ATOM   4077  CB  PRO   252      55.400  47.840  54.240  1.00  0.00            
ATOM   4078  HB2 PRO   252      56.400  48.270  54.170  1.00  0.00            
ATOM   4079  HB3 PRO   252      55.510  46.940  54.840  1.00  0.00            
ATOM   4080  CA  PRO   252      54.430  48.940  54.620  1.00  0.00            
ATOM   4081  HA  PRO   252      54.250  48.870  55.690  1.00  0.00            
ATOM   4082  C   PRO   252      54.980  50.350  54.380  1.00  0.00            
ATOM   4083  O   PRO   252      55.280  50.760  53.290  1.00  0.00            
ATOM   4084  N   VAL   253      55.200  51.090  55.500  1.00  0.00            
ATOM   4085  H   VAL   253      55.040  50.600  56.370  1.00  0.00            
ATOM   4086  CA  VAL   253      55.740  52.460  55.540  1.00  0.00            
ATOM   4087  HA  VAL   253      56.040  52.510  54.500  1.00  0.00            
ATOM   4088  CB  VAL   253      54.590  53.490  55.840  1.00  0.00            
ATOM   4089  HB  VAL   253      55.060  54.440  55.600  1.00  0.00            
ATOM   4090  CG1 VAL   253      53.360  53.540  54.930  1.00  0.00            
ATOM   4091 1HG1 VAL   253      53.670  53.720  53.900  1.00  0.00            
ATOM   4092 2HG1 VAL   253      53.020  52.520  54.740  1.00  0.00            
ATOM   4093 3HG1 VAL   253      52.600  54.280  55.190  1.00  0.00            
ATOM   4094  CG2 VAL   253      54.020  53.390  57.260  1.00  0.00            
ATOM   4095 1HG2 VAL   253      53.360  52.530  57.280  1.00  0.00            
ATOM   4096 2HG2 VAL   253      54.790  53.150  58.000  1.00  0.00            
ATOM   4097 3HG2 VAL   253      53.480  54.260  57.630  1.00  0.00            
ATOM   4098  C   VAL   253      57.010  52.690  56.400  1.00  0.00            
ATOM   4099  O   VAL   253      57.660  53.650  56.160  1.00  0.00            
ATOM   4100  N   ALA   254      57.350  51.710  57.250  1.00  0.00            
ATOM   4101  H   ALA   254      56.950  50.780  57.190  1.00  0.00            
ATOM   4102  CA  ALA   254      58.730  51.700  57.920  1.00  0.00            
ATOM   4103  HA  ALA   254      59.450  52.110  57.220  1.00  0.00            
ATOM   4104  CB  ALA   254      58.770  52.640  59.110  1.00  0.00            
ATOM   4105  HB1 ALA   254      58.490  53.650  58.800  1.00  0.00            
ATOM   4106  HB2 ALA   254      58.000  52.270  59.790  1.00  0.00            
ATOM   4107  HB3 ALA   254      59.740  52.660  59.610  1.00  0.00            
ATOM   4108  C   ALA   254      59.220  50.320  58.280  1.00  0.00            
ATOM   4109  O   ALA   254      58.450  49.380  58.430  1.00  0.00            
ATOM   4110  N   MET   255      60.580  50.220  58.400  1.00  0.00            
ATOM   4111  H   MET   255      61.160  51.020  58.190  1.00  0.00            
ATOM   4112  CA  MET   255      61.310  48.990  58.820  1.00  0.00            
ATOM   4113  HA  MET   255      60.690  48.610  59.620  1.00  0.00            
ATOM   4114  CB  MET   255      61.370  48.170  57.520  1.00  0.00            
ATOM   4115  HB2 MET   255      60.370  48.030  57.090  1.00  0.00            
ATOM   4116  HB3 MET   255      61.790  48.630  56.630  1.00  0.00            
ATOM   4117  CG  MET   255      61.870  46.710  57.570  1.00  0.00            
ATOM   4118  HG2 MET   255      61.180  46.160  58.220  1.00  0.00            
ATOM   4119  HG3 MET   255      61.730  46.340  56.550  1.00  0.00            
ATOM   4120  SD  MET   255      63.630  46.260  58.000  1.00  0.00            
ATOM   4121  CE  MET   255      64.570  47.010  56.660  1.00  0.00            
ATOM   4122  HE1 MET   255      65.640  46.840  56.740  1.00  0.00            
ATOM   4123  HE2 MET   255      64.290  46.400  55.810  1.00  0.00            
ATOM   4124  HE3 MET   255      64.310  48.070  56.640  1.00  0.00            
ATOM   4125  C   MET   255      62.730  49.190  59.510  1.00  0.00            
ATOM   4126  O   MET   255      63.410  50.140  59.150  1.00  0.00            
ATOM   4127  N   GLU   256      63.070  48.400  60.570  1.00  0.00            
ATOM   4128  H   GLU   256      62.290  47.850  60.890  1.00  0.00            
ATOM   4129  CA  GLU   256      64.510  48.310  61.100  1.00  0.00            
ATOM   4130  HA  GLU   256      65.150  48.830  60.380  1.00  0.00            
ATOM   4131  CB  GLU   256      64.570  49.210  62.390  1.00  0.00            
ATOM   4132  HB2 GLU   256      64.220  50.160  62.010  1.00  0.00            
ATOM   4133  HB3 GLU   256      63.810  48.810  63.060  1.00  0.00            
ATOM   4134  CG  GLU   256      65.940  49.240  63.110  1.00  0.00            
ATOM   4135  HG2 GLU   256      65.660  49.690  64.070  1.00  0.00            
ATOM   4136  HG3 GLU   256      66.220  48.230  63.400  1.00  0.00            
ATOM   4137  CD  GLU   256      67.030  49.960  62.390  1.00  0.00            
ATOM   4138  OE1 GLU   256      67.030  50.220  61.140  1.00  0.00            
ATOM   4139  OE2 GLU   256      68.010  50.200  63.110  1.00  0.00            
ATOM   4140  C   GLU   256      64.900  46.860  61.300  1.00  0.00            
ATOM   4141  O   GLU   256      64.330  46.190  62.150  1.00  0.00            
ATOM   4142  N   GLU   257      65.830  46.320  60.460  1.00  0.00            
ATOM   4143  H   GLU   257      66.240  46.880  59.730  1.00  0.00            
ATOM   4144  CA  GLU   257      66.390  44.990  60.530  1.00  0.00            
ATOM   4145  HA  GLU   257      65.580  44.390  60.940  1.00  0.00            
ATOM   4146  CB  GLU   257      66.770  44.480  59.080  1.00  0.00            
ATOM   4147  HB2 GLU   257      65.910  44.380  58.430  1.00  0.00            
ATOM   4148  HB3 GLU   257      67.530  45.210  58.790  1.00  0.00            
ATOM   4149  CG  GLU   257      67.340  43.020  59.060  1.00  0.00            
ATOM   4150  HG2 GLU   257      68.300  42.940  59.580  1.00  0.00            
ATOM   4151  HG3 GLU   257      66.580  42.410  59.540  1.00  0.00            
ATOM   4152  CD  GLU   257      67.590  42.530  57.680  1.00  0.00            
ATOM   4153  OE1 GLU   257      67.450  41.280  57.540  1.00  0.00            
ATOM   4154  OE2 GLU   257      67.990  43.290  56.730  1.00  0.00            
ATOM   4155  C   GLU   257      67.590  44.950  61.440  1.00  0.00            
ATOM   4156  O   GLU   257      68.520  45.760  61.400  1.00  0.00            
ATOM   4157  N   ALA   258      67.660  43.950  62.320  1.00  0.00            
ATOM   4158  H   ALA   258      66.980  43.230  62.530  1.00  0.00            
ATOM   4159  CA  ALA   258      68.890  43.640  63.060  1.00  0.00            
ATOM   4160  HA  ALA   258      69.690  44.310  62.770  1.00  0.00            
ATOM   4161  CB  ALA   258      68.670  43.990  64.520  1.00  0.00            
ATOM   4162  HB1 ALA   258      68.320  45.010  64.640  1.00  0.00            
ATOM   4163  HB2 ALA   258      68.130  43.290  65.160  1.00  0.00            
ATOM   4164  HB3 ALA   258      69.710  44.040  64.860  1.00  0.00            
ATOM   4165  C   ALA   258      69.430  42.160  62.910  1.00  0.00            
ATOM   4166  O   ALA   258      68.620  41.230  62.850  1.00  0.00            
ATOM   4167  N   ASP   259      70.750  42.010  63.120  1.00  0.00            
ATOM   4168  H   ASP   259      71.300  42.850  63.250  1.00  0.00            
ATOM   4169  CA  ASP   259      71.480  40.780  63.360  1.00  0.00            
ATOM   4170  HA  ASP   259      70.950  40.000  62.810  1.00  0.00            
ATOM   4171  CB  ASP   259      72.900  40.920  62.840  1.00  0.00            
ATOM   4172  HB2 ASP   259      73.350  39.940  62.700  1.00  0.00            
ATOM   4173  HB3 ASP   259      72.840  41.350  61.840  1.00  0.00            
ATOM   4174  CG  ASP   259      73.920  41.770  63.720  1.00  0.00            
ATOM   4175  OD1 ASP   259      73.580  42.490  64.650  1.00  0.00            
ATOM   4176  OD2 ASP   259      75.130  41.590  63.420  1.00  0.00            
ATOM   4177  C   ASP   259      71.460  40.180  64.760  1.00  0.00            
ATOM   4178  O   ASP   259      72.350  39.460  65.090  1.00  0.00            
ATOM   4179  N   ASP   260      70.460  40.570  65.500  1.00  0.00            
ATOM   4180  H   ASP   260      69.750  41.120  65.020  1.00  0.00            
ATOM   4181  CA  ASP   260      70.400  40.330  66.970  1.00  0.00            
ATOM   4182  HA  ASP   260      71.410  40.480  67.370  1.00  0.00            
ATOM   4183  CB  ASP   260      69.460  41.250  67.640  1.00  0.00            
ATOM   4184  HB2 ASP   260      68.580  41.410  67.030  1.00  0.00            
ATOM   4185  HB3 ASP   260      69.120  40.890  68.620  1.00  0.00            
ATOM   4186  CG  ASP   260      70.050  42.640  67.820  1.00  0.00            
ATOM   4187  OD1 ASP   260      71.270  42.850  67.650  1.00  0.00            
ATOM   4188  OD2 ASP   260      69.290  43.500  68.270  1.00  0.00            
ATOM   4189  C   ASP   260      70.100  38.790  67.300  1.00  0.00            
ATOM   4190  O   ASP   260      69.580  38.050  66.410  1.00  0.00            
ATOM   4191  N   THR   261      70.360  38.420  68.580  1.00  0.00            
ATOM   4192  H   THR   261      70.780  39.040  69.250  1.00  0.00            
ATOM   4193  CA  THR   261      70.210  36.970  68.990  1.00  0.00            
ATOM   4194  HA  THR   261      69.340  36.660  68.410  1.00  0.00            
ATOM   4195  CB  THR   261      71.390  36.200  68.530  1.00  0.00            
ATOM   4196  HB  THR   261      71.140  35.820  67.540  1.00  0.00            
ATOM   4197  CG2 THR   261      72.800  36.730  68.410  1.00  0.00            
ATOM   4198 1HG2 THR   261      73.490  35.890  68.320  1.00  0.00            
ATOM   4199 2HG2 THR   261      72.850  37.430  67.580  1.00  0.00            
ATOM   4200 3HG2 THR   261      73.050  37.320  69.290  1.00  0.00            
ATOM   4201  OG1 THR   261      71.510  35.030  69.260  1.00  0.00            
ATOM   4202  HG1 THR   261      70.680  34.540  69.270  1.00  0.00            
ATOM   4203  C   THR   261      69.980  37.010  70.460  1.00  0.00            
ATOM   4204  O   THR   261      70.590  37.790  71.120  1.00  0.00            
ATOM   4205  N   VAL   262      69.220  36.080  71.000  1.00  0.00            
ATOM   4206  H   VAL   262      68.700  35.410  70.460  1.00  0.00            
ATOM   4207  CA  VAL   262      69.120  35.790  72.400  1.00  0.00            
ATOM   4208  HA  VAL   262      69.910  36.390  72.850  1.00  0.00            
ATOM   4209  CB  VAL   262      67.690  36.220  72.860  1.00  0.00            
ATOM   4210  HB  VAL   262      67.000  35.480  72.440  1.00  0.00            
ATOM   4211  CG1 VAL   262      67.710  36.210  74.410  1.00  0.00            
ATOM   4212 1HG1 VAL   262      68.640  36.680  74.720  1.00  0.00            
ATOM   4213 2HG1 VAL   262      66.950  36.840  74.890  1.00  0.00            
ATOM   4214 3HG1 VAL   262      67.740  35.170  74.720  1.00  0.00            
ATOM   4215  CG2 VAL   262      67.300  37.620  72.430  1.00  0.00            
ATOM   4216 1HG2 VAL   262      66.380  37.980  72.900  1.00  0.00            
ATOM   4217 2HG2 VAL   262      68.150  38.270  72.660  1.00  0.00            
ATOM   4218 3HG2 VAL   262      67.100  37.640  71.360  1.00  0.00            
ATOM   4219  C   VAL   262      69.480  34.330  72.640  1.00  0.00            
ATOM   4220  O   VAL   262      68.830  33.440  72.120  1.00  0.00            
ATOM   4221  N   ALA   263      70.490  34.120  73.500  1.00  0.00            
ATOM   4222  H   ALA   263      70.880  34.890  74.030  1.00  0.00            
ATOM   4223  CA  ALA   263      70.960  32.760  73.790  1.00  0.00            
ATOM   4224  HA  ALA   263      71.110  32.270  72.830  1.00  0.00            
ATOM   4225  CB  ALA   263      72.280  32.850  74.550  1.00  0.00            
ATOM   4226  HB1 ALA   263      72.660  31.860  74.810  1.00  0.00            
ATOM   4227  HB2 ALA   263      73.050  33.250  73.890  1.00  0.00            
ATOM   4228  HB3 ALA   263      72.210  33.580  75.350  1.00  0.00            
ATOM   4229  C   ALA   263      69.920  31.950  74.570  1.00  0.00            
ATOM   4230  O   ALA   263      68.950  32.590  75.020  1.00  0.00            
ATOM   4231  N   PRO   264      69.970  30.680  74.800  1.00  0.00            
ATOM   4232  CD  PRO   264      70.790  29.840  73.980  1.00  0.00            
ATOM   4233  HD2 PRO   264      71.780  30.230  73.720  1.00  0.00            
ATOM   4234  HD3 PRO   264      70.230  29.660  73.060  1.00  0.00            
ATOM   4235  CG  PRO   264      70.920  28.590  74.780  1.00  0.00            
ATOM   4236  HG2 PRO   264      71.670  28.710  75.560  1.00  0.00            
ATOM   4237  HG3 PRO   264      71.170  27.810  74.050  1.00  0.00            
ATOM   4238  CB  PRO   264      69.550  28.490  75.460  1.00  0.00            
ATOM   4239  HB2 PRO   264      69.580  27.930  76.400  1.00  0.00            
ATOM   4240  HB3 PRO   264      68.970  27.880  74.770  1.00  0.00            
ATOM   4241  CA  PRO   264      69.030  29.910  75.610  1.00  0.00            
ATOM   4242  HA  PRO   264      68.060  29.970  75.100  1.00  0.00            
ATOM   4243  C   PRO   264      69.100  30.240  77.140  1.00  0.00            
ATOM   4244  O   PRO   264      70.150  30.620  77.730  1.00  0.00            
ATOM   4245  N   SER   265      67.950  30.250  77.780  1.00  0.00            
ATOM   4246  H   SER   265      67.120  29.980  77.270  1.00  0.00            
ATOM   4247  CA  SER   265      67.860  30.640  79.170  1.00  0.00            
ATOM   4248  HA  SER   265      66.800  30.750  79.410  1.00  0.00            
ATOM   4249  CB  SER   265      68.350  29.540  80.060  1.00  0.00            
ATOM   4250  HB2 SER   265      68.020  28.580  79.670  1.00  0.00            
ATOM   4251  HB3 SER   265      69.430  29.550  80.210  1.00  0.00            
ATOM   4252  OG  SER   265      67.760  29.680  81.320  1.00  0.00            
ATOM   4253  HG  SER   265      68.170  30.410  81.800  1.00  0.00            
ATOM   4254  C   SER   265      68.320  32.040  79.470  1.00  0.00            
ATOM   4255  O   SER   265      69.100  32.190  80.420  1.00  0.00            
ATOM   4256  N   SER   266      67.800  33.030  78.760  1.00  0.00            
ATOM   4257  H   SER   266      67.150  32.810  78.020  1.00  0.00            
ATOM   4258  CA  SER   266      68.420  34.420  78.890  1.00  0.00            
ATOM   4259  HA  SER   266      68.840  34.560  79.890  1.00  0.00            
ATOM   4260  CB  SER   266      69.530  34.590  77.830  1.00  0.00            
ATOM   4261  HB2 SER   266      69.160  34.300  76.850  1.00  0.00            
ATOM   4262  HB3 SER   266      69.730  35.660  77.780  1.00  0.00            
ATOM   4263  OG  SER   266      70.640  33.770  78.080  1.00  0.00            
ATOM   4264  HG  SER   266      70.490  32.900  77.700  1.00  0.00            
ATOM   4265  C   SER   266      67.310  35.510  78.740  1.00  0.00            
ATOM   4266  O   SER   266      66.420  35.300  77.910  1.00  0.00            
ATOM   4267  N   THR   267      67.330  36.550  79.600  1.00  0.00            
ATOM   4268  H   THR   267      68.120  36.560  80.240  1.00  0.00            
ATOM   4269  CA  THR   267      66.580  37.800  79.430  1.00  0.00            
ATOM   4270  HA  THR   267      65.760  37.570  78.750  1.00  0.00            
ATOM   4271  CB  THR   267      66.220  38.480  80.760  1.00  0.00            
ATOM   4272  HB  THR   267      67.090  38.330  81.400  1.00  0.00            
ATOM   4273  CG2 THR   267      66.050  40.020  80.780  1.00  0.00            
ATOM   4274 1HG2 THR   267      65.450  40.270  81.650  1.00  0.00            
ATOM   4275 2HG2 THR   267      67.000  40.510  81.000  1.00  0.00            
ATOM   4276 3HG2 THR   267      65.560  40.380  79.870  1.00  0.00            
ATOM   4277  OG1 THR   267      65.160  37.820  81.350  1.00  0.00            
ATOM   4278  HG1 THR   267      65.550  36.950  81.470  1.00  0.00            
ATOM   4279  C   THR   267      67.440  38.810  78.600  1.00  0.00            
ATOM   4280  O   THR   267      68.620  38.760  78.620  1.00  0.00            
ATOM   4281  N   PHE   268      66.830  39.540  77.670  1.00  0.00            
ATOM   4282  H   PHE   268      65.840  39.350  77.550  1.00  0.00            
ATOM   4283  CA  PHE   268      67.460  40.510  76.760  1.00  0.00            
ATOM   4284  HA  PHE   268      68.350  40.840  77.290  1.00  0.00            
ATOM   4285  CB  PHE   268      67.880  39.830  75.480  1.00  0.00            
ATOM   4286  HB2 PHE   268      68.550  38.990  75.690  1.00  0.00            
ATOM   4287  HB3 PHE   268      67.020  39.330  75.030  1.00  0.00            
ATOM   4288  CG  PHE   268      68.430  40.870  74.410  1.00  0.00            
ATOM   4289  CD1 PHE   268      69.820  40.920  74.130  1.00  0.00            
ATOM   4290  HD1 PHE   268      70.480  40.370  74.780  1.00  0.00            
ATOM   4291  CE1 PHE   268      70.300  41.740  73.090  1.00  0.00            
ATOM   4292  HE1 PHE   268      71.340  42.040  73.040  1.00  0.00            
ATOM   4293  CZ  PHE   268      69.440  42.330  72.180  1.00  0.00            
ATOM   4294  HZ  PHE   268      69.720  43.060  71.440  1.00  0.00            
ATOM   4295  CE2 PHE   268      68.050  42.140  72.350  1.00  0.00            
ATOM   4296  HE2 PHE   268      67.390  42.700  71.710  1.00  0.00            
ATOM   4297  CD2 PHE   268      67.540  41.490  73.500  1.00  0.00            
ATOM   4298  HD2 PHE   268      66.470  41.490  73.630  1.00  0.00            
ATOM   4299  C   PHE   268      66.480  41.700  76.450  1.00  0.00            
ATOM   4300  O   PHE   268      65.350  41.430  76.120  1.00  0.00            
ATOM   4301  N   CYS   269      67.060  42.900  76.480  1.00  0.00            
ATOM   4302  H   CYS   269      67.990  42.980  76.860  1.00  0.00            
ATOM   4303  CA  CYS   269      66.340  44.180  76.170  1.00  0.00            
ATOM   4304  HA  CYS   269      65.490  43.810  75.600  1.00  0.00            
ATOM   4305  CB  CYS   269      65.820  44.850  77.440  1.00  0.00            
ATOM   4306  HB2 CYS   269      65.420  44.110  78.140  1.00  0.00            
ATOM   4307  HB3 CYS   269      66.700  45.350  77.860  1.00  0.00            
ATOM   4308  SG  CYS   269      64.640  46.220  77.090  1.00  0.00            
ATOM   4309  HG  CYS   269      63.950  45.590  76.130  1.00  0.00            
ATOM   4310  C   CYS   269      67.150  45.120  75.290  1.00  0.00            
ATOM   4311  O   CYS   269      68.380  45.210  75.400  1.00  0.00            
ATOM   4312  N   LYS   270      66.450  45.800  74.460  1.00  0.00            
ATOM   4313  H   LYS   270      65.460  45.620  74.380  1.00  0.00            
ATOM   4314  CA  LYS   270      67.040  46.740  73.570  1.00  0.00            
ATOM   4315  HA  LYS   270      67.750  47.340  74.130  1.00  0.00            
ATOM   4316  CB  LYS   270      67.720  45.950  72.420  1.00  0.00            
ATOM   4317  HB2 LYS   270      68.320  45.160  72.870  1.00  0.00            
ATOM   4318  HB3 LYS   270      66.970  45.400  71.850  1.00  0.00            
ATOM   4319  CG  LYS   270      68.550  46.850  71.420  1.00  0.00            
ATOM   4320  HG2 LYS   270      67.810  47.350  70.790  1.00  0.00            
ATOM   4321  HG3 LYS   270      69.060  47.660  71.950  1.00  0.00            
ATOM   4322  CD  LYS   270      69.530  46.030  70.580  1.00  0.00            
ATOM   4323  HD2 LYS   270      70.450  45.930  71.150  1.00  0.00            
ATOM   4324  HD3 LYS   270      69.130  45.020  70.460  1.00  0.00            
ATOM   4325  CE  LYS   270      69.580  46.660  69.210  1.00  0.00            
ATOM   4326  HE2 LYS   270      68.580  46.640  68.760  1.00  0.00            
ATOM   4327  HE3 LYS   270      69.950  47.680  69.330  1.00  0.00            
ATOM   4328  NZ  LYS   270      70.610  45.870  68.430  1.00  0.00            
ATOM   4329  HZ1 LYS   270      71.520  45.750  68.850  1.00  0.00            
ATOM   4330  HZ2 LYS   270      70.290  44.920  68.300  1.00  0.00            
ATOM   4331  HZ3 LYS   270      70.740  46.210  67.490  1.00  0.00            
ATOM   4332  C   LYS   270      66.020  47.680  72.920  1.00  0.00            
ATOM   4333  O   LYS   270      64.940  47.170  72.730  1.00  0.00            
ATOM   4334  N   VAL   271      66.360  48.940  72.660  1.00  0.00            
ATOM   4335  H   VAL   271      67.240  49.330  72.980  1.00  0.00            
ATOM   4336  CA  VAL   271      65.400  49.870  71.940  1.00  0.00            
ATOM   4337  HA  VAL   271      64.380  49.480  71.950  1.00  0.00            
ATOM   4338  CB  VAL   271      65.450  51.320  72.480  1.00  0.00            
ATOM   4339  HB  VAL   271      66.460  51.700  72.340  1.00  0.00            
ATOM   4340  CG1 VAL   271      64.560  52.280  71.760  1.00  0.00            
ATOM   4341 1HG1 VAL   271      64.670  53.220  72.310  1.00  0.00            
ATOM   4342 2HG1 VAL   271      64.890  52.370  70.730  1.00  0.00            
ATOM   4343 3HG1 VAL   271      63.520  51.960  71.740  1.00  0.00            
ATOM   4344  CG2 VAL   271      65.160  51.370  74.000  1.00  0.00            
ATOM   4345 1HG2 VAL   271      65.700  50.700  74.670  1.00  0.00            
ATOM   4346 2HG2 VAL   271      65.380  52.400  74.290  1.00  0.00            
ATOM   4347 3HG2 VAL   271      64.130  51.170  74.270  1.00  0.00            
ATOM   4348  C   VAL   271      65.800  49.900  70.510  1.00  0.00            
ATOM   4349  O   VAL   271      66.970  49.890  70.160  1.00  0.00            
ATOM   4350  N   TYR   272      64.850  49.950  69.650  1.00  0.00            
ATOM   4351  H   TYR   272      63.910  49.780  69.980  1.00  0.00            
ATOM   4352  CA  TYR   272      65.010  50.280  68.260  1.00  0.00            
ATOM   4353  HA  TYR   272      66.040  50.590  68.050  1.00  0.00            
ATOM   4354  CB  TYR   272      64.550  49.070  67.500  1.00  0.00            
ATOM   4355  HB2 TYR   272      63.460  49.050  67.490  1.00  0.00            
ATOM   4356  HB3 TYR   272      64.770  49.230  66.440  1.00  0.00            
ATOM   4357  CG  TYR   272      65.140  47.660  67.760  1.00  0.00            
ATOM   4358  CD1 TYR   272      64.660  46.940  68.840  1.00  0.00            
ATOM   4359  HD1 TYR   272      63.790  47.330  69.350  1.00  0.00            
ATOM   4360  CE1 TYR   272      65.200  45.660  69.210  1.00  0.00            
ATOM   4361  HE1 TYR   272      64.690  45.150  70.020  1.00  0.00            
ATOM   4362  CZ  TYR   272      66.330  45.170  68.570  1.00  0.00            
ATOM   4363  OH  TYR   272      66.770  43.920  68.930  1.00  0.00            
ATOM   4364  HH  TYR   272      67.650  43.720  68.580  1.00  0.00            
ATOM   4365  CE2 TYR   272      66.760  45.850  67.370  1.00  0.00            
ATOM   4366  HE2 TYR   272      67.490  45.370  66.730  1.00  0.00            
ATOM   4367  CD2 TYR   272      66.270  47.140  66.990  1.00  0.00            
ATOM   4368  HD2 TYR   272      66.680  47.540  66.070  1.00  0.00            
ATOM   4369  C   TYR   272      64.200  51.520  67.940  1.00  0.00            
ATOM   4370  O   TYR   272      63.260  51.830  68.670  1.00  0.00            
ATOM   4371  N   THR   273      64.530  52.140  66.830  1.00  0.00            
ATOM   4372  H   THR   273      65.400  51.970  66.330  1.00  0.00            
ATOM   4373  CA  THR   273      63.800  53.250  66.140  1.00  0.00            
ATOM   4374  HA  THR   273      62.810  53.320  66.580  1.00  0.00            
ATOM   4375  CB  THR   273      64.460  54.600  66.480  1.00  0.00            
ATOM   4376  HB  THR   273      64.560  54.720  67.560  1.00  0.00            
ATOM   4377  CG2 THR   273      65.860  54.830  65.860  1.00  0.00            
ATOM   4378 1HG2 THR   273      65.820  55.000  64.790  1.00  0.00            
ATOM   4379 2HG2 THR   273      66.200  55.800  66.230  1.00  0.00            
ATOM   4380 3HG2 THR   273      66.460  54.010  66.260  1.00  0.00            
ATOM   4381  OG1 THR   273      63.740  55.720  65.920  1.00  0.00            
ATOM   4382  HG1 THR   273      62.790  55.600  65.970  1.00  0.00            
ATOM   4383  C   THR   273      63.620  52.970  64.660  1.00  0.00            
ATOM   4384  O   THR   273      64.470  52.290  63.980  1.00  0.00            
ATOM   4385  N   LEU   274      62.690  53.550  63.990  1.00  0.00            
ATOM   4386  H   LEU   274      62.080  54.130  64.550  1.00  0.00            
ATOM   4387  CA  LEU   274      62.390  53.580  62.580  1.00  0.00            
ATOM   4388  HA  LEU   274      63.260  53.880  62.000  1.00  0.00            
ATOM   4389  CB  LEU   274      61.790  52.290  62.080  1.00  0.00            
ATOM   4390  HB2 LEU   274      61.580  52.480  61.030  1.00  0.00            
ATOM   4391  HB3 LEU   274      62.550  51.520  62.230  1.00  0.00            
ATOM   4392  CG  LEU   274      60.370  51.820  62.580  1.00  0.00            
ATOM   4393  HG  LEU   274      59.560  52.480  62.300  1.00  0.00            
ATOM   4394  CD1 LEU   274      60.080  50.430  61.980  1.00  0.00            
ATOM   4395 1HD1 LEU   274      59.920  50.460  60.910  1.00  0.00            
ATOM   4396 2HD1 LEU   274      60.970  49.890  62.310  1.00  0.00            
ATOM   4397 3HD1 LEU   274      59.150  50.070  62.420  1.00  0.00            
ATOM   4398  CD2 LEU   274      60.340  51.670  64.110  1.00  0.00            
ATOM   4399 1HD2 LEU   274      60.300  52.600  64.680  1.00  0.00            
ATOM   4400 2HD2 LEU   274      59.420  51.170  64.430  1.00  0.00            
ATOM   4401 3HD2 LEU   274      61.240  51.170  64.430  1.00  0.00            
ATOM   4402  C   LEU   274      61.330  54.690  62.290  1.00  0.00            
ATOM   4403  O   LEU   274      60.440  54.970  63.090  1.00  0.00            
ATOM   4404  N   THR   275      61.320  55.240  61.070  1.00  0.00            
ATOM   4405  H   THR   275      61.980  54.800  60.440  1.00  0.00            
ATOM   4406  CA  THR   275      60.640  56.540  60.730  1.00  0.00            
ATOM   4407  HA  THR   275      60.020  56.790  61.590  1.00  0.00            
ATOM   4408  CB  THR   275      61.550  57.770  60.640  1.00  0.00            
ATOM   4409  HB  THR   275      62.150  57.800  59.740  1.00  0.00            
ATOM   4410  CG2 THR   275      60.810  59.100  60.690  1.00  0.00            
ATOM   4411 1HG2 THR   275      61.570  59.870  60.550  1.00  0.00            
ATOM   4412 2HG2 THR   275      60.180  59.080  59.800  1.00  0.00            
ATOM   4413 3HG2 THR   275      60.120  59.220  61.520  1.00  0.00            
ATOM   4414  OG1 THR   275      62.410  57.730  61.750  1.00  0.00            
ATOM   4415  HG1 THR   275      63.230  57.330  61.450  1.00  0.00            
ATOM   4416  C   THR   275      59.690  56.500  59.530  1.00  0.00            
ATOM   4417  O   THR   275      60.240  56.610  58.460  1.00  0.00            
ATOM   4418  N   PRO   276      58.360  56.360  59.610  1.00  0.00            
ATOM   4419  CD  PRO   276      57.750  55.980  60.900  1.00  0.00            
ATOM   4420  HD2 PRO   276      58.080  56.680  61.670  1.00  0.00            
ATOM   4421  HD3 PRO   276      57.940  54.940  61.150  1.00  0.00            
ATOM   4422  CG  PRO   276      56.230  56.200  60.550  1.00  0.00            
ATOM   4423  HG2 PRO   276      55.950  57.230  60.730  1.00  0.00            
ATOM   4424  HG3 PRO   276      55.630  55.570  61.210  1.00  0.00            
ATOM   4425  CB  PRO   276      56.100  55.790  59.150  1.00  0.00            
ATOM   4426  HB2 PRO   276      55.120  56.140  58.800  1.00  0.00            
ATOM   4427  HB3 PRO   276      55.970  54.720  59.040  1.00  0.00            
ATOM   4428  CA  PRO   276      57.400  56.350  58.520  1.00  0.00            
ATOM   4429  HA  PRO   276      57.730  55.600  57.810  1.00  0.00            
ATOM   4430  C   PRO   276      57.240  57.780  57.970  1.00  0.00            
ATOM   4431  O   PRO   276      56.560  58.590  58.580  1.00  0.00            
ATOM   4432  N   PHE   277      57.820  58.080  56.830  1.00  0.00            
ATOM   4433  H   PHE   277      58.210  57.310  56.290  1.00  0.00            
ATOM   4434  CA  PHE   277      57.830  59.430  56.120  1.00  0.00            
ATOM   4435  HA  PHE   277      57.070  60.070  56.570  1.00  0.00            
ATOM   4436  CB  PHE   277      59.250  59.990  56.340  1.00  0.00            
ATOM   4437  HB2 PHE   277      59.420  59.990  57.420  1.00  0.00            
ATOM   4438  HB3 PHE   277      60.020  59.360  55.900  1.00  0.00            
ATOM   4439  CG  PHE   277      59.260  61.410  55.770  1.00  0.00            
ATOM   4440  CD1 PHE   277      58.770  62.490  56.440  1.00  0.00            
ATOM   4441  HD1 PHE   277      58.310  62.430  57.420  1.00  0.00            
ATOM   4442  CE1 PHE   277      58.820  63.790  55.910  1.00  0.00            
ATOM   4443  HE1 PHE   277      58.530  64.650  56.500  1.00  0.00            
ATOM   4444  CZ  PHE   277      59.480  63.950  54.660  1.00  0.00            
ATOM   4445  HZ  PHE   277      59.460  64.930  54.220  1.00  0.00            
ATOM   4446  CE2 PHE   277      59.970  62.860  54.010  1.00  0.00            
ATOM   4447  HE2 PHE   277      60.480  63.070  53.080  1.00  0.00            
ATOM   4448  CD2 PHE   277      59.950  61.580  54.560  1.00  0.00            
ATOM   4449  HD2 PHE   277      60.390  60.750  54.020  1.00  0.00            
ATOM   4450  C   PHE   277      57.450  59.230  54.660  1.00  0.00            
ATOM   4451  O   PHE   277      57.720  58.110  54.210  1.00  0.00            
ATOM   4452  N   LEU   278      56.740  60.160  53.920  1.00  0.00            
ATOM   4453  H   LEU   278      56.440  61.020  54.370  1.00  0.00            
ATOM   4454  CA  LEU   278      56.060  59.900  52.630  1.00  0.00            
ATOM   4455  HA  LEU   278      55.490  59.000  52.850  1.00  0.00            
ATOM   4456  CB  LEU   278      55.130  61.020  52.140  1.00  0.00            
ATOM   4457  HB2 LEU   278      54.330  61.300  52.820  1.00  0.00            
ATOM   4458  HB3 LEU   278      55.690  61.960  52.230  1.00  0.00            
ATOM   4459  CG  LEU   278      54.630  60.930  50.670  1.00  0.00            
ATOM   4460  HG  LEU   278      55.440  60.860  49.950  1.00  0.00            
ATOM   4461  CD1 LEU   278      53.710  59.760  50.550  1.00  0.00            
ATOM   4462 1HD1 LEU   278      54.320  58.880  50.760  1.00  0.00            
ATOM   4463 2HD1 LEU   278      52.970  59.700  51.350  1.00  0.00            
ATOM   4464 3HD1 LEU   278      53.230  59.560  49.590  1.00  0.00            
ATOM   4465  CD2 LEU   278      53.860  62.270  50.390  1.00  0.00            
ATOM   4466 1HD2 LEU   278      53.550  62.280  49.340  1.00  0.00            
ATOM   4467 2HD2 LEU   278      53.040  62.330  51.110  1.00  0.00            
ATOM   4468 3HD2 LEU   278      54.550  63.080  50.590  1.00  0.00            
ATOM   4469  C   LEU   278      57.100  59.620  51.530  1.00  0.00            
ATOM   4470  O   LEU   278      56.950  58.720  50.750  1.00  0.00            
ATOM   4471  N   ALA   279      58.300  60.230  51.620  1.00  0.00            
ATOM   4472  H   ALA   279      58.380  60.980  52.280  1.00  0.00            
ATOM   4473  CA  ALA   279      59.290  60.300  50.560  1.00  0.00            
ATOM   4474  HA  ALA   279      58.730  60.600  49.680  1.00  0.00            
ATOM   4475  CB  ALA   279      60.480  61.180  50.960  1.00  0.00            
ATOM   4476  HB1 ALA   279      60.990  60.640  51.760  1.00  0.00            
ATOM   4477  HB2 ALA   279      61.150  61.330  50.120  1.00  0.00            
ATOM   4478  HB3 ALA   279      60.130  62.170  51.260  1.00  0.00            
ATOM   4479  C   ALA   279      59.840  58.890  50.230  1.00  0.00            
ATOM   4480  O   ALA   279      60.230  58.600  49.060  1.00  0.00            
ATOM   4481  N   ASN   280      59.650  57.940  51.180  1.00  0.00            
ATOM   4482  H   ASN   280      59.150  58.070  52.050  1.00  0.00            
ATOM   4483  CA  ASN   280      60.060  56.510  51.050  1.00  0.00            
ATOM   4484  HA  ASN   280      60.840  56.370  50.310  1.00  0.00            
ATOM   4485  CB  ASN   280      60.620  56.130  52.420  1.00  0.00            
ATOM   4486  HB2 ASN   280      59.800  56.240  53.130  1.00  0.00            
ATOM   4487  HB3 ASN   280      60.870  55.070  52.430  1.00  0.00            
ATOM   4488  CG  ASN   280      61.770  56.990  52.940  1.00  0.00            
ATOM   4489  OD1 ASN   280      61.610  57.910  53.690  1.00  0.00            
ATOM   4490  ND2 ASN   280      62.950  56.620  52.480  1.00  0.00            
ATOM   4491 1HD2 ASN   280      63.740  57.200  52.740  1.00  0.00            
ATOM   4492 2HD2 ASN   280      63.150  56.130  51.620  1.00  0.00            
ATOM   4493  C   ASN   280      58.930  55.580  50.560  1.00  0.00            
ATOM   4494  O   ASN   280      59.090  54.350  50.360  1.00  0.00            
ATOM   4495  N   ASN   281      57.720  56.140  50.410  1.00  0.00            
ATOM   4496  H   ASN   281      57.610  57.090  50.730  1.00  0.00            
ATOM   4497  CA  ASN   281      56.470  55.360  50.140  1.00  0.00            
ATOM   4498  HA  ASN   281      56.670  54.300  50.020  1.00  0.00            
ATOM   4499  CB  ASN   281      55.680  55.590  51.440  1.00  0.00            
ATOM   4500  HB2 ASN   281      55.800  56.600  51.840  1.00  0.00            
ATOM   4501  HB3 ASN   281      54.690  55.170  51.260  1.00  0.00            
ATOM   4502  CG  ASN   281      56.420  54.690  52.430  1.00  0.00            
ATOM   4503  OD1 ASN   281      56.430  53.470  52.230  1.00  0.00            
ATOM   4504  ND2 ASN   281      57.120  55.200  53.420  1.00  0.00            
ATOM   4505 1HD2 ASN   281      57.420  54.610  54.190  1.00  0.00            
ATOM   4506 2HD2 ASN   281      57.240  56.200  53.460  1.00  0.00            
ATOM   4507  C   ASN   281      55.620  55.920  49.010  1.00  0.00            
ATOM   4508  O   ASN   281      54.740  55.140  48.530  1.00  0.00            
ATOM   4509  N   ARG   282      55.860  57.150  48.520  1.00  0.00            
ATOM   4510  H   ARG   282      56.670  57.590  48.940  1.00  0.00            
ATOM   4511  CA  ARG   282      55.070  57.930  47.550  1.00  0.00            
ATOM   4512  HA  ARG   282      54.130  58.310  47.940  1.00  0.00            
ATOM   4513  CB  ARG   282      55.920  59.160  47.220  1.00  0.00            
ATOM   4514  HB2 ARG   282      56.490  59.290  48.140  1.00  0.00            
ATOM   4515  HB3 ARG   282      56.740  58.900  46.550  1.00  0.00            
ATOM   4516  CG  ARG   282      55.160  60.350  46.690  1.00  0.00            
ATOM   4517  HG2 ARG   282      54.560  60.000  45.860  1.00  0.00            
ATOM   4518  HG3 ARG   282      54.430  60.760  47.390  1.00  0.00            
ATOM   4519  CD  ARG   282      56.080  61.410  46.190  1.00  0.00            
ATOM   4520  HD2 ARG   282      56.360  61.100  45.180  1.00  0.00            
ATOM   4521  HD3 ARG   282      55.530  62.320  45.920  1.00  0.00            
ATOM   4522  NE  ARG   282      57.370  61.750  46.890  1.00  0.00            
ATOM   4523  HE  ARG   282      58.220  61.270  46.650  1.00  0.00            
ATOM   4524  CZ  ARG   282      57.580  62.720  47.760  1.00  0.00            
ATOM   4525  NH1 ARG   282      56.650  63.560  48.130  1.00  0.00            
ATOM   4526 1HH1 ARG   282      55.750  63.600  47.680  1.00  0.00            
ATOM   4527 2HH1 ARG   282      56.920  64.190  48.870  1.00  0.00            
ATOM   4528  NH2 ARG   282      58.730  62.820  48.290  1.00  0.00            
ATOM   4529 1HH2 ARG   282      59.510  62.270  47.980  1.00  0.00            
ATOM   4530 2HH2 ARG   282      58.710  63.570  48.970  1.00  0.00            
ATOM   4531  C   ARG   282      54.520  57.170  46.310  1.00  0.00            
ATOM   4532  O   ARG   282      53.440  57.410  45.820  1.00  0.00            
ATOM   4533  N   GLU   283      55.220  56.170  45.820  1.00  0.00            
ATOM   4534  H   GLU   283      56.110  56.090  46.300  1.00  0.00            
ATOM   4535  CA  GLU   283      54.900  55.520  44.550  1.00  0.00            
ATOM   4536  HA  GLU   283      54.460  56.180  43.800  1.00  0.00            
ATOM   4537  CB  GLU   283      56.190  55.070  43.870  1.00  0.00            
ATOM   4538  HB2 GLU   283      56.650  54.260  44.430  1.00  0.00            
ATOM   4539  HB3 GLU   283      55.970  54.680  42.880  1.00  0.00            
ATOM   4540  CG  GLU   283      57.250  56.150  43.780  1.00  0.00            
ATOM   4541  HG2 GLU   283      56.870  56.930  43.110  1.00  0.00            
ATOM   4542  HG3 GLU   283      57.500  56.530  44.770  1.00  0.00            
ATOM   4543  CD  GLU   283      58.570  55.630  43.200  1.00  0.00            
ATOM   4544  OE1 GLU   283      59.720  56.020  43.540  1.00  0.00            
ATOM   4545  OE2 GLU   283      58.530  54.760  42.280  1.00  0.00            
ATOM   4546  C   GLU   283      53.990  54.190  44.770  1.00  0.00            
ATOM   4547  O   GLU   283      53.460  53.520  43.850  1.00  0.00            
ATOM   4548  N   LYS   284      53.720  53.890  46.030  1.00  0.00            
ATOM   4549  H   LYS   284      54.200  54.450  46.710  1.00  0.00            
ATOM   4550  CA  LYS   284      53.120  52.680  46.510  1.00  0.00            
ATOM   4551  HA  LYS   284      53.580  51.860  45.960  1.00  0.00            
ATOM   4552  CB  LYS   284      53.450  52.330  47.960  1.00  0.00            
ATOM   4553  HB2 LYS   284      53.290  53.200  48.590  1.00  0.00            
ATOM   4554  HB3 LYS   284      52.860  51.500  48.350  1.00  0.00            
ATOM   4555  CG  LYS   284      54.920  51.750  48.100  1.00  0.00            
ATOM   4556  HG2 LYS   284      55.090  50.870  47.480  1.00  0.00            
ATOM   4557  HG3 LYS   284      55.660  52.460  47.750  1.00  0.00            
ATOM   4558  CD  LYS   284      55.170  51.540  49.690  1.00  0.00            
ATOM   4559  HD2 LYS   284      55.090  52.530  50.150  1.00  0.00            
ATOM   4560  HD3 LYS   284      54.410  50.980  50.210  1.00  0.00            
ATOM   4561  CE  LYS   284      56.510  50.770  49.890  1.00  0.00            
ATOM   4562  HE2 LYS   284      56.430  49.700  49.720  1.00  0.00            
ATOM   4563  HE3 LYS   284      57.240  51.110  49.160  1.00  0.00            
ATOM   4564  NZ  LYS   284      57.090  51.010  51.240  1.00  0.00            
ATOM   4565  HZ1 LYS   284      57.880  50.390  51.380  1.00  0.00            
ATOM   4566  HZ2 LYS   284      57.340  51.970  51.440  1.00  0.00            
ATOM   4567  HZ3 LYS   284      56.400  50.700  51.900  1.00  0.00            
ATOM   4568  C   LYS   284      51.620  52.600  46.350  1.00  0.00            
ATOM   4569  O   LYS   284      50.860  53.510  46.700  1.00  0.00            
ATOM   4570  N   ARG   285      51.130  51.560  45.670  1.00  0.00            
ATOM   4571  H   ARG   285      51.780  50.980  45.150  1.00  0.00            
ATOM   4572  CA  ARG   285      49.710  51.220  45.520  1.00  0.00            
ATOM   4573  HA  ARG   285      49.130  52.100  45.220  1.00  0.00            
ATOM   4574  CB  ARG   285      49.480  50.140  44.420  1.00  0.00            
ATOM   4575  HB2 ARG   285      50.310  49.450  44.530  1.00  0.00            
ATOM   4576  HB3 ARG   285      48.520  49.630  44.500  1.00  0.00            
ATOM   4577  CG  ARG   285      49.440  50.720  42.940  1.00  0.00            
ATOM   4578  HG2 ARG   285      50.110  51.530  42.630  1.00  0.00            
ATOM   4579  HG3 ARG   285      49.760  49.940  42.240  1.00  0.00            
ATOM   4580  CD  ARG   285      48.010  51.290  42.700  1.00  0.00            
ATOM   4581  HD2 ARG   285      47.560  51.860  43.510  1.00  0.00            
ATOM   4582  HD3 ARG   285      48.110  52.030  41.910  1.00  0.00            
ATOM   4583  NE  ARG   285      47.080  50.210  42.390  1.00  0.00            
ATOM   4584  HE  ARG   285      46.540  49.940  43.200  1.00  0.00            
ATOM   4585  CZ  ARG   285      47.020  49.420  41.340  1.00  0.00            
ATOM   4586  NH1 ARG   285      47.690  49.770  40.290  1.00  0.00            
ATOM   4587 1HH1 ARG   285      48.160  50.660  40.260  1.00  0.00            
ATOM   4588 2HH1 ARG   285      47.590  49.250  39.430  1.00  0.00            
ATOM   4589  NH2 ARG   285      46.340  48.310  41.270  1.00  0.00            
ATOM   4590 1HH2 ARG   285      45.920  47.970  42.130  1.00  0.00            
ATOM   4591 2HH2 ARG   285      46.350  47.700  40.470  1.00  0.00            
ATOM   4592  C   ARG   285      49.170  50.820  46.910  1.00  0.00            
ATOM   4593  O   ARG   285      49.880  50.220  47.740  1.00  0.00            
ATOM   4594  N   GLY   286      47.910  51.200  47.280  1.00  0.00            
ATOM   4595  H   GLY   286      47.320  51.710  46.640  1.00  0.00            
ATOM   4596  CA  GLY   286      47.390  51.010  48.660  1.00  0.00            
ATOM   4597  HA2 GLY   286      46.340  50.750  48.520  1.00  0.00            
ATOM   4598  HA3 GLY   286      47.980  50.190  49.060  1.00  0.00            
ATOM   4599  C   GLY   286      47.360  52.210  49.560  1.00  0.00            
ATOM   4600  O   GLY   286      46.890  52.210  50.690  1.00  0.00            
ATOM   4601  N   LEU   287      48.140  53.250  49.190  1.00  0.00            
ATOM   4602  H   LEU   287      48.560  53.130  48.280  1.00  0.00            
ATOM   4603  CA  LEU   287      48.550  54.290  50.130  1.00  0.00            
ATOM   4604  HA  LEU   287      48.700  53.800  51.100  1.00  0.00            
ATOM   4605  CB  LEU   287      49.860  54.860  49.640  1.00  0.00            
ATOM   4606  HB2 LEU   287      50.440  54.060  49.190  1.00  0.00            
ATOM   4607  HB3 LEU   287      49.630  55.600  48.870  1.00  0.00            
ATOM   4608  CG  LEU   287      50.760  55.510  50.710  1.00  0.00            
ATOM   4609  HG  LEU   287      50.190  56.230  51.290  1.00  0.00            
ATOM   4610  CD1 LEU   287      51.490  54.620  51.650  1.00  0.00            
ATOM   4611 1HD1 LEU   287      50.820  53.870  52.080  1.00  0.00            
ATOM   4612 2HD1 LEU   287      52.170  54.100  50.990  1.00  0.00            
ATOM   4613 3HD1 LEU   287      52.160  55.160  52.320  1.00  0.00            
ATOM   4614  CD2 LEU   287      51.870  56.170  49.850  1.00  0.00            
ATOM   4615 1HD2 LEU   287      52.250  55.450  49.120  1.00  0.00            
ATOM   4616 2HD2 LEU   287      51.370  56.920  49.230  1.00  0.00            
ATOM   4617 3HD2 LEU   287      52.660  56.660  50.410  1.00  0.00            
ATOM   4618  C   LEU   287      47.490  55.460  50.340  1.00  0.00            
ATOM   4619  O   LEU   287      47.060  56.020  49.330  1.00  0.00            
ATOM   4620  N   ALA   288      47.200  55.760  51.570  1.00  0.00            
ATOM   4621  H   ALA   288      47.490  55.110  52.290  1.00  0.00            
ATOM   4622  CA  ALA   288      46.430  56.880  52.040  1.00  0.00            
ATOM   4623  HA  ALA   288      45.590  57.130  51.390  1.00  0.00            
ATOM   4624  CB  ALA   288      45.670  56.500  53.290  1.00  0.00            
ATOM   4625  HB1 ALA   288      44.820  55.860  53.030  1.00  0.00            
ATOM   4626  HB2 ALA   288      46.280  55.980  54.020  1.00  0.00            
ATOM   4627  HB3 ALA   288      45.300  57.410  53.760  1.00  0.00            
ATOM   4628  C   ALA   288      47.330  58.110  52.310  1.00  0.00            
ATOM   4629  O   ALA   288      48.250  58.000  53.120  1.00  0.00            
ATOM   4630  N   LEU   289      46.950  59.280  51.740  1.00  0.00            
ATOM   4631  H   LEU   289      46.030  59.320  51.320  1.00  0.00            
ATOM   4632  CA  LEU   289      47.680  60.620  51.760  1.00  0.00            
ATOM   4633  HA  LEU   289      48.390  60.560  52.590  1.00  0.00            
ATOM   4634  CB  LEU   289      48.380  60.910  50.410  1.00  0.00            
ATOM   4635  HB2 LEU   289      47.580  61.120  49.710  1.00  0.00            
ATOM   4636  HB3 LEU   289      48.880  61.870  50.570  1.00  0.00            
ATOM   4637  CG  LEU   289      49.410  59.890  49.870  1.00  0.00            
ATOM   4638  HG  LEU   289      49.880  59.280  50.640  1.00  0.00            
ATOM   4639  CD1 LEU   289      48.640  59.030  48.890  1.00  0.00            
ATOM   4640 1HD1 LEU   289      49.340  58.210  48.770  1.00  0.00            
ATOM   4641 2HD1 LEU   289      47.770  58.560  49.350  1.00  0.00            
ATOM   4642 3HD1 LEU   289      48.350  59.410  47.910  1.00  0.00            
ATOM   4643  CD2 LEU   289      50.530  60.580  49.150  1.00  0.00            
ATOM   4644 1HD2 LEU   289      50.970  59.880  48.440  1.00  0.00            
ATOM   4645 2HD2 LEU   289      50.150  61.440  48.600  1.00  0.00            
ATOM   4646 3HD2 LEU   289      51.310  60.980  49.810  1.00  0.00            
ATOM   4647  C   LEU   289      46.660  61.720  52.030  1.00  0.00            
ATOM   4648  O   LEU   289      45.420  61.500  51.930  1.00  0.00            
ATOM   4649  N   ASP   290      47.040  62.940  52.500  1.00  0.00            
ATOM   4650  H   ASP   290      48.020  63.090  52.640  1.00  0.00            
ATOM   4651  CA  ASP   290      46.110  64.020  52.880  1.00  0.00            
ATOM   4652  HA  ASP   290      45.150  63.560  53.100  1.00  0.00            
ATOM   4653  CB  ASP   290      46.520  64.640  54.240  1.00  0.00            
ATOM   4654  HB2 ASP   290      45.640  65.190  54.550  1.00  0.00            
ATOM   4655  HB3 ASP   290      46.760  63.880  54.990  1.00  0.00            
ATOM   4656  CG  ASP   290      47.730  65.630  54.160  1.00  0.00            
ATOM   4657  OD1 ASP   290      48.120  66.290  55.140  1.00  0.00            
ATOM   4658  OD2 ASP   290      48.280  65.820  53.080  1.00  0.00            
ATOM   4659  C   ASP   290      45.840  64.930  51.690  1.00  0.00            
ATOM   4660  O   ASP   290      44.760  65.590  51.590  1.00  0.00            
ATOM   4661  N   GLY   291      46.710  64.910  50.660  1.00  0.00            
ATOM   4662  H   GLY   291      47.360  64.150  50.660  1.00  0.00            
ATOM   4663  CA  GLY   291      46.710  65.740  49.470  1.00  0.00            
ATOM   4664  HA2 GLY   291      45.670  66.010  49.240  1.00  0.00            
ATOM   4665  HA3 GLY   291      47.260  66.680  49.480  1.00  0.00            
ATOM   4666  C   GLY   291      47.350  64.940  48.280  1.00  0.00            
ATOM   4667  O   GLY   291      47.750  63.730  48.360  1.00  0.00            
ATOM   4668  N   LYS   292      47.410  65.520  47.090  1.00  0.00            
ATOM   4669  H   LYS   292      47.380  66.530  47.030  1.00  0.00            
ATOM   4670  CA  LYS   292      47.740  64.860  45.810  1.00  0.00            
ATOM   4671  HA  LYS   292      47.180  63.940  45.650  1.00  0.00            
ATOM   4672  CB  LYS   292      47.410  65.770  44.680  1.00  0.00            
ATOM   4673  HB2 LYS   292      47.780  66.750  44.970  1.00  0.00            
ATOM   4674  HB3 LYS   292      47.930  65.490  43.770  1.00  0.00            
ATOM   4675  CG  LYS   292      45.940  65.650  44.260  1.00  0.00            
ATOM   4676  HG2 LYS   292      45.810  64.700  43.740  1.00  0.00            
ATOM   4677  HG3 LYS   292      45.320  65.630  45.160  1.00  0.00            
ATOM   4678  CD  LYS   292      45.500  66.850  43.410  1.00  0.00            
ATOM   4679  HD2 LYS   292      45.690  67.810  43.890  1.00  0.00            
ATOM   4680  HD3 LYS   292      46.040  66.980  42.470  1.00  0.00            
ATOM   4681  CE  LYS   292      43.970  66.710  43.030  1.00  0.00            
ATOM   4682  HE2 LYS   292      43.760  67.670  42.550  1.00  0.00            
ATOM   4683  HE3 LYS   292      43.870  65.920  42.290  1.00  0.00            
ATOM   4684  NZ  LYS   292      43.130  66.580  44.190  1.00  0.00            
ATOM   4685  HZ1 LYS   292      43.230  65.630  44.510  1.00  0.00            
ATOM   4686  HZ2 LYS   292      43.530  67.130  44.930  1.00  0.00            
ATOM   4687  HZ3 LYS   292      42.160  66.760  43.990  1.00  0.00            
ATOM   4688  C   LYS   292      49.240  64.420  45.710  1.00  0.00            
ATOM   4689  O   LYS   292      50.170  65.140  46.120  1.00  0.00            
ATOM   4690  N   LEU   293      49.460  63.270  45.020  1.00  0.00            
ATOM   4691  H   LEU   293      48.710  62.670  44.710  1.00  0.00            
ATOM   4692  CA  LEU   293      50.750  62.710  44.910  1.00  0.00            
ATOM   4693  HA  LEU   293      51.100  62.450  45.910  1.00  0.00            
ATOM   4694  CB  LEU   293      50.520  61.380  44.090  1.00  0.00            
ATOM   4695  HB2 LEU   293      49.960  61.700  43.220  1.00  0.00            
ATOM   4696  HB3 LEU   293      51.440  60.990  43.640  1.00  0.00            
ATOM   4697  CG  LEU   293      49.870  60.290  44.900  1.00  0.00            
ATOM   4698  HG  LEU   293      49.160  60.710  45.620  1.00  0.00            
ATOM   4699  CD1 LEU   293      49.100  59.400  43.910  1.00  0.00            
ATOM   4700 1HD1 LEU   293      49.870  58.950  43.280  1.00  0.00            
ATOM   4701 2HD1 LEU   293      48.590  58.610  44.450  1.00  0.00            
ATOM   4702 3HD1 LEU   293      48.440  60.020  43.310  1.00  0.00            
ATOM   4703  CD2 LEU   293      50.860  59.500  45.650  1.00  0.00            
ATOM   4704 1HD2 LEU   293      51.330  60.220  46.320  1.00  0.00            
ATOM   4705 2HD2 LEU   293      50.310  58.700  46.150  1.00  0.00            
ATOM   4706 3HD2 LEU   293      51.610  59.030  45.020  1.00  0.00            
ATOM   4707  C   LEU   293      51.830  63.640  44.240  1.00  0.00            
ATOM   4708  O   LEU   293      52.980  63.430  44.390  1.00  0.00            
ATOM   4709  N   LYS   294      51.430  64.540  43.370  1.00  0.00            
ATOM   4710  H   LYS   294      50.430  64.500  43.220  1.00  0.00            
ATOM   4711  CA  LYS   294      52.270  65.510  42.590  1.00  0.00            
ATOM   4712  HA  LYS   294      53.240  65.040  42.430  1.00  0.00            
ATOM   4713  CB  LYS   294      51.500  65.810  41.260  1.00  0.00            
ATOM   4714  HB2 LYS   294      52.140  66.350  40.570  1.00  0.00            
ATOM   4715  HB3 LYS   294      51.210  64.920  40.700  1.00  0.00            
ATOM   4716  CG  LYS   294      50.300  66.680  41.660  1.00  0.00            
ATOM   4717  HG2 LYS   294      49.770  66.400  42.570  1.00  0.00            
ATOM   4718  HG3 LYS   294      50.700  67.660  41.920  1.00  0.00            
ATOM   4719  CD  LYS   294      49.370  66.980  40.490  1.00  0.00            
ATOM   4720  HD2 LYS   294      48.550  67.630  40.800  1.00  0.00            
ATOM   4721  HD3 LYS   294      49.860  67.400  39.610  1.00  0.00            
ATOM   4722  CE  LYS   294      48.730  65.580  40.050  1.00  0.00            
ATOM   4723  HE2 LYS   294      49.550  64.950  39.690  1.00  0.00            
ATOM   4724  HE3 LYS   294      48.350  65.040  40.930  1.00  0.00            
ATOM   4725  NZ  LYS   294      47.700  65.750  39.020  1.00  0.00            
ATOM   4726  HZ1 LYS   294      46.880  66.200  39.390  1.00  0.00            
ATOM   4727  HZ2 LYS   294      47.960  66.530  38.450  1.00  0.00            
ATOM   4728  HZ3 LYS   294      47.480  64.870  38.580  1.00  0.00            
ATOM   4729  C   LYS   294      52.770  66.740  43.290  1.00  0.00            
ATOM   4730  O   LYS   294      53.500  67.560  42.680  1.00  0.00            
ATOM   4731  N   HIE   295      52.310  66.920  44.480  1.00  0.00            
ATOM   4732  H   HIE   295      51.610  66.280  44.820  1.00  0.00            
ATOM   4733  CA  HIE   295      52.560  68.080  45.260  1.00  0.00            
ATOM   4734  HA  HIE   295      53.020  68.850  44.640  1.00  0.00            
ATOM   4735  CB  HIE   295      51.300  68.800  45.840  1.00  0.00            
ATOM   4736  HB2 HIE   295      50.850  68.130  46.570  1.00  0.00            
ATOM   4737  HB3 HIE   295      51.670  69.690  46.340  1.00  0.00            
ATOM   4738  CG  HIE   295      50.370  69.260  44.770  1.00  0.00            
ATOM   4739  ND1 HIE   295      48.940  69.190  44.750  1.00  0.00            
ATOM   4740  CE1 HIE   295      48.550  69.880  43.620  1.00  0.00            
ATOM   4741  HE1 HIE   295      47.490  69.920  43.400  1.00  0.00            
ATOM   4742  NE2 HIE   295      49.640  70.390  42.970  1.00  0.00            
ATOM   4743  HE2 HIE   295      49.600  71.120  42.280  1.00  0.00            
ATOM   4744  CD2 HIE   295      50.800  70.070  43.710  1.00  0.00            
ATOM   4745  HD2 HIE   295      51.840  70.220  43.460  1.00  0.00            
ATOM   4746  C   HIE   295      53.700  67.790  46.260  1.00  0.00            
ATOM   4747  O   HIE   295      53.880  66.640  46.720  1.00  0.00            
ATOM   4748  N   GLU   296      54.370  68.870  46.720  1.00  0.00            
ATOM   4749  H   GLU   296      54.180  69.750  46.270  1.00  0.00            
ATOM   4750  CA  GLU   296      55.390  68.940  47.820  1.00  0.00            
ATOM   4751  HA  GLU   296      55.920  68.000  47.840  1.00  0.00            
ATOM   4752  CB  GLU   296      56.240  70.140  47.560  1.00  0.00            
ATOM   4753  HB2 GLU   296      55.700  71.080  47.620  1.00  0.00            
ATOM   4754  HB3 GLU   296      57.040  70.200  48.300  1.00  0.00            
ATOM   4755  CG  GLU   296      56.980  69.910  46.220  1.00  0.00            
ATOM   4756  HG2 GLU   296      56.580  69.040  45.700  1.00  0.00            
ATOM   4757  HG3 GLU   296      56.690  70.770  45.610  1.00  0.00            
ATOM   4758  CD  GLU   296      58.580  69.760  46.280  1.00  0.00            
ATOM   4759  OE1 GLU   296      59.300  70.020  45.300  1.00  0.00            
ATOM   4760  OE2 GLU   296      59.100  69.190  47.230  1.00  0.00            
ATOM   4761  C   GLU   296      54.760  69.120  49.240  1.00  0.00            
ATOM   4762  O   GLU   296      55.410  68.680  50.230  1.00  0.00            
ATOM   4763  N   ASP   297      53.600  69.750  49.450  1.00  0.00            
ATOM   4764  H   ASP   297      53.160  70.140  48.640  1.00  0.00            
ATOM   4765  CA  ASP   297      53.030  69.990  50.820  1.00  0.00            
ATOM   4766  HA  ASP   297      53.750  70.060  51.630  1.00  0.00            
ATOM   4767  CB  ASP   297      52.270  71.320  50.770  1.00  0.00            
ATOM   4768  HB2 ASP   297      51.760  71.330  51.740  1.00  0.00            
ATOM   4769  HB3 ASP   297      52.890  72.200  50.640  1.00  0.00            
ATOM   4770  CG  ASP   297      51.140  71.360  49.660  1.00  0.00            
ATOM   4771  OD1 ASP   297      50.640  72.470  49.440  1.00  0.00            
ATOM   4772  OD2 ASP   297      50.840  70.360  49.000  1.00  0.00            
ATOM   4773  C   ASP   297      52.290  68.770  51.390  1.00  0.00            
ATOM   4774  O   ASP   297      51.950  68.800  52.590  1.00  0.00            
ATOM   4775  N   THR   298      52.000  67.820  50.510  1.00  0.00            
ATOM   4776  H   THR   298      52.340  67.970  49.570  1.00  0.00            
ATOM   4777  CA  THR   298      51.290  66.550  50.770  1.00  0.00            
ATOM   4778  HA  THR   298      50.260  66.720  51.090  1.00  0.00            
ATOM   4779  CB  THR   298      51.180  65.710  49.440  1.00  0.00            
ATOM   4780  HB  THR   298      52.140  65.550  48.950  1.00  0.00            
ATOM   4781  CG2 THR   298      50.600  64.290  49.610  1.00  0.00            
ATOM   4782 1HG2 THR   298      51.290  63.770  50.280  1.00  0.00            
ATOM   4783 2HG2 THR   298      49.660  64.460  50.140  1.00  0.00            
ATOM   4784 3HG2 THR   298      50.470  63.680  48.720  1.00  0.00            
ATOM   4785  OG1 THR   298      50.390  66.480  48.580  1.00  0.00            
ATOM   4786  HG1 THR   298      50.550  66.000  47.770  1.00  0.00            
ATOM   4787  C   THR   298      52.030  65.770  51.920  1.00  0.00            
ATOM   4788  O   THR   298      53.250  65.880  52.050  1.00  0.00            
ATOM   4789  N   ASN   299      51.210  65.010  52.680  1.00  0.00            
ATOM   4790  H   ASN   299      50.210  65.010  52.550  1.00  0.00            
ATOM   4791  CA  ASN   299      51.720  64.100  53.700  1.00  0.00            
ATOM   4792  HA  ASN   299      52.810  64.130  53.800  1.00  0.00            
ATOM   4793  CB  ASN   299      51.120  64.610  55.060  1.00  0.00            
ATOM   4794  HB2 ASN   299      50.030  64.610  55.000  1.00  0.00            
ATOM   4795  HB3 ASN   299      51.370  63.990  55.920  1.00  0.00            
ATOM   4796  CG  ASN   299      51.600  66.050  55.230  1.00  0.00            
ATOM   4797  OD1 ASN   299      52.790  66.270  55.430  1.00  0.00            
ATOM   4798  ND2 ASN   299      50.760  67.030  54.960  1.00  0.00            
ATOM   4799 1HD2 ASN   299      51.100  67.960  55.140  1.00  0.00            
ATOM   4800 2HD2 ASN   299      49.800  66.830  54.710  1.00  0.00            
ATOM   4801  C   ASN   299      51.240  62.650  53.390  1.00  0.00            
ATOM   4802  O   ASN   299      50.220  62.480  52.680  1.00  0.00            
ATOM   4803  N   LEU   300      51.910  61.690  54.120  1.00  0.00            
ATOM   4804  H   LEU   300      52.780  61.950  54.580  1.00  0.00            
ATOM   4805  CA  LEU   300      51.210  60.440  54.540  1.00  0.00            
ATOM   4806  HA  LEU   300      50.910  59.890  53.650  1.00  0.00            
ATOM   4807  CB  LEU   300      52.260  59.630  55.330  1.00  0.00            
ATOM   4808  HB2 LEU   300      52.890  60.340  55.860  1.00  0.00            
ATOM   4809  HB3 LEU   300      51.800  59.010  56.100  1.00  0.00            
ATOM   4810  CG  LEU   300      53.150  58.710  54.560  1.00  0.00            
ATOM   4811  HG  LEU   300      53.730  59.420  53.980  1.00  0.00            
ATOM   4812  CD1 LEU   300      54.040  58.030  55.600  1.00  0.00            
ATOM   4813 1HD1 LEU   300      54.550  58.720  56.270  1.00  0.00            
ATOM   4814 2HD1 LEU   300      53.480  57.250  56.110  1.00  0.00            
ATOM   4815 3HD1 LEU   300      54.880  57.560  55.080  1.00  0.00            
ATOM   4816  CD2 LEU   300      52.370  57.690  53.740  1.00  0.00            
ATOM   4817 1HD2 LEU   300      51.890  58.160  52.890  1.00  0.00            
ATOM   4818 2HD2 LEU   300      53.050  56.940  53.340  1.00  0.00            
ATOM   4819 3HD2 LEU   300      51.570  57.250  54.330  1.00  0.00            
ATOM   4820  C   LEU   300      49.930  60.810  55.390  1.00  0.00            
ATOM   4821  O   LEU   300      49.980  61.590  56.300  1.00  0.00            
ATOM   4822  N   ALA   301      48.810  60.180  55.170  1.00  0.00            
ATOM   4823  H   ALA   301      48.730  59.420  54.510  1.00  0.00            
ATOM   4824  CA  ALA   301      47.530  60.550  55.820  1.00  0.00            
ATOM   4825  HA  ALA   301      47.420  61.610  55.630  1.00  0.00            
ATOM   4826  CB  ALA   301      46.360  59.920  55.160  1.00  0.00            
ATOM   4827  HB1 ALA   301      46.610  58.880  54.930  1.00  0.00            
ATOM   4828  HB2 ALA   301      45.480  59.870  55.800  1.00  0.00            
ATOM   4829  HB3 ALA   301      46.070  60.420  54.240  1.00  0.00            
ATOM   4830  C   ALA   301      47.590  60.340  57.320  1.00  0.00            
ATOM   4831  O   ALA   301      48.070  59.260  57.720  1.00  0.00            
ATOM   4832  N   SER   302      47.130  61.280  58.120  1.00  0.00            
ATOM   4833  H   SER   302      47.110  62.220  57.730  1.00  0.00            
ATOM   4834  CA  SER   302      46.960  61.210  59.540  1.00  0.00            
ATOM   4835  HA  SER   302      47.830  60.770  60.020  1.00  0.00            
ATOM   4836  CB  SER   302      46.770  62.610  60.060  1.00  0.00            
ATOM   4837  HB2 SER   302      45.940  63.160  59.620  1.00  0.00            
ATOM   4838  HB3 SER   302      46.430  62.540  61.100  1.00  0.00            
ATOM   4839  OG  SER   302      47.920  63.410  60.010  1.00  0.00            
ATOM   4840  HG  SER   302      47.890  64.270  59.590  1.00  0.00            
ATOM   4841  C   SER   302      45.830  60.220  59.830  1.00  0.00            
ATOM   4842  O   SER   302      45.060  59.970  58.980  1.00  0.00            
ATOM   4843  N   SER   303      45.770  59.640  61.040  1.00  0.00            
ATOM   4844  H   SER   303      46.400  59.920  61.780  1.00  0.00            
ATOM   4845  CA  SER   303      44.650  58.740  61.330  1.00  0.00            
ATOM   4846  HA  SER   303      44.560  57.970  60.570  1.00  0.00            
ATOM   4847  CB  SER   303      44.970  57.960  62.580  1.00  0.00            
ATOM   4848  HB2 SER   303      44.950  58.610  63.460  1.00  0.00            
ATOM   4849  HB3 SER   303      44.230  57.160  62.560  1.00  0.00            
ATOM   4850  OG  SER   303      46.390  57.530  62.550  1.00  0.00            
ATOM   4851  HG  SER   303      46.450  56.650  62.950  1.00  0.00            
ATOM   4852  C   SER   303      43.280  59.400  61.540  1.00  0.00            
ATOM   4853  O   SER   303      43.160  60.540  61.980  1.00  0.00            
ATOM   4854  N   THR   304      42.200  58.690  61.230  1.00  0.00            
ATOM   4855  H   THR   304      42.400  57.840  60.730  1.00  0.00            
ATOM   4856  CA  THR   304      40.800  59.160  61.340  1.00  0.00            
ATOM   4857  HA  THR   304      40.680  60.200  61.030  1.00  0.00            
ATOM   4858  CB  THR   304      39.960  58.420  60.380  1.00  0.00            
ATOM   4859  HB  THR   304      39.880  57.380  60.680  1.00  0.00            
ATOM   4860  CG2 THR   304      38.510  59.040  60.370  1.00  0.00            
ATOM   4861 1HG2 THR   304      38.080  58.870  61.350  1.00  0.00            
ATOM   4862 2HG2 THR   304      38.480  60.110  60.180  1.00  0.00            
ATOM   4863 3HG2 THR   304      37.810  58.630  59.640  1.00  0.00            
ATOM   4864  OG1 THR   304      40.480  58.560  59.040  1.00  0.00            
ATOM   4865  HG1 THR   304      40.710  59.480  58.870  1.00  0.00            
ATOM   4866  C   THR   304      40.340  58.890  62.740  1.00  0.00            
ATOM   4867  O   THR   304      40.650  57.780  63.270  1.00  0.00            
ATOM   4868  N   LEU   305      39.700  59.920  63.350  1.00  0.00            
ATOM   4869  H   LEU   305      39.510  60.800  62.900  1.00  0.00            
ATOM   4870  CA  LEU   305      39.370  59.860  64.780  1.00  0.00            
ATOM   4871  HA  LEU   305      39.530  58.860  65.190  1.00  0.00            
ATOM   4872  CB  LEU   305      40.360  60.830  65.490  1.00  0.00            
ATOM   4873  HB2 LEU   305      40.120  61.860  65.260  1.00  0.00            
ATOM   4874  HB3 LEU   305      40.220  60.810  66.580  1.00  0.00            
ATOM   4875  CG  LEU   305      41.860  60.660  65.090  1.00  0.00            
ATOM   4876  HG  LEU   305      42.000  60.480  64.020  1.00  0.00            
ATOM   4877  CD1 LEU   305      42.730  61.930  65.430  1.00  0.00            
ATOM   4878 1HD1 LEU   305      42.340  62.720  64.790  1.00  0.00            
ATOM   4879 2HD1 LEU   305      42.630  62.170  66.480  1.00  0.00            
ATOM   4880 3HD1 LEU   305      43.770  61.710  65.190  1.00  0.00            
ATOM   4881  CD2 LEU   305      42.510  59.590  66.000  1.00  0.00            
ATOM   4882 1HD2 LEU   305      42.580  59.990  67.020  1.00  0.00            
ATOM   4883 2HD2 LEU   305      41.890  58.700  66.050  1.00  0.00            
ATOM   4884 3HD2 LEU   305      43.430  59.330  65.490  1.00  0.00            
ATOM   4885  C   LEU   305      37.860  60.150  64.920  1.00  0.00            
ATOM   4886  O   LEU   305      37.430  61.330  65.070  1.00  0.00            
ATOM   4887  N   LEU   306      36.960  59.100  64.760  1.00  0.00            
ATOM   4888  H   LEU   306      37.270  58.150  64.620  1.00  0.00            
ATOM   4889  CA  LEU   306      35.480  59.200  64.850  1.00  0.00            
ATOM   4890  HA  LEU   306      35.130  59.960  64.160  1.00  0.00            
ATOM   4891  CB  LEU   306      34.930  57.830  64.520  1.00  0.00            
ATOM   4892  HB2 LEU   306      35.130  57.560  63.490  1.00  0.00            
ATOM   4893  HB3 LEU   306      35.520  57.080  65.050  1.00  0.00            
ATOM   4894  CG  LEU   306      33.490  57.390  64.930  1.00  0.00            
ATOM   4895  HG  LEU   306      33.210  57.750  65.920  1.00  0.00            
ATOM   4896  CD1 LEU   306      32.480  57.880  63.910  1.00  0.00            
ATOM   4897 1HD1 LEU   306      31.430  57.620  64.050  1.00  0.00            
ATOM   4898 2HD1 LEU   306      32.510  58.960  64.030  1.00  0.00            
ATOM   4899 3HD1 LEU   306      32.920  57.720  62.930  1.00  0.00            
ATOM   4900  CD2 LEU   306      33.260  55.910  64.980  1.00  0.00            
ATOM   4901 1HD2 LEU   306      33.800  55.430  65.800  1.00  0.00            
ATOM   4902 2HD2 LEU   306      32.200  55.670  65.040  1.00  0.00            
ATOM   4903 3HD2 LEU   306      33.650  55.480  64.060  1.00  0.00            
ATOM   4904  C   LEU   306      35.050  59.570  66.310  1.00  0.00            
ATOM   4905  O   LEU   306      35.510  58.920  67.270  1.00  0.00            
ATOM   4906  N   ARG   307      34.310  60.630  66.440  1.00  0.00            
ATOM   4907  H   ARG   307      34.390  61.290  65.680  1.00  0.00            
ATOM   4908  CA  ARG   307      33.860  61.160  67.710  1.00  0.00            
ATOM   4909  HA  ARG   307      34.630  60.940  68.450  1.00  0.00            
ATOM   4910  CB  ARG   307      33.670  62.640  67.710  1.00  0.00            
ATOM   4911  HB2 ARG   307      32.810  62.880  67.090  1.00  0.00            
ATOM   4912  HB3 ARG   307      33.290  62.960  68.670  1.00  0.00            
ATOM   4913  CG  ARG   307      34.910  63.420  67.160  1.00  0.00            
ATOM   4914  HG2 ARG   307      35.010  63.160  66.110  1.00  0.00            
ATOM   4915  HG3 ARG   307      34.700  64.490  67.080  1.00  0.00            
ATOM   4916  CD  ARG   307      36.270  63.260  67.850  1.00  0.00            
ATOM   4917  HD2 ARG   307      36.200  63.450  68.920  1.00  0.00            
ATOM   4918  HD3 ARG   307      36.470  62.210  67.610  1.00  0.00            
ATOM   4919  NE  ARG   307      37.320  64.100  67.200  1.00  0.00            
ATOM   4920  HE  ARG   307      37.050  64.910  66.660  1.00  0.00            
ATOM   4921  CZ  ARG   307      38.620  64.070  67.450  1.00  0.00            
ATOM   4922  NH1 ARG   307      39.080  63.390  68.450  1.00  0.00            
ATOM   4923 1HH1 ARG   307      38.510  62.840  69.080  1.00  0.00            
ATOM   4924 2HH1 ARG   307      40.050  63.120  68.380  1.00  0.00            
ATOM   4925  NH2 ARG   307      39.430  64.730  66.740  1.00  0.00            
ATOM   4926 1HH2 ARG   307      39.040  65.250  65.960  1.00  0.00            
ATOM   4927 2HH2 ARG   307      40.320  64.990  67.130  1.00  0.00            
ATOM   4928  C   ARG   307      32.640  60.420  68.160  1.00  0.00            
ATOM   4929  O   ARG   307      31.930  59.820  67.350  1.00  0.00            
ATOM   4930  N   GLU   308      32.400  60.520  69.450  1.00  0.00            
ATOM   4931  H   GLU   308      32.970  61.100  70.040  1.00  0.00            
ATOM   4932  CA  GLU   308      31.250  59.900  70.050  1.00  0.00            
ATOM   4933  HA  GLU   308      31.460  58.830  69.930  1.00  0.00            
ATOM   4934  CB  GLU   308      31.190  60.370  71.560  1.00  0.00            
ATOM   4935  HB2 GLU   308      32.070  59.840  71.930  1.00  0.00            
ATOM   4936  HB3 GLU   308      31.260  61.440  71.700  1.00  0.00            
ATOM   4937  CG  GLU   308      29.970  59.940  72.410  1.00  0.00            
ATOM   4938  HG2 GLU   308      30.250  60.390  73.360  1.00  0.00            
ATOM   4939  HG3 GLU   308      29.060  60.460  72.090  1.00  0.00            
ATOM   4940  CD  GLU   308      29.750  58.450  72.580  1.00  0.00            
ATOM   4941  OE1 GLU   308      29.250  57.870  71.550  1.00  0.00            
ATOM   4942  OE2 GLU   308      30.080  57.870  73.620  1.00  0.00            
ATOM   4943  C   GLU   308      29.930  60.340  69.370  1.00  0.00            
ATOM   4944  O   GLU   308      29.820  61.530  69.070  1.00  0.00            
ATOM   4945  N   GLY   309      28.990  59.430  69.300  1.00  0.00            
ATOM   4946  H   GLY   309      29.070  58.590  69.850  1.00  0.00            
ATOM   4947  CA  GLY   309      27.640  59.710  68.770  1.00  0.00            
ATOM   4948  HA2 GLY   309      27.090  58.780  68.870  1.00  0.00            
ATOM   4949  HA3 GLY   309      27.190  60.510  69.350  1.00  0.00            
ATOM   4950  C   GLY   309      27.610  60.130  67.280  1.00  0.00            
ATOM   4951  O   GLY   309      26.580  60.110  66.660  1.00  0.00            
ATOM   4952  N   ALA   310      28.760  60.480  66.650  1.00  0.00            
ATOM   4953  H   ALA   310      29.640  60.430  67.140  1.00  0.00            
ATOM   4954  CA  ALA   310      28.780  60.830  65.170  1.00  0.00            
ATOM   4955  HA  ALA   310      27.860  61.390  64.990  1.00  0.00            
ATOM   4956  CB  ALA   310      30.040  61.590  64.940  1.00  0.00            
ATOM   4957  HB1 ALA   310      30.160  62.210  65.820  1.00  0.00            
ATOM   4958  HB2 ALA   310      30.890  60.910  64.830  1.00  0.00            
ATOM   4959  HB3 ALA   310      29.970  62.220  64.050  1.00  0.00            
ATOM   4960  C   ALA   310      28.710  59.560  64.300  1.00  0.00            
ATOM   4961  O   ALA   310      29.270  58.520  64.630  1.00  0.00            
ATOM   4962  N   ASN   311      28.080  59.670  63.090  1.00  0.00            
ATOM   4963  H   ASN   311      27.670  60.550  62.810  1.00  0.00            
ATOM   4964  CA  ASN   311      27.950  58.520  62.190  1.00  0.00            
ATOM   4965  HA  ASN   311      27.700  57.600  62.710  1.00  0.00            
ATOM   4966  CB  ASN   311      26.780  58.940  61.330  1.00  0.00            
ATOM   4967  HB2 ASN   311      25.870  58.890  61.930  1.00  0.00            
ATOM   4968  HB3 ASN   311      26.820  60.000  61.090  1.00  0.00            
ATOM   4969  CG  ASN   311      26.550  58.140  60.020  1.00  0.00            
ATOM   4970  OD1 ASN   311      27.360  58.150  59.130  1.00  0.00            
ATOM   4971  ND2 ASN   311      25.530  57.370  59.840  1.00  0.00            
ATOM   4972 1HD2 ASN   311      25.490  56.790  59.010  1.00  0.00            
ATOM   4973 2HD2 ASN   311      24.800  57.370  60.530  1.00  0.00            
ATOM   4974  C   ASN   311      29.270  58.240  61.360  1.00  0.00            
ATOM   4975  O   ASN   311      30.100  59.110  61.210  1.00  0.00            
ATOM   4976  N   ARG   312      29.550  56.970  61.100  1.00  0.00            
ATOM   4977  H   ARG   312      28.890  56.240  61.340  1.00  0.00            
ATOM   4978  CA  ARG   312      30.710  56.540  60.360  1.00  0.00            
ATOM   4979  HA  ARG   312      31.450  57.340  60.430  1.00  0.00            
ATOM   4980  CB  ARG   312      31.100  55.250  61.000  1.00  0.00            
ATOM   4981  HB2 ARG   312      31.450  55.420  62.020  1.00  0.00            
ATOM   4982  HB3 ARG   312      30.200  54.650  61.120  1.00  0.00            
ATOM   4983  CG  ARG   312      32.080  54.380  60.280  1.00  0.00            
ATOM   4984  HG2 ARG   312      31.650  54.210  59.300  1.00  0.00            
ATOM   4985  HG3 ARG   312      33.100  54.760  60.340  1.00  0.00            
ATOM   4986  CD  ARG   312      32.220  53.070  61.140  1.00  0.00            
ATOM   4987  HD2 ARG   312      32.590  53.320  62.130  1.00  0.00            
ATOM   4988  HD3 ARG   312      31.260  52.610  61.370  1.00  0.00            
ATOM   4989  NE  ARG   312      33.050  51.980  60.540  1.00  0.00            
ATOM   4990  HE  ARG   312      33.760  52.340  59.920  1.00  0.00            
ATOM   4991  CZ  ARG   312      33.230  50.770  60.810  1.00  0.00            
ATOM   4992  NH1 ARG   312      32.710  50.240  61.900  1.00  0.00            
ATOM   4993 1HH1 ARG   312      32.070  50.790  62.460  1.00  0.00            
ATOM   4994 2HH1 ARG   312      32.570  49.250  61.960  1.00  0.00            
ATOM   4995  NH2 ARG   312      33.930  50.030  60.020  1.00  0.00            
ATOM   4996 1HH2 ARG   312      34.180  50.440  59.130  1.00  0.00            
ATOM   4997 2HH2 ARG   312      34.080  49.060  60.260  1.00  0.00            
ATOM   4998  C   ARG   312      30.500  56.460  58.800  1.00  0.00            
ATOM   4999  O   ARG   312      31.510  56.710  58.140  1.00  0.00            
ATOM   5000  N   GLU   313      29.290  56.350  58.290  1.00  0.00            
ATOM   5001  H   GLU   313      28.440  56.480  58.830  1.00  0.00            
ATOM   5002  CA  GLU   313      29.200  56.530  56.810  1.00  0.00            
ATOM   5003  HA  GLU   313      29.860  55.900  56.220  1.00  0.00            
ATOM   5004  CB  GLU   313      27.780  56.240  56.270  1.00  0.00            
ATOM   5005  HB2 GLU   313      27.070  56.780  56.900  1.00  0.00            
ATOM   5006  HB3 GLU   313      27.640  56.580  55.250  1.00  0.00            
ATOM   5007  CG  GLU   313      27.520  54.660  56.330  1.00  0.00            
ATOM   5008  HG2 GLU   313      26.670  54.420  55.680  1.00  0.00            
ATOM   5009  HG3 GLU   313      28.330  54.110  55.870  1.00  0.00            
ATOM   5010  CD  GLU   313      27.100  54.250  57.760  1.00  0.00            
ATOM   5011  OE1 GLU   313      27.520  53.190  58.200  1.00  0.00            
ATOM   5012  OE2 GLU   313      26.200  54.850  58.430  1.00  0.00            
ATOM   5013  C   GLU   313      29.480  58.000  56.350  1.00  0.00            
ATOM   5014  O   GLU   313      30.040  58.250  55.260  1.00  0.00            
ATOM   5015  N   ILE   314      29.180  59.000  57.200  1.00  0.00            
ATOM   5016  H   ILE   314      28.760  58.720  58.080  1.00  0.00            
ATOM   5017  CA  ILE   314      29.360  60.420  56.920  1.00  0.00            
ATOM   5018  HA  ILE   314      29.020  60.750  55.930  1.00  0.00            
ATOM   5019  CB  ILE   314      28.500  61.230  57.930  1.00  0.00            
ATOM   5020  HB  ILE   314      28.570  60.710  58.890  1.00  0.00            
ATOM   5021  CG2 ILE   314      28.990  62.680  58.170  1.00  0.00            
ATOM   5022 1HG2 ILE   314      28.830  63.220  57.240  1.00  0.00            
ATOM   5023 2HG2 ILE   314      28.430  63.210  58.950  1.00  0.00            
ATOM   5024 3HG2 ILE   314      30.030  62.710  58.490  1.00  0.00            
ATOM   5025  CG1 ILE   314      27.000  61.090  57.560  1.00  0.00            
ATOM   5026 2HG1 ILE   314      26.920  61.750  56.700  1.00  0.00            
ATOM   5027 3HG1 ILE   314      26.690  60.060  57.380  1.00  0.00            
ATOM   5028  CD1 ILE   314      26.000  61.710  58.510  1.00  0.00            
ATOM   5029 1HD1 ILE   314      24.980  61.620  58.120  1.00  0.00            
ATOM   5030 2HD1 ILE   314      26.130  61.200  59.470  1.00  0.00            
ATOM   5031 3HD1 ILE   314      26.320  62.740  58.670  1.00  0.00            
ATOM   5032  C   ILE   314      30.840  60.790  56.990  1.00  0.00            
ATOM   5033  O   ILE   314      31.250  61.870  56.670  1.00  0.00            
ATOM   5034  N   LEU   315      31.740  59.890  57.370  1.00  0.00            
ATOM   5035  H   LEU   315      31.410  58.970  57.620  1.00  0.00            
ATOM   5036  CA  LEU   315      33.170  60.010  57.180  1.00  0.00            
ATOM   5037  HA  LEU   315      33.390  61.080  57.140  1.00  0.00            
ATOM   5038  CB  LEU   315      33.880  59.340  58.350  1.00  0.00            
ATOM   5039  HB2 LEU   315      33.590  58.290  58.310  1.00  0.00            
ATOM   5040  HB3 LEU   315      34.950  59.300  58.120  1.00  0.00            
ATOM   5041  CG  LEU   315      33.680  59.840  59.780  1.00  0.00            
ATOM   5042  HG  LEU   315      32.620  59.750  60.000  1.00  0.00            
ATOM   5043  CD1 LEU   315      34.170  58.820  60.760  1.00  0.00            
ATOM   5044 1HD1 LEU   315      35.250  58.730  60.680  1.00  0.00            
ATOM   5045 2HD1 LEU   315      33.910  59.080  61.780  1.00  0.00            
ATOM   5046 3HD1 LEU   315      33.640  57.880  60.580  1.00  0.00            
ATOM   5047  CD2 LEU   315      34.220  61.220  60.030  1.00  0.00            
ATOM   5048 1HD2 LEU   315      33.620  62.000  59.570  1.00  0.00            
ATOM   5049 2HD2 LEU   315      34.230  61.340  61.110  1.00  0.00            
ATOM   5050 3HD2 LEU   315      35.260  61.250  59.690  1.00  0.00            
ATOM   5051  C   LEU   315      33.640  59.410  55.920  1.00  0.00            
ATOM   5052  O   LEU   315      34.610  59.880  55.360  1.00  0.00            
ATOM   5053  N   GLY   316      33.090  58.340  55.400  1.00  0.00            
ATOM   5054  H   GLY   316      32.300  57.870  55.810  1.00  0.00            
ATOM   5055  CA  GLY   316      33.320  57.750  54.030  1.00  0.00            
ATOM   5056  HA2 GLY   316      32.480  57.100  53.770  1.00  0.00            
ATOM   5057  HA3 GLY   316      33.420  58.580  53.340  1.00  0.00            
ATOM   5058  C   GLY   316      34.560  56.930  53.830  1.00  0.00            
ATOM   5059  O   GLY   316      34.510  55.950  53.140  1.00  0.00            
ATOM   5060  N   ILE   317      35.610  57.340  54.540  1.00  0.00            
ATOM   5061  H   ILE   317      35.470  58.180  55.090  1.00  0.00
[truncated: 126,649 more chars]
