# Supplementary material for: Distinct activation mechanisms of β-arrestin-1 revealed by 19F NMR spectroscopy
Source: Nat Commun. 2023 Nov 29;14:7865. doi: 10.1038/s41467-023-43694-1 (PMC10686989; doi:10.1038/s41467-023-43694-1)
Supplement: Supplementary file 3 — Supplementary Data 1 [file 41467_2023_43694_MOESM3_ESM.zip › Supplementary-Data-1/Input-output-files/H295CF.top]

; a_GMX.top created by acpype (v: 2020-06-13T12:15:12CEST) on Wed May 31 18:20:54 2023

[ defaults ]
; nbfunc        comb-rule       gen-pairs       fudgeLJ fudgeQQ
1               2               yes             0.5     0.8333

[ atomtypes ]
;name   bond_type     mass     charge   ptype   sigma         epsilon       Amb
 N3       N3          0.00000  0.00000   A     3.25000e-01   7.11280e-01 ; 1.82  0.1700
 H        H           0.00000  0.00000   A     1.06908e-01   6.56888e-02 ; 0.60  0.0157
 CX       CX          0.00000  0.00000   A     3.39967e-01   4.57730e-01 ; 1.91  0.1094
 HP       HP          0.00000  0.00000   A     1.95998e-01   6.56888e-02 ; 1.10  0.0157
 A2C      A2C         0.00000  0.00000   A     3.39967e-01   4.57730e-01 ; 1.91  0.1094
 HC       HC          0.00000  0.00000   A     2.64953e-01   6.56888e-02 ; 1.49  0.0157
 H1       H1          0.00000  0.00000   A     2.47135e-01   6.56888e-02 ; 1.39  0.0157
 S        S           0.00000  0.00000   A     3.56359e-01   1.04600e+00 ; 2.00  0.2500
 CT       CT          0.00000  0.00000   A     3.39967e-01   4.57730e-01 ; 1.91  0.1094
 C        C           0.00000  0.00000   A     3.39967e-01   3.59824e-01 ; 1.91  0.0860
 O        O           0.00000  0.00000   A     2.95992e-01   8.78640e-01 ; 1.66  0.2100
 N        N           0.00000  0.00000   A     3.25000e-01   7.11280e-01 ; 1.82  0.1700
 CO       CO          0.00000  0.00000   A     3.39967e-01   3.59824e-01 ; 1.91  0.0860
 O2       O2          0.00000  0.00000   A     2.95992e-01   8.78640e-01 ; 1.66  0.2100
 C8       C8          0.00000  0.00000   A     3.39967e-01   4.57730e-01 ; 1.91  0.1094
 A3C      A3C         0.00000  0.00000   A     3.39967e-01   4.57730e-01 ; 1.91  0.1094
 OH       OH          0.00000  0.00000   A     3.06647e-01   8.80314e-01 ; 1.72  0.2104
 HO       HO          0.00000  0.00000   A     0.00000e+00   0.00000e+00 ; 0.00  0.0000
 N2       N2          0.00000  0.00000   A     3.25000e-01   7.11280e-01 ; 1.82  0.1700
 CA       CA          0.00000  0.00000   A     3.39967e-01   3.59824e-01 ; 1.91  0.0860
 HA       HA          0.00000  0.00000   A     2.59964e-01   6.27600e-02 ; 1.46  0.0150
 CC       CC          0.00000  0.00000   A     3.39967e-01   3.59824e-01 ; 1.91  0.0860
 NB       NB          0.00000  0.00000   A     3.25000e-01   7.11280e-01 ; 1.82  0.1700
 CR       CR          0.00000  0.00000   A     3.39967e-01   3.59824e-01 ; 1.91  0.0860
 H5       H5          0.00000  0.00000   A     2.42146e-01   6.27600e-02 ; 1.36  0.0150
 NA       NA          0.00000  0.00000   A     3.25000e-01   7.11280e-01 ; 1.82  0.1700
 CW       CW          0.00000  0.00000   A     3.39967e-01   3.59824e-01 ; 1.91  0.0860
 H4       H4          0.00000  0.00000   A     2.51055e-01   6.27600e-02 ; 1.41  0.0150
 SH       SH          0.00000  0.00000   A     3.56359e-01   1.04600e+00 ; 2.00  0.2500
 HS       HS          0.00000  0.00000   A     1.06908e-01   6.56888e-02 ; 0.60  0.0157
 NC       NC          0.00000  0.00000   A     3.25000e-01   7.11280e-01 ; 1.82  0.1700
 F        F           0.00000  0.00000   A     3.11815e-01   2.55224e-01 ; 1.75  0.0610
 Na+      Na+         0.00000  0.00000   A     2.43928e-01   3.65846e-01 ; 1.37  0.0874
 OW       OW          0.00000  0.00000   A     3.15075e-01   6.35968e-01 ; 1.77  0.1520
 HW       HW          0.00000  0.00000   A     0.00000e+00   0.00000e+00 ; 0.00  0.0000

[ moleculetype ]
;name            nrexcl
 a                3

[ atoms ]
;   nr  type  resi  res  atom  cgnr     charge      mass       ; qtot   bond_type
     1   N3     1   MET     N    1     0.159200     14.01000 ; qtot 0.159
     2    H     1   MET    H1    2     0.198400      1.00800 ; qtot 0.358
     3    H     1   MET    H2    3     0.198400      1.00800 ; qtot 0.556
     4    H     1   MET    H3    4     0.198400      1.00800 ; qtot 0.754
     5   CX     1   MET    CA    5     0.022100     12.01000 ; qtot 0.777
     6   HP     1   MET    HA    6     0.111600      1.00800 ; qtot 0.888
     7  A2C     1   MET    CB    7     0.086500     12.01000 ; qtot 0.975
     8   HC     1   MET   HB2    8     0.012500      1.00800 ; qtot 0.987
     9   HC     1   MET   HB3    9     0.012500      1.00800 ; qtot 1.000
    10  A2C     1   MET    CG   10     0.033400     12.01000 ; qtot 1.033
    11   H1     1   MET   HG2   11     0.029200      1.00800 ; qtot 1.062
    12   H1     1   MET   HG3   12     0.029200      1.00800 ; qtot 1.091
    13    S     1   MET    SD   13    -0.277400     32.06000 ; qtot 0.814
    14   CT     1   MET    CE   14    -0.034100     12.01000 ; qtot 0.780
    15   H1     1   MET   HE1   15     0.059700      1.00800 ; qtot 0.840
    16   H1     1   MET   HE2   16     0.059700      1.00800 ; qtot 0.899
    17   H1     1   MET   HE3   17     0.059700      1.00800 ; qtot 0.959
    18    C     1   MET     C   18     0.612300     12.01000 ; qtot 1.571
    19    O     1   MET     O   19    -0.571300     16.00000 ; qtot 1.000
    20    N     2   GLY     N   20    -0.415700     14.01000 ; qtot 0.584
    21    H     2   GLY     H   21     0.271900      1.00800 ; qtot 0.856
    22   CX     2   GLY    CA   22    -0.025200     12.01000 ; qtot 0.831
    23   H1     2   GLY   HA2   23     0.069800      1.00800 ; qtot 0.901
    24   H1     2   GLY   HA3   24     0.069800      1.00800 ; qtot 0.971
    25    C     2   GLY     C   25     0.597300     12.01000 ; qtot 1.568
    26    O     2   GLY     O   26    -0.567900     16.00000 ; qtot 1.000
    27    N     3   ASP     N   27    -0.516300     14.01000 ; qtot 0.484
    28    H     3   ASP     H   28     0.293600      1.00800 ; qtot 0.777
    29   CX     3   ASP    CA   29     0.038100     12.01000 ; qtot 0.815
    30   H1     3   ASP    HA   30     0.088000      1.00800 ; qtot 0.903
    31  A2C     3   ASP    CB   31    -0.030300     12.01000 ; qtot 0.873
    32   HC     3   ASP   HB2   32    -0.012200      1.00800 ; qtot 0.861
    33   HC     3   ASP   HB3   33    -0.012200      1.00800 ; qtot 0.849
    34   CO     3   ASP    CG   34     0.799400     12.01000 ; qtot 1.648
    35   O2     3   ASP   OD1   35    -0.801400     16.00000 ; qtot 0.847
    36   O2     3   ASP   OD2   36    -0.801400     16.00000 ; qtot 0.045
    37    C     3   ASP     C   37     0.536600     12.01000 ; qtot 0.582
    38    O     3   ASP     O   38    -0.581900     16.00000 ; qtot -0.000
    39    N     4   LYS     N   39    -0.347900     14.01000 ; qtot -0.348
    40    H     4   LYS     H   40     0.274700      1.00800 ; qtot -0.073
    41   CX     4   LYS    CA   41    -0.240000     12.01000 ; qtot -0.313
    42   H1     4   LYS    HA   42     0.142600      1.00800 ; qtot -0.171
    43   C8     4   LYS    CB   43    -0.009400     12.01000 ; qtot -0.180
    44   HC     4   LYS   HB2   44     0.036200      1.00800 ; qtot -0.144
    45   HC     4   LYS   HB3   45     0.036200      1.00800 ; qtot -0.108
    46   C8     4   LYS    CG   46     0.018700     12.01000 ; qtot -0.089
    47   HC     4   LYS   HG2   47     0.010300      1.00800 ; qtot -0.079
    48   HC     4   LYS   HG3   48     0.010300      1.00800 ; qtot -0.068
    49   C8     4   LYS    CD   49    -0.047900     12.01000 ; qtot -0.116
    50   HC     4   LYS   HD2   50     0.062100      1.00800 ; qtot -0.054
    51   HC     4   LYS   HD3   51     0.062100      1.00800 ; qtot 0.008
    52   C8     4   LYS    CE   52    -0.014300     12.01000 ; qtot -0.006
    53   HP     4   LYS   HE2   53     0.113500      1.00800 ; qtot 0.107
    54   HP     4   LYS   HE3   54     0.113500      1.00800 ; qtot 0.221
    55   N3     4   LYS    NZ   55    -0.385400     14.01000 ; qtot -0.165
    56    H     4   LYS   HZ1   56     0.340000      1.00800 ; qtot 0.175
    57    H     4   LYS   HZ2   57     0.340000      1.00800 ; qtot 0.515
    58    H     4   LYS   HZ3   58     0.340000      1.00800 ; qtot 0.855
    59    C     4   LYS     C   59     0.734100     12.01000 ; qtot 1.589
    60    O     4   LYS     O   60    -0.589400     16.00000 ; qtot 1.000
    61    N     5   GLY     N   61    -0.415700     14.01000 ; qtot 0.584
    62    H     5   GLY     H   62     0.271900      1.00800 ; qtot 0.856
    63   CX     5   GLY    CA   63    -0.025200     12.01000 ; qtot 0.831
    64   H1     5   GLY   HA2   64     0.069800      1.00800 ; qtot 0.901
    65   H1     5   GLY   HA3   65     0.069800      1.00800 ; qtot 0.971
    66    C     5   GLY     C   66     0.597300     12.01000 ; qtot 1.568
    67    O     5   GLY     O   67    -0.567900     16.00000 ; qtot 1.000
    68    N     6   THR     N   68    -0.415700     14.01000 ; qtot 0.584
    69    H     6   THR     H   69     0.271900      1.00800 ; qtot 0.856
    70   CX     6   THR    CA   70    -0.038900     12.01000 ; qtot 0.817
    71   H1     6   THR    HA   71     0.100700      1.00800 ; qtot 0.918
    72  A3C     6   THR    CB   72     0.365400     12.01000 ; qtot 1.283
    73   H1     6   THR    HB   73     0.004300      1.00800 ; qtot 1.288
    74   CT     6   THR   CG2   74    -0.243800     12.01000 ; qtot 1.044
    75   HC     6   THR  HG21   75     0.064200      1.00800 ; qtot 1.108
    76   HC     6   THR  HG22   76     0.064200      1.00800 ; qtot 1.172
    77   HC     6   THR  HG23   77     0.064200      1.00800 ; qtot 1.236
    78   OH     6   THR   OG1   78    -0.676100     16.00000 ; qtot 0.560
    79   HO     6   THR   HG1   79     0.410200      1.00800 ; qtot 0.971
    80    C     6   THR     C   80     0.597300     12.01000 ; qtot 1.568
    81    O     6   THR     O   81    -0.567900     16.00000 ; qtot 1.000
    82    N     7   ARG     N   82    -0.347900     14.01000 ; qtot 0.652
    83    H     7   ARG     H   83     0.274700      1.00800 ; qtot 0.927
    84   CX     7   ARG    CA   84    -0.263700     12.01000 ; qtot 0.663
    85   H1     7   ARG    HA   85     0.156000      1.00800 ; qtot 0.819
    86   C8     7   ARG    CB   86    -0.000700     12.01000 ; qtot 0.818
    87   HC     7   ARG   HB2   87     0.032700      1.00800 ; qtot 0.851
    88   HC     7   ARG   HB3   88     0.032700      1.00800 ; qtot 0.884
    89   C8     7   ARG    CG   89     0.039000     12.01000 ; qtot 0.923
    90   HC     7   ARG   HG2   90     0.028500      1.00800 ; qtot 0.951
    91   HC     7   ARG   HG3   91     0.028500      1.00800 ; qtot 0.980
    92   C8     7   ARG    CD   92     0.048600     12.01000 ; qtot 1.028
    93   H1     7   ARG   HD2   93     0.068700      1.00800 ; qtot 1.097
    94   H1     7   ARG   HD3   94     0.068700      1.00800 ; qtot 1.166
    95   N2     7   ARG    NE   95    -0.529500     14.01000 ; qtot 0.636
    96    H     7   ARG    HE   96     0.345600      1.00800 ; qtot 0.982
    97   CA     7   ARG    CZ   97     0.807600     12.01000 ; qtot 1.789
    98   N2     7   ARG   NH1   98    -0.862700     14.01000 ; qtot 0.927
    99    H     7   ARG  HH11   99     0.447800      1.00800 ; qtot 1.375
   100    H     7   ARG  HH12  100     0.447800      1.00800 ; qtot 1.822
   101   N2     7   ARG   NH2  101    -0.862700     14.01000 ; qtot 0.960
   102    H     7   ARG  HH21  102     0.447800      1.00800 ; qtot 1.407
   103    H     7   ARG  HH22  103     0.447800      1.00800 ; qtot 1.855
   104    C     7   ARG     C  104     0.734100     12.01000 ; qtot 2.589
   105    O     7   ARG     O  105    -0.589400     16.00000 ; qtot 2.000
   106    N     8   VAL     N  106    -0.415700     14.01000 ; qtot 1.584
   107    H     8   VAL     H  107     0.271900      1.00800 ; qtot 1.856
   108   CX     8   VAL    CA  108    -0.087500     12.01000 ; qtot 1.769
   109   H1     8   VAL    HA  109     0.096900      1.00800 ; qtot 1.866
   110  A3C     8   VAL    CB  110     0.298500     12.01000 ; qtot 2.164
   111   HC     8   VAL    HB  111    -0.029700      1.00800 ; qtot 2.134
   112   CT     8   VAL   CG1  112    -0.319200     12.01000 ; qtot 1.815
   113   HC     8   VAL  HG11  113     0.079100      1.00800 ; qtot 1.894
   114   HC     8   VAL  HG12  114     0.079100      1.00800 ; qtot 1.973
   115   HC     8   VAL  HG13  115     0.079100      1.00800 ; qtot 2.052
   116   CT     8   VAL   CG2  116    -0.319200     12.01000 ; qtot 1.733
   117   HC     8   VAL  HG21  117     0.079100      1.00800 ; qtot 1.812
   118   HC     8   VAL  HG22  118     0.079100      1.00800 ; qtot 1.891
   119   HC     8   VAL  HG23  119     0.079100      1.00800 ; qtot 1.971
   120    C     8   VAL     C  120     0.597300     12.01000 ; qtot 2.568
   121    O     8   VAL     O  121    -0.567900     16.00000 ; qtot 2.000
   122    N     9   PHE     N  122    -0.415700     14.01000 ; qtot 1.584
   123    H     9   PHE     H  123     0.271900      1.00800 ; qtot 1.856
   124   CX     9   PHE    CA  124    -0.002400     12.01000 ; qtot 1.854
   125   H1     9   PHE    HA  125     0.097800      1.00800 ; qtot 1.952
   126   CT     9   PHE    CB  126    -0.034300     12.01000 ; qtot 1.917
   127   HC     9   PHE   HB2  127     0.029500      1.00800 ; qtot 1.947
   128   HC     9   PHE   HB3  128     0.029500      1.00800 ; qtot 1.976
   129   CA     9   PHE    CG  129     0.011800     12.01000 ; qtot 1.988
   130   CA     9   PHE   CD1  130    -0.125600     12.01000 ; qtot 1.862
   131   HA     9   PHE   HD1  131     0.133000      1.00800 ; qtot 1.995
   132   CA     9   PHE   CE1  132    -0.170400     12.01000 ; qtot 1.825
   133   HA     9   PHE   HE1  133     0.143000      1.00800 ; qtot 1.968
   134   CA     9   PHE    CZ  134    -0.107200     12.01000 ; qtot 1.861
   135   HA     9   PHE    HZ  135     0.129700      1.00800 ; qtot 1.991
   136   CA     9   PHE   CE2  136    -0.170400     12.01000 ; qtot 1.820
   137   HA     9   PHE   HE2  137     0.143000      1.00800 ; qtot 1.963
   138   CA     9   PHE   CD2  138    -0.125600     12.01000 ; qtot 1.838
   139   HA     9   PHE   HD2  139     0.133000      1.00800 ; qtot 1.971
   140    C     9   PHE     C  140     0.597300     12.01000 ; qtot 2.568
   141    O     9   PHE     O  141    -0.567900     16.00000 ; qtot 2.000
   142    N    10   LYS     N  142    -0.347900     14.01000 ; qtot 1.652
   143    H    10   LYS     H  143     0.274700      1.00800 ; qtot 1.927
   144   CX    10   LYS    CA  144    -0.240000     12.01000 ; qtot 1.687
   145   H1    10   LYS    HA  145     0.142600      1.00800 ; qtot 1.829
   146   C8    10   LYS    CB  146    -0.009400     12.01000 ; qtot 1.820
   147   HC    10   LYS   HB2  147     0.036200      1.00800 ; qtot 1.856
   148   HC    10   LYS   HB3  148     0.036200      1.00800 ; qtot 1.892
   149   C8    10   LYS    CG  149     0.018700     12.01000 ; qtot 1.911
   150   HC    10   LYS   HG2  150     0.010300      1.00800 ; qtot 1.921
   151   HC    10   LYS   HG3  151     0.010300      1.00800 ; qtot 1.932
   152   C8    10   LYS    CD  152    -0.047900     12.01000 ; qtot 1.884
   153   HC    10   LYS   HD2  153     0.062100      1.00800 ; qtot 1.946
   154   HC    10   LYS   HD3  154     0.062100      1.00800 ; qtot 2.008
   155   C8    10   LYS    CE  155    -0.014300     12.01000 ; qtot 1.994
   156   HP    10   LYS   HE2  156     0.113500      1.00800 ; qtot 2.107
   157   HP    10   LYS   HE3  157     0.113500      1.00800 ; qtot 2.221
   158   N3    10   LYS    NZ  158    -0.385400     14.01000 ; qtot 1.835
   159    H    10   LYS   HZ1  159     0.340000      1.00800 ; qtot 2.175
   160    H    10   LYS   HZ2  160     0.340000      1.00800 ; qtot 2.515
   161    H    10   LYS   HZ3  161     0.340000      1.00800 ; qtot 2.855
   162    C    10   LYS     C  162     0.734100     12.01000 ; qtot 3.589
   163    O    10   LYS     O  163    -0.589400     16.00000 ; qtot 3.000
   164    N    11   LYS     N  164    -0.347900     14.01000 ; qtot 2.652
   165    H    11   LYS     H  165     0.274700      1.00800 ; qtot 2.927
   166   CX    11   LYS    CA  166    -0.240000     12.01000 ; qtot 2.687
   167   H1    11   LYS    HA  167     0.142600      1.00800 ; qtot 2.829
   168   C8    11   LYS    CB  168    -0.009400     12.01000 ; qtot 2.820
   169   HC    11   LYS   HB2  169     0.036200      1.00800 ; qtot 2.856
   170   HC    11   LYS   HB3  170     0.036200      1.00800 ; qtot 2.892
   171   C8    11   LYS    CG  171     0.018700     12.01000 ; qtot 2.911
   172   HC    11   LYS   HG2  172     0.010300      1.00800 ; qtot 2.921
   173   HC    11   LYS   HG3  173     0.010300      1.00800 ; qtot 2.932
   174   C8    11   LYS    CD  174    -0.047900     12.01000 ; qtot 2.884
   175   HC    11   LYS   HD2  175     0.062100      1.00800 ; qtot 2.946
   176   HC    11   LYS   HD3  176     0.062100      1.00800 ; qtot 3.008
   177   C8    11   LYS    CE  177    -0.014300     12.01000 ; qtot 2.994
   178   HP    11   LYS   HE2  178     0.113500      1.00800 ; qtot 3.107
   179   HP    11   LYS   HE3  179     0.113500      1.00800 ; qtot 3.221
   180   N3    11   LYS    NZ  180    -0.385400     14.01000 ; qtot 2.835
   181    H    11   LYS   HZ1  181     0.340000      1.00800 ; qtot 3.175
   182    H    11   LYS   HZ2  182     0.340000      1.00800 ; qtot 3.515
   183    H    11   LYS   HZ3  183     0.340000      1.00800 ; qtot 3.855
   184    C    11   LYS     C  184     0.734100     12.01000 ; qtot 4.589
   185    O    11   LYS     O  185    -0.589400     16.00000 ; qtot 4.000
   186    N    12   ALA     N  186    -0.415700     14.01000 ; qtot 3.584
   187    H    12   ALA     H  187     0.271900      1.00800 ; qtot 3.856
   188   CX    12   ALA    CA  188     0.033700     12.01000 ; qtot 3.890
   189   H1    12   ALA    HA  189     0.082300      1.00800 ; qtot 3.972
   190   CT    12   ALA    CB  190    -0.182500     12.01000 ; qtot 3.790
   191   HC    12   ALA   HB1  191     0.060300      1.00800 ; qtot 3.850
   192   HC    12   ALA   HB2  192     0.060300      1.00800 ; qtot 3.910
   193   HC    12   ALA   HB3  193     0.060300      1.00800 ; qtot 3.971
   194    C    12   ALA     C  194     0.597300     12.01000 ; qtot 4.568
   195    O    12   ALA     O  195    -0.567900     16.00000 ; qtot 4.000
   196    N    13   SER     N  196    -0.415700     14.01000 ; qtot 3.584
   197    H    13   SER     H  197     0.271900      1.00800 ; qtot 3.856
   198   CX    13   SER    CA  198    -0.024900     12.01000 ; qtot 3.831
   199   H1    13   SER    HA  199     0.084300      1.00800 ; qtot 3.916
   200  A2C    13   SER    CB  200     0.211700     12.01000 ; qtot 4.127
   201   H1    13   SER   HB2  201     0.035200      1.00800 ; qtot 4.162
   202   H1    13   SER   HB3  202     0.035200      1.00800 ; qtot 4.198
   203   OH    13   SER    OG  203    -0.654600     16.00000 ; qtot 3.543
   204   HO    13   SER    HG  204     0.427500      1.00800 ; qtot 3.971
   205    C    13   SER     C  205     0.597300     12.01000 ; qtot 4.568
   206    O    13   SER     O  206    -0.567900     16.00000 ; qtot 4.000
   207    N    14   PRO     N  207    -0.254800     14.01000 ; qtot 3.745
   208   CT    14   PRO    CD  208     0.019200     12.01000 ; qtot 3.764
   209   H1    14   PRO   HD2  209     0.039100      1.00800 ; qtot 3.803
   210   H1    14   PRO   HD3  210     0.039100      1.00800 ; qtot 3.843
   211   CT    14   PRO    CG  211     0.018900     12.01000 ; qtot 3.861
   212   HC    14   PRO   HG2  212     0.021300      1.00800 ; qtot 3.883
   213   HC    14   PRO   HG3  213     0.021300      1.00800 ; qtot 3.904
   214   CT    14   PRO    CB  214    -0.007000     12.01000 ; qtot 3.897
   215   HC    14   PRO   HB2  215     0.025300      1.00800 ; qtot 3.922
   216   HC    14   PRO   HB3  216     0.025300      1.00800 ; qtot 3.948
   217   CX    14   PRO    CA  217    -0.026600     12.01000 ; qtot 3.921
   218   H1    14   PRO    HA  218     0.064100      1.00800 ; qtot 3.985
   219    C    14   PRO     C  219     0.589600     12.01000 ; qtot 4.575
   220    O    14   PRO     O  220    -0.574800     16.00000 ; qtot 4.000
   221    N    15   ASN     N  221    -0.415700     14.01000 ; qtot 3.584
   222    H    15   ASN     H  222     0.271900      1.00800 ; qtot 3.856
   223   CX    15   ASN    CA  223     0.014300     12.01000 ; qtot 3.870
   224   H1    15   ASN    HA  224     0.104800      1.00800 ; qtot 3.975
   225  A2C    15   ASN    CB  225    -0.204100     12.01000 ; qtot 3.771
   226   HC    15   ASN   HB2  226     0.079700      1.00800 ; qtot 3.851
   227   HC    15   ASN   HB3  227     0.079700      1.00800 ; qtot 3.931
   228    C    15   ASN    CG  228     0.713000     12.01000 ; qtot 4.644
   229    O    15   ASN   OD1  229    -0.593100     16.00000 ; qtot 4.050
   230    N    15   ASN   ND2  230    -0.919100     14.01000 ; qtot 3.131
   231    H    15   ASN  HD21  231     0.419600      1.00800 ; qtot 3.551
   232    H    15   ASN  HD22  232     0.419600      1.00800 ; qtot 3.971
   233    C    15   ASN     C  233     0.597300     12.01000 ; qtot 4.568
   234    O    15   ASN     O  234    -0.567900     16.00000 ; qtot 4.000
   235    N    16   GLY     N  235    -0.415700     14.01000 ; qtot 3.584
   236    H    16   GLY     H  236     0.271900      1.00800 ; qtot 3.856
   237   CX    16   GLY    CA  237    -0.025200     12.01000 ; qtot 3.831
   238   H1    16   GLY   HA2  238     0.069800      1.00800 ; qtot 3.901
   239   H1    16   GLY   HA3  239     0.069800      1.00800 ; qtot 3.971
   240    C    16   GLY     C  240     0.597300     12.01000 ; qtot 4.568
   241    O    16   GLY     O  241    -0.567900     16.00000 ; qtot 4.000
   242    N    17   LYS     N  242    -0.347900     14.01000 ; qtot 3.652
   243    H    17   LYS     H  243     0.274700      1.00800 ; qtot 3.927
   244   CX    17   LYS    CA  244    -0.240000     12.01000 ; qtot 3.687
   245   H1    17   LYS    HA  245     0.142600      1.00800 ; qtot 3.829
   246   C8    17   LYS    CB  246    -0.009400     12.01000 ; qtot 3.820
   247   HC    17   LYS   HB2  247     0.036200      1.00800 ; qtot 3.856
   248   HC    17   LYS   HB3  248     0.036200      1.00800 ; qtot 3.892
   249   C8    17   LYS    CG  249     0.018700     12.01000 ; qtot 3.911
   250   HC    17   LYS   HG2  250     0.010300      1.00800 ; qtot 3.921
   251   HC    17   LYS   HG3  251     0.010300      1.00800 ; qtot 3.932
   252   C8    17   LYS    CD  252    -0.047900     12.01000 ; qtot 3.884
   253   HC    17   LYS   HD2  253     0.062100      1.00800 ; qtot 3.946
   254   HC    17   LYS   HD3  254     0.062100      1.00800 ; qtot 4.008
   255   C8    17   LYS    CE  255    -0.014300     12.01000 ; qtot 3.994
   256   HP    17   LYS   HE2  256     0.113500      1.00800 ; qtot 4.107
   257   HP    17   LYS   HE3  257     0.113500      1.00800 ; qtot 4.221
   258   N3    17   LYS    NZ  258    -0.385400     14.01000 ; qtot 3.835
   259    H    17   LYS   HZ1  259     0.340000      1.00800 ; qtot 4.175
   260    H    17   LYS   HZ2  260     0.340000      1.00800 ; qtot 4.515
   261    H    17   LYS   HZ3  261     0.340000      1.00800 ; qtot 4.855
   262    C    17   LYS     C  262     0.734100     12.01000 ; qtot 5.589
   263    O    17   LYS     O  263    -0.589400     16.00000 ; qtot 5.000
   264    N    18   LEU     N  264    -0.415700     14.01000 ; qtot 4.584
   265    H    18   LEU     H  265     0.271900      1.00800 ; qtot 4.856
   266   CX    18   LEU    CA  266    -0.051800     12.01000 ; qtot 4.804
   267   H1    18   LEU    HA  267     0.092200      1.00800 ; qtot 4.897
   268  A2C    18   LEU    CB  268    -0.110200     12.01000 ; qtot 4.786
   269   HC    18   LEU   HB2  269     0.045700      1.00800 ; qtot 4.832
   270   HC    18   LEU   HB3  270     0.045700      1.00800 ; qtot 4.878
   271  A3C    18   LEU    CG  271     0.353100     12.01000 ; qtot 5.231
   272   HC    18   LEU    HG  272    -0.036100      1.00800 ; qtot 5.195
   273   CT    18   LEU   CD1  273    -0.412100     12.01000 ; qtot 4.783
   274   HC    18   LEU  HD11  274     0.100000      1.00800 ; qtot 4.883
   275   HC    18   LEU  HD12  275     0.100000      1.00800 ; qtot 4.983
   276   HC    18   LEU  HD13  276     0.100000      1.00800 ; qtot 5.083
   277   CT    18   LEU   CD2  277    -0.412100     12.01000 ; qtot 4.671
   278   HC    18   LEU  HD21  278     0.100000      1.00800 ; qtot 4.771
   279   HC    18   LEU  HD22  279     0.100000      1.00800 ; qtot 4.871
   280   HC    18   LEU  HD23  280     0.100000      1.00800 ; qtot 4.971
   281    C    18   LEU     C  281     0.597300     12.01000 ; qtot 5.568
   282    O    18   LEU     O  282    -0.567900     16.00000 ; qtot 5.000
   283    N    19   THR     N  283    -0.415700     14.01000 ; qtot 4.584
   284    H    19   THR     H  284     0.271900      1.00800 ; qtot 4.856
   285   CX    19   THR    CA  285    -0.038900     12.01000 ; qtot 4.817
   286   H1    19   THR    HA  286     0.100700      1.00800 ; qtot 4.918
   287  A3C    19   THR    CB  287     0.365400     12.01000 ; qtot 5.283
   288   H1    19   THR    HB  288     0.004300      1.00800 ; qtot 5.288
   289   CT    19   THR   CG2  289    -0.243800     12.01000 ; qtot 5.044
   290   HC    19   THR  HG21  290     0.064200      1.00800 ; qtot 5.108
   291   HC    19   THR  HG22  291     0.064200      1.00800 ; qtot 5.172
   292   HC    19   THR  HG23  292     0.064200      1.00800 ; qtot 5.236
   293   OH    19   THR   OG1  293    -0.676100     16.00000 ; qtot 4.560
   294   HO    19   THR   HG1  294     0.410200      1.00800 ; qtot 4.971
   295    C    19   THR     C  295     0.597300     12.01000 ; qtot 5.568
   296    O    19   THR     O  296    -0.567900     16.00000 ; qtot 5.000
   297    N    20   VAL     N  297    -0.415700     14.01000 ; qtot 4.584
   298    H    20   VAL     H  298     0.271900      1.00800 ; qtot 4.856
   299   CX    20   VAL    CA  299    -0.087500     12.01000 ; qtot 4.769
   300   H1    20   VAL    HA  300     0.096900      1.00800 ; qtot 4.866
   301  A3C    20   VAL    CB  301     0.298500     12.01000 ; qtot 5.164
   302   HC    20   VAL    HB  302    -0.029700      1.00800 ; qtot 5.134
   303   CT    20   VAL   CG1  303    -0.319200     12.01000 ; qtot 4.815
   304   HC    20   VAL  HG11  304     0.079100      1.00800 ; qtot 4.894
   305   HC    20   VAL  HG12  305     0.079100      1.00800 ; qtot 4.973
   306   HC    20   VAL  HG13  306     0.079100      1.00800 ; qtot 5.052
   307   CT    20   VAL   CG2  307    -0.319200     12.01000 ; qtot 4.733
   308   HC    20   VAL  HG21  308     0.079100      1.00800 ; qtot 4.812
   309   HC    20   VAL  HG22  309     0.079100      1.00800 ; qtot 4.891
   310   HC    20   VAL  HG23  310     0.079100      1.00800 ; qtot 4.971
   311    C    20   VAL     C  311     0.597300     12.01000 ; qtot 5.568
   312    O    20   VAL     O  312    -0.567900     16.00000 ; qtot 5.000
   313    N    21   TYR     N  313    -0.415700     14.01000 ; qtot 4.584
   314    H    21   TYR     H  314     0.271900      1.00800 ; qtot 4.856
   315   CX    21   TYR    CA  315    -0.001400     12.01000 ; qtot 4.855
   316   H1    21   TYR    HA  316     0.087600      1.00800 ; qtot 4.942
   317   CT    21   TYR    CB  317    -0.015200     12.01000 ; qtot 4.927
   318   HC    21   TYR   HB2  318     0.029500      1.00800 ; qtot 4.957
   319   HC    21   TYR   HB3  319     0.029500      1.00800 ; qtot 4.986
   320   CA    21   TYR    CG  320    -0.001100     12.01000 ; qtot 4.985
   321   CA    21   TYR   CD1  321    -0.190600     12.01000 ; qtot 4.794
   322   HA    21   TYR   HD1  322     0.169900      1.00800 ; qtot 4.964
   323   CA    21   TYR   CE1  323    -0.234100     12.01000 ; qtot 4.730
   324   HA    21   TYR   HE1  324     0.165600      1.00800 ; qtot 4.896
   325    C    21   TYR    CZ  325     0.322600     12.01000 ; qtot 5.218
   326   OH    21   TYR    OH  326    -0.557900     16.00000 ; qtot 4.661
   327   HO    21   TYR    HH  327     0.399200      1.00800 ; qtot 5.060
   328   CA    21   TYR   CE2  328    -0.234100     12.01000 ; qtot 4.826
   329   HA    21   TYR   HE2  329     0.165600      1.00800 ; qtot 4.991
   330   CA    21   TYR   CD2  330    -0.190600     12.01000 ; qtot 4.801
   331   HA    21   TYR   HD2  331     0.169900      1.00800 ; qtot 4.971
   332    C    21   TYR     C  332     0.597300     12.01000 ; qtot 5.568
   333    O    21   TYR     O  333    -0.567900     16.00000 ; qtot 5.000
   334    N    22   LEU     N  334    -0.415700     14.01000 ; qtot 4.584
   335    H    22   LEU     H  335     0.271900      1.00800 ; qtot 4.856
   336   CX    22   LEU    CA  336    -0.051800     12.01000 ; qtot 4.804
   337   H1    22   LEU    HA  337     0.092200      1.00800 ; qtot 4.897
   338  A2C    22   LEU    CB  338    -0.110200     12.01000 ; qtot 4.786
   339   HC    22   LEU   HB2  339     0.045700      1.00800 ; qtot 4.832
   340   HC    22   LEU   HB3  340     0.045700      1.00800 ; qtot 4.878
   341  A3C    22   LEU    CG  341     0.353100     12.01000 ; qtot 5.231
   342   HC    22   LEU    HG  342    -0.036100      1.00800 ; qtot 5.195
   343   CT    22   LEU   CD1  343    -0.412100     12.01000 ; qtot 4.783
   344   HC    22   LEU  HD11  344     0.100000      1.00800 ; qtot 4.883
   345   HC    22   LEU  HD12  345     0.100000      1.00800 ; qtot 4.983
   346   HC    22   LEU  HD13  346     0.100000      1.00800 ; qtot 5.083
   347   CT    22   LEU   CD2  347    -0.412100     12.01000 ; qtot 4.671
   348   HC    22   LEU  HD21  348     0.100000      1.00800 ; qtot 4.771
   349   HC    22   LEU  HD22  349     0.100000      1.00800 ; qtot 4.871
   350   HC    22   LEU  HD23  350     0.100000      1.00800 ; qtot 4.971
   351    C    22   LEU     C  351     0.597300     12.01000 ; qtot 5.568
   352    O    22   LEU     O  352    -0.567900     16.00000 ; qtot 5.000
   353    N    23   GLY     N  353    -0.415700     14.01000 ; qtot 4.584
   354    H    23   GLY     H  354     0.271900      1.00800 ; qtot 4.856
   355   CX    23   GLY    CA  355    -0.025200     12.01000 ; qtot 4.831
   356   H1    23   GLY   HA2  356     0.069800      1.00800 ; qtot 4.901
   357   H1    23   GLY   HA3  357     0.069800      1.00800 ; qtot 4.971
   358    C    23   GLY     C  358     0.597300     12.01000 ; qtot 5.568
   359    O    23   GLY     O  359    -0.567900     16.00000 ; qtot 5.000
   360    N    24   LYS     N  360    -0.347900     14.01000 ; qtot 4.652
   361    H    24   LYS     H  361     0.274700      1.00800 ; qtot 4.927
   362   CX    24   LYS    CA  362    -0.240000     12.01000 ; qtot 4.687
   363   H1    24   LYS    HA  363     0.142600      1.00800 ; qtot 4.829
   364   C8    24   LYS    CB  364    -0.009400     12.01000 ; qtot 4.820
   365   HC    24   LYS   HB2  365     0.036200      1.00800 ; qtot 4.856
   366   HC    24   LYS   HB3  366     0.036200      1.00800 ; qtot 4.892
   367   C8    24   LYS    CG  367     0.018700     12.01000 ; qtot 4.911
   368   HC    24   LYS   HG2  368     0.010300      1.00800 ; qtot 4.921
   369   HC    24   LYS   HG3  369     0.010300      1.00800 ; qtot 4.932
   370   C8    24   LYS    CD  370    -0.047900     12.01000 ; qtot 4.884
   371   HC    24   LYS   HD2  371     0.062100      1.00800 ; qtot 4.946
   372   HC    24   LYS   HD3  372     0.062100      1.00800 ; qtot 5.008
   373   C8    24   LYS    CE  373    -0.014300     12.01000 ; qtot 4.994
   374   HP    24   LYS   HE2  374     0.113500      1.00800 ; qtot 5.107
   375   HP    24   LYS   HE3  375     0.113500      1.00800 ; qtot 5.221
   376   N3    24   LYS    NZ  376    -0.385400     14.01000 ; qtot 4.835
   377    H    24   LYS   HZ1  377     0.340000      1.00800 ; qtot 5.175
   378    H    24   LYS   HZ2  378     0.340000      1.00800 ; qtot 5.515
   379    H    24   LYS   HZ3  379     0.340000      1.00800 ; qtot 5.855
   380    C    24   LYS     C  380     0.734100     12.01000 ; qtot 6.589
   381    O    24   LYS     O  381    -0.589400     16.00000 ; qtot 6.000
   382    N    25   ARG     N  382    -0.347900     14.01000 ; qtot 5.652
   383    H    25   ARG     H  383     0.274700      1.00800 ; qtot 5.927
   384   CX    25   ARG    CA  384    -0.263700     12.01000 ; qtot 5.663
   385   H1    25   ARG    HA  385     0.156000      1.00800 ; qtot 5.819
   386   C8    25   ARG    CB  386    -0.000700     12.01000 ; qtot 5.818
   387   HC    25   ARG   HB2  387     0.032700      1.00800 ; qtot 5.851
   388   HC    25   ARG   HB3  388     0.032700      1.00800 ; qtot 5.884
   389   C8    25   ARG    CG  389     0.039000     12.01000 ; qtot 5.923
   390   HC    25   ARG   HG2  390     0.028500      1.00800 ; qtot 5.951
   391   HC    25   ARG   HG3  391     0.028500      1.00800 ; qtot 5.980
   392   C8    25   ARG    CD  392     0.048600     12.01000 ; qtot 6.028
   393   H1    25   ARG   HD2  393     0.068700      1.00800 ; qtot 6.097
   394   H1    25   ARG   HD3  394     0.068700      1.00800 ; qtot 6.166
   395   N2    25   ARG    NE  395    -0.529500     14.01000 ; qtot 5.636
   396    H    25   ARG    HE  396     0.345600      1.00800 ; qtot 5.982
   397   CA    25   ARG    CZ  397     0.807600     12.01000 ; qtot 6.789
   398   N2    25   ARG   NH1  398    -0.862700     14.01000 ; qtot 5.927
   399    H    25   ARG  HH11  399     0.447800      1.00800 ; qtot 6.375
   400    H    25   ARG  HH12  400     0.447800      1.00800 ; qtot 6.822
   401   N2    25   ARG   NH2  401    -0.862700     14.01000 ; qtot 5.960
   402    H    25   ARG  HH21  402     0.447800      1.00800 ; qtot 6.407
   403    H    25   ARG  HH22  403     0.447800      1.00800 ; qtot 6.855
   404    C    25   ARG     C  404     0.734100     12.01000 ; qtot 7.589
   405    O    25   ARG     O  405    -0.589400     16.00000 ; qtot 7.000
   406    N    26   ASP     N  406    -0.516300     14.01000 ; qtot 6.484
   407    H    26   ASP     H  407     0.293600      1.00800 ; qtot 6.777
   408   CX    26   ASP    CA  408     0.038100     12.01000 ; qtot 6.815
   409   H1    26   ASP    HA  409     0.088000      1.00800 ; qtot 6.903
   410  A2C    26   ASP    CB  410    -0.030300     12.01000 ; qtot 6.873
   411   HC    26   ASP   HB2  411    -0.012200      1.00800 ; qtot 6.861
   412   HC    26   ASP   HB3  412    -0.012200      1.00800 ; qtot 6.849
   413   CO    26   ASP    CG  413     0.799400     12.01000 ; qtot 7.648
   414   O2    26   ASP   OD1  414    -0.801400     16.00000 ; qtot 6.847
   415   O2    26   ASP   OD2  415    -0.801400     16.00000 ; qtot 6.045
   416    C    26   ASP     C  416     0.536600     12.01000 ; qtot 6.582
   417    O    26   ASP     O  417    -0.581900     16.00000 ; qtot 6.000
   418    N    27   PHE     N  418    -0.415700     14.01000 ; qtot 5.584
   419    H    27   PHE     H  419     0.271900      1.00800 ; qtot 5.856
   420   CX    27   PHE    CA  420    -0.002400     12.01000 ; qtot 5.854
   421   H1    27   PHE    HA  421     0.097800      1.00800 ; qtot 5.952
   422   CT    27   PHE    CB  422    -0.034300     12.01000 ; qtot 5.917
   423   HC    27   PHE   HB2  423     0.029500      1.00800 ; qtot 5.947
   424   HC    27   PHE   HB3  424     0.029500      1.00800 ; qtot 5.976
   425   CA    27   PHE    CG  425     0.011800     12.01000 ; qtot 5.988
   426   CA    27   PHE   CD1  426    -0.125600     12.01000 ; qtot 5.862
   427   HA    27   PHE   HD1  427     0.133000      1.00800 ; qtot 5.995
   428   CA    27   PHE   CE1  428    -0.170400     12.01000 ; qtot 5.825
   429   HA    27   PHE   HE1  429     0.143000      1.00800 ; qtot 5.968
   430   CA    27   PHE    CZ  430    -0.107200     12.01000 ; qtot 5.861
   431   HA    27   PHE    HZ  431     0.129700      1.00800 ; qtot 5.991
   432   CA    27   PHE   CE2  432    -0.170400     12.01000 ; qtot 5.820
   433   HA    27   PHE   HE2  433     0.143000      1.00800 ; qtot 5.963
   434   CA    27   PHE   CD2  434    -0.125600     12.01000 ; qtot 5.838
   435   HA    27   PHE   HD2  435     0.133000      1.00800 ; qtot 5.971
   436    C    27   PHE     C  436     0.597300     12.01000 ; qtot 6.568
   437    O    27   PHE     O  437    -0.567900     16.00000 ; qtot 6.000
   438    N    28   VAL     N  438    -0.415700     14.01000 ; qtot 5.584
   439    H    28   VAL     H  439     0.271900      1.00800 ; qtot 5.856
   440   CX    28   VAL    CA  440    -0.087500     12.01000 ; qtot 5.769
   441   H1    28   VAL    HA  441     0.096900      1.00800 ; qtot 5.866
   442  A3C    28   VAL    CB  442     0.298500     12.01000 ; qtot 6.164
   443   HC    28   VAL    HB  443    -0.029700      1.00800 ; qtot 6.134
   444   CT    28   VAL   CG1  444    -0.319200     12.01000 ; qtot 5.815
   445   HC    28   VAL  HG11  445     0.079100      1.00800 ; qtot 5.894
   446   HC    28   VAL  HG12  446     0.079100      1.00800 ; qtot 5.973
   447   HC    28   VAL  HG13  447     0.079100      1.00800 ; qtot 6.052
   448   CT    28   VAL   CG2  448    -0.319200     12.01000 ; qtot 5.733
   449   HC    28   VAL  HG21  449     0.079100      1.00800 ; qtot 5.812
   450   HC    28   VAL  HG22  450     0.079100      1.00800 ; qtot 5.891
   451   HC    28   VAL  HG23  451     0.079100      1.00800 ; qtot 5.971
   452    C    28   VAL     C  452     0.597300     12.01000 ; qtot 6.568
   453    O    28   VAL     O  453    -0.567900     16.00000 ; qtot 6.000
   454    N    29   ASP     N  454    -0.516300     14.01000 ; qtot 5.484
   455    H    29   ASP     H  455     0.293600      1.00800 ; qtot 5.777
   456   CX    29   ASP    CA  456     0.038100     12.01000 ; qtot 5.815
   457   H1    29   ASP    HA  457     0.088000      1.00800 ; qtot 5.903
   458  A2C    29   ASP    CB  458    -0.030300     12.01000 ; qtot 5.873
   459   HC    29   ASP   HB2  459    -0.012200      1.00800 ; qtot 5.861
   460   HC    29   ASP   HB3  460    -0.012200      1.00800 ; qtot 5.849
   461   CO    29   ASP    CG  461     0.799400     12.01000 ; qtot 6.648
   462   O2    29   ASP   OD1  462    -0.801400     16.00000 ; qtot 5.847
   463   O2    29   ASP   OD2  463    -0.801400     16.00000 ; qtot 5.045
   464    C    29   ASP     C  464     0.536600     12.01000 ; qtot 5.582
   465    O    29   ASP     O  465    -0.581900     16.00000 ; qtot 5.000
   466    N    30   HIE     N  466    -0.415700     14.01000 ; qtot 4.584
   467    H    30   HIE     H  467     0.271900      1.00800 ; qtot 4.856
   468   CX    30   HIE    CA  468    -0.058100     12.01000 ; qtot 4.798
   469   H1    30   HIE    HA  469     0.136000      1.00800 ; qtot 4.934
   470   CT    30   HIE    CB  470    -0.007400     12.01000 ; qtot 4.927
   471   HC    30   HIE   HB2  471     0.036700      1.00800 ; qtot 4.963
   472   HC    30   HIE   HB3  472     0.036700      1.00800 ; qtot 5.000
   473   CC    30   HIE    CG  473     0.186800     12.01000 ; qtot 5.187
   474   NB    30   HIE   ND1  474    -0.543200     14.01000 ; qtot 4.644
   475   CR    30   HIE   CE1  475     0.163500     12.01000 ; qtot 4.807
   476   H5    30   HIE   HE1  476     0.143500      1.00800 ; qtot 4.951
   477   NA    30   HIE   NE2  477    -0.279500     14.01000 ; qtot 4.671
   478    H    30   HIE   HE2  478     0.333900      1.00800 ; qtot 5.005
   479   CW    30   HIE   CD2  479    -0.220700     12.01000 ; qtot 4.784
   480   H4    30   HIE   HD2  480     0.186200      1.00800 ; qtot 4.971
   481    C    30   HIE     C  481     0.597300     12.01000 ; qtot 5.568
   482    O    30   HIE     O  482    -0.567900     16.00000 ; qtot 5.000
   483    N    31   ILE     N  483    -0.415700     14.01000 ; qtot 4.584
   484    H    31   ILE     H  484     0.271900      1.00800 ; qtot 4.856
   485   CX    31   ILE    CA  485    -0.059700     12.01000 ; qtot 4.796
   486   H1    31   ILE    HA  486     0.086900      1.00800 ; qtot 4.883
   487  A3C    31   ILE    CB  487     0.130300     12.01000 ; qtot 5.014
   488   HC    31   ILE    HB  488     0.018700      1.00800 ; qtot 5.032
   489   CT    31   ILE   CG2  489    -0.320400     12.01000 ; qtot 4.712
   490   HC    31   ILE  HG21  490     0.088200      1.00800 ; qtot 4.800
   491   HC    31   ILE  HG22  491     0.088200      1.00800 ; qtot 4.888
   492   HC    31   ILE  HG23  492     0.088200      1.00800 ; qtot 4.977
   493  A2C    31   ILE   CG1  493    -0.043000     12.01000 ; qtot 4.934
   494   HC    31   ILE  HG12  494     0.023600      1.00800 ; qtot 4.957
   495   HC    31   ILE  HG13  495     0.023600      1.00800 ; qtot 4.981
   496   CT    31   ILE   CD1  496    -0.066000     12.01000 ; qtot 4.915
   497   HC    31   ILE  HD11  497     0.018600      1.00800 ; qtot 4.933
   498   HC    31   ILE  HD12  498     0.018600      1.00800 ; qtot 4.952
   499   HC    31   ILE  HD13  499     0.018600      1.00800 ; qtot 4.971
   500    C    31   ILE     C  500     0.597300     12.01000 ; qtot 5.568
   501    O    31   ILE     O  501    -0.567900     16.00000 ; qtot 5.000
   502    N    32   ASP     N  502    -0.516300     14.01000 ; qtot 4.484
   503    H    32   ASP     H  503     0.293600      1.00800 ; qtot 4.777
   504   CX    32   ASP    CA  504     0.038100     12.01000 ; qtot 4.815
   505   H1    32   ASP    HA  505     0.088000      1.00800 ; qtot 4.903
   506  A2C    32   ASP    CB  506    -0.030300     12.01000 ; qtot 4.873
   507   HC    32   ASP   HB2  507    -0.012200      1.00800 ; qtot 4.861
   508   HC    32   ASP   HB3  508    -0.012200      1.00800 ; qtot 4.849
   509   CO    32   ASP    CG  509     0.799400     12.01000 ; qtot 5.648
   510   O2    32   ASP   OD1  510    -0.801400     16.00000 ; qtot 4.847
   511   O2    32   ASP   OD2  511    -0.801400     16.00000 ; qtot 4.045
   512    C    32   ASP     C  512     0.536600     12.01000 ; qtot 4.582
   513    O    32   ASP     O  513    -0.581900     16.00000 ; qtot 4.000
   514    N    33   LEU     N  514    -0.415700     14.01000 ; qtot 3.584
   515    H    33   LEU     H  515     0.271900      1.00800 ; qtot 3.856
   516   CX    33   LEU    CA  516    -0.051800     12.01000 ; qtot 3.804
   517   H1    33   LEU    HA  517     0.092200      1.00800 ; qtot 3.897
   518  A2C    33   LEU    CB  518    -0.110200     12.01000 ; qtot 3.786
   519   HC    33   LEU   HB2  519     0.045700      1.00800 ; qtot 3.832
   520   HC    33   LEU   HB3  520     0.045700      1.00800 ; qtot 3.878
   521  A3C    33   LEU    CG  521     0.353100     12.01000 ; qtot 4.231
   522   HC    33   LEU    HG  522    -0.036100      1.00800 ; qtot 4.195
   523   CT    33   LEU   CD1  523    -0.412100     12.01000 ; qtot 3.783
   524   HC    33   LEU  HD11  524     0.100000      1.00800 ; qtot 3.883
   525   HC    33   LEU  HD12  525     0.100000      1.00800 ; qtot 3.983
   526   HC    33   LEU  HD13  526     0.100000      1.00800 ; qtot 4.083
   527   CT    33   LEU   CD2  527    -0.412100     12.01000 ; qtot 3.671
   528   HC    33   LEU  HD21  528     0.100000      1.00800 ; qtot 3.771
   529   HC    33   LEU  HD22  529     0.100000      1.00800 ; qtot 3.871
   530   HC    33   LEU  HD23  530     0.100000      1.00800 ; qtot 3.971
   531    C    33   LEU     C  531     0.597300     12.01000 ; qtot 4.568
   532    O    33   LEU     O  532    -0.567900     16.00000 ; qtot 4.000
   533    N    34   VAL     N  533    -0.415700     14.01000 ; qtot 3.584
   534    H    34   VAL     H  534     0.271900      1.00800 ; qtot 3.856
   535   CX    34   VAL    CA  535    -0.087500     12.01000 ; qtot 3.769
   536   H1    34   VAL    HA  536     0.096900      1.00800 ; qtot 3.866
   537  A3C    34   VAL    CB  537     0.298500     12.01000 ; qtot 4.164
   538   HC    34   VAL    HB  538    -0.029700      1.00800 ; qtot 4.134
   539   CT    34   VAL   CG1  539    -0.319200     12.01000 ; qtot 3.815
   540   HC    34   VAL  HG11  540     0.079100      1.00800 ; qtot 3.894
   541   HC    34   VAL  HG12  541     0.079100      1.00800 ; qtot 3.973
   542   HC    34   VAL  HG13  542     0.079100      1.00800 ; qtot 4.052
   543   CT    34   VAL   CG2  543    -0.319200     12.01000 ; qtot 3.733
   544   HC    34   VAL  HG21  544     0.079100      1.00800 ; qtot 3.812
   545   HC    34   VAL  HG22  545     0.079100      1.00800 ; qtot 3.891
   546   HC    34   VAL  HG23  546     0.079100      1.00800 ; qtot 3.971
   547    C    34   VAL     C  547     0.597300     12.01000 ; qtot 4.568
   548    O    34   VAL     O  548    -0.567900     16.00000 ; qtot 4.000
   549    N    35   GLU     N  549    -0.516300     14.01000 ; qtot 3.484
   550    H    35   GLU     H  550     0.293600      1.00800 ; qtot 3.777
   551   CX    35   GLU    CA  551     0.039700     12.01000 ; qtot 3.817
   552   H1    35   GLU    HA  552     0.110500      1.00800 ; qtot 3.927
   553  A2C    35   GLU    CB  553     0.056000     12.01000 ; qtot 3.983
   554   HC    35   GLU   HB2  554    -0.017300      1.00800 ; qtot 3.966
   555   HC    35   GLU   HB3  555    -0.017300      1.00800 ; qtot 3.949
   556  A2C    35   GLU    CG  556     0.013600     12.01000 ; qtot 3.962
   557   HC    35   GLU   HG2  557    -0.042500      1.00800 ; qtot 3.920
   558   HC    35   GLU   HG3  558    -0.042500      1.00800 ; qtot 3.877
   559   CO    35   GLU    CD  559     0.805400     12.01000 ; qtot 4.683
   560   O2    35   GLU   OE1  560    -0.818800     16.00000 ; qtot 3.864
   561   O2    35   GLU   OE2  561    -0.818800     16.00000 ; qtot 3.045
   562    C    35   GLU     C  562     0.536600     12.01000 ; qtot 3.582
   563    O    35   GLU     O  563    -0.581900     16.00000 ; qtot 3.000
   564    N    36   PRO     N  564    -0.254800     14.01000 ; qtot 2.745
   565   CT    36   PRO    CD  565     0.019200     12.01000 ; qtot 2.764
   566   H1    36   PRO   HD2  566     0.039100      1.00800 ; qtot 2.803
   567   H1    36   PRO   HD3  567     0.039100      1.00800 ; qtot 2.843
   568   CT    36   PRO    CG  568     0.018900     12.01000 ; qtot 2.861
   569   HC    36   PRO   HG2  569     0.021300      1.00800 ; qtot 2.883
   570   HC    36   PRO   HG3  570     0.021300      1.00800 ; qtot 2.904
   571   CT    36   PRO    CB  571    -0.007000     12.01000 ; qtot 2.897
   572   HC    36   PRO   HB2  572     0.025300      1.00800 ; qtot 2.922
   573   HC    36   PRO   HB3  573     0.025300      1.00800 ; qtot 2.948
   574   CX    36   PRO    CA  574    -0.026600     12.01000 ; qtot 2.921
   575   H1    36   PRO    HA  575     0.064100      1.00800 ; qtot 2.985
   576    C    36   PRO     C  576     0.589600     12.01000 ; qtot 3.575
   577    O    36   PRO     O  577    -0.574800     16.00000 ; qtot 3.000
   578    N    37   VAL     N  578    -0.415700     14.01000 ; qtot 2.584
   579    H    37   VAL     H  579     0.271900      1.00800 ; qtot 2.856
   580   CX    37   VAL    CA  580    -0.087500     12.01000 ; qtot 2.769
   581   H1    37   VAL    HA  581     0.096900      1.00800 ; qtot 2.866
   582  A3C    37   VAL    CB  582     0.298500     12.01000 ; qtot 3.164
   583   HC    37   VAL    HB  583    -0.029700      1.00800 ; qtot 3.134
   584   CT    37   VAL   CG1  584    -0.319200     12.01000 ; qtot 2.815
   585   HC    37   VAL  HG11  585     0.079100      1.00800 ; qtot 2.894
   586   HC    37   VAL  HG12  586     0.079100      1.00800 ; qtot 2.973
   587   HC    37   VAL  HG13  587     0.079100      1.00800 ; qtot 3.052
   588   CT    37   VAL   CG2  588    -0.319200     12.01000 ; qtot 2.733
   589   HC    37   VAL  HG21  589     0.079100      1.00800 ; qtot 2.812
   590   HC    37   VAL  HG22  590     0.079100      1.00800 ; qtot 2.891
   591   HC    37   VAL  HG23  591     0.079100      1.00800 ; qtot 2.971
   592    C    37   VAL     C  592     0.597300     12.01000 ; qtot 3.568
   593    O    37   VAL     O  593    -0.567900     16.00000 ; qtot 3.000
   594    N    38   ASP     N  594    -0.516300     14.01000 ; qtot 2.484
   595    H    38   ASP     H  595     0.293600      1.00800 ; qtot 2.777
   596   CX    38   ASP    CA  596     0.038100     12.01000 ; qtot 2.815
   597   H1    38   ASP    HA  597     0.088000      1.00800 ; qtot 2.903
   598  A2C    38   ASP    CB  598    -0.030300     12.01000 ; qtot 2.873
   599   HC    38   ASP   HB2  599    -0.012200      1.00800 ; qtot 2.861
   600   HC    38   ASP   HB3  600    -0.012200      1.00800 ; qtot 2.849
   601   CO    38   ASP    CG  601     0.799400     12.01000 ; qtot 3.648
   602   O2    38   ASP   OD1  602    -0.801400     16.00000 ; qtot 2.847
   603   O2    38   ASP   OD2  603    -0.801400     16.00000 ; qtot 2.045
   604    C    38   ASP     C  604     0.536600     12.01000 ; qtot 2.582
   605    O    38   ASP     O  605    -0.581900     16.00000 ; qtot 2.000
   606    N    39   GLY     N  606    -0.415700     14.01000 ; qtot 1.584
   607    H    39   GLY     H  607     0.271900      1.00800 ; qtot 1.856
   608   CX    39   GLY    CA  608    -0.025200     12.01000 ; qtot 1.831
   609   H1    39   GLY   HA2  609     0.069800      1.00800 ; qtot 1.901
   610   H1    39   GLY   HA3  610     0.069800      1.00800 ; qtot 1.971
   611    C    39   GLY     C  611     0.597300     12.01000 ; qtot 2.568
   612    O    39   GLY     O  612    -0.567900     16.00000 ; qtot 2.000
   613    N    40   VAL     N  613    -0.415700     14.01000 ; qtot 1.584
   614    H    40   VAL     H  614     0.271900      1.00800 ; qtot 1.856
   615   CX    40   VAL    CA  615    -0.087500     12.01000 ; qtot 1.769
   616   H1    40   VAL    HA  616     0.096900      1.00800 ; qtot 1.866
   617  A3C    40   VAL    CB  617     0.298500     12.01000 ; qtot 2.164
   618   HC    40   VAL    HB  618    -0.029700      1.00800 ; qtot 2.134
   619   CT    40   VAL   CG1  619    -0.319200     12.01000 ; qtot 1.815
   620   HC    40   VAL  HG11  620     0.079100      1.00800 ; qtot 1.894
   621   HC    40   VAL  HG12  621     0.079100      1.00800 ; qtot 1.973
   622   HC    40   VAL  HG13  622     0.079100      1.00800 ; qtot 2.052
   623   CT    40   VAL   CG2  623    -0.319200     12.01000 ; qtot 1.733
   624   HC    40   VAL  HG21  624     0.079100      1.00800 ; qtot 1.812
   625   HC    40   VAL  HG22  625     0.079100      1.00800 ; qtot 1.891
   626   HC    40   VAL  HG23  626     0.079100      1.00800 ; qtot 1.971
   627    C    40   VAL     C  627     0.597300     12.01000 ; qtot 2.568
   628    O    40   VAL     O  628    -0.567900     16.00000 ; qtot 2.000
   629    N    41   VAL     N  629    -0.415700     14.01000 ; qtot 1.584
   630    H    41   VAL     H  630     0.271900      1.00800 ; qtot 1.856
   631   CX    41   VAL    CA  631    -0.087500     12.01000 ; qtot 1.769
   632   H1    41   VAL    HA  632     0.096900      1.00800 ; qtot 1.866
   633  A3C    41   VAL    CB  633     0.298500     12.01000 ; qtot 2.164
   634   HC    41   VAL    HB  634    -0.029700      1.00800 ; qtot 2.134
   635   CT    41   VAL   CG1  635    -0.319200     12.01000 ; qtot 1.815
   636   HC    41   VAL  HG11  636     0.079100      1.00800 ; qtot 1.894
   637   HC    41   VAL  HG12  637     0.079100      1.00800 ; qtot 1.973
   638   HC    41   VAL  HG13  638     0.079100      1.00800 ; qtot 2.052
   639   CT    41   VAL   CG2  639    -0.319200     12.01000 ; qtot 1.733
   640   HC    41   VAL  HG21  640     0.079100      1.00800 ; qtot 1.812
   641   HC    41   VAL  HG22  641     0.079100      1.00800 ; qtot 1.891
   642   HC    41   VAL  HG23  642     0.079100      1.00800 ; qtot 1.971
   643    C    41   VAL     C  643     0.597300     12.01000 ; qtot 2.568
   644    O    41   VAL     O  644    -0.567900     16.00000 ; qtot 2.000
   645    N    42   LEU     N  645    -0.415700     14.01000 ; qtot 1.584
   646    H    42   LEU     H  646     0.271900      1.00800 ; qtot 1.856
   647   CX    42   LEU    CA  647    -0.051800     12.01000 ; qtot 1.804
   648   H1    42   LEU    HA  648     0.092200      1.00800 ; qtot 1.897
   649  A2C    42   LEU    CB  649    -0.110200     12.01000 ; qtot 1.786
   650   HC    42   LEU   HB2  650     0.045700      1.00800 ; qtot 1.832
   651   HC    42   LEU   HB3  651     0.045700      1.00800 ; qtot 1.878
   652  A3C    42   LEU    CG  652     0.353100     12.01000 ; qtot 2.231
   653   HC    42   LEU    HG  653    -0.036100      1.00800 ; qtot 2.195
   654   CT    42   LEU   CD1  654    -0.412100     12.01000 ; qtot 1.783
   655   HC    42   LEU  HD11  655     0.100000      1.00800 ; qtot 1.883
   656   HC    42   LEU  HD12  656     0.100000      1.00800 ; qtot 1.983
   657   HC    42   LEU  HD13  657     0.100000      1.00800 ; qtot 2.083
   658   CT    42   LEU   CD2  658    -0.412100     12.01000 ; qtot 1.671
   659   HC    42   LEU  HD21  659     0.100000      1.00800 ; qtot 1.771
   660   HC    42   LEU  HD22  660     0.100000      1.00800 ; qtot 1.871
   661   HC    42   LEU  HD23  661     0.100000      1.00800 ; qtot 1.971
   662    C    42   LEU     C  662     0.597300     12.01000 ; qtot 2.568
   663    O    42   LEU     O  663    -0.567900     16.00000 ; qtot 2.000
   664    N    43   VAL     N  664    -0.415700     14.01000 ; qtot 1.584
   665    H    43   VAL     H  665     0.271900      1.00800 ; qtot 1.856
   666   CX    43   VAL    CA  666    -0.087500     12.01000 ; qtot 1.769
   667   H1    43   VAL    HA  667     0.096900      1.00800 ; qtot 1.866
   668  A3C    43   VAL    CB  668     0.298500     12.01000 ; qtot 2.164
   669   HC    43   VAL    HB  669    -0.029700      1.00800 ; qtot 2.134
   670   CT    43   VAL   CG1  670    -0.319200     12.01000 ; qtot 1.815
   671   HC    43   VAL  HG11  671     0.079100      1.00800 ; qtot 1.894
   672   HC    43   VAL  HG12  672     0.079100      1.00800 ; qtot 1.973
   673   HC    43   VAL  HG13  673     0.079100      1.00800 ; qtot 2.052
   674   CT    43   VAL   CG2  674    -0.319200     12.01000 ; qtot 1.733
   675   HC    43   VAL  HG21  675     0.079100      1.00800 ; qtot 1.812
   676   HC    43   VAL  HG22  676     0.079100      1.00800 ; qtot 1.891
   677   HC    43   VAL  HG23  677     0.079100      1.00800 ; qtot 1.971
   678    C    43   VAL     C  678     0.597300     12.01000 ; qtot 2.568
   679    O    43   VAL     O  679    -0.567900     16.00000 ; qtot 2.000
   680    N    44   ASP     N  680    -0.516300     14.01000 ; qtot 1.484
   681    H    44   ASP     H  681     0.293600      1.00800 ; qtot 1.777
   682   CX    44   ASP    CA  682     0.038100     12.01000 ; qtot 1.815
   683   H1    44   ASP    HA  683     0.088000      1.00800 ; qtot 1.903
   684  A2C    44   ASP    CB  684    -0.030300     12.01000 ; qtot 1.873
   685   HC    44   ASP   HB2  685    -0.012200      1.00800 ; qtot 1.861
   686   HC    44   ASP   HB3  686    -0.012200      1.00800 ; qtot 1.849
   687   CO    44   ASP    CG  687     0.799400     12.01000 ; qtot 2.648
   688   O2    44   ASP   OD1  688    -0.801400     16.00000 ; qtot 1.847
   689   O2    44   ASP   OD2  689    -0.801400     16.00000 ; qtot 1.045
   690    C    44   ASP     C  690     0.536600     12.01000 ; qtot 1.582
   691    O    44   ASP     O  691    -0.581900     16.00000 ; qtot 1.000
   692    N    45   PRO     N  692    -0.254800     14.01000 ; qtot 0.745
   693   CT    45   PRO    CD  693     0.019200     12.01000 ; qtot 0.764
   694   H1    45   PRO   HD2  694     0.039100      1.00800 ; qtot 0.803
   695   H1    45   PRO   HD3  695     0.039100      1.00800 ; qtot 0.843
   696   CT    45   PRO    CG  696     0.018900     12.01000 ; qtot 0.861
   697   HC    45   PRO   HG2  697     0.021300      1.00800 ; qtot 0.883
   698   HC    45   PRO   HG3  698     0.021300      1.00800 ; qtot 0.904
   699   CT    45   PRO    CB  699    -0.007000     12.01000 ; qtot 0.897
   700   HC    45   PRO   HB2  700     0.025300      1.00800 ; qtot 0.922
   701   HC    45   PRO   HB3  701     0.025300      1.00800 ; qtot 0.948
   702   CX    45   PRO    CA  702    -0.026600     12.01000 ; qtot 0.921
   703   H1    45   PRO    HA  703     0.064100      1.00800 ; qtot 0.985
   704    C    45   PRO     C  704     0.589600     12.01000 ; qtot 1.575
   705    O    45   PRO     O  705    -0.574800     16.00000 ; qtot 1.000
   706    N    46   GLU     N  706    -0.516300     14.01000 ; qtot 0.484
   707    H    46   GLU     H  707     0.293600      1.00800 ; qtot 0.777
   708   CX    46   GLU    CA  708     0.039700     12.01000 ; qtot 0.817
   709   H1    46   GLU    HA  709     0.110500      1.00800 ; qtot 0.927
   710  A2C    46   GLU    CB  710     0.056000     12.01000 ; qtot 0.983
   711   HC    46   GLU   HB2  711    -0.017300      1.00800 ; qtot 0.966
   712   HC    46   GLU   HB3  712    -0.017300      1.00800 ; qtot 0.949
   713  A2C    46   GLU    CG  713     0.013600     12.01000 ; qtot 0.962
   714   HC    46   GLU   HG2  714    -0.042500      1.00800 ; qtot 0.920
   715   HC    46   GLU   HG3  715    -0.042500      1.00800 ; qtot 0.877
   716   CO    46   GLU    CD  716     0.805400     12.01000 ; qtot 1.683
   717   O2    46   GLU   OE1  717    -0.818800     16.00000 ; qtot 0.864
   718   O2    46   GLU   OE2  718    -0.818800     16.00000 ; qtot 0.045
   719    C    46   GLU     C  719     0.536600     12.01000 ; qtot 0.582
   720    O    46   GLU     O  720    -0.581900     16.00000 ; qtot -0.000
   721    N    47   TYR     N  721    -0.415700     14.01000 ; qtot -0.416
   722    H    47   TYR     H  722     0.271900      1.00800 ; qtot -0.144
   723   CX    47   TYR    CA  723    -0.001400     12.01000 ; qtot -0.145
   724   H1    47   TYR    HA  724     0.087600      1.00800 ; qtot -0.058
   725   CT    47   TYR    CB  725    -0.015200     12.01000 ; qtot -0.073
   726   HC    47   TYR   HB2  726     0.029500      1.00800 ; qtot -0.043
   727   HC    47   TYR   HB3  727     0.029500      1.00800 ; qtot -0.014
   728   CA    47   TYR    CG  728    -0.001100     12.01000 ; qtot -0.015
   729   CA    47   TYR   CD1  729    -0.190600     12.01000 ; qtot -0.206
   730   HA    47   TYR   HD1  730     0.169900      1.00800 ; qtot -0.036
   731   CA    47   TYR   CE1  731    -0.234100     12.01000 ; qtot -0.270
   732   HA    47   TYR   HE1  732     0.165600      1.00800 ; qtot -0.104
   733    C    47   TYR    CZ  733     0.322600     12.01000 ; qtot 0.218
   734   OH    47   TYR    OH  734    -0.557900     16.00000 ; qtot -0.339
   735   HO    47   TYR    HH  735     0.399200      1.00800 ; qtot 0.060
   736   CA    47   TYR   CE2  736    -0.234100     12.01000 ; qtot -0.174
   737   HA    47   TYR   HE2  737     0.165600      1.00800 ; qtot -0.009
   738   CA    47   TYR   CD2  738    -0.190600     12.01000 ; qtot -0.199
   739   HA    47   TYR   HD2  739     0.169900      1.00800 ; qtot -0.029
   740    C    47   TYR     C  740     0.597300     12.01000 ; qtot 0.568
   741    O    47   TYR     O  741    -0.567900     16.00000 ; qtot -0.000
   742    N    48   LEU     N  742    -0.415700     14.01000 ; qtot -0.416
   743    H    48   LEU     H  743     0.271900      1.00800 ; qtot -0.144
   744   CX    48   LEU    CA  744    -0.051800     12.01000 ; qtot -0.196
   745   H1    48   LEU    HA  745     0.092200      1.00800 ; qtot -0.103
   746  A2C    48   LEU    CB  746    -0.110200     12.01000 ; qtot -0.214
   747   HC    48   LEU   HB2  747     0.045700      1.00800 ; qtot -0.168
   748   HC    48   LEU   HB3  748     0.045700      1.00800 ; qtot -0.122
   749  A3C    48   LEU    CG  749     0.353100     12.01000 ; qtot 0.231
   750   HC    48   LEU    HG  750    -0.036100      1.00800 ; qtot 0.195
   751   CT    48   LEU   CD1  751    -0.412100     12.01000 ; qtot -0.217
   752   HC    48   LEU  HD11  752     0.100000      1.00800 ; qtot -0.117
   753   HC    48   LEU  HD12  753     0.100000      1.00800 ; qtot -0.017
   754   HC    48   LEU  HD13  754     0.100000      1.00800 ; qtot 0.083
   755   CT    48   LEU   CD2  755    -0.412100     12.01000 ; qtot -0.329
   756   HC    48   LEU  HD21  756     0.100000      1.00800 ; qtot -0.229
   757   HC    48   LEU  HD22  757     0.100000      1.00800 ; qtot -0.129
   758   HC    48   LEU  HD23  758     0.100000      1.00800 ; qtot -0.029
   759    C    48   LEU     C  759     0.597300     12.01000 ; qtot 0.568
   760    O    48   LEU     O  760    -0.567900     16.00000 ; qtot -0.000
   761    N    49   LYS     N  761    -0.347900     14.01000 ; qtot -0.348
   762    H    49   LYS     H  762     0.274700      1.00800 ; qtot -0.073
   763   CX    49   LYS    CA  763    -0.240000     12.01000 ; qtot -0.313
   764   H1    49   LYS    HA  764     0.142600      1.00800 ; qtot -0.171
   765   C8    49   LYS    CB  765    -0.009400     12.01000 ; qtot -0.180
   766   HC    49   LYS   HB2  766     0.036200      1.00800 ; qtot -0.144
   767   HC    49   LYS   HB3  767     0.036200      1.00800 ; qtot -0.108
   768   C8    49   LYS    CG  768     0.018700     12.01000 ; qtot -0.089
   769   HC    49   LYS   HG2  769     0.010300      1.00800 ; qtot -0.079
   770   HC    49   LYS   HG3  770     0.010300      1.00800 ; qtot -0.068
   771   C8    49   LYS    CD  771    -0.047900     12.01000 ; qtot -0.116
   772   HC    49   LYS   HD2  772     0.062100      1.00800 ; qtot -0.054
   773   HC    49   LYS   HD3  773     0.062100      1.00800 ; qtot 0.008
   774   C8    49   LYS    CE  774    -0.014300     12.01000 ; qtot -0.006
   775   HP    49   LYS   HE2  775     0.113500      1.00800 ; qtot 0.107
   776   HP    49   LYS   HE3  776     0.113500      1.00800 ; qtot 0.221
   777   N3    49   LYS    NZ  777    -0.385400     14.01000 ; qtot -0.165
   778    H    49   LYS   HZ1  778     0.340000      1.00800 ; qtot 0.175
   779    H    49   LYS   HZ2  779     0.340000      1.00800 ; qtot 0.515
   780    H    49   LYS   HZ3  780     0.340000      1.00800 ; qtot 0.855
   781    C    49   LYS     C  781     0.734100     12.01000 ; qtot 1.589
   782    O    49   LYS     O  782    -0.589400     16.00000 ; qtot 1.000
   783    N    50   GLU     N  783    -0.516300     14.01000 ; qtot 0.484
   784    H    50   GLU     H  784     0.293600      1.00800 ; qtot 0.777
   785   CX    50   GLU    CA  785     0.039700     12.01000 ; qtot 0.817
   786   H1    50   GLU    HA  786     0.110500      1.00800 ; qtot 0.927
   787  A2C    50   GLU    CB  787     0.056000     12.01000 ; qtot 0.983
   788   HC    50   GLU   HB2  788    -0.017300      1.00800 ; qtot 0.966
   789   HC    50   GLU   HB3  789    -0.017300      1.00800 ; qtot 0.949
   790  A2C    50   GLU    CG  790     0.013600     12.01000 ; qtot 0.962
   791   HC    50   GLU   HG2  791    -0.042500      1.00800 ; qtot 0.920
   792   HC    50   GLU   HG3  792    -0.042500      1.00800 ; qtot 0.877
   793   CO    50   GLU    CD  793     0.805400     12.01000 ; qtot 1.683
   794   O2    50   GLU   OE1  794    -0.818800     16.00000 ; qtot 0.864
   795   O2    50   GLU   OE2  795    -0.818800     16.00000 ; qtot 0.045
   796    C    50   GLU     C  796     0.536600     12.01000 ; qtot 0.582
   797    O    50   GLU     O  797    -0.581900     16.00000 ; qtot -0.000
   798    N    51   ARG     N  798    -0.347900     14.01000 ; qtot -0.348
   799    H    51   ARG     H  799     0.274700      1.00800 ; qtot -0.073
   800   CX    51   ARG    CA  800    -0.263700     12.01000 ; qtot -0.337
   801   H1    51   ARG    HA  801     0.156000      1.00800 ; qtot -0.181
   802   C8    51   ARG    CB  802    -0.000700     12.01000 ; qtot -0.182
   803   HC    51   ARG   HB2  803     0.032700      1.00800 ; qtot -0.149
   804   HC    51   ARG   HB3  804     0.032700      1.00800 ; qtot -0.116
   805   C8    51   ARG    CG  805     0.039000     12.01000 ; qtot -0.077
   806   HC    51   ARG   HG2  806     0.028500      1.00800 ; qtot -0.049
   807   HC    51   ARG   HG3  807     0.028500      1.00800 ; qtot -0.020
   808   C8    51   ARG    CD  808     0.048600     12.01000 ; qtot 0.028
   809   H1    51   ARG   HD2  809     0.068700      1.00800 ; qtot 0.097
   810   H1    51   ARG   HD3  810     0.068700      1.00800 ; qtot 0.166
   811   N2    51   ARG    NE  811    -0.529500     14.01000 ; qtot -0.364
   812    H    51   ARG    HE  812     0.345600      1.00800 ; qtot -0.018
   813   CA    51   ARG    CZ  813     0.807600     12.01000 ; qtot 0.789
   814   N2    51   ARG   NH1  814    -0.862700     14.01000 ; qtot -0.073
   815    H    51   ARG  HH11  815     0.447800      1.00800 ; qtot 0.375
   816    H    51   ARG  HH12  816     0.447800      1.00800 ; qtot 0.822
   817   N2    51   ARG   NH2  817    -0.862700     14.01000 ; qtot -0.040
   818    H    51   ARG  HH21  818     0.447800      1.00800 ; qtot 0.407
   819    H    51   ARG  HH22  819     0.447800      1.00800 ; qtot 0.855
   820    C    51   ARG     C  820     0.734100     12.01000 ; qtot 1.589
   821    O    51   ARG     O  821    -0.589400     16.00000 ; qtot 1.000
   822    N    52   ARG     N  822    -0.347900     14.01000 ; qtot 0.652
   823    H    52   ARG     H  823     0.274700      1.00800 ; qtot 0.927
   824   CX    52   ARG    CA  824    -0.263700     12.01000 ; qtot 0.663
   825   H1    52   ARG    HA  825     0.156000      1.00800 ; qtot 0.819
   826   C8    52   ARG    CB  826    -0.000700     12.01000 ; qtot 0.818
   827   HC    52   ARG   HB2  827     0.032700      1.00800 ; qtot 0.851
   828   HC    52   ARG   HB3  828     0.032700      1.00800 ; qtot 0.884
   829   C8    52   ARG    CG  829     0.039000     12.01000 ; qtot 0.923
   830   HC    52   ARG   HG2  830     0.028500      1.00800 ; qtot 0.951
   831   HC    52   ARG   HG3  831     0.028500      1.00800 ; qtot 0.980
   832   C8    52   ARG    CD  832     0.048600     12.01000 ; qtot 1.028
   833   H1    52   ARG   HD2  833     0.068700      1.00800 ; qtot 1.097
   834   H1    52   ARG   HD3  834     0.068700      1.00800 ; qtot 1.166
   835   N2    52   ARG    NE  835    -0.529500     14.01000 ; qtot 0.636
   836    H    52   ARG    HE  836     0.345600      1.00800 ; qtot 0.982
   837   CA    52   ARG    CZ  837     0.807600     12.01000 ; qtot 1.789
   838   N2    52   ARG   NH1  838    -0.862700     14.01000 ; qtot 0.927
   839    H    52   ARG  HH11  839     0.447800      1.00800 ; qtot 1.375
   840    H    52   ARG  HH12  840     0.447800      1.00800 ; qtot 1.822
   841   N2    52   ARG   NH2  841    -0.862700     14.01000 ; qtot 0.960
   842    H    52   ARG  HH21  842     0.447800      1.00800 ; qtot 1.407
   843    H    52   ARG  HH22  843     0.447800      1.00800 ; qtot 1.855
   844    C    52   ARG     C  844     0.734100     12.01000 ; qtot 2.589
   845    O    52   ARG     O  845    -0.589400     16.00000 ; qtot 2.000
   846    N    53   VAL     N  846    -0.415700     14.01000 ; qtot 1.584
   847    H    53   VAL     H  847     0.271900      1.00800 ; qtot 1.856
   848   CX    53   VAL    CA  848    -0.087500     12.01000 ; qtot 1.769
   849   H1    53   VAL    HA  849     0.096900      1.00800 ; qtot 1.866
   850  A3C    53   VAL    CB  850     0.298500     12.01000 ; qtot 2.164
   851   HC    53   VAL    HB  851    -0.029700      1.00800 ; qtot 2.134
   852   CT    53   VAL   CG1  852    -0.319200     12.01000 ; qtot 1.815
   853   HC    53   VAL  HG11  853     0.079100      1.00800 ; qtot 1.894
   854   HC    53   VAL  HG12  854     0.079100      1.00800 ; qtot 1.973
   855   HC    53   VAL  HG13  855     0.079100      1.00800 ; qtot 2.052
   856   CT    53   VAL   CG2  856    -0.319200     12.01000 ; qtot 1.733
   857   HC    53   VAL  HG21  857     0.079100      1.00800 ; qtot 1.812
   858   HC    53   VAL  HG22  858     0.079100      1.00800 ; qtot 1.891
   859   HC    53   VAL  HG23  859     0.079100      1.00800 ; qtot 1.971
   860    C    53   VAL     C  860     0.597300     12.01000 ; qtot 2.568
   861    O    53   VAL     O  861    -0.567900     16.00000 ; qtot 2.000
   862    N    54   TYR     N  862    -0.415700     14.01000 ; qtot 1.584
   863    H    54   TYR     H  863     0.271900      1.00800 ; qtot 1.856
   864   CX    54   TYR    CA  864    -0.001400     12.01000 ; qtot 1.855
   865   H1    54   TYR    HA  865     0.087600      1.00800 ; qtot 1.942
   866   CT    54   TYR    CB  866    -0.015200     12.01000 ; qtot 1.927
   867   HC    54   TYR   HB2  867     0.029500      1.00800 ; qtot 1.957
   868   HC    54   TYR   HB3  868     0.029500      1.00800 ; qtot 1.986
   869   CA    54   TYR    CG  869    -0.001100     12.01000 ; qtot 1.985
   870   CA    54   TYR   CD1  870    -0.190600     12.01000 ; qtot 1.794
   871   HA    54   TYR   HD1  871     0.169900      1.00800 ; qtot 1.964
   872   CA    54   TYR   CE1  872    -0.234100     12.01000 ; qtot 1.730
   873   HA    54   TYR   HE1  873     0.165600      1.00800 ; qtot 1.896
   874    C    54   TYR    CZ  874     0.322600     12.01000 ; qtot 2.218
   875   OH    54   TYR    OH  875    -0.557900     16.00000 ; qtot 1.661
   876   HO    54   TYR    HH  876     0.399200      1.00800 ; qtot 2.060
   877   CA    54   TYR   CE2  877    -0.234100     12.01000 ; qtot 1.826
   878   HA    54   TYR   HE2  878     0.165600      1.00800 ; qtot 1.991
   879   CA    54   TYR   CD2  879    -0.190600     12.01000 ; qtot 1.801
   880   HA    54   TYR   HD2  880     0.169900      1.00800 ; qtot 1.971
   881    C    54   TYR     C  881     0.597300     12.01000 ; qtot 2.568
   882    O    54   TYR     O  882    -0.567900     16.00000 ; qtot 2.000
   883    N    55   VAL     N  883    -0.415700     14.01000 ; qtot 1.584
   884    H    55   VAL     H  884     0.271900      1.00800 ; qtot 1.856
   885   CX    55   VAL    CA  885    -0.087500     12.01000 ; qtot 1.769
   886   H1    55   VAL    HA  886     0.096900      1.00800 ; qtot 1.866
   887  A3C    55   VAL    CB  887     0.298500     12.01000 ; qtot 2.164
   888   HC    55   VAL    HB  888    -0.029700      1.00800 ; qtot 2.134
   889   CT    55   VAL   CG1  889    -0.319200     12.01000 ; qtot 1.815
   890   HC    55   VAL  HG11  890     0.079100      1.00800 ; qtot 1.894
   891   HC    55   VAL  HG12  891     0.079100      1.00800 ; qtot 1.973
   892   HC    55   VAL  HG13  892     0.079100      1.00800 ; qtot 2.052
   893   CT    55   VAL   CG2  893    -0.319200     12.01000 ; qtot 1.733
   894   HC    55   VAL  HG21  894     0.079100      1.00800 ; qtot 1.812
   895   HC    55   VAL  HG22  895     0.079100      1.00800 ; qtot 1.891
   896   HC    55   VAL  HG23  896     0.079100      1.00800 ; qtot 1.971
   897    C    55   VAL     C  897     0.597300     12.01000 ; qtot 2.568
   898    O    55   VAL     O  898    -0.567900     16.00000 ; qtot 2.000
   899    N    56   THR     N  899    -0.415700     14.01000 ; qtot 1.584
   900    H    56   THR     H  900     0.271900      1.00800 ; qtot 1.856
   901   CX    56   THR    CA  901    -0.038900     12.01000 ; qtot 1.817
   902   H1    56   THR    HA  902     0.100700      1.00800 ; qtot 1.918
   903  A3C    56   THR    CB  903     0.365400     12.01000 ; qtot 2.283
   904   H1    56   THR    HB  904     0.004300      1.00800 ; qtot 2.288
   905   CT    56   THR   CG2  905    -0.243800     12.01000 ; qtot 2.044
   906   HC    56   THR  HG21  906     0.064200      1.00800 ; qtot 2.108
   907   HC    56   THR  HG22  907     0.064200      1.00800 ; qtot 2.172
   908   HC    56   THR  HG23  908     0.064200      1.00800 ; qtot 2.236
   909   OH    56   THR   OG1  909    -0.676100     16.00000 ; qtot 1.560
   910   HO    56   THR   HG1  910     0.410200      1.00800 ; qtot 1.971
   911    C    56   THR     C  911     0.597300     12.01000 ; qtot 2.568
   912    O    56   THR     O  912    -0.567900     16.00000 ; qtot 2.000
   913    N    57   LEU     N  913    -0.415700     14.01000 ; qtot 1.584
   914    H    57   LEU     H  914     0.271900      1.00800 ; qtot 1.856
   915   CX    57   LEU    CA  915    -0.051800     12.01000 ; qtot 1.804
   916   H1    57   LEU    HA  916     0.092200      1.00800 ; qtot 1.897
   917  A2C    57   LEU    CB  917    -0.110200     12.01000 ; qtot 1.786
   918   HC    57   LEU   HB2  918     0.045700      1.00800 ; qtot 1.832
   919   HC    57   LEU   HB3  919     0.045700      1.00800 ; qtot 1.878
   920  A3C    57   LEU    CG  920     0.353100     12.01000 ; qtot 2.231
   921   HC    57   LEU    HG  921    -0.036100      1.00800 ; qtot 2.195
   922   CT    57   LEU   CD1  922    -0.412100     12.01000 ; qtot 1.783
   923   HC    57   LEU  HD11  923     0.100000      1.00800 ; qtot 1.883
   924   HC    57   LEU  HD12  924     0.100000      1.00800 ; qtot 1.983
   925   HC    57   LEU  HD13  925     0.100000      1.00800 ; qtot 2.083
   926   CT    57   LEU   CD2  926    -0.412100     12.01000 ; qtot 1.671
   927   HC    57   LEU  HD21  927     0.100000      1.00800 ; qtot 1.771
   928   HC    57   LEU  HD22  928     0.100000      1.00800 ; qtot 1.871
   929   HC    57   LEU  HD23  929     0.100000      1.00800 ; qtot 1.971
   930    C    57   LEU     C  930     0.597300     12.01000 ; qtot 2.568
   931    O    57   LEU     O  931    -0.567900     16.00000 ; qtot 2.000
   932    N    58   THR     N  932    -0.415700     14.01000 ; qtot 1.584
   933    H    58   THR     H  933     0.271900      1.00800 ; qtot 1.856
   934   CX    58   THR    CA  934    -0.038900     12.01000 ; qtot 1.817
   935   H1    58   THR    HA  935     0.100700      1.00800 ; qtot 1.918
   936  A3C    58   THR    CB  936     0.365400     12.01000 ; qtot 2.283
   937   H1    58   THR    HB  937     0.004300      1.00800 ; qtot 2.288
   938   CT    58   THR   CG2  938    -0.243800     12.01000 ; qtot 2.044
   939   HC    58   THR  HG21  939     0.064200      1.00800 ; qtot 2.108
   940   HC    58   THR  HG22  940     0.064200      1.00800 ; qtot 2.172
   941   HC    58   THR  HG23  941     0.064200      1.00800 ; qtot 2.236
   942   OH    58   THR   OG1  942    -0.676100     16.00000 ; qtot 1.560
   943   HO    58   THR   HG1  943     0.410200      1.00800 ; qtot 1.971
   944    C    58   THR     C  944     0.597300     12.01000 ; qtot 2.568
   945    O    58   THR     O  945    -0.567900     16.00000 ; qtot 2.000
   946    N    59   CYS     N  946    -0.415700     14.01000 ; qtot 1.584
   947    H    59   CYS     H  947     0.271900      1.00800 ; qtot 1.856
   948   CX    59   CYS    CA  948     0.021300     12.01000 ; qtot 1.877
   949   H1    59   CYS    HA  949     0.112400      1.00800 ; qtot 1.990
   950  A2C    59   CYS    CB  950    -0.123100     12.01000 ; qtot 1.867
   951   H1    59   CYS   HB2  951     0.111200      1.00800 ; qtot 1.978
   952   H1    59   CYS   HB3  952     0.111200      1.00800 ; qtot 2.089
   953   SH    59   CYS    SG  953    -0.311900     32.06000 ; qtot 1.777
   954   HS    59   CYS    HG  954     0.193300      1.00800 ; qtot 1.971
   955    C    59   CYS     C  955     0.597300     12.01000 ; qtot 2.568
   956    O    59   CYS     O  956    -0.567900     16.00000 ; qtot 2.000
   957    N    60   ALA     N  957    -0.415700     14.01000 ; qtot 1.584
   958    H    60   ALA     H  958     0.271900      1.00800 ; qtot 1.856
   959   CX    60   ALA    CA  959     0.033700     12.01000 ; qtot 1.890
   960   H1    60   ALA    HA  960     0.082300      1.00800 ; qtot 1.972
   961   CT    60   ALA    CB  961    -0.182500     12.01000 ; qtot 1.790
   962   HC    60   ALA   HB1  962     0.060300      1.00800 ; qtot 1.850
   963   HC    60   ALA   HB2  963     0.060300      1.00800 ; qtot 1.910
   964   HC    60   ALA   HB3  964     0.060300      1.00800 ; qtot 1.971
   965    C    60   ALA     C  965     0.597300     12.01000 ; qtot 2.568
   966    O    60   ALA     O  966    -0.567900     16.00000 ; qtot 2.000
   967    N    61   PHE     N  967    -0.415700     14.01000 ; qtot 1.584
   968    H    61   PHE     H  968     0.271900      1.00800 ; qtot 1.856
   969   CX    61   PHE    CA  969    -0.002400     12.01000 ; qtot 1.854
   970   H1    61   PHE    HA  970     0.097800      1.00800 ; qtot 1.952
   971   CT    61   PHE    CB  971    -0.034300     12.01000 ; qtot 1.917
   972   HC    61   PHE   HB2  972     0.029500      1.00800 ; qtot 1.947
   973   HC    61   PHE   HB3  973     0.029500      1.00800 ; qtot 1.976
   974   CA    61   PHE    CG  974     0.011800     12.01000 ; qtot 1.988
   975   CA    61   PHE   CD1  975    -0.125600     12.01000 ; qtot 1.862
   976   HA    61   PHE   HD1  976     0.133000      1.00800 ; qtot 1.995
   977   CA    61   PHE   CE1  977    -0.170400     12.01000 ; qtot 1.825
   978   HA    61   PHE   HE1  978     0.143000      1.00800 ; qtot 1.968
   979   CA    61   PHE    CZ  979    -0.107200     12.01000 ; qtot 1.861
   980   HA    61   PHE    HZ  980     0.129700      1.00800 ; qtot 1.991
   981   CA    61   PHE   CE2  981    -0.170400     12.01000 ; qtot 1.820
   982   HA    61   PHE   HE2  982     0.143000      1.00800 ; qtot 1.963
   983   CA    61   PHE   CD2  983    -0.125600     12.01000 ; qtot 1.838
   984   HA    61   PHE   HD2  984     0.133000      1.00800 ; qtot 1.971
   985    C    61   PHE     C  985     0.597300     12.01000 ; qtot 2.568
   986    O    61   PHE     O  986    -0.567900     16.00000 ; qtot 2.000
   987    N    62   ARG     N  987    -0.347900     14.01000 ; qtot 1.652
   988    H    62   ARG     H  988     0.274700      1.00800 ; qtot 1.927
   989   CX    62   ARG    CA  989    -0.263700     12.01000 ; qtot 1.663
   990   H1    62   ARG    HA  990     0.156000      1.00800 ; qtot 1.819
   991   C8    62   ARG    CB  991    -0.000700     12.01000 ; qtot 1.818
   992   HC    62   ARG   HB2  992     0.032700      1.00800 ; qtot 1.851
   993   HC    62   ARG   HB3  993     0.032700      1.00800 ; qtot 1.884
   994   C8    62   ARG    CG  994     0.039000     12.01000 ; qtot 1.923
   995   HC    62   ARG   HG2  995     0.028500      1.00800 ; qtot 1.951
   996   HC    62   ARG   HG3  996     0.028500      1.00800 ; qtot 1.980
   997   C8    62   ARG    CD  997     0.048600     12.01000 ; qtot 2.028
   998   H1    62   ARG   HD2  998     0.068700      1.00800 ; qtot 2.097
   999   H1    62   ARG   HD3  999     0.068700      1.00800 ; qtot 2.166
  1000   N2    62   ARG    NE 1000    -0.529500     14.01000 ; qtot 1.636
  1001    H    62   ARG    HE 1001     0.345600      1.00800 ; qtot 1.982
  1002   CA    62   ARG    CZ 1002     0.807600     12.01000 ; qtot 2.789
  1003   N2    62   ARG   NH1 1003    -0.862700     14.01000 ; qtot 1.927
  1004    H    62   ARG  HH11 1004     0.447800      1.00800 ; qtot 2.375
  1005    H    62   ARG  HH12 1005     0.447800      1.00800 ; qtot 2.822
  1006   N2    62   ARG   NH2 1006    -0.862700     14.01000 ; qtot 1.960
  1007    H    62   ARG  HH21 1007     0.447800      1.00800 ; qtot 2.407
  1008    H    62   ARG  HH22 1008     0.447800      1.00800 ; qtot 2.855
  1009    C    62   ARG     C 1009     0.734100     12.01000 ; qtot 3.589
  1010    O    62   ARG     O 1010    -0.589400     16.00000 ; qtot 3.000
  1011    N    63   TYR     N 1011    -0.415700     14.01000 ; qtot 2.584
  1012    H    63   TYR     H 1012     0.271900      1.00800 ; qtot 2.856
  1013   CX    63   TYR    CA 1013    -0.001400     12.01000 ; qtot 2.855
  1014   H1    63   TYR    HA 1014     0.087600      1.00800 ; qtot 2.942
  1015   CT    63   TYR    CB 1015    -0.015200     12.01000 ; qtot 2.927
  1016   HC    63   TYR   HB2 1016     0.029500      1.00800 ; qtot 2.957
  1017   HC    63   TYR   HB3 1017     0.029500      1.00800 ; qtot 2.986
  1018   CA    63   TYR    CG 1018    -0.001100     12.01000 ; qtot 2.985
  1019   CA    63   TYR   CD1 1019    -0.190600     12.01000 ; qtot 2.794
  1020   HA    63   TYR   HD1 1020     0.169900      1.00800 ; qtot 2.964
  1021   CA    63   TYR   CE1 1021    -0.234100     12.01000 ; qtot 2.730
  1022   HA    63   TYR   HE1 1022     0.165600      1.00800 ; qtot 2.896
  1023    C    63   TYR    CZ 1023     0.322600     12.01000 ; qtot 3.218
  1024   OH    63   TYR    OH 1024    -0.557900     16.00000 ; qtot 2.661
  1025   HO    63   TYR    HH 1025     0.399200      1.00800 ; qtot 3.060
  1026   CA    63   TYR   CE2 1026    -0.234100     12.01000 ; qtot 2.826
  1027   HA    63   TYR   HE2 1027     0.165600      1.00800 ; qtot 2.991
  1028   CA    63   TYR   CD2 1028    -0.190600     12.01000 ; qtot 2.801
  1029   HA    63   TYR   HD2 1029     0.169900      1.00800 ; qtot 2.971
  1030    C    63   TYR     C 1030     0.597300     12.01000 ; qtot 3.568
  1031    O    63   TYR     O 1031    -0.567900     16.00000 ; qtot 3.000
  1032    N    64   GLY     N 1032    -0.415700     14.01000 ; qtot 2.584
  1033    H    64   GLY     H 1033     0.271900      1.00800 ; qtot 2.856
  1034   CX    64   GLY    CA 1034    -0.025200     12.01000 ; qtot 2.831
  1035   H1    64   GLY   HA2 1035     0.069800      1.00800 ; qtot 2.901
  1036   H1    64   GLY   HA3 1036     0.069800      1.00800 ; qtot 2.971
  1037    C    64   GLY     C 1037     0.597300     12.01000 ; qtot 3.568
  1038    O    64   GLY     O 1038    -0.567900     16.00000 ; qtot 3.000
  1039    N    65   ARG     N 1039    -0.347900     14.01000 ; qtot 2.652
  1040    H    65   ARG     H 1040     0.274700      1.00800 ; qtot 2.927
  1041   CX    65   ARG    CA 1041    -0.263700     12.01000 ; qtot 2.663
  1042   H1    65   ARG    HA 1042     0.156000      1.00800 ; qtot 2.819
  1043   C8    65   ARG    CB 1043    -0.000700     12.01000 ; qtot 2.818
  1044   HC    65   ARG   HB2 1044     0.032700      1.00800 ; qtot 2.851
  1045   HC    65   ARG   HB3 1045     0.032700      1.00800 ; qtot 2.884
  1046   C8    65   ARG    CG 1046     0.039000     12.01000 ; qtot 2.923
  1047   HC    65   ARG   HG2 1047     0.028500      1.00800 ; qtot 2.951
  1048   HC    65   ARG   HG3 1048     0.028500      1.00800 ; qtot 2.980
  1049   C8    65   ARG    CD 1049     0.048600     12.01000 ; qtot 3.028
  1050   H1    65   ARG   HD2 1050     0.068700      1.00800 ; qtot 3.097
  1051   H1    65   ARG   HD3 1051     0.068700      1.00800 ; qtot 3.166
  1052   N2    65   ARG    NE 1052    -0.529500     14.01000 ; qtot 2.636
  1053    H    65   ARG    HE 1053     0.345600      1.00800 ; qtot 2.982
  1054   CA    65   ARG    CZ 1054     0.807600     12.01000 ; qtot 3.789
  1055   N2    65   ARG   NH1 1055    -0.862700     14.01000 ; qtot 2.927
  1056    H    65   ARG  HH11 1056     0.447800      1.00800 ; qtot 3.375
  1057    H    65   ARG  HH12 1057     0.447800      1.00800 ; qtot 3.822
  1058   N2    65   ARG   NH2 1058    -0.862700     14.01000 ; qtot 2.960
  1059    H    65   ARG  HH21 1059     0.447800      1.00800 ; qtot 3.407
  1060    H    65   ARG  HH22 1060     0.447800      1.00800 ; qtot 3.855
  1061    C    65   ARG     C 1061     0.734100     12.01000 ; qtot 4.589
  1062    O    65   ARG     O 1062    -0.589400     16.00000 ; qtot 4.000
  1063    N    66   GLU     N 1063    -0.516300     14.01000 ; qtot 3.484
  1064    H    66   GLU     H 1064     0.293600      1.00800 ; qtot 3.777
  1065   CX    66   GLU    CA 1065     0.039700     12.01000 ; qtot 3.817
  1066   H1    66   GLU    HA 1066     0.110500      1.00800 ; qtot 3.927
  1067  A2C    66   GLU    CB 1067     0.056000     12.01000 ; qtot 3.983
  1068   HC    66   GLU   HB2 1068    -0.017300      1.00800 ; qtot 3.966
  1069   HC    66   GLU   HB3 1069    -0.017300      1.00800 ; qtot 3.949
  1070  A2C    66   GLU    CG 1070     0.013600     12.01000 ; qtot 3.962
  1071   HC    66   GLU   HG2 1071    -0.042500      1.00800 ; qtot 3.920
  1072   HC    66   GLU   HG3 1072    -0.042500      1.00800 ; qtot 3.877
  1073   CO    66   GLU    CD 1073     0.805400     12.01000 ; qtot 4.683
  1074   O2    66   GLU   OE1 1074    -0.818800     16.00000 ; qtot 3.864
  1075   O2    66   GLU   OE2 1075    -0.818800     16.00000 ; qtot 3.045
  1076    C    66   GLU     C 1076     0.536600     12.01000 ; qtot 3.582
  1077    O    66   GLU     O 1077    -0.581900     16.00000 ; qtot 3.000
  1078    N    67   ASP     N 1078    -0.516300     14.01000 ; qtot 2.484
  1079    H    67   ASP     H 1079     0.293600      1.00800 ; qtot 2.777
  1080   CX    67   ASP    CA 1080     0.038100     12.01000 ; qtot 2.815
  1081   H1    67   ASP    HA 1081     0.088000      1.00800 ; qtot 2.903
  1082  A2C    67   ASP    CB 1082    -0.030300     12.01000 ; qtot 2.873
  1083   HC    67   ASP   HB2 1083    -0.012200      1.00800 ; qtot 2.861
  1084   HC    67   ASP   HB3 1084    -0.012200      1.00800 ; qtot 2.849
  1085   CO    67   ASP    CG 1085     0.799400     12.01000 ; qtot 3.648
  1086   O2    67   ASP   OD1 1086    -0.801400     16.00000 ; qtot 2.847
  1087   O2    67   ASP   OD2 1087    -0.801400     16.00000 ; qtot 2.045
  1088    C    67   ASP     C 1088     0.536600     12.01000 ; qtot 2.582
  1089    O    67   ASP     O 1089    -0.581900     16.00000 ; qtot 2.000
  1090    N    68   LEU     N 1090    -0.415700     14.01000 ; qtot 1.584
  1091    H    68   LEU     H 1091     0.271900      1.00800 ; qtot 1.856
  1092   CX    68   LEU    CA 1092    -0.051800     12.01000 ; qtot 1.804
  1093   H1    68   LEU    HA 1093     0.092200      1.00800 ; qtot 1.897
  1094  A2C    68   LEU    CB 1094    -0.110200     12.01000 ; qtot 1.786
  1095   HC    68   LEU   HB2 1095     0.045700      1.00800 ; qtot 1.832
  1096   HC    68   LEU   HB3 1096     0.045700      1.00800 ; qtot 1.878
  1097  A3C    68   LEU    CG 1097     0.353100     12.01000 ; qtot 2.231
  1098   HC    68   LEU    HG 1098    -0.036100      1.00800 ; qtot 2.195
  1099   CT    68   LEU   CD1 1099    -0.412100     12.01000 ; qtot 1.783
  1100   HC    68   LEU  HD11 1100     0.100000      1.00800 ; qtot 1.883
  1101   HC    68   LEU  HD12 1101     0.100000      1.00800 ; qtot 1.983
  1102   HC    68   LEU  HD13 1102     0.100000      1.00800 ; qtot 2.083
  1103   CT    68   LEU   CD2 1103    -0.412100     12.01000 ; qtot 1.671
  1104   HC    68   LEU  HD21 1104     0.100000      1.00800 ; qtot 1.771
  1105   HC    68   LEU  HD22 1105     0.100000      1.00800 ; qtot 1.871
  1106   HC    68   LEU  HD23 1106     0.100000      1.00800 ; qtot 1.971
  1107    C    68   LEU     C 1107     0.597300     12.01000 ; qtot 2.568
  1108    O    68   LEU     O 1108    -0.567900     16.00000 ; qtot 2.000
  1109    N    69   ASP     N 1109    -0.516300     14.01000 ; qtot 1.484
  1110    H    69   ASP     H 1110     0.293600      1.00800 ; qtot 1.777
  1111   CX    69   ASP    CA 1111     0.038100     12.01000 ; qtot 1.815
  1112   H1    69   ASP    HA 1112     0.088000      1.00800 ; qtot 1.903
  1113  A2C    69   ASP    CB 1113    -0.030300     12.01000 ; qtot 1.873
  1114   HC    69   ASP   HB2 1114    -0.012200      1.00800 ; qtot 1.861
  1115   HC    69   ASP   HB3 1115    -0.012200      1.00800 ; qtot 1.849
  1116   CO    69   ASP    CG 1116     0.799400     12.01000 ; qtot 2.648
  1117   O2    69   ASP   OD1 1117    -0.801400     16.00000 ; qtot 1.847
  1118   O2    69   ASP   OD2 1118    -0.801400     16.00000 ; qtot 1.045
  1119    C    69   ASP     C 1119     0.536600     12.01000 ; qtot 1.582
  1120    O    69   ASP     O 1120    -0.581900     16.00000 ; qtot 1.000
  1121    N    70   VAL     N 1121    -0.415700     14.01000 ; qtot 0.584
  1122    H    70   VAL     H 1122     0.271900      1.00800 ; qtot 0.856
  1123   CX    70   VAL    CA 1123    -0.087500     12.01000 ; qtot 0.769
  1124   H1    70   VAL    HA 1124     0.096900      1.00800 ; qtot 0.866
  1125  A3C    70   VAL    CB 1125     0.298500     12.01000 ; qtot 1.164
  1126   HC    70   VAL    HB 1126    -0.029700      1.00800 ; qtot 1.134
  1127   CT    70   VAL   CG1 1127    -0.319200     12.01000 ; qtot 0.815
  1128   HC    70   VAL  HG11 1128     0.079100      1.00800 ; qtot 0.894
  1129   HC    70   VAL  HG12 1129     0.079100      1.00800 ; qtot 0.973
  1130   HC    70   VAL  HG13 1130     0.079100      1.00800 ; qtot 1.052
  1131   CT    70   VAL   CG2 1131    -0.319200     12.01000 ; qtot 0.733
  1132   HC    70   VAL  HG21 1132     0.079100      1.00800 ; qtot 0.812
  1133   HC    70   VAL  HG22 1133     0.079100      1.00800 ; qtot 0.891
  1134   HC    70   VAL  HG23 1134     0.079100      1.00800 ; qtot 0.971
  1135    C    70   VAL     C 1135     0.597300     12.01000 ; qtot 1.568
  1136    O    70   VAL     O 1136    -0.567900     16.00000 ; qtot 1.000
  1137    N    71   LEU     N 1137    -0.415700     14.01000 ; qtot 0.584
  1138    H    71   LEU     H 1138     0.271900      1.00800 ; qtot 0.856
  1139   CX    71   LEU    CA 1139    -0.051800     12.01000 ; qtot 0.804
  1140   H1    71   LEU    HA 1140     0.092200      1.00800 ; qtot 0.897
  1141  A2C    71   LEU    CB 1141    -0.110200     12.01000 ; qtot 0.786
  1142   HC    71   LEU   HB2 1142     0.045700      1.00800 ; qtot 0.832
  1143   HC    71   LEU   HB3 1143     0.045700      1.00800 ; qtot 0.878
  1144  A3C    71   LEU    CG 1144     0.353100     12.01000 ; qtot 1.231
  1145   HC    71   LEU    HG 1145    -0.036100      1.00800 ; qtot 1.195
  1146   CT    71   LEU   CD1 1146    -0.412100     12.01000 ; qtot 0.783
  1147   HC    71   LEU  HD11 1147     0.100000      1.00800 ; qtot 0.883
  1148   HC    71   LEU  HD12 1148     0.100000      1.00800 ; qtot 0.983
  1149   HC    71   LEU  HD13 1149     0.100000      1.00800 ; qtot 1.083
  1150   CT    71   LEU   CD2 1150    -0.412100     12.01000 ; qtot 0.671
  1151   HC    71   LEU  HD21 1151     0.100000      1.00800 ; qtot 0.771
  1152   HC    71   LEU  HD22 1152     0.100000      1.00800 ; qtot 0.871
  1153   HC    71   LEU  HD23 1153     0.100000      1.00800 ; qtot 0.971
  1154    C    71   LEU     C 1154     0.597300     12.01000 ; qtot 1.568
  1155    O    71   LEU     O 1155    -0.567900     16.00000 ; qtot 1.000
  1156    N    72   GLY     N 1156    -0.415700     14.01000 ; qtot 0.584
  1157    H    72   GLY     H 1157     0.271900      1.00800 ; qtot 0.856
  1158   CX    72   GLY    CA 1158    -0.025200     12.01000 ; qtot 0.831
  1159   H1    72   GLY   HA2 1159     0.069800      1.00800 ; qtot 0.901
  1160   H1    72   GLY   HA3 1160     0.069800      1.00800 ; qtot 0.971
  1161    C    72   GLY     C 1161     0.597300     12.01000 ; qtot 1.568
  1162    O    72   GLY     O 1162    -0.567900     16.00000 ; qtot 1.000
  1163    N    73   LEU     N 1163    -0.415700     14.01000 ; qtot 0.584
  1164    H    73   LEU     H 1164     0.271900      1.00800 ; qtot 0.856
  1165   CX    73   LEU    CA 1165    -0.051800     12.01000 ; qtot 0.804
  1166   H1    73   LEU    HA 1166     0.092200      1.00800 ; qtot 0.897
  1167  A2C    73   LEU    CB 1167    -0.110200     12.01000 ; qtot 0.786
  1168   HC    73   LEU   HB2 1168     0.045700      1.00800 ; qtot 0.832
  1169   HC    73   LEU   HB3 1169     0.045700      1.00800 ; qtot 0.878
  1170  A3C    73   LEU    CG 1170     0.353100     12.01000 ; qtot 1.231
  1171   HC    73   LEU    HG 1171    -0.036100      1.00800 ; qtot 1.195
  1172   CT    73   LEU   CD1 1172    -0.412100     12.01000 ; qtot 0.783
  1173   HC    73   LEU  HD11 1173     0.100000      1.00800 ; qtot 0.883
  1174   HC    73   LEU  HD12 1174     0.100000      1.00800 ; qtot 0.983
  1175   HC    73   LEU  HD13 1175     0.100000      1.00800 ; qtot 1.083
  1176   CT    73   LEU   CD2 1176    -0.412100     12.01000 ; qtot 0.671
  1177   HC    73   LEU  HD21 1177     0.100000      1.00800 ; qtot 0.771
  1178   HC    73   LEU  HD22 1178     0.100000      1.00800 ; qtot 0.871
  1179   HC    73   LEU  HD23 1179     0.100000      1.00800 ; qtot 0.971
  1180    C    73   LEU     C 1180     0.597300     12.01000 ; qtot 1.568
  1181    O    73   LEU     O 1181    -0.567900     16.00000 ; qtot 1.000
  1182    N    74   THR     N 1182    -0.415700     14.01000 ; qtot 0.584
  1183    H    74   THR     H 1183     0.271900      1.00800 ; qtot 0.856
  1184   CX    74   THR    CA 1184    -0.038900     12.01000 ; qtot 0.817
  1185   H1    74   THR    HA 1185     0.100700      1.00800 ; qtot 0.918
  1186  A3C    74   THR    CB 1186     0.365400     12.01000 ; qtot 1.283
  1187   H1    74   THR    HB 1187     0.004300      1.00800 ; qtot 1.288
  1188   CT    74   THR   CG2 1188    -0.243800     12.01000 ; qtot 1.044
  1189   HC    74   THR  HG21 1189     0.064200      1.00800 ; qtot 1.108
  1190   HC    74   THR  HG22 1190     0.064200      1.00800 ; qtot 1.172
  1191   HC    74   THR  HG23 1191     0.064200      1.00800 ; qtot 1.236
  1192   OH    74   THR   OG1 1192    -0.676100     16.00000 ; qtot 0.560
  1193   HO    74   THR   HG1 1193     0.410200      1.00800 ; qtot 0.971
  1194    C    74   THR     C 1194     0.597300     12.01000 ; qtot 1.568
  1195    O    74   THR     O 1195    -0.567900     16.00000 ; qtot 1.000
  1196    N    75   PHE     N 1196    -0.415700     14.01000 ; qtot 0.584
  1197    H    75   PHE     H 1197     0.271900      1.00800 ; qtot 0.856
  1198   CX    75   PHE    CA 1198    -0.002400     12.01000 ; qtot 0.854
  1199   H1    75   PHE    HA 1199     0.097800      1.00800 ; qtot 0.952
  1200   CT    75   PHE    CB 1200    -0.034300     12.01000 ; qtot 0.917
  1201   HC    75   PHE   HB2 1201     0.029500      1.00800 ; qtot 0.947
  1202   HC    75   PHE   HB3 1202     0.029500      1.00800 ; qtot 0.976
  1203   CA    75   PHE    CG 1203     0.011800     12.01000 ; qtot 0.988
  1204   CA    75   PHE   CD1 1204    -0.125600     12.01000 ; qtot 0.862
  1205   HA    75   PHE   HD1 1205     0.133000      1.00800 ; qtot 0.995
  1206   CA    75   PHE   CE1 1206    -0.170400     12.01000 ; qtot 0.825
  1207   HA    75   PHE   HE1 1207     0.143000      1.00800 ; qtot 0.968
  1208   CA    75   PHE    CZ 1208    -0.107200     12.01000 ; qtot 0.861
  1209   HA    75   PHE    HZ 1209     0.129700      1.00800 ; qtot 0.991
  1210   CA    75   PHE   CE2 1210    -0.170400     12.01000 ; qtot 0.820
  1211   HA    75   PHE   HE2 1211     0.143000      1.00800 ; qtot 0.963
  1212   CA    75   PHE   CD2 1212    -0.125600     12.01000 ; qtot 0.838
  1213   HA    75   PHE   HD2 1213     0.133000      1.00800 ; qtot 0.971
  1214    C    75   PHE     C 1214     0.597300     12.01000 ; qtot 1.568
  1215    O    75   PHE     O 1215    -0.567900     16.00000 ; qtot 1.000
  1216    N    76   ARG     N 1216    -0.347900     14.01000 ; qtot 0.652
  1217    H    76   ARG     H 1217     0.274700      1.00800 ; qtot 0.927
  1218   CX    76   ARG    CA 1218    -0.263700     12.01000 ; qtot 0.663
  1219   H1    76   ARG    HA 1219     0.156000      1.00800 ; qtot 0.819
  1220   C8    76   ARG    CB 1220    -0.000700     12.01000 ; qtot 0.818
  1221   HC    76   ARG   HB2 1221     0.032700      1.00800 ; qtot 0.851
  1222   HC    76   ARG   HB3 1222     0.032700      1.00800 ; qtot 0.884
  1223   C8    76   ARG    CG 1223     0.039000     12.01000 ; qtot 0.923
  1224   HC    76   ARG   HG2 1224     0.028500      1.00800 ; qtot 0.951
  1225   HC    76   ARG   HG3 1225     0.028500      1.00800 ; qtot 0.980
  1226   C8    76   ARG    CD 1226     0.048600     12.01000 ; qtot 1.028
  1227   H1    76   ARG   HD2 1227     0.068700      1.00800 ; qtot 1.097
  1228   H1    76   ARG   HD3 1228     0.068700      1.00800 ; qtot 1.166
  1229   N2    76   ARG    NE 1229    -0.529500     14.01000 ; qtot 0.636
  1230    H    76   ARG    HE 1230     0.345600      1.00800 ; qtot 0.982
  1231   CA    76   ARG    CZ 1231     0.807600     12.01000 ; qtot 1.789
  1232   N2    76   ARG   NH1 1232    -0.862700     14.01000 ; qtot 0.927
  1233    H    76   ARG  HH11 1233     0.447800      1.00800 ; qtot 1.375
  1234    H    76   ARG  HH12 1234     0.447800      1.00800 ; qtot 1.822
  1235   N2    76   ARG   NH2 1235    -0.862700     14.01000 ; qtot 0.960
  1236    H    76   ARG  HH21 1236     0.447800      1.00800 ; qtot 1.407
  1237    H    76   ARG  HH22 1237     0.447800      1.00800 ; qtot 1.855
  1238    C    76   ARG     C 1238     0.734100     12.01000 ; qtot 2.589
  1239    O    76   ARG     O 1239    -0.589400     16.00000 ; qtot 2.000
  1240    N    77   LYS     N 1240    -0.347900     14.01000 ; qtot 1.652
  1241    H    77   LYS     H 1241     0.274700      1.00800 ; qtot 1.927
  1242   CX    77   LYS    CA 1242    -0.240000     12.01000 ; qtot 1.687
  1243   H1    77   LYS    HA 1243     0.142600      1.00800 ; qtot 1.829
  1244   C8    77   LYS    CB 1244    -0.009400     12.01000 ; qtot 1.820
  1245   HC    77   LYS   HB2 1245     0.036200      1.00800 ; qtot 1.856
  1246   HC    77   LYS   HB3 1246     0.036200      1.00800 ; qtot 1.892
  1247   C8    77   LYS    CG 1247     0.018700     12.01000 ; qtot 1.911
  1248   HC    77   LYS   HG2 1248     0.010300      1.00800 ; qtot 1.921
  1249   HC    77   LYS   HG3 1249     0.010300      1.00800 ; qtot 1.932
  1250   C8    77   LYS    CD 1250    -0.047900     12.01000 ; qtot 1.884
  1251   HC    77   LYS   HD2 1251     0.062100      1.00800 ; qtot 1.946
  1252   HC    77   LYS   HD3 1252     0.062100      1.00800 ; qtot 2.008
  1253   C8    77   LYS    CE 1253    -0.014300     12.01000 ; qtot 1.994
  1254   HP    77   LYS   HE2 1254     0.113500      1.00800 ; qtot 2.107
  1255   HP    77   LYS   HE3 1255     0.113500      1.00800 ; qtot 2.221
  1256   N3    77   LYS    NZ 1256    -0.385400     14.01000 ; qtot 1.835
  1257    H    77   LYS   HZ1 1257     0.340000      1.00800 ; qtot 2.175
  1258    H    77   LYS   HZ2 1258     0.340000      1.00800 ; qtot 2.515
  1259    H    77   LYS   HZ3 1259     0.340000      1.00800 ; qtot 2.855
  1260    C    77   LYS     C 1260     0.734100     12.01000 ; qtot 3.589
  1261    O    77   LYS     O 1261    -0.589400     16.00000 ; qtot 3.000
  1262    N    78   ASP     N 1262    -0.516300     14.01000 ; qtot 2.484
  1263    H    78   ASP     H 1263     0.293600      1.00800 ; qtot 2.777
  1264   CX    78   ASP    CA 1264     0.038100     12.01000 ; qtot 2.815
  1265   H1    78   ASP    HA 1265     0.088000      1.00800 ; qtot 2.903
  1266  A2C    78   ASP    CB 1266    -0.030300     12.01000 ; qtot 2.873
  1267   HC    78   ASP   HB2 1267    -0.012200      1.00800 ; qtot 2.861
  1268   HC    78   ASP   HB3 1268    -0.012200      1.00800 ; qtot 2.849
  1269   CO    78   ASP    CG 1269     0.799400     12.01000 ; qtot 3.648
  1270   O2    78   ASP   OD1 1270    -0.801400     16.00000 ; qtot 2.847
  1271   O2    78   ASP   OD2 1271    -0.801400     16.00000 ; qtot 2.045
  1272    C    78   ASP     C 1272     0.536600     12.01000 ; qtot 2.582
  1273    O    78   ASP     O 1273    -0.581900     16.00000 ; qtot 2.000
  1274    N    79   LEU     N 1274    -0.415700     14.01000 ; qtot 1.584
  1275    H    79   LEU     H 1275     0.271900      1.00800 ; qtot 1.856
  1276   CX    79   LEU    CA 1276    -0.051800     12.01000 ; qtot 1.804
  1277   H1    79   LEU    HA 1277     0.092200      1.00800 ; qtot 1.897
  1278  A2C    79   LEU    CB 1278    -0.110200     12.01000 ; qtot 1.786
  1279   HC    79   LEU   HB2 1279     0.045700      1.00800 ; qtot 1.832
  1280   HC    79   LEU   HB3 1280     0.045700      1.00800 ; qtot 1.878
  1281  A3C    79   LEU    CG 1281     0.353100     12.01000 ; qtot 2.231
  1282   HC    79   LEU    HG 1282    -0.036100      1.00800 ; qtot 2.195
  1283   CT    79   LEU   CD1 1283    -0.412100     12.01000 ; qtot 1.783
  1284   HC    79   LEU  HD11 1284     0.100000      1.00800 ; qtot 1.883
  1285   HC    79   LEU  HD12 1285     0.100000      1.00800 ; qtot 1.983
  1286   HC    79   LEU  HD13 1286     0.100000      1.00800 ; qtot 2.083
  1287   CT    79   LEU   CD2 1287    -0.412100     12.01000 ; qtot 1.671
  1288   HC    79   LEU  HD21 1288     0.100000      1.00800 ; qtot 1.771
  1289   HC    79   LEU  HD22 1289     0.100000      1.00800 ; qtot 1.871
  1290   HC    79   LEU  HD23 1290     0.100000      1.00800 ; qtot 1.971
  1291    C    79   LEU     C 1291     0.597300     12.01000 ; qtot 2.568
  1292    O    79   LEU     O 1292    -0.567900     16.00000 ; qtot 2.000
  1293    N    80   PHE     N 1293    -0.415700     14.01000 ; qtot 1.584
  1294    H    80   PHE     H 1294     0.271900      1.00800 ; qtot 1.856
  1295   CX    80   PHE    CA 1295    -0.002400     12.01000 ; qtot 1.854
  1296   H1    80   PHE    HA 1296     0.097800      1.00800 ; qtot 1.952
  1297   CT    80   PHE    CB 1297    -0.034300     12.01000 ; qtot 1.917
  1298   HC    80   PHE   HB2 1298     0.029500      1.00800 ; qtot 1.947
  1299   HC    80   PHE   HB3 1299     0.029500      1.00800 ; qtot 1.976
  1300   CA    80   PHE    CG 1300     0.011800     12.01000 ; qtot 1.988
  1301   CA    80   PHE   CD1 1301    -0.125600     12.01000 ; qtot 1.862
  1302   HA    80   PHE   HD1 1302     0.133000      1.00800 ; qtot 1.995
  1303   CA    80   PHE   CE1 1303    -0.170400     12.01000 ; qtot 1.825
  1304   HA    80   PHE   HE1 1304     0.143000      1.00800 ; qtot 1.968
  1305   CA    80   PHE    CZ 1305    -0.107200     12.01000 ; qtot 1.861
  1306   HA    80   PHE    HZ 1306     0.129700      1.00800 ; qtot 1.991
  1307   CA    80   PHE   CE2 1307    -0.170400     12.01000 ; qtot 1.820
  1308   HA    80   PHE   HE2 1308     0.143000      1.00800 ; qtot 1.963
  1309   CA    80   PHE   CD2 1309    -0.125600     12.01000 ; qtot 1.838
  1310   HA    80   PHE   HD2 1310     0.133000      1.00800 ; qtot 1.971
  1311    C    80   PHE     C 1311     0.597300     12.01000 ; qtot 2.568
  1312    O    80   PHE     O 1312    -0.567900     16.00000 ; qtot 2.000
  1313    N    81   VAL     N 1313    -0.415700     14.01000 ; qtot 1.584
  1314    H    81   VAL     H 1314     0.271900      1.00800 ; qtot 1.856
  1315   CX    81   VAL    CA 1315    -0.087500     12.01000 ; qtot 1.769
  1316   H1    81   VAL    HA 1316     0.096900      1.00800 ; qtot 1.866
  1317  A3C    81   VAL    CB 1317     0.298500     12.01000 ; qtot 2.164
  1318   HC    81   VAL    HB 1318    -0.029700      1.00800 ; qtot 2.134
  1319   CT    81   VAL   CG1 1319    -0.319200     12.01000 ; qtot 1.815
  1320   HC    81   VAL  HG11 1320     0.079100      1.00800 ; qtot 1.894
  1321   HC    81   VAL  HG12 1321     0.079100      1.00800 ; qtot 1.973
  1322   HC    81   VAL  HG13 1322     0.079100      1.00800 ; qtot 2.052
  1323   CT    81   VAL   CG2 1323    -0.319200     12.01000 ; qtot 1.733
  1324   HC    81   VAL  HG21 1324     0.079100      1.00800 ; qtot 1.812
  1325   HC    81   VAL  HG22 1325     0.079100      1.00800 ; qtot 1.891
  1326   HC    81   VAL  HG23 1326     0.079100      1.00800 ; qtot 1.971
  1327    C    81   VAL     C 1327     0.597300     12.01000 ; qtot 2.568
  1328    O    81   VAL     O 1328    -0.567900     16.00000 ; qtot 2.000
  1329    N    82   ALA     N 1329    -0.415700     14.01000 ; qtot 1.584
  1330    H    82   ALA     H 1330     0.271900      1.00800 ; qtot 1.856
  1331   CX    82   ALA    CA 1331     0.033700     12.01000 ; qtot 1.890
  1332   H1    82   ALA    HA 1332     0.082300      1.00800 ; qtot 1.972
  1333   CT    82   ALA    CB 1333    -0.182500     12.01000 ; qtot 1.790
  1334   HC    82   ALA   HB1 1334     0.060300      1.00800 ; qtot 1.850
  1335   HC    82   ALA   HB2 1335     0.060300      1.00800 ; qtot 1.910
  1336   HC    82   ALA   HB3 1336     0.060300      1.00800 ; qtot 1.971
  1337    C    82   ALA     C 1337     0.597300     12.01000 ; qtot 2.568
  1338    O    82   ALA     O 1338    -0.567900     16.00000 ; qtot 2.000
  1339    N    83   ASN     N 1339    -0.415700     14.01000 ; qtot 1.584
  1340    H    83   ASN     H 1340     0.271900      1.00800 ; qtot 1.856
  1341   CX    83   ASN    CA 1341     0.014300     12.01000 ; qtot 1.870
  1342   H1    83   ASN    HA 1342     0.104800      1.00800 ; qtot 1.975
  1343  A2C    83   ASN    CB 1343    -0.204100     12.01000 ; qtot 1.771
  1344   HC    83   ASN   HB2 1344     0.079700      1.00800 ; qtot 1.851
  1345   HC    83   ASN   HB3 1345     0.079700      1.00800 ; qtot 1.931
  1346    C    83   ASN    CG 1346     0.713000     12.01000 ; qtot 2.644
  1347    O    83   ASN   OD1 1347    -0.593100     16.00000 ; qtot 2.050
  1348    N    83   ASN   ND2 1348    -0.919100     14.01000 ; qtot 1.131
  1349    H    83   ASN  HD21 1349     0.419600      1.00800 ; qtot 1.551
  1350    H    83   ASN  HD22 1350     0.419600      1.00800 ; qtot 1.971
  1351    C    83   ASN     C 1351     0.597300     12.01000 ; qtot 2.568
  1352    O    83   ASN     O 1352    -0.567900     16.00000 ; qtot 2.000
  1353    N    84   VAL     N 1353    -0.415700     14.01000 ; qtot 1.584
  1354    H    84   VAL     H 1354     0.271900      1.00800 ; qtot 1.856
  1355   CX    84   VAL    CA 1355    -0.087500     12.01000 ; qtot 1.769
  1356   H1    84   VAL    HA 1356     0.096900      1.00800 ; qtot 1.866
  1357  A3C    84   VAL    CB 1357     0.298500     12.01000 ; qtot 2.164
  1358   HC    84   VAL    HB 1358    -0.029700      1.00800 ; qtot 2.134
  1359   CT    84   VAL   CG1 1359    -0.319200     12.01000 ; qtot 1.815
  1360   HC    84   VAL  HG11 1360     0.079100      1.00800 ; qtot 1.894
  1361   HC    84   VAL  HG12 1361     0.079100      1.00800 ; qtot 1.973
  1362   HC    84   VAL  HG13 1362     0.079100      1.00800 ; qtot 2.052
  1363   CT    84   VAL   CG2 1363    -0.319200     12.01000 ; qtot 1.733
  1364   HC    84   VAL  HG21 1364     0.079100      1.00800 ; qtot 1.812
  1365   HC    84   VAL  HG22 1365     0.079100      1.00800 ; qtot 1.891
  1366   HC    84   VAL  HG23 1366     0.079100      1.00800 ; qtot 1.971
  1367    C    84   VAL     C 1367     0.597300     12.01000 ; qtot 2.568
  1368    O    84   VAL     O 1368    -0.567900     16.00000 ; qtot 2.000
  1369    N    85   GLN     N 1369    -0.415700     14.01000 ; qtot 1.584
  1370    H    85   GLN     H 1370     0.271900      1.00800 ; qtot 1.856
  1371   CX    85   GLN    CA 1371    -0.003100     12.01000 ; qtot 1.853
  1372   H1    85   GLN    HA 1372     0.085000      1.00800 ; qtot 1.938
  1373  A2C    85   GLN    CB 1373    -0.003600     12.01000 ; qtot 1.934
  1374   HC    85   GLN   HB2 1374     0.017100      1.00800 ; qtot 1.952
  1375   HC    85   GLN   HB3 1375     0.017100      1.00800 ; qtot 1.969
  1376  A2C    85   GLN    CG 1376    -0.064500     12.01000 ; qtot 1.904
  1377   HC    85   GLN   HG2 1377     0.035200      1.00800 ; qtot 1.939
  1378   HC    85   GLN   HG3 1378     0.035200      1.00800 ; qtot 1.975
  1379    C    85   GLN    CD 1379     0.695100     12.01000 ; qtot 2.670
  1380    O    85   GLN   OE1 1380    -0.608600     16.00000 ; qtot 2.061
  1381    N    85   GLN   NE2 1381    -0.940700     14.01000 ; qtot 1.120
  1382    H    85   GLN  HE21 1382     0.425100      1.00800 ; qtot 1.545
  1383    H    85   GLN  HE22 1383     0.425100      1.00800 ; qtot 1.971
  1384    C    85   GLN     C 1384     0.597300     12.01000 ; qtot 2.568
  1385    O    85   GLN     O 1385    -0.567900     16.00000 ; qtot 2.000
  1386    N    86   SER     N 1386    -0.415700     14.01000 ; qtot 1.584
  1387    H    86   SER     H 1387     0.271900      1.00800 ; qtot 1.856
  1388   CX    86   SER    CA 1388    -0.024900     12.01000 ; qtot 1.831
  1389   H1    86   SER    HA 1389     0.084300      1.00800 ; qtot 1.916
  1390  A2C    86   SER    CB 1390     0.211700     12.01000 ; qtot 2.127
  1391   H1    86   SER   HB2 1391     0.035200      1.00800 ; qtot 2.162
  1392   H1    86   SER   HB3 1392     0.035200      1.00800 ; qtot 2.198
  1393   OH    86   SER    OG 1393    -0.654600     16.00000 ; qtot 1.543
  1394   HO    86   SER    HG 1394     0.427500      1.00800 ; qtot 1.971
  1395    C    86   SER     C 1395     0.597300     12.01000 ; qtot 2.568
  1396    O    86   SER     O 1396    -0.567900     16.00000 ; qtot 2.000
  1397    N    87   PHE     N 1397    -0.415700     14.01000 ; qtot 1.584
  1398    H    87   PHE     H 1398     0.271900      1.00800 ; qtot 1.856
  1399   CX    87   PHE    CA 1399    -0.002400     12.01000 ; qtot 1.854
  1400   H1    87   PHE    HA 1400     0.097800      1.00800 ; qtot 1.952
  1401   CT    87   PHE    CB 1401    -0.034300     12.01000 ; qtot 1.917
  1402   HC    87   PHE   HB2 1402     0.029500      1.00800 ; qtot 1.947
  1403   HC    87   PHE   HB3 1403     0.029500      1.00800 ; qtot 1.976
  1404   CA    87   PHE    CG 1404     0.011800     12.01000 ; qtot 1.988
  1405   CA    87   PHE   CD1 1405    -0.125600     12.01000 ; qtot 1.862
  1406   HA    87   PHE   HD1 1406     0.133000      1.00800 ; qtot 1.995
  1407   CA    87   PHE   CE1 1407    -0.170400     12.01000 ; qtot 1.825
  1408   HA    87   PHE   HE1 1408     0.143000      1.00800 ; qtot 1.968
  1409   CA    87   PHE    CZ 1409    -0.107200     12.01000 ; qtot 1.861
  1410   HA    87   PHE    HZ 1410     0.129700      1.00800 ; qtot 1.991
  1411   CA    87   PHE   CE2 1411    -0.170400     12.01000 ; qtot 1.820
  1412   HA    87   PHE   HE2 1412     0.143000      1.00800 ; qtot 1.963
  1413   CA    87   PHE   CD2 1413    -0.125600     12.01000 ; qtot 1.838
  1414   HA    87   PHE   HD2 1414     0.133000      1.00800 ; qtot 1.971
  1415    C    87   PHE     C 1415     0.597300     12.01000 ; qtot 2.568
  1416    O    87   PHE     O 1416    -0.567900     16.00000 ; qtot 2.000
  1417    N    88   PRO     N 1417    -0.254800     14.01000 ; qtot 1.745
  1418   CT    88   PRO    CD 1418     0.019200     12.01000 ; qtot 1.764
  1419   H1    88   PRO   HD2 1419     0.039100      1.00800 ; qtot 1.803
  1420   H1    88   PRO   HD3 1420     0.039100      1.00800 ; qtot 1.843
  1421   CT    88   PRO    CG 1421     0.018900     12.01000 ; qtot 1.861
  1422   HC    88   PRO   HG2 1422     0.021300      1.00800 ; qtot 1.883
  1423   HC    88   PRO   HG3 1423     0.021300      1.00800 ; qtot 1.904
  1424   CT    88   PRO    CB 1424    -0.007000     12.01000 ; qtot 1.897
  1425   HC    88   PRO   HB2 1425     0.025300      1.00800 ; qtot 1.922
  1426   HC    88   PRO   HB3 1426     0.025300      1.00800 ; qtot 1.948
  1427   CX    88   PRO    CA 1427    -0.026600     12.01000 ; qtot 1.921
  1428   H1    88   PRO    HA 1428     0.064100      1.00800 ; qtot 1.985
  1429    C    88   PRO     C 1429     0.589600     12.01000 ; qtot 2.575
  1430    O    88   PRO     O 1430    -0.574800     16.00000 ; qtot 2.000
  1431    N    89   PRO     N 1431    -0.254800     14.01000 ; qtot 1.745
  1432   CT    89   PRO    CD 1432     0.019200     12.01000 ; qtot 1.764
  1433   H1    89   PRO   HD2 1433     0.039100      1.00800 ; qtot 1.803
  1434   H1    89   PRO   HD3 1434     0.039100      1.00800 ; qtot 1.843
  1435   CT    89   PRO    CG 1435     0.018900     12.01000 ; qtot 1.861
  1436   HC    89   PRO   HG2 1436     0.021300      1.00800 ; qtot 1.883
  1437   HC    89   PRO   HG3 1437     0.021300      1.00800 ; qtot 1.904
  1438   CT    89   PRO    CB 1438    -0.007000     12.01000 ; qtot 1.897
  1439   HC    89   PRO   HB2 1439     0.025300      1.00800 ; qtot 1.922
  1440   HC    89   PRO   HB3 1440     0.025300      1.00800 ; qtot 1.948
  1441   CX    89   PRO    CA 1441    -0.026600     12.01000 ; qtot 1.921
  1442   H1    89   PRO    HA 1442     0.064100      1.00800 ; qtot 1.985
  1443    C    89   PRO     C 1443     0.589600     12.01000 ; qtot 2.575
  1444    O    89   PRO     O 1444    -0.574800     16.00000 ; qtot 2.000
  1445    N    90   ALA     N 1445    -0.415700     14.01000 ; qtot 1.584
  1446    H    90   ALA     H 1446     0.271900      1.00800 ; qtot 1.856
  1447   CX    90   ALA    CA 1447     0.033700     12.01000 ; qtot 1.890
  1448   H1    90   ALA    HA 1448     0.082300      1.00800 ; qtot 1.972
  1449   CT    90   ALA    CB 1449    -0.182500     12.01000 ; qtot 1.790
  1450   HC    90   ALA   HB1 1450     0.060300      1.00800 ; qtot 1.850
  1451   HC    90   ALA   HB2 1451     0.060300      1.00800 ; qtot 1.910
  1452   HC    90   ALA   HB3 1452     0.060300      1.00800 ; qtot 1.971
  1453    C    90   ALA     C 1453     0.597300     12.01000 ; qtot 2.568
  1454    O    90   ALA     O 1454    -0.567900     16.00000 ; qtot 2.000
  1455    N    91   PRO     N 1455    -0.254800     14.01000 ; qtot 1.745
  1456   CT    91   PRO    CD 1456     0.019200     12.01000 ; qtot 1.764
  1457   H1    91   PRO   HD2 1457     0.039100      1.00800 ; qtot 1.803
  1458   H1    91   PRO   HD3 1458     0.039100      1.00800 ; qtot 1.843
  1459   CT    91   PRO    CG 1459     0.018900     12.01000 ; qtot 1.861
  1460   HC    91   PRO   HG2 1460     0.021300      1.00800 ; qtot 1.883
  1461   HC    91   PRO   HG3 1461     0.021300      1.00800 ; qtot 1.904
  1462   CT    91   PRO    CB 1462    -0.007000     12.01000 ; qtot 1.897
  1463   HC    91   PRO   HB2 1463     0.025300      1.00800 ; qtot 1.922
  1464   HC    91   PRO   HB3 1464     0.025300      1.00800 ; qtot 1.948
  1465   CX    91   PRO    CA 1465    -0.026600     12.01000 ; qtot 1.921
  1466   H1    91   PRO    HA 1466     0.064100      1.00800 ; qtot 1.985
  1467    C    91   PRO     C 1467     0.589600     12.01000 ; qtot 2.575
  1468    O    91   PRO     O 1468    -0.574800     16.00000 ; qtot 2.000
  1469    N    92   GLU     N 1469    -0.516300     14.01000 ; qtot 1.484
  1470    H    92   GLU     H 1470     0.293600      1.00800 ; qtot 1.777
  1471   CX    92   GLU    CA 1471     0.039700     12.01000 ; qtot 1.817
  1472   H1    92   GLU    HA 1472     0.110500      1.00800 ; qtot 1.927
  1473  A2C    92   GLU    CB 1473     0.056000     12.01000 ; qtot 1.983
  1474   HC    92   GLU   HB2 1474    -0.017300      1.00800 ; qtot 1.966
  1475   HC    92   GLU   HB3 1475    -0.017300      1.00800 ; qtot 1.949
  1476  A2C    92   GLU    CG 1476     0.013600     12.01000 ; qtot 1.962
  1477   HC    92   GLU   HG2 1477    -0.042500      1.00800 ; qtot 1.920
  1478   HC    92   GLU   HG3 1478    -0.042500      1.00800 ; qtot 1.877
  1479   CO    92   GLU    CD 1479     0.805400     12.01000 ; qtot 2.683
  1480   O2    92   GLU   OE1 1480    -0.818800     16.00000 ; qtot 1.864
  1481   O2    92   GLU   OE2 1481    -0.818800     16.00000 ; qtot 1.045
  1482    C    92   GLU     C 1482     0.536600     12.01000 ; qtot 1.582
  1483    O    92   GLU     O 1483    -0.581900     16.00000 ; qtot 1.000
  1484    N    93   ASP     N 1484    -0.516300     14.01000 ; qtot 0.484
  1485    H    93   ASP     H 1485     0.293600      1.00800 ; qtot 0.777
  1486   CX    93   ASP    CA 1486     0.038100     12.01000 ; qtot 0.815
  1487   H1    93   ASP    HA 1487     0.088000      1.00800 ; qtot 0.903
  1488  A2C    93   ASP    CB 1488    -0.030300     12.01000 ; qtot 0.873
  1489   HC    93   ASP   HB2 1489    -0.012200      1.00800 ; qtot 0.861
  1490   HC    93   ASP   HB3 1490    -0.012200      1.00800 ; qtot 0.849
  1491   CO    93   ASP    CG 1491     0.799400     12.01000 ; qtot 1.648
  1492   O2    93   ASP   OD1 1492    -0.801400     16.00000 ; qtot 0.847
  1493   O2    93   ASP   OD2 1493    -0.801400     16.00000 ; qtot 0.045
  1494    C    93   ASP     C 1494     0.536600     12.01000 ; qtot 0.582
  1495    O    93   ASP     O 1495    -0.581900     16.00000 ; qtot -0.000
  1496    N    94   LYS     N 1496    -0.347900     14.01000 ; qtot -0.348
  1497    H    94   LYS     H 1497     0.274700      1.00800 ; qtot -0.073
  1498   CX    94   LYS    CA 1498    -0.240000     12.01000 ; qtot -0.313
  1499   H1    94   LYS    HA 1499     0.142600      1.00800 ; qtot -0.171
  1500   C8    94   LYS    CB 1500    -0.009400     12.01000 ; qtot -0.180
  1501   HC    94   LYS   HB2 1501     0.036200      1.00800 ; qtot -0.144
  1502   HC    94   LYS   HB3 1502     0.036200      1.00800 ; qtot -0.108
  1503   C8    94   LYS    CG 1503     0.018700     12.01000 ; qtot -0.089
  1504   HC    94   LYS   HG2 1504     0.010300      1.00800 ; qtot -0.079
  1505   HC    94   LYS   HG3 1505     0.010300      1.00800 ; qtot -0.068
  1506   C8    94   LYS    CD 1506    -0.047900     12.01000 ; qtot -0.116
  1507   HC    94   LYS   HD2 1507     0.062100      1.00800 ; qtot -0.054
  1508   HC    94   LYS   HD3 1508     0.062100      1.00800 ; qtot 0.008
  1509   C8    94   LYS    CE 1509    -0.014300     12.01000 ; qtot -0.006
  1510   HP    94   LYS   HE2 1510     0.113500      1.00800 ; qtot 0.107
  1511   HP    94   LYS   HE3 1511     0.113500      1.00800 ; qtot 0.221
  1512   N3    94   LYS    NZ 1512    -0.385400     14.01000 ; qtot -0.165
  1513    H    94   LYS   HZ1 1513     0.340000      1.00800 ; qtot 0.175
  1514    H    94   LYS   HZ2 1514     0.340000      1.00800 ; qtot 0.515
  1515    H    94   LYS   HZ3 1515     0.340000      1.00800 ; qtot 0.855
  1516    C    94   LYS     C 1516     0.734100     12.01000 ; qtot 1.589
  1517    O    94   LYS     O 1517    -0.589400     16.00000 ; qtot 1.000
  1518    N    95   LYS     N 1518    -0.347900     14.01000 ; qtot 0.652
  1519    H    95   LYS     H 1519     0.274700      1.00800 ; qtot 0.927
  1520   CX    95   LYS    CA 1520    -0.240000     12.01000 ; qtot 0.687
  1521   H1    95   LYS    HA 1521     0.142600      1.00800 ; qtot 0.829
  1522   C8    95   LYS    CB 1522    -0.009400     12.01000 ; qtot 0.820
  1523   HC    95   LYS   HB2 1523     0.036200      1.00800 ; qtot 0.856
  1524   HC    95   LYS   HB3 1524     0.036200      1.00800 ; qtot 0.892
  1525   C8    95   LYS    CG 1525     0.018700     12.01000 ; qtot 0.911
  1526   HC    95   LYS   HG2 1526     0.010300      1.00800 ; qtot 0.921
  1527   HC    95   LYS   HG3 1527     0.010300      1.00800 ; qtot 0.932
  1528   C8    95   LYS    CD 1528    -0.047900     12.01000 ; qtot 0.884
  1529   HC    95   LYS   HD2 1529     0.062100      1.00800 ; qtot 0.946
  1530   HC    95   LYS   HD3 1530     0.062100      1.00800 ; qtot 1.008
  1531   C8    95   LYS    CE 1531    -0.014300     12.01000 ; qtot 0.994
  1532   HP    95   LYS   HE2 1532     0.113500      1.00800 ; qtot 1.107
  1533   HP    95   LYS   HE3 1533     0.113500      1.00800 ; qtot 1.221
  1534   N3    95   LYS    NZ 1534    -0.385400     14.01000 ; qtot 0.835
  1535    H    95   LYS   HZ1 1535     0.340000      1.00800 ; qtot 1.175
  1536    H    95   LYS   HZ2 1536     0.340000      1.00800 ; qtot 1.515
  1537    H    95   LYS   HZ3 1537     0.340000      1.00800 ; qtot 1.855
  1538    C    95   LYS     C 1538     0.734100     12.01000 ; qtot 2.589
  1539    O    95   LYS     O 1539    -0.589400     16.00000 ; qtot 2.000
  1540    N    96   PRO     N 1540    -0.254800     14.01000 ; qtot 1.745
  1541   CT    96   PRO    CD 1541     0.019200     12.01000 ; qtot 1.764
  1542   H1    96   PRO   HD2 1542     0.039100      1.00800 ; qtot 1.803
  1543   H1    96   PRO   HD3 1543     0.039100      1.00800 ; qtot 1.843
  1544   CT    96   PRO    CG 1544     0.018900     12.01000 ; qtot 1.861
  1545   HC    96   PRO   HG2 1545     0.021300      1.00800 ; qtot 1.883
  1546   HC    96   PRO   HG3 1546     0.021300      1.00800 ; qtot 1.904
  1547   CT    96   PRO    CB 1547    -0.007000     12.01000 ; qtot 1.897
  1548   HC    96   PRO   HB2 1548     0.025300      1.00800 ; qtot 1.922
  1549   HC    96   PRO   HB3 1549     0.025300      1.00800 ; qtot 1.948
  1550   CX    96   PRO    CA 1550    -0.026600     12.01000 ; qtot 1.921
  1551   H1    96   PRO    HA 1551     0.064100      1.00800 ; qtot 1.985
  1552    C    96   PRO     C 1552     0.589600     12.01000 ; qtot 2.575
  1553    O    96   PRO     O 1553    -0.574800     16.00000 ; qtot 2.000
  1554    N    97   LEU     N 1554    -0.415700     14.01000 ; qtot 1.584
  1555    H    97   LEU     H 1555     0.271900      1.00800 ; qtot 1.856
  1556   CX    97   LEU    CA 1556    -0.051800     12.01000 ; qtot 1.804
  1557   H1    97   LEU    HA 1557     0.092200      1.00800 ; qtot 1.897
  1558  A2C    97   LEU    CB 1558    -0.110200     12.01000 ; qtot 1.786
  1559   HC    97   LEU   HB2 1559     0.045700      1.00800 ; qtot 1.832
  1560   HC    97   LEU   HB3 1560     0.045700      1.00800 ; qtot 1.878
  1561  A3C    97   LEU    CG 1561     0.353100     12.01000 ; qtot 2.231
  1562   HC    97   LEU    HG 1562    -0.036100      1.00800 ; qtot 2.195
  1563   CT    97   LEU   CD1 1563    -0.412100     12.01000 ; qtot 1.783
  1564   HC    97   LEU  HD11 1564     0.100000      1.00800 ; qtot 1.883
  1565   HC    97   LEU  HD12 1565     0.100000      1.00800 ; qtot 1.983
  1566   HC    97   LEU  HD13 1566     0.100000      1.00800 ; qtot 2.083
  1567   CT    97   LEU   CD2 1567    -0.412100     12.01000 ; qtot 1.671
  1568   HC    97   LEU  HD21 1568     0.100000      1.00800 ; qtot 1.771
  1569   HC    97   LEU  HD22 1569     0.100000      1.00800 ; qtot 1.871
  1570   HC    97   LEU  HD23 1570     0.100000      1.00800 ; qtot 1.971
  1571    C    97   LEU     C 1571     0.597300     12.01000 ; qtot 2.568
  1572    O    97   LEU     O 1572    -0.567900     16.00000 ; qtot 2.000
  1573    N    98   THR     N 1573    -0.415700     14.01000 ; qtot 1.584
  1574    H    98   THR     H 1574     0.271900      1.00800 ; qtot 1.856
  1575   CX    98   THR    CA 1575    -0.038900     12.01000 ; qtot 1.817
  1576   H1    98   THR    HA 1576     0.100700      1.00800 ; qtot 1.918
  1577  A3C    98   THR    CB 1577     0.365400     12.01000 ; qtot 2.283
  1578   H1    98   THR    HB 1578     0.004300      1.00800 ; qtot 2.288
  1579   CT    98   THR   CG2 1579    -0.243800     12.01000 ; qtot 2.044
  1580   HC    98   THR  HG21 1580     0.064200      1.00800 ; qtot 2.108
  1581   HC    98   THR  HG22 1581     0.064200      1.00800 ; qtot 2.172
  1582   HC    98   THR  HG23 1582     0.064200      1.00800 ; qtot 2.236
  1583   OH    98   THR   OG1 1583    -0.676100     16.00000 ; qtot 1.560
  1584   HO    98   THR   HG1 1584     0.410200      1.00800 ; qtot 1.971
  1585    C    98   THR     C 1585     0.597300     12.01000 ; qtot 2.568
  1586    O    98   THR     O 1586    -0.567900     16.00000 ; qtot 2.000
  1587    N    99   ARG     N 1587    -0.347900     14.01000 ; qtot 1.652
  1588    H    99   ARG     H 1588     0.274700      1.00800 ; qtot 1.927
  1589   CX    99   ARG    CA 1589    -0.263700     12.01000 ; qtot 1.663
  1590   H1    99   ARG    HA 1590     0.156000      1.00800 ; qtot 1.819
  1591   C8    99   ARG    CB 1591    -0.000700     12.01000 ; qtot 1.818
  1592   HC    99   ARG   HB2 1592     0.032700      1.00800 ; qtot 1.851
  1593   HC    99   ARG   HB3 1593     0.032700      1.00800 ; qtot 1.884
  1594   C8    99   ARG    CG 1594     0.039000     12.01000 ; qtot 1.923
  1595   HC    99   ARG   HG2 1595     0.028500      1.00800 ; qtot 1.951
  1596   HC    99   ARG   HG3 1596     0.028500      1.00800 ; qtot 1.980
  1597   C8    99   ARG    CD 1597     0.048600     12.01000 ; qtot 2.028
  1598   H1    99   ARG   HD2 1598     0.068700      1.00800 ; qtot 2.097
  1599   H1    99   ARG   HD3 1599     0.068700      1.00800 ; qtot 2.166
  1600   N2    99   ARG    NE 1600    -0.529500     14.01000 ; qtot 1.636
  1601    H    99   ARG    HE 1601     0.345600      1.00800 ; qtot 1.982
  1602   CA    99   ARG    CZ 1602     0.807600     12.01000 ; qtot 2.789
  1603   N2    99   ARG   NH1 1603    -0.862700     14.01000 ; qtot 1.927
  1604    H    99   ARG  HH11 1604     0.447800      1.00800 ; qtot 2.375
  1605    H    99   ARG  HH12 1605     0.447800      1.00800 ; qtot 2.822
  1606   N2    99   ARG   NH2 1606    -0.862700     14.01000 ; qtot 1.960
  1607    H    99   ARG  HH21 1607     0.447800      1.00800 ; qtot 2.407
  1608    H    99   ARG  HH22 1608     0.447800      1.00800 ; qtot 2.855
  1609    C    99   ARG     C 1609     0.734100     12.01000 ; qtot 3.589
  1610    O    99   ARG     O 1610    -0.589400     16.00000 ; qtot 3.000
  1611    N   100   LEU     N 1611    -0.415700     14.01000 ; qtot 2.584
  1612    H   100   LEU     H 1612     0.271900      1.00800 ; qtot 2.856
  1613   CX   100   LEU    CA 1613    -0.051800     12.01000 ; qtot 2.804
  1614   H1   100   LEU    HA 1614     0.092200      1.00800 ; qtot 2.897
  1615  A2C   100   LEU    CB 1615    -0.110200     12.01000 ; qtot 2.786
  1616   HC   100   LEU   HB2 1616     0.045700      1.00800 ; qtot 2.832
  1617   HC   100   LEU   HB3 1617     0.045700      1.00800 ; qtot 2.878
  1618  A3C   100   LEU    CG 1618     0.353100     12.01000 ; qtot 3.231
  1619   HC   100   LEU    HG 1619    -0.036100      1.00800 ; qtot 3.195
  1620   CT   100   LEU   CD1 1620    -0.412100     12.01000 ; qtot 2.783
  1621   HC   100   LEU  HD11 1621     0.100000      1.00800 ; qtot 2.883
  1622   HC   100   LEU  HD12 1622     0.100000      1.00800 ; qtot 2.983
  1623   HC   100   LEU  HD13 1623     0.100000      1.00800 ; qtot 3.083
  1624   CT   100   LEU   CD2 1624    -0.412100     12.01000 ; qtot 2.671
  1625   HC   100   LEU  HD21 1625     0.100000      1.00800 ; qtot 2.771
  1626   HC   100   LEU  HD22 1626     0.100000      1.00800 ; qtot 2.871
  1627   HC   100   LEU  HD23 1627     0.100000      1.00800 ; qtot 2.971
  1628    C   100   LEU     C 1628     0.597300     12.01000 ; qtot 3.568
  1629    O   100   LEU     O 1629    -0.567900     16.00000 ; qtot 3.000
  1630    N   101   GLN     N 1630    -0.415700     14.01000 ; qtot 2.584
  1631    H   101   GLN     H 1631     0.271900      1.00800 ; qtot 2.856
  1632   CX   101   GLN    CA 1632    -0.003100     12.01000 ; qtot 2.853
  1633   H1   101   GLN    HA 1633     0.085000      1.00800 ; qtot 2.938
  1634  A2C   101   GLN    CB 1634    -0.003600     12.01000 ; qtot 2.934
  1635   HC   101   GLN   HB2 1635     0.017100      1.00800 ; qtot 2.952
  1636   HC   101   GLN   HB3 1636     0.017100      1.00800 ; qtot 2.969
  1637  A2C   101   GLN    CG 1637    -0.064500     12.01000 ; qtot 2.904
  1638   HC   101   GLN   HG2 1638     0.035200      1.00800 ; qtot 2.939
  1639   HC   101   GLN   HG3 1639     0.035200      1.00800 ; qtot 2.975
  1640    C   101   GLN    CD 1640     0.695100     12.01000 ; qtot 3.670
  1641    O   101   GLN   OE1 1641    -0.608600     16.00000 ; qtot 3.061
  1642    N   101   GLN   NE2 1642    -0.940700     14.01000 ; qtot 2.120
  1643    H   101   GLN  HE21 1643     0.425100      1.00800 ; qtot 2.545
  1644    H   101   GLN  HE22 1644     0.425100      1.00800 ; qtot 2.971
  1645    C   101   GLN     C 1645     0.597300     12.01000 ; qtot 3.568
  1646    O   101   GLN     O 1646    -0.567900     16.00000 ; qtot 3.000
  1647    N   102   GLU     N 1647    -0.516300     14.01000 ; qtot 2.484
  1648    H   102   GLU     H 1648     0.293600      1.00800 ; qtot 2.777
  1649   CX   102   GLU    CA 1649     0.039700     12.01000 ; qtot 2.817
  1650   H1   102   GLU    HA 1650     0.110500      1.00800 ; qtot 2.927
  1651  A2C   102   GLU    CB 1651     0.056000     12.01000 ; qtot 2.983
  1652   HC   102   GLU   HB2 1652    -0.017300      1.00800 ; qtot 2.966
  1653   HC   102   GLU   HB3 1653    -0.017300      1.00800 ; qtot 2.949
  1654  A2C   102   GLU    CG 1654     0.013600     12.01000 ; qtot 2.962
  1655   HC   102   GLU   HG2 1655    -0.042500      1.00800 ; qtot 2.920
  1656   HC   102   GLU   HG3 1656    -0.042500      1.00800 ; qtot 2.877
  1657   CO   102   GLU    CD 1657     0.805400     12.01000 ; qtot 3.683
  1658   O2   102   GLU   OE1 1658    -0.818800     16.00000 ; qtot 2.864
  1659   O2   102   GLU   OE2 1659    -0.818800     16.00000 ; qtot 2.045
  1660    C   102   GLU     C 1660     0.536600     12.01000 ; qtot 2.582
  1661    O   102   GLU     O 1661    -0.581900     16.00000 ; qtot 2.000
  1662    N   103   ARG     N 1662    -0.347900     14.01000 ; qtot 1.652
  1663    H   103   ARG     H 1663     0.274700      1.00800 ; qtot 1.927
  1664   CX   103   ARG    CA 1664    -0.263700     12.01000 ; qtot 1.663
  1665   H1   103   ARG    HA 1665     0.156000      1.00800 ; qtot 1.819
  1666   C8   103   ARG    CB 1666    -0.000700     12.01000 ; qtot 1.818
  1667   HC   103   ARG   HB2 1667     0.032700      1.00800 ; qtot 1.851
  1668   HC   103   ARG   HB3 1668     0.032700      1.00800 ; qtot 1.884
  1669   C8   103   ARG    CG 1669     0.039000     12.01000 ; qtot 1.923
  1670   HC   103   ARG   HG2 1670     0.028500      1.00800 ; qtot 1.951
  1671   HC   103   ARG   HG3 1671     0.028500      1.00800 ; qtot 1.980
  1672   C8   103   ARG    CD 1672     0.048600     12.01000 ; qtot 2.028
  1673   H1   103   ARG   HD2 1673     0.068700      1.00800 ; qtot 2.097
  1674   H1   103   ARG   HD3 1674     0.068700      1.00800 ; qtot 2.166
  1675   N2   103   ARG    NE 1675    -0.529500     14.01000 ; qtot 1.636
  1676    H   103   ARG    HE 1676     0.345600      1.00800 ; qtot 1.982
  1677   CA   103   ARG    CZ 1677     0.807600     12.01000 ; qtot 2.789
  1678   N2   103   ARG   NH1 1678    -0.862700     14.01000 ; qtot 1.927
  1679    H   103   ARG  HH11 1679     0.447800      1.00800 ; qtot 2.375
  1680    H   103   ARG  HH12 1680     0.447800      1.00800 ; qtot 2.822
  1681   N2   103   ARG   NH2 1681    -0.862700     14.01000 ; qtot 1.960
  1682    H   103   ARG  HH21 1682     0.447800      1.00800 ; qtot 2.407
  1683    H   103   ARG  HH22 1683     0.447800      1.00800 ; qtot 2.855
  1684    C   103   ARG     C 1684     0.734100     12.01000 ; qtot 3.589
  1685    O   103   ARG     O 1685    -0.589400     16.00000 ; qtot 3.000
  1686    N   104   LEU     N 1686    -0.415700     14.01000 ; qtot 2.584
  1687    H   104   LEU     H 1687     0.271900      1.00800 ; qtot 2.856
  1688   CX   104   LEU    CA 1688    -0.051800     12.01000 ; qtot 2.804
  1689   H1   104   LEU    HA 1689     0.092200      1.00800 ; qtot 2.897
  1690  A2C   104   LEU    CB 1690    -0.110200     12.01000 ; qtot 2.786
  1691   HC   104   LEU   HB2 1691     0.045700      1.00800 ; qtot 2.832
  1692   HC   104   LEU   HB3 1692     0.045700      1.00800 ; qtot 2.878
  1693  A3C   104   LEU    CG 1693     0.353100     12.01000 ; qtot 3.231
  1694   HC   104   LEU    HG 1694    -0.036100      1.00800 ; qtot 3.195
  1695   CT   104   LEU   CD1 1695    -0.412100     12.01000 ; qtot 2.783
  1696   HC   104   LEU  HD11 1696     0.100000      1.00800 ; qtot 2.883
  1697   HC   104   LEU  HD12 1697     0.100000      1.00800 ; qtot 2.983
  1698   HC   104   LEU  HD13 1698     0.100000      1.00800 ; qtot 3.083
  1699   CT   104   LEU   CD2 1699    -0.412100     12.01000 ; qtot 2.671
  1700   HC   104   LEU  HD21 1700     0.100000      1.00800 ; qtot 2.771
  1701   HC   104   LEU  HD22 1701     0.100000      1.00800 ; qtot 2.871
  1702   HC   104   LEU  HD23 1702     0.100000      1.00800 ; qtot 2.971
  1703    C   104   LEU     C 1703     0.597300     12.01000 ; qtot 3.568
  1704    O   104   LEU     O 1704    -0.567900     16.00000 ; qtot 3.000
  1705    N   105   ILE     N 1705    -0.415700     14.01000 ; qtot 2.584
  1706    H   105   ILE     H 1706     0.271900      1.00800 ; qtot 2.856
  1707   CX   105   ILE    CA 1707    -0.059700     12.01000 ; qtot 2.796
  1708   H1   105   ILE    HA 1708     0.086900      1.00800 ; qtot 2.883
  1709  A3C   105   ILE    CB 1709     0.130300     12.01000 ; qtot 3.014
  1710   HC   105   ILE    HB 1710     0.018700      1.00800 ; qtot 3.032
  1711   CT   105   ILE   CG2 1711    -0.320400     12.01000 ; qtot 2.712
  1712   HC   105   ILE  HG21 1712     0.088200      1.00800 ; qtot 2.800
  1713   HC   105   ILE  HG22 1713     0.088200      1.00800 ; qtot 2.888
  1714   HC   105   ILE  HG23 1714     0.088200      1.00800 ; qtot 2.977
  1715  A2C   105   ILE   CG1 1715    -0.043000     12.01000 ; qtot 2.934
  1716   HC   105   ILE  HG12 1716     0.023600      1.00800 ; qtot 2.957
  1717   HC   105   ILE  HG13 1717     0.023600      1.00800 ; qtot 2.981
  1718   CT   105   ILE   CD1 1718    -0.066000     12.01000 ; qtot 2.915
  1719   HC   105   ILE  HD11 1719     0.018600      1.00800 ; qtot 2.933
  1720   HC   105   ILE  HD12 1720     0.018600      1.00800 ; qtot 2.952
  1721   HC   105   ILE  HD13 1721     0.018600      1.00800 ; qtot 2.971
  1722    C   105   ILE     C 1722     0.597300     12.01000 ; qtot 3.568
  1723    O   105   ILE     O 1723    -0.567900     16.00000 ; qtot 3.000
  1724    N   106   LYS     N 1724    -0.347900     14.01000 ; qtot 2.652
  1725    H   106   LYS     H 1725     0.274700      1.00800 ; qtot 2.927
  1726   CX   106   LYS    CA 1726    -0.240000     12.01000 ; qtot 2.687
  1727   H1   106   LYS    HA 1727     0.142600      1.00800 ; qtot 2.829
  1728   C8   106   LYS    CB 1728    -0.009400     12.01000 ; qtot 2.820
  1729   HC   106   LYS   HB2 1729     0.036200      1.00800 ; qtot 2.856
  1730   HC   106   LYS   HB3 1730     0.036200      1.00800 ; qtot 2.892
  1731   C8   106   LYS    CG 1731     0.018700     12.01000 ; qtot 2.911
  1732   HC   106   LYS   HG2 1732     0.010300      1.00800 ; qtot 2.921
  1733   HC   106   LYS   HG3 1733     0.010300      1.00800 ; qtot 2.932
  1734   C8   106   LYS    CD 1734    -0.047900     12.01000 ; qtot 2.884
  1735   HC   106   LYS   HD2 1735     0.062100      1.00800 ; qtot 2.946
  1736   HC   106   LYS   HD3 1736     0.062100      1.00800 ; qtot 3.008
  1737   C8   106   LYS    CE 1737    -0.014300     12.01000 ; qtot 2.994
  1738   HP   106   LYS   HE2 1738     0.113500      1.00800 ; qtot 3.107
  1739   HP   106   LYS   HE3 1739     0.113500      1.00800 ; qtot 3.221
  1740   N3   106   LYS    NZ 1740    -0.385400     14.01000 ; qtot 2.835
  1741    H   106   LYS   HZ1 1741     0.340000      1.00800 ; qtot 3.175
  1742    H   106   LYS   HZ2 1742     0.340000      1.00800 ; qtot 3.515
  1743    H   106   LYS   HZ3 1743     0.340000      1.00800 ; qtot 3.855
  1744    C   106   LYS     C 1744     0.734100     12.01000 ; qtot 4.589
  1745    O   106   LYS     O 1745    -0.589400     16.00000 ; qtot 4.000
  1746    N   107   LYS     N 1746    -0.347900     14.01000 ; qtot 3.652
  1747    H   107   LYS     H 1747     0.274700      1.00800 ; qtot 3.927
  1748   CX   107   LYS    CA 1748    -0.240000     12.01000 ; qtot 3.687
  1749   H1   107   LYS    HA 1749     0.142600      1.00800 ; qtot 3.829
  1750   C8   107   LYS    CB 1750    -0.009400     12.01000 ; qtot 3.820
  1751   HC   107   LYS   HB2 1751     0.036200      1.00800 ; qtot 3.856
  1752   HC   107   LYS   HB3 1752     0.036200      1.00800 ; qtot 3.892
  1753   C8   107   LYS    CG 1753     0.018700     12.01000 ; qtot 3.911
  1754   HC   107   LYS   HG2 1754     0.010300      1.00800 ; qtot 3.921
  1755   HC   107   LYS   HG3 1755     0.010300      1.00800 ; qtot 3.932
  1756   C8   107   LYS    CD 1756    -0.047900     12.01000 ; qtot 3.884
  1757   HC   107   LYS   HD2 1757     0.062100      1.00800 ; qtot 3.946
  1758   HC   107   LYS   HD3 1758     0.062100      1.00800 ; qtot 4.008
  1759   C8   107   LYS    CE 1759    -0.014300     12.01000 ; qtot 3.994
  1760   HP   107   LYS   HE2 1760     0.113500      1.00800 ; qtot 4.107
  1761   HP   107   LYS   HE3 1761     0.113500      1.00800 ; qtot 4.221
  1762   N3   107   LYS    NZ 1762    -0.385400     14.01000 ; qtot 3.835
  1763    H   107   LYS   HZ1 1763     0.340000      1.00800 ; qtot 4.175
  1764    H   107   LYS   HZ2 1764     0.340000      1.00800 ; qtot 4.515
  1765    H   107   LYS   HZ3 1765     0.340000      1.00800 ; qtot 4.855
  1766    C   107   LYS     C 1766     0.734100     12.01000 ; qtot 5.589
  1767    O   107   LYS     O 1767    -0.589400     16.00000 ; qtot 5.000
  1768    N   108   LEU     N 1768    -0.415700     14.01000 ; qtot 4.584
  1769    H   108   LEU     H 1769     0.271900      1.00800 ; qtot 4.856
  1770   CX   108   LEU    CA 1770    -0.051800     12.01000 ; qtot 4.804
  1771   H1   108   LEU    HA 1771     0.092200      1.00800 ; qtot 4.897
  1772  A2C   108   LEU    CB 1772    -0.110200     12.01000 ; qtot 4.786
  1773   HC   108   LEU   HB2 1773     0.045700      1.00800 ; qtot 4.832
  1774   HC   108   LEU   HB3 1774     0.045700      1.00800 ; qtot 4.878
  1775  A3C   108   LEU    CG 1775     0.353100     12.01000 ; qtot 5.231
  1776   HC   108   LEU    HG 1776    -0.036100      1.00800 ; qtot 5.195
  1777   CT   108   LEU   CD1 1777    -0.412100     12.01000 ; qtot 4.783
  1778   HC   108   LEU  HD11 1778     0.100000      1.00800 ; qtot 4.883
  1779   HC   108   LEU  HD12 1779     0.100000      1.00800 ; qtot 4.983
  1780   HC   108   LEU  HD13 1780     0.100000      1.00800 ; qtot 5.083
  1781   CT   108   LEU   CD2 1781    -0.412100     12.01000 ; qtot 4.671
  1782   HC   108   LEU  HD21 1782     0.100000      1.00800 ; qtot 4.771
  1783   HC   108   LEU  HD22 1783     0.100000      1.00800 ; qtot 4.871
  1784   HC   108   LEU  HD23 1784     0.100000      1.00800 ; qtot 4.971
  1785    C   108   LEU     C 1785     0.597300     12.01000 ; qtot 5.568
  1786    O   108   LEU     O 1786    -0.567900     16.00000 ; qtot 5.000
  1787    N   109   GLY     N 1787    -0.415700     14.01000 ; qtot 4.584
  1788    H   109   GLY     H 1788     0.271900      1.00800 ; qtot 4.856
  1789   CX   109   GLY    CA 1789    -0.025200     12.01000 ; qtot 4.831
  1790   H1   109   GLY   HA2 1790     0.069800      1.00800 ; qtot 4.901
  1791   H1   109   GLY   HA3 1791     0.069800      1.00800 ; qtot 4.971
  1792    C   109   GLY     C 1792     0.597300     12.01000 ; qtot 5.568
  1793    O   109   GLY     O 1793    -0.567900     16.00000 ; qtot 5.000
  1794    N   110   GLU     N 1794    -0.516300     14.01000 ; qtot 4.484
  1795    H   110   GLU     H 1795     0.293600      1.00800 ; qtot 4.777
  1796   CX   110   GLU    CA 1796     0.039700     12.01000 ; qtot 4.817
  1797   H1   110   GLU    HA 1797     0.110500      1.00800 ; qtot 4.927
  1798  A2C   110   GLU    CB 1798     0.056000     12.01000 ; qtot 4.983
  1799   HC   110   GLU   HB2 1799    -0.017300      1.00800 ; qtot 4.966
  1800   HC   110   GLU   HB3 1800    -0.017300      1.00800 ; qtot 4.949
  1801  A2C   110   GLU    CG 1801     0.013600     12.01000 ; qtot 4.962
  1802   HC   110   GLU   HG2 1802    -0.042500      1.00800 ; qtot 4.920
  1803   HC   110   GLU   HG3 1803    -0.042500      1.00800 ; qtot 4.877
  1804   CO   110   GLU    CD 1804     0.805400     12.01000 ; qtot 5.683
  1805   O2   110   GLU   OE1 1805    -0.818800     16.00000 ; qtot 4.864
  1806   O2   110   GLU   OE2 1806    -0.818800     16.00000 ; qtot 4.045
  1807    C   110   GLU     C 1807     0.536600     12.01000 ; qtot 4.582
  1808    O   110   GLU     O 1808    -0.581900     16.00000 ; qtot 4.000
  1809    N   111   HIE     N 1809    -0.415700     14.01000 ; qtot 3.584
  1810    H   111   HIE     H 1810     0.271900      1.00800 ; qtot 3.856
  1811   CX   111   HIE    CA 1811    -0.058100     12.01000 ; qtot 3.798
  1812   H1   111   HIE    HA 1812     0.136000      1.00800 ; qtot 3.934
  1813   CT   111   HIE    CB 1813    -0.007400     12.01000 ; qtot 3.927
  1814   HC   111   HIE   HB2 1814     0.036700      1.00800 ; qtot 3.963
  1815   HC   111   HIE   HB3 1815     0.036700      1.00800 ; qtot 4.000
  1816   CC   111   HIE    CG 1816     0.186800     12.01000 ; qtot 4.187
  1817   NB   111   HIE   ND1 1817    -0.543200     14.01000 ; qtot 3.644
  1818   CR   111   HIE   CE1 1818     0.163500     12.01000 ; qtot 3.807
  1819   H5   111   HIE   HE1 1819     0.143500      1.00800 ; qtot 3.951
  1820   NA   111   HIE   NE2 1820    -0.279500     14.01000 ; qtot 3.671
  1821    H   111   HIE   HE2 1821     0.333900      1.00800 ; qtot 4.005
  1822   CW   111   HIE   CD2 1822    -0.220700     12.01000 ; qtot 3.784
  1823   H4   111   HIE   HD2 1823     0.186200      1.00800 ; qtot 3.971
  1824    C   111   HIE     C 1824     0.597300     12.01000 ; qtot 4.568
  1825    O   111   HIE     O 1825    -0.567900     16.00000 ; qtot 4.000
  1826    N   112   ALA     N 1826    -0.415700     14.01000 ; qtot 3.584
  1827    H   112   ALA     H 1827     0.271900      1.00800 ; qtot 3.856
  1828   CX   112   ALA    CA 1828     0.033700     12.01000 ; qtot 3.890
  1829   H1   112   ALA    HA 1829     0.082300      1.00800 ; qtot 3.972
  1830   CT   112   ALA    CB 1830    -0.182500     12.01000 ; qtot 3.790
  1831   HC   112   ALA   HB1 1831     0.060300      1.00800 ; qtot 3.850
  1832   HC   112   ALA   HB2 1832     0.060300      1.00800 ; qtot 3.910
  1833   HC   112   ALA   HB3 1833     0.060300      1.00800 ; qtot 3.971
  1834    C   112   ALA     C 1834     0.597300     12.01000 ; qtot 4.568
  1835    O   112   ALA     O 1835    -0.567900     16.00000 ; qtot 4.000
  1836    N   113   TYR     N 1836    -0.415700     14.01000 ; qtot 3.584
  1837    H   113   TYR     H 1837     0.271900      1.00800 ; qtot 3.856
  1838   CX   113   TYR    CA 1838    -0.001400     12.01000 ; qtot 3.855
  1839   H1   113   TYR    HA 1839     0.087600      1.00800 ; qtot 3.942
  1840   CT   113   TYR    CB 1840    -0.015200     12.01000 ; qtot 3.927
  1841   HC   113   TYR   HB2 1841     0.029500      1.00800 ; qtot 3.957
  1842   HC   113   TYR   HB3 1842     0.029500      1.00800 ; qtot 3.986
  1843   CA   113   TYR    CG 1843    -0.001100     12.01000 ; qtot 3.985
  1844   CA   113   TYR   CD1 1844    -0.190600     12.01000 ; qtot 3.794
  1845   HA   113   TYR   HD1 1845     0.169900      1.00800 ; qtot 3.964
  1846   CA   113   TYR   CE1 1846    -0.234100     12.01000 ; qtot 3.730
  1847   HA   113   TYR   HE1 1847     0.165600      1.00800 ; qtot 3.896
  1848    C   113   TYR    CZ 1848     0.322600     12.01000 ; qtot 4.218
  1849   OH   113   TYR    OH 1849    -0.557900     16.00000 ; qtot 3.661
  1850   HO   113   TYR    HH 1850     0.399200      1.00800 ; qtot 4.060
  1851   CA   113   TYR   CE2 1851    -0.234100     12.01000 ; qtot 3.826
  1852   HA   113   TYR   HE2 1852     0.165600      1.00800 ; qtot 3.991
  1853   CA   113   TYR   CD2 1853    -0.190600     12.01000 ; qtot 3.801
  1854   HA   113   TYR   HD2 1854     0.169900      1.00800 ; qtot 3.971
  1855    C   113   TYR     C 1855     0.597300     12.01000 ; qtot 4.568
  1856    O   113   TYR     O 1856    -0.567900     16.00000 ; qtot 4.000
  1857    N   114   PRO     N 1857    -0.254800     14.01000 ; qtot 3.745
  1858   CT   114   PRO    CD 1858     0.019200     12.01000 ; qtot 3.764
  1859   H1   114   PRO   HD2 1859     0.039100      1.00800 ; qtot 3.803
  1860   H1   114   PRO   HD3 1860     0.039100      1.00800 ; qtot 3.843
  1861   CT   114   PRO    CG 1861     0.018900     12.01000 ; qtot 3.861
  1862   HC   114   PRO   HG2 1862     0.021300      1.00800 ; qtot 3.883
  1863   HC   114   PRO   HG3 1863     0.021300      1.00800 ; qtot 3.904
  1864   CT   114   PRO    CB 1864    -0.007000     12.01000 ; qtot 3.897
  1865   HC   114   PRO   HB2 1865     0.025300      1.00800 ; qtot 3.922
  1866   HC   114   PRO   HB3 1866     0.025300      1.00800 ; qtot 3.948
  1867   CX   114   PRO    CA 1867    -0.026600     12.01000 ; qtot 3.921
  1868   H1   114   PRO    HA 1868     0.064100      1.00800 ; qtot 3.985
  1869    C   114   PRO     C 1869     0.589600     12.01000 ; qtot 4.575
  1870    O   114   PRO     O 1870    -0.574800     16.00000 ; qtot 4.000
  1871    N   115   PHE     N 1871    -0.415700     14.01000 ; qtot 3.584
  1872    H   115   PHE     H 1872     0.271900      1.00800 ; qtot 3.856
  1873   CX   115   PHE    CA 1873    -0.002400     12.01000 ; qtot 3.854
  1874   H1   115   PHE    HA 1874     0.097800      1.00800 ; qtot 3.952
  1875   CT   115   PHE    CB 1875    -0.034300     12.01000 ; qtot 3.917
  1876   HC   115   PHE   HB2 1876     0.029500      1.00800 ; qtot 3.947
  1877   HC   115   PHE   HB3 1877     0.029500      1.00800 ; qtot 3.976
  1878   CA   115   PHE    CG 1878     0.011800     12.01000 ; qtot 3.988
  1879   CA   115   PHE   CD1 1879    -0.125600     12.01000 ; qtot 3.862
  1880   HA   115   PHE   HD1 1880     0.133000      1.00800 ; qtot 3.995
  1881   CA   115   PHE   CE1 1881    -0.170400     12.01000 ; qtot 3.825
  1882   HA   115   PHE   HE1 1882     0.143000      1.00800 ; qtot 3.968
  1883   CA   115   PHE    CZ 1883    -0.107200     12.01000 ; qtot 3.861
  1884   HA   115   PHE    HZ 1884     0.129700      1.00800 ; qtot 3.991
  1885   CA   115   PHE   CE2 1885    -0.170400     12.01000 ; qtot 3.820
  1886   HA   115   PHE   HE2 1886     0.143000      1.00800 ; qtot 3.963
  1887   CA   115   PHE   CD2 1887    -0.125600     12.01000 ; qtot 3.838
  1888   HA   115   PHE   HD2 1888     0.133000      1.00800 ; qtot 3.971
  1889    C   115   PHE     C 1889     0.597300     12.01000 ; qtot 4.568
  1890    O   115   PHE     O 1890    -0.567900     16.00000 ; qtot 4.000
  1891    N   116   THR     N 1891    -0.415700     14.01000 ; qtot 3.584
  1892    H   116   THR     H 1892     0.271900      1.00800 ; qtot 3.856
  1893   CX   116   THR    CA 1893    -0.038900     12.01000 ; qtot 3.817
  1894   H1   116   THR    HA 1894     0.100700      1.00800 ; qtot 3.918
  1895  A3C   116   THR    CB 1895     0.365400     12.01000 ; qtot 4.283
  1896   H1   116   THR    HB 1896     0.004300      1.00800 ; qtot 4.288
  1897   CT   116   THR   CG2 1897    -0.243800     12.01000 ; qtot 4.044
  1898   HC   116   THR  HG21 1898     0.064200      1.00800 ; qtot 4.108
  1899   HC   116   THR  HG22 1899     0.064200      1.00800 ; qtot 4.172
  1900   HC   116   THR  HG23 1900     0.064200      1.00800 ; qtot 4.236
  1901   OH   116   THR   OG1 1901    -0.676100     16.00000 ; qtot 3.560
  1902   HO   116   THR   HG1 1902     0.410200      1.00800 ; qtot 3.971
  1903    C   116   THR     C 1903     0.597300     12.01000 ; qtot 4.568
  1904    O   116   THR     O 1904    -0.567900     16.00000 ; qtot 4.000
  1905    N   117   PHE     N 1905    -0.415700     14.01000 ; qtot 3.584
  1906    H   117   PHE     H 1906     0.271900      1.00800 ; qtot 3.856
  1907   CX   117   PHE    CA 1907    -0.002400     12.01000 ; qtot 3.854
  1908   H1   117   PHE    HA 1908     0.097800      1.00800 ; qtot 3.952
  1909   CT   117   PHE    CB 1909    -0.034300     12.01000 ; qtot 3.917
  1910   HC   117   PHE   HB2 1910     0.029500      1.00800 ; qtot 3.947
  1911   HC   117   PHE   HB3 1911     0.029500      1.00800 ; qtot 3.976
  1912   CA   117   PHE    CG 1912     0.011800     12.01000 ; qtot 3.988
  1913   CA   117   PHE   CD1 1913    -0.125600     12.01000 ; qtot 3.862
  1914   HA   117   PHE   HD1 1914     0.133000      1.00800 ; qtot 3.995
  1915   CA   117   PHE   CE1 1915    -0.170400     12.01000 ; qtot 3.825
  1916   HA   117   PHE   HE1 1916     0.143000      1.00800 ; qtot 3.968
  1917   CA   117   PHE    CZ 1917    -0.107200     12.01000 ; qtot 3.861
  1918   HA   117   PHE    HZ 1918     0.129700      1.00800 ; qtot 3.991
  1919   CA   117   PHE   CE2 1919    -0.170400     12.01000 ; qtot 3.820
  1920   HA   117   PHE   HE2 1920     0.143000      1.00800 ; qtot 3.963
  1921   CA   117   PHE   CD2 1921    -0.125600     12.01000 ; qtot 3.838
  1922   HA   117   PHE   HD2 1922     0.133000      1.00800 ; qtot 3.971
  1923    C   117   PHE     C 1923     0.597300     12.01000 ; qtot 4.568
  1924    O   117   PHE     O 1924    -0.567900     16.00000 ; qtot 4.000
  1925    N   118   GLU     N 1925    -0.516300     14.01000 ; qtot 3.484
  1926    H   118   GLU     H 1926     0.293600      1.00800 ; qtot 3.777
  1927   CX   118   GLU    CA 1927     0.039700     12.01000 ; qtot 3.817
  1928   H1   118   GLU    HA 1928     0.110500      1.00800 ; qtot 3.927
  1929  A2C   118   GLU    CB 1929     0.056000     12.01000 ; qtot 3.983
  1930   HC   118   GLU   HB2 1930    -0.017300      1.00800 ; qtot 3.966
  1931   HC   118   GLU   HB3 1931    -0.017300      1.00800 ; qtot 3.949
  1932  A2C   118   GLU    CG 1932     0.013600     12.01000 ; qtot 3.962
  1933   HC   118   GLU   HG2 1933    -0.042500      1.00800 ; qtot 3.920
  1934   HC   118   GLU   HG3 1934    -0.042500      1.00800 ; qtot 3.877
  1935   CO   118   GLU    CD 1935     0.805400     12.01000 ; qtot 4.683
  1936   O2   118   GLU   OE1 1936    -0.818800     16.00000 ; qtot 3.864
  1937   O2   118   GLU   OE2 1937    -0.818800     16.00000 ; qtot 3.045
  1938    C   118   GLU     C 1938     0.536600     12.01000 ; qtot 3.582
  1939    O   118   GLU     O 1939    -0.581900     16.00000 ; qtot 3.000
  1940    N   119   ILE     N 1940    -0.415700     14.01000 ; qtot 2.584
  1941    H   119   ILE     H 1941     0.271900      1.00800 ; qtot 2.856
  1942   CX   119   ILE    CA 1942    -0.059700     12.01000 ; qtot 2.796
  1943   H1   119   ILE    HA 1943     0.086900      1.00800 ; qtot 2.883
  1944  A3C   119   ILE    CB 1944     0.130300     12.01000 ; qtot 3.014
  1945   HC   119   ILE    HB 1945     0.018700      1.00800 ; qtot 3.032
  1946   CT   119   ILE   CG2 1946    -0.320400     12.01000 ; qtot 2.712
  1947   HC   119   ILE  HG21 1947     0.088200      1.00800 ; qtot 2.800
  1948   HC   119   ILE  HG22 1948     0.088200      1.00800 ; qtot 2.888
  1949   HC   119   ILE  HG23 1949     0.088200      1.00800 ; qtot 2.977
  1950  A2C   119   ILE   CG1 1950    -0.043000     12.01000 ; qtot 2.934
  1951   HC   119   ILE  HG12 1951     0.023600      1.00800 ; qtot 2.957
  1952   HC   119   ILE  HG13 1952     0.023600      1.00800 ; qtot 2.981
  1953   CT   119   ILE   CD1 1953    -0.066000     12.01000 ; qtot 2.915
  1954   HC   119   ILE  HD11 1954     0.018600      1.00800 ; qtot 2.933
  1955   HC   119   ILE  HD12 1955     0.018600      1.00800 ; qtot 2.952
  1956   HC   119   ILE  HD13 1956     0.018600      1.00800 ; qtot 2.971
  1957    C   119   ILE     C 1957     0.597300     12.01000 ; qtot 3.568
  1958    O   119   ILE     O 1958    -0.567900     16.00000 ; qtot 3.000
  1959    N   120   PRO     N 1959    -0.254800     14.01000 ; qtot 2.745
  1960   CT   120   PRO    CD 1960     0.019200     12.01000 ; qtot 2.764
  1961   H1   120   PRO   HD2 1961     0.039100      1.00800 ; qtot 2.803
  1962   H1   120   PRO   HD3 1962     0.039100      1.00800 ; qtot 2.843
  1963   CT   120   PRO    CG 1963     0.018900     12.01000 ; qtot 2.861
  1964   HC   120   PRO   HG2 1964     0.021300      1.00800 ; qtot 2.883
  1965   HC   120   PRO   HG3 1965     0.021300      1.00800 ; qtot 2.904
  1966   CT   120   PRO    CB 1966    -0.007000     12.01000 ; qtot 2.897
  1967   HC   120   PRO   HB2 1967     0.025300      1.00800 ; qtot 2.922
  1968   HC   120   PRO   HB3 1968     0.025300      1.00800 ; qtot 2.948
  1969   CX   120   PRO    CA 1969    -0.026600     12.01000 ; qtot 2.921
  1970   H1   120   PRO    HA 1970     0.064100      1.00800 ; qtot 2.985
  1971    C   120   PRO     C 1971     0.589600     12.01000 ; qtot 3.575
  1972    O   120   PRO     O 1972    -0.574800     16.00000 ; qtot 3.000
  1973    N   121   PRO     N 1973    -0.254800     14.01000 ; qtot 2.745
  1974   CT   121   PRO    CD 1974     0.019200     12.01000 ; qtot 2.764
  1975   H1   121   PRO   HD2 1975     0.039100      1.00800 ; qtot 2.803
  1976   H1   121   PRO   HD3 1976     0.039100      1.00800 ; qtot 2.843
  1977   CT   121   PRO    CG 1977     0.018900     12.01000 ; qtot 2.861
  1978   HC   121   PRO   HG2 1978     0.021300      1.00800 ; qtot 2.883
  1979   HC   121   PRO   HG3 1979     0.021300      1.00800 ; qtot 2.904
  1980   CT   121   PRO    CB 1980    -0.007000     12.01000 ; qtot 2.897
  1981   HC   121   PRO   HB2 1981     0.025300      1.00800 ; qtot 2.922
  1982   HC   121   PRO   HB3 1982     0.025300      1.00800 ; qtot 2.948
  1983   CX   121   PRO    CA 1983    -0.026600     12.01000 ; qtot 2.921
  1984   H1   121   PRO    HA 1984     0.064100      1.00800 ; qtot 2.985
  1985    C   121   PRO     C 1985     0.589600     12.01000 ; qtot 3.575
  1986    O   121   PRO     O 1986    -0.574800     16.00000 ; qtot 3.000
  1987    N   122   ASN     N 1987    -0.415700     14.01000 ; qtot 2.584
  1988    H   122   ASN     H 1988     0.271900      1.00800 ; qtot 2.856
  1989   CX   122   ASN    CA 1989     0.014300     12.01000 ; qtot 2.870
  1990   H1   122   ASN    HA 1990     0.104800      1.00800 ; qtot 2.975
  1991  A2C   122   ASN    CB 1991    -0.204100     12.01000 ; qtot 2.771
  1992   HC   122   ASN   HB2 1992     0.079700      1.00800 ; qtot 2.851
  1993   HC   122   ASN   HB3 1993     0.079700      1.00800 ; qtot 2.931
  1994    C   122   ASN    CG 1994     0.713000     12.01000 ; qtot 3.644
  1995    O   122   ASN   OD1 1995    -0.593100     16.00000 ; qtot 3.050
  1996    N   122   ASN   ND2 1996    -0.919100     14.01000 ; qtot 2.131
  1997    H   122   ASN  HD21 1997     0.419600      1.00800 ; qtot 2.551
  1998    H   122   ASN  HD22 1998     0.419600      1.00800 ; qtot 2.971
  1999    C   122   ASN     C 1999     0.597300     12.01000 ; qtot 3.568
  2000    O   122   ASN     O 2000    -0.567900     16.00000 ; qtot 3.000
  2001    N   123   LEU     N 2001    -0.415700     14.01000 ; qtot 2.584
  2002    H   123   LEU     H 2002     0.271900      1.00800 ; qtot 2.856
  2003   CX   123   LEU    CA 2003    -0.051800     12.01000 ; qtot 2.804
  2004   H1   123   LEU    HA 2004     0.092200      1.00800 ; qtot 2.897
  2005  A2C   123   LEU    CB 2005    -0.110200     12.01000 ; qtot 2.786
  2006   HC   123   LEU   HB2 2006     0.045700      1.00800 ; qtot 2.832
  2007   HC   123   LEU   HB3 2007     0.045700      1.00800 ; qtot 2.878
  2008  A3C   123   LEU    CG 2008     0.353100     12.01000 ; qtot 3.231
  2009   HC   123   LEU    HG 2009    -0.036100      1.00800 ; qtot 3.195
  2010   CT   123   LEU   CD1 2010    -0.412100     12.01000 ; qtot 2.783
  2011   HC   123   LEU  HD11 2011     0.100000      1.00800 ; qtot 2.883
  2012   HC   123   LEU  HD12 2012     0.100000      1.00800 ; qtot 2.983
  2013   HC   123   LEU  HD13 2013     0.100000      1.00800 ; qtot 3.083
  2014   CT   123   LEU   CD2 2014    -0.412100     12.01000 ; qtot 2.671
  2015   HC   123   LEU  HD21 2015     0.100000      1.00800 ; qtot 2.771
  2016   HC   123   LEU  HD22 2016     0.100000      1.00800 ; qtot 2.871
  2017   HC   123   LEU  HD23 2017     0.100000      1.00800 ; qtot 2.971
  2018    C   123   LEU     C 2018     0.597300     12.01000 ; qtot 3.568
  2019    O   123   LEU     O 2019    -0.567900     16.00000 ; qtot 3.000
  2020    N   124   PRO     N 2020    -0.254800     14.01000 ; qtot 2.745
  2021   CT   124   PRO    CD 2021     0.019200     12.01000 ; qtot 2.764
  2022   H1   124   PRO   HD2 2022     0.039100      1.00800 ; qtot 2.803
  2023   H1   124   PRO   HD3 2023     0.039100      1.00800 ; qtot 2.843
  2024   CT   124   PRO    CG 2024     0.018900     12.01000 ; qtot 2.861
  2025   HC   124   PRO   HG2 2025     0.021300      1.00800 ; qtot 2.883
  2026   HC   124   PRO   HG3 2026     0.021300      1.00800 ; qtot 2.904
  2027   CT   124   PRO    CB 2027    -0.007000     12.01000 ; qtot 2.897
  2028   HC   124   PRO   HB2 2028     0.025300      1.00800 ; qtot 2.922
  2029   HC   124   PRO   HB3 2029     0.025300      1.00800 ; qtot 2.948
  2030   CX   124   PRO    CA 2030    -0.026600     12.01000 ; qtot 2.921
  2031   H1   124   PRO    HA 2031     0.064100      1.00800 ; qtot 2.985
  2032    C   124   PRO     C 2032     0.589600     12.01000 ; qtot 3.575
  2033    O   124   PRO     O 2033    -0.574800     16.00000 ; qtot 3.000
  2034    N   125   CYS     N 2034    -0.415700     14.01000 ; qtot 2.584
  2035    H   125   CYS     H 2035     0.271900      1.00800 ; qtot 2.856
  2036   CX   125   CYS    CA 2036     0.021300     12.01000 ; qtot 2.877
  2037   H1   125   CYS    HA 2037     0.112400      1.00800 ; qtot 2.990
  2038  A2C   125   CYS    CB 2038    -0.123100     12.01000 ; qtot 2.867
  2039   H1   125   CYS   HB2 2039     0.111200      1.00800 ; qtot 2.978
  2040   H1   125   CYS   HB3 2040     0.111200      1.00800 ; qtot 3.089
  2041   SH   125   CYS    SG 2041    -0.311900     32.06000 ; qtot 2.777
  2042   HS   125   CYS    HG 2042     0.193300      1.00800 ; qtot 2.971
  2043    C   125   CYS     C 2043     0.597300     12.01000 ; qtot 3.568
  2044    O   125   CYS     O 2044    -0.567900     16.00000 ; qtot 3.000
  2045    N   126   SER     N 2045    -0.415700     14.01000 ; qtot 2.584
  2046    H   126   SER     H 2046     0.271900      1.00800 ; qtot 2.856
  2047   CX   126   SER    CA 2047    -0.024900     12.01000 ; qtot 2.831
  2048   H1   126   SER    HA 2048     0.084300      1.00800 ; qtot 2.916
  2049  A2C   126   SER    CB 2049     0.211700     12.01000 ; qtot 3.127
  2050   H1   126   SER   HB2 2050     0.035200      1.00800 ; qtot 3.162
  2051   H1   126   SER   HB3 2051     0.035200      1.00800 ; qtot 3.198
  2052   OH   126   SER    OG 2052    -0.654600     16.00000 ; qtot 2.543
  2053   HO   126   SER    HG 2053     0.427500      1.00800 ; qtot 2.971
  2054    C   126   SER     C 2054     0.597300     12.01000 ; qtot 3.568
  2055    O   126   SER     O 2055    -0.567900     16.00000 ; qtot 3.000
  2056    N   127   VAL     N 2056    -0.415700     14.01000 ; qtot 2.584
  2057    H   127   VAL     H 2057     0.271900      1.00800 ; qtot 2.856
  2058   CX   127   VAL    CA 2058    -0.087500     12.01000 ; qtot 2.769
  2059   H1   127   VAL    HA 2059     0.096900      1.00800 ; qtot 2.866
  2060  A3C   127   VAL    CB 2060     0.298500     12.01000 ; qtot 3.164
  2061   HC   127   VAL    HB 2061    -0.029700      1.00800 ; qtot 3.134
  2062   CT   127   VAL   CG1 2062    -0.319200     12.01000 ; qtot 2.815
  2063   HC   127   VAL  HG11 2063     0.079100      1.00800 ; qtot 2.894
  2064   HC   127   VAL  HG12 2064     0.079100      1.00800 ; qtot 2.973
  2065   HC   127   VAL  HG13 2065     0.079100      1.00800 ; qtot 3.052
  2066   CT   127   VAL   CG2 2066    -0.319200     12.01000 ; qtot 2.733
  2067   HC   127   VAL  HG21 2067     0.079100      1.00800 ; qtot 2.812
  2068   HC   127   VAL  HG22 2068     0.079100      1.00800 ; qtot 2.891
  2069   HC   127   VAL  HG23 2069     0.079100      1.00800 ; qtot 2.971
  2070    C   127   VAL     C 2070     0.597300     12.01000 ; qtot 3.568
  2071    O   127   VAL     O 2071    -0.567900     16.00000 ; qtot 3.000
  2072    N   128   THR     N 2072    -0.415700     14.01000 ; qtot 2.584
  2073    H   128   THR     H 2073     0.271900      1.00800 ; qtot 2.856
  2074   CX   128   THR    CA 2074    -0.038900     12.01000 ; qtot 2.817
  2075   H1   128   THR    HA 2075     0.100700      1.00800 ; qtot 2.918
  2076  A3C   128   THR    CB 2076     0.365400     12.01000 ; qtot 3.283
  2077   H1   128   THR    HB 2077     0.004300      1.00800 ; qtot 3.288
  2078   CT   128   THR   CG2 2078    -0.243800     12.01000 ; qtot 3.044
  2079   HC   128   THR  HG21 2079     0.064200      1.00800 ; qtot 3.108
  2080   HC   128   THR  HG22 2080     0.064200      1.00800 ; qtot 3.172
  2081   HC   128   THR  HG23 2081     0.064200      1.00800 ; qtot 3.236
  2082   OH   128   THR   OG1 2082    -0.676100     16.00000 ; qtot 2.560
  2083   HO   128   THR   HG1 2083     0.410200      1.00800 ; qtot 2.971
  2084    C   128   THR     C 2084     0.597300     12.01000 ; qtot 3.568
  2085    O   128   THR     O 2085    -0.567900     16.00000 ; qtot 3.000
  2086    N   129   LEU     N 2086    -0.415700     14.01000 ; qtot 2.584
  2087    H   129   LEU     H 2087     0.271900      1.00800 ; qtot 2.856
  2088   CX   129   LEU    CA 2088    -0.051800     12.01000 ; qtot 2.804
  2089   H1   129   LEU    HA 2089     0.092200      1.00800 ; qtot 2.897
  2090  A2C   129   LEU    CB 2090    -0.110200     12.01000 ; qtot 2.786
  2091   HC   129   LEU   HB2 2091     0.045700      1.00800 ; qtot 2.832
  2092   HC   129   LEU   HB3 2092     0.045700      1.00800 ; qtot 2.878
  2093  A3C   129   LEU    CG 2093     0.353100     12.01000 ; qtot 3.231
  2094   HC   129   LEU    HG 2094    -0.036100      1.00800 ; qtot 3.195
  2095   CT   129   LEU   CD1 2095    -0.412100     12.01000 ; qtot 2.783
  2096   HC   129   LEU  HD11 2096     0.100000      1.00800 ; qtot 2.883
  2097   HC   129   LEU  HD12 2097     0.100000      1.00800 ; qtot 2.983
  2098   HC   129   LEU  HD13 2098     0.100000      1.00800 ; qtot 3.083
  2099   CT   129   LEU   CD2 2099    -0.412100     12.01000 ; qtot 2.671
  2100   HC   129   LEU  HD21 2100     0.100000      1.00800 ; qtot 2.771
  2101   HC   129   LEU  HD22 2101     0.100000      1.00800 ; qtot 2.871
  2102   HC   129   LEU  HD23 2102     0.100000      1.00800 ; qtot 2.971
  2103    C   129   LEU     C 2103     0.597300     12.01000 ; qtot 3.568
  2104    O   129   LEU     O 2104    -0.567900     16.00000 ; qtot 3.000
  2105    N   130   GLN     N 2105    -0.415700     14.01000 ; qtot 2.584
  2106    H   130   GLN     H 2106     0.271900      1.00800 ; qtot 2.856
  2107   CX   130   GLN    CA 2107    -0.003100     12.01000 ; qtot 2.853
  2108   H1   130   GLN    HA 2108     0.085000      1.00800 ; qtot 2.938
  2109  A2C   130   GLN    CB 2109    -0.003600     12.01000 ; qtot 2.934
  2110   HC   130   GLN   HB2 2110     0.017100      1.00800 ; qtot 2.952
  2111   HC   130   GLN   HB3 2111     0.017100      1.00800 ; qtot 2.969
  2112  A2C   130   GLN    CG 2112    -0.064500     12.01000 ; qtot 2.904
  2113   HC   130   GLN   HG2 2113     0.035200      1.00800 ; qtot 2.939
  2114   HC   130   GLN   HG3 2114     0.035200      1.00800 ; qtot 2.975
  2115    C   130   GLN    CD 2115     0.695100     12.01000 ; qtot 3.670
  2116    O   130   GLN   OE1 2116    -0.608600     16.00000 ; qtot 3.061
  2117    N   130   GLN   NE2 2117    -0.940700     14.01000 ; qtot 2.120
  2118    H   130   GLN  HE21 2118     0.425100      1.00800 ; qtot 2.545
  2119    H   130   GLN  HE22 2119     0.425100      1.00800 ; qtot 2.971
  2120    C   130   GLN     C 2120     0.597300     12.01000 ; qtot 3.568
  2121    O   130   GLN     O 2121    -0.567900     16.00000 ; qtot 3.000
  2122    N   131   PRO     N 2122    -0.254800     14.01000 ; qtot 2.745
  2123   CT   131   PRO    CD 2123     0.019200     12.01000 ; qtot 2.764
  2124   H1   131   PRO   HD2 2124     0.039100      1.00800 ; qtot 2.803
  2125   H1   131   PRO   HD3 2125     0.039100      1.00800 ; qtot 2.843
  2126   CT   131   PRO    CG 2126     0.018900     12.01000 ; qtot 2.861
  2127   HC   131   PRO   HG2 2127     0.021300      1.00800 ; qtot 2.883
  2128   HC   131   PRO   HG3 2128     0.021300      1.00800 ; qtot 2.904
  2129   CT   131   PRO    CB 2129    -0.007000     12.01000 ; qtot 2.897
  2130   HC   131   PRO   HB2 2130     0.025300      1.00800 ; qtot 2.922
  2131   HC   131   PRO   HB3 2131     0.025300      1.00800 ; qtot 2.948
  2132   CX   131   PRO    CA 2132    -0.026600     12.01000 ; qtot 2.921
  2133   H1   131   PRO    HA 2133     0.064100      1.00800 ; qtot 2.985
  2134    C   131   PRO     C 2134     0.589600     12.01000 ; qtot 3.575
  2135    O   131   PRO     O 2135    -0.574800     16.00000 ; qtot 3.000
  2136    N   132   GLY     N 2136    -0.415700     14.01000 ; qtot 2.584
  2137    H   132   GLY     H 2137     0.271900      1.00800 ; qtot 2.856
  2138   CX   132   GLY    CA 2138    -0.025200     12.01000 ; qtot 2.831
  2139   H1   132   GLY   HA2 2139     0.069800      1.00800 ; qtot 2.901
  2140   H1   132   GLY   HA3 2140     0.069800      1.00800 ; qtot 2.971
  2141    C   132   GLY     C 2141     0.597300     12.01000 ; qtot 3.568
  2142    O   132   GLY     O 2142    -0.567900     16.00000 ; qtot 3.000
  2143    N   133   PRO     N 2143    -0.254800     14.01000 ; qtot 2.745
  2144   CT   133   PRO    CD 2144     0.019200     12.01000 ; qtot 2.764
  2145   H1   133   PRO   HD2 2145     0.039100      1.00800 ; qtot 2.803
  2146   H1   133   PRO   HD3 2146     0.039100      1.00800 ; qtot 2.843
  2147   CT   133   PRO    CG 2147     0.018900     12.01000 ; qtot 2.861
  2148   HC   133   PRO   HG2 2148     0.021300      1.00800 ; qtot 2.883
  2149   HC   133   PRO   HG3 2149     0.021300      1.00800 ; qtot 2.904
  2150   CT   133   PRO    CB 2150    -0.007000     12.01000 ; qtot 2.897
  2151   HC   133   PRO   HB2 2151     0.025300      1.00800 ; qtot 2.922
  2152   HC   133   PRO   HB3 2152     0.025300      1.00800 ; qtot 2.948
  2153   CX   133   PRO    CA 2153    -0.026600     12.01000 ; qtot 2.921
  2154   H1   133   PRO    HA 2154     0.064100      1.00800 ; qtot 2.985
  2155    C   133   PRO     C 2155     0.589600     12.01000 ; qtot 3.575
  2156    O   133   PRO     O 2156    -0.574800     16.00000 ; qtot 3.000
  2157    N   134   GLU     N 2157    -0.516300     14.01000 ; qtot 2.484
  2158    H   134   GLU     H 2158     0.293600      1.00800 ; qtot 2.777
  2159   CX   134   GLU    CA 2159     0.039700     12.01000 ; qtot 2.817
  2160   H1   134   GLU    HA 2160     0.110500      1.00800 ; qtot 2.927
  2161  A2C   134   GLU    CB 2161     0.056000     12.01000 ; qtot 2.983
  2162   HC   134   GLU   HB2 2162    -0.017300      1.00800 ; qtot 2.966
  2163   HC   134   GLU   HB3 2163    -0.017300      1.00800 ; qtot 2.949
  2164  A2C   134   GLU    CG 2164     0.013600     12.01000 ; qtot 2.962
  2165   HC   134   GLU   HG2 2165    -0.042500      1.00800 ; qtot 2.920
  2166   HC   134   GLU   HG3 2166    -0.042500      1.00800 ; qtot 2.877
  2167   CO   134   GLU    CD 2167     0.805400     12.01000 ; qtot 3.683
  2168   O2   134   GLU   OE1 2168    -0.818800     16.00000 ; qtot 2.864
  2169   O2   134   GLU   OE2 2169    -0.818800     16.00000 ; qtot 2.045
  2170    C   134   GLU     C 2170     0.536600     12.01000 ; qtot 2.582
  2171    O   134   GLU     O 2171    -0.581900     16.00000 ; qtot 2.000
  2172    N   135   ASP     N 2172    -0.516300     14.01000 ; qtot 1.484
  2173    H   135   ASP     H 2173     0.293600      1.00800 ; qtot 1.777
  2174   CX   135   ASP    CA 2174     0.038100     12.01000 ; qtot 1.815
  2175   H1   135   ASP    HA 2175     0.088000      1.00800 ; qtot 1.903
  2176  A2C   135   ASP    CB 2176    -0.030300     12.01000 ; qtot 1.873
  2177   HC   135   ASP   HB2 2177    -0.012200      1.00800 ; qtot 1.861
  2178   HC   135   ASP   HB3 2178    -0.012200      1.00800 ; qtot 1.849
  2179   CO   135   ASP    CG 2179     0.799400     12.01000 ; qtot 2.648
  2180   O2   135   ASP   OD1 2180    -0.801400     16.00000 ; qtot 1.847
  2181   O2   135   ASP   OD2 2181    -0.801400     16.00000 ; qtot 1.045
  2182    C   135   ASP     C 2182     0.536600     12.01000 ; qtot 1.582
  2183    O   135   ASP     O 2183    -0.581900     16.00000 ; qtot 1.000
  2184    N   136   THR     N 2184    -0.415700     14.01000 ; qtot 0.584
  2185    H   136   THR     H 2185     0.271900      1.00800 ; qtot 0.856
  2186   CX   136   THR    CA 2186    -0.038900     12.01000 ; qtot 0.817
  2187   H1   136   THR    HA 2187     0.100700      1.00800 ; qtot 0.918
  2188  A3C   136   THR    CB 2188     0.365400     12.01000 ; qtot 1.283
  2189   H1   136   THR    HB 2189     0.004300      1.00800 ; qtot 1.288
  2190   CT   136   THR   CG2 2190    -0.243800     12.01000 ; qtot 1.044
  2191   HC   136   THR  HG21 2191     0.064200      1.00800 ; qtot 1.108
  2192   HC   136   THR  HG22 2192     0.064200      1.00800 ; qtot 1.172
  2193   HC   136   THR  HG23 2193     0.064200      1.00800 ; qtot 1.236
  2194   OH   136   THR   OG1 2194    -0.676100     16.00000 ; qtot 0.560
  2195   HO   136   THR   HG1 2195     0.410200      1.00800 ; qtot 0.971
  2196    C   136   THR     C 2196     0.597300     12.01000 ; qtot 1.568
  2197    O   136   THR     O 2197    -0.567900     16.00000 ; qtot 1.000
  2198    N   137   GLY     N 2198    -0.415700     14.01000 ; qtot 0.584
  2199    H   137   GLY     H 2199     0.271900      1.00800 ; qtot 0.856
  2200   CX   137   GLY    CA 2200    -0.025200     12.01000 ; qtot 0.831
  2201   H1   137   GLY   HA2 2201     0.069800      1.00800 ; qtot 0.901
  2202   H1   137   GLY   HA3 2202     0.069800      1.00800 ; qtot 0.971
  2203    C   137   GLY     C 2203     0.597300     12.01000 ; qtot 1.568
  2204    O   137   GLY     O 2204    -0.567900     16.00000 ; qtot 1.000
  2205    N   138   LYS     N 2205    -0.347900     14.01000 ; qtot 0.652
  2206    H   138   LYS     H 2206     0.274700      1.00800 ; qtot 0.927
  2207   CX   138   LYS    CA 2207    -0.240000     12.01000 ; qtot 0.687
  2208   H1   138   LYS    HA 2208     0.142600      1.00800 ; qtot 0.829
  2209   C8   138   LYS    CB 2209    -0.009400     12.01000 ; qtot 0.820
  2210   HC   138   LYS   HB2 2210     0.036200      1.00800 ; qtot 0.856
  2211   HC   138   LYS   HB3 2211     0.036200      1.00800 ; qtot 0.892
  2212   C8   138   LYS    CG 2212     0.018700     12.01000 ; qtot 0.911
  2213   HC   138   LYS   HG2 2213     0.010300      1.00800 ; qtot 0.921
  2214   HC   138   LYS   HG3 2214     0.010300      1.00800 ; qtot 0.932
  2215   C8   138   LYS    CD 2215    -0.047900     12.01000 ; qtot 0.884
  2216   HC   138   LYS   HD2 2216     0.062100      1.00800 ; qtot 0.946
  2217   HC   138   LYS   HD3 2217     0.062100      1.00800 ; qtot 1.008
  2218   C8   138   LYS    CE 2218    -0.014300     12.01000 ; qtot 0.994
  2219   HP   138   LYS   HE2 2219     0.113500      1.00800 ; qtot 1.107
  2220   HP   138   LYS   HE3 2220     0.113500      1.00800 ; qtot 1.221
  2221   N3   138   LYS    NZ 2221    -0.385400     14.01000 ; qtot 0.835
  2222    H   138   LYS   HZ1 2222     0.340000      1.00800 ; qtot 1.175
  2223    H   138   LYS   HZ2 2223     0.340000      1.00800 ; qtot 1.515
  2224    H   138   LYS   HZ3 2224     0.340000      1.00800 ; qtot 1.855
  2225    C   138   LYS     C 2225     0.734100     12.01000 ; qtot 2.589
  2226    O   138   LYS     O 2226    -0.589400     16.00000 ; qtot 2.000
  2227    N   139   ALA     N 2227    -0.415700     14.01000 ; qtot 1.584
  2228    H   139   ALA     H 2228     0.271900      1.00800 ; qtot 1.856
  2229   CX   139   ALA    CA 2229     0.033700     12.01000 ; qtot 1.890
  2230   H1   139   ALA    HA 2230     0.082300      1.00800 ; qtot 1.972
  2231   CT   139   ALA    CB 2231    -0.182500     12.01000 ; qtot 1.790
  2232   HC   139   ALA   HB1 2232     0.060300      1.00800 ; qtot 1.850
  2233   HC   139   ALA   HB2 2233     0.060300      1.00800 ; qtot 1.910
  2234   HC   139   ALA   HB3 2234     0.060300      1.00800 ; qtot 1.971
  2235    C   139   ALA     C 2235     0.597300     12.01000 ; qtot 2.568
  2236    O   139   ALA     O 2236    -0.567900     16.00000 ; qtot 2.000
  2237    N   140   CYS     N 2237    -0.415700     14.01000 ; qtot 1.584
  2238    H   140   CYS     H 2238     0.271900      1.00800 ; qtot 1.856
  2239   CX   140   CYS    CA 2239     0.021300     12.01000 ; qtot 1.877
  2240   H1   140   CYS    HA 2240     0.112400      1.00800 ; qtot 1.990
  2241  A2C   140   CYS    CB 2241    -0.123100     12.01000 ; qtot 1.867
  2242   H1   140   CYS   HB2 2242     0.111200      1.00800 ; qtot 1.978
  2243   H1   140   CYS   HB3 2243     0.111200      1.00800 ; qtot 2.089
  2244   SH   140   CYS    SG 2244    -0.311900     32.06000 ; qtot 1.777
  2245   HS   140   CYS    HG 2245     0.193300      1.00800 ; qtot 1.971
  2246    C   140   CYS     C 2246     0.597300     12.01000 ; qtot 2.568
  2247    O   140   CYS     O 2247    -0.567900     16.00000 ; qtot 2.000
  2248    N   141   GLY     N 2248    -0.415700     14.01000 ; qtot 1.584
  2249    H   141   GLY     H 2249     0.271900      1.00800 ; qtot 1.856
  2250   CX   141   GLY    CA 2250    -0.025200     12.01000 ; qtot 1.831
  2251   H1   141   GLY   HA2 2251     0.069800      1.00800 ; qtot 1.901
  2252   H1   141   GLY   HA3 2252     0.069800      1.00800 ; qtot 1.971
  2253    C   141   GLY     C 2253     0.597300     12.01000 ; qtot 2.568
  2254    O   141   GLY     O 2254    -0.567900     16.00000 ; qtot 2.000
  2255    N   142   VAL     N 2255    -0.415700     14.01000 ; qtot 1.584
  2256    H   142   VAL     H 2256     0.271900      1.00800 ; qtot 1.856
  2257   CX   142   VAL    CA 2257    -0.087500     12.01000 ; qtot 1.769
  2258   H1   142   VAL    HA 2258     0.096900      1.00800 ; qtot 1.866
  2259  A3C   142   VAL    CB 2259     0.298500     12.01000 ; qtot 2.164
  2260   HC   142   VAL    HB 2260    -0.029700      1.00800 ; qtot 2.134
  2261   CT   142   VAL   CG1 2261    -0.319200     12.01000 ; qtot 1.815
  2262   HC   142   VAL  HG11 2262     0.079100      1.00800 ; qtot 1.894
  2263   HC   142   VAL  HG12 2263     0.079100      1.00800 ; qtot 1.973
  2264   HC   142   VAL  HG13 2264     0.079100      1.00800 ; qtot 2.052
  2265   CT   142   VAL   CG2 2265    -0.319200     12.01000 ; qtot 1.733
  2266   HC   142   VAL  HG21 2266     0.079100      1.00800 ; qtot 1.812
  2267   HC   142   VAL  HG22 2267     0.079100      1.00800 ; qtot 1.891
  2268   HC   142   VAL  HG23 2268     0.079100      1.00800 ; qtot 1.971
  2269    C   142   VAL     C 2269     0.597300     12.01000 ; qtot 2.568
  2270    O   142   VAL     O 2270    -0.567900     16.00000 ; qtot 2.000
  2271    N   143   ASP     N 2271    -0.516300     14.01000 ; qtot 1.484
  2272    H   143   ASP     H 2272     0.293600      1.00800 ; qtot 1.777
  2273   CX   143   ASP    CA 2273     0.038100     12.01000 ; qtot 1.815
  2274   H1   143   ASP    HA 2274     0.088000      1.00800 ; qtot 1.903
  2275  A2C   143   ASP    CB 2275    -0.030300     12.01000 ; qtot 1.873
  2276   HC   143   ASP   HB2 2276    -0.012200      1.00800 ; qtot 1.861
  2277   HC   143   ASP   HB3 2277    -0.012200      1.00800 ; qtot 1.849
  2278   CO   143   ASP    CG 2278     0.799400     12.01000 ; qtot 2.648
  2279   O2   143   ASP   OD1 2279    -0.801400     16.00000 ; qtot 1.847
  2280   O2   143   ASP   OD2 2280    -0.801400     16.00000 ; qtot 1.045
  2281    C   143   ASP     C 2281     0.536600     12.01000 ; qtot 1.582
  2282    O   143   ASP     O 2282    -0.581900     16.00000 ; qtot 1.000
  2283    N   144   TYR     N 2283    -0.415700     14.01000 ; qtot 0.584
  2284    H   144   TYR     H 2284     0.271900      1.00800 ; qtot 0.856
  2285   CX   144   TYR    CA 2285    -0.001400     12.01000 ; qtot 0.855
  2286   H1   144   TYR    HA 2286     0.087600      1.00800 ; qtot 0.942
  2287   CT   144   TYR    CB 2287    -0.015200     12.01000 ; qtot 0.927
  2288   HC   144   TYR   HB2 2288     0.029500      1.00800 ; qtot 0.957
  2289   HC   144   TYR   HB3 2289     0.029500      1.00800 ; qtot 0.986
  2290   CA   144   TYR    CG 2290    -0.001100     12.01000 ; qtot 0.985
  2291   CA   144   TYR   CD1 2291    -0.190600     12.01000 ; qtot 0.794
  2292   HA   144   TYR   HD1 2292     0.169900      1.00800 ; qtot 0.964
  2293   CA   144   TYR   CE1 2293    -0.234100     12.01000 ; qtot 0.730
  2294   HA   144   TYR   HE1 2294     0.165600      1.00800 ; qtot 0.896
  2295    C   144   TYR    CZ 2295     0.322600     12.01000 ; qtot 1.218
  2296   OH   144   TYR    OH 2296    -0.557900     16.00000 ; qtot 0.661
  2297   HO   144   TYR    HH 2297     0.399200      1.00800 ; qtot 1.060
  2298   CA   144   TYR   CE2 2298    -0.234100     12.01000 ; qtot 0.826
  2299   HA   144   TYR   HE2 2299     0.165600      1.00800 ; qtot 0.991
  2300   CA   144   TYR   CD2 2300    -0.190600     12.01000 ; qtot 0.801
  2301   HA   144   TYR   HD2 2301     0.169900      1.00800 ; qtot 0.971
  2302    C   144   TYR     C 2302     0.597300     12.01000 ; qtot 1.568
  2303    O   144   TYR     O 2303    -0.567900     16.00000 ; qtot 1.000
  2304    N   145   GLU     N 2304    -0.516300     14.01000 ; qtot 0.484
  2305    H   145   GLU     H 2305     0.293600      1.00800 ; qtot 0.777
  2306   CX   145   GLU    CA 2306     0.039700     12.01000 ; qtot 0.817
  2307   H1   145   GLU    HA 2307     0.110500      1.00800 ; qtot 0.927
  2308  A2C   145   GLU    CB 2308     0.056000     12.01000 ; qtot 0.983
  2309   HC   145   GLU   HB2 2309    -0.017300      1.00800 ; qtot 0.966
  2310   HC   145   GLU   HB3 2310    -0.017300      1.00800 ; qtot 0.949
  2311  A2C   145   GLU    CG 2311     0.013600     12.01000 ; qtot 0.962
  2312   HC   145   GLU   HG2 2312    -0.042500      1.00800 ; qtot 0.920
  2313   HC   145   GLU   HG3 2313    -0.042500      1.00800 ; qtot 0.877
  2314   CO   145   GLU    CD 2314     0.805400     12.01000 ; qtot 1.683
  2315   O2   145   GLU   OE1 2315    -0.818800     16.00000 ; qtot 0.864
  2316   O2   145   GLU   OE2 2316    -0.818800     16.00000 ; qtot 0.045
  2317    C   145   GLU     C 2317     0.536600     12.01000 ; qtot 0.582
  2318    O   145   GLU     O 2318    -0.581900     16.00000 ; qtot -0.000
  2319    N   146   VAL     N 2319    -0.415700     14.01000 ; qtot -0.416
  2320    H   146   VAL     H 2320     0.271900      1.00800 ; qtot -0.144
  2321   CX   146   VAL    CA 2321    -0.087500     12.01000 ; qtot -0.231
  2322   H1   146   VAL    HA 2322     0.096900      1.00800 ; qtot -0.134
  2323  A3C   146   VAL    CB 2323     0.298500     12.01000 ; qtot 0.164
  2324   HC   146   VAL    HB 2324    -0.029700      1.00800 ; qtot 0.134
  2325   CT   146   VAL   CG1 2325    -0.319200     12.01000 ; qtot -0.185
  2326   HC   146   VAL  HG11 2326     0.079100      1.00800 ; qtot -0.106
  2327   HC   146   VAL  HG12 2327     0.079100      1.00800 ; qtot -0.027
  2328   HC   146   VAL  HG13 2328     0.079100      1.00800 ; qtot 0.052
  2329   CT   146   VAL   CG2 2329    -0.319200     12.01000 ; qtot -0.267
  2330   HC   146   VAL  HG21 2330     0.079100      1.00800 ; qtot -0.188
  2331   HC   146   VAL  HG22 2331     0.079100      1.00800 ; qtot -0.109
  2332   HC   146   VAL  HG23 2332     0.079100      1.00800 ; qtot -0.029
  2333    C   146   VAL     C 2333     0.597300     12.01000 ; qtot 0.568
  2334    O   146   VAL     O 2334    -0.567900     16.00000 ; qtot -0.000
  2335    N   147   LYS     N 2335    -0.347900     14.01000 ; qtot -0.348
  2336    H   147   LYS     H 2336     0.274700      1.00800 ; qtot -0.073
  2337   CX   147   LYS    CA 2337    -0.240000     12.01000 ; qtot -0.313
  2338   H1   147   LYS    HA 2338     0.142600      1.00800 ; qtot -0.171
  2339   C8   147   LYS    CB 2339    -0.009400     12.01000 ; qtot -0.180
  2340   HC   147   LYS   HB2 2340     0.036200      1.00800 ; qtot -0.144
  2341   HC   147   LYS   HB3 2341     0.036200      1.00800 ; qtot -0.108
  2342   C8   147   LYS    CG 2342     0.018700     12.01000 ; qtot -0.089
  2343   HC   147   LYS   HG2 2343     0.010300      1.00800 ; qtot -0.079
  2344   HC   147   LYS   HG3 2344     0.010300      1.00800 ; qtot -0.068
  2345   C8   147   LYS    CD 2345    -0.047900     12.01000 ; qtot -0.116
  2346   HC   147   LYS   HD2 2346     0.062100      1.00800 ; qtot -0.054
  2347   HC   147   LYS   HD3 2347     0.062100      1.00800 ; qtot 0.008
  2348   C8   147   LYS    CE 2348    -0.014300     12.01000 ; qtot -0.006
  2349   HP   147   LYS   HE2 2349     0.113500      1.00800 ; qtot 0.107
  2350   HP   147   LYS   HE3 2350     0.113500      1.00800 ; qtot 0.221
  2351   N3   147   LYS    NZ 2351    -0.385400     14.01000 ; qtot -0.165
  2352    H   147   LYS   HZ1 2352     0.340000      1.00800 ; qtot 0.175
  2353    H   147   LYS   HZ2 2353     0.340000      1.00800 ; qtot 0.515
  2354    H   147   LYS   HZ3 2354     0.340000      1.00800 ; qtot 0.855
  2355    C   147   LYS     C 2355     0.734100     12.01000 ; qtot 1.589
  2356    O   147   LYS     O 2356    -0.589400     16.00000 ; qtot 1.000
  2357    N   148   ALA     N 2357    -0.415700     14.01000 ; qtot 0.584
  2358    H   148   ALA     H 2358     0.271900      1.00800 ; qtot 0.856
  2359   CX   148   ALA    CA 2359     0.033700     12.01000 ; qtot 0.890
  2360   H1   148   ALA    HA 2360     0.082300      1.00800 ; qtot 0.972
  2361   CT   148   ALA    CB 2361    -0.182500     12.01000 ; qtot 0.790
  2362   HC   148   ALA   HB1 2362     0.060300      1.00800 ; qtot 0.850
  2363   HC   148   ALA   HB2 2363     0.060300      1.00800 ; qtot 0.910
  2364   HC   148   ALA   HB3 2364     0.060300      1.00800 ; qtot 0.971
  2365    C   148   ALA     C 2365     0.597300     12.01000 ; qtot 1.568
  2366    O   148   ALA     O 2366    -0.567900     16.00000 ; qtot 1.000
  2367    N   149   PHE     N 2367    -0.415700     14.01000 ; qtot 0.584
  2368    H   149   PHE     H 2368     0.271900      1.00800 ; qtot 0.856
  2369   CX   149   PHE    CA 2369    -0.002400     12.01000 ; qtot 0.854
  2370   H1   149   PHE    HA 2370     0.097800      1.00800 ; qtot 0.952
  2371   CT   149   PHE    CB 2371    -0.034300     12.01000 ; qtot 0.917
  2372   HC   149   PHE   HB2 2372     0.029500      1.00800 ; qtot 0.947
  2373   HC   149   PHE   HB3 2373     0.029500      1.00800 ; qtot 0.976
  2374   CA   149   PHE    CG 2374     0.011800     12.01000 ; qtot 0.988
  2375   CA   149   PHE   CD1 2375    -0.125600     12.01000 ; qtot 0.862
  2376   HA   149   PHE   HD1 2376     0.133000      1.00800 ; qtot 0.995
  2377   CA   149   PHE   CE1 2377    -0.170400     12.01000 ; qtot 0.825
  2378   HA   149   PHE   HE1 2378     0.143000      1.00800 ; qtot 0.968
  2379   CA   149   PHE    CZ 2379    -0.107200     12.01000 ; qtot 0.861
  2380   HA   149   PHE    HZ 2380     0.129700      1.00800 ; qtot 0.991
  2381   CA   149   PHE   CE2 2381    -0.170400     12.01000 ; qtot 0.820
  2382   HA   149   PHE   HE2 2382     0.143000      1.00800 ; qtot 0.963
  2383   CA   149   PHE   CD2 2383    -0.125600     12.01000 ; qtot 0.838
  2384   HA   149   PHE   HD2 2384     0.133000      1.00800 ; qtot 0.971
  2385    C   149   PHE     C 2385     0.597300     12.01000 ; qtot 1.568
  2386    O   149   PHE     O 2386    -0.567900     16.00000 ; qtot 1.000
  2387    N   150   CYS     N 2387    -0.415700     14.01000 ; qtot 0.584
  2388    H   150   CYS     H 2388     0.271900      1.00800 ; qtot 0.856
  2389   CX   150   CYS    CA 2389     0.021300     12.01000 ; qtot 0.877
  2390   H1   150   CYS    HA 2390     0.112400      1.00800 ; qtot 0.990
  2391  A2C   150   CYS    CB 2391    -0.123100     12.01000 ; qtot 0.867
  2392   H1   150   CYS   HB2 2392     0.111200      1.00800 ; qtot 0.978
  2393   H1   150   CYS   HB3 2393     0.111200      1.00800 ; qtot 1.089
  2394   SH   150   CYS    SG 2394    -0.311900     32.06000 ; qtot 0.777
  2395   HS   150   CYS    HG 2395     0.193300      1.00800 ; qtot 0.971
  2396    C   150   CYS     C 2396     0.597300     12.01000 ; qtot 1.568
  2397    O   150   CYS     O 2397    -0.567900     16.00000 ; qtot 1.000
  2398    N   151   ALA     N 2398    -0.415700     14.01000 ; qtot 0.584
  2399    H   151   ALA     H 2399     0.271900      1.00800 ; qtot 0.856
  2400   CX   151   ALA    CA 2400     0.033700     12.01000 ; qtot 0.890
  2401   H1   151   ALA    HA 2401     0.082300      1.00800 ; qtot 0.972
  2402   CT   151   ALA    CB 2402    -0.182500     12.01000 ; qtot 0.790
  2403   HC   151   ALA   HB1 2403     0.060300      1.00800 ; qtot 0.850
  2404   HC   151   ALA   HB2 2404     0.060300      1.00800 ; qtot 0.910
  2405   HC   151   ALA   HB3 2405     0.060300      1.00800 ; qtot 0.971
  2406    C   151   ALA     C 2406     0.597300     12.01000 ; qtot 1.568
  2407    O   151   ALA     O 2407    -0.567900     16.00000 ; qtot 1.000
  2408    N   152   GLU     N 2408    -0.516300     14.01000 ; qtot 0.484
  2409    H   152   GLU     H 2409     0.293600      1.00800 ; qtot 0.777
  2410   CX   152   GLU    CA 2410     0.039700     12.01000 ; qtot 0.817
  2411   H1   152   GLU    HA 2411     0.110500      1.00800 ; qtot 0.927
  2412  A2C   152   GLU    CB 2412     0.056000     12.01000 ; qtot 0.983
  2413   HC   152   GLU   HB2 2413    -0.017300      1.00800 ; qtot 0.966
  2414   HC   152   GLU   HB3 2414    -0.017300      1.00800 ; qtot 0.949
  2415  A2C   152   GLU    CG 2415     0.013600     12.01000 ; qtot 0.962
  2416   HC   152   GLU   HG2 2416    -0.042500      1.00800 ; qtot 0.920
  2417   HC   152   GLU   HG3 2417    -0.042500      1.00800 ; qtot 0.877
  2418   CO   152   GLU    CD 2418     0.805400     12.01000 ; qtot 1.683
  2419   O2   152   GLU   OE1 2419    -0.818800     16.00000 ; qtot 0.864
  2420   O2   152   GLU   OE2 2420    -0.818800     16.00000 ; qtot 0.045
  2421    C   152   GLU     C 2421     0.536600     12.01000 ; qtot 0.582
  2422    O   152   GLU     O 2422    -0.581900     16.00000 ; qtot -0.000
  2423    N   153   ASN     N 2423    -0.415700     14.01000 ; qtot -0.416
  2424    H   153   ASN     H 2424     0.271900      1.00800 ; qtot -0.144
  2425   CX   153   ASN    CA 2425     0.014300     12.01000 ; qtot -0.130
  2426   H1   153   ASN    HA 2426     0.104800      1.00800 ; qtot -0.025
  2427  A2C   153   ASN    CB 2427    -0.204100     12.01000 ; qtot -0.229
  2428   HC   153   ASN   HB2 2428     0.079700      1.00800 ; qtot -0.149
  2429   HC   153   ASN   HB3 2429     0.079700      1.00800 ; qtot -0.069
  2430    C   153   ASN    CG 2430     0.713000     12.01000 ; qtot 0.644
  2431    O   153   ASN   OD1 2431    -0.593100     16.00000 ; qtot 0.050
  2432    N   153   ASN   ND2 2432    -0.919100     14.01000 ; qtot -0.869
  2433    H   153   ASN  HD21 2433     0.419600      1.00800 ; qtot -0.449
  2434    H   153   ASN  HD22 2434     0.419600      1.00800 ; qtot -0.029
  2435    C   153   ASN     C 2435     0.597300     12.01000 ; qtot 0.568
  2436    O   153   ASN     O 2436    -0.567900     16.00000 ; qtot -0.000
  2437    N   154   LEU     N 2437    -0.415700     14.01000 ; qtot -0.416
  2438    H   154   LEU     H 2438     0.271900      1.00800 ; qtot -0.144
  2439   CX   154   LEU    CA 2439    -0.051800     12.01000 ; qtot -0.196
  2440   H1   154   LEU    HA 2440     0.092200      1.00800 ; qtot -0.103
  2441  A2C   154   LEU    CB 2441    -0.110200     12.01000 ; qtot -0.214
  2442   HC   154   LEU   HB2 2442     0.045700      1.00800 ; qtot -0.168
  2443   HC   154   LEU   HB3 2443     0.045700      1.00800 ; qtot -0.122
  2444  A3C   154   LEU    CG 2444     0.353100     12.01000 ; qtot 0.231
  2445   HC   154   LEU    HG 2445    -0.036100      1.00800 ; qtot 0.195
  2446   CT   154   LEU   CD1 2446    -0.412100     12.01000 ; qtot -0.217
  2447   HC   154   LEU  HD11 2447     0.100000      1.00800 ; qtot -0.117
  2448   HC   154   LEU  HD12 2448     0.100000      1.00800 ; qtot -0.017
  2449   HC   154   LEU  HD13 2449     0.100000      1.00800 ; qtot 0.083
  2450   CT   154   LEU   CD2 2450    -0.412100     12.01000 ; qtot -0.329
  2451   HC   154   LEU  HD21 2451     0.100000      1.00800 ; qtot -0.229
  2452   HC   154   LEU  HD22 2452     0.100000      1.00800 ; qtot -0.129
  2453   HC   154   LEU  HD23 2453     0.100000      1.00800 ; qtot -0.029
  2454    C   154   LEU     C 2454     0.597300     12.01000 ; qtot 0.568
  2455    O   154   LEU     O 2455    -0.567900     16.00000 ; qtot -0.000
  2456    N   155   GLU     N 2456    -0.516300     14.01000 ; qtot -0.516
  2457    H   155   GLU     H 2457     0.293600      1.00800 ; qtot -0.223
  2458   CX   155   GLU    CA 2458     0.039700     12.01000 ; qtot -0.183
  2459   H1   155   GLU    HA 2459     0.110500      1.00800 ; qtot -0.073
  2460  A2C   155   GLU    CB 2460     0.056000     12.01000 ; qtot -0.017
  2461   HC   155   GLU   HB2 2461    -0.017300      1.00800 ; qtot -0.034
  2462   HC   155   GLU   HB3 2462    -0.017300      1.00800 ; qtot -0.051
  2463  A2C   155   GLU    CG 2463     0.013600     12.01000 ; qtot -0.038
  2464   HC   155   GLU   HG2 2464    -0.042500      1.00800 ; qtot -0.080
  2465   HC   155   GLU   HG3 2465    -0.042500      1.00800 ; qtot -0.123
  2466   CO   155   GLU    CD 2466     0.805400     12.01000 ; qtot 0.683
  2467   O2   155   GLU   OE1 2467    -0.818800     16.00000 ; qtot -0.136
  2468   O2   155   GLU   OE2 2468    -0.818800     16.00000 ; qtot -0.955
  2469    C   155   GLU     C 2469     0.536600     12.01000 ; qtot -0.418
  2470    O   155   GLU     O 2470    -0.581900     16.00000 ; qtot -1.000
  2471    N   156   GLU     N 2471    -0.516300     14.01000 ; qtot -1.516
  2472    H   156   GLU     H 2472     0.293600      1.00800 ; qtot -1.223
  2473   CX   156   GLU    CA 2473     0.039700     12.01000 ; qtot -1.183
  2474   H1   156   GLU    HA 2474     0.110500      1.00800 ; qtot -1.073
  2475  A2C   156   GLU    CB 2475     0.056000     12.01000 ; qtot -1.017
  2476   HC   156   GLU   HB2 2476    -0.017300      1.00800 ; qtot -1.034
  2477   HC   156   GLU   HB3 2477    -0.017300      1.00800 ; qtot -1.051
  2478  A2C   156   GLU    CG 2478     0.013600     12.01000 ; qtot -1.038
  2479   HC   156   GLU   HG2 2479    -0.042500      1.00800 ; qtot -1.080
  2480   HC   156   GLU   HG3 2480    -0.042500      1.00800 ; qtot -1.123
  2481   CO   156   GLU    CD 2481     0.805400     12.01000 ; qtot -0.317
  2482   O2   156   GLU   OE1 2482    -0.818800     16.00000 ; qtot -1.136
  2483   O2   156   GLU   OE2 2483    -0.818800     16.00000 ; qtot -1.955
  2484    C   156   GLU     C 2484     0.536600     12.01000 ; qtot -1.418
  2485    O   156   GLU     O 2485    -0.581900     16.00000 ; qtot -2.000
  2486    N   157   LYS     N 2486    -0.347900     14.01000 ; qtot -2.348
  2487    H   157   LYS     H 2487     0.274700      1.00800 ; qtot -2.073
  2488   CX   157   LYS    CA 2488    -0.240000     12.01000 ; qtot -2.313
  2489   H1   157   LYS    HA 2489     0.142600      1.00800 ; qtot -2.171
  2490   C8   157   LYS    CB 2490    -0.009400     12.01000 ; qtot -2.180
  2491   HC   157   LYS   HB2 2491     0.036200      1.00800 ; qtot -2.144
  2492   HC   157   LYS   HB3 2492     0.036200      1.00800 ; qtot -2.108
  2493   C8   157   LYS    CG 2493     0.018700     12.01000 ; qtot -2.089
  2494   HC   157   LYS   HG2 2494     0.010300      1.00800 ; qtot -2.079
  2495   HC   157   LYS   HG3 2495     0.010300      1.00800 ; qtot -2.068
  2496   C8   157   LYS    CD 2496    -0.047900     12.01000 ; qtot -2.116
  2497   HC   157   LYS   HD2 2497     0.062100      1.00800 ; qtot -2.054
  2498   HC   157   LYS   HD3 2498     0.062100      1.00800 ; qtot -1.992
  2499   C8   157   LYS    CE 2499    -0.014300     12.01000 ; qtot -2.006
  2500   HP   157   LYS   HE2 2500     0.113500      1.00800 ; qtot -1.893
  2501   HP   157   LYS   HE3 2501     0.113500      1.00800 ; qtot -1.779
  2502   N3   157   LYS    NZ 2502    -0.385400     14.01000 ; qtot -2.165
  2503    H   157   LYS   HZ1 2503     0.340000      1.00800 ; qtot -1.825
  2504    H   157   LYS   HZ2 2504     0.340000      1.00800 ; qtot -1.485
  2505    H   157   LYS   HZ3 2505     0.340000      1.00800 ; qtot -1.145
  2506    C   157   LYS     C 2506     0.734100     12.01000 ; qtot -0.411
  2507    O   157   LYS     O 2507    -0.589400     16.00000 ; qtot -1.000
  2508    N   158   ILE     N 2508    -0.415700     14.01000 ; qtot -1.416
  2509    H   158   ILE     H 2509     0.271900      1.00800 ; qtot -1.144
  2510   CX   158   ILE    CA 2510    -0.059700     12.01000 ; qtot -1.204
  2511   H1   158   ILE    HA 2511     0.086900      1.00800 ; qtot -1.117
  2512  A3C   158   ILE    CB 2512     0.130300     12.01000 ; qtot -0.986
  2513   HC   158   ILE    HB 2513     0.018700      1.00800 ; qtot -0.968
  2514   CT   158   ILE   CG2 2514    -0.320400     12.01000 ; qtot -1.288
  2515   HC   158   ILE  HG21 2515     0.088200      1.00800 ; qtot -1.200
  2516   HC   158   ILE  HG22 2516     0.088200      1.00800 ; qtot -1.112
  2517   HC   158   ILE  HG23 2517     0.088200      1.00800 ; qtot -1.023
  2518  A2C   158   ILE   CG1 2518    -0.043000     12.01000 ; qtot -1.066
  2519   HC   158   ILE  HG12 2519     0.023600      1.00800 ; qtot -1.043
  2520   HC   158   ILE  HG13 2520     0.023600      1.00800 ; qtot -1.019
  2521   CT   158   ILE   CD1 2521    -0.066000     12.01000 ; qtot -1.085
  2522   HC   158   ILE  HD11 2522     0.018600      1.00800 ; qtot -1.067
  2523   HC   158   ILE  HD12 2523     0.018600      1.00800 ; qtot -1.048
  2524   HC   158   ILE  HD13 2524     0.018600      1.00800 ; qtot -1.029
  2525    C   158   ILE     C 2525     0.597300     12.01000 ; qtot -0.432
  2526    O   158   ILE     O 2526    -0.567900     16.00000 ; qtot -1.000
  2527    N   159   HIE     N 2527    -0.415700     14.01000 ; qtot -1.416
  2528    H   159   HIE     H 2528     0.271900      1.00800 ; qtot -1.144
  2529   CX   159   HIE    CA 2529    -0.058100     12.01000 ; qtot -1.202
  2530   H1   159   HIE    HA 2530     0.136000      1.00800 ; qtot -1.066
  2531   CT   159   HIE    CB 2531    -0.007400     12.01000 ; qtot -1.073
  2532   HC   159   HIE   HB2 2532     0.036700      1.00800 ; qtot -1.037
  2533   HC   159   HIE   HB3 2533     0.036700      1.00800 ; qtot -1.000
  2534   CC   159   HIE    CG 2534     0.186800     12.01000 ; qtot -0.813
  2535   NB   159   HIE   ND1 2535    -0.543200     14.01000 ; qtot -1.356
  2536   CR   159   HIE   CE1 2536     0.163500     12.01000 ; qtot -1.193
  2537   H5   159   HIE   HE1 2537     0.143500      1.00800 ; qtot -1.049
  2538   NA   159   HIE   NE2 2538    -0.279500     14.01000 ; qtot -1.329
  2539    H   159   HIE   HE2 2539     0.333900      1.00800 ; qtot -0.995
  2540   CW   159   HIE   CD2 2540    -0.220700     12.01000 ; qtot -1.216
  2541   H4   159   HIE   HD2 2541     0.186200      1.00800 ; qtot -1.029
  2542    C   159   HIE     C 2542     0.597300     12.01000 ; qtot -0.432
  2543    O   159   HIE     O 2543    -0.567900     16.00000 ; qtot -1.000
  2544    N   160   LYS     N 2544    -0.347900     14.01000 ; qtot -1.348
  2545    H   160   LYS     H 2545     0.274700      1.00800 ; qtot -1.073
  2546   CX   160   LYS    CA 2546    -0.240000     12.01000 ; qtot -1.313
  2547   H1   160   LYS    HA 2547     0.142600      1.00800 ; qtot -1.171
  2548   C8   160   LYS    CB 2548    -0.009400     12.01000 ; qtot -1.180
  2549   HC   160   LYS   HB2 2549     0.036200      1.00800 ; qtot -1.144
  2550   HC   160   LYS   HB3 2550     0.036200      1.00800 ; qtot -1.108
  2551   C8   160   LYS    CG 2551     0.018700     12.01000 ; qtot -1.089
  2552   HC   160   LYS   HG2 2552     0.010300      1.00800 ; qtot -1.079
  2553   HC   160   LYS   HG3 2553     0.010300      1.00800 ; qtot -1.068
  2554   C8   160   LYS    CD 2554    -0.047900     12.01000 ; qtot -1.116
  2555   HC   160   LYS   HD2 2555     0.062100      1.00800 ; qtot -1.054
  2556   HC   160   LYS   HD3 2556     0.062100      1.00800 ; qtot -0.992
  2557   C8   160   LYS    CE 2557    -0.014300     12.01000 ; qtot -1.006
  2558   HP   160   LYS   HE2 2558     0.113500      1.00800 ; qtot -0.893
  2559   HP   160   LYS   HE3 2559     0.113500      1.00800 ; qtot -0.779
  2560   N3   160   LYS    NZ 2560    -0.385400     14.01000 ; qtot -1.165
  2561    H   160   LYS   HZ1 2561     0.340000      1.00800 ; qtot -0.825
  2562    H   160   LYS   HZ2 2562     0.340000      1.00800 ; qtot -0.485
  2563    H   160   LYS   HZ3 2563     0.340000      1.00800 ; qtot -0.145
  2564    C   160   LYS     C 2564     0.734100     12.01000 ; qtot 0.589
  2565    O   160   LYS     O 2565    -0.589400     16.00000 ; qtot -0.000
  2566    N   161   ARG     N 2566    -0.347900     14.01000 ; qtot -0.348
  2567    H   161   ARG     H 2567     0.274700      1.00800 ; qtot -0.073
  2568   CX   161   ARG    CA 2568    -0.263700     12.01000 ; qtot -0.337
  2569   H1   161   ARG    HA 2569     0.156000      1.00800 ; qtot -0.181
  2570   C8   161   ARG    CB 2570    -0.000700     12.01000 ; qtot -0.182
  2571   HC   161   ARG   HB2 2571     0.032700      1.00800 ; qtot -0.149
  2572   HC   161   ARG   HB3 2572     0.032700      1.00800 ; qtot -0.116
  2573   C8   161   ARG    CG 2573     0.039000     12.01000 ; qtot -0.077
  2574   HC   161   ARG   HG2 2574     0.028500      1.00800 ; qtot -0.049
  2575   HC   161   ARG   HG3 2575     0.028500      1.00800 ; qtot -0.020
  2576   C8   161   ARG    CD 2576     0.048600     12.01000 ; qtot 0.028
  2577   H1   161   ARG   HD2 2577     0.068700      1.00800 ; qtot 0.097
  2578   H1   161   ARG   HD3 2578     0.068700      1.00800 ; qtot 0.166
  2579   N2   161   ARG    NE 2579    -0.529500     14.01000 ; qtot -0.364
  2580    H   161   ARG    HE 2580     0.345600      1.00800 ; qtot -0.018
  2581   CA   161   ARG    CZ 2581     0.807600     12.01000 ; qtot 0.789
  2582   N2   161   ARG   NH1 2582    -0.862700     14.01000 ; qtot -0.073
  2583    H   161   ARG  HH11 2583     0.447800      1.00800 ; qtot 0.375
  2584    H   161   ARG  HH12 2584     0.447800      1.00800 ; qtot 0.822
  2585   N2   161   ARG   NH2 2585    -0.862700     14.01000 ; qtot -0.040
  2586    H   161   ARG  HH21 2586     0.447800      1.00800 ; qtot 0.407
  2587    H   161   ARG  HH22 2587     0.447800      1.00800 ; qtot 0.855
  2588    C   161   ARG     C 2588     0.734100     12.01000 ; qtot 1.589
  2589    O   161   ARG     O 2589    -0.589400     16.00000 ; qtot 1.000
  2590    N   162   ASN     N 2590    -0.415700     14.01000 ; qtot 0.584
  2591    H   162   ASN     H 2591     0.271900      1.00800 ; qtot 0.856
  2592   CX   162   ASN    CA 2592     0.014300     12.01000 ; qtot 0.870
  2593   H1   162   ASN    HA 2593     0.104800      1.00800 ; qtot 0.975
  2594  A2C   162   ASN    CB 2594    -0.204100     12.01000 ; qtot 0.771
  2595   HC   162   ASN   HB2 2595     0.079700      1.00800 ; qtot 0.851
  2596   HC   162   ASN   HB3 2596     0.079700      1.00800 ; qtot 0.931
  2597    C   162   ASN    CG 2597     0.713000     12.01000 ; qtot 1.644
  2598    O   162   ASN   OD1 2598    -0.593100     16.00000 ; qtot 1.050
  2599    N   162   ASN   ND2 2599    -0.919100     14.01000 ; qtot 0.131
  2600    H   162   ASN  HD21 2600     0.419600      1.00800 ; qtot 0.551
  2601    H   162   ASN  HD22 2601     0.419600      1.00800 ; qtot 0.971
  2602    C   162   ASN     C 2602     0.597300     12.01000 ; qtot 1.568
  2603    O   162   ASN     O 2603    -0.567900     16.00000 ; qtot 1.000
  2604    N   163   SER     N 2604    -0.415700     14.01000 ; qtot 0.584
  2605    H   163   SER     H 2605     0.271900      1.00800 ; qtot 0.856
  2606   CX   163   SER    CA 2606    -0.024900     12.01000 ; qtot 0.831
  2607   H1   163   SER    HA 2607     0.084300      1.00800 ; qtot 0.916
  2608  A2C   163   SER    CB 2608     0.211700     12.01000 ; qtot 1.127
  2609   H1   163   SER   HB2 2609     0.035200      1.00800 ; qtot 1.162
  2610   H1   163   SER   HB3 2610     0.035200      1.00800 ; qtot 1.198
  2611   OH   163   SER    OG 2611    -0.654600     16.00000 ; qtot 0.543
  2612   HO   163   SER    HG 2612     0.427500      1.00800 ; qtot 0.971
  2613    C   163   SER     C 2613     0.597300     12.01000 ; qtot 1.568
  2614    O   163   SER     O 2614    -0.567900     16.00000 ; qtot 1.000
  2615    N   164   VAL     N 2615    -0.415700     14.01000 ; qtot 0.584
  2616    H   164   VAL     H 2616     0.271900      1.00800 ; qtot 0.856
  2617   CX   164   VAL    CA 2617    -0.087500     12.01000 ; qtot 0.769
  2618   H1   164   VAL    HA 2618     0.096900      1.00800 ; qtot 0.866
  2619  A3C   164   VAL    CB 2619     0.298500     12.01000 ; qtot 1.164
  2620   HC   164   VAL    HB 2620    -0.029700      1.00800 ; qtot 1.134
  2621   CT   164   VAL   CG1 2621    -0.319200     12.01000 ; qtot 0.815
  2622   HC   164   VAL  HG11 2622     0.079100      1.00800 ; qtot 0.894
  2623   HC   164   VAL  HG12 2623     0.079100      1.00800 ; qtot 0.973
  2624   HC   164   VAL  HG13 2624     0.079100      1.00800 ; qtot 1.052
  2625   CT   164   VAL   CG2 2625    -0.319200     12.01000 ; qtot 0.733
  2626   HC   164   VAL  HG21 2626     0.079100      1.00800 ; qtot 0.812
  2627   HC   164   VAL  HG22 2627     0.079100      1.00800 ; qtot 0.891
  2628   HC   164   VAL  HG23 2628     0.079100      1.00800 ; qtot 0.971
  2629    C   164   VAL     C 2629     0.597300     12.01000 ; qtot 1.568
  2630    O   164   VAL     O 2630    -0.567900     16.00000 ; qtot 1.000
  2631    N   165   ARG     N 2631    -0.347900     14.01000 ; qtot 0.652
  2632    H   165   ARG     H 2632     0.274700      1.00800 ; qtot 0.927
  2633   CX   165   ARG    CA 2633    -0.263700     12.01000 ; qtot 0.663
  2634   H1   165   ARG    HA 2634     0.156000      1.00800 ; qtot 0.819
  2635   C8   165   ARG    CB 2635    -0.000700     12.01000 ; qtot 0.818
  2636   HC   165   ARG   HB2 2636     0.032700      1.00800 ; qtot 0.851
  2637   HC   165   ARG   HB3 2637     0.032700      1.00800 ; qtot 0.884
  2638   C8   165   ARG    CG 2638     0.039000     12.01000 ; qtot 0.923
  2639   HC   165   ARG   HG2 2639     0.028500      1.00800 ; qtot 0.951
  2640   HC   165   ARG   HG3 2640     0.028500      1.00800 ; qtot 0.980
  2641   C8   165   ARG    CD 2641     0.048600     12.01000 ; qtot 1.028
  2642   H1   165   ARG   HD2 2642     0.068700      1.00800 ; qtot 1.097
  2643   H1   165   ARG   HD3 2643     0.068700      1.00800 ; qtot 1.166
  2644   N2   165   ARG    NE 2644    -0.529500     14.01000 ; qtot 0.636
  2645    H   165   ARG    HE 2645     0.345600      1.00800 ; qtot 0.982
  2646   CA   165   ARG    CZ 2646     0.807600     12.01000 ; qtot 1.789
  2647   N2   165   ARG   NH1 2647    -0.862700     14.01000 ; qtot 0.927
  2648    H   165   ARG  HH11 2648     0.447800      1.00800 ; qtot 1.375
  2649    H   165   ARG  HH12 2649     0.447800      1.00800 ; qtot 1.822
  2650   N2   165   ARG   NH2 2650    -0.862700     14.01000 ; qtot 0.960
  2651    H   165   ARG  HH21 2651     0.447800      1.00800 ; qtot 1.407
  2652    H   165   ARG  HH22 2652     0.447800      1.00800 ; qtot 1.855
  2653    C   165   ARG     C 2653     0.734100     12.01000 ; qtot 2.589
  2654    O   165   ARG     O 2654    -0.589400     16.00000 ; qtot 2.000
  2655    N   166   LEU     N 2655    -0.415700     14.01000 ; qtot 1.584
  2656    H   166   LEU     H 2656     0.271900      1.00800 ; qtot 1.856
  2657   CX   166   LEU    CA 2657    -0.051800     12.01000 ; qtot 1.804
  2658   H1   166   LEU    HA 2658     0.092200      1.00800 ; qtot 1.897
  2659  A2C   166   LEU    CB 2659    -0.110200     12.01000 ; qtot 1.786
  2660   HC   166   LEU   HB2 2660     0.045700      1.00800 ; qtot 1.832
  2661   HC   166   LEU   HB3 2661     0.045700      1.00800 ; qtot 1.878
  2662  A3C   166   LEU    CG 2662     0.353100     12.01000 ; qtot 2.231
  2663   HC   166   LEU    HG 2663    -0.036100      1.00800 ; qtot 2.195
  2664   CT   166   LEU   CD1 2664    -0.412100     12.01000 ; qtot 1.783
  2665   HC   166   LEU  HD11 2665     0.100000      1.00800 ; qtot 1.883
  2666   HC   166   LEU  HD12 2666     0.100000      1.00800 ; qtot 1.983
  2667   HC   166   LEU  HD13 2667     0.100000      1.00800 ; qtot 2.083
  2668   CT   166   LEU   CD2 2668    -0.412100     12.01000 ; qtot 1.671
  2669   HC   166   LEU  HD21 2669     0.100000      1.00800 ; qtot 1.771
  2670   HC   166   LEU  HD22 2670     0.100000      1.00800 ; qtot 1.871
  2671   HC   166   LEU  HD23 2671     0.100000      1.00800 ; qtot 1.971
  2672    C   166   LEU     C 2672     0.597300     12.01000 ; qtot 2.568
  2673    O   166   LEU     O 2673    -0.567900     16.00000 ; qtot 2.000
  2674    N   167   VAL     N 2674    -0.415700     14.01000 ; qtot 1.584
  2675    H   167   VAL     H 2675     0.271900      1.00800 ; qtot 1.856
  2676   CX   167   VAL    CA 2676    -0.087500     12.01000 ; qtot 1.769
  2677   H1   167   VAL    HA 2677     0.096900      1.00800 ; qtot 1.866
  2678  A3C   167   VAL    CB 2678     0.298500     12.01000 ; qtot 2.164
  2679   HC   167   VAL    HB 2679    -0.029700      1.00800 ; qtot 2.134
  2680   CT   167   VAL   CG1 2680    -0.319200     12.01000 ; qtot 1.815
  2681   HC   167   VAL  HG11 2681     0.079100      1.00800 ; qtot 1.894
  2682   HC   167   VAL  HG12 2682     0.079100      1.00800 ; qtot 1.973
  2683   HC   167   VAL  HG13 2683     0.079100      1.00800 ; qtot 2.052
  2684   CT   167   VAL   CG2 2684    -0.319200     12.01000 ; qtot 1.733
  2685   HC   167   VAL  HG21 2685     0.079100      1.00800 ; qtot 1.812
  2686   HC   167   VAL  HG22 2686     0.079100      1.00800 ; qtot 1.891
  2687   HC   167   VAL  HG23 2687     0.079100      1.00800 ; qtot 1.971
  2688    C   167   VAL     C 2688     0.597300     12.01000 ; qtot 2.568
  2689    O   167   VAL     O 2689    -0.567900     16.00000 ; qtot 2.000
  2690    N   168   ILE     N 2690    -0.415700     14.01000 ; qtot 1.584
  2691    H   168   ILE     H 2691     0.271900      1.00800 ; qtot 1.856
  2692   CX   168   ILE    CA 2692    -0.059700     12.01000 ; qtot 1.796
  2693   H1   168   ILE    HA 2693     0.086900      1.00800 ; qtot 1.883
  2694  A3C   168   ILE    CB 2694     0.130300     12.01000 ; qtot 2.014
  2695   HC   168   ILE    HB 2695     0.018700      1.00800 ; qtot 2.032
  2696   CT   168   ILE   CG2 2696    -0.320400     12.01000 ; qtot 1.712
  2697   HC   168   ILE  HG21 2697     0.088200      1.00800 ; qtot 1.800
  2698   HC   168   ILE  HG22 2698     0.088200      1.00800 ; qtot 1.888
  2699   HC   168   ILE  HG23 2699     0.088200      1.00800 ; qtot 1.977
  2700  A2C   168   ILE   CG1 2700    -0.043000     12.01000 ; qtot 1.934
  2701   HC   168   ILE  HG12 2701     0.023600      1.00800 ; qtot 1.957
  2702   HC   168   ILE  HG13 2702     0.023600      1.00800 ; qtot 1.981
  2703   CT   168   ILE   CD1 2703    -0.066000     12.01000 ; qtot 1.915
  2704   HC   168   ILE  HD11 2704     0.018600      1.00800 ; qtot 1.933
  2705   HC   168   ILE  HD12 2705     0.018600      1.00800 ; qtot 1.952
  2706   HC   168   ILE  HD13 2706     0.018600      1.00800 ; qtot 1.971
  2707    C   168   ILE     C 2707     0.597300     12.01000 ; qtot 2.568
  2708    O   168   ILE     O 2708    -0.567900     16.00000 ; qtot 2.000
  2709    N   169   ARG     N 2709    -0.347900     14.01000 ; qtot 1.652
  2710    H   169   ARG     H 2710     0.274700      1.00800 ; qtot 1.927
  2711   CX   169   ARG    CA 2711    -0.263700     12.01000 ; qtot 1.663
  2712   H1   169   ARG    HA 2712     0.156000      1.00800 ; qtot 1.819
  2713   C8   169   ARG    CB 2713    -0.000700     12.01000 ; qtot 1.818
  2714   HC   169   ARG   HB2 2714     0.032700      1.00800 ; qtot 1.851
  2715   HC   169   ARG   HB3 2715     0.032700      1.00800 ; qtot 1.884
  2716   C8   169   ARG    CG 2716     0.039000     12.01000 ; qtot 1.923
  2717   HC   169   ARG   HG2 2717     0.028500      1.00800 ; qtot 1.951
  2718   HC   169   ARG   HG3 2718     0.028500      1.00800 ; qtot 1.980
  2719   C8   169   ARG    CD 2719     0.048600     12.01000 ; qtot 2.028
  2720   H1   169   ARG   HD2 2720     0.068700      1.00800 ; qtot 2.097
  2721   H1   169   ARG   HD3 2721     0.068700      1.00800 ; qtot 2.166
  2722   N2   169   ARG    NE 2722    -0.529500     14.01000 ; qtot 1.636
  2723    H   169   ARG    HE 2723     0.345600      1.00800 ; qtot 1.982
  2724   CA   169   ARG    CZ 2724     0.807600     12.01000 ; qtot 2.789
  2725   N2   169   ARG   NH1 2725    -0.862700     14.01000 ; qtot 1.927
  2726    H   169   ARG  HH11 2726     0.447800      1.00800 ; qtot 2.375
  2727    H   169   ARG  HH12 2727     0.447800      1.00800 ; qtot 2.822
  2728   N2   169   ARG   NH2 2728    -0.862700     14.01000 ; qtot 1.960
  2729    H   169   ARG  HH21 2729     0.447800      1.00800 ; qtot 2.407
  2730    H   169   ARG  HH22 2730     0.447800      1.00800 ; qtot 2.855
  2731    C   169   ARG     C 2731     0.734100     12.01000 ; qtot 3.589
  2732    O   169   ARG     O 2732    -0.589400     16.00000 ; qtot 3.000
  2733    N   170   LYS     N 2733    -0.347900     14.01000 ; qtot 2.652
  2734    H   170   LYS     H 2734     0.274700      1.00800 ; qtot 2.927
  2735   CX   170   LYS    CA 2735    -0.240000     12.01000 ; qtot 2.687
  2736   H1   170   LYS    HA 2736     0.142600      1.00800 ; qtot 2.829
  2737   C8   170   LYS    CB 2737    -0.009400     12.01000 ; qtot 2.820
  2738   HC   170   LYS   HB2 2738     0.036200      1.00800 ; qtot 2.856
  2739   HC   170   LYS   HB3 2739     0.036200      1.00800 ; qtot 2.892
  2740   C8   170   LYS    CG 2740     0.018700     12.01000 ; qtot 2.911
  2741   HC   170   LYS   HG2 2741     0.010300      1.00800 ; qtot 2.921
  2742   HC   170   LYS   HG3 2742     0.010300      1.00800 ; qtot 2.932
  2743   C8   170   LYS    CD 2743    -0.047900     12.01000 ; qtot 2.884
  2744   HC   170   LYS   HD2 2744     0.062100      1.00800 ; qtot 2.946
  2745   HC   170   LYS   HD3 2745     0.062100      1.00800 ; qtot 3.008
  2746   C8   170   LYS    CE 2746    -0.014300     12.01000 ; qtot 2.994
  2747   HP   170   LYS   HE2 2747     0.113500      1.00800 ; qtot 3.107
  2748   HP   170   LYS   HE3 2748     0.113500      1.00800 ; qtot 3.221
  2749   N3   170   LYS    NZ 2749    -0.385400     14.01000 ; qtot 2.835
  2750    H   170   LYS   HZ1 2750     0.340000      1.00800 ; qtot 3.175
  2751    H   170   LYS   HZ2 2751     0.340000      1.00800 ; qtot 3.515
  2752    H   170   LYS   HZ3 2752     0.340000      1.00800 ; qtot 3.855
  2753    C   170   LYS     C 2753     0.734100     12.01000 ; qtot 4.589
  2754    O   170   LYS     O 2754    -0.589400     16.00000 ; qtot 4.000
  2755    N   171   VAL     N 2755    -0.415700     14.01000 ; qtot 3.584
  2756    H   171   VAL     H 2756     0.271900      1.00800 ; qtot 3.856
  2757   CX   171   VAL    CA 2757    -0.087500     12.01000 ; qtot 3.769
  2758   H1   171   VAL    HA 2758     0.096900      1.00800 ; qtot 3.866
  2759  A3C   171   VAL    CB 2759     0.298500     12.01000 ; qtot 4.164
  2760   HC   171   VAL    HB 2760    -0.029700      1.00800 ; qtot 4.134
  2761   CT   171   VAL   CG1 2761    -0.319200     12.01000 ; qtot 3.815
  2762   HC   171   VAL  HG11 2762     0.079100      1.00800 ; qtot 3.894
  2763   HC   171   VAL  HG12 2763     0.079100      1.00800 ; qtot 3.973
  2764   HC   171   VAL  HG13 2764     0.079100      1.00800 ; qtot 4.052
  2765   CT   171   VAL   CG2 2765    -0.319200     12.01000 ; qtot 3.733
  2766   HC   171   VAL  HG21 2766     0.079100      1.00800 ; qtot 3.812
  2767   HC   171   VAL  HG22 2767     0.079100      1.00800 ; qtot 3.891
  2768   HC   171   VAL  HG23 2768     0.079100      1.00800 ; qtot 3.971
  2769    C   171   VAL     C 2769     0.597300     12.01000 ; qtot 4.568
  2770    O   171   VAL     O 2770    -0.567900     16.00000 ; qtot 4.000
  2771    N   172   GLN     N 2771    -0.415700     14.01000 ; qtot 3.584
  2772    H   172   GLN     H 2772     0.271900      1.00800 ; qtot 3.856
  2773   CX   172   GLN    CA 2773    -0.003100     12.01000 ; qtot 3.853
  2774   H1   172   GLN    HA 2774     0.085000      1.00800 ; qtot 3.938
  2775  A2C   172   GLN    CB 2775    -0.003600     12.01000 ; qtot 3.934
  2776   HC   172   GLN   HB2 2776     0.017100      1.00800 ; qtot 3.952
  2777   HC   172   GLN   HB3 2777     0.017100      1.00800 ; qtot 3.969
  2778  A2C   172   GLN    CG 2778    -0.064500     12.01000 ; qtot 3.904
  2779   HC   172   GLN   HG2 2779     0.035200      1.00800 ; qtot 3.939
  2780   HC   172   GLN   HG3 2780     0.035200      1.00800 ; qtot 3.975
  2781    C   172   GLN    CD 2781     0.695100     12.01000 ; qtot 4.670
  2782    O   172   GLN   OE1 2782    -0.608600     16.00000 ; qtot 4.061
  2783    N   172   GLN   NE2 2783    -0.940700     14.01000 ; qtot 3.120
  2784    H   172   GLN  HE21 2784     0.425100      1.00800 ; qtot 3.545
  2785    H   172   GLN  HE22 2785     0.425100      1.00800 ; qtot 3.971
  2786    C   172   GLN     C 2786     0.597300     12.01000 ; qtot 4.568
  2787    O   172   GLN     O 2787    -0.567900     16.00000 ; qtot 4.000
  2788    N   173   TYR     N 2788    -0.415700     14.01000 ; qtot 3.584
  2789    H   173   TYR     H 2789     0.271900      1.00800 ; qtot 3.856
  2790   CX   173   TYR    CA 2790    -0.001400     12.01000 ; qtot 3.855
  2791   H1   173   TYR    HA 2791     0.087600      1.00800 ; qtot 3.942
  2792   CT   173   TYR    CB 2792    -0.015200     12.01000 ; qtot 3.927
  2793   HC   173   TYR   HB2 2793     0.029500      1.00800 ; qtot 3.957
  2794   HC   173   TYR   HB3 2794     0.029500      1.00800 ; qtot 3.986
  2795   CA   173   TYR    CG 2795    -0.001100     12.01000 ; qtot 3.985
  2796   CA   173   TYR   CD1 2796    -0.190600     12.01000 ; qtot 3.794
  2797   HA   173   TYR   HD1 2797     0.169900      1.00800 ; qtot 3.964
  2798   CA   173   TYR   CE1 2798    -0.234100     12.01000 ; qtot 3.730
  2799   HA   173   TYR   HE1 2799     0.165600      1.00800 ; qtot 3.896
  2800    C   173   TYR    CZ 2800     0.322600     12.01000 ; qtot 4.218
  2801   OH   173   TYR    OH 2801    -0.557900     16.00000 ; qtot 3.661
  2802   HO   173   TYR    HH 2802     0.399200      1.00800 ; qtot 4.060
  2803   CA   173   TYR   CE2 2803    -0.234100     12.01000 ; qtot 3.826
  2804   HA   173   TYR   HE2 2804     0.165600      1.00800 ; qtot 3.991
  2805   CA   173   TYR   CD2 2805    -0.190600     12.01000 ; qtot 3.801
  2806   HA   173   TYR   HD2 2806     0.169900      1.00800 ; qtot 3.971
  2807    C   173   TYR     C 2807     0.597300     12.01000 ; qtot 4.568
  2808    O   173   TYR     O 2808    -0.567900     16.00000 ; qtot 4.000
  2809    N   174   ALA     N 2809    -0.415700     14.01000 ; qtot 3.584
  2810    H   174   ALA     H 2810     0.271900      1.00800 ; qtot 3.856
  2811   CX   174   ALA    CA 2811     0.033700     12.01000 ; qtot 3.890
  2812   H1   174   ALA    HA 2812     0.082300      1.00800 ; qtot 3.972
  2813   CT   174   ALA    CB 2813    -0.182500     12.01000 ; qtot 3.790
  2814   HC   174   ALA   HB1 2814     0.060300      1.00800 ; qtot 3.850
  2815   HC   174   ALA   HB2 2815     0.060300      1.00800 ; qtot 3.910
  2816   HC   174   ALA   HB3 2816     0.060300      1.00800 ; qtot 3.971
  2817    C   174   ALA     C 2817     0.597300     12.01000 ; qtot 4.568
  2818    O   174   ALA     O 2818    -0.567900     16.00000 ; qtot 4.000
  2819    N   175   PRO     N 2819    -0.254800     14.01000 ; qtot 3.745
  2820   CT   175   PRO    CD 2820     0.019200     12.01000 ; qtot 3.764
  2821   H1   175   PRO   HD2 2821     0.039100      1.00800 ; qtot 3.803
  2822   H1   175   PRO   HD3 2822     0.039100      1.00800 ; qtot 3.843
  2823   CT   175   PRO    CG 2823     0.018900     12.01000 ; qtot 3.861
  2824   HC   175   PRO   HG2 2824     0.021300      1.00800 ; qtot 3.883
  2825   HC   175   PRO   HG3 2825     0.021300      1.00800 ; qtot 3.904
  2826   CT   175   PRO    CB 2826    -0.007000     12.01000 ; qtot 3.897
  2827   HC   175   PRO   HB2 2827     0.025300      1.00800 ; qtot 3.922
  2828   HC   175   PRO   HB3 2828     0.025300      1.00800 ; qtot 3.948
  2829   CX   175   PRO    CA 2829    -0.026600     12.01000 ; qtot 3.921
  2830   H1   175   PRO    HA 2830     0.064100      1.00800 ; qtot 3.985
  2831    C   175   PRO     C 2831     0.589600     12.01000 ; qtot 4.575
  2832    O   175   PRO     O 2832    -0.574800     16.00000 ; qtot 4.000
  2833    N   176   GLU     N 2833    -0.516300     14.01000 ; qtot 3.484
  2834    H   176   GLU     H 2834     0.293600      1.00800 ; qtot 3.777
  2835   CX   176   GLU    CA 2835     0.039700     12.01000 ; qtot 3.817
  2836   H1   176   GLU    HA 2836     0.110500      1.00800 ; qtot 3.927
  2837  A2C   176   GLU    CB 2837     0.056000     12.01000 ; qtot 3.983
  2838   HC   176   GLU   HB2 2838    -0.017300      1.00800 ; qtot 3.966
  2839   HC   176   GLU   HB3 2839    -0.017300      1.00800 ; qtot 3.949
  2840  A2C   176   GLU    CG 2840     0.013600     12.01000 ; qtot 3.962
  2841   HC   176   GLU   HG2 2841    -0.042500      1.00800 ; qtot 3.920
  2842   HC   176   GLU   HG3 2842    -0.042500      1.00800 ; qtot 3.877
  2843   CO   176   GLU    CD 2843     0.805400     12.01000 ; qtot 4.683
  2844   O2   176   GLU   OE1 2844    -0.818800     16.00000 ; qtot 3.864
  2845   O2   176   GLU   OE2 2845    -0.818800     16.00000 ; qtot 3.045
  2846    C   176   GLU     C 2846     0.536600     12.01000 ; qtot 3.582
  2847    O   176   GLU     O 2847    -0.581900     16.00000 ; qtot 3.000
  2848    N   177   ARG     N 2848    -0.347900     14.01000 ; qtot 2.652
  2849    H   177   ARG     H 2849     0.274700      1.00800 ; qtot 2.927
  2850   CX   177   ARG    CA 2850    -0.263700     12.01000 ; qtot 2.663
  2851   H1   177   ARG    HA 2851     0.156000      1.00800 ; qtot 2.819
  2852   C8   177   ARG    CB 2852    -0.000700     12.01000 ; qtot 2.818
  2853   HC   177   ARG   HB2 2853     0.032700      1.00800 ; qtot 2.851
  2854   HC   177   ARG   HB3 2854     0.032700      1.00800 ; qtot 2.884
  2855   C8   177   ARG    CG 2855     0.039000     12.01000 ; qtot 2.923
  2856   HC   177   ARG   HG2 2856     0.028500      1.00800 ; qtot 2.951
  2857   HC   177   ARG   HG3 2857     0.028500      1.00800 ; qtot 2.980
  2858   C8   177   ARG    CD 2858     0.048600     12.01000 ; qtot 3.028
  2859   H1   177   ARG   HD2 2859     0.068700      1.00800 ; qtot 3.097
  2860   H1   177   ARG   HD3 2860     0.068700      1.00800 ; qtot 3.166
  2861   N2   177   ARG    NE 2861    -0.529500     14.01000 ; qtot 2.636
  2862    H   177   ARG    HE 2862     0.345600      1.00800 ; qtot 2.982
  2863   CA   177   ARG    CZ 2863     0.807600     12.01000 ; qtot 3.789
  2864   N2   177   ARG   NH1 2864    -0.862700     14.01000 ; qtot 2.927
  2865    H   177   ARG  HH11 2865     0.447800      1.00800 ; qtot 3.375
  2866    H   177   ARG  HH12 2866     0.447800      1.00800 ; qtot 3.822
  2867   N2   177   ARG   NH2 2867    -0.862700     14.01000 ; qtot 2.960
  2868    H   177   ARG  HH21 2868     0.447800      1.00800 ; qtot 3.407
  2869    H   177   ARG  HH22 2869     0.447800      1.00800 ; qtot 3.855
  2870    C   177   ARG     C 2870     0.734100     12.01000 ; qtot 4.589
  2871    O   177   ARG     O 2871    -0.589400     16.00000 ; qtot 4.000
  2872    N   178   PRO     N 2872    -0.254800     14.01000 ; qtot 3.745
  2873   CT   178   PRO    CD 2873     0.019200     12.01000 ; qtot 3.764
  2874   H1   178   PRO   HD2 2874     0.039100      1.00800 ; qtot 3.803
  2875   H1   178   PRO   HD3 2875     0.039100      1.00800 ; qtot 3.843
  2876   CT   178   PRO    CG 2876     0.018900     12.01000 ; qtot 3.861
  2877   HC   178   PRO   HG2 2877     0.021300      1.00800 ; qtot 3.883
  2878   HC   178   PRO   HG3 2878     0.021300      1.00800 ; qtot 3.904
  2879   CT   178   PRO    CB 2879    -0.007000     12.01000 ; qtot 3.897
  2880   HC   178   PRO   HB2 2880     0.025300      1.00800 ; qtot 3.922
  2881   HC   178   PRO   HB3 2881     0.025300      1.00800 ; qtot 3.948
  2882   CX   178   PRO    CA 2882    -0.026600     12.01000 ; qtot 3.921
  2883   H1   178   PRO    HA 2883     0.064100      1.00800 ; qtot 3.985
  2884    C   178   PRO     C 2884     0.589600     12.01000 ; qtot 4.575
  2885    O   178   PRO     O 2885    -0.574800     16.00000 ; qtot 4.000
  2886    N   179   GLY     N 2886    -0.415700     14.01000 ; qtot 3.584
  2887    H   179   GLY     H 2887     0.271900      1.00800 ; qtot 3.856
  2888   CX   179   GLY    CA 2888    -0.025200     12.01000 ; qtot 3.831
  2889   H1   179   GLY   HA2 2889     0.069800      1.00800 ; qtot 3.901
  2890   H1   179   GLY   HA3 2890     0.069800      1.00800 ; qtot 3.971
  2891    C   179   GLY     C 2891     0.597300     12.01000 ; qtot 4.568
  2892    O   179   GLY     O 2892    -0.567900     16.00000 ; qtot 4.000
  2893    N   180   PRO     N 2893    -0.254800     14.01000 ; qtot 3.745
  2894   CT   180   PRO    CD 2894     0.019200     12.01000 ; qtot 3.764
  2895   H1   180   PRO   HD2 2895     0.039100      1.00800 ; qtot 3.803
  2896   H1   180   PRO   HD3 2896     0.039100      1.00800 ; qtot 3.843
  2897   CT   180   PRO    CG 2897     0.018900     12.01000 ; qtot 3.861
  2898   HC   180   PRO   HG2 2898     0.021300      1.00800 ; qtot 3.883
  2899   HC   180   PRO   HG3 2899     0.021300      1.00800 ; qtot 3.904
  2900   CT   180   PRO    CB 2900    -0.007000     12.01000 ; qtot 3.897
  2901   HC   180   PRO   HB2 2901     0.025300      1.00800 ; qtot 3.922
  2902   HC   180   PRO   HB3 2902     0.025300      1.00800 ; qtot 3.948
  2903   CX   180   PRO    CA 2903    -0.026600     12.01000 ; qtot 3.921
  2904   H1   180   PRO    HA 2904     0.064100      1.00800 ; qtot 3.985
  2905    C   180   PRO     C 2905     0.589600     12.01000 ; qtot 4.575
  2906    O   180   PRO     O 2906    -0.574800     16.00000 ; qtot 4.000
  2907    N   181   GLN     N 2907    -0.415700     14.01000 ; qtot 3.584
  2908    H   181   GLN     H 2908     0.271900      1.00800 ; qtot 3.856
  2909   CX   181   GLN    CA 2909    -0.003100     12.01000 ; qtot 3.853
  2910   H1   181   GLN    HA 2910     0.085000      1.00800 ; qtot 3.938
  2911  A2C   181   GLN    CB 2911    -0.003600     12.01000 ; qtot 3.934
  2912   HC   181   GLN   HB2 2912     0.017100      1.00800 ; qtot 3.952
  2913   HC   181   GLN   HB3 2913     0.017100      1.00800 ; qtot 3.969
  2914  A2C   181   GLN    CG 2914    -0.064500     12.01000 ; qtot 3.904
  2915   HC   181   GLN   HG2 2915     0.035200      1.00800 ; qtot 3.939
  2916   HC   181   GLN   HG3 2916     0.035200      1.00800 ; qtot 3.975
  2917    C   181   GLN    CD 2917     0.695100     12.01000 ; qtot 4.670
  2918    O   181   GLN   OE1 2918    -0.608600     16.00000 ; qtot 4.061
  2919    N   181   GLN   NE2 2919    -0.940700     14.01000 ; qtot 3.120
  2920    H   181   GLN  HE21 2920     0.425100      1.00800 ; qtot 3.545
  2921    H   181   GLN  HE22 2921     0.425100      1.00800 ; qtot 3.971
  2922    C   181   GLN     C 2922     0.597300     12.01000 ; qtot 4.568
  2923    O   181   GLN     O 2923    -0.567900     16.00000 ; qtot 4.000
  2924    N   182   PRO     N 2924    -0.254800     14.01000 ; qtot 3.745
  2925   CT   182   PRO    CD 2925     0.019200     12.01000 ; qtot 3.764
  2926   H1   182   PRO   HD2 2926     0.039100      1.00800 ; qtot 3.803
  2927   H1   182   PRO   HD3 2927     0.039100      1.00800 ; qtot 3.843
  2928   CT   182   PRO    CG 2928     0.018900     12.01000 ; qtot 3.861
  2929   HC   182   PRO   HG2 2929     0.021300      1.00800 ; qtot 3.883
  2930   HC   182   PRO   HG3 2930     0.021300      1.00800 ; qtot 3.904
  2931   CT   182   PRO    CB 2931    -0.007000     12.01000 ; qtot 3.897
  2932   HC   182   PRO   HB2 2932     0.025300      1.00800 ; qtot 3.922
  2933   HC   182   PRO   HB3 2933     0.025300      1.00800 ; qtot 3.948
  2934   CX   182   PRO    CA 2934    -0.026600     12.01000 ; qtot 3.921
  2935   H1   182   PRO    HA 2935     0.064100      1.00800 ; qtot 3.985
  2936    C   182   PRO     C 2936     0.589600     12.01000 ; qtot 4.575
  2937    O   182   PRO     O 2937    -0.574800     16.00000 ; qtot 4.000
  2938    N   183   THR     N 2938    -0.415700     14.01000 ; qtot 3.584
  2939    H   183   THR     H 2939     0.271900      1.00800 ; qtot 3.856
  2940   CX   183   THR    CA 2940    -0.038900     12.01000 ; qtot 3.817
  2941   H1   183   THR    HA 2941     0.100700      1.00800 ; qtot 3.918
  2942  A3C   183   THR    CB 2942     0.365400     12.01000 ; qtot 4.283
  2943   H1   183   THR    HB 2943     0.004300      1.00800 ; qtot 4.288
  2944   CT   183   THR   CG2 2944    -0.243800     12.01000 ; qtot 4.044
  2945   HC   183   THR  HG21 2945     0.064200      1.00800 ; qtot 4.108
  2946   HC   183   THR  HG22 2946     0.064200      1.00800 ; qtot 4.172
  2947   HC   183   THR  HG23 2947     0.064200      1.00800 ; qtot 4.236
  2948   OH   183   THR   OG1 2948    -0.676100     16.00000 ; qtot 3.560
  2949   HO   183   THR   HG1 2949     0.410200      1.00800 ; qtot 3.971
  2950    C   183   THR     C 2950     0.597300     12.01000 ; qtot 4.568
  2951    O   183   THR     O 2951    -0.567900     16.00000 ; qtot 4.000
  2952    N   184   ALA     N 2952    -0.415700     14.01000 ; qtot 3.584
  2953    H   184   ALA     H 2953     0.271900      1.00800 ; qtot 3.856
  2954   CX   184   ALA    CA 2954     0.033700     12.01000 ; qtot 3.890
  2955   H1   184   ALA    HA 2955     0.082300      1.00800 ; qtot 3.972
  2956   CT   184   ALA    CB 2956    -0.182500     12.01000 ; qtot 3.790
  2957   HC   184   ALA   HB1 2957     0.060300      1.00800 ; qtot 3.850
  2958   HC   184   ALA   HB2 2958     0.060300      1.00800 ; qtot 3.910
  2959   HC   184   ALA   HB3 2959     0.060300      1.00800 ; qtot 3.971
  2960    C   184   ALA     C 2960     0.597300     12.01000 ; qtot 4.568
  2961    O   184   ALA     O 2961    -0.567900     16.00000 ; qtot 4.000
  2962    N   185   GLU     N 2962    -0.516300     14.01000 ; qtot 3.484
  2963    H   185   GLU     H 2963     0.293600      1.00800 ; qtot 3.777
  2964   CX   185   GLU    CA 2964     0.039700     12.01000 ; qtot 3.817
  2965   H1   185   GLU    HA 2965     0.110500      1.00800 ; qtot 3.927
  2966  A2C   185   GLU    CB 2966     0.056000     12.01000 ; qtot 3.983
  2967   HC   185   GLU   HB2 2967    -0.017300      1.00800 ; qtot 3.966
  2968   HC   185   GLU   HB3 2968    -0.017300      1.00800 ; qtot 3.949
  2969  A2C   185   GLU    CG 2969     0.013600     12.01000 ; qtot 3.962
  2970   HC   185   GLU   HG2 2970    -0.042500      1.00800 ; qtot 3.920
  2971   HC   185   GLU   HG3 2971    -0.042500      1.00800 ; qtot 3.877
  2972   CO   185   GLU    CD 2972     0.805400     12.01000 ; qtot 4.683
  2973   O2   185   GLU   OE1 2973    -0.818800     16.00000 ; qtot 3.864
  2974   O2   185   GLU   OE2 2974    -0.818800     16.00000 ; qtot 3.045
  2975    C   185   GLU     C 2975     0.536600     12.01000 ; qtot 3.582
  2976    O   185   GLU     O 2976    -0.581900     16.00000 ; qtot 3.000
  2977    N   186   THR     N 2977    -0.415700     14.01000 ; qtot 2.584
  2978    H   186   THR     H 2978     0.271900      1.00800 ; qtot 2.856
  2979   CX   186   THR    CA 2979    -0.038900     12.01000 ; qtot 2.817
  2980   H1   186   THR    HA 2980     0.100700      1.00800 ; qtot 2.918
  2981  A3C   186   THR    CB 2981     0.365400     12.01000 ; qtot 3.283
  2982   H1   186   THR    HB 2982     0.004300      1.00800 ; qtot 3.288
  2983   CT   186   THR   CG2 2983    -0.243800     12.01000 ; qtot 3.044
  2984   HC   186   THR  HG21 2984     0.064200      1.00800 ; qtot 3.108
  2985   HC   186   THR  HG22 2985     0.064200      1.00800 ; qtot 3.172
  2986   HC   186   THR  HG23 2986     0.064200      1.00800 ; qtot 3.236
  2987   OH   186   THR   OG1 2987    -0.676100     16.00000 ; qtot 2.560
  2988   HO   186   THR   HG1 2988     0.410200      1.00800 ; qtot 2.971
  2989    C   186   THR     C 2989     0.597300     12.01000 ; qtot 3.568
  2990    O   186   THR     O 2990    -0.567900     16.00000 ; qtot 3.000
  2991    N   187   THR     N 2991    -0.415700     14.01000 ; qtot 2.584
  2992    H   187   THR     H 2992     0.271900      1.00800 ; qtot 2.856
  2993   CX   187   THR    CA 2993    -0.038900     12.01000 ; qtot 2.817
  2994   H1   187   THR    HA 2994     0.100700      1.00800 ; qtot 2.918
  2995  A3C   187   THR    CB 2995     0.365400     12.01000 ; qtot 3.283
  2996   H1   187   THR    HB 2996     0.004300      1.00800 ; qtot 3.288
  2997   CT   187   THR   CG2 2997    -0.243800     12.01000 ; qtot 3.044
  2998   HC   187   THR  HG21 2998     0.064200      1.00800 ; qtot 3.108
  2999   HC   187   THR  HG22 2999     0.064200      1.00800 ; qtot 3.172
  3000   HC   187   THR  HG23 3000     0.064200      1.00800 ; qtot 3.236
  3001   OH   187   THR   OG1 3001    -0.676100     16.00000 ; qtot 2.560
  3002   HO   187   THR   HG1 3002     0.410200      1.00800 ; qtot 2.971
  3003    C   187   THR     C 3003     0.597300     12.01000 ; qtot 3.568
  3004    O   187   THR     O 3004    -0.567900     16.00000 ; qtot 3.000
  3005    N   188   ARG     N 3005    -0.347900     14.01000 ; qtot 2.652
  3006    H   188   ARG     H 3006     0.274700      1.00800 ; qtot 2.927
  3007   CX   188   ARG    CA 3007    -0.263700     12.01000 ; qtot 2.663
  3008   H1   188   ARG    HA 3008     0.156000      1.00800 ; qtot 2.819
  3009   C8   188   ARG    CB 3009    -0.000700     12.01000 ; qtot 2.818
  3010   HC   188   ARG   HB2 3010     0.032700      1.00800 ; qtot 2.851
  3011   HC   188   ARG   HB3 3011     0.032700      1.00800 ; qtot 2.884
  3012   C8   188   ARG    CG 3012     0.039000     12.01000 ; qtot 2.923
  3013   HC   188   ARG   HG2 3013     0.028500      1.00800 ; qtot 2.951
  3014   HC   188   ARG   HG3 3014     0.028500      1.00800 ; qtot 2.980
  3015   C8   188   ARG    CD 3015     0.048600     12.01000 ; qtot 3.028
  3016   H1   188   ARG   HD2 3016     0.068700      1.00800 ; qtot 3.097
  3017   H1   188   ARG   HD3 3017     0.068700      1.00800 ; qtot 3.166
  3018   N2   188   ARG    NE 3018    -0.529500     14.01000 ; qtot 2.636
  3019    H   188   ARG    HE 3019     0.345600      1.00800 ; qtot 2.982
  3020   CA   188   ARG    CZ 3020     0.807600     12.01000 ; qtot 3.789
  3021   N2   188   ARG   NH1 3021    -0.862700     14.01000 ; qtot 2.927
  3022    H   188   ARG  HH11 3022     0.447800      1.00800 ; qtot 3.375
  3023    H   188   ARG  HH12 3023     0.447800      1.00800 ; qtot 3.822
  3024   N2   188   ARG   NH2 3024    -0.862700     14.01000 ; qtot 2.960
  3025    H   188   ARG  HH21 3025     0.447800      1.00800 ; qtot 3.407
  3026    H   188   ARG  HH22 3026     0.447800      1.00800 ; qtot 3.855
  3027    C   188   ARG     C 3027     0.734100     12.01000 ; qtot 4.589
  3028    O   188   ARG     O 3028    -0.589400     16.00000 ; qtot 4.000
  3029    N   189   GLN     N 3029    -0.415700     14.01000 ; qtot 3.584
  3030    H   189   GLN     H 3030     0.271900      1.00800 ; qtot 3.856
  3031   CX   189   GLN    CA 3031    -0.003100     12.01000 ; qtot 3.853
  3032   H1   189   GLN    HA 3032     0.085000      1.00800 ; qtot 3.938
  3033  A2C   189   GLN    CB 3033    -0.003600     12.01000 ; qtot 3.934
  3034   HC   189   GLN   HB2 3034     0.017100      1.00800 ; qtot 3.952
  3035   HC   189   GLN   HB3 3035     0.017100      1.00800 ; qtot 3.969
  3036  A2C   189   GLN    CG 3036    -0.064500     12.01000 ; qtot 3.904
  3037   HC   189   GLN   HG2 3037     0.035200      1.00800 ; qtot 3.939
  3038   HC   189   GLN   HG3 3038     0.035200      1.00800 ; qtot 3.975
  3039    C   189   GLN    CD 3039     0.695100     12.01000 ; qtot 4.670
  3040    O   189   GLN   OE1 3040    -0.608600     16.00000 ; qtot 4.061
  3041    N   189   GLN   NE2 3041    -0.940700     14.01000 ; qtot 3.120
  3042    H   189   GLN  HE21 3042     0.425100      1.00800 ; qtot 3.545
  3043    H   189   GLN  HE22 3043     0.425100      1.00800 ; qtot 3.971
  3044    C   189   GLN     C 3044     0.597300     12.01000 ; qtot 4.568
  3045    O   189   GLN     O 3045    -0.567900     16.00000 ; qtot 4.000
  3046    N   190   PHE     N 3046    -0.415700     14.01000 ; qtot 3.584
  3047    H   190   PHE     H 3047     0.271900      1.00800 ; qtot 3.856
  3048   CX   190   PHE    CA 3048    -0.002400     12.01000 ; qtot 3.854
  3049   H1   190   PHE    HA 3049     0.097800      1.00800 ; qtot 3.952
  3050   CT   190   PHE    CB 3050    -0.034300     12.01000 ; qtot 3.917
  3051   HC   190   PHE   HB2 3051     0.029500      1.00800 ; qtot 3.947
  3052   HC   190   PHE   HB3 3052     0.029500      1.00800 ; qtot 3.976
  3053   CA   190   PHE    CG 3053     0.011800     12.01000 ; qtot 3.988
  3054   CA   190   PHE   CD1 3054    -0.125600     12.01000 ; qtot 3.862
  3055   HA   190   PHE   HD1 3055     0.133000      1.00800 ; qtot 3.995
  3056   CA   190   PHE   CE1 3056    -0.170400     12.01000 ; qtot 3.825
  3057   HA   190   PHE   HE1 3057     0.143000      1.00800 ; qtot 3.968
  3058   CA   190   PHE    CZ 3058    -0.107200     12.01000 ; qtot 3.861
  3059   HA   190   PHE    HZ 3059     0.129700      1.00800 ; qtot 3.991
  3060   CA   190   PHE   CE2 3060    -0.170400     12.01000 ; qtot 3.820
  3061   HA   190   PHE   HE2 3061     0.143000      1.00800 ; qtot 3.963
  3062   CA   190   PHE   CD2 3062    -0.125600     12.01000 ; qtot 3.838
  3063   HA   190   PHE   HD2 3063     0.133000      1.00800 ; qtot 3.971
  3064    C   190   PHE     C 3064     0.597300     12.01000 ; qtot 4.568
  3065    O   190   PHE     O 3065    -0.567900     16.00000 ; qtot 4.000
  3066    N   191   LEU     N 3066    -0.415700     14.01000 ; qtot 3.584
  3067    H   191   LEU     H 3067     0.271900      1.00800 ; qtot 3.856
  3068   CX   191   LEU    CA 3068    -0.051800     12.01000 ; qtot 3.804
  3069   H1   191   LEU    HA 3069     0.092200      1.00800 ; qtot 3.897
  3070  A2C   191   LEU    CB 3070    -0.110200     12.01000 ; qtot 3.786
  3071   HC   191   LEU   HB2 3071     0.045700      1.00800 ; qtot 3.832
  3072   HC   191   LEU   HB3 3072     0.045700      1.00800 ; qtot 3.878
  3073  A3C   191   LEU    CG 3073     0.353100     12.01000 ; qtot 4.231
  3074   HC   191   LEU    HG 3074    -0.036100      1.00800 ; qtot 4.195
  3075   CT   191   LEU   CD1 3075    -0.412100     12.01000 ; qtot 3.783
  3076   HC   191   LEU  HD11 3076     0.100000      1.00800 ; qtot 3.883
  3077   HC   191   LEU  HD12 3077     0.100000      1.00800 ; qtot 3.983
  3078   HC   191   LEU  HD13 3078     0.100000      1.00800 ; qtot 4.083
  3079   CT   191   LEU   CD2 3079    -0.412100     12.01000 ; qtot 3.671
  3080   HC   191   LEU  HD21 3080     0.100000      1.00800 ; qtot 3.771
  3081   HC   191   LEU  HD22 3081     0.100000      1.00800 ; qtot 3.871
  3082   HC   191   LEU  HD23 3082     0.100000      1.00800 ; qtot 3.971
  3083    C   191   LEU     C 3083     0.597300     12.01000 ; qtot 4.568
  3084    O   191   LEU     O 3084    -0.567900     16.00000 ; qtot 4.000
  3085    N   192   MET     N 3085    -0.415700     14.01000 ; qtot 3.584
  3086    H   192   MET     H 3086     0.271900      1.00800 ; qtot 3.856
  3087   CX   192   MET    CA 3087    -0.023700     12.01000 ; qtot 3.832
  3088   H1   192   MET    HA 3088     0.088000      1.00800 ; qtot 3.920
  3089  A2C   192   MET    CB 3089     0.034200     12.01000 ; qtot 3.955
  3090   HC   192   MET   HB2 3090     0.024100      1.00800 ; qtot 3.979
  3091   HC   192   MET   HB3 3091     0.024100      1.00800 ; qtot 4.003
  3092  A2C   192   MET    CG 3092     0.001800     12.01000 ; qtot 4.005
  3093   H1   192   MET   HG2 3093     0.044000      1.00800 ; qtot 4.049
  3094   H1   192   MET   HG3 3094     0.044000      1.00800 ; qtot 4.093
  3095    S   192   MET    SD 3095    -0.273700     32.06000 ; qtot 3.819
  3096   CT   192   MET    CE 3096    -0.053600     12.01000 ; qtot 3.765
  3097   H1   192   MET   HE1 3097     0.068400      1.00800 ; qtot 3.834
  3098   H1   192   MET   HE2 3098     0.068400      1.00800 ; qtot 3.902
  3099   H1   192   MET   HE3 3099     0.068400      1.00800 ; qtot 3.971
  3100    C   192   MET     C 3100     0.597300     12.01000 ; qtot 4.568
  3101    O   192   MET     O 3101    -0.567900     16.00000 ; qtot 4.000
  3102    N   193   SER     N 3102    -0.415700     14.01000 ; qtot 3.584
  3103    H   193   SER     H 3103     0.271900      1.00800 ; qtot 3.856
  3104   CX   193   SER    CA 3104    -0.024900     12.01000 ; qtot 3.831
  3105   H1   193   SER    HA 3105     0.084300      1.00800 ; qtot 3.916
  3106  A2C   193   SER    CB 3106     0.211700     12.01000 ; qtot 4.127
  3107   H1   193   SER   HB2 3107     0.035200      1.00800 ; qtot 4.162
  3108   H1   193   SER   HB3 3108     0.035200      1.00800 ; qtot 4.198
  3109   OH   193   SER    OG 3109    -0.654600     16.00000 ; qtot 3.543
  3110   HO   193   SER    HG 3110     0.427500      1.00800 ; qtot 3.971
  3111    C   193   SER     C 3111     0.597300     12.01000 ; qtot 4.568
  3112    O   193   SER     O 3112    -0.567900     16.00000 ; qtot 4.000
  3113    N   194   ASP     N 3113    -0.516300     14.01000 ; qtot 3.484
  3114    H   194   ASP     H 3114     0.293600      1.00800 ; qtot 3.777
  3115   CX   194   ASP    CA 3115     0.038100     12.01000 ; qtot 3.815
  3116   H1   194   ASP    HA 3116     0.088000      1.00800 ; qtot 3.903
  3117  A2C   194   ASP    CB 3117    -0.030300     12.01000 ; qtot 3.873
  3118   HC   194   ASP   HB2 3118    -0.012200      1.00800 ; qtot 3.861
  3119   HC   194   ASP   HB3 3119    -0.012200      1.00800 ; qtot 3.849
  3120   CO   194   ASP    CG 3120     0.799400     12.01000 ; qtot 4.648
  3121   O2   194   ASP   OD1 3121    -0.801400     16.00000 ; qtot 3.847
  3122   O2   194   ASP   OD2 3122    -0.801400     16.00000 ; qtot 3.045
  3123    C   194   ASP     C 3123     0.536600     12.01000 ; qtot 3.582
  3124    O   194   ASP     O 3124    -0.581900     16.00000 ; qtot 3.000
  3125    N   195   LYS     N 3125    -0.347900     14.01000 ; qtot 2.652
  3126    H   195   LYS     H 3126     0.274700      1.00800 ; qtot 2.927
  3127   CX   195   LYS    CA 3127    -0.240000     12.01000 ; qtot 2.687
  3128   H1   195   LYS    HA 3128     0.142600      1.00800 ; qtot 2.829
  3129   C8   195   LYS    CB 3129    -0.009400     12.01000 ; qtot 2.820
  3130   HC   195   LYS   HB2 3130     0.036200      1.00800 ; qtot 2.856
  3131   HC   195   LYS   HB3 3131     0.036200      1.00800 ; qtot 2.892
  3132   C8   195   LYS    CG 3132     0.018700     12.01000 ; qtot 2.911
  3133   HC   195   LYS   HG2 3133     0.010300      1.00800 ; qtot 2.921
  3134   HC   195   LYS   HG3 3134     0.010300      1.00800 ; qtot 2.932
  3135   C8   195   LYS    CD 3135    -0.047900     12.01000 ; qtot 2.884
  3136   HC   195   LYS   HD2 3136     0.062100      1.00800 ; qtot 2.946
  3137   HC   195   LYS   HD3 3137     0.062100      1.00800 ; qtot 3.008
  3138   C8   195   LYS    CE 3138    -0.014300     12.01000 ; qtot 2.994
  3139   HP   195   LYS   HE2 3139     0.113500      1.00800 ; qtot 3.107
  3140   HP   195   LYS   HE3 3140     0.113500      1.00800 ; qtot 3.221
  3141   N3   195   LYS    NZ 3141    -0.385400     14.01000 ; qtot 2.835
  3142    H   195   LYS   HZ1 3142     0.340000      1.00800 ; qtot 3.175
  3143    H   195   LYS   HZ2 3143     0.340000      1.00800 ; qtot 3.515
  3144    H   195   LYS   HZ3 3144     0.340000      1.00800 ; qtot 3.855
  3145    C   195   LYS     C 3145     0.734100     12.01000 ; qtot 4.589
  3146    O   195   LYS     O 3146    -0.589400     16.00000 ; qtot 4.000
  3147    N   196   PRO     N 3147    -0.254800     14.01000 ; qtot 3.745
  3148   CT   196   PRO    CD 3148     0.019200     12.01000 ; qtot 3.764
  3149   H1   196   PRO   HD2 3149     0.039100      1.00800 ; qtot 3.803
  3150   H1   196   PRO   HD3 3150     0.039100      1.00800 ; qtot 3.843
  3151   CT   196   PRO    CG 3151     0.018900     12.01000 ; qtot 3.861
  3152   HC   196   PRO   HG2 3152     0.021300      1.00800 ; qtot 3.883
  3153   HC   196   PRO   HG3 3153     0.021300      1.00800 ; qtot 3.904
  3154   CT   196   PRO    CB 3154    -0.007000     12.01000 ; qtot 3.897
  3155   HC   196   PRO   HB2 3155     0.025300      1.00800 ; qtot 3.922
  3156   HC   196   PRO   HB3 3156     0.025300      1.00800 ; qtot 3.948
  3157   CX   196   PRO    CA 3157    -0.026600     12.01000 ; qtot 3.921
  3158   H1   196   PRO    HA 3158     0.064100      1.00800 ; qtot 3.985
  3159    C   196   PRO     C 3159     0.589600     12.01000 ; qtot 4.575
  3160    O   196   PRO     O 3160    -0.574800     16.00000 ; qtot 4.000
  3161    N   197   LEU     N 3161    -0.415700     14.01000 ; qtot 3.584
  3162    H   197   LEU     H 3162     0.271900      1.00800 ; qtot 3.856
  3163   CX   197   LEU    CA 3163    -0.051800     12.01000 ; qtot 3.804
  3164   H1   197   LEU    HA 3164     0.092200      1.00800 ; qtot 3.897
  3165  A2C   197   LEU    CB 3165    -0.110200     12.01000 ; qtot 3.786
  3166   HC   197   LEU   HB2 3166     0.045700      1.00800 ; qtot 3.832
  3167   HC   197   LEU   HB3 3167     0.045700      1.00800 ; qtot 3.878
  3168  A3C   197   LEU    CG 3168     0.353100     12.01000 ; qtot 4.231
  3169   HC   197   LEU    HG 3169    -0.036100      1.00800 ; qtot 4.195
  3170   CT   197   LEU   CD1 3170    -0.412100     12.01000 ; qtot 3.783
  3171   HC   197   LEU  HD11 3171     0.100000      1.00800 ; qtot 3.883
  3172   HC   197   LEU  HD12 3172     0.100000      1.00800 ; qtot 3.983
  3173   HC   197   LEU  HD13 3173     0.100000      1.00800 ; qtot 4.083
  3174   CT   197   LEU   CD2 3174    -0.412100     12.01000 ; qtot 3.671
  3175   HC   197   LEU  HD21 3175     0.100000      1.00800 ; qtot 3.771
  3176   HC   197   LEU  HD22 3176     0.100000      1.00800 ; qtot 3.871
  3177   HC   197   LEU  HD23 3177     0.100000      1.00800 ; qtot 3.971
  3178    C   197   LEU     C 3178     0.597300     12.01000 ; qtot 4.568
  3179    O   197   LEU     O 3179    -0.567900     16.00000 ; qtot 4.000
  3180    N   198   HIE     N 3180    -0.415700     14.01000 ; qtot 3.584
  3181    H   198   HIE     H 3181     0.271900      1.00800 ; qtot 3.856
  3182   CX   198   HIE    CA 3182    -0.058100     12.01000 ; qtot 3.798
  3183   H1   198   HIE    HA 3183     0.136000      1.00800 ; qtot 3.934
  3184   CT   198   HIE    CB 3184    -0.007400     12.01000 ; qtot 3.927
  3185   HC   198   HIE   HB2 3185     0.036700      1.00800 ; qtot 3.963
  3186   HC   198   HIE   HB3 3186     0.036700      1.00800 ; qtot 4.000
  3187   CC   198   HIE    CG 3187     0.186800     12.01000 ; qtot 4.187
  3188   NB   198   HIE   ND1 3188    -0.543200     14.01000 ; qtot 3.644
  3189   CR   198   HIE   CE1 3189     0.163500     12.01000 ; qtot 3.807
  3190   H5   198   HIE   HE1 3190     0.143500      1.00800 ; qtot 3.951
  3191   NA   198   HIE   NE2 3191    -0.279500     14.01000 ; qtot 3.671
  3192    H   198   HIE   HE2 3192     0.333900      1.00800 ; qtot 4.005
  3193   CW   198   HIE   CD2 3193    -0.220700     12.01000 ; qtot 3.784
  3194   H4   198   HIE   HD2 3194     0.186200      1.00800 ; qtot 3.971
  3195    C   198   HIE     C 3195     0.597300     12.01000 ; qtot 4.568
  3196    O   198   HIE     O 3196    -0.567900     16.00000 ; qtot 4.000
  3197    N   199   LEU     N 3197    -0.415700     14.01000 ; qtot 3.584
  3198    H   199   LEU     H 3198     0.271900      1.00800 ; qtot 3.856
  3199   CX   199   LEU    CA 3199    -0.051800     12.01000 ; qtot 3.804
  3200   H1   199   LEU    HA 3200     0.092200      1.00800 ; qtot 3.897
  3201  A2C   199   LEU    CB 3201    -0.110200     12.01000 ; qtot 3.786
  3202   HC   199   LEU   HB2 3202     0.045700      1.00800 ; qtot 3.832
  3203   HC   199   LEU   HB3 3203     0.045700      1.00800 ; qtot 3.878
  3204  A3C   199   LEU    CG 3204     0.353100     12.01000 ; qtot 4.231
  3205   HC   199   LEU    HG 3205    -0.036100      1.00800 ; qtot 4.195
  3206   CT   199   LEU   CD1 3206    -0.412100     12.01000 ; qtot 3.783
  3207   HC   199   LEU  HD11 3207     0.100000      1.00800 ; qtot 3.883
  3208   HC   199   LEU  HD12 3208     0.100000      1.00800 ; qtot 3.983
  3209   HC   199   LEU  HD13 3209     0.100000      1.00800 ; qtot 4.083
  3210   CT   199   LEU   CD2 3210    -0.412100     12.01000 ; qtot 3.671
  3211   HC   199   LEU  HD21 3211     0.100000      1.00800 ; qtot 3.771
  3212   HC   199   LEU  HD22 3212     0.100000      1.00800 ; qtot 3.871
  3213   HC   199   LEU  HD23 3213     0.100000      1.00800 ; qtot 3.971
  3214    C   199   LEU     C 3214     0.597300     12.01000 ; qtot 4.568
  3215    O   199   LEU     O 3215    -0.567900     16.00000 ; qtot 4.000
  3216    N   200   GLU     N 3216    -0.516300     14.01000 ; qtot 3.484
  3217    H   200   GLU     H 3217     0.293600      1.00800 ; qtot 3.777
  3218   CX   200   GLU    CA 3218     0.039700     12.01000 ; qtot 3.817
  3219   H1   200   GLU    HA 3219     0.110500      1.00800 ; qtot 3.927
  3220  A2C   200   GLU    CB 3220     0.056000     12.01000 ; qtot 3.983
  3221   HC   200   GLU   HB2 3221    -0.017300      1.00800 ; qtot 3.966
  3222   HC   200   GLU   HB3 3222    -0.017300      1.00800 ; qtot 3.949
  3223  A2C   200   GLU    CG 3223     0.013600     12.01000 ; qtot 3.962
  3224   HC   200   GLU   HG2 3224    -0.042500      1.00800 ; qtot 3.920
  3225   HC   200   GLU   HG3 3225    -0.042500      1.00800 ; qtot 3.877
  3226   CO   200   GLU    CD 3226     0.805400     12.01000 ; qtot 4.683
  3227   O2   200   GLU   OE1 3227    -0.818800     16.00000 ; qtot 3.864
  3228   O2   200   GLU   OE2 3228    -0.818800     16.00000 ; qtot 3.045
  3229    C   200   GLU     C 3229     0.536600     12.01000 ; qtot 3.582
  3230    O   200   GLU     O 3230    -0.581900     16.00000 ; qtot 3.000
  3231    N   201   ALA     N 3231    -0.415700     14.01000 ; qtot 2.584
  3232    H   201   ALA     H 3232     0.271900      1.00800 ; qtot 2.856
  3233   CX   201   ALA    CA 3233     0.033700     12.01000 ; qtot 2.890
  3234   H1   201   ALA    HA 3234     0.082300      1.00800 ; qtot 2.972
  3235   CT   201   ALA    CB 3235    -0.182500     12.01000 ; qtot 2.790
  3236   HC   201   ALA   HB1 3236     0.060300      1.00800 ; qtot 2.850
  3237   HC   201   ALA   HB2 3237     0.060300      1.00800 ; qtot 2.910
  3238   HC   201   ALA   HB3 3238     0.060300      1.00800 ; qtot 2.971
  3239    C   201   ALA     C 3239     0.597300     12.01000 ; qtot 3.568
  3240    O   201   ALA     O 3240    -0.567900     16.00000 ; qtot 3.000
  3241    N   202   SER     N 3241    -0.415700     14.01000 ; qtot 2.584
  3242    H   202   SER     H 3242     0.271900      1.00800 ; qtot 2.856
  3243   CX   202   SER    CA 3243    -0.024900     12.01000 ; qtot 2.831
  3244   H1   202   SER    HA 3244     0.084300      1.00800 ; qtot 2.916
  3245  A2C   202   SER    CB 3245     0.211700     12.01000 ; qtot 3.127
  3246   H1   202   SER   HB2 3246     0.035200      1.00800 ; qtot 3.162
  3247   H1   202   SER   HB3 3247     0.035200      1.00800 ; qtot 3.198
  3248   OH   202   SER    OG 3248    -0.654600     16.00000 ; qtot 2.543
  3249   HO   202   SER    HG 3249     0.427500      1.00800 ; qtot 2.971
  3250    C   202   SER     C 3250     0.597300     12.01000 ; qtot 3.568
  3251    O   202   SER     O 3251    -0.567900     16.00000 ; qtot 3.000
  3252    N   203   LEU     N 3252    -0.415700     14.01000 ; qtot 2.584
  3253    H   203   LEU     H 3253     0.271900      1.00800 ; qtot 2.856
  3254   CX   203   LEU    CA 3254    -0.051800     12.01000 ; qtot 2.804
  3255   H1   203   LEU    HA 3255     0.092200      1.00800 ; qtot 2.897
  3256  A2C   203   LEU    CB 3256    -0.110200     12.01000 ; qtot 2.786
  3257   HC   203   LEU   HB2 3257     0.045700      1.00800 ; qtot 2.832
  3258   HC   203   LEU   HB3 3258     0.045700      1.00800 ; qtot 2.878
  3259  A3C   203   LEU    CG 3259     0.353100     12.01000 ; qtot 3.231
  3260   HC   203   LEU    HG 3260    -0.036100      1.00800 ; qtot 3.195
  3261   CT   203   LEU   CD1 3261    -0.412100     12.01000 ; qtot 2.783
  3262   HC   203   LEU  HD11 3262     0.100000      1.00800 ; qtot 2.883
  3263   HC   203   LEU  HD12 3263     0.100000      1.00800 ; qtot 2.983
  3264   HC   203   LEU  HD13 3264     0.100000      1.00800 ; qtot 3.083
  3265   CT   203   LEU   CD2 3265    -0.412100     12.01000 ; qtot 2.671
  3266   HC   203   LEU  HD21 3266     0.100000      1.00800 ; qtot 2.771
  3267   HC   203   LEU  HD22 3267     0.100000      1.00800 ; qtot 2.871
  3268   HC   203   LEU  HD23 3268     0.100000      1.00800 ; qtot 2.971
  3269    C   203   LEU     C 3269     0.597300     12.01000 ; qtot 3.568
  3270    O   203   LEU     O 3270    -0.567900     16.00000 ; qtot 3.000
  3271    N   204   ASP     N 3271    -0.516300     14.01000 ; qtot 2.484
  3272    H   204   ASP     H 3272     0.293600      1.00800 ; qtot 2.777
  3273   CX   204   ASP    CA 3273     0.038100     12.01000 ; qtot 2.815
  3274   H1   204   ASP    HA 3274     0.088000      1.00800 ; qtot 2.903
  3275  A2C   204   ASP    CB 3275    -0.030300     12.01000 ; qtot 2.873
  3276   HC   204   ASP   HB2 3276    -0.012200      1.00800 ; qtot 2.861
  3277   HC   204   ASP   HB3 3277    -0.012200      1.00800 ; qtot 2.849
  3278   CO   204   ASP    CG 3278     0.799400     12.01000 ; qtot 3.648
  3279   O2   204   ASP   OD1 3279    -0.801400     16.00000 ; qtot 2.847
  3280   O2   204   ASP   OD2 3280    -0.801400     16.00000 ; qtot 2.045
  3281    C   204   ASP     C 3281     0.536600     12.01000 ; qtot 2.582
  3282    O   204   ASP     O 3282    -0.581900     16.00000 ; qtot 2.000
  3283    N   205   LYS     N 3283    -0.347900     14.01000 ; qtot 1.652
  3284    H   205   LYS     H 3284     0.274700      1.00800 ; qtot 1.927
  3285   CX   205   LYS    CA 3285    -0.240000     12.01000 ; qtot 1.687
  3286   H1   205   LYS    HA 3286     0.142600      1.00800 ; qtot 1.829
  3287   C8   205   LYS    CB 3287    -0.009400     12.01000 ; qtot 1.820
  3288   HC   205   LYS   HB2 3288     0.036200      1.00800 ; qtot 1.856
  3289   HC   205   LYS   HB3 3289     0.036200      1.00800 ; qtot 1.892
  3290   C8   205   LYS    CG 3290     0.018700     12.01000 ; qtot 1.911
  3291   HC   205   LYS   HG2 3291     0.010300      1.00800 ; qtot 1.921
  3292   HC   205   LYS   HG3 3292     0.010300      1.00800 ; qtot 1.932
  3293   C8   205   LYS    CD 3293    -0.047900     12.01000 ; qtot 1.884
  3294   HC   205   LYS   HD2 3294     0.062100      1.00800 ; qtot 1.946
  3295   HC   205   LYS   HD3 3295     0.062100      1.00800 ; qtot 2.008
  3296   C8   205   LYS    CE 3296    -0.014300     12.01000 ; qtot 1.994
  3297   HP   205   LYS   HE2 3297     0.113500      1.00800 ; qtot 2.107
  3298   HP   205   LYS   HE3 3298     0.113500      1.00800 ; qtot 2.221
  3299   N3   205   LYS    NZ 3299    -0.385400     14.01000 ; qtot 1.835
  3300    H   205   LYS   HZ1 3300     0.340000      1.00800 ; qtot 2.175
  3301    H   205   LYS   HZ2 3301     0.340000      1.00800 ; qtot 2.515
  3302    H   205   LYS   HZ3 3302     0.340000      1.00800 ; qtot 2.855
  3303    C   205   LYS     C 3303     0.734100     12.01000 ; qtot 3.589
  3304    O   205   LYS     O 3304    -0.589400     16.00000 ; qtot 3.000
  3305    N   206   GLU     N 3305    -0.516300     14.01000 ; qtot 2.484
  3306    H   206   GLU     H 3306     0.293600      1.00800 ; qtot 2.777
  3307   CX   206   GLU    CA 3307     0.039700     12.01000 ; qtot 2.817
  3308   H1   206   GLU    HA 3308     0.110500      1.00800 ; qtot 2.927
  3309  A2C   206   GLU    CB 3309     0.056000     12.01000 ; qtot 2.983
  3310   HC   206   GLU   HB2 3310    -0.017300      1.00800 ; qtot 2.966
  3311   HC   206   GLU   HB3 3311    -0.017300      1.00800 ; qtot 2.949
  3312  A2C   206   GLU    CG 3312     0.013600     12.01000 ; qtot 2.962
  3313   HC   206   GLU   HG2 3313    -0.042500      1.00800 ; qtot 2.920
  3314   HC   206   GLU   HG3 3314    -0.042500      1.00800 ; qtot 2.877
  3315   CO   206   GLU    CD 3315     0.805400     12.01000 ; qtot 3.683
  3316   O2   206   GLU   OE1 3316    -0.818800     16.00000 ; qtot 2.864
  3317   O2   206   GLU   OE2 3317    -0.818800     16.00000 ; qtot 2.045
  3318    C   206   GLU     C 3318     0.536600     12.01000 ; qtot 2.582
  3319    O   206   GLU     O 3319    -0.581900     16.00000 ; qtot 2.000
  3320    N   207   ILE     N 3320    -0.415700     14.01000 ; qtot 1.584
  3321    H   207   ILE     H 3321     0.271900      1.00800 ; qtot 1.856
  3322   CX   207   ILE    CA 3322    -0.059700     12.01000 ; qtot 1.796
  3323   H1   207   ILE    HA 3323     0.086900      1.00800 ; qtot 1.883
  3324  A3C   207   ILE    CB 3324     0.130300     12.01000 ; qtot 2.014
  3325   HC   207   ILE    HB 3325     0.018700      1.00800 ; qtot 2.032
  3326   CT   207   ILE   CG2 3326    -0.320400     12.01000 ; qtot 1.712
  3327   HC   207   ILE  HG21 3327     0.088200      1.00800 ; qtot 1.800
  3328   HC   207   ILE  HG22 3328     0.088200      1.00800 ; qtot 1.888
  3329   HC   207   ILE  HG23 3329     0.088200      1.00800 ; qtot 1.977
  3330  A2C   207   ILE   CG1 3330    -0.043000     12.01000 ; qtot 1.934
  3331   HC   207   ILE  HG12 3331     0.023600      1.00800 ; qtot 1.957
  3332   HC   207   ILE  HG13 3332     0.023600      1.00800 ; qtot 1.981
  3333   CT   207   ILE   CD1 3333    -0.066000     12.01000 ; qtot 1.915
  3334   HC   207   ILE  HD11 3334     0.018600      1.00800 ; qtot 1.933
  3335   HC   207   ILE  HD12 3335     0.018600      1.00800 ; qtot 1.952
  3336   HC   207   ILE  HD13 3336     0.018600      1.00800 ; qtot 1.971
  3337    C   207   ILE     C 3337     0.597300     12.01000 ; qtot 2.568
  3338    O   207   ILE     O 3338    -0.567900     16.00000 ; qtot 2.000
  3339    N   208   TYR     N 3339    -0.415700     14.01000 ; qtot 1.584
  3340    H   208   TYR     H 3340     0.271900      1.00800 ; qtot 1.856
  3341   CX   208   TYR    CA 3341    -0.001400     12.01000 ; qtot 1.855
  3342   H1   208   TYR    HA 3342     0.087600      1.00800 ; qtot 1.942
  3343   CT   208   TYR    CB 3343    -0.015200     12.01000 ; qtot 1.927
  3344   HC   208   TYR   HB2 3344     0.029500      1.00800 ; qtot 1.957
  3345   HC   208   TYR   HB3 3345     0.029500      1.00800 ; qtot 1.986
  3346   CA   208   TYR    CG 3346    -0.001100     12.01000 ; qtot 1.985
  3347   CA   208   TYR   CD1 3347    -0.190600     12.01000 ; qtot 1.794
  3348   HA   208   TYR   HD1 3348     0.169900      1.00800 ; qtot 1.964
  3349   CA   208   TYR   CE1 3349    -0.234100     12.01000 ; qtot 1.730
  3350   HA   208   TYR   HE1 3350     0.165600      1.00800 ; qtot 1.896
  3351    C   208   TYR    CZ 3351     0.322600     12.01000 ; qtot 2.218
  3352   OH   208   TYR    OH 3352    -0.557900     16.00000 ; qtot 1.661
  3353   HO   208   TYR    HH 3353     0.399200      1.00800 ; qtot 2.060
  3354   CA   208   TYR   CE2 3354    -0.234100     12.01000 ; qtot 1.826
  3355   HA   208   TYR   HE2 3355     0.165600      1.00800 ; qtot 1.991
  3356   CA   208   TYR   CD2 3356    -0.190600     12.01000 ; qtot 1.801
  3357   HA   208   TYR   HD2 3357     0.169900      1.00800 ; qtot 1.971
  3358    C   208   TYR     C 3358     0.597300     12.01000 ; qtot 2.568
  3359    O   208   TYR     O 3359    -0.567900     16.00000 ; qtot 2.000
  3360    N   209   TYR     N 3360    -0.415700     14.01000 ; qtot 1.584
  3361    H   209   TYR     H 3361     0.271900      1.00800 ; qtot 1.856
  3362   CX   209   TYR    CA 3362    -0.001400     12.01000 ; qtot 1.855
  3363   H1   209   TYR    HA 3363     0.087600      1.00800 ; qtot 1.942
  3364   CT   209   TYR    CB 3364    -0.015200     12.01000 ; qtot 1.927
  3365   HC   209   TYR   HB2 3365     0.029500      1.00800 ; qtot 1.957
  3366   HC   209   TYR   HB3 3366     0.029500      1.00800 ; qtot 1.986
  3367   CA   209   TYR    CG 3367    -0.001100     12.01000 ; qtot 1.985
  3368   CA   209   TYR   CD1 3368    -0.190600     12.01000 ; qtot 1.794
  3369   HA   209   TYR   HD1 3369     0.169900      1.00800 ; qtot 1.964
  3370   CA   209   TYR   CE1 3370    -0.234100     12.01000 ; qtot 1.730
  3371   HA   209   TYR   HE1 3371     0.165600      1.00800 ; qtot 1.896
  3372    C   209   TYR    CZ 3372     0.322600     12.01000 ; qtot 2.218
  3373   OH   209   TYR    OH 3373    -0.557900     16.00000 ; qtot 1.661
  3374   HO   209   TYR    HH 3374     0.399200      1.00800 ; qtot 2.060
  3375   CA   209   TYR   CE2 3375    -0.234100     12.01000 ; qtot 1.826
  3376   HA   209   TYR   HE2 3376     0.165600      1.00800 ; qtot 1.991
  3377   CA   209   TYR   CD2 3377    -0.190600     12.01000 ; qtot 1.801
  3378   HA   209   TYR   HD2 3378     0.169900      1.00800 ; qtot 1.971
  3379    C   209   TYR     C 3379     0.597300     12.01000 ; qtot 2.568
  3380    O   209   TYR     O 3380    -0.567900     16.00000 ; qtot 2.000
  3381    N   210   HIE     N 3381    -0.415700     14.01000 ; qtot 1.584
  3382    H   210   HIE     H 3382     0.271900      1.00800 ; qtot 1.856
  3383   CX   210   HIE    CA 3383    -0.058100     12.01000 ; qtot 1.798
  3384   H1   210   HIE    HA 3384     0.136000      1.00800 ; qtot 1.934
  3385   CT   210   HIE    CB 3385    -0.007400     12.01000 ; qtot 1.927
  3386   HC   210   HIE   HB2 3386     0.036700      1.00800 ; qtot 1.963
  3387   HC   210   HIE   HB3 3387     0.036700      1.00800 ; qtot 2.000
  3388   CC   210   HIE    CG 3388     0.186800     12.01000 ; qtot 2.187
  3389   NB   210   HIE   ND1 3389    -0.543200     14.01000 ; qtot 1.644
  3390   CR   210   HIE   CE1 3390     0.163500     12.01000 ; qtot 1.807
  3391   H5   210   HIE   HE1 3391     0.143500      1.00800 ; qtot 1.951
  3392   NA   210   HIE   NE2 3392    -0.279500     14.01000 ; qtot 1.671
  3393    H   210   HIE   HE2 3393     0.333900      1.00800 ; qtot 2.005
  3394   CW   210   HIE   CD2 3394    -0.220700     12.01000 ; qtot 1.784
  3395   H4   210   HIE   HD2 3395     0.186200      1.00800 ; qtot 1.971
  3396    C   210   HIE     C 3396     0.597300     12.01000 ; qtot 2.568
  3397    O   210   HIE     O 3397    -0.567900     16.00000 ; qtot 2.000
  3398    N   211   GLY     N 3398    -0.415700     14.01000 ; qtot 1.584
  3399    H   211   GLY     H 3399     0.271900      1.00800 ; qtot 1.856
  3400   CX   211   GLY    CA 3400    -0.025200     12.01000 ; qtot 1.831
  3401   H1   211   GLY   HA2 3401     0.069800      1.00800 ; qtot 1.901
  3402   H1   211   GLY   HA3 3402     0.069800      1.00800 ; qtot 1.971
  3403    C   211   GLY     C 3403     0.597300     12.01000 ; qtot 2.568
  3404    O   211   GLY     O 3404    -0.567900     16.00000 ; qtot 2.000
  3405    N   212   GLU     N 3405    -0.516300     14.01000 ; qtot 1.484
  3406    H   212   GLU     H 3406     0.293600      1.00800 ; qtot 1.777
  3407   CX   212   GLU    CA 3407     0.039700     12.01000 ; qtot 1.817
  3408   H1   212   GLU    HA 3408     0.110500      1.00800 ; qtot 1.927
  3409  A2C   212   GLU    CB 3409     0.056000     12.01000 ; qtot 1.983
  3410   HC   212   GLU   HB2 3410    -0.017300      1.00800 ; qtot 1.966
  3411   HC   212   GLU   HB3 3411    -0.017300      1.00800 ; qtot 1.949
  3412  A2C   212   GLU    CG 3412     0.013600     12.01000 ; qtot 1.962
  3413   HC   212   GLU   HG2 3413    -0.042500      1.00800 ; qtot 1.920
  3414   HC   212   GLU   HG3 3414    -0.042500      1.00800 ; qtot 1.877
  3415   CO   212   GLU    CD 3415     0.805400     12.01000 ; qtot 2.683
  3416   O2   212   GLU   OE1 3416    -0.818800     16.00000 ; qtot 1.864
  3417   O2   212   GLU   OE2 3417    -0.818800     16.00000 ; qtot 1.045
  3418    C   212   GLU     C 3418     0.536600     12.01000 ; qtot 1.582
  3419    O   212   GLU     O 3419    -0.581900     16.00000 ; qtot 1.000
  3420    N   213   PRO     N 3420    -0.254800     14.01000 ; qtot 0.745
  3421   CT   213   PRO    CD 3421     0.019200     12.01000 ; qtot 0.764
  3422   H1   213   PRO   HD2 3422     0.039100      1.00800 ; qtot 0.803
  3423   H1   213   PRO   HD3 3423     0.039100      1.00800 ; qtot 0.843
  3424   CT   213   PRO    CG 3424     0.018900     12.01000 ; qtot 0.861
  3425   HC   213   PRO   HG2 3425     0.021300      1.00800 ; qtot 0.883
  3426   HC   213   PRO   HG3 3426     0.021300      1.00800 ; qtot 0.904
  3427   CT   213   PRO    CB 3427    -0.007000     12.01000 ; qtot 0.897
  3428   HC   213   PRO   HB2 3428     0.025300      1.00800 ; qtot 0.922
  3429   HC   213   PRO   HB3 3429     0.025300      1.00800 ; qtot 0.948
  3430   CX   213   PRO    CA 3430    -0.026600     12.01000 ; qtot 0.921
  3431   H1   213   PRO    HA 3431     0.064100      1.00800 ; qtot 0.985
  3432    C   213   PRO     C 3432     0.589600     12.01000 ; qtot 1.575
  3433    O   213   PRO     O 3433    -0.574800     16.00000 ; qtot 1.000
  3434    N   214   ILE     N 3434    -0.415700     14.01000 ; qtot 0.584
  3435    H   214   ILE     H 3435     0.271900      1.00800 ; qtot 0.856
  3436   CX   214   ILE    CA 3436    -0.059700     12.01000 ; qtot 0.796
  3437   H1   214   ILE    HA 3437     0.086900      1.00800 ; qtot 0.883
  3438  A3C   214   ILE    CB 3438     0.130300     12.01000 ; qtot 1.014
  3439   HC   214   ILE    HB 3439     0.018700      1.00800 ; qtot 1.032
  3440   CT   214   ILE   CG2 3440    -0.320400     12.01000 ; qtot 0.712
  3441   HC   214   ILE  HG21 3441     0.088200      1.00800 ; qtot 0.800
  3442   HC   214   ILE  HG22 3442     0.088200      1.00800 ; qtot 0.888
  3443   HC   214   ILE  HG23 3443     0.088200      1.00800 ; qtot 0.977
  3444  A2C   214   ILE   CG1 3444    -0.043000     12.01000 ; qtot 0.934
  3445   HC   214   ILE  HG12 3445     0.023600      1.00800 ; qtot 0.957
  3446   HC   214   ILE  HG13 3446     0.023600      1.00800 ; qtot 0.981
  3447   CT   214   ILE   CD1 3447    -0.066000     12.01000 ; qtot 0.915
  3448   HC   214   ILE  HD11 3448     0.018600      1.00800 ; qtot 0.933
  3449   HC   214   ILE  HD12 3449     0.018600      1.00800 ; qtot 0.952
  3450   HC   214   ILE  HD13 3450     0.018600      1.00800 ; qtot 0.971
  3451    C   214   ILE     C 3451     0.597300     12.01000 ; qtot 1.568
  3452    O   214   ILE     O 3452    -0.567900     16.00000 ; qtot 1.000
  3453    N   215   SER     N 3453    -0.415700     14.01000 ; qtot 0.584
  3454    H   215   SER     H 3454     0.271900      1.00800 ; qtot 0.856
  3455   CX   215   SER    CA 3455    -0.024900     12.01000 ; qtot 0.831
  3456   H1   215   SER    HA 3456     0.084300      1.00800 ; qtot 0.916
  3457  A2C   215   SER    CB 3457     0.211700     12.01000 ; qtot 1.127
  3458   H1   215   SER   HB2 3458     0.035200      1.00800 ; qtot 1.162
  3459   H1   215   SER   HB3 3459     0.035200      1.00800 ; qtot 1.198
  3460   OH   215   SER    OG 3460    -0.654600     16.00000 ; qtot 0.543
  3461   HO   215   SER    HG 3461     0.427500      1.00800 ; qtot 0.971
  3462    C   215   SER     C 3462     0.597300     12.01000 ; qtot 1.568
  3463    O   215   SER     O 3463    -0.567900     16.00000 ; qtot 1.000
  3464    N   216   VAL     N 3464    -0.415700     14.01000 ; qtot 0.584
  3465    H   216   VAL     H 3465     0.271900      1.00800 ; qtot 0.856
  3466   CX   216   VAL    CA 3466    -0.087500     12.01000 ; qtot 0.769
  3467   H1   216   VAL    HA 3467     0.096900      1.00800 ; qtot 0.866
  3468  A3C   216   VAL    CB 3468     0.298500     12.01000 ; qtot 1.164
  3469   HC   216   VAL    HB 3469    -0.029700      1.00800 ; qtot 1.134
  3470   CT   216   VAL   CG1 3470    -0.319200     12.01000 ; qtot 0.815
  3471   HC   216   VAL  HG11 3471     0.079100      1.00800 ; qtot 0.894
  3472   HC   216   VAL  HG12 3472     0.079100      1.00800 ; qtot 0.973
  3473   HC   216   VAL  HG13 3473     0.079100      1.00800 ; qtot 1.052
  3474   CT   216   VAL   CG2 3474    -0.319200     12.01000 ; qtot 0.733
  3475   HC   216   VAL  HG21 3475     0.079100      1.00800 ; qtot 0.812
  3476   HC   216   VAL  HG22 3476     0.079100      1.00800 ; qtot 0.891
  3477   HC   216   VAL  HG23 3477     0.079100      1.00800 ; qtot 0.971
  3478    C   216   VAL     C 3478     0.597300     12.01000 ; qtot 1.568
  3479    O   216   VAL     O 3479    -0.567900     16.00000 ; qtot 1.000
  3480    N   217   ASN     N 3480    -0.415700     14.01000 ; qtot 0.584
  3481    H   217   ASN     H 3481     0.271900      1.00800 ; qtot 0.856
  3482   CX   217   ASN    CA 3482     0.014300     12.01000 ; qtot 0.870
  3483   H1   217   ASN    HA 3483     0.104800      1.00800 ; qtot 0.975
  3484  A2C   217   ASN    CB 3484    -0.204100     12.01000 ; qtot 0.771
  3485   HC   217   ASN   HB2 3485     0.079700      1.00800 ; qtot 0.851
  3486   HC   217   ASN   HB3 3486     0.079700      1.00800 ; qtot 0.931
  3487    C   217   ASN    CG 3487     0.713000     12.01000 ; qtot 1.644
  3488    O   217   ASN   OD1 3488    -0.593100     16.00000 ; qtot 1.050
  3489    N   217   ASN   ND2 3489    -0.919100     14.01000 ; qtot 0.131
  3490    H   217   ASN  HD21 3490     0.419600      1.00800 ; qtot 0.551
  3491    H   217   ASN  HD22 3491     0.419600      1.00800 ; qtot 0.971
  3492    C   217   ASN     C 3492     0.597300     12.01000 ; qtot 1.568
  3493    O   217   ASN     O 3493    -0.567900     16.00000 ; qtot 1.000
  3494    N   218   VAL     N 3494    -0.415700     14.01000 ; qtot 0.584
  3495    H   218   VAL     H 3495     0.271900      1.00800 ; qtot 0.856
  3496   CX   218   VAL    CA 3496    -0.087500     12.01000 ; qtot 0.769
  3497   H1   218   VAL    HA 3497     0.096900      1.00800 ; qtot 0.866
  3498  A3C   218   VAL    CB 3498     0.298500     12.01000 ; qtot 1.164
  3499   HC   218   VAL    HB 3499    -0.029700      1.00800 ; qtot 1.134
  3500   CT   218   VAL   CG1 3500    -0.319200     12.01000 ; qtot 0.815
  3501   HC   218   VAL  HG11 3501     0.079100      1.00800 ; qtot 0.894
  3502   HC   218   VAL  HG12 3502     0.079100      1.00800 ; qtot 0.973
  3503   HC   218   VAL  HG13 3503     0.079100      1.00800 ; qtot 1.052
  3504   CT   218   VAL   CG2 3504    -0.319200     12.01000 ; qtot 0.733
  3505   HC   218   VAL  HG21 3505     0.079100      1.00800 ; qtot 0.812
  3506   HC   218   VAL  HG22 3506     0.079100      1.00800 ; qtot 0.891
  3507   HC   218   VAL  HG23 3507     0.079100      1.00800 ; qtot 0.971
  3508    C   218   VAL     C 3508     0.597300     12.01000 ; qtot 1.568
  3509    O   218   VAL     O 3509    -0.567900     16.00000 ; qtot 1.000
  3510    N   219   HIE     N 3510    -0.415700     14.01000 ; qtot 0.584
  3511    H   219   HIE     H 3511     0.271900      1.00800 ; qtot 0.856
  3512   CX   219   HIE    CA 3512    -0.058100     12.01000 ; qtot 0.798
  3513   H1   219   HIE    HA 3513     0.136000      1.00800 ; qtot 0.934
  3514   CT   219   HIE    CB 3514    -0.007400     12.01000 ; qtot 0.927
  3515   HC   219   HIE   HB2 3515     0.036700      1.00800 ; qtot 0.963
  3516   HC   219   HIE   HB3 3516     0.036700      1.00800 ; qtot 1.000
  3517   CC   219   HIE    CG 3517     0.186800     12.01000 ; qtot 1.187
  3518   NB   219   HIE   ND1 3518    -0.543200     14.01000 ; qtot 0.644
  3519   CR   219   HIE   CE1 3519     0.163500     12.01000 ; qtot 0.807
  3520   H5   219   HIE   HE1 3520     0.143500      1.00800 ; qtot 0.951
  3521   NA   219   HIE   NE2 3521    -0.279500     14.01000 ; qtot 0.671
  3522    H   219   HIE   HE2 3522     0.333900      1.00800 ; qtot 1.005
  3523   CW   219   HIE   CD2 3523    -0.220700     12.01000 ; qtot 0.784
  3524   H4   219   HIE   HD2 3524     0.186200      1.00800 ; qtot 0.971
  3525    C   219   HIE     C 3525     0.597300     12.01000 ; qtot 1.568
  3526    O   219   HIE     O 3526    -0.567900     16.00000 ; qtot 1.000
  3527    N   220   VAL     N 3527    -0.415700     14.01000 ; qtot 0.584
  3528    H   220   VAL     H 3528     0.271900      1.00800 ; qtot 0.856
  3529   CX   220   VAL    CA 3529    -0.087500     12.01000 ; qtot 0.769
  3530   H1   220   VAL    HA 3530     0.096900      1.00800 ; qtot 0.866
  3531  A3C   220   VAL    CB 3531     0.298500     12.01000 ; qtot 1.164
  3532   HC   220   VAL    HB 3532    -0.029700      1.00800 ; qtot 1.134
  3533   CT   220   VAL   CG1 3533    -0.319200     12.01000 ; qtot 0.815
  3534   HC   220   VAL  HG11 3534     0.079100      1.00800 ; qtot 0.894
  3535   HC   220   VAL  HG12 3535     0.079100      1.00800 ; qtot 0.973
  3536   HC   220   VAL  HG13 3536     0.079100      1.00800 ; qtot 1.052
  3537   CT   220   VAL   CG2 3537    -0.319200     12.01000 ; qtot 0.733
  3538   HC   220   VAL  HG21 3538     0.079100      1.00800 ; qtot 0.812
  3539   HC   220   VAL  HG22 3539     0.079100      1.00800 ; qtot 0.891
  3540   HC   220   VAL  HG23 3540     0.079100      1.00800 ; qtot 0.971
  3541    C   220   VAL     C 3541     0.597300     12.01000 ; qtot 1.568
  3542    O   220   VAL     O 3542    -0.567900     16.00000 ; qtot 1.000
  3543    N   221   THR     N 3543    -0.415700     14.01000 ; qtot 0.584
  3544    H   221   THR     H 3544     0.271900      1.00800 ; qtot 0.856
  3545   CX   221   THR    CA 3545    -0.038900     12.01000 ; qtot 0.817
  3546   H1   221   THR    HA 3546     0.100700      1.00800 ; qtot 0.918
  3547  A3C   221   THR    CB 3547     0.365400     12.01000 ; qtot 1.283
  3548   H1   221   THR    HB 3548     0.004300      1.00800 ; qtot 1.288
  3549   CT   221   THR   CG2 3549    -0.243800     12.01000 ; qtot 1.044
  3550   HC   221   THR  HG21 3550     0.064200      1.00800 ; qtot 1.108
  3551   HC   221   THR  HG22 3551     0.064200      1.00800 ; qtot 1.172
  3552   HC   221   THR  HG23 3552     0.064200      1.00800 ; qtot 1.236
  3553   OH   221   THR   OG1 3553    -0.676100     16.00000 ; qtot 0.560
  3554   HO   221   THR   HG1 3554     0.410200      1.00800 ; qtot 0.971
  3555    C   221   THR     C 3555     0.597300     12.01000 ; qtot 1.568
  3556    O   221   THR     O 3556    -0.567900     16.00000 ; qtot 1.000
  3557    N   222   ASN     N 3557    -0.415700     14.01000 ; qtot 0.584
  3558    H   222   ASN     H 3558     0.271900      1.00800 ; qtot 0.856
  3559   CX   222   ASN    CA 3559     0.014300     12.01000 ; qtot 0.870
  3560   H1   222   ASN    HA 3560     0.104800      1.00800 ; qtot 0.975
  3561  A2C   222   ASN    CB 3561    -0.204100     12.01000 ; qtot 0.771
  3562   HC   222   ASN   HB2 3562     0.079700      1.00800 ; qtot 0.851
  3563   HC   222   ASN   HB3 3563     0.079700      1.00800 ; qtot 0.931
  3564    C   222   ASN    CG 3564     0.713000     12.01000 ; qtot 1.644
  3565    O   222   ASN   OD1 3565    -0.593100     16.00000 ; qtot 1.050
  3566    N   222   ASN   ND2 3566    -0.919100     14.01000 ; qtot 0.131
  3567    H   222   ASN  HD21 3567     0.419600      1.00800 ; qtot 0.551
  3568    H   222   ASN  HD22 3568     0.419600      1.00800 ; qtot 0.971
  3569    C   222   ASN     C 3569     0.597300     12.01000 ; qtot 1.568
  3570    O   222   ASN     O 3570    -0.567900     16.00000 ; qtot 1.000
  3571    N   223   ASN     N 3571    -0.415700     14.01000 ; qtot 0.584
  3572    H   223   ASN     H 3572     0.271900      1.00800 ; qtot 0.856
  3573   CX   223   ASN    CA 3573     0.014300     12.01000 ; qtot 0.870
  3574   H1   223   ASN    HA 3574     0.104800      1.00800 ; qtot 0.975
  3575  A2C   223   ASN    CB 3575    -0.204100     12.01000 ; qtot 0.771
  3576   HC   223   ASN   HB2 3576     0.079700      1.00800 ; qtot 0.851
  3577   HC   223   ASN   HB3 3577     0.079700      1.00800 ; qtot 0.931
  3578    C   223   ASN    CG 3578     0.713000     12.01000 ; qtot 1.644
  3579    O   223   ASN   OD1 3579    -0.593100     16.00000 ; qtot 1.050
  3580    N   223   ASN   ND2 3580    -0.919100     14.01000 ; qtot 0.131
  3581    H   223   ASN  HD21 3581     0.419600      1.00800 ; qtot 0.551
  3582    H   223   ASN  HD22 3582     0.419600      1.00800 ; qtot 0.971
  3583    C   223   ASN     C 3583     0.597300     12.01000 ; qtot 1.568
  3584    O   223   ASN     O 3584    -0.567900     16.00000 ; qtot 1.000
  3585    N   224   THR     N 3585    -0.415700     14.01000 ; qtot 0.584
  3586    H   224   THR     H 3586     0.271900      1.00800 ; qtot 0.856
  3587   CX   224   THR    CA 3587    -0.038900     12.01000 ; qtot 0.817
  3588   H1   224   THR    HA 3588     0.100700      1.00800 ; qtot 0.918
  3589  A3C   224   THR    CB 3589     0.365400     12.01000 ; qtot 1.283
  3590   H1   224   THR    HB 3590     0.004300      1.00800 ; qtot 1.288
  3591   CT   224   THR   CG2 3591    -0.243800     12.01000 ; qtot 1.044
  3592   HC   224   THR  HG21 3592     0.064200      1.00800 ; qtot 1.108
  3593   HC   224   THR  HG22 3593     0.064200      1.00800 ; qtot 1.172
  3594   HC   224   THR  HG23 3594     0.064200      1.00800 ; qtot 1.236
  3595   OH   224   THR   OG1 3595    -0.676100     16.00000 ; qtot 0.560
  3596   HO   224   THR   HG1 3596     0.410200      1.00800 ; qtot 0.971
  3597    C   224   THR     C 3597     0.597300     12.01000 ; qtot 1.568
  3598    O   224   THR     O 3598    -0.567900     16.00000 ; qtot 1.000
  3599    N   225   ASN     N 3599    -0.415700     14.01000 ; qtot 0.584
  3600    H   225   ASN     H 3600     0.271900      1.00800 ; qtot 0.856
  3601   CX   225   ASN    CA 3601     0.014300     12.01000 ; qtot 0.870
  3602   H1   225   ASN    HA 3602     0.104800      1.00800 ; qtot 0.975
  3603  A2C   225   ASN    CB 3603    -0.204100     12.01000 ; qtot 0.771
  3604   HC   225   ASN   HB2 3604     0.079700      1.00800 ; qtot 0.851
  3605   HC   225   ASN   HB3 3605     0.079700      1.00800 ; qtot 0.931
  3606    C   225   ASN    CG 3606     0.713000     12.01000 ; qtot 1.644
  3607    O   225   ASN   OD1 3607    -0.593100     16.00000 ; qtot 1.050
  3608    N   225   ASN   ND2 3608    -0.919100     14.01000 ; qtot 0.131
  3609    H   225   ASN  HD21 3609     0.419600      1.00800 ; qtot 0.551
  3610    H   225   ASN  HD22 3610     0.419600      1.00800 ; qtot 0.971
  3611    C   225   ASN     C 3611     0.597300     12.01000 ; qtot 1.568
  3612    O   225   ASN     O 3612    -0.567900     16.00000 ; qtot 1.000
  3613    N   226   LYS     N 3613    -0.347900     14.01000 ; qtot 0.652
  3614    H   226   LYS     H 3614     0.274700      1.00800 ; qtot 0.927
  3615   CX   226   LYS    CA 3615    -0.240000     12.01000 ; qtot 0.687
  3616   H1   226   LYS    HA 3616     0.142600      1.00800 ; qtot 0.829
  3617   C8   226   LYS    CB 3617    -0.009400     12.01000 ; qtot 0.820
  3618   HC   226   LYS   HB2 3618     0.036200      1.00800 ; qtot 0.856
  3619   HC   226   LYS   HB3 3619     0.036200      1.00800 ; qtot 0.892
  3620   C8   226   LYS    CG 3620     0.018700     12.01000 ; qtot 0.911
  3621   HC   226   LYS   HG2 3621     0.010300      1.00800 ; qtot 0.921
  3622   HC   226   LYS   HG3 3622     0.010300      1.00800 ; qtot 0.932
  3623   C8   226   LYS    CD 3623    -0.047900     12.01000 ; qtot 0.884
  3624   HC   226   LYS   HD2 3624     0.062100      1.00800 ; qtot 0.946
  3625   HC   226   LYS   HD3 3625     0.062100      1.00800 ; qtot 1.008
  3626   C8   226   LYS    CE 3626    -0.014300     12.01000 ; qtot 0.994
  3627   HP   226   LYS   HE2 3627     0.113500      1.00800 ; qtot 1.107
  3628   HP   226   LYS   HE3 3628     0.113500      1.00800 ; qtot 1.221
  3629   N3   226   LYS    NZ 3629    -0.385400     14.01000 ; qtot 0.835
  3630    H   226   LYS   HZ1 3630     0.340000      1.00800 ; qtot 1.175
  3631    H   226   LYS   HZ2 3631     0.340000      1.00800 ; qtot 1.515
  3632    H   226   LYS   HZ3 3632     0.340000      1.00800 ; qtot 1.855
  3633    C   226   LYS     C 3633     0.734100     12.01000 ; qtot 2.589
  3634    O   226   LYS     O 3634    -0.589400     16.00000 ; qtot 2.000
  3635    N   227   THR     N 3635    -0.415700     14.01000 ; qtot 1.584
  3636    H   227   THR     H 3636     0.271900      1.00800 ; qtot 1.856
  3637   CX   227   THR    CA 3637    -0.038900     12.01000 ; qtot 1.817
  3638   H1   227   THR    HA 3638     0.100700      1.00800 ; qtot 1.918
  3639  A3C   227   THR    CB 3639     0.365400     12.01000 ; qtot 2.283
  3640   H1   227   THR    HB 3640     0.004300      1.00800 ; qtot 2.288
  3641   CT   227   THR   CG2 3641    -0.243800     12.01000 ; qtot 2.044
  3642   HC   227   THR  HG21 3642     0.064200      1.00800 ; qtot 2.108
  3643   HC   227   THR  HG22 3643     0.064200      1.00800 ; qtot 2.172
  3644   HC   227   THR  HG23 3644     0.064200      1.00800 ; qtot 2.236
  3645   OH   227   THR   OG1 3645    -0.676100     16.00000 ; qtot 1.560
  3646   HO   227   THR   HG1 3646     0.410200      1.00800 ; qtot 1.971
  3647    C   227   THR     C 3647     0.597300     12.01000 ; qtot 2.568
  3648    O   227   THR     O 3648    -0.567900     16.00000 ; qtot 2.000
  3649    N   228   VAL     N 3649    -0.415700     14.01000 ; qtot 1.584
  3650    H   228   VAL     H 3650     0.271900      1.00800 ; qtot 1.856
  3651   CX   228   VAL    CA 3651    -0.087500     12.01000 ; qtot 1.769
  3652   H1   228   VAL    HA 3652     0.096900      1.00800 ; qtot 1.866
  3653  A3C   228   VAL    CB 3653     0.298500     12.01000 ; qtot 2.164
  3654   HC   228   VAL    HB 3654    -0.029700      1.00800 ; qtot 2.134
  3655   CT   228   VAL   CG1 3655    -0.319200     12.01000 ; qtot 1.815
  3656   HC   228   VAL  HG11 3656     0.079100      1.00800 ; qtot 1.894
  3657   HC   228   VAL  HG12 3657     0.079100      1.00800 ; qtot 1.973
  3658   HC   228   VAL  HG13 3658     0.079100      1.00800 ; qtot 2.052
  3659   CT   228   VAL   CG2 3659    -0.319200     12.01000 ; qtot 1.733
  3660   HC   228   VAL  HG21 3660     0.079100      1.00800 ; qtot 1.812
  3661   HC   228   VAL  HG22 3661     0.079100      1.00800 ; qtot 1.891
  3662   HC   228   VAL  HG23 3662     0.079100      1.00800 ; qtot 1.971
  3663    C   228   VAL     C 3663     0.597300     12.01000 ; qtot 2.568
  3664    O   228   VAL     O 3664    -0.567900     16.00000 ; qtot 2.000
  3665    N   229   LYS     N 3665    -0.347900     14.01000 ; qtot 1.652
  3666    H   229   LYS     H 3666     0.274700      1.00800 ; qtot 1.927
  3667   CX   229   LYS    CA 3667    -0.240000     12.01000 ; qtot 1.687
  3668   H1   229   LYS    HA 3668     0.142600      1.00800 ; qtot 1.829
  3669   C8   229   LYS    CB 3669    -0.009400     12.01000 ; qtot 1.820
  3670   HC   229   LYS   HB2 3670     0.036200      1.00800 ; qtot 1.856
  3671   HC   229   LYS   HB3 3671     0.036200      1.00800 ; qtot 1.892
  3672   C8   229   LYS    CG 3672     0.018700     12.01000 ; qtot 1.911
  3673   HC   229   LYS   HG2 3673     0.010300      1.00800 ; qtot 1.921
  3674   HC   229   LYS   HG3 3674     0.010300      1.00800 ; qtot 1.932
  3675   C8   229   LYS    CD 3675    -0.047900     12.01000 ; qtot 1.884
  3676   HC   229   LYS   HD2 3676     0.062100      1.00800 ; qtot 1.946
  3677   HC   229   LYS   HD3 3677     0.062100      1.00800 ; qtot 2.008
  3678   C8   229   LYS    CE 3678    -0.014300     12.01000 ; qtot 1.994
  3679   HP   229   LYS   HE2 3679     0.113500      1.00800 ; qtot 2.107
  3680   HP   229   LYS   HE3 3680     0.113500      1.00800 ; qtot 2.221
  3681   N3   229   LYS    NZ 3681    -0.385400     14.01000 ; qtot 1.835
  3682    H   229   LYS   HZ1 3682     0.340000      1.00800 ; qtot 2.175
  3683    H   229   LYS   HZ2 3683     0.340000      1.00800 ; qtot 2.515
  3684    H   229   LYS   HZ3 3684     0.340000      1.00800 ; qtot 2.855
  3685    C   229   LYS     C 3685     0.734100     12.01000 ; qtot 3.589
  3686    O   229   LYS     O 3686    -0.589400     16.00000 ; qtot 3.000
  3687    N   230   LYS     N 3687    -0.347900     14.01000 ; qtot 2.652
  3688    H   230   LYS     H 3688     0.274700      1.00800 ; qtot 2.927
  3689   CX   230   LYS    CA 3689    -0.240000     12.01000 ; qtot 2.687
  3690   H1   230   LYS    HA 3690     0.142600      1.00800 ; qtot 2.829
  3691   C8   230   LYS    CB 3691    -0.009400     12.01000 ; qtot 2.820
  3692   HC   230   LYS   HB2 3692     0.036200      1.00800 ; qtot 2.856
  3693   HC   230   LYS   HB3 3693     0.036200      1.00800 ; qtot 2.892
  3694   C8   230   LYS    CG 3694     0.018700     12.01000 ; qtot 2.911
  3695   HC   230   LYS   HG2 3695     0.010300      1.00800 ; qtot 2.921
  3696   HC   230   LYS   HG3 3696     0.010300      1.00800 ; qtot 2.932
  3697   C8   230   LYS    CD 3697    -0.047900     12.01000 ; qtot 2.884
  3698   HC   230   LYS   HD2 3698     0.062100      1.00800 ; qtot 2.946
  3699   HC   230   LYS   HD3 3699     0.062100      1.00800 ; qtot 3.008
  3700   C8   230   LYS    CE 3700    -0.014300     12.01000 ; qtot 2.994
  3701   HP   230   LYS   HE2 3701     0.113500      1.00800 ; qtot 3.107
  3702   HP   230   LYS   HE3 3702     0.113500      1.00800 ; qtot 3.221
  3703   N3   230   LYS    NZ 3703    -0.385400     14.01000 ; qtot 2.835
  3704    H   230   LYS   HZ1 3704     0.340000      1.00800 ; qtot 3.175
  3705    H   230   LYS   HZ2 3705     0.340000      1.00800 ; qtot 3.515
  3706    H   230   LYS   HZ3 3706     0.340000      1.00800 ; qtot 3.855
  3707    C   230   LYS     C 3707     0.734100     12.01000 ; qtot 4.589
  3708    O   230   LYS     O 3708    -0.589400     16.00000 ; qtot 4.000
  3709    N   231   ILE     N 3709    -0.415700     14.01000 ; qtot 3.584
  3710    H   231   ILE     H 3710     0.271900      1.00800 ; qtot 3.856
  3711   CX   231   ILE    CA 3711    -0.059700     12.01000 ; qtot 3.796
  3712   H1   231   ILE    HA 3712     0.086900      1.00800 ; qtot 3.883
  3713  A3C   231   ILE    CB 3713     0.130300     12.01000 ; qtot 4.014
  3714   HC   231   ILE    HB 3714     0.018700      1.00800 ; qtot 4.032
  3715   CT   231   ILE   CG2 3715    -0.320400     12.01000 ; qtot 3.712
  3716   HC   231   ILE  HG21 3716     0.088200      1.00800 ; qtot 3.800
  3717   HC   231   ILE  HG22 3717     0.088200      1.00800 ; qtot 3.888
  3718   HC   231   ILE  HG23 3718     0.088200      1.00800 ; qtot 3.977
  3719  A2C   231   ILE   CG1 3719    -0.043000     12.01000 ; qtot 3.934
  3720   HC   231   ILE  HG12 3720     0.023600      1.00800 ; qtot 3.957
  3721   HC   231   ILE  HG13 3721     0.023600      1.00800 ; qtot 3.981
  3722   CT   231   ILE   CD1 3722    -0.066000     12.01000 ; qtot 3.915
  3723   HC   231   ILE  HD11 3723     0.018600      1.00800 ; qtot 3.933
  3724   HC   231   ILE  HD12 3724     0.018600      1.00800 ; qtot 3.952
  3725   HC   231   ILE  HD13 3725     0.018600      1.00800 ; qtot 3.971
  3726    C   231   ILE     C 3726     0.597300     12.01000 ; qtot 4.568
  3727    O   231   ILE     O 3727    -0.567900     16.00000 ; qtot 4.000
  3728    N   232   LYS     N 3728    -0.347900     14.01000 ; qtot 3.652
  3729    H   232   LYS     H 3729     0.274700      1.00800 ; qtot 3.927
  3730   CX   232   LYS    CA 3730    -0.240000     12.01000 ; qtot 3.687
  3731   H1   232   LYS    HA 3731     0.142600      1.00800 ; qtot 3.829
  3732   C8   232   LYS    CB 3732    -0.009400     12.01000 ; qtot 3.820
  3733   HC   232   LYS   HB2 3733     0.036200      1.00800 ; qtot 3.856
  3734   HC   232   LYS   HB3 3734     0.036200      1.00800 ; qtot 3.892
  3735   C8   232   LYS    CG 3735     0.018700     12.01000 ; qtot 3.911
  3736   HC   232   LYS   HG2 3736     0.010300      1.00800 ; qtot 3.921
  3737   HC   232   LYS   HG3 3737     0.010300      1.00800 ; qtot 3.932
  3738   C8   232   LYS    CD 3738    -0.047900     12.01000 ; qtot 3.884
  3739   HC   232   LYS   HD2 3739     0.062100      1.00800 ; qtot 3.946
  3740   HC   232   LYS   HD3 3740     0.062100      1.00800 ; qtot 4.008
  3741   C8   232   LYS    CE 3741    -0.014300     12.01000 ; qtot 3.994
  3742   HP   232   LYS   HE2 3742     0.113500      1.00800 ; qtot 4.107
  3743   HP   232   LYS   HE3 3743     0.113500      1.00800 ; qtot 4.221
  3744   N3   232   LYS    NZ 3744    -0.385400     14.01000 ; qtot 3.835
  3745    H   232   LYS   HZ1 3745     0.340000      1.00800 ; qtot 4.175
  3746    H   232   LYS   HZ2 3746     0.340000      1.00800 ; qtot 4.515
  3747    H   232   LYS   HZ3 3747     0.340000      1.00800 ; qtot 4.855
  3748    C   232   LYS     C 3748     0.734100     12.01000 ; qtot 5.589
  3749    O   232   LYS     O 3749    -0.589400     16.00000 ; qtot 5.000
  3750    N   233   ILE     N 3750    -0.415700     14.01000 ; qtot 4.584
  3751    H   233   ILE     H 3751     0.271900      1.00800 ; qtot 4.856
  3752   CX   233   ILE    CA 3752    -0.059700     12.01000 ; qtot 4.796
  3753   H1   233   ILE    HA 3753     0.086900      1.00800 ; qtot 4.883
  3754  A3C   233   ILE    CB 3754     0.130300     12.01000 ; qtot 5.014
  3755   HC   233   ILE    HB 3755     0.018700      1.00800 ; qtot 5.032
  3756   CT   233   ILE   CG2 3756    -0.320400     12.01000 ; qtot 4.712
  3757   HC   233   ILE  HG21 3757     0.088200      1.00800 ; qtot 4.800
  3758   HC   233   ILE  HG22 3758     0.088200      1.00800 ; qtot 4.888
  3759   HC   233   ILE  HG23 3759     0.088200      1.00800 ; qtot 4.977
  3760  A2C   233   ILE   CG1 3760    -0.043000     12.01000 ; qtot 4.934
  3761   HC   233   ILE  HG12 3761     0.023600      1.00800 ; qtot 4.957
  3762   HC   233   ILE  HG13 3762     0.023600      1.00800 ; qtot 4.981
  3763   CT   233   ILE   CD1 3763    -0.066000     12.01000 ; qtot 4.915
  3764   HC   233   ILE  HD11 3764     0.018600      1.00800 ; qtot 4.933
  3765   HC   233   ILE  HD12 3765     0.018600      1.00800 ; qtot 4.952
  3766   HC   233   ILE  HD13 3766     0.018600      1.00800 ; qtot 4.971
  3767    C   233   ILE     C 3767     0.597300     12.01000 ; qtot 5.568
  3768    O   233   ILE     O 3768    -0.567900     16.00000 ; qtot 5.000
  3769    N   234   SER     N 3769    -0.415700     14.01000 ; qtot 4.584
  3770    H   234   SER     H 3770     0.271900      1.00800 ; qtot 4.856
  3771   CX   234   SER    CA 3771    -0.024900     12.01000 ; qtot 4.831
  3772   H1   234   SER    HA 3772     0.084300      1.00800 ; qtot 4.916
  3773  A2C   234   SER    CB 3773     0.211700     12.01000 ; qtot 5.127
  3774   H1   234   SER   HB2 3774     0.035200      1.00800 ; qtot 5.162
  3775   H1   234   SER   HB3 3775     0.035200      1.00800 ; qtot 5.198
  3776   OH   234   SER    OG 3776    -0.654600     16.00000 ; qtot 4.543
  3777   HO   234   SER    HG 3777     0.427500      1.00800 ; qtot 4.971
  3778    C   234   SER     C 3778     0.597300     12.01000 ; qtot 5.568
  3779    O   234   SER     O 3779    -0.567900     16.00000 ; qtot 5.000
  3780    N   235   VAL     N 3780    -0.415700     14.01000 ; qtot 4.584
  3781    H   235   VAL     H 3781     0.271900      1.00800 ; qtot 4.856
  3782   CX   235   VAL    CA 3782    -0.087500     12.01000 ; qtot 4.769
  3783   H1   235   VAL    HA 3783     0.096900      1.00800 ; qtot 4.866
  3784  A3C   235   VAL    CB 3784     0.298500     12.01000 ; qtot 5.164
  3785   HC   235   VAL    HB 3785    -0.029700      1.00800 ; qtot 5.134
  3786   CT   235   VAL   CG1 3786    -0.319200     12.01000 ; qtot 4.815
  3787   HC   235   VAL  HG11 3787     0.079100      1.00800 ; qtot 4.894
  3788   HC   235   VAL  HG12 3788     0.079100      1.00800 ; qtot 4.973
  3789   HC   235   VAL  HG13 3789     0.079100      1.00800 ; qtot 5.052
  3790   CT   235   VAL   CG2 3790    -0.319200     12.01000 ; qtot 4.733
  3791   HC   235   VAL  HG21 3791     0.079100      1.00800 ; qtot 4.812
  3792   HC   235   VAL  HG22 3792     0.079100      1.00800 ; qtot 4.891
  3793   HC   235   VAL  HG23 3793     0.079100      1.00800 ; qtot 4.971
  3794    C   235   VAL     C 3794     0.597300     12.01000 ; qtot 5.568
  3795    O   235   VAL     O 3795    -0.567900     16.00000 ; qtot 5.000
  3796    N   236   ARG     N 3796    -0.347900     14.01000 ; qtot 4.652
  3797    H   236   ARG     H 3797     0.274700      1.00800 ; qtot 4.927
  3798   CX   236   ARG    CA 3798    -0.263700     12.01000 ; qtot 4.663
  3799   H1   236   ARG    HA 3799     0.156000      1.00800 ; qtot 4.819
  3800   C8   236   ARG    CB 3800    -0.000700     12.01000 ; qtot 4.818
  3801   HC   236   ARG   HB2 3801     0.032700      1.00800 ; qtot 4.851
  3802   HC   236   ARG   HB3 3802     0.032700      1.00800 ; qtot 4.884
  3803   C8   236   ARG    CG 3803     0.039000     12.01000 ; qtot 4.923
  3804   HC   236   ARG   HG2 3804     0.028500      1.00800 ; qtot 4.951
  3805   HC   236   ARG   HG3 3805     0.028500      1.00800 ; qtot 4.980
  3806   C8   236   ARG    CD 3806     0.048600     12.01000 ; qtot 5.028
  3807   H1   236   ARG   HD2 3807     0.068700      1.00800 ; qtot 5.097
  3808   H1   236   ARG   HD3 3808     0.068700      1.00800 ; qtot 5.166
  3809   N2   236   ARG    NE 3809    -0.529500     14.01000 ; qtot 4.636
  3810    H   236   ARG    HE 3810     0.345600      1.00800 ; qtot 4.982
  3811   CA   236   ARG    CZ 3811     0.807600     12.01000 ; qtot 5.789
  3812   N2   236   ARG   NH1 3812    -0.862700     14.01000 ; qtot 4.927
  3813    H   236   ARG  HH11 3813     0.447800      1.00800 ; qtot 5.375
  3814    H   236   ARG  HH12 3814     0.447800      1.00800 ; qtot 5.822
  3815   N2   236   ARG   NH2 3815    -0.862700     14.01000 ; qtot 4.960
  3816    H   236   ARG  HH21 3816     0.447800      1.00800 ; qtot 5.407
  3817    H   236   ARG  HH22 3817     0.447800      1.00800 ; qtot 5.855
  3818    C   236   ARG     C 3818     0.734100     12.01000 ; qtot 6.589
  3819    O   236   ARG     O 3819    -0.589400     16.00000 ; qtot 6.000
  3820    N   237   GLN     N 3820    -0.415700     14.01000 ; qtot 5.584
  3821    H   237   GLN     H 3821     0.271900      1.00800 ; qtot 5.856
  3822   CX   237   GLN    CA 3822    -0.003100     12.01000 ; qtot 5.853
  3823   H1   237   GLN    HA 3823     0.085000      1.00800 ; qtot 5.938
  3824  A2C   237   GLN    CB 3824    -0.003600     12.01000 ; qtot 5.934
  3825   HC   237   GLN   HB2 3825     0.017100      1.00800 ; qtot 5.952
  3826   HC   237   GLN   HB3 3826     0.017100      1.00800 ; qtot 5.969
  3827  A2C   237   GLN    CG 3827    -0.064500     12.01000 ; qtot 5.904
  3828   HC   237   GLN   HG2 3828     0.035200      1.00800 ; qtot 5.939
  3829   HC   237   GLN   HG3 3829     0.035200      1.00800 ; qtot 5.975
  3830    C   237   GLN    CD 3830     0.695100     12.01000 ; qtot 6.670
  3831    O   237   GLN   OE1 3831    -0.608600     16.00000 ; qtot 6.061
  3832    N   237   GLN   NE2 3832    -0.940700     14.01000 ; qtot 5.120
  3833    H   237   GLN  HE21 3833     0.425100      1.00800 ; qtot 5.545
  3834    H   237   GLN  HE22 3834     0.425100      1.00800 ; qtot 5.971
  3835    C   237   GLN     C 3835     0.597300     12.01000 ; qtot 6.568
  3836    O   237   GLN     O 3836    -0.567900     16.00000 ; qtot 6.000
  3837    N   238   TYR     N 3837    -0.415700     14.01000 ; qtot 5.584
  3838    H   238   TYR     H 3838     0.271900      1.00800 ; qtot 5.856
  3839   CX   238   TYR    CA 3839    -0.001400     12.01000 ; qtot 5.855
  3840   H1   238   TYR    HA 3840     0.087600      1.00800 ; qtot 5.942
  3841   CT   238   TYR    CB 3841    -0.015200     12.01000 ; qtot 5.927
  3842   HC   238   TYR   HB2 3842     0.029500      1.00800 ; qtot 5.957
  3843   HC   238   TYR   HB3 3843     0.029500      1.00800 ; qtot 5.986
  3844   CA   238   TYR    CG 3844    -0.001100     12.01000 ; qtot 5.985
  3845   CA   238   TYR   CD1 3845    -0.190600     12.01000 ; qtot 5.794
  3846   HA   238   TYR   HD1 3846     0.169900      1.00800 ; qtot 5.964
  3847   CA   238   TYR   CE1 3847    -0.234100     12.01000 ; qtot 5.730
  3848   HA   238   TYR   HE1 3848     0.165600      1.00800 ; qtot 5.896
  3849    C   238   TYR    CZ 3849     0.322600     12.01000 ; qtot 6.218
  3850   OH   238   TYR    OH 3850    -0.557900     16.00000 ; qtot 5.661
  3851   HO   238   TYR    HH 3851     0.399200      1.00800 ; qtot 6.060
  3852   CA   238   TYR   CE2 3852    -0.234100     12.01000 ; qtot 5.826
  3853   HA   238   TYR   HE2 3853     0.165600      1.00800 ; qtot 5.991
  3854   CA   238   TYR   CD2 3854    -0.190600     12.01000 ; qtot 5.801
  3855   HA   238   TYR   HD2 3855     0.169900      1.00800 ; qtot 5.971
  3856    C   238   TYR     C 3856     0.597300     12.01000 ; qtot 6.568
  3857    O   238   TYR     O 3857    -0.567900     16.00000 ; qtot 6.000
  3858    N   239   ALA     N 3858    -0.415700     14.01000 ; qtot 5.584
  3859    H   239   ALA     H 3859     0.271900      1.00800 ; qtot 5.856
  3860   CX   239   ALA    CA 3860     0.033700     12.01000 ; qtot 5.890
  3861   H1   239   ALA    HA 3861     0.082300      1.00800 ; qtot 5.972
  3862   CT   239   ALA    CB 3862    -0.182500     12.01000 ; qtot 5.790
  3863   HC   239   ALA   HB1 3863     0.060300      1.00800 ; qtot 5.850
  3864   HC   239   ALA   HB2 3864     0.060300      1.00800 ; qtot 5.910
  3865   HC   239   ALA   HB3 3865     0.060300      1.00800 ; qtot 5.971
  3866    C   239   ALA     C 3866     0.597300     12.01000 ; qtot 6.568
  3867    O   239   ALA     O 3867    -0.567900     16.00000 ; qtot 6.000
  3868    N   240   ASP     N 3868    -0.516300     14.01000 ; qtot 5.484
  3869    H   240   ASP     H 3869     0.293600      1.00800 ; qtot 5.777
  3870   CX   240   ASP    CA 3870     0.038100     12.01000 ; qtot 5.815
  3871   H1   240   ASP    HA 3871     0.088000      1.00800 ; qtot 5.903
  3872  A2C   240   ASP    CB 3872    -0.030300     12.01000 ; qtot 5.873
  3873   HC   240   ASP   HB2 3873    -0.012200      1.00800 ; qtot 5.861
  3874   HC   240   ASP   HB3 3874    -0.012200      1.00800 ; qtot 5.849
  3875   CO   240   ASP    CG 3875     0.799400     12.01000 ; qtot 6.648
  3876   O2   240   ASP   OD1 3876    -0.801400     16.00000 ; qtot 5.847
  3877   O2   240   ASP   OD2 3877    -0.801400     16.00000 ; qtot 5.045
  3878    C   240   ASP     C 3878     0.536600     12.01000 ; qtot 5.582
  3879    O   240   ASP     O 3879    -0.581900     16.00000 ; qtot 5.000
  3880    N   241   ILE     N 3880    -0.415700     14.01000 ; qtot 4.584
  3881    H   241   ILE     H 3881     0.271900      1.00800 ; qtot 4.856
  3882   CX   241   ILE    CA 3882    -0.059700     12.01000 ; qtot 4.796
  3883   H1   241   ILE    HA 3883     0.086900      1.00800 ; qtot 4.883
  3884  A3C   241   ILE    CB 3884     0.130300     12.01000 ; qtot 5.014
  3885   HC   241   ILE    HB 3885     0.018700      1.00800 ; qtot 5.032
  3886   CT   241   ILE   CG2 3886    -0.320400     12.01000 ; qtot 4.712
  3887   HC   241   ILE  HG21 3887     0.088200      1.00800 ; qtot 4.800
  3888   HC   241   ILE  HG22 3888     0.088200      1.00800 ; qtot 4.888
  3889   HC   241   ILE  HG23 3889     0.088200      1.00800 ; qtot 4.977
  3890  A2C   241   ILE   CG1 3890    -0.043000     12.01000 ; qtot 4.934
  3891   HC   241   ILE  HG12 3891     0.023600      1.00800 ; qtot 4.957
  3892   HC   241   ILE  HG13 3892     0.023600      1.00800 ; qtot 4.981
  3893   CT   241   ILE   CD1 3893    -0.066000     12.01000 ; qtot 4.915
  3894   HC   241   ILE  HD11 3894     0.018600      1.00800 ; qtot 4.933
  3895   HC   241   ILE  HD12 3895     0.018600      1.00800 ; qtot 4.952
  3896   HC   241   ILE  HD13 3896     0.018600      1.00800 ; qtot 4.971
  3897    C   241   ILE     C 3897     0.597300     12.01000 ; qtot 5.568
  3898    O   241   ILE     O 3898    -0.567900     16.00000 ; qtot 5.000
  3899    N   242   CYS     N 3899    -0.415700     14.01000 ; qtot 4.584
  3900    H   242   CYS     H 3900     0.271900      1.00800 ; qtot 4.856
  3901   CX   242   CYS    CA 3901     0.021300     12.01000 ; qtot 4.877
  3902   H1   242   CYS    HA 3902     0.112400      1.00800 ; qtot 4.990
  3903  A2C   242   CYS    CB 3903    -0.123100     12.01000 ; qtot 4.867
  3904   H1   242   CYS   HB2 3904     0.111200      1.00800 ; qtot 4.978
  3905   H1   242   CYS   HB3 3905     0.111200      1.00800 ; qtot 5.089
  3906   SH   242   CYS    SG 3906    -0.311900     32.06000 ; qtot 4.777
  3907   HS   242   CYS    HG 3907     0.193300      1.00800 ; qtot 4.971
  3908    C   242   CYS     C 3908     0.597300     12.01000 ; qtot 5.568
  3909    O   242   CYS     O 3909    -0.567900     16.00000 ; qtot 5.000
  3910    N   243   LEU     N 3910    -0.415700     14.01000 ; qtot 4.584
  3911    H   243   LEU     H 3911     0.271900      1.00800 ; qtot 4.856
  3912   CX   243   LEU    CA 3912    -0.051800     12.01000 ; qtot 4.804
  3913   H1   243   LEU    HA 3913     0.092200      1.00800 ; qtot 4.897
  3914  A2C   243   LEU    CB 3914    -0.110200     12.01000 ; qtot 4.786
  3915   HC   243   LEU   HB2 3915     0.045700      1.00800 ; qtot 4.832
  3916   HC   243   LEU   HB3 3916     0.045700      1.00800 ; qtot 4.878
  3917  A3C   243   LEU    CG 3917     0.353100     12.01000 ; qtot 5.231
  3918   HC   243   LEU    HG 3918    -0.036100      1.00800 ; qtot 5.195
  3919   CT   243   LEU   CD1 3919    -0.412100     12.01000 ; qtot 4.783
  3920   HC   243   LEU  HD11 3920     0.100000      1.00800 ; qtot 4.883
  3921   HC   243   LEU  HD12 3921     0.100000      1.00800 ; qtot 4.983
  3922   HC   243   LEU  HD13 3922     0.100000      1.00800 ; qtot 5.083
  3923   CT   243   LEU   CD2 3923    -0.412100     12.01000 ; qtot 4.671
  3924   HC   243   LEU  HD21 3924     0.100000      1.00800 ; qtot 4.771
  3925   HC   243   LEU  HD22 3925     0.100000      1.00800 ; qtot 4.871
  3926   HC   243   LEU  HD23 3926     0.100000      1.00800 ; qtot 4.971
  3927    C   243   LEU     C 3927     0.597300     12.01000 ; qtot 5.568
  3928    O   243   LEU     O 3928    -0.567900     16.00000 ; qtot 5.000
  3929    N   244   PHE     N 3929    -0.415700     14.01000 ; qtot 4.584
  3930    H   244   PHE     H 3930     0.271900      1.00800 ; qtot 4.856
  3931   CX   244   PHE    CA 3931    -0.002400     12.01000 ; qtot 4.854
  3932   H1   244   PHE    HA 3932     0.097800      1.00800 ; qtot 4.952
  3933   CT   244   PHE    CB 3933    -0.034300     12.01000 ; qtot 4.917
  3934   HC   244   PHE   HB2 3934     0.029500      1.00800 ; qtot 4.947
  3935   HC   244   PHE   HB3 3935     0.029500      1.00800 ; qtot 4.976
  3936   CA   244   PHE    CG 3936     0.011800     12.01000 ; qtot 4.988
  3937   CA   244   PHE   CD1 3937    -0.125600     12.01000 ; qtot 4.862
  3938   HA   244   PHE   HD1 3938     0.133000      1.00800 ; qtot 4.995
  3939   CA   244   PHE   CE1 3939    -0.170400     12.01000 ; qtot 4.825
  3940   HA   244   PHE   HE1 3940     0.143000      1.00800 ; qtot 4.968
  3941   CA   244   PHE    CZ 3941    -0.107200     12.01000 ; qtot 4.861
  3942   HA   244   PHE    HZ 3942     0.129700      1.00800 ; qtot 4.991
  3943   CA   244   PHE   CE2 3943    -0.170400     12.01000 ; qtot 4.820
  3944   HA   244   PHE   HE2 3944     0.143000      1.00800 ; qtot 4.963
  3945   CA   244   PHE   CD2 3945    -0.125600     12.01000 ; qtot 4.838
  3946   HA   244   PHE   HD2 3946     0.133000      1.00800 ; qtot 4.971
  3947    C   244   PHE     C 3947     0.597300     12.01000 ; qtot 5.568
  3948    O   244   PHE     O 3948    -0.567900     16.00000 ; qtot 5.000
  3949    N   245   ASN     N 3949    -0.415700     14.01000 ; qtot 4.584
  3950    H   245   ASN     H 3950     0.271900      1.00800 ; qtot 4.856
  3951   CX   245   ASN    CA 3951     0.014300     12.01000 ; qtot 4.870
  3952   H1   245   ASN    HA 3952     0.104800      1.00800 ; qtot 4.975
  3953  A2C   245   ASN    CB 3953    -0.204100     12.01000 ; qtot 4.771
  3954   HC   245   ASN   HB2 3954     0.079700      1.00800 ; qtot 4.851
  3955   HC   245   ASN   HB3 3955     0.079700      1.00800 ; qtot 4.931
  3956    C   245   ASN    CG 3956     0.713000     12.01000 ; qtot 5.644
  3957    O   245   ASN   OD1 3957    -0.593100     16.00000 ; qtot 5.050
  3958    N   245   ASN   ND2 3958    -0.919100     14.01000 ; qtot 4.131
  3959    H   245   ASN  HD21 3959     0.419600      1.00800 ; qtot 4.551
  3960    H   245   ASN  HD22 3960     0.419600      1.00800 ; qtot 4.971
  3961    C   245   ASN     C 3961     0.597300     12.01000 ; qtot 5.568
  3962    O   245   ASN     O 3962    -0.567900     16.00000 ; qtot 5.000
  3963    N   246   THR     N 3963    -0.415700     14.01000 ; qtot 4.584
  3964    H   246   THR     H 3964     0.271900      1.00800 ; qtot 4.856
  3965   CX   246   THR    CA 3965    -0.038900     12.01000 ; qtot 4.817
  3966   H1   246   THR    HA 3966     0.100700      1.00800 ; qtot 4.918
  3967  A3C   246   THR    CB 3967     0.365400     12.01000 ; qtot 5.283
  3968   H1   246   THR    HB 3968     0.004300      1.00800 ; qtot 5.288
  3969   CT   246   THR   CG2 3969    -0.243800     12.01000 ; qtot 5.044
  3970   HC   246   THR  HG21 3970     0.064200      1.00800 ; qtot 5.108
  3971   HC   246   THR  HG22 3971     0.064200      1.00800 ; qtot 5.172
  3972   HC   246   THR  HG23 3972     0.064200      1.00800 ; qtot 5.236
  3973   OH   246   THR   OG1 3973    -0.676100     16.00000 ; qtot 4.560
  3974   HO   246   THR   HG1 3974     0.410200      1.00800 ; qtot 4.971
  3975    C   246   THR     C 3975     0.597300     12.01000 ; qtot 5.568
  3976    O   246   THR     O 3976    -0.567900     16.00000 ; qtot 5.000
  3977    N   247   ALA     N 3977    -0.415700     14.01000 ; qtot 4.584
  3978    H   247   ALA     H 3978     0.271900      1.00800 ; qtot 4.856
  3979   CX   247   ALA    CA 3979     0.033700     12.01000 ; qtot 4.890
  3980   H1   247   ALA    HA 3980     0.082300      1.00800 ; qtot 4.972
  3981   CT   247   ALA    CB 3981    -0.182500     12.01000 ; qtot 4.790
  3982   HC   247   ALA   HB1 3982     0.060300      1.00800 ; qtot 4.850
  3983   HC   247   ALA   HB2 3983     0.060300      1.00800 ; qtot 4.910
  3984   HC   247   ALA   HB3 3984     0.060300      1.00800 ; qtot 4.971
  3985    C   247   ALA     C 3985     0.597300     12.01000 ; qtot 5.568
  3986    O   247   ALA     O 3986    -0.567900     16.00000 ; qtot 5.000
  3987    N   248   GLN     N 3987    -0.415700     14.01000 ; qtot 4.584
  3988    H   248   GLN     H 3988     0.271900      1.00800 ; qtot 4.856
  3989   CX   248   GLN    CA 3989    -0.003100     12.01000 ; qtot 4.853
  3990   H1   248   GLN    HA 3990     0.085000      1.00800 ; qtot 4.938
  3991  A2C   248   GLN    CB 3991    -0.003600     12.01000 ; qtot 4.934
  3992   HC   248   GLN   HB2 3992     0.017100      1.00800 ; qtot 4.952
  3993   HC   248   GLN   HB3 3993     0.017100      1.00800 ; qtot 4.969
  3994  A2C   248   GLN    CG 3994    -0.064500     12.01000 ; qtot 4.904
  3995   HC   248   GLN   HG2 3995     0.035200      1.00800 ; qtot 4.939
  3996   HC   248   GLN   HG3 3996     0.035200      1.00800 ; qtot 4.975
  3997    C   248   GLN    CD 3997     0.695100     12.01000 ; qtot 5.670
  3998    O   248   GLN   OE1 3998    -0.608600     16.00000 ; qtot 5.061
  3999    N   248   GLN   NE2 3999    -0.940700     14.01000 ; qtot 4.120
  4000    H   248   GLN  HE21 4000     0.425100      1.00800 ; qtot 4.545
  4001    H   248   GLN  HE22 4001     0.425100      1.00800 ; qtot 4.971
  4002    C   248   GLN     C 4002     0.597300     12.01000 ; qtot 5.568
  4003    O   248   GLN     O 4003    -0.567900     16.00000 ; qtot 5.000
  4004    N   249   TYR     N 4004    -0.415700     14.01000 ; qtot 4.584
  4005    H   249   TYR     H 4005     0.271900      1.00800 ; qtot 4.856
  4006   CX   249   TYR    CA 4006    -0.001400     12.01000 ; qtot 4.855
  4007   H1   249   TYR    HA 4007     0.087600      1.00800 ; qtot 4.942
  4008   CT   249   TYR    CB 4008    -0.015200     12.01000 ; qtot 4.927
  4009   HC   249   TYR   HB2 4009     0.029500      1.00800 ; qtot 4.957
  4010   HC   249   TYR   HB3 4010     0.029500      1.00800 ; qtot 4.986
  4011   CA   249   TYR    CG 4011    -0.001100     12.01000 ; qtot 4.985
  4012   CA   249   TYR   CD1 4012    -0.190600     12.01000 ; qtot 4.794
  4013   HA   249   TYR   HD1 4013     0.169900      1.00800 ; qtot 4.964
  4014   CA   249   TYR   CE1 4014    -0.234100     12.01000 ; qtot 4.730
  4015   HA   249   TYR   HE1 4015     0.165600      1.00800 ; qtot 4.896
  4016    C   249   TYR    CZ 4016     0.322600     12.01000 ; qtot 5.218
  4017   OH   249   TYR    OH 4017    -0.557900     16.00000 ; qtot 4.661
  4018   HO   249   TYR    HH 4018     0.399200      1.00800 ; qtot 5.060
  4019   CA   249   TYR   CE2 4019    -0.234100     12.01000 ; qtot 4.826
  4020   HA   249   TYR   HE2 4020     0.165600      1.00800 ; qtot 4.991
  4021   CA   249   TYR   CD2 4021    -0.190600     12.01000 ; qtot 4.801
  4022   HA   249   TYR   HD2 4022     0.169900      1.00800 ; qtot 4.971
  4023    C   249   TYR     C 4023     0.597300     12.01000 ; qtot 5.568
  4024    O   249   TYR     O 4024    -0.567900     16.00000 ; qtot 5.000
  4025    N   250   LYS     N 4025    -0.347900     14.01000 ; qtot 4.652
  4026    H   250   LYS     H 4026     0.274700      1.00800 ; qtot 4.927
  4027   CX   250   LYS    CA 4027    -0.240000     12.01000 ; qtot 4.687
  4028   H1   250   LYS    HA 4028     0.142600      1.00800 ; qtot 4.829
  4029   C8   250   LYS    CB 4029    -0.009400     12.01000 ; qtot 4.820
  4030   HC   250   LYS   HB2 4030     0.036200      1.00800 ; qtot 4.856
  4031   HC   250   LYS   HB3 4031     0.036200      1.00800 ; qtot 4.892
  4032   C8   250   LYS    CG 4032     0.018700     12.01000 ; qtot 4.911
  4033   HC   250   LYS   HG2 4033     0.010300      1.00800 ; qtot 4.921
  4034   HC   250   LYS   HG3 4034     0.010300      1.00800 ; qtot 4.932
  4035   C8   250   LYS    CD 4035    -0.047900     12.01000 ; qtot 4.884
  4036   HC   250   LYS   HD2 4036     0.062100      1.00800 ; qtot 4.946
  4037   HC   250   LYS   HD3 4037     0.062100      1.00800 ; qtot 5.008
  4038   C8   250   LYS    CE 4038    -0.014300     12.01000 ; qtot 4.994
  4039   HP   250   LYS   HE2 4039     0.113500      1.00800 ; qtot 5.107
  4040   HP   250   LYS   HE3 4040     0.113500      1.00800 ; qtot 5.221
  4041   N3   250   LYS    NZ 4041    -0.385400     14.01000 ; qtot 4.835
  4042    H   250   LYS   HZ1 4042     0.340000      1.00800 ; qtot 5.175
  4043    H   250   LYS   HZ2 4043     0.340000      1.00800 ; qtot 5.515
  4044    H   250   LYS   HZ3 4044     0.340000      1.00800 ; qtot 5.855
  4045    C   250   LYS     C 4045     0.734100     12.01000 ; qtot 6.589
  4046    O   250   LYS     O 4046    -0.589400     16.00000 ; qtot 6.000
  4047    N   251   CYS     N 4047    -0.415700     14.01000 ; qtot 5.584
  4048    H   251   CYS     H 4048     0.271900      1.00800 ; qtot 5.856
  4049   CX   251   CYS    CA 4049     0.021300     12.01000 ; qtot 5.877
  4050   H1   251   CYS    HA 4050     0.112400      1.00800 ; qtot 5.990
  4051  A2C   251   CYS    CB 4051    -0.123100     12.01000 ; qtot 5.867
  4052   H1   251   CYS   HB2 4052     0.111200      1.00800 ; qtot 5.978
  4053   H1   251   CYS   HB3 4053     0.111200      1.00800 ; qtot 6.089
  4054   SH   251   CYS    SG 4054    -0.311900     32.06000 ; qtot 5.777
  4055   HS   251   CYS    HG 4055     0.193300      1.00800 ; qtot 5.971
  4056    C   251   CYS     C 4056     0.597300     12.01000 ; qtot 6.568
  4057    O   251   CYS     O 4057    -0.567900     16.00000 ; qtot 6.000
  4058    N   252   PRO     N 4058    -0.254800     14.01000 ; qtot 5.745
  4059   CT   252   PRO    CD 4059     0.019200     12.01000 ; qtot 5.764
  4060   H1   252   PRO   HD2 4060     0.039100      1.00800 ; qtot 5.803
  4061   H1   252   PRO   HD3 4061     0.039100      1.00800 ; qtot 5.843
  4062   CT   252   PRO    CG 4062     0.018900     12.01000 ; qtot 5.861
  4063   HC   252   PRO   HG2 4063     0.021300      1.00800 ; qtot 5.883
  4064   HC   252   PRO   HG3 4064     0.021300      1.00800 ; qtot 5.904
  4065   CT   252   PRO    CB 4065    -0.007000     12.01000 ; qtot 5.897
  4066   HC   252   PRO   HB2 4066     0.025300      1.00800 ; qtot 5.922
  4067   HC   252   PRO   HB3 4067     0.025300      1.00800 ; qtot 5.948
  4068   CX   252   PRO    CA 4068    -0.026600     12.01000 ; qtot 5.921
  4069   H1   252   PRO    HA 4069     0.064100      1.00800 ; qtot 5.985
  4070    C   252   PRO     C 4070     0.589600     12.01000 ; qtot 6.575
  4071    O   252   PRO     O 4071    -0.574800     16.00000 ; qtot 6.000
  4072    N   253   VAL     N 4072    -0.415700     14.01000 ; qtot 5.584
  4073    H   253   VAL     H 4073     0.271900      1.00800 ; qtot 5.856
  4074   CX   253   VAL    CA 4074    -0.087500     12.01000 ; qtot 5.769
  4075   H1   253   VAL    HA 4075     0.096900      1.00800 ; qtot 5.866
  4076  A3C   253   VAL    CB 4076     0.298500     12.01000 ; qtot 6.164
  4077   HC   253   VAL    HB 4077    -0.029700      1.00800 ; qtot 6.134
  4078   CT   253   VAL   CG1 4078    -0.319200     12.01000 ; qtot 5.815
  4079   HC   253   VAL  HG11 4079     0.079100      1.00800 ; qtot 5.894
  4080   HC   253   VAL  HG12 4080     0.079100      1.00800 ; qtot 5.973
  4081   HC   253   VAL  HG13 4081     0.079100      1.00800 ; qtot 6.052
  4082   CT   253   VAL   CG2 4082    -0.319200     12.01000 ; qtot 5.733
  4083   HC   253   VAL  HG21 4083     0.079100      1.00800 ; qtot 5.812
  4084   HC   253   VAL  HG22 4084     0.079100      1.00800 ; qtot 5.891
  4085   HC   253   VAL  HG23 4085     0.079100      1.00800 ; qtot 5.971
  4086    C   253   VAL     C 4086     0.597300     12.01000 ; qtot 6.568
  4087    O   253   VAL     O 4087    -0.567900     16.00000 ; qtot 6.000
  4088    N   254   ALA     N 4088    -0.415700     14.01000 ; qtot 5.584
  4089    H   254   ALA     H 4089     0.271900      1.00800 ; qtot 5.856
  4090   CX   254   ALA    CA 4090     0.033700     12.01000 ; qtot 5.890
  4091   H1   254   ALA    HA 4091     0.082300      1.00800 ; qtot 5.972
  4092   CT   254   ALA    CB 4092    -0.182500     12.01000 ; qtot 5.790
  4093   HC   254   ALA   HB1 4093     0.060300      1.00800 ; qtot 5.850
  4094   HC   254   ALA   HB2 4094     0.060300      1.00800 ; qtot 5.910
  4095   HC   254   ALA   HB3 4095     0.060300      1.00800 ; qtot 5.971
  4096    C   254   ALA     C 4096     0.597300     12.01000 ; qtot 6.568
  4097    O   254   ALA     O 4097    -0.567900     16.00000 ; qtot 6.000
  4098    N   255   MET     N 4098    -0.415700     14.01000 ; qtot 5.584
  4099    H   255   MET     H 4099     0.271900      1.00800 ; qtot 5.856
  4100   CX   255   MET    CA 4100    -0.023700     12.01000 ; qtot 5.832
  4101   H1   255   MET    HA 4101     0.088000      1.00800 ; qtot 5.920
  4102  A2C   255   MET    CB 4102     0.034200     12.01000 ; qtot 5.955
  4103   HC   255   MET   HB2 4103     0.024100      1.00800 ; qtot 5.979
  4104   HC   255   MET   HB3 4104     0.024100      1.00800 ; qtot 6.003
  4105  A2C   255   MET    CG 4105     0.001800     12.01000 ; qtot 6.005
  4106   H1   255   MET   HG2 4106     0.044000      1.00800 ; qtot 6.049
  4107   H1   255   MET   HG3 4107     0.044000      1.00800 ; qtot 6.093
  4108    S   255   MET    SD 4108    -0.273700     32.06000 ; qtot 5.819
  4109   CT   255   MET    CE 4109    -0.053600     12.01000 ; qtot 5.765
  4110   H1   255   MET   HE1 4110     0.068400      1.00800 ; qtot 5.834
  4111   H1   255   MET   HE2 4111     0.068400      1.00800 ; qtot 5.902
  4112   H1   255   MET   HE3 4112     0.068400      1.00800 ; qtot 5.971
  4113    C   255   MET     C 4113     0.597300     12.01000 ; qtot 6.568
  4114    O   255   MET     O 4114    -0.567900     16.00000 ; qtot 6.000
  4115    N   256   GLU     N 4115    -0.516300     14.01000 ; qtot 5.484
  4116    H   256   GLU     H 4116     0.293600      1.00800 ; qtot 5.777
  4117   CX   256   GLU    CA 4117     0.039700     12.01000 ; qtot 5.817
  4118   H1   256   GLU    HA 4118     0.110500      1.00800 ; qtot 5.927
  4119  A2C   256   GLU    CB 4119     0.056000     12.01000 ; qtot 5.983
  4120   HC   256   GLU   HB2 4120    -0.017300      1.00800 ; qtot 5.966
  4121   HC   256   GLU   HB3 4121    -0.017300      1.00800 ; qtot 5.949
  4122  A2C   256   GLU    CG 4122     0.013600     12.01000 ; qtot 5.962
  4123   HC   256   GLU   HG2 4123    -0.042500      1.00800 ; qtot 5.920
  4124   HC   256   GLU   HG3 4124    -0.042500      1.00800 ; qtot 5.877
  4125   CO   256   GLU    CD 4125     0.805400     12.01000 ; qtot 6.683
  4126   O2   256   GLU   OE1 4126    -0.818800     16.00000 ; qtot 5.864
  4127   O2   256   GLU   OE2 4127    -0.818800     16.00000 ; qtot 5.045
  4128    C   256   GLU     C 4128     0.536600     12.01000 ; qtot 5.582
  4129    O   256   GLU     O 4129    -0.581900     16.00000 ; qtot 5.000
  4130    N   257   GLU     N 4130    -0.516300     14.01000 ; qtot 4.484
  4131    H   257   GLU     H 4131     0.293600      1.00800 ; qtot 4.777
  4132   CX   257   GLU    CA 4132     0.039700     12.01000 ; qtot 4.817
  4133   H1   257   GLU    HA 4133     0.110500      1.00800 ; qtot 4.927
  4134  A2C   257   GLU    CB 4134     0.056000     12.01000 ; qtot 4.983
  4135   HC   257   GLU   HB2 4135    -0.017300      1.00800 ; qtot 4.966
  4136   HC   257   GLU   HB3 4136    -0.017300      1.00800 ; qtot 4.949
  4137  A2C   257   GLU    CG 4137     0.013600     12.01000 ; qtot 4.962
  4138   HC   257   GLU   HG2 4138    -0.042500      1.00800 ; qtot 4.920
  4139   HC   257   GLU   HG3 4139    -0.042500      1.00800 ; qtot 4.877
  4140   CO   257   GLU    CD 4140     0.805400     12.01000 ; qtot 5.683
  4141   O2   257   GLU   OE1 4141    -0.818800     16.00000 ; qtot 4.864
  4142   O2   257   GLU   OE2 4142    -0.818800     16.00000 ; qtot 4.045
  4143    C   257   GLU     C 4143     0.536600     12.01000 ; qtot 4.582
  4144    O   257   GLU     O 4144    -0.581900     16.00000 ; qtot 4.000
  4145    N   258   ALA     N 4145    -0.415700     14.01000 ; qtot 3.584
  4146    H   258   ALA     H 4146     0.271900      1.00800 ; qtot 3.856
  4147   CX   258   ALA    CA 4147     0.033700     12.01000 ; qtot 3.890
  4148   H1   258   ALA    HA 4148     0.082300      1.00800 ; qtot 3.972
  4149   CT   258   ALA    CB 4149    -0.182500     12.01000 ; qtot 3.790
  4150   HC   258   ALA   HB1 4150     0.060300      1.00800 ; qtot 3.850
  4151   HC   258   ALA   HB2 4151     0.060300      1.00800 ; qtot 3.910
  4152   HC   258   ALA   HB3 4152     0.060300      1.00800 ; qtot 3.971
  4153    C   258   ALA     C 4153     0.597300     12.01000 ; qtot 4.568
  4154    O   258   ALA     O 4154    -0.567900     16.00000 ; qtot 4.000
  4155    N   259   ASP     N 4155    -0.516300     14.01000 ; qtot 3.484
  4156    H   259   ASP     H 4156     0.293600      1.00800 ; qtot 3.777
  4157   CX   259   ASP    CA 4157     0.038100     12.01000 ; qtot 3.815
  4158   H1   259   ASP    HA 4158     0.088000      1.00800 ; qtot 3.903
  4159  A2C   259   ASP    CB 4159    -0.030300     12.01000 ; qtot 3.873
  4160   HC   259   ASP   HB2 4160    -0.012200      1.00800 ; qtot 3.861
  4161   HC   259   ASP   HB3 4161    -0.012200      1.00800 ; qtot 3.849
  4162   CO   259   ASP    CG 4162     0.799400     12.01000 ; qtot 4.648
  4163   O2   259   ASP   OD1 4163    -0.801400     16.00000 ; qtot 3.847
  4164   O2   259   ASP   OD2 4164    -0.801400     16.00000 ; qtot 3.045
  4165    C   259   ASP     C 4165     0.536600     12.01000 ; qtot 3.582
  4166    O   259   ASP     O 4166    -0.581900     16.00000 ; qtot 3.000
  4167    N   260   ASP     N 4167    -0.516300     14.01000 ; qtot 2.484
  4168    H   260   ASP     H 4168     0.293600      1.00800 ; qtot 2.777
  4169   CX   260   ASP    CA 4169     0.038100     12.01000 ; qtot 2.815
  4170   H1   260   ASP    HA 4170     0.088000      1.00800 ; qtot 2.903
  4171  A2C   260   ASP    CB 4171    -0.030300     12.01000 ; qtot 2.873
  4172   HC   260   ASP   HB2 4172    -0.012200      1.00800 ; qtot 2.861
  4173   HC   260   ASP   HB3 4173    -0.012200      1.00800 ; qtot 2.849
  4174   CO   260   ASP    CG 4174     0.799400     12.01000 ; qtot 3.648
  4175   O2   260   ASP   OD1 4175    -0.801400     16.00000 ; qtot 2.847
  4176   O2   260   ASP   OD2 4176    -0.801400     16.00000 ; qtot 2.045
  4177    C   260   ASP     C 4177     0.536600     12.01000 ; qtot 2.582
  4178    O   260   ASP     O 4178    -0.581900     16.00000 ; qtot 2.000
  4179    N   261   THR     N 4179    -0.415700     14.01000 ; qtot 1.584
  4180    H   261   THR     H 4180     0.271900      1.00800 ; qtot 1.856
  4181   CX   261   THR    CA 4181    -0.038900     12.01000 ; qtot 1.817
  4182   H1   261   THR    HA 4182     0.100700      1.00800 ; qtot 1.918
  4183  A3C   261   THR    CB 4183     0.365400     12.01000 ; qtot 2.283
  4184   H1   261   THR    HB 4184     0.004300      1.00800 ; qtot 2.288
  4185   CT   261   THR   CG2 4185    -0.243800     12.01000 ; qtot 2.044
  4186   HC   261   THR  HG21 4186     0.064200      1.00800 ; qtot 2.108
  4187   HC   261   THR  HG22 4187     0.064200      1.00800 ; qtot 2.172
  4188   HC   261   THR  HG23 4188     0.064200      1.00800 ; qtot 2.236
  4189   OH   261   THR   OG1 4189    -0.676100     16.00000 ; qtot 1.560
  4190   HO   261   THR   HG1 4190     0.410200      1.00800 ; qtot 1.971
  4191    C   261   THR     C 4191     0.597300     12.01000 ; qtot 2.568
  4192    O   261   THR     O 4192    -0.567900     16.00000 ; qtot 2.000
  4193    N   262   VAL     N 4193    -0.415700     14.01000 ; qtot 1.584
  4194    H   262   VAL     H 4194     0.271900      1.00800 ; qtot 1.856
  4195   CX   262   VAL    CA 4195    -0.087500     12.01000 ; qtot 1.769
  4196   H1   262   VAL    HA 4196     0.096900      1.00800 ; qtot 1.866
  4197  A3C   262   VAL    CB 4197     0.298500     12.01000 ; qtot 2.164
  4198   HC   262   VAL    HB 4198    -0.029700      1.00800 ; qtot 2.134
  4199   CT   262   VAL   CG1 4199    -0.319200     12.01000 ; qtot 1.815
  4200   HC   262   VAL  HG11 4200     0.079100      1.00800 ; qtot 1.894
  4201   HC   262   VAL  HG12 4201     0.079100      1.00800 ; qtot 1.973
  4202   HC   262   VAL  HG13 4202     0.079100      1.00800 ; qtot 2.052
  4203   CT   262   VAL   CG2 4203    -0.319200     12.01000 ; qtot 1.733
  4204   HC   262   VAL  HG21 4204     0.079100      1.00800 ; qtot 1.812
  4205   HC   262   VAL  HG22 4205     0.079100      1.00800 ; qtot 1.891
  4206   HC   262   VAL  HG23 4206     0.079100      1.00800 ; qtot 1.971
  4207    C   262   VAL     C 4207     0.597300     12.01000 ; qtot 2.568
  4208    O   262   VAL     O 4208    -0.567900     16.00000 ; qtot 2.000
  4209    N   263   ALA     N 4209    -0.415700     14.01000 ; qtot 1.584
  4210    H   263   ALA     H 4210     0.271900      1.00800 ; qtot 1.856
  4211   CX   263   ALA    CA 4211     0.033700     12.01000 ; qtot 1.890
  4212   H1   263   ALA    HA 4212     0.082300      1.00800 ; qtot 1.972
  4213   CT   263   ALA    CB 4213    -0.182500     12.01000 ; qtot 1.790
  4214   HC   263   ALA   HB1 4214     0.060300      1.00800 ; qtot 1.850
  4215   HC   263   ALA   HB2 4215     0.060300      1.00800 ; qtot 1.910
  4216   HC   263   ALA   HB3 4216     0.060300      1.00800 ; qtot 1.971
  4217    C   263   ALA     C 4217     0.597300     12.01000 ; qtot 2.568
  4218    O   263   ALA     O 4218    -0.567900     16.00000 ; qtot 2.000
  4219    N   264   PRO     N 4219    -0.254800     14.01000 ; qtot 1.745
  4220   CT   264   PRO    CD 4220     0.019200     12.01000 ; qtot 1.764
  4221   H1   264   PRO   HD2 4221     0.039100      1.00800 ; qtot 1.803
  4222   H1   264   PRO   HD3 4222     0.039100      1.00800 ; qtot 1.843
  4223   CT   264   PRO    CG 4223     0.018900     12.01000 ; qtot 1.861
  4224   HC   264   PRO   HG2 4224     0.021300      1.00800 ; qtot 1.883
  4225   HC   264   PRO   HG3 4225     0.021300      1.00800 ; qtot 1.904
  4226   CT   264   PRO    CB 4226    -0.007000     12.01000 ; qtot 1.897
  4227   HC   264   PRO   HB2 4227     0.025300      1.00800 ; qtot 1.922
  4228   HC   264   PRO   HB3 4228     0.025300      1.00800 ; qtot 1.948
  4229   CX   264   PRO    CA 4229    -0.026600     12.01000 ; qtot 1.921
  4230   H1   264   PRO    HA 4230     0.064100      1.00800 ; qtot 1.985
  4231    C   264   PRO     C 4231     0.589600     12.01000 ; qtot 2.575
  4232    O   264   PRO     O 4232    -0.574800     16.00000 ; qtot 2.000
  4233    N   265   SER     N 4233    -0.415700     14.01000 ; qtot 1.584
  4234    H   265   SER     H 4234     0.271900      1.00800 ; qtot 1.856
  4235   CX   265   SER    CA 4235    -0.024900     12.01000 ; qtot 1.831
  4236   H1   265   SER    HA 4236     0.084300      1.00800 ; qtot 1.916
  4237  A2C   265   SER    CB 4237     0.211700     12.01000 ; qtot 2.127
  4238   H1   265   SER   HB2 4238     0.035200      1.00800 ; qtot 2.162
  4239   H1   265   SER   HB3 4239     0.035200      1.00800 ; qtot 2.198
  4240   OH   265   SER    OG 4240    -0.654600     16.00000 ; qtot 1.543
  4241   HO   265   SER    HG 4241     0.427500      1.00800 ; qtot 1.971
  4242    C   265   SER     C 4242     0.597300     12.01000 ; qtot 2.568
  4243    O   265   SER     O 4243    -0.567900     16.00000 ; qtot 2.000
  4244    N   266   SER     N 4244    -0.415700     14.01000 ; qtot 1.584
  4245    H   266   SER     H 4245     0.271900      1.00800 ; qtot 1.856
  4246   CX   266   SER    CA 4246    -0.024900     12.01000 ; qtot 1.831
  4247   H1   266   SER    HA 4247     0.084300      1.00800 ; qtot 1.916
  4248  A2C   266   SER    CB 4248     0.211700     12.01000 ; qtot 2.127
  4249   H1   266   SER   HB2 4249     0.035200      1.00800 ; qtot 2.162
  4250   H1   266   SER   HB3 4250     0.035200      1.00800 ; qtot 2.198
  4251   OH   266   SER    OG 4251    -0.654600     16.00000 ; qtot 1.543
  4252   HO   266   SER    HG 4252     0.427500      1.00800 ; qtot 1.971
  4253    C   266   SER     C 4253     0.597300     12.01000 ; qtot 2.568
  4254    O   266   SER     O 4254    -0.567900     16.00000 ; qtot 2.000
  4255    N   267   THR     N 4255    -0.415700     14.01000 ; qtot 1.584
  4256    H   267   THR     H 4256     0.271900      1.00800 ; qtot 1.856
  4257   CX   267   THR    CA 4257    -0.038900     12.01000 ; qtot 1.817
  4258   H1   267   THR    HA 4258     0.100700      1.00800 ; qtot 1.918
  4259  A3C   267   THR    CB 4259     0.365400     12.01000 ; qtot 2.283
  4260   H1   267   THR    HB 4260     0.004300      1.00800 ; qtot 2.288
  4261   CT   267   THR   CG2 4261    -0.243800     12.01000 ; qtot 2.044
  4262   HC   267   THR  HG21 4262     0.064200      1.00800 ; qtot 2.108
  4263   HC   267   THR  HG22 4263     0.064200      1.00800 ; qtot 2.172
  4264   HC   267   THR  HG23 4264     0.064200      1.00800 ; qtot 2.236
  4265   OH   267   THR   OG1 4265    -0.676100     16.00000 ; qtot 1.560
  4266   HO   267   THR   HG1 4266     0.410200      1.00800 ; qtot 1.971
  4267    C   267   THR     C 4267     0.597300     12.01000 ; qtot 2.568
  4268    O   267   THR     O 4268    -0.567900     16.00000 ; qtot 2.000
  4269    N   268   PHE     N 4269    -0.415700     14.01000 ; qtot 1.584
  4270    H   268   PHE     H 4270     0.271900      1.00800 ; qtot 1.856
  4271   CX   268   PHE    CA 4271    -0.002400     12.01000 ; qtot 1.854
  4272   H1   268   PHE    HA 4272     0.097800      1.00800 ; qtot 1.952
  4273   CT   268   PHE    CB 4273    -0.034300     12.01000 ; qtot 1.917
  4274   HC   268   PHE   HB2 4274     0.029500      1.00800 ; qtot 1.947
  4275   HC   268   PHE   HB3 4275     0.029500      1.00800 ; qtot 1.976
  4276   CA   268   PHE    CG 4276     0.011800     12.01000 ; qtot 1.988
  4277   CA   268   PHE   CD1 4277    -0.125600     12.01000 ; qtot 1.862
  4278   HA   268   PHE   HD1 4278     0.133000      1.00800 ; qtot 1.995
  4279   CA   268   PHE   CE1 4279    -0.170400     12.01000 ; qtot 1.825
  4280   HA   268   PHE   HE1 4280     0.143000      1.00800 ; qtot 1.968
  4281   CA   268   PHE    CZ 4281    -0.107200     12.01000 ; qtot 1.861
  4282   HA   268   PHE    HZ 4282     0.129700      1.00800 ; qtot 1.991
  4283   CA   268   PHE   CE2 4283    -0.170400     12.01000 ; qtot 1.820
  4284   HA   268   PHE   HE2 4284     0.143000      1.00800 ; qtot 1.963
  4285   CA   268   PHE   CD2 4285    -0.125600     12.01000 ; qtot 1.838
  4286   HA   268   PHE   HD2 4286     0.133000      1.00800 ; qtot 1.971
  4287    C   268   PHE     C 4287     0.597300     12.01000 ; qtot 2.568
  4288    O   268   PHE     O 4288    -0.567900     16.00000 ; qtot 2.000
  4289    N   269   CYS     N 4289    -0.415700     14.01000 ; qtot 1.584
  4290    H   269   CYS     H 4290     0.271900      1.00800 ; qtot 1.856
  4291   CX   269   CYS    CA 4291     0.021300     12.01000 ; qtot 1.877
  4292   H1   269   CYS    HA 4292     0.112400      1.00800 ; qtot 1.990
  4293  A2C   269   CYS    CB 4293    -0.123100     12.01000 ; qtot 1.867
  4294   H1   269   CYS   HB2 4294     0.111200      1.00800 ; qtot 1.978
  4295   H1   269   CYS   HB3 4295     0.111200      1.00800 ; qtot 2.089
  4296   SH   269   CYS    SG 4296    -0.311900     32.06000 ; qtot 1.777
  4297   HS   269   CYS    HG 4297     0.193300      1.00800 ; qtot 1.971
  4298    C   269   CYS     C 4298     0.597300     12.01000 ; qtot 2.568
  4299    O   269   CYS     O 4299    -0.567900     16.00000 ; qtot 2.000
  4300    N   270   LYS     N 4300    -0.347900     14.01000 ; qtot 1.652
  4301    H   270   LYS     H 4301     0.274700      1.00800 ; qtot 1.927
  4302   CX   270   LYS    CA 4302    -0.240000     12.01000 ; qtot 1.687
  4303   H1   270   LYS    HA 4303     0.142600      1.00800 ; qtot 1.829
  4304   C8   270   LYS    CB 4304    -0.009400     12.01000 ; qtot 1.820
  4305   HC   270   LYS   HB2 4305     0.036200      1.00800 ; qtot 1.856
  4306   HC   270   LYS   HB3 4306     0.036200      1.00800 ; qtot 1.892
  4307   C8   270   LYS    CG 4307     0.018700     12.01000 ; qtot 1.911
  4308   HC   270   LYS   HG2 4308     0.010300      1.00800 ; qtot 1.921
  4309   HC   270   LYS   HG3 4309     0.010300      1.00800 ; qtot 1.932
  4310   C8   270   LYS    CD 4310    -0.047900     12.01000 ; qtot 1.884
  4311   HC   270   LYS   HD2 4311     0.062100      1.00800 ; qtot 1.946
  4312   HC   270   LYS   HD3 4312     0.062100      1.00800 ; qtot 2.008
  4313   C8   270   LYS    CE 4313    -0.014300     12.01000 ; qtot 1.994
  4314   HP   270   LYS   HE2 4314     0.113500      1.00800 ; qtot 2.107
  4315   HP   270   LYS   HE3 4315     0.113500      1.00800 ; qtot 2.221
  4316   N3   270   LYS    NZ 4316    -0.385400     14.01000 ; qtot 1.835
  4317    H   270   LYS   HZ1 4317     0.340000      1.00800 ; qtot 2.175
  4318    H   270   LYS   HZ2 4318     0.340000      1.00800 ; qtot 2.515
  4319    H   270   LYS   HZ3 4319     0.340000      1.00800 ; qtot 2.855
  4320    C   270   LYS     C 4320     0.734100     12.01000 ; qtot 3.589
  4321    O   270   LYS     O 4321    -0.589400     16.00000 ; qtot 3.000
  4322    N   271   VAL     N 4322    -0.415700     14.01000 ; qtot 2.584
  4323    H   271   VAL     H 4323     0.271900      1.00800 ; qtot 2.856
  4324   CX   271   VAL    CA 4324    -0.087500     12.01000 ; qtot 2.769
  4325   H1   271   VAL    HA 4325     0.096900      1.00800 ; qtot 2.866
  4326  A3C   271   VAL    CB 4326     0.298500     12.01000 ; qtot 3.164
  4327   HC   271   VAL    HB 4327    -0.029700      1.00800 ; qtot 3.134
  4328   CT   271   VAL   CG1 4328    -0.319200     12.01000 ; qtot 2.815
  4329   HC   271   VAL  HG11 4329     0.079100      1.00800 ; qtot 2.894
  4330   HC   271   VAL  HG12 4330     0.079100      1.00800 ; qtot 2.973
  4331   HC   271   VAL  HG13 4331     0.079100      1.00800 ; qtot 3.052
  4332   CT   271   VAL   CG2 4332    -0.319200     12.01000 ; qtot 2.733
  4333   HC   271   VAL  HG21 4333     0.079100      1.00800 ; qtot 2.812
  4334   HC   271   VAL  HG22 4334     0.079100      1.00800 ; qtot 2.891
  4335   HC   271   VAL  HG23 4335     0.079100      1.00800 ; qtot 2.971
  4336    C   271   VAL     C 4336     0.597300     12.01000 ; qtot 3.568
  4337    O   271   VAL     O 4337    -0.567900     16.00000 ; qtot 3.000
  4338    N   272   TYR     N 4338    -0.415700     14.01000 ; qtot 2.584
  4339    H   272   TYR     H 4339     0.271900      1.00800 ; qtot 2.856
  4340   CX   272   TYR    CA 4340    -0.001400     12.01000 ; qtot 2.855
  4341   H1   272   TYR    HA 4341     0.087600      1.00800 ; qtot 2.942
  4342   CT   272   TYR    CB 4342    -0.015200     12.01000 ; qtot 2.927
  4343   HC   272   TYR   HB2 4343     0.029500      1.00800 ; qtot 2.957
  4344   HC   272   TYR   HB3 4344     0.029500      1.00800 ; qtot 2.986
  4345   CA   272   TYR    CG 4345    -0.001100     12.01000 ; qtot 2.985
  4346   CA   272   TYR   CD1 4346    -0.190600     12.01000 ; qtot 2.794
  4347   HA   272   TYR   HD1 4347     0.169900      1.00800 ; qtot 2.964
  4348   CA   272   TYR   CE1 4348    -0.234100     12.01000 ; qtot 2.730
  4349   HA   272   TYR   HE1 4349     0.165600      1.00800 ; qtot 2.896
  4350    C   272   TYR    CZ 4350     0.322600     12.01000 ; qtot 3.218
  4351   OH   272   TYR    OH 4351    -0.557900     16.00000 ; qtot 2.661
  4352   HO   272   TYR    HH 4352     0.399200      1.00800 ; qtot 3.060
  4353   CA   272   TYR   CE2 4353    -0.234100     12.01000 ; qtot 2.826
  4354   HA   272   TYR   HE2 4354     0.165600      1.00800 ; qtot 2.991
  4355   CA   272   TYR   CD2 4355    -0.190600     12.01000 ; qtot 2.801
  4356   HA   272   TYR   HD2 4356     0.169900      1.00800 ; qtot 2.971
  4357    C   272   TYR     C 4357     0.597300     12.01000 ; qtot 3.568
  4358    O   272   TYR     O 4358    -0.567900     16.00000 ; qtot 3.000
  4359    N   273   THR     N 4359    -0.415700     14.01000 ; qtot 2.584
  4360    H   273   THR     H 4360     0.271900      1.00800 ; qtot 2.856
  4361   CX   273   THR    CA 4361    -0.038900     12.01000 ; qtot 2.817
  4362   H1   273   THR    HA 4362     0.100700      1.00800 ; qtot 2.918
  4363  A3C   273   THR    CB 4363     0.365400     12.01000 ; qtot 3.283
  4364   H1   273   THR    HB 4364     0.004300      1.00800 ; qtot 3.288
  4365   CT   273   THR   CG2 4365    -0.243800     12.01000 ; qtot 3.044
  4366   HC   273   THR  HG21 4366     0.064200      1.00800 ; qtot 3.108
  4367   HC   273   THR  HG22 4367     0.064200      1.00800 ; qtot 3.172
  4368   HC   273   THR  HG23 4368     0.064200      1.00800 ; qtot 3.236
  4369   OH   273   THR   OG1 4369    -0.676100     16.00000 ; qtot 2.560
  4370   HO   273   THR   HG1 4370     0.410200      1.00800 ; qtot 2.971
  4371    C   273   THR     C 4371     0.597300     12.01000 ; qtot 3.568
  4372    O   273   THR     O 4372    -0.567900     16.00000 ; qtot 3.000
  4373    N   274   LEU     N 4373    -0.415700     14.01000 ; qtot 2.584
  4374    H   274   LEU     H 4374     0.271900      1.00800 ; qtot 2.856
  4375   CX   274   LEU    CA 4375    -0.051800     12.01000 ; qtot 2.804
  4376   H1   274   LEU    HA 4376     0.092200      1.00800 ; qtot 2.897
  4377  A2C   274   LEU    CB 4377    -0.110200     12.01000 ; qtot 2.786
  4378   HC   274   LEU   HB2 4378     0.045700      1.00800 ; qtot 2.832
  4379   HC   274   LEU   HB3 4379     0.045700      1.00800 ; qtot 2.878
  4380  A3C   274   LEU    CG 4380     0.353100     12.01000 ; qtot 3.231
  4381   HC   274   LEU    HG 4381    -0.036100      1.00800 ; qtot 3.195
  4382   CT   274   LEU   CD1 4382    -0.412100     12.01000 ; qtot 2.783
  4383   HC   274   LEU  HD11 4383     0.100000      1.00800 ; qtot 2.883
  4384   HC   274   LEU  HD12 4384     0.100000      1.00800 ; qtot 2.983
  4385   HC   274   LEU  HD13 4385     0.100000      1.00800 ; qtot 3.083
  4386   CT   274   LEU   CD2 4386    -0.412100     12.01000 ; qtot 2.671
  4387   HC   274   LEU  HD21 4387     0.100000      1.00800 ; qtot 2.771
  4388   HC   274   LEU  HD22 4388     0.100000      1.00800 ; qtot 2.871
  4389   HC   274   LEU  HD23 4389     0.100000      1.00800 ; qtot 2.971
  4390    C   274   LEU     C 4390     0.597300     12.01000 ; qtot 3.568
  4391    O   274   LEU     O 4391    -0.567900     16.00000 ; qtot 3.000
  4392    N   275   THR     N 4392    -0.415700     14.01000 ; qtot 2.584
  4393    H   275   THR     H 4393     0.271900      1.00800 ; qtot 2.856
  4394   CX   275   THR    CA 4394    -0.038900     12.01000 ; qtot 2.817
  4395   H1   275   THR    HA 4395     0.100700      1.00800 ; qtot 2.918
  4396  A3C   275   THR    CB 4396     0.365400     12.01000 ; qtot 3.283
  4397   H1   275   THR    HB 4397     0.004300      1.00800 ; qtot 3.288
  4398   CT   275   THR   CG2 4398    -0.243800     12.01000 ; qtot 3.044
  4399   HC   275   THR  HG21 4399     0.064200      1.00800 ; qtot 3.108
  4400   HC   275   THR  HG22 4400     0.064200      1.00800 ; qtot 3.172
  4401   HC   275   THR  HG23 4401     0.064200      1.00800 ; qtot 3.236
  4402   OH   275   THR   OG1 4402    -0.676100     16.00000 ; qtot 2.560
  4403   HO   275   THR   HG1 4403     0.410200      1.00800 ; qtot 2.971
  4404    C   275   THR     C 4404     0.597300     12.01000 ; qtot 3.568
  4405    O   275   THR     O 4405    -0.567900     16.00000 ; qtot 3.000
  4406    N   276   PRO     N 4406    -0.254800     14.01000 ; qtot 2.745
  4407   CT   276   PRO    CD 4407     0.019200     12.01000 ; qtot 2.764
  4408   H1   276   PRO   HD2 4408     0.039100      1.00800 ; qtot 2.803
  4409   H1   276   PRO   HD3 4409     0.039100      1.00800 ; qtot 2.843
  4410   CT   276   PRO    CG 4410     0.018900     12.01000 ; qtot 2.861
  4411   HC   276   PRO   HG2 4411     0.021300      1.00800 ; qtot 2.883
  4412   HC   276   PRO   HG3 4412     0.021300      1.00800 ; qtot 2.904
  4413   CT   276   PRO    CB 4413    -0.007000     12.01000 ; qtot 2.897
  4414   HC   276   PRO   HB2 4414     0.025300      1.00800 ; qtot 2.922
  4415   HC   276   PRO   HB3 4415     0.025300      1.00800 ; qtot 2.948
  4416   CX   276   PRO    CA 4416    -0.026600     12.01000 ; qtot 2.921
  4417   H1   276   PRO    HA 4417     0.064100      1.00800 ; qtot 2.985
  4418    C   276   PRO     C 4418     0.589600     12.01000 ; qtot 3.575
  4419    O   276   PRO     O 4419    -0.574800     16.00000 ; qtot 3.000
  4420    N   277   PHE     N 4420    -0.415700     14.01000 ; qtot 2.584
  4421    H   277   PHE     H 4421     0.271900      1.00800 ; qtot 2.856
  4422   CX   277   PHE    CA 4422    -0.002400     12.01000 ; qtot 2.854
  4423   H1   277   PHE    HA 4423     0.097800      1.00800 ; qtot 2.952
  4424   CT   277   PHE    CB 4424    -0.034300     12.01000 ; qtot 2.917
  4425   HC   277   PHE   HB2 4425     0.029500      1.00800 ; qtot 2.947
  4426   HC   277   PHE   HB3 4426     0.029500      1.00800 ; qtot 2.976
  4427   CA   277   PHE    CG 4427     0.011800     12.01000 ; qtot 2.988
  4428   CA   277   PHE   CD1 4428    -0.125600     12.01000 ; qtot 2.862
  4429   HA   277   PHE   HD1 4429     0.133000      1.00800 ; qtot 2.995
  4430   CA   277   PHE   CE1 4430    -0.170400     12.01000 ; qtot 2.825
  4431   HA   277   PHE   HE1 4431     0.143000      1.00800 ; qtot 2.968
  4432   CA   277   PHE    CZ 4432    -0.107200     12.01000 ; qtot 2.861
  4433   HA   277   PHE    HZ 4433     0.129700      1.00800 ; qtot 2.991
  4434   CA   277   PHE   CE2 4434    -0.170400     12.01000 ; qtot 2.820
  4435   HA   277   PHE   HE2 4435     0.143000      1.00800 ; qtot 2.963
  4436   CA   277   PHE   CD2 4436    -0.125600     12.01000 ; qtot 2.838
  4437   HA   277   PHE   HD2 4437     0.133000      1.00800 ; qtot 2.971
  4438    C   277   PHE     C 4438     0.597300     12.01000 ; qtot 3.568
  4439    O   277   PHE     O 4439    -0.567900     16.00000 ; qtot 3.000
  4440    N   278   LEU     N 4440    -0.415700     14.01000 ; qtot 2.584
  4441    H   278   LEU     H 4441     0.271900      1.00800 ; qtot 2.856
  4442   CX   278   LEU    CA 4442    -0.051800     12.01000 ; qtot 2.804
  4443   H1   278   LEU    HA 4443     0.092200      1.00800 ; qtot 2.897
  4444  A2C   278   LEU    CB 4444    -0.110200     12.01000 ; qtot 2.786
  4445   HC   278   LEU   HB2 4445     0.045700      1.00800 ; qtot 2.832
  4446   HC   278   LEU   HB3 4446     0.045700      1.00800 ; qtot 2.878
  4447  A3C   278   LEU    CG 4447     0.353100     12.01000 ; qtot 3.231
  4448   HC   278   LEU    HG 4448    -0.036100      1.00800 ; qtot 3.195
  4449   CT   278   LEU   CD1 4449    -0.412100     12.01000 ; qtot 2.783
  4450   HC   278   LEU  HD11 4450     0.100000      1.00800 ; qtot 2.883
  4451   HC   278   LEU  HD12 4451     0.100000      1.00800 ; qtot 2.983
  4452   HC   278   LEU  HD13 4452     0.100000      1.00800 ; qtot 3.083
  4453   CT   278   LEU   CD2 4453    -0.412100     12.01000 ; qtot 2.671
  4454   HC   278   LEU  HD21 4454     0.100000      1.00800 ; qtot 2.771
  4455   HC   278   LEU  HD22 4455     0.100000      1.00800 ; qtot 2.871
  4456   HC   278   LEU  HD23 4456     0.100000      1.00800 ; qtot 2.971
  4457    C   278   LEU     C 4457     0.597300     12.01000 ; qtot 3.568
  4458    O   278   LEU     O 4458    -0.567900     16.00000 ; qtot 3.000
  4459    N   279   ALA     N 4459    -0.415700     14.01000 ; qtot 2.584
  4460    H   279   ALA     H 4460     0.271900      1.00800 ; qtot 2.856
  4461   CX   279   ALA    CA 4461     0.033700     12.01000 ; qtot 2.890
  4462   H1   279   ALA    HA 4462     0.082300      1.00800 ; qtot 2.972
  4463   CT   279   ALA    CB 4463    -0.182500     12.01000 ; qtot 2.790
  4464   HC   279   ALA   HB1 4464     0.060300      1.00800 ; qtot 2.850
  4465   HC   279   ALA   HB2 4465     0.060300      1.00800 ; qtot 2.910
  4466   HC   279   ALA   HB3 4466     0.060300      1.00800 ; qtot 2.971
  4467    C   279   ALA     C 4467     0.597300     12.01000 ; qtot 3.568
  4468    O   279   ALA     O 4468    -0.567900     16.00000 ; qtot 3.000
  4469    N   280   ASN     N 4469    -0.415700     14.01000 ; qtot 2.584
  4470    H   280   ASN     H 4470     0.271900      1.00800 ; qtot 2.856
  4471   CX   280   ASN    CA 4471     0.014300     12.01000 ; qtot 2.870
  4472   H1   280   ASN    HA 4472     0.104800      1.00800 ; qtot 2.975
  4473  A2C   280   ASN    CB 4473    -0.204100     12.01000 ; qtot 2.771
  4474   HC   280   ASN   HB2 4474     0.079700      1.00800 ; qtot 2.851
  4475   HC   280   ASN   HB3 4475     0.079700      1.00800 ; qtot 2.931
  4476    C   280   ASN    CG 4476     0.713000     12.01000 ; qtot 3.644
  4477    O   280   ASN   OD1 4477    -0.593100     16.00000 ; qtot 3.050
  4478    N   280   ASN   ND2 4478    -0.919100     14.01000 ; qtot 2.131
  4479    H   280   ASN  HD21 4479     0.419600      1.00800 ; qtot 2.551
  4480    H   280   ASN  HD22 4480     0.419600      1.00800 ; qtot 2.971
  4481    C   280   ASN     C 4481     0.597300     12.01000 ; qtot 3.568
  4482    O   280   ASN     O 4482    -0.567900     16.00000 ; qtot 3.000
  4483    N   281   ASN     N 4483    -0.415700     14.01000 ; qtot 2.584
  4484    H   281   ASN     H 4484     0.271900      1.00800 ; qtot 2.856
  4485   CX   281   ASN    CA 4485     0.014300     12.01000 ; qtot 2.870
  4486   H1   281   ASN    HA 4486     0.104800      1.00800 ; qtot 2.975
  4487  A2C   281   ASN    CB 4487    -0.204100     12.01000 ; qtot 2.771
  4488   HC   281   ASN   HB2 4488     0.079700      1.00800 ; qtot 2.851
  4489   HC   281   ASN   HB3 4489     0.079700      1.00800 ; qtot 2.931
  4490    C   281   ASN    CG 4490     0.713000     12.01000 ; qtot 3.644
  4491    O   281   ASN   OD1 4491    -0.593100     16.00000 ; qtot 3.050
  4492    N   281   ASN   ND2 4492    -0.919100     14.01000 ; qtot 2.131
  4493    H   281   ASN  HD21 4493     0.419600      1.00800 ; qtot 2.551
  4494    H   281   ASN  HD22 4494     0.419600      1.00800 ; qtot 2.971
  4495    C   281   ASN     C 4495     0.597300     12.01000 ; qtot 3.568
  4496    O   281   ASN     O 4496    -0.567900     16.00000 ; qtot 3.000
  4497    N   282   ARG     N 4497    -0.347900     14.01000 ; qtot 2.652
  4498    H   282   ARG     H 4498     0.274700      1.00800 ; qtot 2.927
  4499   CX   282   ARG    CA 4499    -0.263700     12.01000 ; qtot 2.663
  4500   H1   282   ARG    HA 4500     0.156000      1.00800 ; qtot 2.819
  4501   C8   282   ARG    CB 4501    -0.000700     12.01000 ; qtot 2.818
  4502   HC   282   ARG   HB2 4502     0.032700      1.00800 ; qtot 2.851
  4503   HC   282   ARG   HB3 4503     0.032700      1.00800 ; qtot 2.884
  4504   C8   282   ARG    CG 4504     0.039000     12.01000 ; qtot 2.923
  4505   HC   282   ARG   HG2 4505     0.028500      1.00800 ; qtot 2.951
  4506   HC   282   ARG   HG3 4506     0.028500      1.00800 ; qtot 2.980
  4507   C8   282   ARG    CD 4507     0.048600     12.01000 ; qtot 3.028
  4508   H1   282   ARG   HD2 4508     0.068700      1.00800 ; qtot 3.097
  4509   H1   282   ARG   HD3 4509     0.068700      1.00800 ; qtot 3.166
  4510   N2   282   ARG    NE 4510    -0.529500     14.01000 ; qtot 2.636
  4511    H   282   ARG    HE 4511     0.345600      1.00800 ; qtot 2.982
  4512   CA   282   ARG    CZ 4512     0.807600     12.01000 ; qtot 3.789
  4513   N2   282   ARG   NH1 4513    -0.862700     14.01000 ; qtot 2.927
  4514    H   282   ARG  HH11 4514     0.447800      1.00800 ; qtot 3.375
  4515    H   282   ARG  HH12 4515     0.447800      1.00800 ; qtot 3.822
  4516   N2   282   ARG   NH2 4516    -0.862700     14.01000 ; qtot 2.960
  4517    H   282   ARG  HH21 4517     0.447800      1.00800 ; qtot 3.407
  4518    H   282   ARG  HH22 4518     0.447800      1.00800 ; qtot 3.855
  4519    C   282   ARG     C 4519     0.734100     12.01000 ; qtot 4.589
  4520    O   282   ARG     O 4520    -0.589400     16.00000 ; qtot 4.000
  4521    N   283   GLU     N 4521    -0.516300     14.01000 ; qtot 3.484
  4522    H   283   GLU     H 4522     0.293600      1.00800 ; qtot 3.777
  4523   CX   283   GLU    CA 4523     0.039700     12.01000 ; qtot 3.817
  4524   H1   283   GLU    HA 4524     0.110500      1.00800 ; qtot 3.927
  4525  A2C   283   GLU    CB 4525     0.056000     12.01000 ; qtot 3.983
  4526   HC   283   GLU   HB2 4526    -0.017300      1.00800 ; qtot 3.966
  4527   HC   283   GLU   HB3 4527    -0.017300      1.00800 ; qtot 3.949
  4528  A2C   283   GLU    CG 4528     0.013600     12.01000 ; qtot 3.962
  4529   HC   283   GLU   HG2 4529    -0.042500      1.00800 ; qtot 3.920
  4530   HC   283   GLU   HG3 4530    -0.042500      1.00800 ; qtot 3.877
  4531   CO   283   GLU    CD 4531     0.805400     12.01000 ; qtot 4.683
  4532   O2   283   GLU   OE1 4532    -0.818800     16.00000 ; qtot 3.864
  4533   O2   283   GLU   OE2 4533    -0.818800     16.00000 ; qtot 3.045
  4534    C   283   GLU     C 4534     0.536600     12.01000 ; qtot 3.582
  4535    O   283   GLU     O 4535    -0.581900     16.00000 ; qtot 3.000
  4536    N   284   LYS     N 4536    -0.347900     14.01000 ; qtot 2.652
  4537    H   284   LYS     H 4537     0.274700      1.00800 ; qtot 2.927
  4538   CX   284   LYS    CA 4538    -0.240000     12.01000 ; qtot 2.687
  4539   H1   284   LYS    HA 4539     0.142600      1.00800 ; qtot 2.829
  4540   C8   284   LYS    CB 4540    -0.009400     12.01000 ; qtot 2.820
  4541   HC   284   LYS   HB2 4541     0.036200      1.00800 ; qtot 2.856
  4542   HC   284   LYS   HB3 4542     0.036200      1.00800 ; qtot 2.892
  4543   C8   284   LYS    CG 4543     0.018700     12.01000 ; qtot 2.911
  4544   HC   284   LYS   HG2 4544     0.010300      1.00800 ; qtot 2.921
  4545   HC   284   LYS   HG3 4545     0.010300      1.00800 ; qtot 2.932
  4546   C8   284   LYS    CD 4546    -0.047900     12.01000 ; qtot 2.884
  4547   HC   284   LYS   HD2 4547     0.062100      1.00800 ; qtot 2.946
  4548   HC   284   LYS   HD3 4548     0.062100      1.00800 ; qtot 3.008
  4549   C8   284   LYS    CE 4549    -0.014300     12.01000 ; qtot 2.994
  4550   HP   284   LYS   HE2 4550     0.113500      1.00800 ; qtot 3.107
  4551   HP   284   LYS   HE3 4551     0.113500      1.00800 ; qtot 3.221
  4552   N3   284   LYS    NZ 4552    -0.385400     14.01000 ; qtot 2.835
  4553    H   284   LYS   HZ1 4553     0.340000      1.00800 ; qtot 3.175
  4554    H   284   LYS   HZ2 4554     0.340000      1.00800 ; qtot 3.515
  4555    H   284   LYS   HZ3 4555     0.340000      1.00800 ; qtot 3.855
  4556    C   284   LYS     C 4556     0.734100     12.01000 ; qtot 4.589
  4557    O   284   LYS     O 4557    -0.589400     16.00000 ; qtot 4.000
  4558    N   285   ARG     N 4558    -0.347900     14.01000 ; qtot 3.652
  4559    H   285   ARG     H 4559     0.274700      1.00800 ; qtot 3.927
  4560   CX   285   ARG    CA 4560    -0.263700     12.01000 ; qtot 3.663
  4561   H1   285   ARG    HA 4561     0.156000      1.00800 ; qtot 3.819
  4562   C8   285   ARG    CB 4562    -0.000700     12.01000 ; qtot 3.818
  4563   HC   285   ARG   HB2 4563     0.032700      1.00800 ; qtot 3.851
  4564   HC   285   ARG   HB3 4564     0.032700      1.00800 ; qtot 3.884
  4565   C8   285   ARG    CG 4565     0.039000     12.01000 ; qtot 3.923
  4566   HC   285   ARG   HG2 4566     0.028500      1.00800 ; qtot 3.951
  4567   HC   285   ARG   HG3 4567     0.028500      1.00800 ; qtot 3.980
  4568   C8   285   ARG    CD 4568     0.048600     12.01000 ; qtot 4.028
  4569   H1   285   ARG   HD2 4569     0.068700      1.00800 ; qtot 4.097
  4570   H1   285   ARG   HD3 4570     0.068700      1.00800 ; qtot 4.166
  4571   N2   285   ARG    NE 4571    -0.529500     14.01000 ; qtot 3.636
  4572    H   285   ARG    HE 4572     0.345600      1.00800 ; qtot 3.982
  4573   CA   285   ARG    CZ 4573     0.807600     12.01000 ; qtot 4.789
  4574   N2   285   ARG   NH1 4574    -0.862700     14.01000 ; qtot 3.927
  4575    H   285   ARG  HH11 4575     0.447800      1.00800 ; qtot 4.375
  4576    H   285   ARG  HH12 4576     0.447800      1.00800 ; qtot 4.822
  4577   N2   285   ARG   NH2 4577    -0.862700     14.01000 ; qtot 3.960
  4578    H   285   ARG  HH21 4578     0.447800      1.00800 ; qtot 4.407
  4579    H   285   ARG  HH22 4579     0.447800      1.00800 ; qtot 4.855
  4580    C   285   ARG     C 4580     0.734100     12.01000 ; qtot 5.589
  4581    O   285   ARG     O 4581    -0.589400     16.00000 ; qtot 5.000
  4582    N   286   GLY     N 4582    -0.415700     14.01000 ; qtot 4.584
  4583    H   286   GLY     H 4583     0.271900      1.00800 ; qtot 4.856
  4584   CX   286   GLY    CA 4584    -0.025200     12.01000 ; qtot 4.831
  4585   H1   286   GLY   HA2 4585     0.069800      1.00800 ; qtot 4.901
  4586   H1   286   GLY   HA3 4586     0.069800      1.00800 ; qtot 4.971
  4587    C   286   GLY     C 4587     0.597300     12.01000 ; qtot 5.568
  4588    O   286   GLY     O 4588    -0.567900     16.00000 ; qtot 5.000
  4589    N   287   LEU     N 4589    -0.415700     14.01000 ; qtot 4.584
  4590    H   287   LEU     H 4590     0.271900      1.00800 ; qtot 4.856
  4591   CX   287   LEU    CA 4591    -0.051800     12.01000 ; qtot 4.804
  4592   H1   287   LEU    HA 4592     0.092200      1.00800 ; qtot 4.897
  4593  A2C   287   LEU    CB 4593    -0.110200     12.01000 ; qtot 4.786
  4594   HC   287   LEU   HB2 4594     0.045700      1.00800 ; qtot 4.832
  4595   HC   287   LEU   HB3 4595     0.045700      1.00800 ; qtot 4.878
  4596  A3C   287   LEU    CG 4596     0.353100     12.01000 ; qtot 5.231
  4597   HC   287   LEU    HG 4597    -0.036100      1.00800 ; qtot 5.195
  4598   CT   287   LEU   CD1 4598    -0.412100     12.01000 ; qtot 4.783
  4599   HC   287   LEU  HD11 4599     0.100000      1.00800 ; qtot 4.883
  4600   HC   287   LEU  HD12 4600     0.100000      1.00800 ; qtot 4.983
  4601   HC   287   LEU  HD13 4601     0.100000      1.00800 ; qtot 5.083
  4602   CT   287   LEU   CD2 4602    -0.412100     12.01000 ; qtot 4.671
  4603   HC   287   LEU  HD21 4603     0.100000      1.00800 ; qtot 4.771
  4604   HC   287   LEU  HD22 4604     0.100000      1.00800 ; qtot 4.871
  4605   HC   287   LEU  HD23 4605     0.100000      1.00800 ; qtot 4.971
  4606    C   287   LEU     C 4606     0.597300     12.01000 ; qtot 5.568
  4607    O   287   LEU     O 4607    -0.567900     16.00000 ; qtot 5.000
  4608    N   288   ALA     N 4608    -0.415700     14.01000 ; qtot 4.584
  4609    H   288   ALA     H 4609     0.271900      1.00800 ; qtot 4.856
  4610   CX   288   ALA    CA 4610     0.033700     12.01000 ; qtot 4.890
  4611   H1   288   ALA    HA 4611     0.082300      1.00800 ; qtot 4.972
  4612   CT   288   ALA    CB 4612    -0.182500     12.01000 ; qtot 4.790
  4613   HC   288   ALA   HB1 4613     0.060300      1.00800 ; qtot 4.850
  4614   HC   288   ALA   HB2 4614     0.060300      1.00800 ; qtot 4.910
  4615   HC   288   ALA   HB3 4615     0.060300      1.00800 ; qtot 4.971
  4616    C   288   ALA     C 4616     0.597300     12.01000 ; qtot 5.568
  4617    O   288   ALA     O 4617    -0.567900     16.00000 ; qtot 5.000
  4618    N   289   LEU     N 4618    -0.415700     14.01000 ; qtot 4.584
  4619    H   289   LEU     H 4619     0.271900      1.00800 ; qtot 4.856
  4620   CX   289   LEU    CA 4620    -0.051800     12.01000 ; qtot 4.804
  4621   H1   289   LEU    HA 4621     0.092200      1.00800 ; qtot 4.897
  4622  A2C   289   LEU    CB 4622    -0.110200     12.01000 ; qtot 4.786
  4623   HC   289   LEU   HB2 4623     0.045700      1.00800 ; qtot 4.832
  4624   HC   289   LEU   HB3 4624     0.045700      1.00800 ; qtot 4.878
  4625  A3C   289   LEU    CG 4625     0.353100     12.01000 ; qtot 5.231
  4626   HC   289   LEU    HG 4626    -0.036100      1.00800 ; qtot 5.195
  4627   CT   289   LEU   CD1 4627    -0.412100     12.01000 ; qtot 4.783
  4628   HC   289   LEU  HD11 4628     0.100000      1.00800 ; qtot 4.883
  4629   HC   289   LEU  HD12 4629     0.100000      1.00800 ; qtot 4.983
  4630   HC   289   LEU  HD13 4630     0.100000      1.00800 ; qtot 5.083
  4631   CT   289   LEU   CD2 4631    -0.412100     12.01000 ; qtot 4.671
  4632   HC   289   LEU  HD21 4632     0.100000      1.00800 ; qtot 4.771
  4633   HC   289   LEU  HD22 4633     0.100000      1.00800 ; qtot 4.871
  4634   HC   289   LEU  HD23 4634     0.100000      1.00800 ; qtot 4.971
  4635    C   289   LEU     C 4635     0.597300     12.01000 ; qtot 5.568
  4636    O   289   LEU     O 4636    -0.567900     16.00000 ; qtot 5.000
  4637    N   290   ASP     N 4637    -0.516300     14.01000 ; qtot 4.484
  4638    H   290   ASP     H 4638     0.293600      1.00800 ; qtot 4.777
  4639   CX   290   ASP    CA 4639     0.038100     12.01000 ; qtot 4.815
  4640   H1   290   ASP    HA 4640     0.088000      1.00800 ; qtot 4.903
  4641  A2C   290   ASP    CB 4641    -0.030300     12.01000 ; qtot 4.873
  4642   HC   290   ASP   HB2 4642    -0.012200      1.00800 ; qtot 4.861
  4643   HC   290   ASP   HB3 4643    -0.012200      1.00800 ; qtot 4.849
  4644   CO   290   ASP    CG 4644     0.799400     12.01000 ; qtot 5.648
  4645   O2   290   ASP   OD1 4645    -0.801400     16.00000 ; qtot 4.847
  4646   O2   290   ASP   OD2 4646    -0.801400     16.00000 ; qtot 4.045
  4647    C   290   ASP     C 4647     0.536600     12.01000 ; qtot 4.582
  4648    O   290   ASP     O 4648    -0.581900     16.00000 ; qtot 4.000
  4649    N   291   GLY     N 4649    -0.415700     14.01000 ; qtot 3.584
  4650    H   291   GLY     H 4650     0.271900      1.00800 ; qtot 3.856
  4651   CX   291   GLY    CA 4651    -0.025200     12.01000 ; qtot 3.831
  4652   H1   291   GLY   HA2 4652     0.069800      1.00800 ; qtot 3.901
  4653   H1   291   GLY   HA3 4653     0.069800      1.00800 ; qtot 3.971
  4654    C   291   GLY     C 4654     0.597300     12.01000 ; qtot 4.568
  4655    O   291   GLY     O 4655    -0.567900     16.00000 ; qtot 4.000
  4656    N   292   LYS     N 4656    -0.347900     14.01000 ; qtot 3.652
  4657    H   292   LYS     H 4657     0.274700      1.00800 ; qtot 3.927
  4658   CX   292   LYS    CA 4658    -0.240000     12.01000 ; qtot 3.687
  4659   H1   292   LYS    HA 4659     0.142600      1.00800 ; qtot 3.829
  4660   C8   292   LYS    CB 4660    -0.009400     12.01000 ; qtot 3.820
  4661   HC   292   LYS   HB2 4661     0.036200      1.00800 ; qtot 3.856
  4662   HC   292   LYS   HB3 4662     0.036200      1.00800 ; qtot 3.892
  4663   C8   292   LYS    CG 4663     0.018700     12.01000 ; qtot 3.911
  4664   HC   292   LYS   HG2 4664     0.010300      1.00800 ; qtot 3.921
  4665   HC   292   LYS   HG3 4665     0.010300      1.00800 ; qtot 3.932
  4666   C8   292   LYS    CD 4666    -0.047900     12.01000 ; qtot 3.884
  4667   HC   292   LYS   HD2 4667     0.062100      1.00800 ; qtot 3.946
  4668   HC   292   LYS   HD3 4668     0.062100      1.00800 ; qtot 4.008
  4669   C8   292   LYS    CE 4669    -0.014300     12.01000 ; qtot 3.994
  4670   HP   292   LYS   HE2 4670     0.113500      1.00800 ; qtot 4.107
  4671   HP   292   LYS   HE3 4671     0.113500      1.00800 ; qtot 4.221
  4672   N3   292   LYS    NZ 4672    -0.385400     14.01000 ; qtot 3.835
  4673    H   292   LYS   HZ1 4673     0.340000      1.00800 ; qtot 4.175
  4674    H   292   LYS   HZ2 4674     0.340000      1.00800 ; qtot 4.515
  4675    H   292   LYS   HZ3 4675     0.340000      1.00800 ; qtot 4.855
  4676    C   292   LYS     C 4676     0.734100     12.01000 ; qtot 5.589
  4677    O   292   LYS     O 4677    -0.589400     16.00000 ; qtot 5.000
  4678    N   293   LEU     N 4678    -0.415700     14.01000 ; qtot 4.584
  4679    H   293   LEU     H 4679     0.271900      1.00800 ; qtot 4.856
  4680   CX   293   LEU    CA 4680    -0.051800     12.01000 ; qtot 4.804
  4681   H1   293   LEU    HA 4681     0.092200      1.00800 ; qtot 4.897
  4682  A2C   293   LEU    CB 4682    -0.110200     12.01000 ; qtot 4.786
  4683   HC   293   LEU   HB2 4683     0.045700      1.00800 ; qtot 4.832
  4684   HC   293   LEU   HB3 4684     0.045700      1.00800 ; qtot 4.878
  4685  A3C   293   LEU    CG 4685     0.353100     12.01000 ; qtot 5.231
  4686   HC   293   LEU    HG 4686    -0.036100      1.00800 ; qtot 5.195
  4687   CT   293   LEU   CD1 4687    -0.412100     12.01000 ; qtot 4.783
  4688   HC   293   LEU  HD11 4688     0.100000      1.00800 ; qtot 4.883
  4689   HC   293   LEU  HD12 4689     0.100000      1.00800 ; qtot 4.983
  4690   HC   293   LEU  HD13 4690     0.100000      1.00800 ; qtot 5.083
  4691   CT   293   LEU   CD2 4691    -0.412100     12.01000 ; qtot 4.671
  4692   HC   293   LEU  HD21 4692     0.100000      1.00800 ; qtot 4.771
  4693   HC   293   LEU  HD22 4693     0.100000      1.00800 ; qtot 4.871
  4694   HC   293   LEU  HD23 4694     0.100000      1.00800 ; qtot 4.971
  4695    C   293   LEU     C 4695     0.597300     12.01000 ; qtot 5.568
  4696    O   293   LEU     O 4696    -0.567900     16.00000 ; qtot 5.000
  4697    N   294   LYS     N 4697    -0.347900     14.01000 ; qtot 4.652
  4698    H   294   LYS     H 4698     0.274700      1.00800 ; qtot 4.927
  4699   CX   294   LYS    CA 4699    -0.240000     12.01000 ; qtot 4.687
  4700   H1   294   LYS    HA 4700     0.142600      1.00800 ; qtot 4.829
  4701   C8   294   LYS    CB 4701    -0.009400     12.01000 ; qtot 4.820
  4702   HC   294   LYS   HB2 4702     0.036200      1.00800 ; qtot 4.856
  4703   HC   294   LYS   HB3 4703     0.036200      1.00800 ; qtot 4.892
  4704   C8   294   LYS    CG 4704     0.018700     12.01000 ; qtot 4.911
  4705   HC   294   LYS   HG2 4705     0.010300      1.00800 ; qtot 4.921
  4706   HC   294   LYS   HG3 4706     0.010300      1.00800 ; qtot 4.932
  4707   C8   294   LYS    CD 4707    -0.047900     12.01000 ; qtot 4.884
  4708   HC   294   LYS   HD2 4708     0.062100      1.00800 ; qtot 4.946
  4709   HC   294   LYS   HD3 4709     0.062100      1.00800 ; qtot 5.008
  4710   C8   294   LYS    CE 4710    -0.014300     12.01000 ; qtot 4.994
  4711   HP   294   LYS   HE2 4711     0.113500      1.00800 ; qtot 5.107
  4712   HP   294   LYS   HE3 4712     0.113500      1.00800 ; qtot 5.221
  4713   N3   294   LYS    NZ 4713    -0.385400     14.01000 ; qtot 4.835
  4714    H   294   LYS   HZ1 4714     0.340000      1.00800 ; qtot 5.175
  4715    H   294   LYS   HZ2 4715     0.340000      1.00800 ; qtot 5.515
  4716    H   294   LYS   HZ3 4716     0.340000      1.00800 ; qtot 5.855
  4717    C   294   LYS     C 4717     0.734100     12.01000 ; qtot 6.589
  4718    O   294   LYS     O 4718    -0.589400     16.00000 ; qtot 6.000
  4719    N   295   6FC    N2 4719    -1.027113     14.01000 ; qtot 4.973
  4720    H   295   6FC    H6 4720     0.419198      1.00800 ; qtot 5.392
  4721   CT   295   6FC    C1 4721     0.460061     12.01000 ; qtot 5.852
  4722   CT   295   6FC    C2 4722    -0.451449     12.01000 ; qtot 5.401
  4723    S   295   6FC    S1 4723    -0.129823     32.06000 ; qtot 5.271
  4724   CA   295   6FC    C3 4724     0.268820     12.01000 ; qtot 5.540
  4725   CA   295   6FC    C4 4725    -0.376457     12.01000 ; qtot 5.163
  4726   CA   295   6FC    C6 4726     0.421993     12.01000 ; qtot 5.585
  4727   NC   295   6FC    N1 4727    -0.555919     14.01000 ; qtot 5.029
  4728   CA   295   6FC    C7 4728     0.421993     12.01000 ; qtot 5.451
  4729   CA   295   6FC    C5 4729    -0.376457     12.01000 ; qtot 5.075
  4730   HA   295   6FC    H5 4730     0.210085      1.00800 ; qtot 5.285
  4731   CT   295   6FC    C8 4731     0.495048     12.01000 ; qtot 5.780
  4732    F   295   6FC    F1 4732    -0.177943     19.00000 ; qtot 5.602
  4733    F   295   6FC    F2 4733    -0.177943     19.00000 ; qtot 5.424
  4734    F   295   6FC    F3 4734    -0.177943     19.00000 ; qtot 5.246
  4735   CT   295   6FC    C9 4735     0.495048     12.01000 ; qtot 5.741
  4736    F   295   6FC    F4 4736    -0.177943     19.00000 ; qtot 5.563
  4737    F   295   6FC    F5 4737    -0.177943     19.00000 ; qtot 5.385
  4738    F   295   6FC    F6 4738    -0.177943     19.00000 ; qtot 5.207
  4739   HA   295   6FC    H4 4739     0.210085      1.00800 ; qtot 5.417
  4740   H1   295   6FC    H2 4740     0.227267      1.00800 ; qtot 5.645
  4741   H1   295   6FC    H3 4741     0.227267      1.00800 ; qtot 5.872
  4742   H1   295   6FC    H1 4742     0.077445      1.00800 ; qtot 5.949
  4743    C   295   6FC   C10 4743     0.552835     12.01000 ; qtot 6.502
  4744    O   295   6FC    O1 4744    -0.502269     16.00000 ; qtot 6.000
  4745    N   296   GLU     N 4745    -0.516300     14.01000 ; qtot 5.484
  4746    H   296   GLU     H 4746     0.293600      1.00800 ; qtot 5.777
  4747   CX   296   GLU    CA 4747     0.039700     12.01000 ; qtot 5.817
  4748   H1   296   GLU    HA 4748     0.110500      1.00800 ; qtot 5.928
  4749  A2C   296   GLU    CB 4749     0.056000     12.01000 ; qtot 5.984
  4750   HC   296   GLU   HB2 4750    -0.017300      1.00800 ; qtot 5.966
  4751   HC   296   GLU   HB3 4751    -0.017300      1.00800 ; qtot 5.949
  4752  A2C   296   GLU    CG 4752     0.013600     12.01000 ; qtot 5.963
  4753   HC   296   GLU   HG2 4753    -0.042500      1.00800 ; qtot 5.920
  4754   HC   296   GLU   HG3 4754    -0.042500      1.00800 ; qtot 5.878
  4755   CO   296   GLU    CD 4755     0.805400     12.01000 ; qtot 6.683
  4756   O2   296   GLU   OE1 4756    -0.818800     16.00000 ; qtot 5.864
  4757   O2   296   GLU   OE2 4757    -0.818800     16.00000 ; qtot 5.045
  4758    C   296   GLU     C 4758     0.536600     12.01000 ; qtot 5.582
  4759    O   296   GLU     O 4759    -0.581900     16.00000 ; qtot 5.000
  4760    N   297   ASP     N 4760    -0.516300     14.01000 ; qtot 4.484
  4761    H   297   ASP     H 4761     0.293600      1.00800 ; qtot 4.777
  4762   CX   297   ASP    CA 4762     0.038100     12.01000 ; qtot 4.815
  4763   H1   297   ASP    HA 4763     0.088000      1.00800 ; qtot 4.903
  4764  A2C   297   ASP    CB 4764    -0.030300     12.01000 ; qtot 4.873
  4765   HC   297   ASP   HB2 4765    -0.012200      1.00800 ; qtot 4.861
  4766   HC   297   ASP   HB3 4766    -0.012200      1.00800 ; qtot 4.849
  4767   CO   297   ASP    CG 4767     0.799400     12.01000 ; qtot 5.648
  4768   O2   297   ASP   OD1 4768    -0.801400     16.00000 ; qtot 4.847
  4769   O2   297   ASP   OD2 4769    -0.801400     16.00000 ; qtot 4.045
  4770    C   297   ASP     C 4770     0.536600     12.01000 ; qtot 4.582
  4771    O   297   ASP     O 4771    -0.581900     16.00000 ; qtot 4.000
  4772    N   298   THR     N 4772    -0.415700     14.01000 ; qtot 3.584
  4773    H   298   THR     H 4773     0.271900      1.00800 ; qtot 3.856
  4774   CX   298   THR    CA 4774    -0.038900     12.01000 ; qtot 3.817
  4775   H1   298   THR    HA 4775     0.100700      1.00800 ; qtot 3.918
  4776  A3C   298   THR    CB 4776     0.365400     12.01000 ; qtot 4.283
  4777   H1   298   THR    HB 4777     0.004300      1.00800 ; qtot 4.288
  4778   CT   298   THR   CG2 4778    -0.243800     12.01000 ; qtot 4.044
  4779   HC   298   THR  HG21 4779     0.064200      1.00800 ; qtot 4.108
  4780   HC   298   THR  HG22 4780     0.064200      1.00800 ; qtot 4.172
  4781   HC   298   THR  HG23 4781     0.064200      1.00800 ; qtot 4.237
  4782   OH   298   THR   OG1 4782    -0.676100     16.00000 ; qtot 3.560
  4783   HO   298   THR   HG1 4783     0.410200      1.00800 ; qtot 3.971
  4784    C   298   THR     C 4784     0.597300     12.01000 ; qtot 4.568
  4785    O   298   THR     O 4785    -0.567900     16.00000 ; qtot 4.000
  4786    N   299   ASN     N 4786    -0.415700     14.01000 ; qtot 3.584
  4787    H   299   ASN     H 4787     0.271900      1.00800 ; qtot 3.856
  4788   CX   299   ASN    CA 4788     0.014300     12.01000 ; qtot 3.871
  4789   H1   299   ASN    HA 4789     0.104800      1.00800 ; qtot 3.975
  4790  A2C   299   ASN    CB 4790    -0.204100     12.01000 ; qtot 3.771
  4791   HC   299   ASN   HB2 4791     0.079700      1.00800 ; qtot 3.851
  4792   HC   299   ASN   HB3 4792     0.079700      1.00800 ; qtot 3.931
  4793    C   299   ASN    CG 4793     0.713000     12.01000 ; qtot 4.644
  4794    O   299   ASN   OD1 4794    -0.593100     16.00000 ; qtot 4.051
  4795    N   299   ASN   ND2 4795    -0.919100     14.01000 ; qtot 3.131
  4796    H   299   ASN  HD21 4796     0.419600      1.00800 ; qtot 3.551
  4797    H   299   ASN  HD22 4797     0.419600      1.00800 ; qtot 3.971
  4798    C   299   ASN     C 4798     0.597300     12.01000 ; qtot 4.568
  4799    O   299   ASN     O 4799    -0.567900     16.00000 ; qtot 4.000
  4800    N   300   LEU     N 4800    -0.415700     14.01000 ; qtot 3.584
  4801    H   300   LEU     H 4801     0.271900      1.00800 ; qtot 3.856
  4802   CX   300   LEU    CA 4802    -0.051800     12.01000 ; qtot 3.804
  4803   H1   300   LEU    HA 4803     0.092200      1.00800 ; qtot 3.897
  4804  A2C   300   LEU    CB 4804    -0.110200     12.01000 ; qtot 3.786
  4805   HC   300   LEU   HB2 4805     0.045700      1.00800 ; qtot 3.832
  4806   HC   300   LEU   HB3 4806     0.045700      1.00800 ; qtot 3.878
  4807  A3C   300   LEU    CG 4807     0.353100     12.01000 ; qtot 4.231
  4808   HC   300   LEU    HG 4808    -0.036100      1.00800 ; qtot 4.195
  4809   CT   300   LEU   CD1 4809    -0.412100     12.01000 ; qtot 3.783
  4810   HC   300   LEU  HD11 4810     0.100000      1.00800 ; qtot 3.883
  4811   HC   300   LEU  HD12 4811     0.100000      1.00800 ; qtot 3.983
  4812   HC   300   LEU  HD13 4812     0.100000      1.00800 ; qtot 4.083
  4813   CT   300   LEU   CD2 4813    -0.412100     12.01000 ; qtot 3.671
  4814   HC   300   LEU  HD21 4814     0.100000      1.00800 ; qtot 3.771
  4815   HC   300   LEU  HD22 4815     0.100000      1.00800 ; qtot 3.871
  4816   HC   300   LEU  HD23 4816     0.100000      1.00800 ; qtot 3.971
  4817    C   300   LEU     C 4817     0.597300     12.01000 ; qtot 4.568
  4818    O   300   LEU     O 4818    -0.567900     16.00000 ; qtot 4.000
  4819    N   301   ALA     N 4819    -0.415700     14.01000 ; qtot 3.584
  4820    H   301   ALA     H 4820     0.271900      1.00800 ; qtot 3.856
  4821   CX   301   ALA    CA 4821     0.033700     12.01000 ; qtot 3.890
  4822   H1   301   ALA    HA 4822     0.082300      1.00800 ; qtot 3.972
  4823   CT   301   ALA    CB 4823    -0.182500     12.01000 ; qtot 3.790
  4824   HC   301   ALA   HB1 4824     0.060300      1.00800 ; qtot 3.850
  4825   HC   301   ALA   HB2 4825     0.060300      1.00800 ; qtot 3.910
  4826   HC   301   ALA   HB3 4826     0.060300      1.00800 ; qtot 3.971
  4827    C   301   ALA     C 4827     0.597300     12.01000 ; qtot 4.568
  4828    O   301   ALA     O 4828    -0.567900     16.00000 ; qtot 4.000
  4829    N   302   SER     N 4829    -0.415700     14.01000 ; qtot 3.584
  4830    H   302   SER     H 4830     0.271900      1.00800 ; qtot 3.856
  4831   CX   302   SER    CA 4831    -0.024900     12.01000 ; qtot 3.831
  4832   H1   302   SER    HA 4832     0.084300      1.00800 ; qtot 3.916
  4833  A2C   302   SER    CB 4833     0.211700     12.01000 ; qtot 4.127
  4834   H1   302   SER   HB2 4834     0.035200      1.00800 ; qtot 4.163
  4835   H1   302   SER   HB3 4835     0.035200      1.00800 ; qtot 4.198
  4836   OH   302   SER    OG 4836    -0.654600     16.00000 ; qtot 3.543
  4837   HO   302   SER    HG 4837     0.427500      1.00800 ; qtot 3.971
  4838    C   302   SER     C 4838     0.597300     12.01000 ; qtot 4.568
  4839    O   302   SER     O 4839    -0.567900     16.00000 ; qtot 4.000
  4840    N   303   SER     N 4840    -0.415700     14.01000 ; qtot 3.584
  4841    H   303   SER     H 4841     0.271900      1.00800 ; qtot 3.856
  4842   CX   303   SER    CA 4842    -0.024900     12.01000 ; qtot 3.831
  4843   H1   303   SER    HA 4843     0.084300      1.00800 ; qtot 3.916
  4844  A2C   303   SER    CB 4844     0.211700     12.01000 ; qtot 4.127
  4845   H1   303   SER   HB2 4845     0.035200      1.00800 ; qtot 4.163
  4846   H1   303   SER   HB3 4846     0.035200      1.00800 ; qtot 4.198
  4847   OH   303   SER    OG 4847    -0.654600     16.00000 ; qtot 3.543
  4848   HO   303   SER    HG 4848     0.427500      1.00800 ; qtot 3.971
  4849    C   303   SER     C 4849     0.597300     12.01000 ; qtot 4.568
  4850    O   303   SER     O 4850    -0.567900     16.00000 ; qtot 4.000
  4851    N   304   THR     N 4851    -0.415700     14.01000 ; qtot 3.584
  4852    H   304   THR     H 4852     0.271900      1.00800 ; qtot 3.856
  4853   CX   304   THR    CA 4853    -0.038900     12.01000 ; qtot 3.817
  4854   H1   304   THR    HA 4854     0.100700      1.00800 ; qtot 3.918
  4855  A3C   304   THR    CB 4855     0.365400     12.01000 ; qtot 4.283
  4856   H1   304   THR    HB 4856     0.004300      1.00800 ; qtot 4.288
  4857   CT   304   THR   CG2 4857    -0.243800     12.01000 ; qtot 4.044
  4858   HC   304   THR  HG21 4858     0.064200      1.00800 ; qtot 4.108
  4859   HC   304   THR  HG22 4859     0.064200      1.00800 ; qtot 4.172
  4860   HC   304   THR  HG23 4860     0.064200      1.00800 ; qtot 4.237
  4861   OH   304   THR   OG1 4861    -0.676100     16.00000 ; qtot 3.560
  4862   HO   304   THR   HG1 4862     0.410200      1.00800 ; qtot 3.971
  4863    C   304   THR     C 4863     0.597300     12.01000 ; qtot 4.568
  4864    O   304   THR     O 4864    -0.567900     16.00000 ; qtot 4.000
  4865    N   305   LEU     N 4865    -0.415700     14.01000 ; qtot 3.584
  4866    H   305   LEU     H 4866     0.271900      1.00800 ; qtot 3.856
  4867   CX   305   LEU    CA 4867    -0.051800     12.01000 ; qtot 3.804
  4868   H1   305   LEU    HA 4868     0.092200      1.00800 ; qtot 3.897
  4869  A2C   305   LEU    CB 4869    -0.110200     12.01000 ; qtot 3.786
  4870   HC   305   LEU   HB2 4870     0.045700      1.00800 ; qtot 3.832
  4871   HC   305   LEU   HB3 4871     0.045700      1.00800 ; qtot 3.878
  4872  A3C   305   LEU    CG 4872     0.353100     12.01000 ; qtot 4.231
  4873   HC   305   LEU    HG 4873    -0.036100      1.00800 ; qtot 4.195
  4874   CT   305   LEU   CD1 4874    -0.412100     12.01000 ; qtot 3.783
  4875   HC   305   LEU  HD11 4875     0.100000      1.00800 ; qtot 3.883
  4876   HC   305   LEU  HD12 4876     0.100000      1.00800 ; qtot 3.983
  4877   HC   305   LEU  HD13 4877     0.100000      1.00800 ; qtot 4.083
  4878   CT   305   LEU   CD2 4878    -0.412100     12.01000 ; qtot 3.671
  4879   HC   305   LEU  HD21 4879     0.100000      1.00800 ; qtot 3.771
  4880   HC   305   LEU  HD22 4880     0.100000      1.00800 ; qtot 3.871
  4881   HC   305   LEU  HD23 4881     0.100000      1.00800 ; qtot 3.971
  4882    C   305   LEU     C 4882     0.597300     12.01000 ; qtot 4.568
  4883    O   305   LEU     O 4883    -0.567900     16.00000 ; qtot 4.000
  4884    N   306   LEU     N 4884    -0.415700     14.01000 ; qtot 3.584
  4885    H   306   LEU     H 4885     0.271900      1.00800 ; qtot 3.856
  4886   CX   306   LEU    CA 4886    -0.051800     12.01000 ; qtot 3.804
  4887   H1   306   LEU    HA 4887     0.092200      1.00800 ; qtot 3.897
  4888  A2C   306   LEU    CB 4888    -0.110200     12.01000 ; qtot 3.786
  4889   HC   306   LEU   HB2 4889     0.045700      1.00800 ; qtot 3.832
  4890   HC   306   LEU   HB3 4890     0.045700      1.00800 ; qtot 3.878
  4891  A3C   306   LEU    CG 4891     0.353100     12.01000 ; qtot 4.231
  4892   HC   306   LEU    HG 4892    -0.036100      1.00800 ; qtot 4.195
  4893   CT   306   LEU   CD1 4893    -0.412100     12.01000 ; qtot 3.783
  4894   HC   306   LEU  HD11 4894     0.100000      1.00800 ; qtot 3.883
  4895   HC   306   LEU  HD12 4895     0.100000      1.00800 ; qtot 3.983
  4896   HC   306   LEU  HD13 4896     0.100000      1.00800 ; qtot 4.083
  4897   CT   306   LEU   CD2 4897    -0.412100     12.01000 ; qtot 3.671
  4898   HC   306   LEU  HD21 4898     0.100000      1.00800 ; qtot 3.771
  4899   HC   306   LEU  HD22 4899     0.100000      1.00800 ; qtot 3.871
  4900   HC   306   LEU  HD23 4900     0.100000      1.00800 ; qtot 3.971
  4901    C   306   LEU     C 4901     0.597300     12.01000 ; qtot 4.568
  4902    O   306   LEU     O 4902    -0.567900     16.00000 ; qtot 4.000
  4903    N   307   ARG     N 4903    -0.347900     14.01000 ; qtot 3.652
  4904    H   307   ARG     H 4904     0.274700      1.00800 ; qtot 3.927
  4905   CX   307   ARG    CA 4905    -0.263700     12.01000 ; qtot 3.663
  4906   H1   307   ARG    HA 4906     0.156000      1.00800 ; qtot 3.819
  4907   C8   307   ARG    CB 4907    -0.000700     12.01000 ; qtot 3.818
  4908   HC   307   ARG   HB2 4908     0.032700      1.00800 ; qtot 3.851
  4909   HC   307   ARG   HB3 4909     0.032700      1.00800 ; qtot 3.884
  4910   C8   307   ARG    CG 4910     0.039000     12.01000 ; qtot 3.923
  4911   HC   307   ARG   HG2 4911     0.028500      1.00800 ; qtot 3.951
  4912   HC   307   ARG   HG3 4912     0.028500      1.00800 ; qtot 3.980
  4913   C8   307   ARG    CD 4913     0.048600     12.01000 ; qtot 4.028
  4914   H1   307   ARG   HD2 4914     0.068700      1.00800 ; qtot 4.097
  4915   H1   307   ARG   HD3 4915     0.068700      1.00800 ; qtot 4.166
  4916   N2   307   ARG    NE 4916    -0.529500     14.01000 ; qtot 3.636
  4917    H   307   ARG    HE 4917     0.345600      1.00800 ; qtot 3.982
  4918   CA   307   ARG    CZ 4918     0.807600     12.01000 ; qtot 4.790
  4919   N2   307   ARG   NH1 4919    -0.862700     14.01000 ; qtot 3.927
  4920    H   307   ARG  HH11 4920     0.447800      1.00800 ; qtot 4.375
  4921    H   307   ARG  HH12 4921     0.447800      1.00800 ; qtot 4.822
  4922   N2   307   ARG   NH2 4922    -0.862700     14.01000 ; qtot 3.960
  4923    H   307   ARG  HH21 4923     0.447800      1.00800 ; qtot 4.408
  4924    H   307   ARG  HH22 4924     0.447800      1.00800 ; qtot 4.855
  4925    C   307   ARG     C 4925     0.734100     12.01000 ; qtot 5.589
  4926    O   307   ARG     O 4926    -0.589400     16.00000 ; qtot 5.000
  4927    N   308   GLU     N 4927    -0.516300     14.01000 ; qtot 4.484
  4928    H   308   GLU     H 4928     0.293600      1.00800 ; qtot 4.777
  4929   CX   308   GLU    CA 4929     0.039700     12.01000 ; qtot 4.817
  4930   H1   308   GLU    HA 4930     0.110500      1.00800 ; qtot 4.928
  4931  A2C   308   GLU    CB 4931     0.056000     12.01000 ; qtot 4.984
  4932   HC   308   GLU   HB2 4932    -0.017300      1.00800 ; qtot 4.966
  4933   HC   308   GLU   HB3 4933    -0.017300      1.00800 ; qtot 4.949
  4934  A2C   308   GLU    CG 4934     0.013600     12.01000 ; qtot 4.963
  4935   HC   308   GLU   HG2 4935    -0.042500      1.00800 ; qtot 4.920
  4936   HC   308   GLU   HG3 4936    -0.042500      1.00800 ; qtot 4.878
  4937   CO   308   GLU    CD 4937     0.805400     12.01000 ; qtot 5.683
  4938   O2   308   GLU   OE1 4938    -0.818800     16.00000 ; qtot 4.864
  4939   O2   308   GLU   OE2 4939    -0.818800     16.00000 ; qtot 4.045
  4940    C   308   GLU     C 4940     0.536600     12.01000 ; qtot 4.582
  4941    O   308   GLU     O 4941    -0.581900     16.00000 ; qtot 4.000
  4942    N   309   GLY     N 4942    -0.415700     14.01000 ; qtot 3.584
  4943    H   309   GLY     H 4943     0.271900      1.00800 ; qtot 3.856
  4944   CX   309   GLY    CA 4944    -0.025200     12.01000 ; qtot 3.831
  4945   H1   309   GLY   HA2 4945     0.069800      1.00800 ; qtot 3.901
  4946   H1   309   GLY   HA3 4946     0.069800      1.00800 ; qtot 3.971
  4947    C   309   GLY     C 4947     0.597300     12.01000 ; qtot 4.568
  4948    O   309   GLY     O 4948    -0.567900     16.00000 ; qtot 4.000
  4949    N   310   ALA     N 4949    -0.415700     14.01000 ; qtot 3.584
  4950    H   310   ALA     H 4950     0.271900      1.00800 ; qtot 3.856
  4951   CX   310   ALA    CA 4951     0.033700     12.01000 ; qtot 3.890
  4952   H1   310   ALA    HA 4952     0.082300      1.00800 ; qtot 3.972
  4953   CT   310   ALA    CB 4953    -0.182500     12.01000 ; qtot 3.790
  4954   HC   310   ALA   HB1 4954     0.060300      1.00800 ; qtot 3.850
  4955   HC   310   ALA   HB2 4955     0.060300      1.00800 ; qtot 3.910
  4956   HC   310   ALA   HB3 4956     0.060300      1.00800 ; qtot 3.971
  4957    C   310   ALA     C 4957     0.597300     12.01000 ; qtot 4.568
  4958    O   310   ALA     O 4958    -0.567900     16.00000 ; qtot 4.000
  4959    N   311   ASN     N 4959    -0.415700     14.01000 ; qtot 3.584
  4960    H   311   ASN     H 4960     0.271900      1.00800 ; qtot 3.856
  4961   CX   311   ASN    CA 4961     0.014300     12.01000 ; qtot 3.871
  4962   H1   311   ASN    HA 4962     0.104800      1.00800 ; qtot 3.975
  4963  A2C   311   ASN    CB 4963    -0.204100     12.01000 ; qtot 3.771
  4964   HC   311   ASN   HB2 4964     0.079700      1.00800 ; qtot 3.851
  4965   HC   311   ASN   HB3 4965     0.079700      1.00800 ; qtot 3.931
  4966    C   311   ASN    CG 4966     0.713000     12.01000 ; qtot 4.644
  4967    O   311   ASN   OD1 4967    -0.593100     16.00000 ; qtot 4.051
  4968    N   311   ASN   ND2 4968    -0.919100     14.01000 ; qtot 3.131
  4969    H   311   ASN  HD21 4969     0.419600      1.00800 ; qtot 3.551
  4970    H   311   ASN  HD22 4970     0.419600      1.00800 ; qtot 3.971
  4971    C   311   ASN     C 4971     0.597300     12.01000 ; qtot 4.568
  4972    O   311   ASN     O 4972    -0.567900     16.00000 ; qtot 4.000
  4973    N   312   ARG     N 4973    -0.347900     14.01000 ; qtot 3.652
  4974    H   312   ARG     H 4974     0.274700      1.00800 ; qtot 3.927
  4975   CX   312   ARG    CA 4975    -0.263700     12.01000 ; qtot 3.663
  4976   H1   312   ARG    HA 4976     0.156000      1.00800 ; qtot 3.819
  4977   C8   312   ARG    CB 4977    -0.000700     12.01000 ; qtot 3.818
  4978   HC   312   ARG   HB2 4978     0.032700      1.00800 ; qtot 3.851
  4979   HC   312   ARG   HB3 4979     0.032700      1.00800 ; qtot 3.884
  4980   C8   312   ARG    CG 4980     0.039000     12.01000 ; qtot 3.923
  4981   HC   312   ARG   HG2 4981     0.028500      1.00800 ; qtot 3.951
  4982   HC   312   ARG   HG3 4982     0.028500      1.00800 ; qtot 3.980
  4983   C8   312   ARG    CD 4983     0.048600     12.01000 ; qtot 4.028
  4984   H1   312   ARG   HD2 4984     0.068700      1.00800 ; qtot 4.097
  4985   H1   312   ARG   HD3 4985     0.068700      1.00800 ; qtot 4.166
  4986   N2   312   ARG    NE 4986    -0.529500     14.01000 ; qtot 3.636
  4987    H   312   ARG    HE 4987     0.345600      1.00800 ; qtot 3.982
  4988   CA   312   ARG    CZ 4988     0.807600     12.01000 ; qtot 4.790
  4989   N2   312   ARG   NH1 4989    -0.862700     14.01000 ; qtot 3.927
  4990    H   312   ARG  HH11 4990     0.447800      1.00800 ; qtot 4.375
  4991    H   312   ARG  HH12 4991     0.447800      1.00800 ; qtot 4.822
  4992   N2   312   ARG   NH2 4992    -0.862700     14.01000 ; qtot 3.960
  4993    H   312   ARG  HH21 4993     0.447800      1.00800 ; qtot 4.408
  4994    H   312   ARG  HH22 4994     0.447800      1.00800 ; qtot 4.855
  4995    C   312   ARG     C 4995     0.734100     12.01000 ; qtot 5.589
  4996    O   312   ARG     O 4996    -0.589400     16.00000 ; qtot 5.000
  4997    N   313   GLU     N 4997    -0.516300     14.01000 ; qtot 4.484
  4998    H   313   GLU     H 4998     0.293600      1.00800 ; qtot 4.777
  4999   CX   313   GLU    CA 4999     0.039700     12.01000 ; qtot 4.817
  5000   H1   313   GLU    HA 5000     0.110500      1.00800 ; qtot 4.928
  5001  A2C   313   GLU    CB 5001     0.056000     12.01000 ; qtot 4.984
  5002   HC   313   GLU   HB2 5002    -0.017300      1.00800 ; qtot 4.966
  5003   HC   313   GLU   HB3 5003    -0.017300      1.00800 ; qtot 4.949
  5004  A2C   313   GLU    CG 5004     0.013600     12.01000 ; qtot 4.963
  5005   HC   313   GLU   HG2 5005    -0.042500      1.00800 ; qtot 4.920
  5006   HC   313   GLU   HG3 5006    -0.042500      1.00800 ; qtot 4.878
  5007   CO   313   GLU    CD 5007     0.805400     12.01000 ; qtot 5.683
  5008   O2   313   GLU   OE1 5008    -0.818800     16.00000 ; qtot 4.864
  5009   O2   313   GLU   OE2 5009    -0.818800     16.00000 ; qtot 4.045
  5010    C   313   GLU     C 5010     0.536600     12.01000 ; qtot 4.582
  5011    O   313   GLU     O 5011    -0.581900     16.00000 ; qtot 4.000
  5012    N   314   ILE     N 5012    -0.415700     14.01000 ; qtot 3.584
  5013    H   314   ILE     H 5013     0.271900      1.00800 ; qtot 3.856
  5014   CX   314   ILE    CA 5014    -0.059700     12.01000 ; qtot 3.797
  5015   H1   314   ILE    HA 5015     0.086900      1.00800 ; qtot 3.883
  5016  A3C   314   ILE    CB 5016     0.130300     12.01000 ; qtot 4.014
  5017   HC   314   ILE    HB 5017     0.018700      1.00800 ; qtot 4.032
  5018   CT   314   ILE   CG2 5018    -0.320400     12.01000 ; qtot 3.712
  5019   HC   314   ILE  HG21 5019     0.088200      1.00800 ; qtot 3.800
  5020   HC   314   ILE  HG22 5020     0.088200      1.00800 ; qtot 3.888
  5021   HC   314   ILE  HG23 5021     0.088200      1.00800 ; qtot 3.977
  5022  A2C   314   ILE   CG1 5022    -0.043000     12.01000 ; qtot 3.934
  5023   HC   314   ILE  HG12 5023     0.023600      1.00800 ; qtot 3.957
  5024   HC   314   ILE  HG13 5024     0.023600      1.00800 ; qtot 3.981
  5025   CT   314   ILE   CD1 5025    -0.066000     12.01000 ; qtot 3.915
  5026   HC   314   ILE  HD11 5026     0.018600      1.00800 ; qtot 3.933
  5027   HC   314   ILE  HD12 5027     0.018600      1.00800 ; qtot 3.952
  5028   HC   314   ILE  HD13 5028     0.018600      1.00800 ; qtot 3.971
  5029    C   314   ILE     C 5029     0.597300     12.01000 ; qtot 4.568
  5030    O   314   ILE     O 5030    -0.567900     16.00000 ; qtot 4.000
  5031    N   315   LEU     N 5031    -0.415700     14.01000 ; qtot 3.584
  5032    H   315   LEU     H 5032     0.271900      1.00800 ; qtot 3.856
  5033   CX   315   LEU    CA 5033    -0.051800     12.01000 ; qtot 3.804
  5034   H1   315   LEU    HA 5034     0.092200      1.00800 ; qtot 3.897
  5035  A2C   315   LEU    CB 5035    -0.110200     12.01000 ; qtot 3.786
  5036   HC   315   LEU   HB2 5036     0.045700      1.00800 ; qtot 3.832
  5037   HC   315   LEU   HB3 5037     0.045700      1.00800 ; qtot 3.878
  5038  A3C   315   LEU    CG 5038     0.353100     12.01000 ; qtot 4.231
  5039   HC   315   LEU    HG 5039    -0.036100      1.00800 ; qtot 4.195
  5040   CT   315   LEU   CD1 5040    -0.412100     12.01000 ; qtot 3.783
  5041   HC   315   LEU  HD11 5041     0.100000      1.00800 ; qtot 3.883
  5042   HC   315   LEU  HD12 5042     0.100000      1.00800 ; qtot 3.983
  5043   HC   315   LEU  HD13 5043     0.100000      1.00800 ; qtot 4.083
  5044   CT   315   LEU   CD2 5044    -0.412100     12.01000 ; qtot 3.671
  5045   HC   315   LEU  HD21 5045     0.100000      1.00800 ; qtot 3.771
  5046   HC   315   LEU  HD22 5046     0.100000      1.00800 ; qtot 3.871
  5047   HC   315   LEU  HD23 5047     0.100000      1.00800 ; qtot 3.971
  5048    C   315   LEU     C 5048     0.597300     12.01000 ; qtot 4.568
  5049    O   315   LEU     O 5049    -0.567900     16.00000 ; qtot 4.000
  5050    N   316   GLY     N 5050    -0.415700     14.01000 ; qtot 3.584
  5051    H   316   GLY     H 5051     0.271900      1.00800 ; qtot 3.856
  5052   CX   316   GLY    CA 5052    -0.025200     12.01000 ; qtot 3.831
  5053   H1   316   GLY   HA2 5053     0.069800      1.00800 ; qtot 3.901
  5054   H1   316   GLY   HA3 5054     0.069800      1.00800 ; qtot 3.971
  5055    C   316   GLY     C 5055     0.597300     12.01000 ; qtot 4.568
  5056    O   316   GLY     O 5056    -0.567900     16.00000 ; qtot 4.000
  5057    N   317   ILE     N 5057    -0.415700     14.01000 ; qtot 3.584
  5058    H   317   ILE     H 5058     0.271900      1.00800 ; qtot 3.856
  5059   CX   317   ILE    CA 5059    -0.059700     12.01000 ; qtot 3.797
  5060   H1   317   ILE    HA 5060     0.086900      1.00800 ; qtot 3.883
  5061  A3C   317   ILE    CB 5061     0.130300     12.01000 ; qtot 4.014
  5062   HC   317   ILE    HB 5062     0.018700      1.00800 ; qtot 4.032
  5063   CT   317   ILE   CG2 5063    -0.320400     12.01000 ; qtot 3.712
  5064   HC   317   ILE  HG21 5064     0.088200      1.00800 ; qtot 3.800
  5065   HC   317   ILE  HG22 5065     0.088200      1.00800 ; qtot 3.888
  5066   HC   317   ILE  HG23 5066     0.088200      1.00800 ; qtot 3.977
  5067  A2C   317   ILE   CG1 5067    -0.043000     12.01000 ; qtot 3.934
  5068   HC   317   ILE  HG12 5068     0.023600      1.00800 ; qtot 3.957
  5069   HC   317   ILE  HG13 5069     0.023600      1.00800 ; qtot 3.981
  5070   CT   317   ILE   CD1 5070    -0.066000     12.01000 ; qtot 3.915
  5071   HC   317   ILE  HD11 5071     0.018600      1.00800 ; qtot 3.933
  5072   HC   317   ILE  HD12 5072     0.018600      1.00800 ; qtot 3.952
  5073   HC   317   ILE  HD13 5073     0.018600      1.00800 ; qtot 3.971
  5074    C   317   ILE     C 5074     0.597300     12.01000 ; qtot 4.568
  5075    O   317   ILE     O 5075    -0.567900     16.00000 ; qtot 4.000
  5076    N   318   ILE     N 5076    -0.415700     14.01000 ; qtot 3.584
  5077    H   318   ILE     H 5077     0.271900      1.00800 ; qtot 3.856
  5078   CX   318   ILE    CA 5078    -0.059700     12.01000 ; qtot 3.797
  5079   H1   318   ILE    HA 5079     0.086900      1.00800 ; qtot 3.883
  5080  A3C   318   ILE    CB 5080     0.130300     12.01000 ; qtot 4.014
  5081   HC   318   ILE    HB 5081     0.018700      1.00800 ; qtot 4.032
  5082   CT   318   ILE   CG2 5082    -0.320400     12.01000 ; qtot 3.712
  5083   HC   318   ILE  HG21 5083     0.088200      1.00800 ; qtot 3.800
  5084   HC   318   ILE  HG22 5084     0.088200      1.00800 ; qtot 3.888
  5085   HC   318   ILE  HG23 5085     0.088200      1.00800 ; qtot 3.977
  5086  A2C   318   ILE   CG1 5086    -0.043000     12.01000 ; qtot 3.934
  5087   HC   318   ILE  HG12 5087     0.023600      1.00800 ; qtot 3.957
  5088   HC   318   ILE  HG13 5088     0.023600      1.00800 ; qtot 3.981
  5089   CT   318   ILE   CD1 5089    -0.066000     12.01000 ; qtot 3.915
  5090   HC   318   ILE  HD11 5090     0.018600      1.00800 ; qtot 3.933
  5091   HC   318   ILE  HD12 5091     0.018600      1.00800 ; qtot 3.952
  5092   HC   318   ILE  HD13 5092     0.018600      1.00800 ; qtot 3.971
  5093    C   318   ILE     C 5093     0.597300     12.01000 ; qtot 4.568
  5094    O   318   ILE     O 5094    -0.567900     16.00000 ; qtot 4.000
  5095    N   319   VAL     N 5095    -0.415700     14.01000 ; qtot 3.584
  5096    H   319   VAL     H 5096     0.271900      1.00800 ; qtot 3.856
  5097   CX   319   VAL    CA 5097    -0.087500     12.01000 ; qtot 3.769
  5098   H1   319   VAL    HA 5098     0.096900      1.00800 ; qtot 3.866
  5099  A3C   319   VAL    CB 5099     0.298500     12.01000 ; qtot 4.164
  5100   HC   319   VAL    HB 5100    -0.029700      1.00800 ; qtot 4.134
  5101   CT   319   VAL   CG1 5101    -0.319200     12.01000 ; qtot 3.815
  5102   HC   319   VAL  HG11 5102     0.079100      1.00800 ; qtot 3.894
  5103   HC   319   VAL  HG12 5103     0.079100      1.00800 ; qtot 3.973
  5104   HC   319   VAL  HG13 5104     0.079100      1.00800 ; qtot 4.053
  5105   CT   319   VAL   CG2 5105    -0.319200     12.01000 ; qtot 3.733
  5106   HC   319   VAL  HG21 5106     0.079100      1.00800 ; qtot 3.812
  5107   HC   319   VAL  HG22 5107     0.079100      1.00800 ; qtot 3.892
  5108   HC   319   VAL  HG23 5108     0.079100      1.00800 ; qtot 3.971
  5109    C   319   VAL     C 5109     0.597300     12.01000 ; qtot 4.568
  5110    O   319   VAL     O 5110    -0.567900     16.00000 ; qtot 4.000
  5111    N   320   SER     N 5111    -0.415700     14.01000 ; qtot 3.584
  5112    H   320   SER     H 5112     0.271900      1.00800 ; qtot 3.856
  5113   CX   320   SER    CA 5113    -0.024900     12.01000 ; qtot 3.831
  5114   H1   320   SER    HA 5114     0.084300      1.00800 ; qtot 3.916
  5115  A2C   320   SER    CB 5115     0.211700     12.01000 ; qtot 4.127
  5116   H1   320   SER   HB2 5116     0.035200      1.00800 ; qtot 4.163
  5117   H1   320   SER   HB3 5117     0.035200      1.00800 ; qtot 4.198
  5118   OH   320   SER    OG 5118    -0.654600     16.00000 ; qtot 3.543
  5119   HO   320   SER    HG 5119     0.427500      1.00800 ; qtot 3.971
  5120    C   320   SER     C 5120     0.597300     12.01000 ; qtot 4.568
  5121    O   320   SER     O 5121    -0.567900     16.00000 ; qtot 4.000
  5122    N   321   TYR     N 5122    -0.415700     14.01000 ; qtot 3.584
  5123    H   321   TYR     H 5123     0.271900      1.00800 ; qtot 3.856
  5124   CX   321   TYR    CA 5124    -0.001400     12.01000 ; qtot 3.855
  5125   H1   321   TYR    HA 5125     0.087600      1.00800 ; qtot 3.942
  5126   CT   321   TYR    CB 5126    -0.015200     12.01000 ; qtot 3.927
  5127   HC   321   TYR   HB2 5127     0.029500      1.00800 ; qtot 3.957
  5128   HC   321   TYR   HB3 5128     0.029500      1.00800 ; qtot 3.986
  5129   CA   321   TYR    CG 5129    -0.001100     12.01000 ; qtot 3.985
  5130   CA   321   TYR   CD1 5130    -0.190600     12.01000 ; qtot 3.795
  5131   HA   321   TYR   HD1 5131     0.169900      1.00800 ; qtot 3.964
  5132   CA   321   TYR   CE1 5132    -0.234100     12.01000 ; qtot 3.730
  5133   HA   321   TYR   HE1 5133     0.165600      1.00800 ; qtot 3.896
  5134    C   321   TYR    CZ 5134     0.322600     12.01000 ; qtot 4.219
  5135   OH   321   TYR    OH 5135    -0.557900     16.00000 ; qtot 3.661
  5136   HO   321   TYR    HH 5136     0.399200      1.00800 ; qtot 4.060
  5137   CA   321   TYR   CE2 5137    -0.234100     12.01000 ; qtot 3.826
  5138   HA   321   TYR   HE2 5138     0.165600      1.00800 ; qtot 3.991
  5139   CA   321   TYR   CD2 5139    -0.190600     12.01000 ; qtot 3.801
  5140   HA   321   TYR   HD2 5140     0.169900      1.00800 ; qtot 3.971
  5141    C   321   TYR     C 5141     0.597300     12.01000 ; qtot 4.568
  5142    O   321   TYR     O 5142    -0.567900     16.00000 ; qtot 4.000
  5143    N   322   LYS     N 5143    -0.347900     14.01000 ; qtot 3.652
  5144    H   322   LYS     H 5144     0.274700      1.00800 ; qtot 3.927
  5145   CX   322   LYS    CA 5145    -0.240000     12.01000 ; qtot 3.687
  5146   H1   322   LYS    HA 5146     0.142600      1.00800 ; qtot 3.829
  5147   C8   322   LYS    CB 5147    -0.009400     12.01000 ; qtot 3.820
  5148   HC   322   LYS   HB2 5148     0.036200      1.00800 ; qtot 3.856
  5149   HC   322   LYS   HB3 5149     0.036200      1.00800 ; qtot 3.892
  5150   C8   322   LYS    CG 5150     0.018700     12.01000 ; qtot 3.911
  5151   HC   322   LYS   HG2 5151     0.010300      1.00800 ; qtot 3.921
  5152   HC   322   LYS   HG3 5152     0.010300      1.00800 ; qtot 3.932
  5153   C8   322   LYS    CD 5153    -0.047900     12.01000 ; qtot 3.884
  5154   HC   322   LYS   HD2 5154     0.062100      1.00800 ; qtot 3.946
  5155   HC   322   LYS   HD3 5155     0.062100      1.00800 ; qtot 4.008
  5156   C8   322   LYS    CE 5156    -0.014300     12.01000 ; qtot 3.994
  5157   HP   322   LYS   HE2 5157     0.113500      1.00800 ; qtot 4.107
  5158   HP   322   LYS   HE3 5158     0.113500      1.00800 ; qtot 4.221
  5159   N3   322   LYS    NZ 5159    -0.385400     14.01000 ; qtot 3.835
  5160    H   322   LYS   HZ1 5160     0.340000      1.00800 ; qtot 4.175
  5161    H   322   LYS   HZ2 5161     0.340000      1.00800 ; qtot 4.515
  5162    H   322   LYS   HZ3 5162     0.340000      1.00800 ; qtot 4.855
  5163    C   322   LYS     C 5163     0.734100     12.01000 ; qtot 5.589
  5164    O   322   LYS     O 5164    -0.589400     16.00000 ; qtot 5.000
  5165    N   323   VAL     N 5165    -0.415700     14.01000 ; qtot 4.584
  5166    H   323   VAL     H 5166     0.271900      1.00800 ; qtot 4.856
  5167   CX   323   VAL    CA 5167    -0.087500     12.01000 ; qtot 4.769
  5168   H1   323   VAL    HA 5168     0.096900      1.00800 ; qtot 4.866
  5169  A3C   323   VAL    CB 5169     0.298500     12.01000 ; qtot 5.164
  5170   HC   323   VAL    HB 5170    -0.029700      1.00800 ; qtot 5.134
  5171   CT   323   VAL   CG1 5171    -0.319200     12.01000 ; qtot 4.815
  5172   HC   323   VAL  HG11 5172     0.079100      1.00800 ; qtot 4.894
  5173   HC   323   VAL  HG12 5173     0.079100      1.00800 ; qtot 4.973
  5174   HC   323   VAL  HG13 5174     0.079100      1.00800 ; qtot 5.053
  5175   CT   323   VAL   CG2 5175    -0.319200     12.01000 ; qtot 4.733
  5176   HC   323   VAL  HG21 5176     0.079100      1.00800 ; qtot 4.812
  5177   HC   323   VAL  HG22 5177     0.079100      1.00800 ; qtot 4.892
  5178   HC   323   VAL  HG23 5178     0.079100      1.00800 ; qtot 4.971
  5179    C   323   VAL     C 5179     0.597300     12.01000 ; qtot 5.568
  5180    O   323   VAL     O 5180    -0.567900     16.00000 ; qtot 5.000
  5181    N   324   LYS     N 5181    -0.347900     14.01000 ; qtot 4.652
  5182    H   324   LYS     H 5182     0.274700      1.00800 ; qtot 4.927
  5183   CX   324   LYS    CA 5183    -0.240000     12.01000 ; qtot 4.687
  5184   H1   324   LYS    HA 5184     0.142600      1.00800 ; qtot 4.829
  5185   C8   324   LYS    CB 5185    -0.009400     12.01000 ; qtot 4.820
  5186   HC   324   LYS   HB2 5186     0.036200      1.00800 ; qtot 4.856
  5187   HC   324   LYS   HB3 5187     0.036200      1.00800 ; qtot 4.892
  5188   C8   324   LYS    CG 5188     0.018700     12.01000 ; qtot 4.911
  5189   HC   324   LYS   HG2 5189     0.010300      1.00800 ; qtot 4.921
  5190   HC   324   LYS   HG3 5190     0.010300      1.00800 ; qtot 4.932
  5191   C8   324   LYS    CD 5191    -0.047900     12.01000 ; qtot 4.884
  5192   HC   324   LYS   HD2 5192     0.062100      1.00800 ; qtot 4.946
  5193   HC   324   LYS   HD3 5193     0.062100      1.00800 ; qtot 5.008
  5194   C8   324   LYS    CE 5194    -0.014300     12.01000 ; qtot 4.994
  5195   HP   324   LYS   HE2 5195     0.113500      1.00800 ; qtot 5.107
  5196   HP   324   LYS   HE3 5196     0.113500      1.00800 ; qtot 5.221
  5197   N3   324   LYS    NZ 5197    -0.385400     14.01000 ; qtot 4.835
  5198    H   324   LYS   HZ1 5198     0.340000      1.00800 ; qtot 5.175
  5199    H   324   LYS   HZ2 5199     0.340000      1.00800 ; qtot 5.515
  5200    H   324   LYS   HZ3 5200     0.340000      1.00800 ; qtot 5.855
  5201    C   324   LYS     C 5201     0.734100     12.01000 ; qtot 6.589
  5202    O   324   LYS     O 5202    -0.589400     16.00000 ; qtot 6.000
  5203    N   325   VAL     N 5203    -0.415700     14.01000 ; qtot 5.584
  5204    H   325   VAL     H 5204     0.271900      1.00800 ; qtot 5.856
  5205   CX   325   VAL    CA 5205    -0.087500     12.01000 ; qtot 5.769
  5206   H1   325   VAL    HA 5206     0.096900      1.00800 ; qtot 5.866
  5207  A3C   325   VAL    CB 5207     0.298500     12.01000 ; qtot 6.164
  5208   HC   325   VAL    HB 5208    -0.029700      1.00800 ; qtot 6.134
  5209   CT   325   VAL   CG1 5209    -0.319200     12.01000 ; qtot 5.815
  5210   HC   325   VAL  HG11 5210     0.079100      1.00800 ; qtot 5.894
  5211   HC   325   VAL  HG12 5211     0.079100      1.00800 ; qtot 5.973
  5212   HC   325   VAL  HG13 5212     0.079100      1.00800 ; qtot 6.053
  5213   CT   325   VAL   CG2 5213    -0.319200     12.01000 ; qtot 5.733
  5214   HC   325   VAL  HG21 5214     0.079100      1.00800 ; qtot 5.812
  5215   HC   325   VAL  HG22 5215     0.079100      1.00800 ; qtot 5.892
  5216   HC   325   VAL  HG23 5216     0.079100      1.00800 ; qtot 5.971
  5217    C   325   VAL     C 5217     0.597300     12.01000 ; qtot 6.568
  5218    O   325   VAL     O 5218    -0.567900     16.00000 ; qtot 6.000
  5219    N   326   LYS     N 5219    -0.347900     14.01000 ; qtot 5.652
  5220    H   326   LYS     H 5220     0.274700      1.00800 ; qtot 5.927
  5221   CX   326   LYS    CA 5221    -0.240000     12.01000 ; qtot 5.687
  5222   H1   326   LYS    HA 5222     0.142600      1.00800 ; qtot 5.829
  5223   C8   326   LYS    CB 5223    -0.009400     12.01000 ; qtot 5.820
  5224   HC   326   LYS   HB2 5224     0.036200      1.00800 ; qtot 5.856
  5225   HC   326   LYS   HB3 5225     0.036200      1.00800 ; qtot 5.892
  5226   C8   326   LYS    CG 5226     0.018700     12.01000 ; qtot 5.911
  5227   HC   326   LYS   HG2 5227     0.010300      1.00800 ; qtot 5.921
  5228   HC   326   LYS   HG3 5228     0.010300      1.00800 ; qtot 5.932
  5229   C8   326   LYS    CD 5229    -0.047900     12.01000 ; qtot 5.884
  5230   HC   326   LYS   HD2 5230     0.062100      1.00800 ; qtot 5.946
  5231   HC   326   LYS   HD3 5231     0.062100      1.00800 ; qtot 6.008
  5232   C8   326   LYS    CE 5232    -0.014300     12.01000 ; qtot 5.994
  5233   HP   326   LYS   HE2 5233     0.113500      1.00800 ; qtot 6.107
  5234   HP   326   LYS   HE3 5234     0.113500      1.00800 ; qtot 6.221
  5235   N3   326   LYS    NZ 5235    -0.385400     14.01000 ; qtot 5.835
  5236    H   326   LYS   HZ1 5236     0.340000      1.00800 ; qtot 6.175
  5237    H   326   LYS   HZ2 5237     0.340000      1.00800 ; qtot 6.515
  5238    H   326   LYS   HZ3 5238     0.340000      1.00800 ; qtot 6.855
  5239    C   326   LYS     C 5239     0.734100     12.01000 ; qtot 7.589
  5240    O   326   LYS     O 5240    -0.589400     16.00000 ; qtot 7.000
  5241    N   327   LEU     N 5241    -0.415700     14.01000 ; qtot 6.584
  5242    H   327   LEU     H 5242     0.271900      1.00800 ; qtot 6.856
  5243   CX   327   LEU    CA 5243    -0.051800     12.01000 ; qtot 6.804
  5244   H1   327   LEU    HA 5244     0.092200      1.00800 ; qtot 6.897
  5245  A2C   327   LEU    CB 5245    -0.110200     12.01000 ; qtot 6.786
  5246   HC   327   LEU   HB2 5246     0.045700      1.00800 ; qtot 6.832
  5247   HC   327   LEU   HB3 5247     0.045700      1.00800 ; qtot 6.878
  5248  A3C   327   LEU    CG 5248     0.353100     12.01000 ; qtot 7.231
  5249   HC   327   LEU    HG 5249    -0.036100      1.00800 ; qtot 7.195
  5250   CT   327   LEU   CD1 5250    -0.412100     12.01000 ; qtot 6.783
  5251   HC   327   LEU  HD11 5251     0.100000      1.00800 ; qtot 6.883
  5252   HC   327   LEU  HD12 5252     0.100000      1.00800 ; qtot 6.983
  5253   HC   327   LEU  HD13 5253     0.100000      1.00800 ; qtot 7.083
  5254   CT   327   LEU   CD2 5254    -0.412100     12.01000 ; qtot 6.671
  5255   HC   327   LEU  HD21 5255     0.100000      1.00800 ; qtot 6.771
  5256   HC   327   LEU  HD22 5256     0.100000      1.00800 ; qtot 6.871
  5257   HC   327   LEU  HD23 5257     0.100000      1.00800 ; qtot 6.971
  5258    C   327   LEU     C 5258     0.597300     12.01000 ; qtot 7.568
  5259    O   327   LEU     O 5259    -0.567900     16.00000 ; qtot 7.000
  5260    N   328   VAL     N 5260    -0.415700     14.01000 ; qtot 6.584
  5261    H   328   VAL     H 5261     0.271900      1.00800 ; qtot 6.856
  5262   CX   328   VAL    CA 5262    -0.087500     12.01000 ; qtot 6.769
  5263   H1   328   VAL    HA 5263     0.096900      1.00800 ; qtot 6.866
  5264  A3C   328   VAL    CB 5264     0.298500     12.01000 ; qtot 7.164
  5265   HC   328   VAL    HB 5265    -0.029700      1.00800 ; qtot 7.134
  5266   CT   328   VAL   CG1 5266    -0.319200     12.01000 ; qtot 6.815
  5267   HC   328   VAL  HG11 5267     0.079100      1.00800 ; qtot 6.894
  5268   HC   328   VAL  HG12 5268     0.079100      1.00800 ; qtot 6.973
  5269   HC   328   VAL  HG13 5269     0.079100      1.00800 ; qtot 7.052
  5270   CT   328   VAL   CG2 5270    -0.319200     12.01000 ; qtot 6.733
  5271   HC   328   VAL  HG21 5271     0.079100      1.00800 ; qtot 6.812
  5272   HC   328   VAL  HG22 5272     0.079100      1.00800 ; qtot 6.891
  5273   HC   328   VAL  HG23 5273     0.079100      1.00800 ; qtot 6.971
  5274    C   328   VAL     C 5274     0.597300     12.01000 ; qtot 7.568
  5275    O   328   VAL     O 5275    -0.567900     16.00000 ; qtot 7.000
  5276    N   329   VAL     N 5276    -0.415700     14.01000 ; qtot 6.584
  5277    H   329   VAL     H 5277     0.271900      1.00800 ; qtot 6.856
  5278   CX   329   VAL    CA 5278    -0.087500     12.01000 ; qtot 6.769
  5279   H1   329   VAL    HA 5279     0.096900      1.00800 ; qtot 6.866
  5280  A3C   329   VAL    CB 5280     0.298500     12.01000 ; qtot 7.164
  5281   HC   329   VAL    HB 5281    -0.029700      1.00800 ; qtot 7.134
  5282   CT   329   VAL   CG1 5282    -0.319200     12.01000 ; qtot 6.815
  5283   HC   329   VAL  HG11 5283     0.079100      1.00800 ; qtot 6.894
  5284   HC   329   VAL  HG12 5284     0.079100      1.00800 ; qtot 6.973
  5285   HC   329   VAL  HG13 5285     0.079100      1.00800 ; qtot 7.052
  5286   CT   329   VAL   CG2 5286    -0.319200     12.01000 ; qtot 6.733
  5287   HC   329   VAL  HG21 5287     0.079100      1.00800 ; qtot 6.812
  5288   HC   329   VAL  HG22 5288     0.079100      1.00800 ; qtot 6.891
  5289   HC   329   VAL  HG23 5289     0.079100      1.00800 ; qtot 6.971
  5290    C   329   VAL     C 5290     0.597300     12.01000 ; qtot 7.568
  5291    O   329   VAL     O 5291    -0.567900     16.00000 ; qtot 7.000
  5292    N   330   SER     N 5292    -0.415700     14.01000 ; qtot 6.584
  5293    H   330   SER     H 5293     0.271900      1.00800 ; qtot 6.856
  5294   CX   330   SER    CA 5294    -0.024900     12.01000 ; qtot 6.831
  5295   H1   330   SER    HA 5295     0.084300      1.00800 ; qtot 6.916
  5296  A2C   330   SER    CB 5296     0.211700     12.01000 ; qtot 7.127
  5297   H1   330   SER   HB2 5297     0.035200      1.00800 ; qtot 7.162
  5298   H1   330   SER   HB3 5298     0.035200      1.00800 ; qtot 7.198
  5299   OH   330   SER    OG 5299    -0.654600     16.00000 ; qtot 6.543
  5300   HO   330   SER    HG 5300     0.427500      1.00800 ; qtot 6.971
  5301    C   330   SER     C 5301     0.597300     12.01000 ; qtot 7.568
  5302    O   330   SER     O 5302    -0.567900     16.00000 ; qtot 7.000
  5303    N   331   ARG     N 5303    -0.347900     14.01000 ; qtot 6.652
  5304    H   331   ARG     H 5304     0.274700      1.00800 ; qtot 6.927
  5305   CX   331   ARG    CA 5305    -0.263700     12.01000 ; qtot 6.663
  5306   H1   331   ARG    HA 5306     0.156000      1.00800 ; qtot 6.819
  5307   C8   331   ARG    CB 5307    -0.000700     12.01000 ; qtot 6.818
  5308   HC   331   ARG   HB2 5308     0.032700      1.00800 ; qtot 6.851
  5309   HC   331   ARG   HB3 5309     0.032700      1.00800 ; qtot 6.884
  5310   C8   331   ARG    CG 5310     0.039000     12.01000 ; qtot 6.923
  5311   HC   331   ARG   HG2 5311     0.028500      1.00800 ; qtot 6.951
  5312   HC   331   ARG   HG3 5312     0.028500      1.00800 ; qtot 6.980
  5313   C8   331   ARG    CD 5313     0.048600     12.01000 ; qtot 7.028
  5314   H1   331   ARG   HD2 5314     0.068700      1.00800 ; qtot 7.097
  5315   H1   331   ARG   HD3 5315     0.068700      1.00800 ; qtot 7.166
  5316   N2   331   ARG    NE 5316    -0.529500     14.01000 ; qtot 6.636
  5317    H   331   ARG    HE 5317     0.345600      1.00800 ; qtot 6.982
  5318   CA   331   ARG    CZ 5318     0.807600     12.01000 ; qtot 7.789
  5319   N2   331   ARG   NH1 5319    -0.862700     14.01000 ; qtot 6.927
  5320    H   331   ARG  HH11 5320     0.447800      1.00800 ; qtot 7.375
  5321    H   331   ARG  HH12 5321     0.447800      1.00800 ; qtot 7.822
  5322   N2   331   ARG   NH2 5322    -0.862700     14.01000 ; qtot 6.960
  5323    H   331   ARG  HH21 5323     0.447800      1.00800 ; qtot 7.407
  5324    H   331   ARG  HH22 5324     0.447800      1.00800 ; qtot 7.855
  5325    C   331   ARG     C 5325     0.734100     12.01000 ; qtot 8.589
  5326    O   331   ARG     O 5326    -0.589400     16.00000 ; qtot 8.000
  5327    N   332   GLY     N 5327    -0.415700     14.01000 ; qtot 7.584
  5328    H   332   GLY     H 5328     0.271900      1.00800 ; qtot 7.856
  5329   CX   332   GLY    CA 5329    -0.025200     12.01000 ; qtot 7.831
  5330   H1   332   GLY   HA2 5330     0.069800      1.00800 ; qtot 7.901
  5331   H1   332   GLY   HA3 5331     0.069800      1.00800 ; qtot 7.971
  5332    C   332   GLY     C 5332     0.597300     12.01000 ; qtot 8.568
  5333    O   332   GLY     O 5333    -0.567900     16.00000 ; qtot 8.000
  5334    N   333   GLY     N 5334    -0.415700     14.01000 ; qtot 7.584
  5335    H   333   GLY     H 5335     0.271900      1.00800 ; qtot 7.856
  5336   CX   333   GLY    CA 5336    -0.025200     12.01000 ; qtot 7.831
  5337   H1   333   GLY   HA2 5337     0.069800      1.00800 ; qtot 7.901
  5338   H1   333   GLY   HA3 5338     0.069800      1.00800 ; qtot 7.971
  5339    C   333   GLY     C 5339     0.597300     12.01000 ; qtot 8.568
  5340    O   333   GLY     O 5340    -0.567900     16.00000 ; qtot 8.000
  5341    N   334   LEU     N 5341    -0.415700     14.01000 ; qtot 7.584
  5342    H   334   LEU     H 5342     0.271900      1.00800 ; qtot 7.856
  5343   CX   334   LEU    CA 5343    -0.051800     12.01000 ; qtot 7.804
  5344   H1   334   LEU    HA 5344     0.092200      1.00800 ; qtot 7.897
  5345  A2C   334   LEU    CB 5345    -0.110200     12.01000 ; qtot 7.786
  5346   HC   334   LEU   HB2 5346     0.045700      1.00800 ; qtot 7.832
  5347   HC   334   LEU   HB3 5347     0.045700      1.00800 ; qtot 7.878
  5348  A3C   334   LEU    CG 5348     0.353100     12.01000 ; qtot 8.231
  5349   HC   334   LEU    HG 5349    -0.036100      1.00800 ; qtot 8.195
  5350   CT   334   LEU   CD1 5350    -0.412100     12.01000 ; qtot 7.783
  5351   HC   334   LEU  HD11 5351     0.100000      1.00800 ; qtot 7.883
  5352   HC   334   LEU  HD12 5352     0.100000      1.00800 ; qtot 7.983
  5353   HC   334   LEU  HD13 5353     0.100000      1.00800 ; qtot 8.083
[truncated: 4,863,386 more chars]
