# Supplementary material for: Distinct activation mechanisms of β-arrestin-1 revealed by 19F NMR spectroscopy
Source: Nat Commun. 2023 Nov 29;14:7865. doi: 10.1038/s41467-023-43694-1 (PMC10686989; doi:10.1038/s41467-023-43694-1)
Supplement: Supplementary file 3 — Supplementary Data 1 [file 41467_2023_43694_MOESM3_ESM.zip › Supplementary-Data-1/Input-output-files/L334CF_input.pdb]

REMARK    GENERATED BY TRJCONV
TITLE     a
REMARK    THIS IS A SIMULATION BOX
CRYST1   81.657  120.360   97.602  90.00  90.00  90.00 P 1           1
MODEL        1
ATOM      1  N   MET     1      41.400  33.340  73.730  1.00  0.00            
ATOM      2  H1  MET     1      41.370  34.200  73.200  1.00  0.00            
ATOM      3  H2  MET     1      41.210  33.540  74.700  1.00  0.00            
ATOM      4  H3  MET     1      40.750  32.630  73.430  1.00  0.00            
ATOM      5  CA  MET     1      42.750  32.810  73.670  1.00  0.00            
ATOM      6  HA  MET     1      43.460  33.610  73.890  1.00  0.00            
ATOM      7  CB  MET     1      42.970  31.730  74.720  1.00  0.00            
ATOM      8  HB2 MET     1      44.020  31.420  74.760  1.00  0.00            
ATOM      9  HB3 MET     1      42.610  31.970  75.720  1.00  0.00            
ATOM     10  CG  MET     1      42.280  30.460  74.400  1.00  0.00            
ATOM     11  HG2 MET     1      42.500  30.130  73.390  1.00  0.00            
ATOM     12  HG3 MET     1      42.520  29.660  75.110  1.00  0.00            
ATOM     13  SD  MET     1      40.430  30.430  74.320  1.00  0.00            
ATOM     14  CE  MET     1      40.010  30.410  76.040  1.00  0.00            
ATOM     15  HE1 MET     1      40.210  31.320  76.610  1.00  0.00            
ATOM     16  HE2 MET     1      38.970  30.140  76.210  1.00  0.00            
ATOM     17  HE3 MET     1      40.470  29.570  76.570  1.00  0.00            
ATOM     18  C   MET     1      43.090  32.380  72.220  1.00  0.00            
ATOM     19  O   MET     1      42.300  31.670  71.610  1.00  0.00            
ATOM     20  N   GLY     2      44.270  32.730  71.690  1.00  0.00            
ATOM     21  H   GLY     2      44.890  33.390  72.130  1.00  0.00            
ATOM     22  CA  GLY     2      44.690  32.240  70.340  1.00  0.00            
ATOM     23  HA2 GLY     2      44.460  31.170  70.340  1.00  0.00            
ATOM     24  HA3 GLY     2      44.120  32.600  69.490  1.00  0.00            
ATOM     25  C   GLY     2      46.160  32.560  70.000  1.00  0.00            
ATOM     26  O   GLY     2      46.820  33.250  70.800  1.00  0.00            
ATOM     27  N   ASP     3      46.680  31.980  68.920  1.00  0.00            
ATOM     28  H   ASP     3      46.200  31.360  68.280  1.00  0.00            
ATOM     29  CA  ASP     3      48.080  32.440  68.550  1.00  0.00            
ATOM     30  HA  ASP     3      48.750  32.230  69.390  1.00  0.00            
ATOM     31  CB  ASP     3      48.510  31.650  67.280  1.00  0.00            
ATOM     32  HB2 ASP     3      47.920  32.070  66.460  1.00  0.00            
ATOM     33  HB3 ASP     3      49.570  31.750  67.080  1.00  0.00            
ATOM     34  CG  ASP     3      48.220  30.200  67.480  1.00  0.00            
ATOM     35  OD1 ASP     3      47.730  29.560  66.490  1.00  0.00            
ATOM     36  OD2 ASP     3      48.580  29.680  68.570  1.00  0.00            
ATOM     37  C   ASP     3      48.120  34.000  68.250  1.00  0.00            
ATOM     38  O   ASP     3      47.130  34.450  67.660  1.00  0.00            
ATOM     39  N   LYS     4      49.150  34.680  68.700  1.00  0.00            
ATOM     40  H   LYS     4      49.930  34.140  69.060  1.00  0.00            
ATOM     41  CA  LYS     4      49.210  36.160  68.590  1.00  0.00            
ATOM     42  HA  LYS     4      48.390  36.680  69.090  1.00  0.00            
ATOM     43  CB  LYS     4      50.410  36.690  69.370  1.00  0.00            
ATOM     44  HB2 LYS     4      51.320  36.150  69.130  1.00  0.00            
ATOM     45  HB3 LYS     4      50.540  37.740  69.110  1.00  0.00            
ATOM     46  CG  LYS     4      50.250  36.650  70.940  1.00  0.00            
ATOM     47  HG2 LYS     4      49.350  37.190  71.220  1.00  0.00            
ATOM     48  HG3 LYS     4      50.140  35.600  71.220  1.00  0.00            
ATOM     49  CD  LYS     4      51.530  37.190  71.530  1.00  0.00            
ATOM     50  HD2 LYS     4      52.280  36.400  71.470  1.00  0.00            
ATOM     51  HD3 LYS     4      51.940  38.020  70.950  1.00  0.00            
ATOM     52  CE  LYS     4      51.310  37.620  72.950  1.00  0.00            
ATOM     53  HE2 LYS     4      50.510  38.360  73.000  1.00  0.00            
ATOM     54  HE3 LYS     4      51.110  36.890  73.720  1.00  0.00            
ATOM     55  NZ  LYS     4      52.580  38.350  73.370  1.00  0.00            
ATOM     56  HZ1 LYS     4      52.810  39.080  72.710  1.00  0.00            
ATOM     57  HZ2 LYS     4      52.470  38.610  74.340  1.00  0.00            
ATOM     58  HZ3 LYS     4      53.370  37.730  73.310  1.00  0.00            
ATOM     59  C   LYS     4      49.210  36.660  67.150  1.00  0.00            
ATOM     60  O   LYS     4      49.840  36.030  66.300  1.00  0.00            
ATOM     61  N   GLY     5      48.600  37.790  66.880  1.00  0.00            
ATOM     62  H   GLY     5      47.950  38.110  67.570  1.00  0.00            
ATOM     63  CA  GLY     5      48.680  38.470  65.620  1.00  0.00            
ATOM     64  HA2 GLY     5      49.740  38.630  65.440  1.00  0.00            
ATOM     65  HA3 GLY     5      48.430  37.800  64.800  1.00  0.00            
ATOM     66  C   GLY     5      47.860  39.720  65.520  1.00  0.00            
ATOM     67  O   GLY     5      47.900  40.450  64.540  1.00  0.00            
ATOM     68  N   THR     6      47.140  40.070  66.590  1.00  0.00            
ATOM     69  H   THR     6      47.260  39.670  67.510  1.00  0.00            
ATOM     70  CA  THR     6      46.320  41.300  66.580  1.00  0.00            
ATOM     71  HA  THR     6      46.090  41.600  65.550  1.00  0.00            
ATOM     72  CB  THR     6      45.060  41.150  67.530  1.00  0.00            
ATOM     73  HB  THR     6      45.430  40.850  68.510  1.00  0.00            
ATOM     74  CG2 THR     6      44.180  42.390  67.510  1.00  0.00            
ATOM     75 1HG2 THR     6      43.420  42.400  68.290  1.00  0.00            
ATOM     76 2HG2 THR     6      44.900  43.170  67.760  1.00  0.00            
ATOM     77 3HG2 THR     6      43.730  42.510  66.520  1.00  0.00            
ATOM     78  OG1 THR     6      44.290  40.090  66.960  1.00  0.00            
ATOM     79  HG1 THR     6      43.920  39.560  67.670  1.00  0.00            
ATOM     80  C   THR     6      47.310  42.450  66.950  1.00  0.00            
ATOM     81  O   THR     6      47.430  42.670  68.140  1.00  0.00            
ATOM     82  N   ARG     7      47.930  43.070  65.970  1.00  0.00            
ATOM     83  H   ARG     7      47.680  42.660  65.090  1.00  0.00            
ATOM     84  CA  ARG     7      48.740  44.260  66.150  1.00  0.00            
ATOM     85  HA  ARG     7      49.620  43.990  66.730  1.00  0.00            
ATOM     86  CB  ARG     7      49.170  44.790  64.820  1.00  0.00            
ATOM     87  HB2 ARG     7      49.620  43.930  64.320  1.00  0.00            
ATOM     88  HB3 ARG     7      48.250  45.120  64.340  1.00  0.00            
ATOM     89  CG  ARG     7      50.110  45.880  65.060  1.00  0.00            
ATOM     90  HG2 ARG     7      49.550  46.640  65.610  1.00  0.00            
ATOM     91  HG3 ARG     7      50.900  45.580  65.750  1.00  0.00            
ATOM     92  CD  ARG     7      50.830  46.640  63.900  1.00  0.00            
ATOM     93  HD2 ARG     7      51.410  47.450  64.350  1.00  0.00            
ATOM     94  HD3 ARG     7      51.550  45.980  63.410  1.00  0.00            
ATOM     95  NE  ARG     7      49.810  46.970  62.880  1.00  0.00            
ATOM     96  HE  ARG     7      48.880  47.190  63.190  1.00  0.00            
ATOM     97  CZ  ARG     7      49.970  47.140  61.550  1.00  0.00            
ATOM     98  NH1 ARG     7      48.940  47.470  60.800  1.00  0.00            
ATOM     99 1HH1 ARG     7      48.060  47.690  61.240  1.00  0.00            
ATOM    100 2HH1 ARG     7      49.130  47.660  59.820  1.00  0.00            
ATOM    101  NH2 ARG     7      51.170  47.090  60.950  1.00  0.00            
ATOM    102 1HH2 ARG     7      51.940  46.850  61.550  1.00  0.00            
ATOM    103 2HH2 ARG     7      51.170  46.950  59.950  1.00  0.00            
ATOM    104  C   ARG     7      47.900  45.330  66.940  1.00  0.00            
ATOM    105  O   ARG     7      46.740  45.630  66.720  1.00  0.00            
ATOM    106  N   VAL     8      48.580  45.930  67.880  1.00  0.00            
ATOM    107  H   VAL     8      49.380  45.450  68.260  1.00  0.00            
ATOM    108  CA  VAL     8      48.380  47.320  68.390  1.00  0.00            
ATOM    109  HA  VAL     8      47.660  47.840  67.770  1.00  0.00            
ATOM    110  CB  VAL     8      47.750  47.210  69.810  1.00  0.00            
ATOM    111  HB  VAL     8      48.530  46.860  70.480  1.00  0.00            
ATOM    112  CG1 VAL     8      47.360  48.600  70.360  1.00  0.00            
ATOM    113 1HG1 VAL     8      48.240  49.230  70.420  1.00  0.00            
ATOM    114 2HG1 VAL     8      46.590  49.050  69.720  1.00  0.00            
ATOM    115 3HG1 VAL     8      47.080  48.520  71.410  1.00  0.00            
ATOM    116  CG2 VAL     8      46.530  46.270  70.060  1.00  0.00            
ATOM    117 1HG2 VAL     8      45.580  46.710  69.750  1.00  0.00            
ATOM    118 2HG2 VAL     8      46.630  45.230  69.730  1.00  0.00            
ATOM    119 3HG2 VAL     8      46.390  46.110  71.130  1.00  0.00            
ATOM    120  C   VAL     8      49.660  48.120  68.420  1.00  0.00            
ATOM    121  O   VAL     8      50.700  47.580  68.860  1.00  0.00            
ATOM    122  N   PHE     9      49.650  49.340  67.890  1.00  0.00            
ATOM    123  H   PHE     9      48.780  49.790  67.680  1.00  0.00            
ATOM    124  CA  PHE     9      50.820  50.230  68.030  1.00  0.00            
ATOM    125  HA  PHE     9      51.800  49.800  67.860  1.00  0.00            
ATOM    126  CB  PHE     9      50.680  51.360  67.030  1.00  0.00            
ATOM    127  HB2 PHE     9      49.880  52.000  67.410  1.00  0.00            
ATOM    128  HB3 PHE     9      51.550  51.980  67.200  1.00  0.00            
ATOM    129  CG  PHE     9      50.730  51.050  65.560  1.00  0.00            
ATOM    130  CD1 PHE     9      49.490  50.940  64.820  1.00  0.00            
ATOM    131  HD1 PHE     9      48.560  51.110  65.340  1.00  0.00            
ATOM    132  CE1 PHE     9      49.550  50.620  63.450  1.00  0.00            
ATOM    133  HE1 PHE     9      48.660  50.540  62.830  1.00  0.00            
ATOM    134  CZ  PHE     9      50.800  50.510  62.790  1.00  0.00            
ATOM    135  HZ  PHE     9      50.850  50.370  61.720  1.00  0.00            
ATOM    136  CE2 PHE     9      52.040  50.630  63.540  1.00  0.00            
ATOM    137  HE2 PHE     9      52.980  50.690  63.030  1.00  0.00            
ATOM    138  CD2 PHE     9      51.990  50.720  64.910  1.00  0.00            
ATOM    139  HD2 PHE     9      52.880  50.640  65.520  1.00  0.00            
ATOM    140  C   PHE     9      50.920  50.870  69.420  1.00  0.00            
ATOM    141  O   PHE     9      49.970  51.190  70.090  1.00  0.00            
ATOM    142  N   LYS    10      52.150  50.950  69.970  1.00  0.00            
ATOM    143  H   LYS    10      52.970  50.760  69.410  1.00  0.00            
ATOM    144  CA  LYS    10      52.460  51.590  71.310  1.00  0.00            
ATOM    145  HA  LYS    10      51.500  52.000  71.630  1.00  0.00            
ATOM    146  CB  LYS    10      52.830  50.510  72.340  1.00  0.00            
ATOM    147  HB2 LYS    10      52.580  50.790  73.370  1.00  0.00            
ATOM    148  HB3 LYS    10      52.190  49.640  72.220  1.00  0.00            
ATOM    149  CG  LYS    10      54.260  49.950  72.180  1.00  0.00            
ATOM    150  HG2 LYS    10      54.270  49.440  71.220  1.00  0.00            
ATOM    151  HG3 LYS    10      55.000  50.750  72.160  1.00  0.00            
ATOM    152  CD  LYS    10      54.540  48.820  73.290  1.00  0.00            
ATOM    153  HD2 LYS    10      53.640  48.210  73.360  1.00  0.00            
ATOM    154  HD3 LYS    10      55.430  48.230  73.050  1.00  0.00            
ATOM    155  CE  LYS    10      54.820  49.550  74.610  1.00  0.00            
ATOM    156  HE2 LYS    10      55.390  50.470  74.510  1.00  0.00            
ATOM    157  HE3 LYS    10      53.930  49.890  75.150  1.00  0.00            
ATOM    158  NZ  LYS    10      55.580  48.750  75.570  1.00  0.00            
ATOM    159  HZ1 LYS    10      55.780  49.280  76.410  1.00  0.00            
ATOM    160  HZ2 LYS    10      55.080  47.900  75.780  1.00  0.00            
ATOM    161  HZ3 LYS    10      56.420  48.450  75.090  1.00  0.00            
ATOM    162  C   LYS    10      53.490  52.720  71.160  1.00  0.00            
ATOM    163  O   LYS    10      54.300  52.640  70.270  1.00  0.00            
ATOM    164  N   LYS    11      53.450  53.670  72.150  1.00  0.00            
ATOM    165  H   LYS    11      52.660  53.710  72.790  1.00  0.00            
ATOM    166  CA  LYS    11      54.570  54.610  72.470  1.00  0.00            
ATOM    167  HA  LYS    11      55.510  54.080  72.280  1.00  0.00            
ATOM    168  CB  LYS    11      54.520  55.820  71.590  1.00  0.00            
ATOM    169  HB2 LYS    11      54.450  55.400  70.580  1.00  0.00            
ATOM    170  HB3 LYS    11      53.630  56.390  71.880  1.00  0.00            
ATOM    171  CG  LYS    11      55.760  56.780  71.540  1.00  0.00            
ATOM    172  HG2 LYS    11      56.060  57.110  72.530  1.00  0.00            
ATOM    173  HG3 LYS    11      56.630  56.350  71.040  1.00  0.00            
ATOM    174  CD  LYS    11      55.400  58.070  70.740  1.00  0.00            
ATOM    175  HD2 LYS    11      55.140  57.820  69.710  1.00  0.00            
ATOM    176  HD3 LYS    11      54.590  58.640  71.200  1.00  0.00            
ATOM    177  CE  LYS    11      56.550  58.980  70.930  1.00  0.00            
ATOM    178  HE2 LYS    11      56.490  59.320  71.970  1.00  0.00            
ATOM    179  HE3 LYS    11      57.490  58.430  70.940  1.00  0.00            
ATOM    180  NZ  LYS    11      56.660  60.200  69.960  1.00  0.00            
ATOM    181  HZ1 LYS    11      56.720  59.850  69.010  1.00  0.00            
ATOM    182  HZ2 LYS    11      55.860  60.760  70.200  1.00  0.00            
ATOM    183  HZ3 LYS    11      57.490  60.740  70.160  1.00  0.00            
ATOM    184  C   LYS    11      54.500  55.200  73.880  1.00  0.00            
ATOM    185  O   LYS    11      53.410  55.510  74.360  1.00  0.00            
ATOM    186  N   ALA    12      55.660  55.310  74.520  1.00  0.00            
ATOM    187  H   ALA    12      56.430  55.100  73.900  1.00  0.00            
ATOM    188  CA  ALA    12      55.940  55.610  75.950  1.00  0.00            
ATOM    189  HA  ALA    12      55.040  55.720  76.550  1.00  0.00            
ATOM    190  CB  ALA    12      56.690  54.480  76.640  1.00  0.00            
ATOM    191  HB1 ALA    12      56.180  53.530  76.480  1.00  0.00            
ATOM    192  HB2 ALA    12      57.700  54.390  76.250  1.00  0.00            
ATOM    193  HB3 ALA    12      56.750  54.660  77.720  1.00  0.00            
ATOM    194  C   ALA    12      56.530  57.060  76.160  1.00  0.00            
ATOM    195  O   ALA    12      57.330  57.600  75.350  1.00  0.00            
ATOM    196  N   SER    13      56.260  57.620  77.290  1.00  0.00            
ATOM    197  H   SER    13      55.500  57.220  77.820  1.00  0.00            
ATOM    198  CA  SER    13      56.870  58.860  77.740  1.00  0.00            
ATOM    199  HA  SER    13      56.750  59.580  76.920  1.00  0.00            
ATOM    200  CB  SER    13      56.140  59.390  79.050  1.00  0.00            
ATOM    201  HB2 SER    13      56.660  60.350  79.160  1.00  0.00            
ATOM    202  HB3 SER    13      55.080  59.620  78.950  1.00  0.00            
ATOM    203  OG  SER    13      56.480  58.490  80.120  1.00  0.00            
ATOM    204  HG  SER    13      56.980  59.040  80.720  1.00  0.00            
ATOM    205  C   SER    13      58.280  58.610  77.970  1.00  0.00            
ATOM    206  O   SER    13      58.720  57.510  78.280  1.00  0.00            
ATOM    207  N   PRO    14      59.250  59.560  77.640  1.00  0.00            
ATOM    208  CD  PRO    14      59.180  60.900  77.100  1.00  0.00            
ATOM    209  HD2 PRO    14      59.080  61.690  77.850  1.00  0.00            
ATOM    210  HD3 PRO    14      58.350  61.110  76.410  1.00  0.00            
ATOM    211  CG  PRO    14      60.530  61.240  76.360  1.00  0.00            
ATOM    212  HG2 PRO    14      60.760  62.300  76.310  1.00  0.00            
ATOM    213  HG3 PRO    14      60.500  60.720  75.400  1.00  0.00            
ATOM    214  CB  PRO    14      61.470  60.620  77.320  1.00  0.00            
ATOM    215  HB2 PRO    14      61.530  61.260  78.200  1.00  0.00            
ATOM    216  HB3 PRO    14      62.480  60.450  76.950  1.00  0.00            
ATOM    217  CA  PRO    14      60.740  59.290  77.660  1.00  0.00            
ATOM    218  HA  PRO    14      60.860  58.460  76.970  1.00  0.00            
ATOM    219  C   PRO    14      61.290  58.700  79.010  1.00  0.00            
ATOM    220  O   PRO    14      62.190  57.840  79.020  1.00  0.00            
ATOM    221  N   ASN    15      60.720  59.200  80.100  1.00  0.00            
ATOM    222  H   ASN    15      59.990  59.900  80.040  1.00  0.00            
ATOM    223  CA  ASN    15      61.000  58.670  81.450  1.00  0.00            
ATOM    224  HA  ASN    15      62.070  58.490  81.560  1.00  0.00            
ATOM    225  CB  ASN    15      60.480  59.700  82.480  1.00  0.00            
ATOM    226  HB2 ASN    15      60.940  59.440  83.430  1.00  0.00            
ATOM    227  HB3 ASN    15      60.840  60.660  82.130  1.00  0.00            
ATOM    228  CG  ASN    15      58.980  59.940  82.690  1.00  0.00            
ATOM    229  OD1 ASN    15      58.120  59.410  81.990  1.00  0.00            
ATOM    230  ND2 ASN    15      58.600  60.750  83.680  1.00  0.00            
ATOM    231 1HD2 ASN    15      57.620  60.940  83.840  1.00  0.00            
ATOM    232 2HD2 ASN    15      59.300  61.020  84.360  1.00  0.00            
ATOM    233  C   ASN    15      60.320  57.280  81.740  1.00  0.00            
ATOM    234  O   ASN    15      60.710  56.630  82.690  1.00  0.00            
ATOM    235  N   GLY    16      59.400  56.890  80.890  1.00  0.00            
ATOM    236  H   GLY    16      59.180  57.510  80.120  1.00  0.00            
ATOM    237  CA  GLY    16      58.720  55.610  80.890  1.00  0.00            
ATOM    238  HA2 GLY    16      58.320  55.460  79.880  1.00  0.00            
ATOM    239  HA3 GLY    16      59.450  54.850  81.160  1.00  0.00            
ATOM    240  C   GLY    16      57.510  55.480  81.800  1.00  0.00            
ATOM    241  O   GLY    16      56.990  54.370  82.010  1.00  0.00            
ATOM    242  N   LYS    17      56.960  56.550  82.410  1.00  0.00            
ATOM    243  H   LYS    17      57.430  57.430  82.240  1.00  0.00            
ATOM    244  CA  LYS    17      55.920  56.480  83.400  1.00  0.00            
ATOM    245  HA  LYS    17      55.900  55.500  83.890  1.00  0.00            
ATOM    246  CB  LYS    17      56.150  57.470  84.560  1.00  0.00            
ATOM    247  HB2 LYS    17      56.450  58.430  84.140  1.00  0.00            
ATOM    248  HB3 LYS    17      55.340  57.650  85.260  1.00  0.00            
ATOM    249  CG  LYS    17      57.270  57.060  85.560  1.00  0.00            
ATOM    250  HG2 LYS    17      57.080  56.050  85.920  1.00  0.00            
ATOM    251  HG3 LYS    17      58.160  57.020  84.940  1.00  0.00            
ATOM    252  CD  LYS    17      57.360  58.010  86.770  1.00  0.00            
ATOM    253  HD2 LYS    17      57.630  58.970  86.320  1.00  0.00            
ATOM    254  HD3 LYS    17      56.450  58.220  87.350  1.00  0.00            
ATOM    255  CE  LYS    17      58.510  57.590  87.700  1.00  0.00            
ATOM    256  HE2 LYS    17      59.440  57.620  87.120  1.00  0.00            
ATOM    257  HE3 LYS    17      58.600  58.320  88.500  1.00  0.00            
ATOM    258  NZ  LYS    17      58.260  56.280  88.390  1.00  0.00            
ATOM    259  HZ1 LYS    17      58.430  55.510  87.760  1.00  0.00            
ATOM    260  HZ2 LYS    17      58.860  56.140  89.190  1.00  0.00            
ATOM    261  HZ3 LYS    17      57.310  56.160  88.710  1.00  0.00            
ATOM    262  C   LYS    17      54.490  56.600  82.940  1.00  0.00            
ATOM    263  O   LYS    17      53.560  56.390  83.700  1.00  0.00            
ATOM    264  N   LEU    18      54.270  56.780  81.600  1.00  0.00            
ATOM    265  H   LEU    18      55.120  57.030  81.100  1.00  0.00            
ATOM    266  CA  LEU    18      52.980  56.850  80.910  1.00  0.00            
ATOM    267  HA  LEU    18      52.190  56.260  81.360  1.00  0.00            
ATOM    268  CB  LEU    18      52.540  58.320  80.830  1.00  0.00            
ATOM    269  HB2 LEU    18      52.290  58.580  81.860  1.00  0.00            
ATOM    270  HB3 LEU    18      53.440  58.880  80.600  1.00  0.00            
ATOM    271  CG  LEU    18      51.210  58.470  80.050  1.00  0.00            
ATOM    272  HG  LEU    18      50.690  57.510  80.070  1.00  0.00            
ATOM    273  CD1 LEU    18      50.260  59.640  80.620  1.00  0.00            
ATOM    274 1HD1 LEU    18      49.370  59.570  80.000  1.00  0.00            
ATOM    275 2HD1 LEU    18      49.970  59.420  81.650  1.00  0.00            
ATOM    276 3HD1 LEU    18      50.770  60.600  80.680  1.00  0.00            
ATOM    277  CD2 LEU    18      51.550  58.860  78.610  1.00  0.00            
ATOM    278 1HD2 LEU    18      50.660  59.030  78.020  1.00  0.00            
ATOM    279 2HD2 LEU    18      52.000  59.860  78.620  1.00  0.00            
ATOM    280 3HD2 LEU    18      52.300  58.250  78.110  1.00  0.00            
ATOM    281  C   LEU    18      53.130  56.200  79.510  1.00  0.00            
ATOM    282  O   LEU    18      53.960  56.580  78.700  1.00  0.00            
ATOM    283  N   THR    19      52.210  55.310  79.150  1.00  0.00            
ATOM    284  H   THR    19      51.370  55.330  79.720  1.00  0.00            
ATOM    285  CA  THR    19      52.290  54.700  77.800  1.00  0.00            
ATOM    286  HA  THR    19      53.050  55.160  77.170  1.00  0.00            
ATOM    287  CB  THR    19      52.810  53.240  77.870  1.00  0.00            
ATOM    288  HB  THR    19      52.150  52.610  78.480  1.00  0.00            
ATOM    289  CG2 THR    19      53.120  52.680  76.500  1.00  0.00            
ATOM    290 1HG2 THR    19      53.350  51.640  76.680  1.00  0.00            
ATOM    291 2HG2 THR    19      52.240  52.660  75.860  1.00  0.00            
ATOM    292 3HG2 THR    19      53.900  53.240  75.980  1.00  0.00            
ATOM    293  OG1 THR    19      53.990  53.200  78.590  1.00  0.00            
ATOM    294  HG1 THR    19      53.780  53.370  79.510  1.00  0.00            
ATOM    295  C   THR    19      50.890  54.800  77.180  1.00  0.00            
ATOM    296  O   THR    19      49.870  54.790  77.870  1.00  0.00            
ATOM    297  N   VAL    20      50.830  54.820  75.820  1.00  0.00            
ATOM    298  H   VAL    20      51.660  54.820  75.240  1.00  0.00            
ATOM    299  CA  VAL    20      49.600  55.050  75.040  1.00  0.00            
ATOM    300  HA  VAL    20      48.840  54.730  75.750  1.00  0.00            
ATOM    301  CB  VAL    20      49.390  56.480  74.540  1.00  0.00            
ATOM    302  HB  VAL    20      50.330  56.770  74.050  1.00  0.00            
ATOM    303  CG1 VAL    20      48.270  56.730  73.550  1.00  0.00            
ATOM    304 1HG1 VAL    20      47.430  56.210  74.010  1.00  0.00            
ATOM    305 2HG1 VAL    20      48.130  57.790  73.360  1.00  0.00            
ATOM    306 3HG1 VAL    20      48.390  56.200  72.600  1.00  0.00            
ATOM    307  CG2 VAL    20      49.160  57.430  75.690  1.00  0.00            
ATOM    308 1HG2 VAL    20      48.930  58.430  75.320  1.00  0.00            
ATOM    309 2HG2 VAL    20      48.310  57.190  76.320  1.00  0.00            
ATOM    310 3HG2 VAL    20      50.030  57.450  76.350  1.00  0.00            
ATOM    311  C   VAL    20      49.660  54.060  73.850  1.00  0.00            
ATOM    312  O   VAL    20      50.680  53.730  73.320  1.00  0.00            
ATOM    313  N   TYR    21      48.470  53.430  73.650  1.00  0.00            
ATOM    314  H   TYR    21      47.800  53.760  74.320  1.00  0.00            
ATOM    315  CA  TYR    21      48.130  52.320  72.710  1.00  0.00            
ATOM    316  HA  TYR    21      49.030  52.060  72.160  1.00  0.00            
ATOM    317  CB  TYR    21      47.610  51.150  73.570  1.00  0.00            
ATOM    318  HB2 TYR    21      46.670  51.330  74.080  1.00  0.00            
ATOM    319  HB3 TYR    21      47.370  50.260  72.980  1.00  0.00            
ATOM    320  CG  TYR    21      48.590  50.630  74.580  1.00  0.00            
ATOM    321  CD1 TYR    21      48.680  51.220  75.860  1.00  0.00            
ATOM    322  HD1 TYR    21      47.940  51.960  76.120  1.00  0.00            
ATOM    323  CE1 TYR    21      49.610  50.760  76.760  1.00  0.00            
ATOM    324  HE1 TYR    21      49.700  51.300  77.690  1.00  0.00            
ATOM    325  CZ  TYR    21      50.640  49.870  76.300  1.00  0.00            
ATOM    326  OH  TYR    21      51.520  49.390  77.190  1.00  0.00            
ATOM    327  HH  TYR    21      52.130  48.690  76.920  1.00  0.00            
ATOM    328  CE2 TYR    21      50.590  49.280  75.010  1.00  0.00            
ATOM    329  HE2 TYR    21      51.380  48.630  74.660  1.00  0.00            
ATOM    330  CD2 TYR    21      49.530  49.680  74.140  1.00  0.00            
ATOM    331  HD2 TYR    21      49.490  49.370  73.110  1.00  0.00            
ATOM    332  C   TYR    21      47.010  52.670  71.670  1.00  0.00            
ATOM    333  O   TYR    21      45.910  53.070  72.050  1.00  0.00            
ATOM    334  N   LEU    22      47.340  52.550  70.330  1.00  0.00            
ATOM    335  H   LEU    22      48.220  52.090  70.130  1.00  0.00            
ATOM    336  CA  LEU    22      46.390  52.760  69.200  1.00  0.00            
ATOM    337  HA  LEU    22      45.420  52.970  69.640  1.00  0.00            
ATOM    338  CB  LEU    22      46.780  53.920  68.310  1.00  0.00            
ATOM    339  HB2 LEU    22      47.740  53.660  67.870  1.00  0.00            
ATOM    340  HB3 LEU    22      46.030  53.930  67.510  1.00  0.00            
ATOM    341  CG  LEU    22      46.880  55.360  69.060  1.00  0.00            
ATOM    342  HG  LEU    22      47.640  55.310  69.840  1.00  0.00            
ATOM    343  CD1 LEU    22      47.200  56.530  68.080  1.00  0.00            
ATOM    344 1HD1 LEU    22      48.240  56.440  67.760  1.00  0.00            
ATOM    345 2HD1 LEU    22      46.520  56.360  67.250  1.00  0.00            
ATOM    346 3HD1 LEU    22      47.080  57.480  68.590  1.00  0.00            
ATOM    347  CD2 LEU    22      45.550  55.680  69.750  1.00  0.00            
ATOM    348 1HD2 LEU    22      45.710  56.690  70.150  1.00  0.00            
ATOM    349 2HD2 LEU    22      44.620  55.620  69.180  1.00  0.00            
ATOM    350 3HD2 LEU    22      45.520  54.950  70.560  1.00  0.00            
ATOM    351  C   LEU    22      46.270  51.540  68.250  1.00  0.00            
ATOM    352  O   LEU    22      47.240  50.810  68.010  1.00  0.00            
ATOM    353  N   GLY    23      45.100  51.410  67.630  1.00  0.00            
ATOM    354  H   GLY    23      44.440  52.170  67.780  1.00  0.00            
ATOM    355  CA  GLY    23      44.880  50.360  66.610  1.00  0.00            
ATOM    356  HA2 GLY    23      45.180  49.360  66.920  1.00  0.00            
ATOM    357  HA3 GLY    23      43.820  50.270  66.390  1.00  0.00            
ATOM    358  C   GLY    23      45.620  50.720  65.250  1.00  0.00            
ATOM    359  O   GLY    23      45.870  49.790  64.550  1.00  0.00            
ATOM    360  N   LYS    24      45.700  52.010  64.920  1.00  0.00            
ATOM    361  H   LYS    24      45.480  52.670  65.650  1.00  0.00            
ATOM    362  CA  LYS    24      46.170  52.610  63.690  1.00  0.00            
ATOM    363  HA  LYS    24      46.790  51.840  63.220  1.00  0.00            
ATOM    364  CB  LYS    24      44.910  52.960  62.860  1.00  0.00            
ATOM    365  HB2 LYS    24      44.310  53.640  63.460  1.00  0.00            
ATOM    366  HB3 LYS    24      45.250  53.550  62.010  1.00  0.00            
ATOM    367  CG  LYS    24      44.020  51.780  62.480  1.00  0.00            
ATOM    368  HG2 LYS    24      44.640  50.950  62.150  1.00  0.00            
ATOM    369  HG3 LYS    24      43.490  51.430  63.370  1.00  0.00            
ATOM    370  CD  LYS    24      42.930  52.120  61.430  1.00  0.00            
ATOM    371  HD2 LYS    24      42.360  53.000  61.710  1.00  0.00            
ATOM    372  HD3 LYS    24      43.430  52.320  60.480  1.00  0.00            
ATOM    373  CE  LYS    24      41.980  50.990  61.050  1.00  0.00            
ATOM    374  HE2 LYS    24      42.680  50.230  60.700  1.00  0.00            
ATOM    375  HE3 LYS    24      41.390  50.560  61.850  1.00  0.00            
ATOM    376  NZ  LYS    24      41.140  51.440  59.950  1.00  0.00            
ATOM    377  HZ1 LYS    24      40.380  50.780  59.820  1.00  0.00            
ATOM    378  HZ2 LYS    24      40.780  52.370  60.100  1.00  0.00            
ATOM    379  HZ3 LYS    24      41.680  51.420  59.090  1.00  0.00            
ATOM    380  C   LYS    24      46.940  53.920  63.930  1.00  0.00            
ATOM    381  O   LYS    24      46.860  54.610  64.920  1.00  0.00            
ATOM    382  N   ARG    25      47.670  54.320  62.880  1.00  0.00            
ATOM    383  H   ARG    25      47.570  53.730  62.070  1.00  0.00            
ATOM    384  CA  ARG    25      48.370  55.600  62.910  1.00  0.00            
ATOM    385  HA  ARG    25      48.250  56.160  63.830  1.00  0.00            
ATOM    386  CB  ARG    25      49.930  55.450  62.850  1.00  0.00            
ATOM    387  HB2 ARG    25      50.470  56.400  62.890  1.00  0.00            
ATOM    388  HB3 ARG    25      50.170  54.890  63.750  1.00  0.00            
ATOM    389  CG  ARG    25      50.460  54.610  61.660  1.00  0.00            
ATOM    390  HG2 ARG    25      49.990  53.650  61.890  1.00  0.00            
ATOM    391  HG3 ARG    25      50.040  55.070  60.770  1.00  0.00            
ATOM    392  CD  ARG    25      52.060  54.710  61.690  1.00  0.00            
ATOM    393  HD2 ARG    25      52.210  55.790  61.650  1.00  0.00            
ATOM    394  HD3 ARG    25      52.450  54.310  62.620  1.00  0.00            
ATOM    395  NE  ARG    25      52.740  54.040  60.560  1.00  0.00            
ATOM    396  HE  ARG    25      52.330  54.120  59.640  1.00  0.00            
ATOM    397  CZ  ARG    25      53.760  53.250  60.690  1.00  0.00            
ATOM    398  NH1 ARG    25      54.240  52.900  61.870  1.00  0.00            
ATOM    399 1HH1 ARG    25      53.980  53.550  62.600  1.00  0.00            
ATOM    400 2HH1 ARG    25      54.980  52.220  61.980  1.00  0.00            
ATOM    401  NH2 ARG    25      54.380  52.690  59.780  1.00  0.00            
ATOM    402 1HH2 ARG    25      54.130  53.020  58.860  1.00  0.00            
ATOM    403 2HH2 ARG    25      55.320  52.380  59.930  1.00  0.00            
ATOM    404  C   ARG    25      47.910  56.540  61.770  1.00  0.00            
ATOM    405  O   ARG    25      48.060  57.770  61.890  1.00  0.00            
ATOM    406  N   ASP    26      47.210  55.970  60.820  1.00  0.00            
ATOM    407  H   ASP    26      47.380  54.980  60.870  1.00  0.00            
ATOM    408  CA  ASP    26      46.340  56.580  59.810  1.00  0.00            
ATOM    409  HA  ASP    26      46.560  57.640  59.680  1.00  0.00            
ATOM    410  CB  ASP    26      46.570  56.050  58.390  1.00  0.00            
ATOM    411  HB2 ASP    26      45.990  55.130  58.290  1.00  0.00            
ATOM    412  HB3 ASP    26      46.250  56.820  57.690  1.00  0.00            
ATOM    413  CG  ASP    26      48.060  55.890  58.070  1.00  0.00            
ATOM    414  OD1 ASP    26      48.300  54.800  57.510  1.00  0.00            
ATOM    415  OD2 ASP    26      48.890  56.800  58.230  1.00  0.00            
ATOM    416  C   ASP    26      44.850  56.500  60.180  1.00  0.00            
ATOM    417  O   ASP    26      44.350  55.570  60.740  1.00  0.00            
ATOM    418  N   PHE    27      44.120  57.480  59.750  1.00  0.00            
ATOM    419  H   PHE    27      44.550  58.200  59.180  1.00  0.00            
ATOM    420  CA  PHE    27      42.660  57.610  60.040  1.00  0.00            
ATOM    421  HA  PHE    27      42.240  56.620  60.220  1.00  0.00            
ATOM    422  CB  PHE    27      42.520  58.420  61.260  1.00  0.00            
ATOM    423  HB2 PHE    27      43.100  59.340  61.220  1.00  0.00            
ATOM    424  HB3 PHE    27      41.480  58.660  61.440  1.00  0.00            
ATOM    425  CG  PHE    27      42.890  57.640  62.470  1.00  0.00            
ATOM    426  CD1 PHE    27      44.220  57.730  63.010  1.00  0.00            
ATOM    427  HD1 PHE    27      44.820  58.600  62.790  1.00  0.00            
ATOM    428  CE1 PHE    27      44.670  56.860  64.010  1.00  0.00            
ATOM    429  HE1 PHE    27      45.650  56.950  64.470  1.00  0.00            
ATOM    430  CZ  PHE    27      43.690  56.080  64.660  1.00  0.00            
ATOM    431  HZ  PHE    27      44.050  55.620  65.570  1.00  0.00            
ATOM    432  CE2 PHE    27      42.350  56.020  64.170  1.00  0.00            
ATOM    433  HE2 PHE    27      41.680  55.260  64.530  1.00  0.00            
ATOM    434  CD2 PHE    27      42.010  56.620  62.990  1.00  0.00            
ATOM    435  HD2 PHE    27      40.980  56.630  62.660  1.00  0.00            
ATOM    436  C   PHE    27      41.940  58.280  58.930  1.00  0.00            
ATOM    437  O   PHE    27      42.350  59.340  58.340  1.00  0.00            
ATOM    438  N   VAL    28      40.760  57.730  58.560  1.00  0.00            
ATOM    439  H   VAL    28      40.260  57.070  59.140  1.00  0.00            
ATOM    440  CA  VAL    28      40.100  58.110  57.310  1.00  0.00            
ATOM    441  HA  VAL    28      40.750  58.750  56.710  1.00  0.00            
ATOM    442  CB  VAL    28      39.790  56.820  56.510  1.00  0.00            
ATOM    443  HB  VAL    28      39.150  56.180  57.130  1.00  0.00            
ATOM    444  CG1 VAL    28      39.290  57.120  55.080  1.00  0.00            
ATOM    445 1HG1 VAL    28      38.290  57.560  55.080  1.00  0.00            
ATOM    446 2HG1 VAL    28      39.940  57.860  54.620  1.00  0.00            
ATOM    447 3HG1 VAL    28      39.230  56.180  54.550  1.00  0.00            
ATOM    448  CG2 VAL    28      41.040  55.980  56.310  1.00  0.00            
ATOM    449 1HG2 VAL    28      41.370  55.660  57.300  1.00  0.00            
ATOM    450 2HG2 VAL    28      40.770  55.040  55.840  1.00  0.00            
ATOM    451 3HG2 VAL    28      41.900  56.430  55.810  1.00  0.00            
ATOM    452  C   VAL    28      38.890  58.970  57.460  1.00  0.00            
ATOM    453  O   VAL    28      37.980  58.670  58.210  1.00  0.00            
ATOM    454  N   ASP    29      38.840  60.010  56.640  1.00  0.00            
ATOM    455  H   ASP    29      39.680  60.230  56.130  1.00  0.00            
ATOM    456  CA  ASP    29      37.800  61.000  56.520  1.00  0.00            
ATOM    457  HA  ASP    29      37.120  60.970  57.380  1.00  0.00            
ATOM    458  CB  ASP    29      38.530  62.350  56.440  1.00  0.00            
ATOM    459  HB2 ASP    29      39.270  62.420  57.240  1.00  0.00            
ATOM    460  HB3 ASP    29      39.010  62.420  55.460  1.00  0.00            
ATOM    461  CG  ASP    29      37.580  63.560  56.330  1.00  0.00            
ATOM    462  OD1 ASP    29      38.080  64.650  56.050  1.00  0.00            
ATOM    463  OD2 ASP    29      36.350  63.350  56.520  1.00  0.00            
ATOM    464  C   ASP    29      37.030  60.850  55.170  1.00  0.00            
ATOM    465  O   ASP    29      37.620  60.510  54.150  1.00  0.00            
ATOM    466  N   HIE    30      35.700  61.020  55.190  1.00  0.00            
ATOM    467  H   HIE    30      35.170  61.370  55.970  1.00  0.00            
ATOM    468  CA  HIE    30      34.700  61.140  54.070  1.00  0.00            
ATOM    469  HA  HIE    30      35.100  61.690  53.220  1.00  0.00            
ATOM    470  CB  HIE    30      34.410  59.740  53.640  1.00  0.00            
ATOM    471  HB2 HIE    30      35.310  59.260  53.240  1.00  0.00            
ATOM    472  HB3 HIE    30      34.030  59.250  54.540  1.00  0.00            
ATOM    473  CG  HIE    30      33.380  59.880  52.570  1.00  0.00            
ATOM    474  ND1 HIE    30      31.990  59.620  52.730  1.00  0.00            
ATOM    475  CE1 HIE    30      31.540  59.860  51.470  1.00  0.00            
ATOM    476  HE1 HIE    30      30.540  59.590  51.160  1.00  0.00            
ATOM    477  NE2 HIE    30      32.490  60.380  50.660  1.00  0.00            
ATOM    478  HE2 HIE    30      32.340  60.740  49.730  1.00  0.00            
ATOM    479  CD2 HIE    30      33.690  60.410  51.370  1.00  0.00            
ATOM    480  HD2 HIE    30      34.630  60.760  50.970  1.00  0.00            
ATOM    481  C   HIE    30      33.480  61.930  54.580  1.00  0.00            
ATOM    482  O   HIE    30      33.380  62.150  55.780  1.00  0.00            
ATOM    483  N   ILE    31      32.600  62.440  53.680  1.00  0.00            
ATOM    484  H   ILE    31      32.710  62.210  52.700  1.00  0.00            
ATOM    485  CA  ILE    31      31.480  63.340  54.000  1.00  0.00            
ATOM    486  HA  ILE    31      31.820  64.240  54.520  1.00  0.00            
ATOM    487  CB  ILE    31      30.760  63.660  52.630  1.00  0.00            
ATOM    488  HB  ILE    31      30.290  62.810  52.140  1.00  0.00            
ATOM    489  CG2 ILE    31      29.660  64.730  52.820  1.00  0.00            
ATOM    490 1HG2 ILE    31      29.280  65.010  51.840  1.00  0.00            
ATOM    491 2HG2 ILE    31      28.860  64.270  53.400  1.00  0.00            
ATOM    492 3HG2 ILE    31      30.070  65.600  53.330  1.00  0.00            
ATOM    493  CG1 ILE    31      31.870  64.250  51.690  1.00  0.00            
ATOM    494 2HG1 ILE    31      32.350  65.070  52.220  1.00  0.00            
ATOM    495 3HG1 ILE    31      32.550  63.440  51.420  1.00  0.00            
ATOM    496  CD1 ILE    31      31.530  64.770  50.270  1.00  0.00            
ATOM    497 1HD1 ILE    31      31.010  63.980  49.720  1.00  0.00            
ATOM    498 2HD1 ILE    31      30.950  65.680  50.410  1.00  0.00            
ATOM    499 3HD1 ILE    31      32.410  65.040  49.690  1.00  0.00            
ATOM    500  C   ILE    31      30.470  62.630  54.950  1.00  0.00            
ATOM    501  O   ILE    31      29.930  63.290  55.860  1.00  0.00            
ATOM    502  N   ASP    32      30.200  61.330  54.690  1.00  0.00            
ATOM    503  H   ASP    32      30.510  61.000  53.790  1.00  0.00            
ATOM    504  CA  ASP    32      29.450  60.380  55.500  1.00  0.00            
ATOM    505  HA  ASP    32      28.440  60.760  55.640  1.00  0.00            
ATOM    506  CB  ASP    32      29.280  59.030  54.820  1.00  0.00            
ATOM    507  HB2 ASP    32      30.260  58.650  54.520  1.00  0.00            
ATOM    508  HB3 ASP    32      28.730  58.380  55.500  1.00  0.00            
ATOM    509  CG  ASP    32      28.550  59.070  53.450  1.00  0.00            
ATOM    510  OD1 ASP    32      28.230  57.980  52.820  1.00  0.00            
ATOM    511  OD2 ASP    32      28.230  60.190  52.990  1.00  0.00            
ATOM    512  C   ASP    32      29.890  60.170  56.940  1.00  0.00            
ATOM    513  O   ASP    32      29.070  59.980  57.860  1.00  0.00            
ATOM    514  N   LEU    33      31.220  59.940  57.150  1.00  0.00            
ATOM    515  H   LEU    33      31.870  59.860  56.380  1.00  0.00            
ATOM    516  CA  LEU    33      31.810  59.460  58.340  1.00  0.00            
ATOM    517  HA  LEU    33      31.380  60.050  59.150  1.00  0.00            
ATOM    518  CB  LEU    33      31.600  57.920  58.490  1.00  0.00            
ATOM    519  HB2 LEU    33      30.520  57.770  58.600  1.00  0.00            
ATOM    520  HB3 LEU    33      31.860  57.530  57.510  1.00  0.00            
ATOM    521  CG  LEU    33      32.250  57.230  59.660  1.00  0.00            
ATOM    522  HG  LEU    33      33.310  57.480  59.560  1.00  0.00            
ATOM    523  CD1 LEU    33      31.680  57.510  61.050  1.00  0.00            
ATOM    524 1HD1 LEU    33      32.350  56.980  61.730  1.00  0.00            
ATOM    525 2HD1 LEU    33      31.690  58.590  61.220  1.00  0.00            
ATOM    526 3HD1 LEU    33      30.680  57.100  61.180  1.00  0.00            
ATOM    527  CD2 LEU    33      32.020  55.690  59.500  1.00  0.00            
ATOM    528 1HD2 LEU    33      32.350  55.180  60.400  1.00  0.00            
ATOM    529 2HD2 LEU    33      30.980  55.460  59.270  1.00  0.00            
ATOM    530 3HD2 LEU    33      32.610  55.460  58.610  1.00  0.00            
ATOM    531  C   LEU    33      33.330  59.720  58.360  1.00  0.00            
ATOM    532  O   LEU    33      34.040  59.610  57.400  1.00  0.00            
ATOM    533  N   VAL    34      33.860  60.220  59.550  1.00  0.00            
ATOM    534  H   VAL    34      33.260  60.460  60.330  1.00  0.00            
ATOM    535  CA  VAL    34      35.310  60.320  59.730  1.00  0.00            
ATOM    536  HA  VAL    34      35.850  59.920  58.870  1.00  0.00            
ATOM    537  CB  VAL    34      35.760  61.840  59.860  1.00  0.00            
ATOM    538  HB  VAL    34      35.650  62.240  58.850  1.00  0.00            
ATOM    539  CG1 VAL    34      34.950  62.900  60.760  1.00  0.00            
ATOM    540 1HG1 VAL    34      34.840  62.630  61.810  1.00  0.00            
ATOM    541 2HG1 VAL    34      35.400  63.890  60.650  1.00  0.00            
ATOM    542 3HG1 VAL    34      33.950  63.040  60.350  1.00  0.00            
ATOM    543  CG2 VAL    34      37.210  62.110  60.190  1.00  0.00            
ATOM    544 1HG2 VAL    34      37.970  61.630  59.570  1.00  0.00            
ATOM    545 2HG2 VAL    34      37.400  63.180  60.220  1.00  0.00            
ATOM    546 3HG2 VAL    34      37.390  61.840  61.230  1.00  0.00            
ATOM    547  C   VAL    34      35.780  59.390  60.920  1.00  0.00            
ATOM    548  O   VAL    34      35.180  59.420  61.970  1.00  0.00            
ATOM    549  N   GLU    35      36.890  58.610  60.730  1.00  0.00            
ATOM    550  H   GLU    35      37.450  58.680  59.890  1.00  0.00            
ATOM    551  CA  GLU    35      37.070  57.380  61.490  1.00  0.00            
ATOM    552  HA  GLU    35      36.130  56.840  61.460  1.00  0.00            
ATOM    553  CB  GLU    35      38.270  56.580  60.790  1.00  0.00            
ATOM    554  HB2 GLU    35      38.220  56.640  59.710  1.00  0.00            
ATOM    555  HB3 GLU    35      39.200  57.040  61.130  1.00  0.00            
ATOM    556  CG  GLU    35      38.260  55.110  61.220  1.00  0.00            
ATOM    557  HG2 GLU    35      38.530  55.020  62.270  1.00  0.00            
ATOM    558  HG3 GLU    35      37.250  54.720  61.100  1.00  0.00            
ATOM    559  CD  GLU    35      39.250  54.220  60.430  1.00  0.00            
ATOM    560  OE1 GLU    35      40.370  54.600  60.100  1.00  0.00            
ATOM    561  OE2 GLU    35      38.870  53.010  60.150  1.00  0.00            
ATOM    562  C   GLU    35      37.380  57.700  62.910  1.00  0.00            
ATOM    563  O   GLU    35      38.070  58.610  63.250  1.00  0.00            
ATOM    564  N   PRO    36      36.830  56.920  63.900  1.00  0.00            
ATOM    565  CD  PRO    36      35.860  55.800  63.910  1.00  0.00            
ATOM    566  HD2 PRO    36      36.460  54.890  63.930  1.00  0.00            
ATOM    567  HD3 PRO    36      35.220  55.760  63.020  1.00  0.00            
ATOM    568  CG  PRO    36      35.030  55.950  65.150  1.00  0.00            
ATOM    569  HG2 PRO    36      34.470  55.040  65.390  1.00  0.00            
ATOM    570  HG3 PRO    36      34.330  56.770  64.980  1.00  0.00            
ATOM    571  CB  PRO    36      36.120  56.390  66.190  1.00  0.00            
ATOM    572  HB2 PRO    36      36.480  55.510  66.720  1.00  0.00            
ATOM    573  HB3 PRO    36      35.600  57.050  66.890  1.00  0.00            
ATOM    574  CA  PRO    36      37.060  57.290  65.350  1.00  0.00            
ATOM    575  HA  PRO    36      36.760  58.330  65.470  1.00  0.00            
ATOM    576  C   PRO    36      38.480  57.110  65.830  1.00  0.00            
ATOM    577  O   PRO    36      39.120  56.100  65.600  1.00  0.00            
ATOM    578  N   VAL    37      39.040  58.040  66.610  1.00  0.00            
ATOM    579  H   VAL    37      38.470  58.850  66.830  1.00  0.00            
ATOM    580  CA  VAL    37      40.300  57.770  67.360  1.00  0.00            
ATOM    581  HA  VAL    37      40.850  57.000  66.810  1.00  0.00            
ATOM    582  CB  VAL    37      41.240  59.020  67.450  1.00  0.00            
ATOM    583  HB  VAL    37      40.800  59.800  68.070  1.00  0.00            
ATOM    584  CG1 VAL    37      42.650  58.710  68.100  1.00  0.00            
ATOM    585 1HG1 VAL    37      42.640  58.170  69.050  1.00  0.00            
ATOM    586 2HG1 VAL    37      43.100  58.000  67.410  1.00  0.00            
ATOM    587 3HG1 VAL    37      43.230  59.630  68.140  1.00  0.00            
ATOM    588  CG2 VAL    37      41.410  59.610  66.020  1.00  0.00            
ATOM    589 1HG2 VAL    37      40.500  59.990  65.570  1.00  0.00            
ATOM    590 2HG2 VAL    37      42.040  60.490  66.110  1.00  0.00            
ATOM    591 3HG2 VAL    37      41.770  58.980  65.200  1.00  0.00            
ATOM    592  C   VAL    37      40.020  57.200  68.750  1.00  0.00            
ATOM    593  O   VAL    37      40.090  57.970  69.700  1.00  0.00            
ATOM    594  N   ASP    38      39.640  55.920  68.790  1.00  0.00            
ATOM    595  H   ASP    38      39.430  55.520  67.880  1.00  0.00            
ATOM    596  CA  ASP    38      39.580  55.170  70.090  1.00  0.00            
ATOM    597  HA  ASP    38      39.080  55.800  70.830  1.00  0.00            
ATOM    598  CB  ASP    38      38.720  53.910  69.990  1.00  0.00            
ATOM    599  HB2 ASP    38      39.370  53.120  69.610  1.00  0.00            
ATOM    600  HB3 ASP    38      38.570  53.450  70.970  1.00  0.00            
ATOM    601  CG  ASP    38      37.390  54.040  69.300  1.00  0.00            
ATOM    602  OD1 ASP    38      36.870  53.170  68.590  1.00  0.00            
ATOM    603  OD2 ASP    38      36.680  55.010  69.530  1.00  0.00            
ATOM    604  C   ASP    38      41.030  54.790  70.420  1.00  0.00            
ATOM    605  O   ASP    38      41.910  54.470  69.550  1.00  0.00            
ATOM    606  N   GLY    39      41.320  54.710  71.670  1.00  0.00            
ATOM    607  H   GLY    39      40.760  55.240  72.330  1.00  0.00            
ATOM    608  CA  GLY    39      42.550  54.120  72.170  1.00  0.00            
ATOM    609  HA2 GLY    39      42.750  53.180  71.650  1.00  0.00            
ATOM    610  HA3 GLY    39      43.460  54.660  71.940  1.00  0.00            
ATOM    611  C   GLY    39      42.660  53.800  73.660  1.00  0.00            
ATOM    612  O   GLY    39      41.600  53.960  74.360  1.00  0.00            
ATOM    613  N   VAL    40      43.850  53.550  74.170  1.00  0.00            
ATOM    614  H   VAL    40      44.680  53.570  73.600  1.00  0.00            
ATOM    615  CA  VAL    40      44.060  53.280  75.660  1.00  0.00            
ATOM    616  HA  VAL    40      43.190  53.680  76.190  1.00  0.00            
ATOM    617  CB  VAL    40      44.010  51.710  75.790  1.00  0.00            
ATOM    618  HB  VAL    40      44.750  51.300  75.110  1.00  0.00            
ATOM    619  CG1 VAL    40      44.270  51.310  77.290  1.00  0.00            
ATOM    620 1HG1 VAL    40      43.480  51.730  77.920  1.00  0.00            
ATOM    621 2HG1 VAL    40      44.240  50.260  77.550  1.00  0.00            
ATOM    622 3HG1 VAL    40      45.240  51.660  77.630  1.00  0.00            
ATOM    623  CG2 VAL    40      42.690  51.030  75.360  1.00  0.00            
ATOM    624 1HG2 VAL    40      41.880  51.500  75.910  1.00  0.00            
ATOM    625 2HG2 VAL    40      42.440  51.150  74.300  1.00  0.00            
ATOM    626 3HG2 VAL    40      42.780  49.980  75.630  1.00  0.00            
ATOM    627  C   VAL    40      45.320  53.970  76.170  1.00  0.00            
ATOM    628  O   VAL    40      46.330  54.000  75.470  1.00  0.00            
ATOM    629  N   VAL    41      45.180  54.550  77.370  1.00  0.00            
ATOM    630  H   VAL    41      44.230  54.570  77.700  1.00  0.00            
ATOM    631  CA  VAL    41      46.320  55.120  78.090  1.00  0.00            
ATOM    632  HA  VAL    41      47.190  55.110  77.430  1.00  0.00            
ATOM    633  CB  VAL    41      46.150  56.570  78.360  1.00  0.00            
ATOM    634  HB  VAL    41      46.070  56.990  77.360  1.00  0.00            
ATOM    635  CG1 VAL    41      44.920  57.020  79.160  1.00  0.00            
ATOM    636 1HG1 VAL    41      44.040  56.840  78.550  1.00  0.00            
ATOM    637 2HG1 VAL    41      44.920  56.340  80.020  1.00  0.00            
ATOM    638 3HG1 VAL    41      45.040  58.080  79.390  1.00  0.00            
ATOM    639  CG2 VAL    41      47.360  57.270  79.020  1.00  0.00            
ATOM    640 1HG2 VAL    41      47.300  58.340  78.820  1.00  0.00            
ATOM    641 2HG2 VAL    41      47.250  57.190  80.100  1.00  0.00            
ATOM    642 3HG2 VAL    41      48.360  56.940  78.750  1.00  0.00            
ATOM    643  C   VAL    41      46.570  54.390  79.370  1.00  0.00            
ATOM    644  O   VAL    41      45.680  53.850  80.010  1.00  0.00            
ATOM    645  N   LEU    42      47.810  54.000  79.650  1.00  0.00            
ATOM    646  H   LEU    42      48.440  54.360  78.950  1.00  0.00            
ATOM    647  CA  LEU    42      48.400  53.400  80.900  1.00  0.00            
ATOM    648  HA  LEU    42      47.660  53.040  81.610  1.00  0.00            
ATOM    649  CB  LEU    42      49.240  52.170  80.440  1.00  0.00            
ATOM    650  HB2 LEU    42      48.450  51.590  79.960  1.00  0.00            
ATOM    651  HB3 LEU    42      49.970  52.480  79.700  1.00  0.00            
ATOM    652  CG  LEU    42      49.850  51.240  81.480  1.00  0.00            
ATOM    653  HG  LEU    42      49.230  51.220  82.380  1.00  0.00            
ATOM    654  CD1 LEU    42      49.970  49.820  80.930  1.00  0.00            
ATOM    655 1HD1 LEU    42      50.500  49.730  79.980  1.00  0.00            
ATOM    656 2HD1 LEU    42      50.470  49.180  81.650  1.00  0.00            
ATOM    657 3HD1 LEU    42      48.940  49.450  80.860  1.00  0.00            
ATOM    658  CD2 LEU    42      51.230  51.780  81.820  1.00  0.00            
ATOM    659 1HD2 LEU    42      51.940  51.680  81.000  1.00  0.00            
ATOM    660 2HD2 LEU    42      51.250  52.860  82.020  1.00  0.00            
ATOM    661 3HD2 LEU    42      51.520  51.320  82.760  1.00  0.00            
ATOM    662  C   LEU    42      49.330  54.390  81.690  1.00  0.00            
ATOM    663  O   LEU    42      49.870  55.270  81.040  1.00  0.00            
ATOM    664  N   VAL    43      49.470  54.230  82.990  1.00  0.00            
ATOM    665  H   VAL    43      48.960  53.500  83.460  1.00  0.00            
ATOM    666  CA  VAL    43      50.310  55.020  83.900  1.00  0.00            
ATOM    667  HA  VAL    43      51.110  55.370  83.260  1.00  0.00            
ATOM    668  CB  VAL    43      49.490  56.110  84.510  1.00  0.00            
ATOM    669  HB  VAL    43      48.840  55.690  85.270  1.00  0.00            
ATOM    670  CG1 VAL    43      50.420  57.140  85.170  1.00  0.00            
ATOM    671 1HG1 VAL    43      51.210  57.390  84.450  1.00  0.00            
ATOM    672 2HG1 VAL    43      49.890  58.070  85.380  1.00  0.00            
ATOM    673 3HG1 VAL    43      50.950  56.810  86.060  1.00  0.00            
ATOM    674  CG2 VAL    43      48.620  56.860  83.570  1.00  0.00            
ATOM    675 1HG2 VAL    43      49.210  57.250  82.730  1.00  0.00            
ATOM    676 2HG2 VAL    43      47.740  56.280  83.310  1.00  0.00            
ATOM    677 3HG2 VAL    43      48.220  57.750  84.060  1.00  0.00            
ATOM    678  C   VAL    43      50.920  54.160  85.020  1.00  0.00            
ATOM    679  O   VAL    43      50.280  53.220  85.460  1.00  0.00            
ATOM    680  N   ASP    44      52.200  54.460  85.400  1.00  0.00            
ATOM    681  H   ASP    44      52.640  55.210  84.880  1.00  0.00            
ATOM    682  CA  ASP    44      52.830  54.030  86.690  1.00  0.00            
ATOM    683  HA  ASP    44      53.160  53.010  86.510  1.00  0.00            
ATOM    684  CB  ASP    44      54.100  54.800  86.900  1.00  0.00            
ATOM    685  HB2 ASP    44      54.810  54.640  86.080  1.00  0.00            
ATOM    686  HB3 ASP    44      53.940  55.880  86.940  1.00  0.00            
ATOM    687  CG  ASP    44      54.810  54.360  88.150  1.00  0.00            
ATOM    688  OD1 ASP    44      55.760  55.110  88.460  1.00  0.00            
ATOM    689  OD2 ASP    44      54.370  53.350  88.780  1.00  0.00            
ATOM    690  C   ASP    44      51.830  54.120  87.880  1.00  0.00            
ATOM    691  O   ASP    44      51.460  55.240  88.210  1.00  0.00            
ATOM    692  N   PRO    45      51.450  53.030  88.550  1.00  0.00            
ATOM    693  CD  PRO    45      51.610  51.620  88.080  1.00  0.00            
ATOM    694  HD2 PRO    45      52.680  51.390  88.090  1.00  0.00            
ATOM    695  HD3 PRO    45      51.210  51.510  87.070  1.00  0.00            
ATOM    696  CG  PRO    45      50.750  50.860  89.070  1.00  0.00            
ATOM    697  HG2 PRO    45      51.380  50.330  89.780  1.00  0.00            
ATOM    698  HG3 PRO    45      50.220  50.120  88.470  1.00  0.00            
ATOM    699  CB  PRO    45      49.780  51.850  89.750  1.00  0.00            
ATOM    700  HB2 PRO    45      49.440  51.590  90.760  1.00  0.00            
ATOM    701  HB3 PRO    45      48.940  51.760  89.070  1.00  0.00            
ATOM    702  CA  PRO    45      50.550  53.190  89.680  1.00  0.00            
ATOM    703  HA  PRO    45      49.790  53.930  89.410  1.00  0.00            
ATOM    704  C   PRO    45      51.180  53.650  91.020  1.00  0.00            
ATOM    705  O   PRO    45      50.490  53.820  92.030  1.00  0.00            
ATOM    706  N   GLU    46      52.480  53.810  90.970  1.00  0.00            
ATOM    707  H   GLU    46      53.040  53.620  90.160  1.00  0.00            
ATOM    708  CA  GLU    46      53.220  54.620  92.010  1.00  0.00            
ATOM    709  HA  GLU    46      52.830  54.460  93.010  1.00  0.00            
ATOM    710  CB  GLU    46      54.690  54.190  91.960  1.00  0.00            
ATOM    711  HB2 GLU    46      54.730  53.250  91.400  1.00  0.00            
ATOM    712  HB3 GLU    46      55.290  54.900  91.380  1.00  0.00            
ATOM    713  CG  GLU    46      55.330  54.150  93.370  1.00  0.00            
ATOM    714  HG2 GLU    46      55.000  55.060  93.870  1.00  0.00            
ATOM    715  HG3 GLU    46      55.000  53.320  93.980  1.00  0.00            
ATOM    716  CD  GLU    46      56.890  54.150  93.350  1.00  0.00            
ATOM    717  OE1 GLU    46      57.520  54.440  92.290  1.00  0.00            
ATOM    718  OE2 GLU    46      57.480  53.760  94.340  1.00  0.00            
ATOM    719  C   GLU    46      53.090  56.160  91.710  1.00  0.00            
ATOM    720  O   GLU    46      52.930  56.990  92.650  1.00  0.00            
ATOM    721  N   TYR    47      52.980  56.520  90.470  1.00  0.00            
ATOM    722  H   TYR    47      53.030  55.790  89.770  1.00  0.00            
ATOM    723  CA  TYR    47      52.680  57.900  89.970  1.00  0.00            
ATOM    724  HA  TYR    47      53.200  58.580  90.650  1.00  0.00            
ATOM    725  CB  TYR    47      53.330  58.130  88.640  1.00  0.00            
ATOM    726  HB2 TYR    47      54.390  57.870  88.690  1.00  0.00            
ATOM    727  HB3 TYR    47      52.920  57.390  87.960  1.00  0.00            
ATOM    728  CG  TYR    47      53.220  59.570  88.050  1.00  0.00            
ATOM    729  CD1 TYR    47      54.380  60.380  88.150  1.00  0.00            
ATOM    730  HD1 TYR    47      55.220  60.110  88.760  1.00  0.00            
ATOM    731  CE1 TYR    47      54.340  61.630  87.460  1.00  0.00            
ATOM    732  HE1 TYR    47      55.030  62.430  87.680  1.00  0.00            
ATOM    733  CZ  TYR    47      53.220  61.940  86.660  1.00  0.00            
ATOM    734  OH  TYR    47      53.230  63.200  86.110  1.00  0.00            
ATOM    735  HH  TYR    47      52.400  63.340  85.660  1.00  0.00            
ATOM    736  CE2 TYR    47      52.150  61.080  86.460  1.00  0.00            
ATOM    737  HE2 TYR    47      51.440  61.380  85.710  1.00  0.00            
ATOM    738  CD2 TYR    47      52.080  59.890  87.290  1.00  0.00            
ATOM    739  HD2 TYR    47      51.280  59.170  87.210  1.00  0.00            
ATOM    740  C   TYR    47      51.260  58.440  90.020  1.00  0.00            
ATOM    741  O   TYR    47      51.000  59.560  90.240  1.00  0.00            
ATOM    742  N   LEU    48      50.300  57.490  89.840  1.00  0.00            
ATOM    743  H   LEU    48      50.630  56.630  89.430  1.00  0.00            
ATOM    744  CA  LEU    48      48.840  57.740  89.880  1.00  0.00            
ATOM    745  HA  LEU    48      48.560  58.450  89.100  1.00  0.00            
ATOM    746  CB  LEU    48      48.090  56.440  89.610  1.00  0.00            
ATOM    747  HB2 LEU    48      48.460  55.520  90.070  1.00  0.00            
ATOM    748  HB3 LEU    48      47.050  56.580  89.890  1.00  0.00            
ATOM    749  CG  LEU    48      47.970  56.080  88.080  1.00  0.00            
ATOM    750  HG  LEU    48      48.920  56.190  87.560  1.00  0.00            
ATOM    751  CD1 LEU    48      47.360  54.670  87.930  1.00  0.00            
ATOM    752 1HD1 LEU    48      47.230  54.410  86.880  1.00  0.00            
ATOM    753 2HD1 LEU    48      47.990  53.880  88.350  1.00  0.00            
ATOM    754 3HD1 LEU    48      46.370  54.800  88.370  1.00  0.00            
ATOM    755  CD2 LEU    48      47.040  57.110  87.400  1.00  0.00            
ATOM    756 1HD2 LEU    48      45.980  56.930  87.560  1.00  0.00            
ATOM    757 2HD2 LEU    48      47.280  58.150  87.620  1.00  0.00            
ATOM    758 3HD2 LEU    48      47.080  56.970  86.320  1.00  0.00            
ATOM    759  C   LEU    48      48.370  58.180  91.310  1.00  0.00            
ATOM    760  O   LEU    48      47.300  58.760  91.400  1.00  0.00            
ATOM    761  N   LYS    49      49.170  57.900  92.370  1.00  0.00            
ATOM    762  H   LYS    49      50.020  57.370  92.210  1.00  0.00            
ATOM    763  CA  LYS    49      48.820  58.140  93.760  1.00  0.00            
ATOM    764  HA  LYS    49      48.100  57.350  93.960  1.00  0.00            
ATOM    765  CB  LYS    49      50.120  58.030  94.670  1.00  0.00            
ATOM    766  HB2 LYS    49      50.910  58.570  94.150  1.00  0.00            
ATOM    767  HB3 LYS    49      49.950  58.560  95.600  1.00  0.00            
ATOM    768  CG  LYS    49      50.610  56.620  94.870  1.00  0.00            
ATOM    769  HG2 LYS    49      49.740  56.090  95.270  1.00  0.00            
ATOM    770  HG3 LYS    49      50.850  56.260  93.870  1.00  0.00            
ATOM    771  CD  LYS    49      51.720  56.270  95.860  1.00  0.00            
ATOM    772  HD2 LYS    49      51.430  56.520  96.890  1.00  0.00            
ATOM    773  HD3 LYS    49      51.890  55.200  95.860  1.00  0.00            
ATOM    774  CE  LYS    49      53.150  56.850  95.630  1.00  0.00            
ATOM    775  HE2 LYS    49      53.600  56.440  94.730  1.00  0.00            
ATOM    776  HE3 LYS    49      53.130  57.920  95.420  1.00  0.00            
ATOM    777  NZ  LYS    49      53.970  56.570  96.800  1.00  0.00            
ATOM    778  HZ1 LYS    49      53.670  56.940  97.690  1.00  0.00            
ATOM    779  HZ2 LYS    49      53.990  55.570  96.870  1.00  0.00            
ATOM    780  HZ3 LYS    49      54.930  56.870  96.690  1.00  0.00            
ATOM    781  C   LYS    49      48.250  59.480  94.160  1.00  0.00            
ATOM    782  O   LYS    49      47.520  59.590  95.150  1.00  0.00            
ATOM    783  N   GLU    50      48.580  60.610  93.520  1.00  0.00            
ATOM    784  H   GLU    50      49.310  60.550  92.820  1.00  0.00            
ATOM    785  CA  GLU    50      47.930  61.920  93.720  1.00  0.00            
ATOM    786  HA  GLU    50      46.970  61.740  94.200  1.00  0.00            
ATOM    787  CB  GLU    50      48.820  62.820  94.520  1.00  0.00            
ATOM    788  HB2 GLU    50      49.760  62.910  93.980  1.00  0.00            
ATOM    789  HB3 GLU    50      48.290  63.770  94.620  1.00  0.00            
ATOM    790  CG  GLU    50      49.230  62.410  95.900  1.00  0.00            
ATOM    791  HG2 GLU    50      49.510  61.370  95.740  1.00  0.00            
ATOM    792  HG3 GLU    50      50.060  63.050  96.190  1.00  0.00            
ATOM    793  CD  GLU    50      48.060  62.500  96.930  1.00  0.00            
ATOM    794  OE1 GLU    50      46.880  62.690  96.530  1.00  0.00            
ATOM    795  OE2 GLU    50      48.330  62.520  98.170  1.00  0.00            
ATOM    796  C   GLU    50      47.550  62.630  92.430  1.00  0.00            
ATOM    797  O   GLU    50      47.710  63.810  92.180  1.00  0.00            
ATOM    798  N   ARG    51      47.230  61.850  91.400  1.00  0.00            
ATOM    799  H   ARG    51      47.030  60.860  91.500  1.00  0.00            
ATOM    800  CA  ARG    51      46.930  62.360  90.020  1.00  0.00            
ATOM    801  HA  ARG    51      46.420  63.320  90.110  1.00  0.00            
ATOM    802  CB  ARG    51      48.260  62.340  89.300  1.00  0.00            
ATOM    803  HB2 ARG    51      48.620  61.320  89.460  1.00  0.00            
ATOM    804  HB3 ARG    51      48.150  62.570  88.240  1.00  0.00            
ATOM    805  CG  ARG    51      49.310  63.230  89.800  1.00  0.00            
ATOM    806  HG2 ARG    51      49.050  64.290  89.920  1.00  0.00            
ATOM    807  HG3 ARG    51      49.650  62.730  90.700  1.00  0.00            
ATOM    808  CD  ARG    51      50.570  63.070  88.900  1.00  0.00            
ATOM    809  HD2 ARG    51      50.660  61.990  88.830  1.00  0.00            
ATOM    810  HD3 ARG    51      50.310  63.450  87.910  1.00  0.00            
ATOM    811  NE  ARG    51      51.690  63.660  89.490  1.00  0.00            
ATOM    812  HE  ARG    51      51.710  64.650  89.300  1.00  0.00            
ATOM    813  CZ  ARG    51      52.450  63.080  90.380  1.00  0.00            
ATOM    814  NH1 ARG    51      52.350  61.900  90.900  1.00  0.00            
ATOM    815 1HH1 ARG    51      51.820  61.180  90.440  1.00  0.00            
ATOM    816 2HH1 ARG    51      53.020  61.780  91.650  1.00  0.00            
ATOM    817  NH2 ARG    51      53.380  63.770  90.880  1.00  0.00            
ATOM    818 1HH2 ARG    51      53.500  64.650  90.400  1.00  0.00            
ATOM    819 2HH2 ARG    51      53.870  63.490  91.720  1.00  0.00            
ATOM    820  C   ARG    51      45.930  61.520  89.240  1.00  0.00            
ATOM    821  O   ARG    51      45.770  60.310  89.320  1.00  0.00            
ATOM    822  N   ARG    52      45.230  62.220  88.350  1.00  0.00            
ATOM    823  H   ARG    52      45.370  63.220  88.330  1.00  0.00            
ATOM    824  CA  ARG    52      44.310  61.730  87.300  1.00  0.00            
ATOM    825  HA  ARG    52      43.990  60.740  87.620  1.00  0.00            
ATOM    826  CB  ARG    52      42.990  62.560  87.400  1.00  0.00            
ATOM    827  HB2 ARG    52      42.290  62.300  86.610  1.00  0.00            
ATOM    828  HB3 ARG    52      42.350  62.210  88.210  1.00  0.00            
ATOM    829  CG  ARG    52      43.170  64.090  87.540  1.00  0.00            
ATOM    830  HG2 ARG    52      43.790  64.300  88.410  1.00  0.00            
ATOM    831  HG3 ARG    52      43.530  64.370  86.540  1.00  0.00            
ATOM    832  CD  ARG    52      41.850  64.760  87.950  1.00  0.00            
ATOM    833  HD2 ARG    52      41.420  64.260  88.810  1.00  0.00            
ATOM    834  HD3 ARG    52      42.120  65.780  88.200  1.00  0.00            
ATOM    835  NE  ARG    52      40.900  64.700  86.880  1.00  0.00            
ATOM    836  HE  ARG    52      41.070  64.000  86.180  1.00  0.00            
ATOM    837  CZ  ARG    52      39.910  65.520  86.650  1.00  0.00            
ATOM    838  NH1 ARG    52      39.530  66.490  87.520  1.00  0.00            
ATOM    839 1HH1 ARG    52      40.150  66.670  88.290  1.00  0.00            
ATOM    840 2HH1 ARG    52      38.850  67.160  87.170  1.00  0.00            
ATOM    841  NH2 ARG    52      39.280  65.350  85.500  1.00  0.00            
ATOM    842 1HH2 ARG    52      39.470  64.500  84.990  1.00  0.00            
ATOM    843 2HH2 ARG    52      38.490  65.880  85.160  1.00  0.00            
ATOM    844  C   ARG    52      44.980  61.690  85.950  1.00  0.00            
ATOM    845  O   ARG    52      45.730  62.580  85.640  1.00  0.00            
ATOM    846  N   VAL    53      44.690  60.770  85.050  1.00  0.00            
ATOM    847  H   VAL    53      43.890  60.230  85.340  1.00  0.00            
ATOM    848  CA  VAL    53      45.100  60.800  83.640  1.00  0.00            
ATOM    849  HA  VAL    53      46.050  61.340  83.560  1.00  0.00            
ATOM    850  CB  VAL    53      45.360  59.350  83.200  1.00  0.00            
ATOM    851  HB  VAL    53      45.910  58.910  84.030  1.00  0.00            
ATOM    852  CG1 VAL    53      44.040  58.610  82.970  1.00  0.00            
ATOM    853 1HG1 VAL    53      43.470  58.760  83.890  1.00  0.00            
ATOM    854 2HG1 VAL    53      43.580  58.970  82.050  1.00  0.00            
ATOM    855 3HG1 VAL    53      44.290  57.550  82.880  1.00  0.00            
ATOM    856  CG2 VAL    53      46.230  59.260  81.960  1.00  0.00            
ATOM    857 1HG2 VAL    53      47.070  59.950  81.960  1.00  0.00            
ATOM    858 2HG2 VAL    53      46.600  58.240  81.830  1.00  0.00            
ATOM    859 3HG2 VAL    53      45.630  59.490  81.080  1.00  0.00            
ATOM    860  C   VAL    53      44.140  61.490  82.700  1.00  0.00            
ATOM    861  O   VAL    53      42.950  61.580  82.880  1.00  0.00            
ATOM    862  N   TYR    54      44.730  62.200  81.690  1.00  0.00            
ATOM    863  H   TYR    54      45.730  62.100  81.650  1.00  0.00            
ATOM    864  CA  TYR    54      44.100  62.910  80.570  1.00  0.00            
ATOM    865  HA  TYR    54      43.030  62.770  80.660  1.00  0.00            
ATOM    866  CB  TYR    54      44.390  64.420  80.760  1.00  0.00            
ATOM    867  HB2 TYR    54      45.410  64.740  80.550  1.00  0.00            
ATOM    868  HB3 TYR    54      43.700  64.830  80.020  1.00  0.00            
ATOM    869  CG  TYR    54      44.040  64.940  82.130  1.00  0.00            
ATOM    870  CD1 TYR    54      42.890  65.740  82.210  1.00  0.00            
ATOM    871  HD1 TYR    54      42.200  65.760  81.380  1.00  0.00            
ATOM    872  CE1 TYR    54      42.470  66.410  83.340  1.00  0.00            
ATOM    873  HE1 TYR    54      41.540  66.960  83.340  1.00  0.00            
ATOM    874  CZ  TYR    54      43.280  66.310  84.420  1.00  0.00            
ATOM    875  OH  TYR    54      42.960  67.000  85.520  1.00  0.00            
ATOM    876  HH  TYR    54      42.160  67.510  85.400  1.00  0.00            
ATOM    877  CE2 TYR    54      44.530  65.600  84.370  1.00  0.00            
ATOM    878  HE2 TYR    54      45.180  65.530  85.230  1.00  0.00            
ATOM    879  CD2 TYR    54      44.960  65.000  83.140  1.00  0.00            
ATOM    880  HD2 TYR    54      45.940  64.550  83.160  1.00  0.00            
ATOM    881  C   TYR    54      44.660  62.400  79.150  1.00  0.00            
ATOM    882  O   TYR    54      45.820  62.080  78.970  1.00  0.00            
ATOM    883  N   VAL    55      43.780  62.370  78.150  1.00  0.00            
ATOM    884  H   VAL    55      42.850  62.690  78.360  1.00  0.00            
ATOM    885  CA  VAL    55      44.320  62.390  76.780  1.00  0.00            
ATOM    886  HA  VAL    55      45.380  62.630  76.860  1.00  0.00            
ATOM    887  CB  VAL    55      44.020  61.080  76.080  1.00  0.00            
ATOM    888  HB  VAL    55      42.930  60.990  76.100  1.00  0.00            
ATOM    889  CG1 VAL    55      44.630  61.060  74.680  1.00  0.00            
ATOM    890 1HG1 VAL    55      45.690  61.320  74.770  1.00  0.00            
ATOM    891 2HG1 VAL    55      44.460  60.080  74.230  1.00  0.00            
ATOM    892 3HG1 VAL    55      44.290  61.840  74.000  1.00  0.00            
ATOM    893  CG2 VAL    55      44.500  59.780  76.770  1.00  0.00            
ATOM    894 1HG2 VAL    55      45.590  59.820  76.860  1.00  0.00            
ATOM    895 2HG2 VAL    55      44.050  59.860  77.760  1.00  0.00            
ATOM    896 3HG2 VAL    55      44.170  58.930  76.180  1.00  0.00            
ATOM    897  C   VAL    55      43.670  63.560  76.020  1.00  0.00            
ATOM    898  O   VAL    55      42.570  63.980  76.280  1.00  0.00            
ATOM    899  N   THR    56      44.450  64.210  75.220  1.00  0.00            
ATOM    900  H   THR    56      45.410  63.930  75.120  1.00  0.00            
ATOM    901  CA  THR    56      44.130  65.420  74.370  1.00  0.00            
ATOM    902  HA  THR    56      43.050  65.590  74.390  1.00  0.00            
ATOM    903  CB  THR    56      44.660  66.790  74.950  1.00  0.00            
ATOM    904  HB  THR    56      44.390  66.890  76.000  1.00  0.00            
ATOM    905  CG2 THR    56      46.160  66.800  74.850  1.00  0.00            
ATOM    906 1HG2 THR    56      46.600  65.920  75.310  1.00  0.00            
ATOM    907 2HG2 THR    56      46.470  66.810  73.800  1.00  0.00            
ATOM    908 3HG2 THR    56      46.510  67.730  75.310  1.00  0.00            
ATOM    909  OG1 THR    56      44.240  67.920  74.210  1.00  0.00            
ATOM    910  HG1 THR    56      43.320  67.900  73.950  1.00  0.00            
ATOM    911  C   THR    56      44.420  65.220  72.900  1.00  0.00            
ATOM    912  O   THR    56      45.410  64.670  72.500  1.00  0.00            
ATOM    913  N   LEU    57      43.510  65.690  72.020  1.00  0.00            
ATOM    914  H   LEU    57      42.700  66.210  72.320  1.00  0.00            
ATOM    915  CA  LEU    57      43.650  65.580  70.550  1.00  0.00            
ATOM    916  HA  LEU    57      44.620  65.150  70.300  1.00  0.00            
ATOM    917  CB  LEU    57      42.650  64.540  70.060  1.00  0.00            
ATOM    918  HB2 LEU    57      42.750  63.530  70.450  1.00  0.00            
ATOM    919  HB3 LEU    57      41.720  64.840  70.530  1.00  0.00            
ATOM    920  CG  LEU    57      42.400  64.530  68.550  1.00  0.00            
ATOM    921  HG  LEU    57      42.460  65.530  68.100  1.00  0.00            
ATOM    922  CD1 LEU    57      43.410  63.710  67.740  1.00  0.00            
ATOM    923 1HD1 LEU    57      43.300  63.850  66.670  1.00  0.00            
ATOM    924 2HD1 LEU    57      44.420  64.090  67.900  1.00  0.00            
ATOM    925 3HD1 LEU    57      43.370  62.700  68.160  1.00  0.00            
ATOM    926  CD2 LEU    57      41.050  63.950  68.250  1.00  0.00            
ATOM    927 1HD2 LEU    57      41.120  62.880  68.400  1.00  0.00            
ATOM    928 2HD2 LEU    57      40.240  64.400  68.830  1.00  0.00            
ATOM    929 3HD2 LEU    57      40.690  64.150  67.240  1.00  0.00            
ATOM    930  C   LEU    57      43.530  66.980  69.910  1.00  0.00            
ATOM    931  O   LEU    57      42.630  67.780  70.290  1.00  0.00            
ATOM    932  N   THR    58      44.470  67.300  68.900  1.00  0.00            
ATOM    933  H   THR    58      45.180  66.640  68.610  1.00  0.00            
ATOM    934  CA  THR    58      44.680  68.650  68.300  1.00  0.00            
ATOM    935  HA  THR    58      43.700  69.120  68.420  1.00  0.00            
ATOM    936  CB  THR    58      45.940  69.360  68.890  1.00  0.00            
ATOM    937  HB  THR    58      46.110  70.180  68.200  1.00  0.00            
ATOM    938  CG2 THR    58      45.700  69.800  70.290  1.00  0.00            
ATOM    939 1HG2 THR    58      44.900  70.530  70.220  1.00  0.00            
ATOM    940 2HG2 THR    58      45.420  68.920  70.870  1.00  0.00            
ATOM    941 3HG2 THR    58      46.620  70.270  70.620  1.00  0.00            
ATOM    942  OG1 THR    58      47.030  68.600  68.800  1.00  0.00            
ATOM    943  HG1 THR    58      47.430  68.800  67.960  1.00  0.00            
ATOM    944  C   THR    58      44.750  68.530  66.770  1.00  0.00            
ATOM    945  O   THR    58      45.210  67.490  66.280  1.00  0.00            
ATOM    946  N   CYS    59      44.540  69.650  66.110  1.00  0.00            
ATOM    947  H   CYS    59      44.190  70.430  66.640  1.00  0.00            
ATOM    948  CA  CYS    59      44.960  69.890  64.700  1.00  0.00            
ATOM    949  HA  CYS    59      45.700  69.140  64.420  1.00  0.00            
ATOM    950  CB  CYS    59      43.800  69.740  63.770  1.00  0.00            
ATOM    951  HB2 CYS    59      43.540  68.680  63.720  1.00  0.00            
ATOM    952  HB3 CYS    59      42.960  70.330  64.130  1.00  0.00            
ATOM    953  SG  CYS    59      44.150  70.190  62.040  1.00  0.00            
ATOM    954  HG  CYS    59      45.160  69.320  61.930  1.00  0.00            
ATOM    955  C   CYS    59      45.530  71.330  64.690  1.00  0.00            
ATOM    956  O   CYS    59      45.070  72.240  65.420  1.00  0.00            
ATOM    957  N   ALA    60      46.520  71.610  63.900  1.00  0.00            
ATOM    958  H   ALA    60      46.880  70.860  63.330  1.00  0.00            
ATOM    959  CA  ALA    60      47.070  72.930  63.870  1.00  0.00            
ATOM    960  HA  ALA    60      46.290  73.680  63.830  1.00  0.00            
ATOM    961  CB  ALA    60      48.020  73.040  65.120  1.00  0.00            
ATOM    962  HB1 ALA    60      47.440  72.830  66.020  1.00  0.00            
ATOM    963  HB2 ALA    60      48.960  72.520  64.960  1.00  0.00            
ATOM    964  HB3 ALA    60      48.280  74.100  65.210  1.00  0.00            
ATOM    965  C   ALA    60      47.930  73.200  62.660  1.00  0.00            
ATOM    966  O   ALA    60      48.510  72.300  62.080  1.00  0.00            
ATOM    967  N   PHE    61      48.090  74.470  62.310  1.00  0.00            
ATOM    968  H   PHE    61      47.420  75.080  62.740  1.00  0.00            
ATOM    969  CA  PHE    61      48.830  75.030  61.160  1.00  0.00            
ATOM    970  HA  PHE    61      48.890  74.300  60.350  1.00  0.00            
ATOM    971  CB  PHE    61      48.060  76.270  60.710  1.00  0.00            
ATOM    972  HB2 PHE    61      46.980  76.110  60.630  1.00  0.00            
ATOM    973  HB3 PHE    61      48.210  77.020  61.490  1.00  0.00            
ATOM    974  CG  PHE    61      48.610  76.890  59.410  1.00  0.00            
ATOM    975  CD1 PHE    61      48.080  76.520  58.100  1.00  0.00            
ATOM    976  HD1 PHE    61      47.420  75.660  58.050  1.00  0.00            
ATOM    977  CE1 PHE    61      48.610  77.110  56.940  1.00  0.00            
ATOM    978  HE1 PHE    61      48.220  76.780  55.990  1.00  0.00            
ATOM    979  CZ  PHE    61      49.550  78.160  57.010  1.00  0.00            
ATOM    980  HZ  PHE    61      49.820  78.760  56.150  1.00  0.00            
ATOM    981  CE2 PHE    61      50.060  78.560  58.290  1.00  0.00            
ATOM    982  HE2 PHE    61      50.770  79.370  58.330  1.00  0.00            
ATOM    983  CD2 PHE    61      49.570  77.940  59.430  1.00  0.00            
ATOM    984  HD2 PHE    61      49.800  78.300  60.430  1.00  0.00            
ATOM    985  C   PHE    61      50.240  75.430  61.530  1.00  0.00            
ATOM    986  O   PHE    61      50.420  75.780  62.670  1.00  0.00            
ATOM    987  N   ARG    62      51.200  75.330  60.610  1.00  0.00            
ATOM    988  H   ARG    62      50.910  75.070  59.680  1.00  0.00            
ATOM    989  CA  ARG    62      52.610  75.600  60.820  1.00  0.00            
ATOM    990  HA  ARG    62      52.580  76.330  61.630  1.00  0.00            
ATOM    991  CB  ARG    62      53.400  74.410  61.370  1.00  0.00            
ATOM    992  HB2 ARG    62      54.440  74.720  61.270  1.00  0.00            
ATOM    993  HB3 ARG    62      53.160  74.240  62.420  1.00  0.00            
ATOM    994  CG  ARG    62      53.220  73.110  60.540  1.00  0.00            
ATOM    995  HG2 ARG    62      52.200  72.760  60.710  1.00  0.00            
ATOM    996  HG3 ARG    62      53.390  73.310  59.480  1.00  0.00            
ATOM    997  CD  ARG    62      54.260  72.110  61.010  1.00  0.00            
ATOM    998  HD2 ARG    62      55.280  72.430  60.800  1.00  0.00            
ATOM    999  HD3 ARG    62      54.230  72.100  62.100  1.00  0.00            
ATOM   1000  NE  ARG    62      54.050  70.750  60.430  1.00  0.00            
ATOM   1001  HE  ARG    62      53.700  70.080  61.110  1.00  0.00            
ATOM   1002  CZ  ARG    62      54.240  70.360  59.150  1.00  0.00            
ATOM   1003  NH1 ARG    62      54.710  71.050  58.170  1.00  0.00            
ATOM   1004 1HH1 ARG    62      54.880  72.020  58.370  1.00  0.00            
ATOM   1005 2HH1 ARG    62      54.940  70.640  57.270  1.00  0.00            
ATOM   1006  NH2 ARG    62      53.970  69.210  58.890  1.00  0.00            
ATOM   1007 1HH2 ARG    62      53.470  68.620  59.540  1.00  0.00            
ATOM   1008 2HH2 ARG    62      54.140  68.890  57.950  1.00  0.00            
ATOM   1009  C   ARG    62      53.300  76.270  59.730  1.00  0.00            
ATOM   1010  O   ARG    62      53.180  75.860  58.530  1.00  0.00            
ATOM   1011  N   TYR    63      54.160  77.220  60.000  1.00  0.00            
ATOM   1012  H   TYR    63      54.150  77.630  60.920  1.00  0.00            
ATOM   1013  CA  TYR    63      55.050  77.830  58.980  1.00  0.00            
ATOM   1014  HA  TYR    63      55.160  77.060  58.210  1.00  0.00            
ATOM   1015  CB  TYR    63      54.680  79.150  58.300  1.00  0.00            
ATOM   1016  HB2 TYR    63      53.770  79.100  57.700  1.00  0.00            
ATOM   1017  HB3 TYR    63      54.530  79.810  59.150  1.00  0.00            
ATOM   1018  CG  TYR    63      55.830  79.730  57.490  1.00  0.00            
ATOM   1019  CD1 TYR    63      55.910  79.310  56.160  1.00  0.00            
ATOM   1020  HD1 TYR    63      55.340  78.520  55.690  1.00  0.00            
ATOM   1021  CE1 TYR    63      56.830  79.970  55.390  1.00  0.00            
ATOM   1022  HE1 TYR    63      57.000  79.600  54.390  1.00  0.00            
ATOM   1023  CZ  TYR    63      57.670  80.950  55.850  1.00  0.00            
ATOM   1024  OH  TYR    63      58.490  81.510  54.960  1.00  0.00            
ATOM   1025  HH  TYR    63      58.630  82.410  55.280  1.00  0.00            
ATOM   1026  CE2 TYR    63      57.580  81.420  57.180  1.00  0.00            
ATOM   1027  HE2 TYR    63      58.170  82.250  57.550  1.00  0.00            
ATOM   1028  CD2 TYR    63      56.640  80.770  57.990  1.00  0.00            
ATOM   1029  HD2 TYR    63      56.400  81.180  58.970  1.00  0.00            
ATOM   1030  C   TYR    63      56.400  78.040  59.720  1.00  0.00            
ATOM   1031  O   TYR    63      56.450  78.800  60.680  1.00  0.00            
ATOM   1032  N   GLY    64      57.500  77.370  59.260  1.00  0.00            
ATOM   1033  H   GLY    64      57.450  76.810  58.410  1.00  0.00            
ATOM   1034  CA  GLY    64      58.700  77.280  60.080  1.00  0.00            
ATOM   1035  HA2 GLY    64      59.450  77.940  59.650  1.00  0.00            
ATOM   1036  HA3 GLY    64      58.440  77.420  61.130  1.00  0.00            
ATOM   1037  C   GLY    64      59.040  75.810  59.900  1.00  0.00            
ATOM   1038  O   GLY    64      58.820  75.270  58.850  1.00  0.00            
ATOM   1039  N   ARG    65      59.420  75.110  60.970  1.00  0.00            
ATOM   1040  H   ARG    65      59.660  75.710  61.750  1.00  0.00            
ATOM   1041  CA  ARG    65      59.740  73.680  61.190  1.00  0.00            
ATOM   1042  HA  ARG    65      60.690  73.460  60.700  1.00  0.00            
ATOM   1043  CB  ARG    65      59.900  73.380  62.710  1.00  0.00            
ATOM   1044  HB2 ARG    65      58.980  73.550  63.270  1.00  0.00            
ATOM   1045  HB3 ARG    65      60.050  72.310  62.770  1.00  0.00            
ATOM   1046  CG  ARG    65      60.860  74.210  63.490  1.00  0.00            
ATOM   1047  HG2 ARG    65      60.730  75.270  63.270  1.00  0.00            
ATOM   1048  HG3 ARG    65      60.680  74.070  64.550  1.00  0.00            
ATOM   1049  CD  ARG    65      62.330  73.870  63.120  1.00  0.00            
ATOM   1050  HD2 ARG    65      62.480  72.820  62.870  1.00  0.00            
ATOM   1051  HD3 ARG    65      62.430  74.350  62.140  1.00  0.00            
ATOM   1052  NE  ARG    65      63.340  74.320  64.060  1.00  0.00            
ATOM   1053  HE  ARG    65      62.920  74.650  64.920  1.00  0.00            
ATOM   1054  CZ  ARG    65      64.670  74.050  64.040  1.00  0.00            
ATOM   1055  NH1 ARG    65      65.340  73.790  63.000  1.00  0.00            
ATOM   1056 1HH1 ARG    65      64.930  73.750  62.070  1.00  0.00            
ATOM   1057 2HH1 ARG    65      66.340  73.750  63.060  1.00  0.00            
ATOM   1058  NH2 ARG    65      65.270  74.340  65.160  1.00  0.00            
ATOM   1059 1HH2 ARG    65      64.720  74.760  65.900  1.00  0.00            
ATOM   1060 2HH2 ARG    65      66.280  74.350  65.200  1.00  0.00            
ATOM   1061  C   ARG    65      58.660  72.870  60.530  1.00  0.00            
ATOM   1062  O   ARG    65      57.480  73.180  60.630  1.00  0.00            
ATOM   1063  N   GLU    66      59.040  71.660  60.080  1.00  0.00            
ATOM   1064  H   GLU    66      60.030  71.480  60.080  1.00  0.00            
ATOM   1065  CA  GLU    66      58.150  70.610  59.670  1.00  0.00            
ATOM   1066  HA  GLU    66      57.310  71.080  59.150  1.00  0.00            
ATOM   1067  CB  GLU    66      58.710  69.690  58.600  1.00  0.00            
ATOM   1068  HB2 GLU    66      59.660  69.400  59.030  1.00  0.00            
ATOM   1069  HB3 GLU    66      58.040  68.890  58.300  1.00  0.00            
ATOM   1070  CG  GLU    66      59.100  70.440  57.300  1.00  0.00            
ATOM   1071  HG2 GLU    66      58.200  70.770  56.790  1.00  0.00            
ATOM   1072  HG3 GLU    66      59.560  71.400  57.570  1.00  0.00            
ATOM   1073  CD  GLU    66      60.050  69.780  56.390  1.00  0.00            
ATOM   1074  OE1 GLU    66      60.410  68.610  56.560  1.00  0.00            
ATOM   1075  OE2 GLU    66      60.560  70.550  55.560  1.00  0.00            
ATOM   1076  C   GLU    66      57.480  69.890  60.870  1.00  0.00            
ATOM   1077  O   GLU    66      56.720  68.930  60.660  1.00  0.00            
ATOM   1078  N   ASP    67      57.650  70.330  62.140  1.00  0.00            
ATOM   1079  H   ASP    67      58.210  71.150  62.320  1.00  0.00            
ATOM   1080  CA  ASP    67      57.050  69.760  63.360  1.00  0.00            
ATOM   1081  HA  ASP    67      56.030  69.460  63.110  1.00  0.00            
ATOM   1082  CB  ASP    67      57.820  68.480  63.870  1.00  0.00            
ATOM   1083  HB2 ASP    67      57.960  67.700  63.120  1.00  0.00            
ATOM   1084  HB3 ASP    67      58.830  68.830  64.120  1.00  0.00            
ATOM   1085  CG  ASP    67      57.190  67.780  65.100  1.00  0.00            
ATOM   1086  OD1 ASP    67      57.950  67.200  65.870  1.00  0.00            
ATOM   1087  OD2 ASP    67      55.980  67.950  65.280  1.00  0.00            
ATOM   1088  C   ASP    67      56.940  70.820  64.440  1.00  0.00            
ATOM   1089  O   ASP    67      57.940  71.490  64.720  1.00  0.00            
ATOM   1090  N   LEU    68      55.820  70.860  65.110  1.00  0.00            
ATOM   1091  H   LEU    68      55.110  70.160  65.000  1.00  0.00            
ATOM   1092  CA  LEU    68      55.680  72.010  66.040  1.00  0.00            
ATOM   1093  HA  LEU    68      56.150  72.890  65.580  1.00  0.00            
ATOM   1094  CB  LEU    68      54.250  72.270  66.400  1.00  0.00            
ATOM   1095  HB2 LEU    68      53.840  71.410  66.920  1.00  0.00            
ATOM   1096  HB3 LEU    68      54.320  73.030  67.190  1.00  0.00            
ATOM   1097  CG  LEU    68      53.410  72.750  65.210  1.00  0.00            
ATOM   1098  HG  LEU    68      54.040  73.150  64.420  1.00  0.00            
ATOM   1099  CD1 LEU    68      52.490  71.670  64.580  1.00  0.00            
ATOM   1100 1HD1 LEU    68      51.910  71.250  65.400  1.00  0.00            
ATOM   1101 2HD1 LEU    68      51.940  72.120  63.750  1.00  0.00            
ATOM   1102 3HD1 LEU    68      53.260  70.960  64.280  1.00  0.00            
ATOM   1103  CD2 LEU    68      52.350  73.860  65.580  1.00  0.00            
ATOM   1104 1HD2 LEU    68      52.820  74.690  66.110  1.00  0.00            
ATOM   1105 2HD2 LEU    68      51.900  74.290  64.680  1.00  0.00            
ATOM   1106 3HD2 LEU    68      51.470  73.600  66.170  1.00  0.00            
ATOM   1107  C   LEU    68      56.560  71.850  67.270  1.00  0.00            
ATOM   1108  O   LEU    68      56.900  72.890  67.880  1.00  0.00            
ATOM   1109  N   ASP    69      56.820  70.660  67.740  1.00  0.00            
ATOM   1110  H   ASP    69      56.350  69.880  67.300  1.00  0.00            
ATOM   1111  CA  ASP    69      57.660  70.370  68.920  1.00  0.00            
ATOM   1112  HA  ASP    69      57.470  71.050  69.760  1.00  0.00            
ATOM   1113  CB  ASP    69      57.330  68.970  69.440  1.00  0.00            
ATOM   1114  HB2 ASP    69      56.240  68.920  69.530  1.00  0.00            
ATOM   1115  HB3 ASP    69      57.600  68.260  68.650  1.00  0.00            
ATOM   1116  CG  ASP    69      57.900  68.500  70.700  1.00  0.00            
ATOM   1117  OD1 ASP    69      58.320  67.320  70.830  1.00  0.00            
ATOM   1118  OD2 ASP    69      57.990  69.390  71.560  1.00  0.00            
ATOM   1119  C   ASP    69      59.220  70.470  68.730  1.00  0.00            
ATOM   1120  O   ASP    69      60.020  69.940  69.510  1.00  0.00            
ATOM   1121  N   VAL    70      59.660  71.120  67.640  1.00  0.00            
ATOM   1122  H   VAL    70      59.060  71.650  67.020  1.00  0.00            
ATOM   1123  CA  VAL    70      61.080  71.460  67.380  1.00  0.00            
ATOM   1124  HA  VAL    70      61.710  70.880  68.060  1.00  0.00            
ATOM   1125  CB  VAL    70      61.410  70.990  65.880  1.00  0.00            
ATOM   1126  HB  VAL    70      60.790  71.600  65.230  1.00  0.00            
ATOM   1127  CG1 VAL    70      62.890  71.420  65.620  1.00  0.00            
ATOM   1128 1HG1 VAL    70      63.010  72.490  65.750  1.00  0.00            
ATOM   1129 2HG1 VAL    70      63.610  71.000  66.320  1.00  0.00            
ATOM   1130 3HG1 VAL    70      63.170  71.160  64.600  1.00  0.00            
ATOM   1131  CG2 VAL    70      61.210  69.500  65.550  1.00  0.00            
ATOM   1132 1HG2 VAL    70      61.430  69.260  64.510  1.00  0.00            
ATOM   1133 2HG2 VAL    70      61.870  68.870  66.150  1.00  0.00            
ATOM   1134 3HG2 VAL    70      60.170  69.230  65.700  1.00  0.00            
ATOM   1135  C   VAL    70      61.400  73.000  67.640  1.00  0.00            
ATOM   1136  O   VAL    70      60.520  73.750  67.240  1.00  0.00            
ATOM   1137  N   LEU    71      62.450  73.380  68.360  1.00  0.00            
ATOM   1138  H   LEU    71      63.100  72.700  68.720  1.00  0.00            
ATOM   1139  CA  LEU    71      62.560  74.720  68.890  1.00  0.00            
ATOM   1140  HA  LEU    71      61.610  74.970  69.370  1.00  0.00            
ATOM   1141  CB  LEU    71      63.470  74.650  70.140  1.00  0.00            
ATOM   1142  HB2 LEU    71      64.390  74.170  69.780  1.00  0.00            
ATOM   1143  HB3 LEU    71      63.660  75.680  70.440  1.00  0.00            
ATOM   1144  CG  LEU    71      62.880  73.810  71.320  1.00  0.00            
ATOM   1145  HG  LEU    71      62.420  72.940  70.850  1.00  0.00            
ATOM   1146  CD1 LEU    71      63.950  73.320  72.250  1.00  0.00            
ATOM   1147 1HD1 LEU    71      64.430  72.510  71.700  1.00  0.00            
ATOM   1148 2HD1 LEU    71      64.520  74.180  72.600  1.00  0.00            
ATOM   1149 3HD1 LEU    71      63.410  72.850  73.080  1.00  0.00            
ATOM   1150  CD2 LEU    71      61.860  74.660  72.060  1.00  0.00            
ATOM   1151 1HD2 LEU    71      62.490  75.300  72.680  1.00  0.00            
ATOM   1152 2HD2 LEU    71      61.220  75.200  71.380  1.00  0.00            
ATOM   1153 3HD2 LEU    71      61.260  74.080  72.770  1.00  0.00            
ATOM   1154  C   LEU    71      62.790  75.860  67.800  1.00  0.00            
ATOM   1155  O   LEU    71      63.300  75.630  66.650  1.00  0.00            
ATOM   1156  N   GLY    72      62.210  76.980  68.130  1.00  0.00            
ATOM   1157  H   GLY    72      61.800  77.050  69.050  1.00  0.00            
ATOM   1158  CA  GLY    72      62.360  78.190  67.310  1.00  0.00            
ATOM   1159  HA2 GLY    72      62.110  79.060  67.920  1.00  0.00            
ATOM   1160  HA3 GLY    72      63.360  78.210  66.870  1.00  0.00            
ATOM   1161  C   GLY    72      61.280  78.250  66.180  1.00  0.00            
ATOM   1162  O   GLY    72      61.630  78.710  65.090  1.00  0.00            
ATOM   1163  N   LEU    73      60.050  77.780  66.440  1.00  0.00            
ATOM   1164  H   LEU    73      59.790  77.320  67.300  1.00  0.00            
ATOM   1165  CA  LEU    73      58.910  77.760  65.510  1.00  0.00            
ATOM   1166  HA  LEU    73      59.210  77.350  64.540  1.00  0.00            
ATOM   1167  CB  LEU    73      57.790  76.840  66.030  1.00  0.00            
ATOM   1168  HB2 LEU    73      58.240  75.870  66.260  1.00  0.00            
ATOM   1169  HB3 LEU    73      57.420  77.220  66.980  1.00  0.00            
ATOM   1170  CG  LEU    73      56.570  76.460  65.190  1.00  0.00            
ATOM   1171  HG  LEU    73      56.040  77.350  64.850  1.00  0.00            
ATOM   1172  CD1 LEU    73      56.990  75.790  63.870  1.00  0.00            
ATOM   1173 1HD1 LEU    73      56.190  75.750  63.140  1.00  0.00            
ATOM   1174 2HD1 LEU    73      57.750  76.380  63.350  1.00  0.00            
ATOM   1175 3HD1 LEU    73      57.380  74.790  64.070  1.00  0.00            
ATOM   1176  CD2 LEU    73      55.660  75.590  66.110  1.00  0.00            
ATOM   1177 1HD2 LEU    73      54.980  75.050  65.450  1.00  0.00            
ATOM   1178 2HD2 LEU    73      56.320  74.890  66.620  1.00  0.00            
ATOM   1179 3HD2 LEU    73      55.170  76.140  66.910  1.00  0.00            
ATOM   1180  C   LEU    73      58.420  79.150  65.040  1.00  0.00            
ATOM   1181  O   LEU    73      57.960  79.870  65.880  1.00  0.00            
ATOM   1182  N   THR    74      58.520  79.560  63.740  1.00  0.00            
ATOM   1183  H   THR    74      58.940  78.910  63.100  1.00  0.00            
ATOM   1184  CA  THR    74      58.390  80.990  63.250  1.00  0.00            
ATOM   1185  HA  THR    74      58.920  81.610  63.970  1.00  0.00            
ATOM   1186  CB  THR    74      58.960  81.120  61.820  1.00  0.00            
ATOM   1187  HB  THR    74      58.510  80.340  61.190  1.00  0.00            
ATOM   1188  CG2 THR    74      58.750  82.370  61.030  1.00  0.00            
ATOM   1189 1HG2 THR    74      59.280  83.110  61.630  1.00  0.00            
ATOM   1190 2HG2 THR    74      59.130  82.320  60.010  1.00  0.00            
ATOM   1191 3HG2 THR    74      57.720  82.690  60.820  1.00  0.00            
ATOM   1192  OG1 THR    74      60.350  80.850  61.740  1.00  0.00            
ATOM   1193  HG1 THR    74      60.480  79.940  62.010  1.00  0.00            
ATOM   1194  C   THR    74      56.920  81.430  63.220  1.00  0.00            
ATOM   1195  O   THR    74      56.610  82.540  63.620  1.00  0.00            
ATOM   1196  N   PHE    75      56.000  80.530  62.860  1.00  0.00            
ATOM   1197  H   PHE    75      56.380  79.630  62.600  1.00  0.00            
ATOM   1198  CA  PHE    75      54.520  80.790  62.960  1.00  0.00            
ATOM   1199  HA  PHE    75      54.240  81.370  63.840  1.00  0.00            
ATOM   1200  CB  PHE    75      53.940  81.540  61.810  1.00  0.00            
ATOM   1201  HB2 PHE    75      54.280  82.570  61.770  1.00  0.00            
ATOM   1202  HB3 PHE    75      54.240  81.070  60.870  1.00  0.00            
ATOM   1203  CG  PHE    75      52.470  81.900  61.830  1.00  0.00            
ATOM   1204  CD1 PHE    75      52.080  82.980  62.630  1.00  0.00            
ATOM   1205  HD1 PHE    75      52.860  83.540  63.130  1.00  0.00            
ATOM   1206  CE1 PHE    75      50.780  83.340  62.820  1.00  0.00            
ATOM   1207  HE1 PHE    75      50.670  84.190  63.480  1.00  0.00            
ATOM   1208  CZ  PHE    75      49.750  82.590  62.210  1.00  0.00            
ATOM   1209  HZ  PHE    75      48.700  82.810  62.360  1.00  0.00            
ATOM   1210  CE2 PHE    75      50.090  81.480  61.390  1.00  0.00            
ATOM   1211  HE2 PHE    75      49.270  80.930  60.960  1.00  0.00            
ATOM   1212  CD2 PHE    75      51.490  81.130  61.170  1.00  0.00            
ATOM   1213  HD2 PHE    75      51.780  80.270  60.600  1.00  0.00            
ATOM   1214  C   PHE    75      53.690  79.560  63.080  1.00  0.00            
ATOM   1215  O   PHE    75      53.960  78.610  62.400  1.00  0.00            
ATOM   1216  N   ARG    76      52.590  79.580  63.880  1.00  0.00            
ATOM   1217  H   ARG    76      52.470  80.350  64.530  1.00  0.00            
ATOM   1218  CA  ARG    76      51.580  78.450  64.040  1.00  0.00            
ATOM   1219  HA  ARG    76      51.490  77.810  63.160  1.00  0.00            
ATOM   1220  CB  ARG    76      51.940  77.470  65.210  1.00  0.00            
ATOM   1221  HB2 ARG    76      51.320  76.580  65.210  1.00  0.00            
ATOM   1222  HB3 ARG    76      52.950  77.170  64.950  1.00  0.00            
ATOM   1223  CG  ARG    76      51.960  78.050  66.660  1.00  0.00            
ATOM   1224  HG2 ARG    76      52.850  78.690  66.680  1.00  0.00            
ATOM   1225  HG3 ARG    76      51.130  78.690  66.960  1.00  0.00            
ATOM   1226  CD  ARG    76      52.170  76.970  67.760  1.00  0.00            
ATOM   1227  HD2 ARG    76      53.040  76.360  67.520  1.00  0.00            
ATOM   1228  HD3 ARG    76      52.260  77.350  68.780  1.00  0.00            
ATOM   1229  NE  ARG    76      51.010  76.060  67.850  1.00  0.00            
ATOM   1230  HE  ARG    76      50.120  76.280  67.440  1.00  0.00            
ATOM   1231  CZ  ARG    76      50.980  74.990  68.620  1.00  0.00            
ATOM   1232  NH1 ARG    76      52.020  74.440  69.240  1.00  0.00            
ATOM   1233 1HH1 ARG    76      52.830  75.030  69.370  1.00  0.00            
ATOM   1234 2HH1 ARG    76      51.900  73.700  69.910  1.00  0.00            
ATOM   1235  NH2 ARG    76      49.850  74.440  68.850  1.00  0.00            
ATOM   1236 1HH2 ARG    76      48.970  74.930  68.790  1.00  0.00            
ATOM   1237 2HH2 ARG    76      49.660  73.590  69.360  1.00  0.00            
ATOM   1238  C   ARG    76      50.180  79.110  64.420  1.00  0.00            
ATOM   1239  O   ARG    76      50.100  80.170  64.990  1.00  0.00            
ATOM   1240  N   LYS    77      49.120  78.360  64.150  1.00  0.00            
ATOM   1241  H   LYS    77      49.350  77.440  63.820  1.00  0.00            
ATOM   1242  CA  LYS    77      47.760  78.660  64.620  1.00  0.00            
ATOM   1243  HA  LYS    77      47.750  79.120  65.610  1.00  0.00            
ATOM   1244  CB  LYS    77      47.060  79.570  63.570  1.00  0.00            
ATOM   1245  HB2 LYS    77      47.750  80.340  63.230  1.00  0.00            
ATOM   1246  HB3 LYS    77      46.780  78.970  62.700  1.00  0.00            
ATOM   1247  CG  LYS    77      45.760  80.220  64.120  1.00  0.00            
ATOM   1248  HG2 LYS    77      45.240  79.450  64.690  1.00  0.00            
ATOM   1249  HG3 LYS    77      46.060  80.960  64.850  1.00  0.00            
ATOM   1250  CD  LYS    77      44.770  80.880  63.180  1.00  0.00            
ATOM   1251  HD2 LYS    77      45.060  81.890  62.900  1.00  0.00            
ATOM   1252  HD3 LYS    77      44.690  80.250  62.290  1.00  0.00            
ATOM   1253  CE  LYS    77      43.380  81.010  63.720  1.00  0.00            
ATOM   1254  HE2 LYS    77      42.670  81.560  63.090  1.00  0.00            
ATOM   1255  HE3 LYS    77      43.070  79.980  63.890  1.00  0.00            
ATOM   1256  NZ  LYS    77      43.420  81.770  64.980  1.00  0.00            
ATOM   1257  HZ1 LYS    77      43.820  82.680  64.810  1.00  0.00            
ATOM   1258  HZ2 LYS    77      42.470  81.840  65.320  1.00  0.00            
ATOM   1259  HZ3 LYS    77      43.920  81.290  65.710  1.00  0.00            
ATOM   1260  C   LYS    77      46.890  77.440  64.770  1.00  0.00            
ATOM   1261  O   LYS    77      46.890  76.510  63.900  1.00  0.00            
ATOM   1262  N   ASP    78      46.390  77.330  65.990  1.00  0.00            
ATOM   1263  H   ASP    78      46.440  78.070  66.670  1.00  0.00            
ATOM   1264  CA  ASP    78      45.520  76.230  66.260  1.00  0.00            
ATOM   1265  HA  ASP    78      46.060  75.280  66.290  1.00  0.00            
ATOM   1266  CB  ASP    78      45.140  76.460  67.720  1.00  0.00            
ATOM   1267  HB2 ASP    78      44.840  77.500  67.840  1.00  0.00            
ATOM   1268  HB3 ASP    78      44.340  75.830  68.110  1.00  0.00            
ATOM   1269  CG  ASP    78      46.320  76.190  68.690  1.00  0.00            
ATOM   1270  OD1 ASP    78      47.420  75.770  68.300  1.00  0.00            
ATOM   1271  OD2 ASP    78      46.070  76.390  69.890  1.00  0.00            
ATOM   1272  C   ASP    78      44.280  76.080  65.440  1.00  0.00            
ATOM   1273  O   ASP    78      43.550  77.020  65.190  1.00  0.00            
ATOM   1274  N   LEU    79      43.960  74.860  64.980  1.00  0.00            
ATOM   1275  H   LEU    79      44.660  74.160  65.210  1.00  0.00            
ATOM   1276  CA  LEU    79      42.800  74.450  64.100  1.00  0.00            
ATOM   1277  HA  LEU    79      42.270  75.350  63.780  1.00  0.00            
ATOM   1278  CB  LEU    79      43.300  73.770  62.820  1.00  0.00            
ATOM   1279  HB2 LEU    79      43.770  72.850  63.150  1.00  0.00            
ATOM   1280  HB3 LEU    79      42.380  73.590  62.270  1.00  0.00            
ATOM   1281  CG  LEU    79      44.220  74.690  62.010  1.00  0.00            
ATOM   1282  HG  LEU    79      45.140  74.900  62.550  1.00  0.00            
ATOM   1283  CD1 LEU    79      44.610  74.060  60.610  1.00  0.00            
ATOM   1284 1HD1 LEU    79      43.750  73.770  60.010  1.00  0.00            
ATOM   1285 2HD1 LEU    79      45.130  74.820  60.020  1.00  0.00            
ATOM   1286 3HD1 LEU    79      45.250  73.200  60.800  1.00  0.00            
ATOM   1287  CD2 LEU    79      43.760  76.070  61.480  1.00  0.00            
ATOM   1288 1HD2 LEU    79      44.560  76.630  60.990  1.00  0.00            
ATOM   1289 2HD2 LEU    79      42.910  75.800  60.870  1.00  0.00            
ATOM   1290 3HD2 LEU    79      43.500  76.660  62.360  1.00  0.00            
ATOM   1291  C   LEU    79      41.700  73.750  64.940  1.00  0.00            
ATOM   1292  O   LEU    79      40.510  74.050  64.700  1.00  0.00            
ATOM   1293  N   PHE    80      42.070  72.750  65.730  1.00  0.00            
ATOM   1294  H   PHE    80      43.060  72.580  65.840  1.00  0.00            
ATOM   1295  CA  PHE    80      41.130  72.010  66.510  1.00  0.00            
ATOM   1296  HA  PHE    80      40.280  72.680  66.660  1.00  0.00            
ATOM   1297  CB  PHE    80      40.610  70.730  65.840  1.00  0.00            
ATOM   1298  HB2 PHE    80      39.940  70.980  65.030  1.00  0.00            
ATOM   1299  HB3 PHE    80      41.450  70.180  65.400  1.00  0.00            
ATOM   1300  CG  PHE    80      39.920  69.700  66.750  1.00  0.00            
ATOM   1301  CD1 PHE    80      38.530  69.820  67.090  1.00  0.00            
ATOM   1302  HD1 PHE    80      38.050  70.770  66.880  1.00  0.00            
ATOM   1303  CE1 PHE    80      37.950  68.880  67.890  1.00  0.00            
ATOM   1304  HE1 PHE    80      36.880  68.920  68.050  1.00  0.00            
ATOM   1305  CZ  PHE    80      38.730  67.820  68.420  1.00  0.00            
ATOM   1306  HZ  PHE    80      38.260  67.080  69.050  1.00  0.00            
ATOM   1307  CE2 PHE    80      40.050  67.660  68.080  1.00  0.00            
ATOM   1308  HE2 PHE    80      40.560  66.840  68.560  1.00  0.00            
ATOM   1309  CD2 PHE    80      40.670  68.660  67.280  1.00  0.00            
ATOM   1310  HD2 PHE    80      41.750  68.740  67.240  1.00  0.00            
ATOM   1311  C   PHE    80      41.700  71.690  67.920  1.00  0.00            
ATOM   1312  O   PHE    80      42.890  71.450  68.000  1.00  0.00            
ATOM   1313  N   VAL    81      40.880  71.450  68.960  1.00  0.00            
ATOM   1314  H   VAL    81      39.900  71.420  68.720  1.00  0.00            
ATOM   1315  CA  VAL    81      41.310  70.900  70.240  1.00  0.00            
ATOM   1316  HA  VAL    81      42.200  70.310  70.040  1.00  0.00            
ATOM   1317  CB  VAL    81      41.840  72.050  71.160  1.00  0.00            
ATOM   1318  HB  VAL    81      42.710  72.420  70.620  1.00  0.00            
ATOM   1319  CG1 VAL    81      40.870  73.200  71.380  1.00  0.00            
ATOM   1320 1HG1 VAL    81      39.980  72.830  71.880  1.00  0.00            
ATOM   1321 2HG1 VAL    81      41.390  73.910  72.030  1.00  0.00            
ATOM   1322 3HG1 VAL    81      40.590  73.700  70.450  1.00  0.00            
ATOM   1323  CG2 VAL    81      42.360  71.510  72.560  1.00  0.00            
ATOM   1324 1HG2 VAL    81      41.550  71.000  73.090  1.00  0.00            
ATOM   1325 2HG2 VAL    81      43.160  70.780  72.410  1.00  0.00            
ATOM   1326 3HG2 VAL    81      42.740  72.260  73.250  1.00  0.00            
ATOM   1327  C   VAL    81      40.250  70.100  70.970  1.00  0.00            
ATOM   1328  O   VAL    81      39.070  70.470  70.900  1.00  0.00            
ATOM   1329  N   ALA    82      40.600  69.080  71.690  1.00  0.00            
ATOM   1330  H   ALA    82      41.510  68.730  71.460  1.00  0.00            
ATOM   1331  CA  ALA    82      39.620  68.370  72.630  1.00  0.00            
ATOM   1332  HA  ALA    82      38.890  69.120  72.940  1.00  0.00            
ATOM   1333  CB  ALA    82      38.770  67.380  71.860  1.00  0.00            
ATOM   1334  HB1 ALA    82      38.330  66.590  72.470  1.00  0.00            
ATOM   1335  HB2 ALA    82      37.970  67.840  71.270  1.00  0.00            
ATOM   1336  HB3 ALA    82      39.460  66.840  71.210  1.00  0.00            
ATOM   1337  C   ALA    82      40.410  67.720  73.750  1.00  0.00            
ATOM   1338  O   ALA    82      41.670  67.510  73.610  1.00  0.00            
ATOM   1339  N   ASN    83      39.730  67.200  74.760  1.00  0.00            
ATOM   1340  H   ASN    83      38.730  67.350  74.780  1.00  0.00            
ATOM   1341  CA  ASN    83      40.260  66.310  75.820  1.00  0.00            
ATOM   1342  HA  ASN    83      41.040  65.700  75.350  1.00  0.00            
ATOM   1343  CB  ASN    83      41.060  67.170  76.890  1.00  0.00            
ATOM   1344  HB2 ASN    83      41.600  66.470  77.520  1.00  0.00            
ATOM   1345  HB3 ASN    83      41.730  67.860  76.370  1.00  0.00            
ATOM   1346  CG  ASN    83      40.240  68.100  77.780  1.00  0.00            
ATOM   1347  OD1 ASN    83      39.450  67.710  78.610  1.00  0.00            
ATOM   1348  ND2 ASN    83      40.330  69.400  77.500  1.00  0.00            
ATOM   1349 1HD2 ASN    83      39.630  69.980  77.950  1.00  0.00            
ATOM   1350 2HD2 ASN    83      41.050  69.730  76.880  1.00  0.00            
ATOM   1351  C   ASN    83      39.250  65.380  76.550  1.00  0.00            
ATOM   1352  O   ASN    83      38.020  65.580  76.320  1.00  0.00            
ATOM   1353  N   VAL    84      39.740  64.510  77.440  1.00  0.00            
ATOM   1354  H   VAL    84      40.710  64.460  77.690  1.00  0.00            
ATOM   1355  CA  VAL    84      38.940  63.520  78.090  1.00  0.00            
ATOM   1356  HA  VAL    84      38.110  64.070  78.530  1.00  0.00            
ATOM   1357  CB  VAL    84      38.490  62.400  77.100  1.00  0.00            
ATOM   1358  HB  VAL    84      38.140  62.850  76.160  1.00  0.00            
ATOM   1359  CG1 VAL    84      39.720  61.620  76.630  1.00  0.00            
ATOM   1360 1HG1 VAL    84      39.460  61.120  75.690  1.00  0.00            
ATOM   1361 2HG1 VAL    84      40.570  62.300  76.700  1.00  0.00            
ATOM   1362 3HG1 VAL    84      39.830  60.790  77.330  1.00  0.00            
ATOM   1363  CG2 VAL    84      37.470  61.480  77.560  1.00  0.00            
ATOM   1364 1HG2 VAL    84      37.390  60.610  76.910  1.00  0.00            
ATOM   1365 2HG2 VAL    84      37.650  61.160  78.590  1.00  0.00            
ATOM   1366 3HG2 VAL    84      36.500  61.960  77.450  1.00  0.00            
ATOM   1367  C   VAL    84      39.580  63.080  79.330  1.00  0.00            
ATOM   1368  O   VAL    84      40.830  63.040  79.500  1.00  0.00            
ATOM   1369  N   GLN    85      38.660  62.900  80.360  1.00  0.00            
ATOM   1370  H   GLN    85      37.670  62.930  80.150  1.00  0.00            
ATOM   1371  CA  GLN    85      39.150  63.190  81.780  1.00  0.00            
ATOM   1372  HA  GLN    85      40.150  62.790  81.930  1.00  0.00            
ATOM   1373  CB  GLN    85      39.300  64.720  82.040  1.00  0.00            
ATOM   1374  HB2 GLN    85      40.070  64.990  82.770  1.00  0.00            
ATOM   1375  HB3 GLN    85      39.630  65.140  81.090  1.00  0.00            
ATOM   1376  CG  GLN    85      38.040  65.410  82.350  1.00  0.00            
ATOM   1377  HG2 GLN    85      37.380  65.240  81.510  1.00  0.00            
ATOM   1378  HG3 GLN    85      37.570  64.920  83.200  1.00  0.00            
ATOM   1379  CD  GLN    85      38.350  66.890  82.700  1.00  0.00            
ATOM   1380  OE1 GLN    85      38.130  67.370  83.800  1.00  0.00            
ATOM   1381  NE2 GLN    85      38.900  67.690  81.800  1.00  0.00            
ATOM   1382 1HE2 GLN    85      39.090  68.630  82.100  1.00  0.00            
ATOM   1383 2HE2 GLN    85      38.670  67.570  80.830  1.00  0.00            
ATOM   1384  C   GLN    85      38.470  62.440  82.880  1.00  0.00            
ATOM   1385  O   GLN    85      38.590  62.680  84.100  1.00  0.00            
ATOM   1386  N   SER    86      37.680  61.450  82.470  1.00  0.00            
ATOM   1387  H   SER    86      37.490  61.360  81.480  1.00  0.00            
ATOM   1388  CA  SER    86      36.870  60.560  83.340  1.00  0.00            
ATOM   1389  HA  SER    86      37.380  60.470  84.290  1.00  0.00            
ATOM   1390  CB  SER    86      35.530  61.220  83.780  1.00  0.00            
ATOM   1391  HB2 SER    86      35.890  62.020  84.420  1.00  0.00            
ATOM   1392  HB3 SER    86      35.010  61.380  82.830  1.00  0.00            
ATOM   1393  OG  SER    86      34.780  60.350  84.570  1.00  0.00            
ATOM   1394  HG  SER    86      35.320  60.020  85.280  1.00  0.00            
ATOM   1395  C   SER    86      36.560  59.170  82.760  1.00  0.00            
ATOM   1396  O   SER    86      36.290  59.040  81.600  1.00  0.00            
ATOM   1397  N   PHE    87      36.710  58.120  83.560  1.00  0.00            
ATOM   1398  H   PHE    87      36.860  58.350  84.530  1.00  0.00            
ATOM   1399  CA  PHE    87      36.700  56.720  83.220  1.00  0.00            
ATOM   1400  HA  PHE    87      36.230  56.620  82.230  1.00  0.00            
ATOM   1401  CB  PHE    87      38.180  56.220  83.010  1.00  0.00            
ATOM   1402  HB2 PHE    87      38.610  56.200  84.010  1.00  0.00            
ATOM   1403  HB3 PHE    87      38.250  55.200  82.610  1.00  0.00            
ATOM   1404  CG  PHE    87      39.000  57.240  82.210  1.00  0.00            
ATOM   1405  CD1 PHE    87      38.820  57.460  80.810  1.00  0.00            
ATOM   1406  HD1 PHE    87      38.190  56.800  80.230  1.00  0.00            
ATOM   1407  CE1 PHE    87      39.380  58.570  80.090  1.00  0.00            
ATOM   1408  HE1 PHE    87      39.340  58.720  79.020  1.00  0.00            
ATOM   1409  CZ  PHE    87      40.240  59.370  80.860  1.00  0.00            
ATOM   1410  HZ  PHE    87      40.630  60.290  80.450  1.00  0.00            
ATOM   1411  CE2 PHE    87      40.310  59.310  82.270  1.00  0.00            
ATOM   1412  HE2 PHE    87      40.800  60.070  82.850  1.00  0.00            
ATOM   1413  CD2 PHE    87      39.780  58.200  82.930  1.00  0.00            
ATOM   1414  HD2 PHE    87      40.100  58.120  83.960  1.00  0.00            
ATOM   1415  C   PHE    87      35.930  55.830  84.150  1.00  0.00            
ATOM   1416  O   PHE    87      36.500  54.990  84.810  1.00  0.00            
ATOM   1417  N   PRO    88      34.550  55.900  84.150  1.00  0.00            
ATOM   1418  CD  PRO    88      33.740  56.700  83.340  1.00  0.00            
ATOM   1419  HD2 PRO    88      33.580  56.250  82.370  1.00  0.00            
ATOM   1420  HD3 PRO    88      34.220  57.660  83.140  1.00  0.00            
ATOM   1421  CG  PRO    88      32.430  56.830  84.060  1.00  0.00            
ATOM   1422  HG2 PRO    88      31.610  57.110  83.390  1.00  0.00            
ATOM   1423  HG3 PRO    88      32.470  57.570  84.860  1.00  0.00            
ATOM   1424  CB  PRO    88      32.310  55.480  84.750  1.00  0.00            
ATOM   1425  HB2 PRO    88      31.870  54.780  84.050  1.00  0.00            
ATOM   1426  HB3 PRO    88      31.650  55.400  85.620  1.00  0.00            
ATOM   1427  CA  PRO    88      33.760  55.130  85.010  1.00  0.00            
ATOM   1428  HA  PRO    88      34.000  55.360  86.050  1.00  0.00            
ATOM   1429  C   PRO    88      33.990  53.600  84.810  1.00  0.00            
ATOM   1430  O   PRO    88      34.110  53.180  83.680  1.00  0.00            
ATOM   1431  N   PRO    89      34.010  52.850  85.900  1.00  0.00            
ATOM   1432  CD  PRO    89      33.970  53.180  87.340  1.00  0.00            
ATOM   1433  HD2 PRO    89      33.030  53.650  87.620  1.00  0.00            
ATOM   1434  HD3 PRO    89      34.800  53.840  87.560  1.00  0.00            
ATOM   1435  CG  PRO    89      34.110  51.830  88.150  1.00  0.00            
ATOM   1436  HG2 PRO    89      33.150  51.340  88.320  1.00  0.00            
ATOM   1437  HG3 PRO    89      34.610  51.920  89.110  1.00  0.00            
ATOM   1438  CB  PRO    89      34.930  51.050  87.060  1.00  0.00            
ATOM   1439  HB2 PRO    89      34.970  49.960  87.130  1.00  0.00            
ATOM   1440  HB3 PRO    89      35.950  51.380  86.860  1.00  0.00            
ATOM   1441  CA  PRO    89      34.230  51.380  85.760  1.00  0.00            
ATOM   1442  HA  PRO    89      34.950  51.120  84.990  1.00  0.00            
ATOM   1443  C   PRO    89      32.880  50.640  85.580  1.00  0.00            
ATOM   1444  O   PRO    89      32.860  49.440  85.140  1.00  0.00            
ATOM   1445  N   ALA    90      31.730  51.230  85.740  1.00  0.00            
ATOM   1446  H   ALA    90      31.770  52.140  86.150  1.00  0.00            
ATOM   1447  CA  ALA    90      30.380  50.760  85.370  1.00  0.00            
ATOM   1448  HA  ALA    90      30.260  49.720  85.660  1.00  0.00            
ATOM   1449  CB  ALA    90      29.400  51.700  86.120  1.00  0.00            
ATOM   1450  HB1 ALA    90      29.700  52.700  85.820  1.00  0.00            
ATOM   1451  HB2 ALA    90      28.370  51.530  85.790  1.00  0.00            
ATOM   1452  HB3 ALA    90      29.690  51.710  87.170  1.00  0.00            
ATOM   1453  C   ALA    90      30.170  50.900  83.850  1.00  0.00            
ATOM   1454  O   ALA    90      30.860  51.690  83.260  1.00  0.00            
ATOM   1455  N   PRO    91      29.230  50.090  83.270  1.00  0.00            
ATOM   1456  CD  PRO    91      28.470  49.000  83.970  1.00  0.00            
ATOM   1457  HD2 PRO    91      27.790  49.440  84.700  1.00  0.00            
ATOM   1458  HD3 PRO    91      29.160  48.270  84.400  1.00  0.00            
ATOM   1459  CG  PRO    91      27.710  48.320  82.860  1.00  0.00            
ATOM   1460  HG2 PRO    91      26.660  48.600  82.940  1.00  0.00            
ATOM   1461  HG3 PRO    91      27.840  47.240  82.910  1.00  0.00            
ATOM   1462  CB  PRO    91      28.230  48.730  81.570  1.00  0.00            
ATOM   1463  HB2 PRO    91      27.380  48.970  80.930  1.00  0.00            
ATOM   1464  HB3 PRO    91      28.910  47.980  81.150  1.00  0.00            
ATOM   1465  CA  PRO    91      29.070  50.050  81.790  1.00  0.00            
ATOM   1466  HA  PRO    91      30.100  49.900  81.460  1.00  0.00            
ATOM   1467  C   PRO    91      28.590  51.310  81.060  1.00  0.00            
ATOM   1468  O   PRO    91      28.930  51.520  79.830  1.00  0.00            
ATOM   1469  N   GLU    92      28.050  52.300  81.740  1.00  0.00            
ATOM   1470  H   GLU    92      28.090  52.340  82.750  1.00  0.00            
ATOM   1471  CA  GLU    92      27.260  53.400  81.180  1.00  0.00            
ATOM   1472  HA  GLU    92      26.840  53.080  80.230  1.00  0.00            
ATOM   1473  CB  GLU    92      26.120  53.720  82.110  1.00  0.00            
ATOM   1474  HB2 GLU    92      25.660  52.770  82.390  1.00  0.00            
ATOM   1475  HB3 GLU    92      26.500  54.110  83.050  1.00  0.00            
ATOM   1476  CG  GLU    92      24.980  54.590  81.490  1.00  0.00            
ATOM   1477  HG2 GLU    92      24.300  54.720  82.330  1.00  0.00            
ATOM   1478  HG3 GLU    92      25.330  55.620  81.330  1.00  0.00            
ATOM   1479  CD  GLU    92      24.480  53.990  80.210  1.00  0.00            
ATOM   1480  OE1 GLU    92      24.700  54.630  79.170  1.00  0.00            
ATOM   1481  OE2 GLU    92      23.950  52.850  80.180  1.00  0.00            
ATOM   1482  C   GLU    92      28.050  54.660  80.890  1.00  0.00            
ATOM   1483  O   GLU    92      29.120  54.890  81.480  1.00  0.00            
ATOM   1484  N   ASP    93      27.490  55.550  79.980  1.00  0.00            
ATOM   1485  H   ASP    93      26.570  55.290  79.660  1.00  0.00            
ATOM   1486  CA  ASP    93      27.990  56.870  79.580  1.00  0.00            
ATOM   1487  HA  ASP    93      27.430  57.180  78.710  1.00  0.00            
ATOM   1488  CB  ASP    93      27.880  57.890  80.710  1.00  0.00            
ATOM   1489  HB2 ASP    93      28.560  57.610  81.520  1.00  0.00            
ATOM   1490  HB3 ASP    93      28.130  58.850  80.260  1.00  0.00            
ATOM   1491  CG  ASP    93      26.560  58.010  81.340  1.00  0.00            
ATOM   1492  OD1 ASP    93      26.430  58.080  82.540  1.00  0.00            
ATOM   1493  OD2 ASP    93      25.630  58.070  80.550  1.00  0.00            
ATOM   1494  C   ASP    93      29.430  56.730  79.080  1.00  0.00            
ATOM   1495  O   ASP    93      30.140  57.710  79.130  1.00  0.00            
ATOM   1496  N   LYS    94      29.800  55.630  78.400  1.00  0.00            
ATOM   1497  H   LYS    94      29.170  54.850  78.440  1.00  0.00            
ATOM   1498  CA  LYS    94      31.080  55.360  77.730  1.00  0.00            
ATOM   1499  HA  LYS    94      31.340  56.290  77.220  1.00  0.00            
ATOM   1500  CB  LYS    94      32.110  54.950  78.800  1.00  0.00            
ATOM   1501  HB2 LYS    94      33.140  55.000  78.450  1.00  0.00            
ATOM   1502  HB3 LYS    94      32.040  55.640  79.650  1.00  0.00            
ATOM   1503  CG  LYS    94      31.800  53.540  79.340  1.00  0.00            
ATOM   1504  HG2 LYS    94      30.780  53.480  79.700  1.00  0.00            
ATOM   1505  HG3 LYS    94      31.830  52.810  78.520  1.00  0.00            
ATOM   1506  CD  LYS    94      32.830  53.080  80.400  1.00  0.00            
ATOM   1507  HD2 LYS    94      33.820  53.230  79.990  1.00  0.00            
ATOM   1508  HD3 LYS    94      32.650  53.720  81.260  1.00  0.00            
ATOM   1509  CE  LYS    94      32.490  51.670  80.810  1.00  0.00            
ATOM   1510  HE2 LYS    94      31.510  51.610  81.280  1.00  0.00            
ATOM   1511  HE3 LYS    94      32.590  51.030  79.930  1.00  0.00            
ATOM   1512  NZ  LYS    94      33.320  51.150  81.910  1.00  0.00            
ATOM   1513  HZ1 LYS    94      32.790  50.460  82.420  1.00  0.00            
ATOM   1514  HZ2 LYS    94      34.180  50.830  81.480  1.00  0.00            
ATOM   1515  HZ3 LYS    94      33.450  51.920  82.560  1.00  0.00            
ATOM   1516  C   LYS    94      31.000  54.310  76.600  1.00  0.00            
ATOM   1517  O   LYS    94      30.020  53.590  76.460  1.00  0.00            
ATOM   1518  N   LYS    95      32.020  54.270  75.770  1.00  0.00            
ATOM   1519  H   LYS    95      32.700  55.010  75.810  1.00  0.00            
ATOM   1520  CA  LYS    95      31.970  53.430  74.570  1.00  0.00            
ATOM   1521  HA  LYS    95      31.010  53.520  74.070  1.00  0.00            
ATOM   1522  CB  LYS    95      33.100  53.760  73.580  1.00  0.00            
ATOM   1523  HB2 LYS    95      33.380  54.800  73.480  1.00  0.00            
ATOM   1524  HB3 LYS    95      33.950  53.250  74.030  1.00  0.00            
ATOM   1525  CG  LYS    95      32.680  53.260  72.190  1.00  0.00            
ATOM   1526  HG2 LYS    95      32.570  52.170  72.170  1.00  0.00            
ATOM   1527  HG3 LYS    95      31.740  53.730  71.910  1.00  0.00            
ATOM   1528  CD  LYS    95      33.710  53.700  71.160  1.00  0.00            
ATOM   1529  HD2 LYS    95      33.930  54.770  71.170  1.00  0.00            
ATOM   1530  HD3 LYS    95      34.600  53.080  71.260  1.00  0.00            
ATOM   1531  CE  LYS    95      33.140  53.500  69.770  1.00  0.00            
ATOM   1532  HE2 LYS    95      32.950  52.450  69.560  1.00  0.00            
ATOM   1533  HE3 LYS    95      32.170  53.990  69.690  1.00  0.00            
ATOM   1534  NZ  LYS    95      34.080  53.990  68.780  1.00  0.00            
ATOM   1535  HZ1 LYS    95      33.940  53.660  67.830  1.00  0.00            
ATOM   1536  HZ2 LYS    95      34.080  54.990  68.660  1.00  0.00            
ATOM   1537  HZ3 LYS    95      35.060  53.820  68.990  1.00  0.00            
ATOM   1538  C   LYS    95      32.010  51.890  74.970  1.00  0.00            
ATOM   1539  O   LYS    95      33.010  51.470  75.570  1.00  0.00            
ATOM   1540  N   PRO    96      31.030  51.100  74.610  1.00  0.00            
ATOM   1541  CD  PRO    96      29.830  51.520  73.800  1.00  0.00            
ATOM   1542  HD2 PRO    96      30.080  51.380  72.750  1.00  0.00            
ATOM   1543  HD3 PRO    96      29.400  52.500  74.020  1.00  0.00            
ATOM   1544  CG  PRO    96      28.780  50.340  74.060  1.00  0.00            
ATOM   1545  HG2 PRO    96      28.130  50.330  73.180  1.00  0.00            
ATOM   1546  HG3 PRO    96      28.280  50.580  75.000  1.00  0.00            
ATOM   1547  CB  PRO    96      29.690  49.110  74.280  1.00  0.00            
ATOM   1548  HB2 PRO    96      29.920  48.470  73.430  1.00  0.00            
ATOM   1549  HB3 PRO    96      28.990  48.520  74.870  1.00  0.00            
ATOM   1550  CA  PRO    96      30.940  49.650  74.950  1.00  0.00            
ATOM   1551  HA  PRO    96      30.920  49.390  76.010  1.00  0.00            
ATOM   1552  C   PRO    96      32.090  48.880  74.300  1.00  0.00            
ATOM   1553  O   PRO    96      32.360  49.180  73.120  1.00  0.00            
ATOM   1554  N   LEU    97      32.870  48.110  75.080  1.00  0.00            
ATOM   1555  H   LEU    97      32.630  48.060  76.060  1.00  0.00            
ATOM   1556  CA  LEU    97      34.060  47.450  74.620  1.00  0.00            
ATOM   1557  HA  LEU    97      34.730  48.170  74.150  1.00  0.00            
ATOM   1558  CB  LEU    97      34.790  46.960  75.880  1.00  0.00            
ATOM   1559  HB2 LEU    97      34.070  46.790  76.680  1.00  0.00            
ATOM   1560  HB3 LEU    97      35.300  46.020  75.670  1.00  0.00            
ATOM   1561  CG  LEU    97      35.680  47.900  76.640  1.00  0.00            
ATOM   1562  HG  LEU    97      35.140  48.750  77.070  1.00  0.00            
ATOM   1563  CD1 LEU    97      36.440  47.330  77.790  1.00  0.00            
ATOM   1564 1HD1 LEU    97      37.030  48.160  78.200  1.00  0.00            
ATOM   1565 2HD1 LEU    97      35.750  46.920  78.520  1.00  0.00            
ATOM   1566 3HD1 LEU    97      37.150  46.570  77.480  1.00  0.00            
ATOM   1567  CD2 LEU    97      36.710  48.450  75.700  1.00  0.00            
ATOM   1568 1HD2 LEU    97      37.210  47.670  75.120  1.00  0.00            
ATOM   1569 2HD2 LEU    97      36.210  49.170  75.050  1.00  0.00            
ATOM   1570 3HD2 LEU    97      37.430  49.070  76.230  1.00  0.00            
ATOM   1571  C   LEU    97      33.800  46.340  73.610  1.00  0.00            
ATOM   1572  O   LEU    97      32.950  45.510  73.870  1.00  0.00            
ATOM   1573  N   THR    98      34.480  46.380  72.410  1.00  0.00            
ATOM   1574  H   THR    98      35.130  47.150  72.320  1.00  0.00            
ATOM   1575  CA  THR    98      34.320  45.410  71.260  1.00  0.00            
ATOM   1576  HA  THR    98      34.300  44.370  71.580  1.00  0.00            
ATOM   1577  CB  THR    98      32.990  45.510  70.520  1.00  0.00            
ATOM   1578  HB  THR    98      32.140  45.350  71.180  1.00  0.00            
ATOM   1579  CG2 THR    98      32.850  46.870  69.860  1.00  0.00            
ATOM   1580 1HG2 THR    98      33.130  47.660  70.560  1.00  0.00            
ATOM   1581 2HG2 THR    98      33.540  47.080  69.040  1.00  0.00            
ATOM   1582 3HG2 THR    98      31.800  46.990  69.580  1.00  0.00            
ATOM   1583  OG1 THR    98      32.880  44.580  69.440  1.00  0.00            
ATOM   1584  HG1 THR    98      32.750  43.660  69.680  1.00  0.00            
ATOM   1585  C   THR    98      35.560  45.490  70.350  1.00  0.00            
ATOM   1586  O   THR    98      36.490  46.230  70.670  1.00  0.00            
ATOM   1587  N   ARG    99      35.680  44.540  69.390  1.00  0.00            
ATOM   1588  H   ARG    99      34.900  43.920  69.230  1.00  0.00            
ATOM   1589  CA  ARG    99      36.900  44.330  68.580  1.00  0.00            
ATOM   1590  HA  ARG    99      36.950  43.320  68.190  1.00  0.00            
ATOM   1591  CB  ARG    99      36.920  45.220  67.290  1.00  0.00            
ATOM   1592  HB2 ARG    99      36.770  46.270  67.530  1.00  0.00            
ATOM   1593  HB3 ARG    99      37.760  44.940  66.650  1.00  0.00            
ATOM   1594  CG  ARG    99      35.840  44.740  66.420  1.00  0.00            
ATOM   1595  HG2 ARG    99      35.840  43.660  66.260  1.00  0.00            
ATOM   1596  HG3 ARG    99      34.890  44.970  66.890  1.00  0.00            
ATOM   1597  CD  ARG    99      35.900  45.480  65.090  1.00  0.00            
ATOM   1598  HD2 ARG    99      35.820  46.560  65.090  1.00  0.00            
ATOM   1599  HD3 ARG    99      36.840  45.180  64.620  1.00  0.00            
ATOM   1600  NE  ARG    99      34.810  44.970  64.220  1.00  0.00            
ATOM   1601  HE  ARG    99      34.940  44.080  63.760  1.00  0.00            
ATOM   1602  CZ  ARG    99      33.560  45.360  64.390  1.00  0.00            
ATOM   1603  NH1 ARG    99      33.200  46.320  65.200  1.00  0.00            
ATOM   1604 1HH1 ARG    99      33.890  46.900  65.650  1.00  0.00            
ATOM   1605 2HH1 ARG    99      32.250  46.450  65.520  1.00  0.00            
ATOM   1606  NH2 ARG    99      32.530  44.760  63.890  1.00  0.00            
ATOM   1607 1HH2 ARG    99      32.740  44.030  63.220  1.00  0.00            
ATOM   1608 2HH2 ARG    99      31.600  45.120  64.060  1.00  0.00            
ATOM   1609  C   ARG    99      38.230  44.280  69.320  1.00  0.00            
ATOM   1610  O   ARG    99      38.370  43.690  70.380  1.00  0.00            
ATOM   1611  N   LEU   100      39.200  45.040  68.830  1.00  0.00            
ATOM   1612  H   LEU   100      38.950  45.420  67.930  1.00  0.00            
ATOM   1613  CA  LEU   100      40.610  45.220  69.320  1.00  0.00            
ATOM   1614  HA  LEU   100      41.020  44.210  69.390  1.00  0.00            
ATOM   1615  CB  LEU   100      41.320  46.020  68.240  1.00  0.00            
ATOM   1616  HB2 LEU   100      41.390  45.340  67.390  1.00  0.00            
ATOM   1617  HB3 LEU   100      40.820  46.920  67.870  1.00  0.00            
ATOM   1618  CG  LEU   100      42.760  46.490  68.640  1.00  0.00            
ATOM   1619  HG  LEU   100      43.200  45.690  69.240  1.00  0.00            
ATOM   1620  CD1 LEU   100      43.580  46.710  67.350  1.00  0.00            
ATOM   1621 1HD1 LEU   100      43.570  45.790  66.760  1.00  0.00            
ATOM   1622 2HD1 LEU   100      43.190  47.570  66.800  1.00  0.00            
ATOM   1623 3HD1 LEU   100      44.620  46.970  67.530  1.00  0.00            
ATOM   1624  CD2 LEU   100      42.890  47.850  69.340  1.00  0.00            
ATOM   1625 1HD2 LEU   100      43.800  48.400  69.090  1.00  0.00            
ATOM   1626 2HD2 LEU   100      41.970  48.370  69.100  1.00  0.00            
ATOM   1627 3HD2 LEU   100      42.790  47.670  70.410  1.00  0.00            
ATOM   1628  C   LEU   100      40.600  45.820  70.760  1.00  0.00            
ATOM   1629  O   LEU   100      41.290  45.190  71.630  1.00  0.00            
ATOM   1630  N   GLN   101      39.960  46.940  71.000  1.00  0.00            
ATOM   1631  H   GLN   101      39.680  47.510  70.220  1.00  0.00            
ATOM   1632  CA  GLN   101      39.950  47.670  72.290  1.00  0.00            
ATOM   1633  HA  GLN   101      40.970  48.000  72.480  1.00  0.00            
ATOM   1634  CB  GLN   101      38.920  48.780  72.250  1.00  0.00            
ATOM   1635  HB2 GLN   101      38.050  48.330  71.760  1.00  0.00            
ATOM   1636  HB3 GLN   101      38.640  49.040  73.280  1.00  0.00            
ATOM   1637  CG  GLN   101      39.360  50.010  71.460  1.00  0.00            
ATOM   1638  HG2 GLN   101      39.740  49.770  70.470  1.00  0.00            
ATOM   1639  HG3 GLN   101      38.500  50.640  71.220  1.00  0.00            
ATOM   1640  CD  GLN   101      40.370  50.960  72.070  1.00  0.00            
ATOM   1641  OE1 GLN   101      41.570  50.890  71.940  1.00  0.00            
ATOM   1642  NE2 GLN   101      39.820  51.860  72.900  1.00  0.00            
ATOM   1643 1HE2 GLN   101      40.300  52.650  73.310  1.00  0.00            
ATOM   1644 2HE2 GLN   101      38.810  51.880  73.000  1.00  0.00            
ATOM   1645  C   GLN   101      39.570  46.730  73.540  1.00  0.00            
ATOM   1646  O   GLN   101      40.160  46.840  74.590  1.00  0.00            
ATOM   1647  N   GLU   102      38.590  45.840  73.370  1.00  0.00            
ATOM   1648  H   GLU   102      38.190  45.710  72.460  1.00  0.00            
ATOM   1649  CA  GLU   102      38.090  44.840  74.310  1.00  0.00            
ATOM   1650  HA  GLU   102      37.810  45.220  75.290  1.00  0.00            
ATOM   1651  CB  GLU   102      36.930  44.010  73.730  1.00  0.00            
ATOM   1652  HB2 GLU   102      36.060  44.640  73.540  1.00  0.00            
ATOM   1653  HB3 GLU   102      37.280  43.700  72.750  1.00  0.00            
ATOM   1654  CG  GLU   102      36.370  42.780  74.420  1.00  0.00            
ATOM   1655  HG2 GLU   102      37.230  42.190  74.750  1.00  0.00            
ATOM   1656  HG3 GLU   102      35.840  43.030  75.340  1.00  0.00            
ATOM   1657  CD  GLU   102      35.540  41.810  73.520  1.00  0.00            
ATOM   1658  OE1 GLU   102      34.690  42.350  72.790  1.00  0.00            
ATOM   1659  OE2 GLU   102      35.750  40.580  73.530  1.00  0.00            
ATOM   1660  C   GLU   102      39.230  43.840  74.630  1.00  0.00            
ATOM   1661  O   GLU   102      39.750  43.890  75.730  1.00  0.00            
ATOM   1662  N   ARG   103      39.810  43.160  73.590  1.00  0.00            
ATOM   1663  H   ARG   103      39.470  43.540  72.710  1.00  0.00            
ATOM   1664  CA  ARG   103      40.960  42.190  73.690  1.00  0.00            
ATOM   1665  HA  ARG   103      40.680  41.310  74.270  1.00  0.00            
ATOM   1666  CB  ARG   103      41.500  41.790  72.290  1.00  0.00            
ATOM   1667  HB2 ARG   103      41.770  42.660  71.710  1.00  0.00            
ATOM   1668  HB3 ARG   103      42.440  41.260  72.430  1.00  0.00            
ATOM   1669  CG  ARG   103      40.440  40.840  71.580  1.00  0.00            
ATOM   1670  HG2 ARG   103      40.430  39.800  71.920  1.00  0.00            
ATOM   1671  HG3 ARG   103      39.470  41.270  71.790  1.00  0.00            
ATOM   1672  CD  ARG   103      40.790  40.960  70.130  1.00  0.00            
ATOM   1673  HD2 ARG   103      40.620  41.980  69.770  1.00  0.00            
ATOM   1674  HD3 ARG   103      41.810  40.590  70.030  1.00  0.00            
ATOM   1675  NE  ARG   103      40.040  40.090  69.260  1.00  0.00            
ATOM   1676  HE  ARG   103      40.420  39.210  68.940  1.00  0.00            
ATOM   1677  CZ  ARG   103      38.770  40.240  68.890  1.00  0.00            
ATOM   1678  NH1 ARG   103      37.940  41.090  69.390  1.00  0.00            
ATOM   1679 1HH1 ARG   103      38.180  41.760  70.110  1.00  0.00            
ATOM   1680 2HH1 ARG   103      36.960  40.990  69.150  1.00  0.00            
ATOM   1681  NH2 ARG   103      38.230  39.460  68.010  1.00  0.00            
ATOM   1682 1HH2 ARG   103      38.810  38.680  67.730  1.00  0.00            
ATOM   1683 2HH2 ARG   103      37.280  39.510  67.680  1.00  0.00            
ATOM   1684  C   ARG   103      42.160  42.830  74.400  1.00  0.00            
ATOM   1685  O   ARG   103      42.800  42.240  75.270  1.00  0.00            
ATOM   1686  N   LEU   104      42.430  44.110  74.190  1.00  0.00            
ATOM   1687  H   LEU   104      41.900  44.570  73.460  1.00  0.00            
ATOM   1688  CA  LEU   104      43.530  44.910  74.820  1.00  0.00            
ATOM   1689  HA  LEU   104      44.480  44.390  74.650  1.00  0.00            
ATOM   1690  CB  LEU   104      43.700  46.200  73.970  1.00  0.00            
ATOM   1691  HB2 LEU   104      44.010  45.900  72.970  1.00  0.00            
ATOM   1692  HB3 LEU   104      42.710  46.630  73.850  1.00  0.00            
ATOM   1693  CG  LEU   104      44.670  47.280  74.490  1.00  0.00            
ATOM   1694  HG  LEU   104      44.190  47.650  75.400  1.00  0.00            
ATOM   1695  CD1 LEU   104      46.080  46.850  74.660  1.00  0.00            
ATOM   1696 1HD1 LEU   104      46.400  46.220  73.830  1.00  0.00            
ATOM   1697 2HD1 LEU   104      46.780  47.680  74.770  1.00  0.00            
ATOM   1698 3HD1 LEU   104      46.070  46.290  75.590  1.00  0.00            
ATOM   1699  CD2 LEU   104      44.750  48.380  73.470  1.00  0.00            
ATOM   1700 1HD2 LEU   104      43.730  48.710  73.280  1.00  0.00            
ATOM   1701 2HD2 LEU   104      45.270  49.260  73.860  1.00  0.00            
ATOM   1702 3HD2 LEU   104      45.150  47.980  72.540  1.00  0.00            
ATOM   1703  C   LEU   104      43.240  45.300  76.240  1.00  0.00            
ATOM   1704  O   LEU   104      44.090  45.140  77.070  1.00  0.00            
ATOM   1705  N   ILE   105      42.080  45.640  76.650  1.00  0.00            
ATOM   1706  H   ILE   105      41.330  45.710  75.970  1.00  0.00            
ATOM   1707  CA  ILE   105      41.720  45.870  78.080  1.00  0.00            
ATOM   1708  HA  ILE   105      42.510  46.450  78.560  1.00  0.00            
ATOM   1709  CB  ILE   105      40.520  46.800  78.140  1.00  0.00            
ATOM   1710  HB  ILE   105      39.780  46.410  77.440  1.00  0.00            
ATOM   1711  CG2 ILE   105      39.780  46.840  79.480  1.00  0.00            
ATOM   1712 1HG2 ILE   105      38.940  47.540  79.420  1.00  0.00            
ATOM   1713 2HG2 ILE   105      39.370  45.840  79.630  1.00  0.00            
ATOM   1714 3HG2 ILE   105      40.380  47.160  80.340  1.00  0.00            
ATOM   1715  CG1 ILE   105      40.810  48.220  77.600  1.00  0.00            
ATOM   1716 2HG1 ILE   105      41.360  47.980  76.690  1.00  0.00            
ATOM   1717 3HG1 ILE   105      39.860  48.650  77.290  1.00  0.00            
ATOM   1718  CD1 ILE   105      41.680  49.210  78.430  1.00  0.00            
ATOM   1719 1HD1 ILE   105      41.200  49.440  79.380  1.00  0.00            
ATOM   1720 2HD1 ILE   105      42.700  48.840  78.500  1.00  0.00            
ATOM   1721 3HD1 ILE   105      41.850  50.160  77.930  1.00  0.00            
ATOM   1722  C   ILE   105      41.640  44.540  78.890  1.00  0.00            
ATOM   1723  O   ILE   105      41.790  44.520  80.110  1.00  0.00            
ATOM   1724  N   LYS   106      41.360  43.410  78.210  1.00  0.00            
ATOM   1725  H   LYS   106      41.060  43.470  77.250  1.00  0.00            
ATOM   1726  CA  LYS   106      41.510  42.110  78.930  1.00  0.00            
ATOM   1727  HA  LYS   106      40.930  42.100  79.860  1.00  0.00            
ATOM   1728  CB  LYS   106      41.020  41.010  77.990  1.00  0.00            
ATOM   1729  HB2 LYS   106      41.360  41.220  76.970  1.00  0.00            
ATOM   1730  HB3 LYS   106      41.370  40.070  78.410  1.00  0.00            
ATOM   1731  CG  LYS   106      39.530  41.080  77.950  1.00  0.00            
ATOM   1732  HG2 LYS   106      39.170  41.000  78.970  1.00  0.00            
ATOM   1733  HG3 LYS   106      39.230  42.070  77.620  1.00  0.00            
ATOM   1734  CD  LYS   106      38.810  40.210  76.980  1.00  0.00            
ATOM   1735  HD2 LYS   106      39.190  40.340  75.970  1.00  0.00            
ATOM   1736  HD3 LYS   106      38.900  39.160  77.270  1.00  0.00            
ATOM   1737  CE  LYS   106      37.340  40.570  77.090  1.00  0.00            
ATOM   1738  HE2 LYS   106      36.960  40.500  78.110  1.00  0.00            
ATOM   1739  HE3 LYS   106      37.230  41.630  76.850  1.00  0.00            
ATOM   1740  NZ  LYS   106      36.540  39.740  76.120  1.00  0.00            
ATOM   1741  HZ1 LYS   106      36.750  38.750  76.130  1.00  0.00            
ATOM   1742  HZ2 LYS   106      35.570  39.640  76.380  1.00  0.00            
ATOM   1743  HZ3 LYS   106      36.570  40.020  75.150  1.00  0.00            
ATOM   1744  C   LYS   106      42.890  41.790  79.380  1.00  0.00            
ATOM   1745  O   LYS   106      43.230  41.060  80.330  1.00  0.00            
ATOM   1746  N   LYS   107      43.770  42.280  78.510  1.00  0.00            
ATOM   1747  H   LYS   107      43.450  42.940  77.820  1.00  0.00            
ATOM   1748  CA  LYS   107      45.220  42.050  78.640  1.00  0.00            
ATOM   1749  HA  LYS   107      45.340  41.040  79.020  1.00  0.00            
ATOM   1750  CB  LYS   107      45.970  42.220  77.290  1.00  0.00            
ATOM   1751  HB2 LYS   107      45.340  41.850  76.470  1.00  0.00            
ATOM   1752  HB3 LYS   107      45.950  43.290  77.090  1.00  0.00            
ATOM   1753  CG  LYS   107      47.390  41.640  77.110  1.00  0.00            
ATOM   1754  HG2 LYS   107      47.690  41.990  76.130  1.00  0.00            
ATOM   1755  HG3 LYS   107      48.110  42.130  77.770  1.00  0.00            
ATOM   1756  CD  LYS   107      47.520  40.140  77.230  1.00  0.00            
ATOM   1757  HD2 LYS   107      48.530  39.750  77.160  1.00  0.00            
ATOM   1758  HD3 LYS   107      47.190  39.860  78.240  1.00  0.00            
ATOM   1759  CE  LYS   107      46.600  39.500  76.280  1.00  0.00            
ATOM   1760  HE2 LYS   107      45.550  39.670  76.510  1.00  0.00            
ATOM   1761  HE3 LYS   107      46.700  39.920  75.280  1.00  0.00            
ATOM   1762  NZ  LYS   107      47.040  38.100  76.090  1.00  0.00            
ATOM   1763  HZ1 LYS   107      48.030  38.190  75.890  1.00  0.00            
ATOM   1764  HZ2 LYS   107      47.000  37.560  76.940  1.00  0.00            
ATOM   1765  HZ3 LYS   107      46.450  37.680  75.390  1.00  0.00            
ATOM   1766  C   LYS   107      45.890  42.980  79.670  1.00  0.00            
ATOM   1767  O   LYS   107      46.300  42.530  80.750  1.00  0.00            
ATOM   1768  N   LEU   108      45.740  44.300  79.470  1.00  0.00            
ATOM   1769  H   LEU   108      45.310  44.530  78.580  1.00  0.00            
ATOM   1770  CA  LEU   108      46.240  45.360  80.320  1.00  0.00            
ATOM   1771  HA  LEU   108      47.280  45.200  80.620  1.00  0.00            
ATOM   1772  CB  LEU   108      46.190  46.710  79.550  1.00  0.00            
ATOM   1773  HB2 LEU   108      45.140  46.800  79.280  1.00  0.00            
ATOM   1774  HB3 LEU   108      46.390  47.530  80.240  1.00  0.00            
ATOM   1775  CG  LEU   108      47.090  46.740  78.350  1.00  0.00            
ATOM   1776  HG  LEU   108      46.790  46.050  77.560  1.00  0.00            
ATOM   1777  CD1 LEU   108      46.860  48.160  77.820  1.00  0.00            
ATOM   1778 1HD1 LEU   108      47.420  48.120  76.890  1.00  0.00            
ATOM   1779 2HD1 LEU   108      45.810  48.400  77.710  1.00  0.00            
ATOM   1780 3HD1 LEU   108      47.280  48.920  78.480  1.00  0.00            
ATOM   1781  CD2 LEU   108      48.630  46.620  78.740  1.00  0.00            
ATOM   1782 1HD2 LEU   108      48.910  47.510  79.300  1.00  0.00            
ATOM   1783 2HD2 LEU   108      48.890  45.760  79.360  1.00  0.00            
ATOM   1784 3HD2 LEU   108      49.290  46.800  77.900  1.00  0.00            
ATOM   1785  C   LEU   108      45.550  45.430  81.630  1.00  0.00            
ATOM   1786  O   LEU   108      44.340  45.240  81.690  1.00  0.00            
ATOM   1787  N   GLY   109      46.240  45.740  82.690  1.00  0.00            
ATOM   1788  H   GLY   109      47.190  45.970  82.450  1.00  0.00            
ATOM   1789  CA  GLY   109      45.770  45.900  84.030  1.00  0.00            
ATOM   1790  HA2 GLY   109      45.210  45.020  84.350  1.00  0.00            
ATOM   1791  HA3 GLY   109      46.610  45.920  84.720  1.00  0.00            
ATOM   1792  C   GLY   109      44.910  47.170  84.280  1.00  0.00            
ATOM   1793  O   GLY   109      44.850  48.080  83.430  1.00  0.00            
ATOM   1794  N   GLU   110      44.370  47.220  85.550  1.00  0.00            
ATOM   1795  H   GLU   110      44.630  46.440  86.140  1.00  0.00            
ATOM   1796  CA  GLU   110      43.500  48.290  85.900  1.00  0.00            
ATOM   1797  HA  GLU   110      42.750  48.340  85.110  1.00  0.00            
ATOM   1798  CB  GLU   110      42.760  47.890  87.200  1.00  0.00            
ATOM   1799  HB2 GLU   110      41.860  48.500  87.190  1.00  0.00            
ATOM   1800  HB3 GLU   110      42.420  46.860  87.160  1.00  0.00            
ATOM   1801  CG  GLU   110      43.530  48.070  88.510  1.00  0.00            
ATOM   1802  HG2 GLU   110      43.910  49.090  88.610  1.00  0.00            
ATOM   1803  HG3 GLU   110      42.900  47.950  89.400  1.00  0.00            
ATOM   1804  CD  GLU   110      44.690  47.100  88.780  1.00  0.00            
ATOM   1805  OE1 GLU   110      45.780  47.560  89.290  1.00  0.00            
ATOM   1806  OE2 GLU   110      44.540  45.890  88.420  1.00  0.00            
ATOM   1807  C   GLU   110      44.150  49.650  86.070  1.00  0.00            
ATOM   1808  O   GLU   110      43.390  50.590  86.170  1.00  0.00            
ATOM   1809  N   HIE   111      45.480  49.800  85.910  1.00  0.00            
ATOM   1810  H   HIE   111      46.010  48.950  85.790  1.00  0.00            
ATOM   1811  CA  HIE   111      46.200  51.030  85.620  1.00  0.00            
ATOM   1812  HA  HIE   111      45.660  51.770  86.210  1.00  0.00            
ATOM   1813  CB  HIE   111      47.620  50.840  86.180  1.00  0.00            
ATOM   1814  HB2 HIE   111      48.250  51.690  85.940  1.00  0.00            
ATOM   1815  HB3 HIE   111      47.620  50.560  87.240  1.00  0.00            
ATOM   1816  CG  HIE   111      48.370  49.720  85.420  1.00  0.00            
ATOM   1817  ND1 HIE   111      48.170  48.360  85.690  1.00  0.00            
ATOM   1818  CE1 HIE   111      49.090  47.700  84.920  1.00  0.00            
ATOM   1819  HE1 HIE   111      49.120  46.620  84.910  1.00  0.00            
ATOM   1820  NE2 HIE   111      49.840  48.620  84.300  1.00  0.00            
ATOM   1821  HE2 HIE   111      50.620  48.440  83.690  1.00  0.00            
ATOM   1822  CD2 HIE   111      49.500  49.890  84.680  1.00  0.00            
ATOM   1823  HD2 HIE   111      50.030  50.830  84.610  1.00  0.00            
ATOM   1824  C   HIE   111      46.150  51.560  84.210  1.00  0.00            
ATOM   1825  O   HIE   111      46.830  52.530  83.870  1.00  0.00            
ATOM   1826  N   ALA   112      45.370  50.870  83.330  1.00  0.00            
ATOM   1827  H   ALA   112      44.930  50.010  83.630  1.00  0.00            
ATOM   1828  CA  ALA   112      45.110  51.250  81.940  1.00  0.00            
ATOM   1829  HA  ALA   112      45.630  52.190  81.750  1.00  0.00            
ATOM   1830  CB  ALA   112      45.700  50.150  81.020  1.00  0.00            
ATOM   1831  HB1 ALA   112      46.710  49.820  81.260  1.00  0.00            
ATOM   1832  HB2 ALA   112      44.930  49.390  81.140  1.00  0.00            
ATOM   1833  HB3 ALA   112      45.590  50.490  79.980  1.00  0.00            
ATOM   1834  C   ALA   112      43.590  51.550  81.680  1.00  0.00            
ATOM   1835  O   ALA   112      42.670  50.880  82.170  1.00  0.00            
ATOM   1836  N   TYR   113      43.280  52.510  80.760  1.00  0.00            
ATOM   1837  H   TYR   113      44.090  53.000  80.410  1.00  0.00            
ATOM   1838  CA  TYR   113      42.010  53.200  80.720  1.00  0.00            
ATOM   1839  HA  TYR   113      41.120  52.670  81.080  1.00  0.00            
ATOM   1840  CB  TYR   113      42.080  54.390  81.630  1.00  0.00            
ATOM   1841  HB2 TYR   113      42.620  55.190  81.120  1.00  0.00            
ATOM   1842  HB3 TYR   113      41.030  54.700  81.670  1.00  0.00            
ATOM   1843  CG  TYR   113      42.540  54.200  83.010  1.00  0.00            
ATOM   1844  CD1 TYR   113      43.890  54.450  83.310  1.00  0.00            
ATOM   1845  HD1 TYR   113      44.570  54.570  82.470  1.00  0.00            
ATOM   1846  CE1 TYR   113      44.340  54.500  84.610  1.00  0.00            
ATOM   1847  HE1 TYR   113      45.360  54.720  84.850  1.00  0.00            
ATOM   1848  CZ  TYR   113      43.450  54.290  85.680  1.00  0.00            
ATOM   1849  OH  TYR   113      43.960  54.030  86.910  1.00  0.00            
ATOM   1850  HH  TYR   113      43.280  54.010  87.590  1.00  0.00            
ATOM   1851  CE2 TYR   113      42.070  53.980  85.380  1.00  0.00            
ATOM   1852  HE2 TYR   113      41.360  53.950  86.190  1.00  0.00            
ATOM   1853  CD2 TYR   113      41.640  53.910  84.030  1.00  0.00            
ATOM   1854  HD2 TYR   113      40.600  53.710  83.800  1.00  0.00            
ATOM   1855  C   TYR   113      41.750  53.610  79.260  1.00  0.00            
ATOM   1856  O   TYR   113      42.620  54.220  78.560  1.00  0.00            
ATOM   1857  N   PRO   114      40.570  53.200  78.720  1.00  0.00            
ATOM   1858  CD  PRO   114      39.550  52.430  79.270  1.00  0.00            
ATOM   1859  HD2 PRO   114      39.180  52.980  80.140  1.00  0.00            
ATOM   1860  HD3 PRO   114      40.000  51.500  79.620  1.00  0.00            
ATOM   1861  CG  PRO   114      38.470  52.130  78.240  1.00  0.00            
ATOM   1862  HG2 PRO   114      37.600  52.670  78.610  1.00  0.00            
ATOM   1863  HG3 PRO   114      38.320  51.060  78.100  1.00  0.00            
ATOM   1864  CB  PRO   114      39.060  52.620  76.940  1.00  0.00            
ATOM   1865  HB2 PRO   114      38.380  53.210  76.330  1.00  0.00            
ATOM   1866  HB3 PRO   114      39.520  51.810  76.380  1.00  0.00            
ATOM   1867  CA  PRO   114      40.220  53.540  77.320  1.00  0.00            
ATOM   1868  HA  PRO   114      41.100  53.460  76.690  1.00  0.00            
ATOM   1869  C   PRO   114      39.730  55.020  77.190  1.00  0.00            
ATOM   1870  O   PRO   114      39.220  55.590  78.160  1.00  0.00            
ATOM   1871  N   PHE   115      39.770  55.570  75.990  1.00  0.00            
ATOM   1872  H   PHE   115      40.230  55.050  75.260  1.00  0.00            
ATOM   1873  CA  PHE   115      39.330  56.910  75.590  1.00  0.00            
ATOM   1874  HA  PHE   115      38.510  57.230  76.240  1.00  0.00            
ATOM   1875  CB  PHE   115      40.520  57.870  75.810  1.00  0.00            
ATOM   1876  HB2 PHE   115      40.080  58.850  75.620  1.00  0.00            
ATOM   1877  HB3 PHE   115      40.870  57.750  76.830  1.00  0.00            
ATOM   1878  CG  PHE   115      41.680  57.690  74.820  1.00  0.00            
ATOM   1879  CD1 PHE   115      41.560  58.220  73.510  1.00  0.00            
ATOM   1880  HD1 PHE   115      40.730  58.760  73.080  1.00  0.00            
ATOM   1881  CE1 PHE   115      42.640  58.000  72.660  1.00  0.00            
ATOM   1882  HE1 PHE   115      42.520  58.300  71.630  1.00  0.00            
ATOM   1883  CZ  PHE   115      43.820  57.440  73.060  1.00  0.00            
ATOM   1884  HZ  PHE   115      44.600  57.300  72.320  1.00  0.00            
ATOM   1885  CE2 PHE   115      43.960  56.940  74.380  1.00  0.00            
ATOM   1886  HE2 PHE   115      44.810  56.370  74.730  1.00  0.00            
ATOM   1887  CD2 PHE   115      42.840  57.050  75.240  1.00  0.00            
ATOM   1888  HD2 PHE   115      42.900  56.650  76.240  1.00  0.00            
ATOM   1889  C   PHE   115      38.760  56.830  74.180  1.00  0.00            
ATOM   1890  O   PHE   115      39.080  55.840  73.480  1.00  0.00            
ATOM   1891  N   THR   116      37.960  57.820  73.840  1.00  0.00            
ATOM   1892  H   THR   116      37.870  58.580  74.500  1.00  0.00            
ATOM   1893  CA  THR   116      37.720  58.000  72.390  1.00  0.00            
ATOM   1894  HA  THR   116      38.560  57.620  71.810  1.00  0.00            
ATOM   1895  CB  THR   116      36.520  57.140  71.870  1.00  0.00            
ATOM   1896  HB  THR   116      36.730  56.070  71.830  1.00  0.00            
ATOM   1897  CG2 THR   116      35.270  57.270  72.690  1.00  0.00            
ATOM   1898 1HG2 THR   116      34.460  56.670  72.270  1.00  0.00            
ATOM   1899 2HG2 THR   116      35.380  56.860  73.690  1.00  0.00            
ATOM   1900 3HG2 THR   116      34.900  58.290  72.730  1.00  0.00            
ATOM   1901  OG1 THR   116      36.200  57.570  70.540  1.00  0.00            
ATOM   1902  HG1 THR   116      36.250  56.780  69.990  1.00  0.00            
ATOM   1903  C   THR   116      37.470  59.440  71.980  1.00  0.00            
ATOM   1904  O   THR   116      36.960  60.230  72.800  1.00  0.00            
ATOM   1905  N   PHE   117      37.780  59.880  70.720  1.00  0.00            
ATOM   1906  H   PHE   117      38.160  59.170  70.100  1.00  0.00            
ATOM   1907  CA  PHE   117      37.450  61.140  70.170  1.00  0.00            
ATOM   1908  HA  PHE   117      36.920  61.730  70.920  1.00  0.00            
ATOM   1909  CB  PHE   117      38.760  61.910  69.850  1.00  0.00            
ATOM   1910  HB2 PHE   117      39.320  61.290  69.150  1.00  0.00            
ATOM   1911  HB3 PHE   117      38.370  62.850  69.460  1.00  0.00            
ATOM   1912  CG  PHE   117      39.700  62.160  71.030  1.00  0.00            
ATOM   1913  CD1 PHE   117      40.660  61.210  71.410  1.00  0.00            
ATOM   1914  HD1 PHE   117      40.810  60.240  70.950  1.00  0.00            
ATOM   1915  CE1 PHE   117      41.640  61.470  72.430  1.00  0.00            
ATOM   1916  HE1 PHE   117      42.420  60.760  72.640  1.00  0.00            
ATOM   1917  CZ  PHE   117      41.610  62.680  73.110  1.00  0.00            
ATOM   1918  HZ  PHE   117      42.400  62.880  73.820  1.00  0.00            
ATOM   1919  CE2 PHE   117      40.630  63.660  72.760  1.00  0.00            
ATOM   1920  HE2 PHE   117      40.640  64.610  73.280  1.00  0.00            
ATOM   1921  CD2 PHE   117      39.670  63.370  71.700  1.00  0.00            
ATOM   1922  HD2 PHE   117      38.940  64.150  71.550  1.00  0.00            
ATOM   1923  C   PHE   117      36.740  61.020  68.760  1.00  0.00            
ATOM   1924  O   PHE   117      37.240  60.180  67.990  1.00  0.00            
ATOM   1925  N   GLU   118      35.720  61.800  68.400  1.00  0.00            
ATOM   1926  H   GLU   118      35.280  62.320  69.140  1.00  0.00            
ATOM   1927  CA  GLU   118      35.350  61.960  67.010  1.00  0.00            
ATOM   1928  HA  GLU   118      36.000  61.320  66.410  1.00  0.00            
ATOM   1929  CB  GLU   118      33.950  61.500  66.620  1.00  0.00            
ATOM   1930  HB2 GLU   118      33.180  62.040  67.160  1.00  0.00            
ATOM   1931  HB3 GLU   118      33.880  61.680  65.550  1.00  0.00            
ATOM   1932  CG  GLU   118      33.730  59.980  66.850  1.00  0.00            
ATOM   1933  HG2 GLU   118      34.570  59.300  66.740  1.00  0.00            
ATOM   1934  HG3 GLU   118      33.540  59.730  67.900  1.00  0.00            
ATOM   1935  CD  GLU   118      32.500  59.410  66.200  1.00  0.00            
ATOM   1936  OE1 GLU   118      31.990  60.000  65.170  1.00  0.00            
ATOM   1937  OE2 GLU   118      31.900  58.380  66.620  1.00  0.00            
ATOM   1938  C   GLU   118      35.580  63.320  66.460  1.00  0.00            
ATOM   1939  O   GLU   118      35.120  64.340  66.980  1.00  0.00            
ATOM   1940  N   ILE   119      36.310  63.340  65.310  1.00  0.00            
ATOM   1941  H   ILE   119      36.680  62.480  64.940  1.00  0.00            
ATOM   1942  CA  ILE   119      36.660  64.550  64.700  1.00  0.00            
ATOM   1943  HA  ILE   119      37.090  65.210  65.460  1.00  0.00            
ATOM   1944  CB  ILE   119      37.850  64.490  63.690  1.00  0.00            
ATOM   1945  HB  ILE   119      37.580  63.700  62.990  1.00  0.00            
ATOM   1946  CG2 ILE   119      38.320  65.760  63.010  1.00  0.00            
ATOM   1947 1HG2 ILE   119      39.060  65.590  62.230  1.00  0.00            
ATOM   1948 2HG2 ILE   119      37.460  66.190  62.510  1.00  0.00            
ATOM   1949 3HG2 ILE   119      38.570  66.470  63.800  1.00  0.00            
ATOM   1950  CG1 ILE   119      39.140  63.950  64.410  1.00  0.00            
ATOM   1951 2HG1 ILE   119      39.650  64.800  64.850  1.00  0.00            
ATOM   1952 3HG1 ILE   119      38.750  63.350  65.230  1.00  0.00            
ATOM   1953  CD1 ILE   119      40.150  63.110  63.560  1.00  0.00            
ATOM   1954 1HD1 ILE   119      41.000  62.860  64.180  1.00  0.00            
ATOM   1955 2HD1 ILE   119      39.590  62.300  63.090  1.00  0.00            
ATOM   1956 3HD1 ILE   119      40.390  63.760  62.720  1.00  0.00            
ATOM   1957  C   ILE   119      35.420  65.200  64.000  1.00  0.00            
ATOM   1958  O   ILE   119      34.790  64.540  63.210  1.00  0.00            
ATOM   1959  N   PRO   120      35.120  66.510  64.160  1.00  0.00            
ATOM   1960  CD  PRO   120      35.530  67.450  65.190  1.00  0.00            
ATOM   1961  HD2 PRO   120      36.530  67.840  65.040  1.00  0.00            
ATOM   1962  HD3 PRO   120      35.500  66.900  66.130  1.00  0.00            
ATOM   1963  CG  PRO   120      34.640  68.640  65.150  1.00  0.00            
ATOM   1964  HG2 PRO   120      35.130  69.590  65.400  1.00  0.00            
ATOM   1965  HG3 PRO   120      33.790  68.500  65.820  1.00  0.00            
ATOM   1966  CB  PRO   120      34.030  68.660  63.740  1.00  0.00            
ATOM   1967  HB2 PRO   120      34.760  69.240  63.180  1.00  0.00            
ATOM   1968  HB3 PRO   120      33.000  69.020  63.670  1.00  0.00            
ATOM   1969  CA  PRO   120      34.170  67.210  63.230  1.00  0.00            
ATOM   1970  HA  PRO   120      33.220  66.710  63.420  1.00  0.00            
ATOM   1971  C   PRO   120      34.450  67.250  61.690  1.00  0.00            
ATOM   1972  O   PRO   120      35.620  67.420  61.270  1.00  0.00            
ATOM   1973  N   PRO   121      33.420  67.220  60.870  1.00  0.00            
ATOM   1974  CD  PRO   121      32.010  67.350  61.310  1.00  0.00            
ATOM   1975  HD2 PRO   121      31.860  68.230  61.940  1.00  0.00            
ATOM   1976  HD3 PRO   121      31.710  66.500  61.910  1.00  0.00            
ATOM   1977  CG  PRO   121      31.180  67.460  59.990  1.00  0.00            
ATOM   1978  HG2 PRO   121      31.080  68.530  59.790  1.00  0.00            
ATOM   1979  HG3 PRO   121      30.170  67.060  59.980  1.00  0.00            
ATOM   1980  CB  PRO   121      32.140  66.800  58.940  1.00  0.00            
ATOM   1981  HB2 PRO   121      31.930  67.090  57.910  1.00  0.00            
ATOM   1982  HB3 PRO   121      32.060  65.730  59.100  1.00  0.00            
ATOM   1983  CA  PRO   121      33.500  67.200  59.440  1.00  0.00            
ATOM   1984  HA  PRO   121      34.210  66.450  59.110  1.00  0.00            
ATOM   1985  C   PRO   121      33.960  68.550  58.930  1.00  0.00            
ATOM   1986  O   PRO   121      33.880  69.590  59.600  1.00  0.00            
ATOM   1987  N   ASN   122      34.600  68.550  57.740  1.00  0.00            
ATOM   1988  H   ASN   122      34.690  67.720  57.170  1.00  0.00            
ATOM   1989  CA  ASN   122      35.230  69.720  57.090  1.00  0.00            
ATOM   1990  HA  ASN   122      35.570  69.300  56.150  1.00  0.00            
ATOM   1991  CB  ASN   122      34.160  70.740  56.670  1.00  0.00            
ATOM   1992  HB2 ASN   122      33.850  71.270  57.570  1.00  0.00            
ATOM   1993  HB3 ASN   122      34.690  71.430  56.000  1.00  0.00            
ATOM   1994  CG  ASN   122      32.870  70.230  55.990  1.00  0.00            
ATOM   1995  OD1 ASN   122      32.830  69.200  55.420  1.00  0.00            
ATOM   1996  ND2 ASN   122      31.800  71.010  55.890  1.00  0.00            
ATOM   1997 1HD2 ASN   122      30.960  70.720  55.410  1.00  0.00            
ATOM   1998 2HD2 ASN   122      31.770  71.910  56.340  1.00  0.00            
ATOM   1999  C   ASN   122      36.480  70.320  57.710  1.00  0.00            
ATOM   2000  O   ASN   122      36.950  71.330  57.200  1.00  0.00            
ATOM   2001  N   LEU   123      37.010  69.750  58.780  1.00  0.00            
ATOM   2002  H   LEU   123      36.610  68.900  59.160  1.00  0.00            
ATOM   2003  CA  LEU   123      38.420  69.840  59.200  1.00  0.00            
ATOM   2004  HA  LEU   123      38.780  70.870  59.170  1.00  0.00            
ATOM   2005  CB  LEU   123      38.540  69.340  60.670  1.00  0.00            
ATOM   2006  HB2 LEU   123      38.250  68.290  60.750  1.00  0.00            
ATOM   2007  HB3 LEU   123      39.600  69.350  60.930  1.00  0.00            
ATOM   2008  CG  LEU   123      38.050  70.310  61.720  1.00  0.00            
ATOM   2009  HG  LEU   123      37.190  70.870  61.340  1.00  0.00            
ATOM   2010  CD1 LEU   123      37.510  69.760  63.030  1.00  0.00            
ATOM   2011 1HD1 LEU   123      36.910  70.560  63.460  1.00  0.00            
ATOM   2012 2HD1 LEU   123      36.980  68.800  63.000  1.00  0.00            
ATOM   2013 3HD1 LEU   123      38.320  69.550  63.730  1.00  0.00            
ATOM   2014  CD2 LEU   123      39.090  71.330  62.100  1.00  0.00            
ATOM   2015 1HD2 LEU   123      39.940  70.960  62.680  1.00  0.00            
ATOM   2016 2HD2 LEU   123      39.520  71.750  61.190  1.00  0.00            
ATOM   2017 3HD2 LEU   123      38.620  72.140  62.660  1.00  0.00            
ATOM   2018  C   LEU   123      39.370  69.120  58.230  1.00  0.00            
ATOM   2019  O   LEU   123      38.990  68.100  57.770  1.00  0.00            
ATOM   2020  N   PRO   124      40.600  69.670  57.940  1.00  0.00            
ATOM   2021  CD  PRO   124      41.260  70.770  58.720  1.00  0.00            
ATOM   2022  HD2 PRO   124      41.210  70.640  59.800  1.00  0.00            
ATOM   2023  HD3 PRO   124      40.770  71.680  58.370  1.00  0.00            
ATOM   2024  CG  PRO   124      42.720  70.940  58.220  1.00  0.00            
ATOM   2025  HG2 PRO   124      43.330  70.380  58.920  1.00  0.00            
ATOM   2026  HG3 PRO   124      42.910  72.010  58.250  1.00  0.00            
ATOM   2027  CB  PRO   124      42.640  70.310  56.880  1.00  0.00            
ATOM   2028  HB2 PRO   124      43.630  70.070  56.490  1.00  0.00            
ATOM   2029  HB3 PRO   124      42.150  71.030  56.220  1.00  0.00            
ATOM   2030  CA  PRO   124      41.650  69.160  57.020  1.00  0.00            
ATOM   2031  HA  PRO   124      41.090  69.130  56.080  1.00  0.00            
ATOM   2032  C   PRO   124      42.250  67.830  57.180  1.00  0.00            
ATOM   2033  O   PRO   124      41.850  67.080  58.060  1.00  0.00            
ATOM   2034  N   CYS   125      43.120  67.430  56.220  1.00  0.00            
ATOM   2035  H   CYS   125      43.180  67.890  55.320  1.00  0.00            
ATOM   2036  CA  CYS   125      43.990  66.260  56.420  1.00  0.00            
ATOM   2037  HA  CYS   125      43.470  65.610  57.120  1.00  0.00            
ATOM   2038  CB  CYS   125      44.150  65.450  55.130  1.00  0.00            
ATOM   2039  HB2 CYS   125      44.820  65.890  54.390  1.00  0.00            
ATOM   2040  HB3 CYS   125      44.480  64.430  55.330  1.00  0.00            
ATOM   2041  SG  CYS   125      42.560  65.260  54.400  1.00  0.00            
ATOM   2042  HG  CYS   125      42.280  66.560  54.490  1.00  0.00            
ATOM   2043  C   CYS   125      45.290  66.730  57.100  1.00  0.00            
ATOM   2044  O   CYS   125      45.480  67.920  57.540  1.00  0.00            
ATOM   2045  N   SER   126      46.170  65.800  57.510  1.00  0.00            
ATOM   2046  H   SER   126      45.840  64.880  57.730  1.00  0.00            
ATOM   2047  CA  SER   126      47.580  66.170  57.680  1.00  0.00            
ATOM   2048  HA  SER   126      47.610  67.010  58.370  1.00  0.00            
ATOM   2049  CB  SER   126      48.390  65.050  58.350  1.00  0.00            
ATOM   2050  HB2 SER   126      48.330  64.170  57.720  1.00  0.00            
ATOM   2051  HB3 SER   126      49.450  65.300  58.450  1.00  0.00            
ATOM   2052  OG  SER   126      47.930  64.770  59.670  1.00  0.00            
ATOM   2053  HG  SER   126      48.700  64.850  60.240  1.00  0.00            
ATOM   2054  C   SER   126      48.160  66.480  56.320  1.00  0.00            
ATOM   2055  O   SER   126      47.680  65.820  55.350  1.00  0.00            
ATOM   2056  N   VAL   127      49.090  67.430  56.160  1.00  0.00            
ATOM   2057  H   VAL   127      49.530  67.870  56.950  1.00  0.00            
ATOM   2058  CA  VAL   127      49.720  67.860  54.900  1.00  0.00            
ATOM   2059  HA  VAL   127      50.080  67.010  54.320  1.00  0.00            
ATOM   2060  CB  VAL   127      48.720  68.700  54.070  1.00  0.00            
ATOM   2061  HB  VAL   127      47.850  68.060  53.900  1.00  0.00            
ATOM   2062  CG1 VAL   127      48.170  69.920  54.740  1.00  0.00            
ATOM   2063 1HG1 VAL   127      47.690  70.530  53.970  1.00  0.00            
ATOM   2064 2HG1 VAL   127      47.430  69.560  55.450  1.00  0.00            
ATOM   2065 3HG1 VAL   127      48.870  70.590  55.240  1.00  0.00            
ATOM   2066  CG2 VAL   127      49.270  69.020  52.640  1.00  0.00            
ATOM   2067 1HG2 VAL   127      49.520  68.100  52.120  1.00  0.00            
ATOM   2068 2HG2 VAL   127      48.500  69.550  52.090  1.00  0.00            
ATOM   2069 3HG2 VAL   127      50.140  69.660  52.760  1.00  0.00            
ATOM   2070  C   VAL   127      51.010  68.640  55.130  1.00  0.00            
ATOM   2071  O   VAL   127      51.110  69.270  56.160  1.00  0.00            
ATOM   2072  N   THR   128      52.010  68.400  54.280  1.00  0.00            
ATOM   2073  H   THR   128      51.760  67.920  53.430  1.00  0.00            
ATOM   2074  CA  THR   128      53.210  69.250  54.290  1.00  0.00            
ATOM   2075  HA  THR   128      52.950  70.130  54.870  1.00  0.00            
ATOM   2076  CB  THR   128      54.400  68.650  54.970  1.00  0.00            
ATOM   2077  HB  THR   128      54.720  67.850  54.290  1.00  0.00            
ATOM   2078  CG2 THR   128      55.600  69.590  55.190  1.00  0.00            
ATOM   2079 1HG2 THR   128      56.070  69.850  54.250  1.00  0.00            
ATOM   2080 2HG2 THR   128      55.240  70.520  55.630  1.00  0.00            
ATOM   2081 3HG2 THR   128      56.310  69.240  55.940  1.00  0.00            
ATOM   2082  OG1 THR   128      53.930  68.200  56.250  1.00  0.00            
ATOM   2083  HG1 THR   128      53.350  67.440  56.150  1.00  0.00            
ATOM   2084  C   THR   128      53.530  69.690  52.830  1.00  0.00            
ATOM   2085  O   THR   128      53.260  68.970  51.850  1.00  0.00            
ATOM   2086  N   LEU   129      54.190  70.840  52.690  1.00  0.00            
ATOM   2087  H   LEU   129      54.370  71.360  53.540  1.00  0.00            
ATOM   2088  CA  LEU   129      54.680  71.420  51.410  1.00  0.00            
ATOM   2089  HA  LEU   129      54.430  70.670  50.660  1.00  0.00            
ATOM   2090  CB  LEU   129      53.890  72.710  51.120  1.00  0.00            
ATOM   2091  HB2 LEU   129      53.860  73.280  52.050  1.00  0.00            
ATOM   2092  HB3 LEU   129      54.390  73.240  50.310  1.00  0.00            
ATOM   2093  CG  LEU   129      52.390  72.450  50.800  1.00  0.00            
ATOM   2094  HG  LEU   129      52.180  71.410  50.540  1.00  0.00            
ATOM   2095  CD1 LEU   129      51.420  72.820  51.890  1.00  0.00            
ATOM   2096 1HD1 LEU   129      51.470  73.890  52.060  1.00  0.00            
ATOM   2097 2HD1 LEU   129      50.450  72.480  51.530  1.00  0.00            
ATOM   2098 3HD1 LEU   129      51.630  72.280  52.810  1.00  0.00            
ATOM   2099  CD2 LEU   129      52.040  73.180  49.540  1.00  0.00            
ATOM   2100 1HD2 LEU   129      52.620  72.750  48.720  1.00  0.00            
ATOM   2101 2HD2 LEU   129      50.980  73.160  49.280  1.00  0.00            
ATOM   2102 3HD2 LEU   129      52.260  74.240  49.600  1.00  0.00            
ATOM   2103  C   LEU   129      56.180  71.510  51.340  1.00  0.00            
ATOM   2104  O   LEU   129      56.760  72.300  52.100  1.00  0.00            
ATOM   2105  N   GLN   130      56.900  70.950  50.360  1.00  0.00            
ATOM   2106  H   GLN   130      56.390  70.500  49.610  1.00  0.00            
ATOM   2107  CA  GLN   130      58.230  71.350  50.030  1.00  0.00            
ATOM   2108  HA  GLN   130      58.810  71.350  50.950  1.00  0.00            
ATOM   2109  CB  GLN   130      58.900  70.450  49.010  1.00  0.00            
ATOM   2110  HB2 GLN   130      58.300  70.610  48.110  1.00  0.00            
ATOM   2111  HB3 GLN   130      59.910  70.840  48.890  1.00  0.00            
ATOM   2112  CG  GLN   130      58.970  68.960  49.380  1.00  0.00            
ATOM   2113  HG2 GLN   130      57.980  68.570  49.610  1.00  0.00            
ATOM   2114  HG3 GLN   130      59.300  68.400  48.500  1.00  0.00            
ATOM   2115  CD  GLN   130      59.930  68.670  50.600  1.00  0.00            
ATOM   2116  OE1 GLN   130      59.500  68.840  51.700  1.00  0.00            
ATOM   2117  NE2 GLN   130      61.180  68.320  50.360  1.00  0.00            
ATOM   2118 1HE2 GLN   130      61.750  68.210  51.190  1.00  0.00            
ATOM   2119 2HE2 GLN   130      61.630  68.310  49.450  1.00  0.00            
ATOM   2120  C   GLN   130      58.080  72.790  49.430  1.00  0.00            
ATOM   2121  O   GLN   130      57.150  73.150  48.680  1.00  0.00            
ATOM   2122  N   PRO   131      58.950  73.760  49.810  1.00  0.00            
ATOM   2123  CD  PRO   131      60.130  73.680  50.670  1.00  0.00            
ATOM   2124  HD2 PRO   131      61.030  73.550  50.080  1.00  0.00            
ATOM   2125  HD3 PRO   131      60.090  72.860  51.390  1.00  0.00            
ATOM   2126  CG  PRO   131      60.270  75.070  51.340  1.00  0.00            
ATOM   2127  HG2 PRO   131      61.240  75.250  51.820  1.00  0.00            
ATOM   2128  HG3 PRO   131      59.470  75.170  52.080  1.00  0.00            
ATOM   2129  CB  PRO   131      59.930  75.950  50.140  1.00  0.00            
ATOM   2130  HB2 PRO   131      60.800  76.040  49.500  1.00  0.00            
ATOM   2131  HB3 PRO   131      59.570  76.930  50.460  1.00  0.00            
ATOM   2132  CA  PRO   131      58.790  75.200  49.430  1.00  0.00            
ATOM   2133  HA  PRO   131      57.820  75.450  49.840  1.00  0.00            
ATOM   2134  C   PRO   131      58.820  75.440  47.880  1.00  0.00            
ATOM   2135  O   PRO   131      59.300  74.640  47.100  1.00  0.00            
ATOM   2136  N   GLY   132      58.270  76.570  47.550  1.00  0.00            
ATOM   2137  H   GLY   132      57.980  77.220  48.270  1.00  0.00            
ATOM   2138  CA  GLY   132      57.990  76.990  46.110  1.00  0.00            
ATOM   2139  HA2 GLY   132      57.160  76.390  45.730  1.00  0.00            
ATOM   2140  HA3 GLY   132      57.680  78.020  46.280  1.00  0.00            
ATOM   2141  C   GLY   132      59.160  77.020  45.080  1.00  0.00            
ATOM   2142  O   GLY   132      60.300  77.270  45.470  1.00  0.00            
ATOM   2143  N   PRO   133      58.930  76.860  43.730  1.00  0.00            
ATOM   2144  CD  PRO   133      57.730  76.380  43.030  1.00  0.00            
ATOM   2145  HD2 PRO   133      57.070  77.180  42.680  1.00  0.00            
ATOM   2146  HD3 PRO   133      57.050  75.690  43.520  1.00  0.00            
ATOM   2147  CG  PRO   133      58.230  75.720  41.740  1.00  0.00            
ATOM   2148  HG2 PRO   133      57.530  75.710  40.900  1.00  0.00            
ATOM   2149  HG3 PRO   133      58.700  74.790  42.070  1.00  0.00            
ATOM   2150  CB  PRO   133      59.470  76.500  41.410  1.00  0.00            
ATOM   2151  HB2 PRO   133      59.050  77.240  40.730  1.00  0.00            
ATOM   2152  HB3 PRO   133      60.150  75.970  40.740  1.00  0.00            
ATOM   2153  CA  PRO   133      60.020  76.990  42.710  1.00  0.00            
ATOM   2154  HA  PRO   133      60.800  76.310  43.040  1.00  0.00            
ATOM   2155  C   PRO   133      60.540  78.440  42.670  1.00  0.00            
ATOM   2156  O   PRO   133      61.720  78.640  42.580  1.00  0.00            
ATOM   2157  N   GLU   134      59.620  79.410  42.790  1.00  0.00            
ATOM   2158  H   GLU   134      58.670  79.160  43.010  1.00  0.00            
ATOM   2159  CA  GLU   134      59.990  80.810  42.750  1.00  0.00            
ATOM   2160  HA  GLU   134      60.960  80.890  42.260  1.00  0.00            
ATOM   2161  CB  GLU   134      58.910  81.570  42.000  1.00  0.00            
ATOM   2162  HB2 GLU   134      57.970  81.580  42.550  1.00  0.00            
ATOM   2163  HB3 GLU   134      59.050  82.640  41.940  1.00  0.00            
ATOM   2164  CG  GLU   134      58.730  81.170  40.460  1.00  0.00            
ATOM   2165  HG2 GLU   134      58.310  82.040  39.940  1.00  0.00            
ATOM   2166  HG3 GLU   134      59.720  80.880  40.100  1.00  0.00            
ATOM   2167  CD  GLU   134      57.730  79.980  40.350  1.00  0.00            
ATOM   2168  OE1 GLU   134      57.610  79.290  39.310  1.00  0.00            
ATOM   2169  OE2 GLU   134      56.940  79.700  41.250  1.00  0.00            
ATOM   2170  C   GLU   134      60.260  81.450  44.090  1.00  0.00            
ATOM   2171  O   GLU   134      60.900  82.470  44.150  1.00  0.00            
ATOM   2172  N   ASP   135      59.800  80.840  45.160  1.00  0.00            
ATOM   2173  H   ASP   135      59.280  80.010  44.910  1.00  0.00            
ATOM   2174  CA  ASP   135      59.830  81.290  46.560  1.00  0.00            
ATOM   2175  HA  ASP   135      59.930  82.380  46.530  1.00  0.00            
ATOM   2176  CB  ASP   135      58.500  80.960  47.270  1.00  0.00            
ATOM   2177  HB2 ASP   135      57.610  81.390  46.800  1.00  0.00            
ATOM   2178  HB3 ASP   135      58.340  79.890  47.090  1.00  0.00            
ATOM   2179  CG  ASP   135      58.520  81.320  48.760  1.00  0.00            
ATOM   2180  OD1 ASP   135      58.070  80.440  49.520  1.00  0.00            
ATOM   2181  OD2 ASP   135      58.910  82.430  49.230  1.00  0.00            
ATOM   2182  C   ASP   135      61.080  80.780  47.290  1.00  0.00            
ATOM   2183  O   ASP   135      61.650  79.740  46.970  1.00  0.00            
ATOM   2184  N   THR   136      61.520  81.580  48.290  1.00  0.00            
ATOM   2185  H   THR   136      61.010  82.420  48.530  1.00  0.00            
ATOM   2186  CA  THR   136      62.640  81.180  49.180  1.00  0.00            
ATOM   2187  HA  THR   136      63.040  80.210  48.870  1.00  0.00            
ATOM   2188  CB  THR   136      63.810  82.200  48.940  1.00  0.00            
ATOM   2189  HB  THR   136      64.670  81.920  49.560  1.00  0.00            
ATOM   2190  CG2 THR   136      64.330  82.360  47.520  1.00  0.00            
ATOM   2191 1HG2 THR   136      65.090  81.620  47.280  1.00  0.00            
ATOM   2192 2HG2 THR   136      63.480  82.240  46.860  1.00  0.00            
ATOM   2193 3HG2 THR   136      64.790  83.340  47.400  1.00  0.00            
ATOM   2194  OG1 THR   136      63.320  83.390  49.480  1.00  0.00            
ATOM   2195  HG1 THR   136      62.700  83.730  48.830  1.00  0.00            
ATOM   2196  C   THR   136      62.160  81.030  50.650  1.00  0.00            
ATOM   2197  O   THR   136      63.090  81.030  51.500  1.00  0.00            
ATOM   2198  N   GLY   137      60.860  80.820  50.910  1.00  0.00            
ATOM   2199  H   GLY   137      60.200  80.680  50.170  1.00  0.00            
ATOM   2200  CA  GLY   137      60.240  80.690  52.270  1.00  0.00            
ATOM   2201  HA2 GLY   137      60.690  81.450  52.910  1.00  0.00            
ATOM   2202  HA3 GLY   137      59.150  80.680  52.240  1.00  0.00            
ATOM   2203  C   GLY   137      60.610  79.360  52.900  1.00  0.00            
ATOM   2204  O   GLY   137      61.130  78.460  52.300  1.00  0.00            
ATOM   2205  N   LYS   138      60.430  79.290  54.230  1.00  0.00            
ATOM   2206  H   LYS   138      60.090  80.140  54.650  1.00  0.00            
ATOM   2207  CA  LYS   138      60.370  78.050  55.020  1.00  0.00            
ATOM   2208  HA  LYS   138      61.330  77.580  54.860  1.00  0.00            
ATOM   2209  CB  LYS   138      60.310  78.450  56.500  1.00  0.00            
ATOM   2210  HB2 LYS   138      59.410  79.050  56.620  1.00  0.00            
ATOM   2211  HB3 LYS   138      60.090  77.590  57.150  1.00  0.00            
ATOM   2212  CG  LYS   138      61.520  79.260  57.000  1.00  0.00            
ATOM   2213  HG2 LYS   138      62.380  78.640  56.770  1.00  0.00            
ATOM   2214  HG3 LYS   138      61.490  80.250  56.540  1.00  0.00            
ATOM   2215  CD  LYS   138      61.600  79.440  58.500  1.00  0.00            
ATOM   2216  HD2 LYS   138      60.620  79.840  58.760  1.00  0.00            
ATOM   2217  HD3 LYS   138      61.830  78.520  59.040  1.00  0.00            
ATOM   2218  CE  LYS   138      62.630  80.540  58.740  1.00  0.00            
ATOM   2219  HE2 LYS   138      63.580  80.180  58.320  1.00  0.00            
ATOM   2220  HE3 LYS   138      62.340  81.380  58.110  1.00  0.00            
ATOM   2221  NZ  LYS   138      62.780  81.060  60.120  1.00  0.00            
ATOM   2222  HZ1 LYS   138      63.280  80.360  60.650  1.00  0.00            
ATOM   2223  HZ2 LYS   138      63.300  81.920  60.170  1.00  0.00            
ATOM   2224  HZ3 LYS   138      61.850  81.320  60.420  1.00  0.00            
ATOM   2225  C   LYS   138      59.140  77.150  54.670  1.00  0.00            
ATOM   2226  O   LYS   138      58.270  77.490  53.790  1.00  0.00            
ATOM   2227  N   ALA   139      59.100  75.970  55.290  1.00  0.00            
ATOM   2228  H   ALA   139      59.870  75.730  55.890  1.00  0.00            
ATOM   2229  CA  ALA   139      58.090  74.990  55.010  1.00  0.00            
ATOM   2230  HA  ALA   139      58.090  74.850  53.930  1.00  0.00            
ATOM   2231  CB  ALA   139      58.670  73.610  55.460  1.00  0.00            
ATOM   2232  HB1 ALA   139      59.700  73.500  55.120  1.00  0.00            
ATOM   2233  HB2 ALA   139      58.520  73.500  56.530  1.00  0.00            
ATOM   2234  HB3 ALA   139      57.990  72.880  55.030  1.00  0.00            
ATOM   2235  C   ALA   139      56.670  75.370  55.530  1.00  0.00            
ATOM   2236  O   ALA   139      56.540  75.790  56.650  1.00  0.00            
ATOM   2237  N   CYS   140      55.680  75.000  54.780  1.00  0.00            
ATOM   2238  H   CYS   140      55.820  74.680  53.830  1.00  0.00            
ATOM   2239  CA  CYS   140      54.340  75.090  55.280  1.00  0.00            
ATOM   2240  HA  CYS   140      54.380  75.590  56.250  1.00  0.00            
ATOM   2241  CB  CYS   140      53.470  75.910  54.380  1.00  0.00            
ATOM   2242  HB2 CYS   140      54.180  76.570  53.880  1.00  0.00            
ATOM   2243  HB3 CYS   140      53.020  75.220  53.660  1.00  0.00            
ATOM   2244  SG  CYS   140      52.180  76.780  55.300  1.00  0.00            
ATOM   2245  HG  CYS   140      53.040  77.210  56.220  1.00  0.00            
ATOM   2246  C   CYS   140      53.720  73.720  55.560  1.00  0.00            
ATOM   2247  O   CYS   140      53.840  72.790  54.680  1.00  0.00            
ATOM   2248  N   GLY   141      52.840  73.620  56.530  1.00  0.00            
ATOM   2249  H   GLY   141      52.740  74.380  57.190  1.00  0.00            
ATOM   2250  CA  GLY   141      51.920  72.420  56.660  1.00  0.00            
ATOM   2251  HA2 GLY   141      51.680  71.990  55.690  1.00  0.00            
ATOM   2252  HA3 GLY   141      52.620  71.680  57.050  1.00  0.00            
ATOM   2253  C   GLY   141      50.830  72.570  57.730  1.00  0.00            
ATOM   2254  O   GLY   141      50.730  73.620  58.350  1.00  0.00            
ATOM   2255  N   VAL   142      50.140  71.460  57.940  1.00  0.00            
ATOM   2256  H   VAL   142      50.450  70.620  57.480  1.00  0.00            
ATOM   2257  CA  VAL   142      49.060  71.200  58.990  1.00  0.00            
ATOM   2258  HA  VAL   142      49.130  71.950  59.770  1.00  0.00            
ATOM   2259  CB  VAL   142      47.670  71.260  58.330  1.00  0.00            
ATOM   2260  HB  VAL   142      47.560  70.600  57.470  1.00  0.00            
ATOM   2261  CG1 VAL   142      46.590  70.900  59.380  1.00  0.00            
ATOM   2262 1HG1 VAL   142      45.600  71.170  59.000  1.00  0.00            
ATOM   2263 2HG1 VAL   142      46.640  69.830  59.570  1.00  0.00            
ATOM   2264 3HG1 VAL   142      46.650  71.350  60.370  1.00  0.00            
ATOM   2265  CG2 VAL   142      47.480  72.740  57.880  1.00  0.00            
ATOM   2266 1HG2 VAL   142      47.640  73.420  58.720  1.00  0.00            
ATOM   2267 2HG2 VAL   142      48.210  73.040  57.130  1.00  0.00            
ATOM   2268 3HG2 VAL   142      46.440  72.770  57.540  1.00  0.00            
ATOM   2269  C   VAL   142      49.310  69.850  59.640  1.00  0.00            
ATOM   2270  O   VAL   142      49.460  68.890  58.850  1.00  0.00            
ATOM   2271  N   ASP   143      49.330  69.760  60.990  1.00  0.00            
ATOM   2272  H   ASP   143      49.060  70.600  61.480  1.00  0.00            
ATOM   2273  CA  ASP   143      49.500  68.490  61.740  1.00  0.00            
ATOM   2274  HA  ASP   143      49.710  67.780  60.930  1.00  0.00            
ATOM   2275  CB  ASP   143      50.830  68.450  62.520  1.00  0.00            
ATOM   2276  HB2 ASP   143      50.870  69.420  63.020  1.00  0.00            
ATOM   2277  HB3 ASP   143      50.740  67.610  63.210  1.00  0.00            
ATOM   2278  CG  ASP   143      52.070  68.340  61.660  1.00  0.00            
ATOM   2279  OD1 ASP   143      52.020  67.820  60.500  1.00  0.00            
ATOM   2280  OD2 ASP   143      53.210  68.720  62.080  1.00  0.00            
ATOM   2281  C   ASP   143      48.300  68.090  62.540  1.00  0.00            
ATOM   2282  O   ASP   143      47.670  68.920  63.150  1.00  0.00            
ATOM   2283  N   TYR   144      47.970  66.800  62.650  1.00  0.00            
ATOM   2284  H   TYR   144      48.630  66.120  62.310  1.00  0.00            
ATOM   2285  CA  TYR   144      47.170  66.200  63.690  1.00  0.00            
ATOM   2286  HA  TYR   144      46.650  67.000  64.240  1.00  0.00            
ATOM   2287  CB  TYR   144      46.100  65.110  63.220  1.00  0.00            
ATOM   2288  HB2 TYR   144      46.580  64.400  62.540  1.00  0.00            
ATOM   2289  HB3 TYR   144      45.800  64.600  64.130  1.00  0.00            
ATOM   2290  CG  TYR   144      44.850  65.720  62.620  1.00  0.00            
ATOM   2291  CD1 TYR   144      44.910  66.350  61.350  1.00  0.00            
ATOM   2292  HD1 TYR   144      45.830  66.490  60.810  1.00  0.00            
ATOM   2293  CE1 TYR   144      43.750  66.910  60.850  1.00  0.00            
ATOM   2294  HE1 TYR   144      43.810  67.330  59.860  1.00  0.00            
ATOM   2295  CZ  TYR   144      42.530  66.680  61.490  1.00  0.00            
ATOM   2296  OH  TYR   144      41.360  67.000  60.940  1.00  0.00            
ATOM   2297  HH  TYR   144      41.550  67.340  60.060  1.00  0.00            
ATOM   2298  CE2 TYR   144      42.520  66.090  62.770  1.00  0.00            
ATOM   2299  HE2 TYR   144      41.570  65.920  63.260  1.00  0.00            
ATOM   2300  CD2 TYR   144      43.680  65.590  63.340  1.00  0.00            
ATOM   2301  HD2 TYR   144      43.670  65.210  64.350  1.00  0.00            
ATOM   2302  C   TYR   144      48.080  65.560  64.720  1.00  0.00            
ATOM   2303  O   TYR   144      49.130  65.010  64.430  1.00  0.00            
ATOM   2304  N   GLU   145      47.650  65.480  65.950  1.00  0.00            
ATOM   2305  H   GLU   145      46.760  65.870  66.230  1.00  0.00            
ATOM   2306  CA  GLU   145      48.480  64.930  67.170  1.00  0.00            
ATOM   2307  HA  GLU   145      48.910  64.000  66.800  1.00  0.00            
ATOM   2308  CB  GLU   145      49.540  65.980  67.500  1.00  0.00            
ATOM   2309  HB2 GLU   145      50.300  65.950  66.720  1.00  0.00            
ATOM   2310  HB3 GLU   145      49.130  66.980  67.630  1.00  0.00            
ATOM   2311  CG  GLU   145      50.240  65.760  68.880  1.00  0.00            
ATOM   2312  HG2 GLU   145      49.530  65.570  69.680  1.00  0.00            
ATOM   2313  HG3 GLU   145      50.810  64.850  68.680  1.00  0.00            
ATOM   2314  CD  GLU   145      51.220  66.850  69.260  1.00  0.00            
ATOM   2315  OE1 GLU   145      51.910  67.500  68.420  1.00  0.00            
ATOM   2316  OE2 GLU   145      51.210  67.210  70.490  1.00  0.00            
ATOM   2317  C   GLU   145      47.660  64.550  68.430  1.00  0.00            
ATOM   2318  O   GLU   145      46.700  65.200  68.810  1.00  0.00            
ATOM   2319  N   VAL   146      47.910  63.340  68.900  1.00  0.00            
ATOM   2320  H   VAL   146      48.570  62.760  68.400  1.00  0.00            
ATOM   2321  CA  VAL   146      47.460  62.890  70.200  1.00  0.00            
ATOM   2322  HA  VAL   146      46.610  63.540  70.440  1.00  0.00            
ATOM   2323  CB  VAL   146      47.070  61.450  70.330  1.00  0.00            
ATOM   2324  HB  VAL   146      47.890  60.820  69.980  1.00  0.00            
ATOM   2325  CG1 VAL   146      46.610  61.000  71.740  1.00  0.00            
ATOM   2326 1HG1 VAL   146      46.210  59.990  71.630  1.00  0.00            
ATOM   2327 2HG1 VAL   146      47.320  61.140  72.550  1.00  0.00            
ATOM   2328 3HG1 VAL   146      45.750  61.650  71.920  1.00  0.00            
ATOM   2329  CG2 VAL   146      45.920  61.120  69.340  1.00  0.00            
ATOM   2330 1HG2 VAL   146      46.240  61.250  68.300  1.00  0.00            
ATOM   2331 2HG2 VAL   146      45.610  60.080  69.400  1.00  0.00            
ATOM   2332 3HG2 VAL   146      45.000  61.640  69.580  1.00  0.00            
ATOM   2333  C   VAL   146      48.500  63.200  71.170  1.00  0.00            
ATOM   2334  O   VAL   146      49.680  62.940  70.910  1.00  0.00            
ATOM   2335  N   LYS   147      48.180  63.670  72.370  1.00  0.00            
ATOM   2336  H   LYS   147      47.200  63.770  72.610  1.00  0.00            
ATOM   2337  CA  LYS   147      49.060  63.980  73.480  1.00  0.00            
ATOM   2338  HA  LYS   147      50.030  63.550  73.230  1.00  0.00            
ATOM   2339  CB  LYS   147      49.390  65.470  73.560  1.00  0.00            
ATOM   2340  HB2 LYS   147      49.770  65.720  72.570  1.00  0.00            
ATOM   2341  HB3 LYS   147      48.490  66.010  73.870  1.00  0.00            
ATOM   2342  CG  LYS   147      50.420  65.820  74.580  1.00  0.00            
ATOM   2343  HG2 LYS   147      50.020  65.810  75.590  1.00  0.00            
ATOM   2344  HG3 LYS   147      51.270  65.130  74.570  1.00  0.00            
ATOM   2345  CD  LYS   147      50.980  67.210  74.190  1.00  0.00            
ATOM   2346  HD2 LYS   147      51.560  67.630  75.010  1.00  0.00            
ATOM   2347  HD3 LYS   147      51.580  66.950  73.320  1.00  0.00            
ATOM   2348  CE  LYS   147      50.040  68.360  73.710  1.00  0.00            
ATOM   2349  HE2 LYS   147      49.560  68.110  72.770  1.00  0.00            
ATOM   2350  HE3 LYS   147      49.300  68.380  74.510  1.00  0.00            
ATOM   2351  NZ  LYS   147      50.710  69.730  73.630  1.00  0.00            
ATOM   2352  HZ1 LYS   147      51.550  69.690  73.070  1.00  0.00            
ATOM   2353  HZ2 LYS   147      50.210  70.520  73.250  1.00  0.00            
ATOM   2354  HZ3 LYS   147      50.990  70.050  74.540  1.00  0.00            
ATOM   2355  C   LYS   147      48.340  63.300  74.660  1.00  0.00            
ATOM   2356  O   LYS   147      47.090  63.270  74.800  1.00  0.00            
ATOM   2357  N   ALA   148      49.130  62.880  75.680  1.00  0.00            
ATOM   2358  H   ALA   148      50.110  63.110  75.600  1.00  0.00            
ATOM   2359  CA  ALA   148      48.610  62.470  77.000  1.00  0.00            
ATOM   2360  HA  ALA   148      47.660  62.960  77.230  1.00  0.00            
ATOM   2361  CB  ALA   148      48.380  60.970  77.020  1.00  0.00            
ATOM   2362  HB1 ALA   148      49.300  60.440  77.250  1.00  0.00            
ATOM   2363  HB2 ALA   148      47.660  60.690  77.780  1.00  0.00            
ATOM   2364  HB3 ALA   148      48.070  60.610  76.030  1.00  0.00            
ATOM   2365  C   ALA   148      49.520  62.860  78.140  1.00  0.00            
ATOM   2366  O   ALA   148      50.720  63.080  78.010  1.00  0.00            
ATOM   2367  N   PHE   149      48.930  63.020  79.310  1.00  0.00            
ATOM   2368  H   PHE   149      47.950  62.760  79.300  1.00  0.00            
ATOM   2369  CA  PHE   149      49.610  63.490  80.500  1.00  0.00            
ATOM   2370  HA  PHE   149      50.520  62.890  80.570  1.00  0.00            
ATOM   2371  CB  PHE   149      49.900  64.960  80.500  1.00  0.00            
ATOM   2372  HB2 PHE   149      50.260  65.350  81.450  1.00  0.00            
ATOM   2373  HB3 PHE   149      50.750  65.150  79.840  1.00  0.00            
ATOM   2374  CG  PHE   149      48.790  65.910  80.100  1.00  0.00            
ATOM   2375  CD1 PHE   149      48.620  66.420  78.740  1.00  0.00            
ATOM   2376  HD1 PHE   149      49.270  66.060  77.960  1.00  0.00            
ATOM   2377  CE1 PHE   149      47.470  67.160  78.430  1.00  0.00            
ATOM   2378  HE1 PHE   149      47.180  67.400  77.420  1.00  0.00            
ATOM   2379  CZ  PHE   149      46.550  67.380  79.480  1.00  0.00            
ATOM   2380  HZ  PHE   149      45.650  67.850  79.120  1.00  0.00            
ATOM   2381  CE2 PHE   149      46.820  67.150  80.820  1.00  0.00            
ATOM   2382  HE2 PHE   149      46.160  67.450  81.620  1.00  0.00            
ATOM   2383  CD2 PHE   149      47.950  66.400  81.100  1.00  0.00            
ATOM   2384  HD2 PHE   149      48.140  66.150  82.130  1.00  0.00            
ATOM   2385  C   PHE   149      48.730  63.130  81.710  1.00  0.00            
ATOM   2386  O   PHE   149      47.520  62.960  81.610  1.00  0.00            
ATOM   2387  N   CYS   150      49.370  62.920  82.870  1.00  0.00            
ATOM   2388  H   CYS   150      50.350  63.160  82.810  1.00  0.00            
ATOM   2389  CA  CYS   150      48.740  62.600  84.150  1.00  0.00            
ATOM   2390  HA  CYS   150      47.690  62.770  83.940  1.00  0.00            
ATOM   2391  CB  CYS   150      48.940  61.020  84.410  1.00  0.00            
ATOM   2392  HB2 CYS   150      48.500  60.320  83.700  1.00  0.00            
ATOM   2393  HB3 CYS   150      49.990  60.770  84.340  1.00  0.00            
ATOM   2394  SG  CYS   150      48.180  60.650  86.010  1.00  0.00            
ATOM   2395  HG  CYS   150      48.650  59.410  86.170  1.00  0.00            
ATOM   2396  C   CYS   150      49.190  63.520  85.290  1.00  0.00            
ATOM   2397  O   CYS   150      50.380  63.660  85.540  1.00  0.00            
ATOM   2398  N   ALA   151      48.290  64.130  86.040  1.00  0.00            
ATOM   2399  H   ALA   151      47.300  63.970  85.860  1.00  0.00            
ATOM   2400  CA  ALA   151      48.430  65.350  86.790  1.00  0.00            
ATOM   2401  HA  ALA   151      49.430  65.370  87.230  1.00  0.00            
ATOM   2402  CB  ALA   151      48.360  66.440  85.700  1.00  0.00            
ATOM   2403  HB1 ALA   151      49.100  66.160  84.960  1.00  0.00            
ATOM   2404  HB2 ALA   151      47.410  66.460  85.160  1.00  0.00            
ATOM   2405  HB3 ALA   151      48.550  67.380  86.220  1.00  0.00            
ATOM   2406  C   ALA   151      47.320  65.500  87.830  1.00  0.00            
ATOM   2407  O   ALA   151      46.380  64.740  87.860  1.00  0.00            
ATOM   2408  N   GLU   152      47.350  66.540  88.690  1.00  0.00            
ATOM   2409  H   GLU   152      48.230  66.990  88.870  1.00  0.00            
ATOM   2410  CA  GLU   152      46.300  66.990  89.590  1.00  0.00            
ATOM   2411  HA  GLU   152      45.760  66.150  90.020  1.00  0.00            
ATOM   2412  CB  GLU   152      46.880  67.830  90.800  1.00  0.00            
ATOM   2413  HB2 GLU   152      46.020  68.250  91.340  1.00  0.00            
ATOM   2414  HB3 GLU   152      47.430  67.270  91.560  1.00  0.00            
ATOM   2415  CG  GLU   152      47.720  69.080  90.460  1.00  0.00            
ATOM   2416  HG2 GLU   152      48.710  68.730  90.160  1.00  0.00            
ATOM   2417  HG3 GLU   152      47.280  69.490  89.550  1.00  0.00            
ATOM   2418  CD  GLU   152      47.870  70.100  91.590  1.00  0.00            
ATOM   2419  OE1 GLU   152      47.320  71.230  91.500  1.00  0.00            
ATOM   2420  OE2 GLU   152      48.640  69.860  92.590  1.00  0.00            
ATOM   2421  C   GLU   152      45.170  67.800  88.930  1.00  0.00            
ATOM   2422  O   GLU   152      44.020  67.930  89.410  1.00  0.00            
ATOM   2423  N   ASN   153      45.490  68.370  87.750  1.00  0.00            
ATOM   2424  H   ASN   153      46.400  68.230  87.340  1.00  0.00            
ATOM   2425  CA  ASN   153      44.570  69.330  87.130  1.00  0.00            
ATOM   2426  HA  ASN   153      43.520  69.020  87.080  1.00  0.00            
ATOM   2427  CB  ASN   153      44.650  70.720  87.780  1.00  0.00            
ATOM   2428  HB2 ASN   153      44.390  70.750  88.840  1.00  0.00            
ATOM   2429  HB3 ASN   153      45.640  71.110  87.540  1.00  0.00            
ATOM   2430  CG  ASN   153      43.660  71.740  87.130  1.00  0.00            
ATOM   2431  OD1 ASN   153      42.490  71.490  86.950  1.00  0.00            
ATOM   2432  ND2 ASN   153      44.200  72.870  86.770  1.00  0.00            
ATOM   2433 1HD2 ASN   153      43.560  73.640  86.650  1.00  0.00            
ATOM   2434 2HD2 ASN   153      45.110  73.040  87.170  1.00  0.00            
ATOM   2435  C   ASN   153      44.940  69.530  85.630  1.00  0.00            
ATOM   2436  O   ASN   153      46.090  69.290  85.200  1.00  0.00            
ATOM   2437  N   LEU   154      43.960  70.000  84.860  1.00  0.00            
ATOM   2438  H   LEU   154      43.010  70.090  85.180  1.00  0.00            
ATOM   2439  CA  LEU   154      44.200  70.240  83.430  1.00  0.00            
ATOM   2440  HA  LEU   154      44.630  69.330  83.020  1.00  0.00            
ATOM   2441  CB  LEU   154      42.870  70.480  82.730  1.00  0.00            
ATOM   2442  HB2 LEU   154      42.140  69.730  83.020  1.00  0.00            
ATOM   2443  HB3 LEU   154      42.610  71.490  83.070  1.00  0.00            
ATOM   2444  CG  LEU   154      42.990  70.650  81.230  1.00  0.00            
ATOM   2445  HG  LEU   154      43.560  71.570  81.050  1.00  0.00            
ATOM   2446  CD1 LEU   154      43.510  69.410  80.500  1.00  0.00            
ATOM   2447 1HD1 LEU   154      43.630  69.640  79.450  1.00  0.00            
ATOM   2448 2HD1 LEU   154      44.520  69.140  80.810  1.00  0.00            
ATOM   2449 3HD1 LEU   154      42.780  68.610  80.650  1.00  0.00            
ATOM   2450  CD2 LEU   154      41.670  71.010  80.610  1.00  0.00            
ATOM   2451 1HD2 LEU   154      40.970  70.170  80.690  1.00  0.00            
ATOM   2452 2HD2 LEU   154      41.200  71.830  81.150  1.00  0.00            
ATOM   2453 3HD2 LEU   154      41.700  71.110  79.520  1.00  0.00            
ATOM   2454  C   LEU   154      45.210  71.380  83.070  1.00  0.00            
ATOM   2455  O   LEU   154      45.940  71.200  82.060  1.00  0.00            
ATOM   2456  N   GLU   155      45.320  72.370  83.920  1.00  0.00            
ATOM   2457  H   GLU   155      44.820  72.340  84.790  1.00  0.00            
ATOM   2458  CA  GLU   155      46.250  73.490  83.640  1.00  0.00            
ATOM   2459  HA  GLU   155      46.210  73.670  82.570  1.00  0.00            
ATOM   2460  CB  GLU   155      45.820  74.660  84.590  1.00  0.00            
ATOM   2461  HB2 GLU   155      45.900  74.280  85.610  1.00  0.00            
ATOM   2462  HB3 GLU   155      46.580  75.430  84.460  1.00  0.00            
ATOM   2463  CG  GLU   155      44.450  75.290  84.300  1.00  0.00            
ATOM   2464  HG2 GLU   155      43.660  74.540  84.310  1.00  0.00            
ATOM   2465  HG3 GLU   155      44.220  76.000  85.100  1.00  0.00            
ATOM   2466  CD  GLU   155      44.430  76.010  82.920  1.00  0.00            
ATOM   2467  OE1 GLU   155      43.650  76.940  82.700  1.00  0.00            
ATOM   2468  OE2 GLU   155      45.260  75.740  82.000  1.00  0.00            
ATOM   2469  C   GLU   155      47.720  73.120  84.030  1.00  0.00            
ATOM   2470  O   GLU   155      48.660  73.920  83.740  1.00  0.00            
ATOM   2471  N   GLU   156      48.060  71.930  84.450  1.00  0.00            
ATOM   2472  H   GLU   156      47.350  71.220  84.590  1.00  0.00            
ATOM   2473  CA  GLU   156      49.370  71.660  85.130  1.00  0.00            
ATOM   2474  HA  GLU   156      49.600  72.610  85.620  1.00  0.00            
ATOM   2475  CB  GLU   156      49.130  70.490  86.120  1.00  0.00            
ATOM   2476  HB2 GLU   156      48.220  70.770  86.640  1.00  0.00            
ATOM   2477  HB3 GLU   156      49.060  69.580  85.530  1.00  0.00            
ATOM   2478  CG  GLU   156      50.220  70.320  87.190  1.00  0.00            
ATOM   2479  HG2 GLU   156      49.920  69.480  87.810  1.00  0.00            
ATOM   2480  HG3 GLU   156      51.210  70.150  86.770  1.00  0.00            
ATOM   2481  CD  GLU   156      50.310  71.540  88.150  1.00  0.00            
ATOM   2482  OE1 GLU   156      49.440  72.400  88.300  1.00  0.00            
ATOM   2483  OE2 GLU   156      51.400  71.610  88.740  1.00  0.00            
ATOM   2484  C   GLU   156      50.410  71.400  84.090  1.00  0.00            
ATOM   2485  O   GLU   156      50.180  70.830  82.990  1.00  0.00            
ATOM   2486  N   LYS   157      51.640  71.820  84.450  1.00  0.00            
ATOM   2487  H   LYS   157      51.640  72.380  85.290  1.00  0.00            
ATOM   2488  CA  LYS   157      52.750  71.850  83.520  1.00  0.00            
ATOM   2489  HA  LYS   157      52.400  71.920  82.490  1.00  0.00            
ATOM   2490  CB  LYS   157      53.620  73.070  84.000  1.00  0.00            
ATOM   2491  HB2 LYS   157      53.050  73.900  84.410  1.00  0.00            
ATOM   2492  HB3 LYS   157      54.310  72.860  84.820  1.00  0.00            
ATOM   2493  CG  LYS   157      54.400  73.730  82.860  1.00  0.00            
ATOM   2494  HG2 LYS   157      55.190  74.290  83.360  1.00  0.00            
ATOM   2495  HG3 LYS   157      54.830  72.950  82.240  1.00  0.00            
ATOM   2496  CD  LYS   157      53.530  74.610  81.910  1.00  0.00            
ATOM   2497  HD2 LYS   157      52.590  74.200  81.570  1.00  0.00            
ATOM   2498  HD3 LYS   157      53.210  75.540  82.380  1.00  0.00            
ATOM   2499  CE  LYS   157      54.340  74.920  80.670  1.00  0.00            
ATOM   2500  HE2 LYS   157      54.560  74.020  80.080  1.00  0.00            
ATOM   2501  HE3 LYS   157      53.710  75.550  80.050  1.00  0.00            
ATOM   2502  NZ  LYS   157      55.590  75.560  81.040  1.00  0.00            
ATOM   2503  HZ1 LYS   157      56.240  74.990  81.560  1.00  0.00            
ATOM   2504  HZ2 LYS   157      56.140  75.880  80.250  1.00  0.00            
ATOM   2505  HZ3 LYS   157      55.430  76.430  81.520  1.00  0.00            
ATOM   2506  C   LYS   157      53.560  70.570  83.430  1.00  0.00            
ATOM   2507  O   LYS   157      54.780  70.500  83.690  1.00  0.00            
ATOM   2508  N   ILE   158      52.870  69.450  83.310  1.00  0.00            
ATOM   2509  H   ILE   158      51.860  69.500  83.360  1.00  0.00            
ATOM   2510  CA  ILE   158      53.580  68.130  83.270  1.00  0.00            
ATOM   2511  HA  ILE   158      54.200  68.050  84.160  1.00  0.00            
ATOM   2512  CB  ILE   158      52.570  67.000  83.170  1.00  0.00            
ATOM   2513  HB  ILE   158      52.070  67.050  82.200  1.00  0.00            
ATOM   2514  CG2 ILE   158      53.360  65.730  82.960  1.00  0.00            
ATOM   2515 1HG2 ILE   158      52.710  64.870  83.130  1.00  0.00            
ATOM   2516 2HG2 ILE   158      53.770  65.640  81.950  1.00  0.00            
ATOM   2517 3HG2 ILE   158      54.140  65.720  83.720  1.00  0.00            
ATOM   2518  CG1 ILE   158      51.660  66.900  84.340  1.00  0.00            
ATOM   2519 2HG1 ILE   158      50.850  67.630  84.250  1.00  0.00            
ATOM   2520 3HG1 ILE   158      51.190  65.920  84.370  1.00  0.00            
ATOM   2521  CD1 ILE   158      52.230  66.890  85.700  1.00  0.00            
ATOM   2522 1HD1 ILE   158      52.900  66.030  85.780  1.00  0.00            
ATOM   2523 2HD1 ILE   158      52.650  67.870  85.900  1.00  0.00            
ATOM   2524 3HD1 ILE   158      51.420  66.580  86.360  1.00  0.00            
ATOM   2525  C   ILE   158      54.550  68.120  82.060  1.00  0.00            
ATOM   2526  O   ILE   158      54.160  68.540  80.950  1.00  0.00            
ATOM   2527  N   HIE   159      55.850  67.840  82.330  1.00  0.00            
ATOM   2528  H   HIE   159      56.010  67.580  83.290  1.00  0.00            
ATOM   2529  CA  HIE   159      56.970  68.010  81.410  1.00  0.00            
ATOM   2530  HA  HIE   159      56.830  69.060  81.140  1.00  0.00            
ATOM   2531  CB  HIE   159      58.360  67.860  82.120  1.00  0.00            
ATOM   2532  HB2 HIE   159      58.280  68.260  83.130  1.00  0.00            
ATOM   2533  HB3 HIE   159      58.330  66.780  82.270  1.00  0.00            
ATOM   2534  CG  HIE   159      59.550  68.430  81.340  1.00  0.00            
ATOM   2535  ND1 HIE   159      60.290  67.750  80.400  1.00  0.00            
ATOM   2536  CE1 HIE   159      61.330  68.560  80.150  1.00  0.00            
ATOM   2537  HE1 HIE   159      62.050  68.400  79.370  1.00  0.00            
ATOM   2538  NE2 HIE   159      61.450  69.520  81.050  1.00  0.00            
ATOM   2539  HE2 HIE   159      62.100  70.290  81.080  1.00  0.00            
ATOM   2540  CD2 HIE   159      60.280  69.510  81.760  1.00  0.00            
ATOM   2541  HD2 HIE   159      59.890  70.140  82.560  1.00  0.00            
ATOM   2542  C   HIE   159      56.870  67.190  80.080  1.00  0.00            
ATOM   2543  O   HIE   159      56.220  66.160  79.880  1.00  0.00            
ATOM   2544  N   LYS   160      57.700  67.560  79.110  1.00  0.00            
ATOM   2545  H   LYS   160      58.230  68.410  79.230  1.00  0.00            
ATOM   2546  CA  LYS   160      57.980  66.800  77.900  1.00  0.00            
ATOM   2547  HA  LYS   160      57.040  66.670  77.360  1.00  0.00            
ATOM   2548  CB  LYS   160      58.880  67.750  77.040  1.00  0.00            
ATOM   2549  HB2 LYS   160      58.300  68.670  76.960  1.00  0.00            
ATOM   2550  HB3 LYS   160      59.820  67.870  77.570  1.00  0.00            
ATOM   2551  CG  LYS   160      59.180  67.110  75.640  1.00  0.00            
ATOM   2552  HG2 LYS   160      59.710  66.210  75.940  1.00  0.00            
ATOM   2553  HG3 LYS   160      58.260  66.810  75.140  1.00  0.00            
ATOM   2554  CD  LYS   160      59.990  67.960  74.730  1.00  0.00            
ATOM   2555  HD2 LYS   160      59.500  68.870  74.390  1.00  0.00            
ATOM   2556  HD3 LYS   160      60.910  68.230  75.250  1.00  0.00            
ATOM   2557  CE  LYS   160      60.240  67.080  73.490  1.00  0.00            
ATOM   2558  HE2 LYS   160      61.090  66.420  73.660  1.00  0.00            
ATOM   2559  HE3 LYS   160      59.340  66.550  73.190  1.00  0.00            
ATOM   2560  NZ  LYS   160      60.580  67.980  72.410  1.00  0.00            
ATOM   2561  HZ1 LYS   160      61.250  68.640  72.770  1.00  0.00            
ATOM   2562  HZ2 LYS   160      61.030  67.630  71.580  1.00  0.00            
ATOM   2563  HZ3 LYS   160      59.720  68.390  72.050  1.00  0.00            
ATOM   2564  C   LYS   160      58.720  65.480  78.120  1.00  0.00            
ATOM   2565  O   LYS   160      58.180  64.540  77.520  1.00  0.00            
ATOM   2566  N   ARG   161      59.740  65.360  78.990  1.00  0.00            
ATOM   2567  H   ARG   161      59.910  66.230  79.480  1.00  0.00            
ATOM   2568  CA  ARG   161      60.240  64.040  79.410  1.00  0.00            
ATOM   2569  HA  ARG   161      60.530  63.510  78.510  1.00  0.00            
ATOM   2570  CB  ARG   161      61.520  64.270  80.310  1.00  0.00            
ATOM   2571  HB2 ARG   161      62.270  63.500  80.120  1.00  0.00            
ATOM   2572  HB3 ARG   161      61.940  65.230  80.010  1.00  0.00            
ATOM   2573  CG  ARG   161      61.240  64.410  81.790  1.00  0.00            
ATOM   2574  HG2 ARG   161      60.450  65.140  81.970  1.00  0.00            
ATOM   2575  HG3 ARG   161      60.760  63.490  82.130  1.00  0.00            
ATOM   2576  CD  ARG   161      62.470  64.630  82.690  1.00  0.00            
ATOM   2577  HD2 ARG   161      63.090  65.430  82.260  1.00  0.00            
ATOM   2578  HD3 ARG   161      62.080  64.960  83.650  1.00  0.00            
ATOM   2579  NE  ARG   161      63.360  63.410  82.720  1.00  0.00            
ATOM   2580  HE  ARG   161      64.260  63.420  82.280  1.00  0.00            
ATOM   2581  CZ  ARG   161      63.100  62.260  83.380  1.00  0.00            
ATOM   2582  NH1 ARG   161      62.070  62.100  84.160  1.00  0.00            
ATOM   2583 1HH1 ARG   161      61.410  62.860  84.290  1.00  0.00            
ATOM   2584 2HH1 ARG   161      61.920  61.400  84.870  1.00  0.00            
ATOM   2585  NH2 ARG   161      64.020  61.350  83.340  1.00  0.00            
ATOM   2586 1HH2 ARG   161      64.770  61.380  82.670  1.00  0.00            
ATOM   2587 2HH2 ARG   161      63.930  60.570  83.960  1.00  0.00            
ATOM   2588  C   ARG   161      59.270  63.060  80.080  1.00  0.00            
ATOM   2589  O   ARG   161      59.560  61.880  80.150  1.00  0.00            
ATOM   2590  N   ASN   162      58.070  63.460  80.410  1.00  0.00            
ATOM   2591  H   ASN   162      57.770  64.410  80.220  1.00  0.00            
ATOM   2592  CA  ASN   162      57.120  62.760  81.330  1.00  0.00            
ATOM   2593  HA  ASN   162      57.510  61.750  81.470  1.00  0.00            
ATOM   2594  CB  ASN   162      57.210  63.590  82.650  1.00  0.00            
ATOM   2595  HB2 ASN   162      58.230  63.840  82.920  1.00  0.00            
ATOM   2596  HB3 ASN   162      56.570  64.460  82.470  1.00  0.00            
ATOM   2597  CG  ASN   162      56.400  63.110  83.960  1.00  0.00            
ATOM   2598  OD1 ASN   162      56.120  61.960  84.170  1.00  0.00            
ATOM   2599  ND2 ASN   162      55.840  63.960  84.750  1.00  0.00            
ATOM   2600 1HD2 ASN   162      55.200  63.630  85.460  1.00  0.00            
ATOM   2601 2HD2 ASN   162      56.190  64.900  84.630  1.00  0.00            
ATOM   2602  C   ASN   162      55.720  62.530  80.850  1.00  0.00            
ATOM   2603  O   ASN   162      54.950  61.730  81.440  1.00  0.00            
ATOM   2604  N   SER   163      55.370  63.180  79.700  1.00  0.00            
ATOM   2605  H   SER   163      56.100  63.700  79.230  1.00  0.00            
ATOM   2606  CA  SER   163      54.170  63.100  78.830  1.00  0.00            
ATOM   2607  HA  SER   163      53.430  62.620  79.470  1.00  0.00            
ATOM   2608  CB  SER   163      53.690  64.550  78.550  1.00  0.00            
ATOM   2609  HB2 SER   163      52.880  64.690  77.830  1.00  0.00            
ATOM   2610  HB3 SER   163      53.410  65.170  79.400  1.00  0.00            
ATOM   2611  OG  SER   163      54.740  65.230  77.950  1.00  0.00            
ATOM   2612  HG  SER   163      55.310  65.490  78.680  1.00  0.00            
ATOM   2613  C   SER   163      54.480  62.310  77.560  1.00  0.00            
ATOM   2614  O   SER   163      55.600  61.940  77.330  1.00  0.00            
ATOM   2615  N   VAL   164      53.520  62.170  76.580  1.00  0.00            
ATOM   2616  H   VAL   164      52.580  62.520  76.630  1.00  0.00            
ATOM   2617  CA  VAL   164      53.840  61.500  75.250  1.00  0.00            
ATOM   2618  HA  VAL   164      54.860  61.710  74.930  1.00  0.00            
ATOM   2619  CB  VAL   164      53.630  59.970  75.340  1.00  0.00            
ATOM   2620  HB  VAL   164      54.020  59.580  76.280  1.00  0.00            
ATOM   2621  CG1 VAL   164      52.180  59.580  75.390  1.00  0.00            
ATOM   2622 1HG1 VAL   164      52.110  58.520  75.660  1.00  0.00            
ATOM   2623 2HG1 VAL   164      51.550  60.150  76.070  1.00  0.00            
ATOM   2624 3HG1 VAL   164      51.680  59.670  74.430  1.00  0.00            
ATOM   2625  CG2 VAL   164      54.350  59.110  74.290  1.00  0.00            
ATOM   2626 1HG2 VAL   164      54.130  58.050  74.400  1.00  0.00            
ATOM   2627 2HG2 VAL   164      53.870  59.400  73.350  1.00  0.00            
ATOM   2628 3HG2 VAL   164      55.420  59.250  74.210  1.00  0.00            
ATOM   2629  C   VAL   164      52.960  62.150  74.140  1.00  0.00            
ATOM   2630  O   VAL   164      51.790  62.460  74.440  1.00  0.00            
ATOM   2631  N   ARG   165      53.500  62.270  72.940  1.00  0.00            
ATOM   2632  H   ARG   165      54.470  62.010  72.840  1.00  0.00            
ATOM   2633  CA  ARG   165      52.700  62.710  71.700  1.00  0.00            
ATOM   2634  HA  ARG   165      51.630  62.720  71.900  1.00  0.00            
ATOM   2635  CB  ARG   165      53.040  64.140  71.400  1.00  0.00            
ATOM   2636  HB2 ARG   165      52.330  64.610  70.710  1.00  0.00            
ATOM   2637  HB3 ARG   165      52.840  64.710  72.300  1.00  0.00            
ATOM   2638  CG  ARG   165      54.510  64.270  70.840  1.00  0.00            
ATOM   2639  HG2 ARG   165      55.140  63.910  71.660  1.00  0.00            
ATOM   2640  HG3 ARG   165      54.680  63.750  69.900  1.00  0.00            
ATOM   2641  CD  ARG   165      55.040  65.770  70.700  1.00  0.00            
ATOM   2642  HD2 ARG   165      54.900  66.420  71.570  1.00  0.00            
ATOM   2643  HD3 ARG   165      56.110  65.620  70.560  1.00  0.00            
ATOM   2644  NE  ARG   165      54.440  66.510  69.540  1.00  0.00            
ATOM   2645  HE  ARG   165      53.550  66.960  69.710  1.00  0.00            
ATOM   2646  CZ  ARG   165      55.040  66.760  68.360  1.00  0.00            
ATOM   2647  NH1 ARG   165      56.170  66.380  67.940  1.00  0.00            
ATOM   2648 1HH1 ARG   165      56.700  65.760  68.530  1.00  0.00            
ATOM   2649 2HH1 ARG   165      56.500  66.700  67.040  1.00  0.00            
ATOM   2650  NH2 ARG   165      54.420  67.490  67.500  1.00  0.00            
ATOM   2651 1HH2 ARG   165      53.490  67.800  67.760  1.00  0.00            
ATOM   2652 2HH2 ARG   165      54.890  67.720  66.640  1.00  0.00            
ATOM   2653  C   ARG   165      52.820  61.710  70.550  1.00  0.00            
ATOM   2654  O   ARG   165      53.900  61.140  70.440  1.00  0.00            
ATOM   2655  N   LEU   166      51.760  61.450  69.850  1.00  0.00            
ATOM   2656  H   LEU   166      50.950  62.010  70.080  1.00  0.00            
ATOM   2657  CA  LEU   166      51.630  60.530  68.700  1.00  0.00            
ATOM   2658  HA  LEU   166      52.650  60.350  68.360  1.00  0.00            
ATOM   2659  CB  LEU   166      50.880  59.200  69.110  1.00  0.00            
ATOM   2660  HB2 LEU   166      49.920  59.430  69.560  1.00  0.00            
ATOM   2661  HB3 LEU   166      50.580  58.740  68.170  1.00  0.00            
ATOM   2662  CG  LEU   166      51.580  58.190  70.080  1.00  0.00            
ATOM   2663  HG  LEU   166      52.580  57.920  69.730  1.00  0.00            
ATOM   2664  CD1 LEU   166      51.660  58.670  71.510  1.00  0.00            
ATOM   2665 1HD1 LEU   166      52.230  59.600  71.560  1.00  0.00            
ATOM   2666 2HD1 LEU   166      50.700  58.730  72.020  1.00  0.00            
ATOM   2667 3HD1 LEU   166      52.270  57.930  72.030  1.00  0.00            
ATOM   2668  CD2 LEU   166      50.710  56.930  70.060  1.00  0.00            
ATOM   2669 1HD2 LEU   166      49.800  56.900  70.660  1.00  0.00            
ATOM   2670 2HD2 LEU   166      50.510  56.850  68.990  1.00  0.00            
ATOM   2671 3HD2 LEU   166      51.200  56.040  70.460  1.00  0.00            
ATOM   2672  C   LEU   166      51.070  61.320  67.520  1.00  0.00            
ATOM   2673  O   LEU   166      49.880  61.490  67.390  1.00  0.00            
ATOM   2674  N   VAL   167      51.960  61.870  66.720  1.00  0.00            
ATOM   2675  H   VAL   167      52.950  61.830  66.910  1.00  0.00            
ATOM   2676  CA  VAL   167      51.620  62.710  65.540  1.00  0.00            
ATOM   2677  HA  VAL   167      50.830  63.360  65.910  1.00  0.00            
ATOM   2678  CB  VAL   167      52.810  63.600  65.050  1.00  0.00            
ATOM   2679  HB  VAL   167      53.650  63.000  64.680  1.00  0.00            
ATOM   2680  CG1 VAL   167      52.440  64.570  63.880  1.00  0.00            
ATOM   2681 1HG1 VAL   167      52.140  64.080  62.960  1.00  0.00            
ATOM   2682 2HG1 VAL   167      51.700  65.320  64.160  1.00  0.00            
ATOM   2683 3HG1 VAL   167      53.300  65.200  63.670  1.00  0.00            
ATOM   2684  CG2 VAL   167      53.220  64.380  66.340  1.00  0.00            
ATOM   2685 1HG2 VAL   167      54.020  65.090  66.130  1.00  0.00            
ATOM   2686 2HG2 VAL   167      52.340  64.890  66.740  1.00  0.00            
ATOM   2687 3HG2 VAL   167      53.620  63.680  67.060  1.00  0.00            
ATOM   2688  C   VAL   167      51.010  61.850  64.460  1.00  0.00            
ATOM   2689  O   VAL   167      51.690  61.000  63.880  1.00  0.00            
ATOM   2690  N   ILE   168      49.710  62.020  64.250  1.00  0.00            
ATOM   2691  H   ILE   168      49.330  62.790  64.780  1.00  0.00            
ATOM   2692  CA  ILE   168      48.850  61.180  63.440  1.00  0.00            
ATOM   2693  HA  ILE   168      49.360  60.220  63.340  1.00  0.00            
ATOM   2694  CB  ILE   168      47.510  60.850  64.120  1.00  0.00            
ATOM   2695  HB  ILE   168      47.120  60.120  63.410  1.00  0.00            
ATOM   2696  CG2 ILE   168      47.590  60.350  65.590  1.00  0.00            
ATOM   2697 1HG2 ILE   168      48.400  59.630  65.740  1.00  0.00            
ATOM   2698 2HG2 ILE   168      47.720  61.220  66.240  1.00  0.00            
ATOM   2699 3HG2 ILE   168      46.640  59.900  65.870  1.00  0.00            
ATOM   2700  CG1 ILE   168      46.480  61.950  63.910  1.00  0.00            
ATOM   2701 2HG1 ILE   168      46.680  62.800  64.560  1.00  0.00            
ATOM   2702 3HG1 ILE   168      46.550  62.280  62.870  1.00  0.00            
ATOM   2703  CD1 ILE   168      45.000  61.490  64.070  1.00  0.00            
ATOM   2704 1HD1 ILE   168      44.720  60.660  63.420  1.00  0.00            
ATOM   2705 2HD1 ILE   168      44.840  61.130  65.090  1.00  0.00            
ATOM   2706 3HD1 ILE   168      44.320  62.330  63.960  1.00  0.00            
ATOM   2707  C   ILE   168      48.720  61.680  61.960  1.00  0.00            
ATOM   2708  O   ILE   168      48.760  62.880  61.760  1.00  0.00            
ATOM   2709  N   ARG   169      48.360  60.770  61.010  1.00  0.00            
ATOM   2710  H   ARG   169      48.290  59.810  61.320  1.00  0.00            
ATOM   2711  CA  ARG   169      48.240  61.080  59.610  1.00  0.00            
ATOM   2712  HA  ARG   169      48.520  62.130  59.480  1.00  0.00            
ATOM   2713  CB  ARG   169      49.300  60.280  58.800  1.00  0.00            
ATOM   2714  HB2 ARG   169      50.310  60.410  59.190  1.00  0.00            
ATOM   2715  HB3 ARG   169      49.000  59.230  58.840  1.00  0.00            
ATOM   2716  CG  ARG   169      49.340  60.720  57.340  1.00  0.00            
ATOM   2717  HG2 ARG   169      48.320  60.460  57.040  1.00  0.00            
ATOM   2718  HG3 ARG   169      49.580  61.790  57.370  1.00  0.00            
ATOM   2719  CD  ARG   169      50.330  60.030  56.450  1.00  0.00            
ATOM   2720  HD2 ARG   169      50.490  60.520  55.490  1.00  0.00            
ATOM   2721  HD3 ARG   169      51.340  60.150  56.860  1.00  0.00            
ATOM   2722  NE  ARG   169      50.010  58.630  56.350  1.00  0.00            
ATOM   2723  HE  ARG   169      49.640  58.150  57.160  1.00  0.00            
ATOM   2724  CZ  ARG   169      50.220  57.870  55.300  1.00  0.00            
ATOM   2725  NH1 ARG   169      50.810  58.280  54.260  1.00  0.00            
ATOM   2726 1HH1 ARG   169      50.910  59.260  54.020  1.00  0.00            
ATOM   2727 2HH1 ARG   169      51.320  57.600  53.710  1.00  0.00            
ATOM   2728  NH2 ARG   169      50.010  56.600  55.500  1.00  0.00            
ATOM   2729 1HH2 ARG   169      49.660  56.270  56.380  1.00  0.00            
ATOM   2730 2HH2 ARG   169      50.200  55.980  54.720  1.00  0.00            
ATOM   2731  C   ARG   169      46.760  60.780  59.260  1.00  0.00            
ATOM   2732  O   ARG   169      46.460  59.700  58.830  1.00  0.00            
ATOM   2733  N   LYS   170      45.930  61.740  59.570  1.00  0.00            
ATOM   2734  H   LYS   170      46.330  62.610  59.880  1.00  0.00            
ATOM   2735  CA  LYS   170      44.570  61.840  59.080  1.00  0.00            
ATOM   2736  HA  LYS   170      44.170  60.830  59.130  1.00  0.00            
ATOM   2737  CB  LYS   170      43.850  62.810  60.070  1.00  0.00            
ATOM   2738  HB2 LYS   170      44.160  62.470  61.060  1.00  0.00            
ATOM   2739  HB3 LYS   170      44.190  63.850  60.000  1.00  0.00            
ATOM   2740  CG  LYS   170      42.260  62.760  59.890  1.00  0.00            
ATOM   2741  HG2 LYS   170      41.800  61.820  59.590  1.00  0.00            
ATOM   2742  HG3 LYS   170      41.860  62.990  60.880  1.00  0.00            
ATOM   2743  CD  LYS   170      41.750  63.790  58.760  1.00  0.00            
ATOM   2744  HD2 LYS   170      42.340  64.700  58.670  1.00  0.00            
ATOM   2745  HD3 LYS   170      41.650  63.340  57.770  1.00  0.00            
ATOM   2746  CE  LYS   170      40.380  64.170  59.230  1.00  0.00            
ATOM   2747  HE2 LYS   170      39.740  63.330  59.500  1.00  0.00            
ATOM   2748  HE3 LYS   170      40.390  64.690  60.190  1.00  0.00            
ATOM   2749  NZ  LYS   170      39.840  65.220  58.290  1.00  0.00            
ATOM   2750  HZ1 LYS   170      39.380  64.770  57.510  1.00  0.00            
ATOM   2751  HZ2 LYS   170      39.160  65.760  58.800  1.00  0.00            
ATOM   2752  HZ3 LYS   170      40.570  65.810  57.920  1.00  0.00            
ATOM   2753  C   LYS   170      44.530  62.190  57.670  1.00  0.00            
ATOM   2754  O   LYS   170      45.060  63.210  57.210  1.00  0.00            
ATOM   2755  N   VAL   171      43.860  61.290  56.970  1.00  0.00            
ATOM   2756  H   VAL   171      43.190  60.700  57.450  1.00  0.00            
ATOM   2757  CA  VAL   171      43.780  61.220  55.460  1.00  0.00            
ATOM   2758  HA  VAL   171      44.220  62.110  55.010  1.00  0.00            
ATOM   2759  CB  VAL   171      44.480  60.000  54.850  1.00  0.00            
ATOM   2760  HB  VAL   171      44.490  60.130  53.770  1.00  0.00            
ATOM   2761  CG1 VAL   171      45.900  59.910  55.450  1.00  0.00            
ATOM   2762 1HG1 VAL   171      46.570  60.740  55.260  1.00  0.00            
ATOM   2763 2HG1 VAL   171      45.940  59.590  56.490  1.00  0.00            
ATOM   2764 3HG1 VAL   171      46.350  59.080  54.910  1.00  0.00            
ATOM   2765  CG2 VAL   171      43.710  58.750  55.150  1.00  0.00            
ATOM   2766 1HG2 VAL   171      44.200  57.860  54.750  1.00  0.00            
ATOM   2767 2HG2 VAL   171      43.760  58.550  56.220  1.00  0.00            
ATOM   2768 3HG2 VAL   171      42.700  58.770  54.750  1.00  0.00            
ATOM   2769  C   VAL   171      42.320  61.250  55.020  1.00  0.00            
ATOM   2770  O   VAL   171      41.340  61.090  55.830  1.00  0.00            
ATOM   2771  N   GLN   172      42.090  61.520  53.720  1.00  0.00            
ATOM   2772  H   GLN   172      42.840  61.600  53.060  1.00  0.00            
ATOM   2773  CA  GLN   172      40.760  61.610  53.070  1.00  0.00            
ATOM   2774  HA  GLN   172      40.060  61.240  53.820  1.00  0.00            
ATOM   2775  CB  GLN   172      40.340  63.090  52.910  1.00  0.00            
ATOM   2776  HB2 GLN   172      40.640  63.610  53.820  1.00  0.00            
ATOM   2777  HB3 GLN   172      40.910  63.530  52.090  1.00  0.00            
ATOM   2778  CG  GLN   172      38.840  63.320  52.670  1.00  0.00            
ATOM   2779  HG2 GLN   172      38.600  62.830  51.720  1.00  0.00            
ATOM   2780  HG3 GLN   172      38.240  62.900  53.480  1.00  0.00            
ATOM   2781  CD  GLN   172      38.320  64.760  52.590  1.00  0.00            
ATOM   2782  OE1 GLN   172      37.240  65.190  53.010  1.00  0.00            
ATOM   2783  NE2 GLN   172      39.090  65.780  52.160  1.00  0.00            
ATOM   2784 1HE2 GLN   172      38.600  66.650  52.230  1.00  0.00            
ATOM   2785 2HE2 GLN   172      40.040  65.660  51.850  1.00  0.00            
ATOM   2786  C   GLN   172      40.550  60.680  51.890  1.00  0.00            
ATOM   2787  O   GLN   172      41.440  60.470  51.090  1.00  0.00            
ATOM   2788  N   TYR   173      39.430  60.050  51.860  1.00  0.00            
ATOM   2789  H   TYR   173      38.750  60.340  52.550  1.00  0.00            
ATOM   2790  CA  TYR   173      38.990  58.890  51.080  1.00  0.00            
ATOM   2791  HA  TYR   173      39.670  58.690  50.250  1.00  0.00            
ATOM   2792  CB  TYR   173      38.820  57.720  52.050  1.00  0.00            
ATOM   2793  HB2 TYR   173      39.820  57.340  52.250  1.00  0.00            
ATOM   2794  HB3 TYR   173      38.440  58.080  53.000  1.00  0.00            
ATOM   2795  CG  TYR   173      38.030  56.580  51.570  1.00  0.00            
ATOM   2796  CD1 TYR   173      38.390  55.980  50.340  1.00  0.00            
ATOM   2797  HD1 TYR   173      39.300  56.230  49.820  1.00  0.00            
ATOM   2798  CE1 TYR   173      37.540  55.070  49.730  1.00  0.00            
ATOM   2799  HE1 TYR   173      37.860  54.550  48.840  1.00  0.00            
ATOM   2800  CZ  TYR   173      36.440  54.600  50.440  1.00  0.00            
ATOM   2801  OH  TYR   173      35.640  53.570  49.900  1.00  0.00            
ATOM   2802  HH  TYR   173      34.800  53.660  50.340  1.00  0.00            
ATOM   2803  CE2 TYR   173      36.080  55.120  51.690  1.00  0.00            
ATOM   2804  HE2 TYR   173      35.240  54.750  52.270  1.00  0.00            
ATOM   2805  CD2 TYR   173      36.870  56.160  52.250  1.00  0.00            
ATOM   2806  HD2 TYR   173      36.580  56.680  53.140  1.00  0.00            
ATOM   2807  C   TYR   173      37.600  59.250  50.400  1.00  0.00            
ATOM   2808  O   TYR   173      36.730  59.910  50.990  1.00  0.00            
ATOM   2809  N   ALA   174      37.380  58.740  49.220  1.00  0.00            
ATOM   2810  H   ALA   174      38.090  58.250  48.700  1.00  0.00            
ATOM   2811  CA  ALA   174      36.140  58.810  48.560  1.00  0.00            
ATOM   2812  HA  ALA   174      35.400  58.980  49.330  1.00  0.00            
ATOM   2813  CB  ALA   174      36.130  60.100  47.720  1.00  0.00            
ATOM   2814  HB1 ALA   174      35.170  60.270  47.230  1.00  0.00            
ATOM   2815  HB2 ALA   174      36.300  60.970  48.360  1.00  0.00            
ATOM   2816  HB3 ALA   174      36.890  59.950  46.970  1.00  0.00            
ATOM   2817  C   ALA   174      35.800  57.630  47.630  1.00  0.00            
ATOM   2818  O   ALA   174      36.650  57.110  46.930  1.00  0.00            
ATOM   2819  N   PRO   175      34.510  57.260  47.570  1.00  0.00            
ATOM   2820  CD  PRO   175      33.400  57.780  48.400  1.00  0.00            
ATOM   2821  HD2 PRO   175      33.240  58.830  48.150  1.00  0.00            
ATOM   2822  HD3 PRO   175      33.610  57.910  49.460  1.00  0.00            
ATOM   2823  CG  PRO   175      32.220  56.940  48.150  1.00  0.00            
ATOM   2824  HG2 PRO   175      31.700  57.440  47.330  1.00  0.00            
ATOM   2825  HG3 PRO   175      31.680  56.860  49.100  1.00  0.00            
ATOM   2826  CB  PRO   175      32.920  55.610  47.710  1.00  0.00            
ATOM   2827  HB2 PRO   175      32.240  54.970  47.160  1.00  0.00            
ATOM   2828  HB3 PRO   175      33.240  55.060  48.600  1.00  0.00            
ATOM   2829  CA  PRO   175      34.150  56.050  46.930  1.00  0.00            
ATOM   2830  HA  PRO   175      34.880  55.260  47.110  1.00  0.00            
ATOM   2831  C   PRO   175      33.850  56.230  45.440  1.00  0.00            
ATOM   2832  O   PRO   175      33.470  57.330  45.020  1.00  0.00            
ATOM   2833  N   GLU   176      33.790  55.130  44.710  1.00  0.00            
ATOM   2834  H   GLU   176      33.970  54.300  45.260  1.00  0.00            
ATOM   2835  CA  GLU   176      33.320  55.060  43.310  1.00  0.00            
ATOM   2836  HA  GLU   176      33.780  55.900  42.790  1.00  0.00            
ATOM   2837  CB  GLU   176      33.770  53.740  42.650  1.00  0.00            
ATOM   2838  HB2 GLU   176      34.850  53.730  42.690  1.00  0.00            
ATOM   2839  HB3 GLU   176      33.360  52.890  43.190  1.00  0.00            
ATOM   2840  CG  GLU   176      33.300  53.460  41.230  1.00  0.00            
ATOM   2841  HG2 GLU   176      33.500  52.430  40.940  1.00  0.00            
ATOM   2842  HG3 GLU   176      32.220  53.520  41.250  1.00  0.00            
ATOM   2843  CD  GLU   176      33.960  54.440  40.250  1.00  0.00            
ATOM   2844  OE1 GLU   176      35.090  54.100  39.810  1.00  0.00            
ATOM   2845  OE2 GLU   176      33.300  55.460  39.960  1.00  0.00            
ATOM   2846  C   GLU   176      31.830  55.110  43.330  1.00  0.00            
ATOM   2847  O   GLU   176      31.140  54.470  44.160  1.00  0.00            
ATOM   2848  N   ARG   177      31.290  55.940  42.400  1.00  0.00            
ATOM   2849  H   ARG   177      31.950  56.380  41.770  1.00  0.00            
ATOM   2850  CA  ARG   177      29.880  56.340  42.450  1.00  0.00            
ATOM   2851  HA  ARG   177      29.280  55.480  42.700  1.00  0.00            
ATOM   2852  CB  ARG   177      29.740  57.440  43.490  1.00  0.00            
ATOM   2853  HB2 ARG   177      30.030  57.000  44.450  1.00  0.00            
ATOM   2854  HB3 ARG   177      30.440  58.250  43.300  1.00  0.00            
ATOM   2855  CG  ARG   177      28.420  58.150  43.530  1.00  0.00            
ATOM   2856  HG2 ARG   177      27.980  58.410  42.560  1.00  0.00            
ATOM   2857  HG3 ARG   177      27.800  57.300  43.790  1.00  0.00            
ATOM   2858  CD  ARG   177      28.310  59.310  44.510  1.00  0.00            
ATOM   2859  HD2 ARG   177      28.690  59.010  45.480  1.00  0.00            
ATOM   2860  HD3 ARG   177      28.830  60.230  44.230  1.00  0.00            
ATOM   2861  NE  ARG   177      26.930  59.740  44.760  1.00  0.00            
ATOM   2862  HE  ARG   177      26.240  59.010  44.900  1.00  0.00            
ATOM   2863  CZ  ARG   177      26.460  61.010  44.820  1.00  0.00            
ATOM   2864  NH1 ARG   177      27.220  62.080  45.000  1.00  0.00            
ATOM   2865 1HH1 ARG   177      28.200  61.850  45.100  1.00  0.00            
ATOM   2866 2HH1 ARG   177      26.910  63.010  44.770  1.00  0.00            
ATOM   2867  NH2 ARG   177      25.170  61.250  44.710  1.00  0.00            
ATOM   2868 1HH2 ARG   177      24.670  60.440  44.370  1.00  0.00            
ATOM   2869 2HH2 ARG   177      24.800  62.160  44.930  1.00  0.00            
ATOM   2870  C   ARG   177      29.510  56.940  41.040  1.00  0.00            
ATOM   2871  O   ARG   177      30.100  57.880  40.500  1.00  0.00            
ATOM   2872  N   PRO   178      28.400  56.410  40.430  1.00  0.00            
ATOM   2873  CD  PRO   178      27.160  55.810  40.990  1.00  0.00            
ATOM   2874  HD2 PRO   178      26.580  56.650  41.370  1.00  0.00            
ATOM   2875  HD3 PRO   178      27.430  55.090  41.770  1.00  0.00            
ATOM   2876  CG  PRO   178      26.420  55.090  39.860  1.00  0.00            
ATOM   2877  HG2 PRO   178      25.350  54.910  40.010  1.00  0.00            
ATOM   2878  HG3 PRO   178      26.820  54.070  39.820  1.00  0.00            
ATOM   2879  CB  PRO   178      26.820  55.770  38.590  1.00  0.00            
ATOM   2880  HB2 PRO   178      25.970  56.360  38.260  1.00  0.00            
ATOM   2881  HB3 PRO   178      27.040  55.050  37.800  1.00  0.00            
ATOM   2882  CA  PRO   178      28.110  56.580  39.010  1.00  0.00            
ATOM   2883  HA  PRO   178      28.930  56.100  38.460  1.00  0.00            
ATOM   2884  C   PRO   178      27.830  58.070  38.660  1.00  0.00            
ATOM   2885  O   PRO   178      27.130  58.740  39.440  1.00  0.00            
ATOM   2886  N   GLY   179      28.190  58.420  37.400  1.00  0.00            
ATOM   2887  H   GLY   179      28.450  57.670  36.770  1.00  0.00            
ATOM   2888  CA  GLY   179      27.730  59.590  36.790  1.00  0.00            
ATOM   2889  HA2 GLY   179      26.850  59.480  36.160  1.00  0.00            
ATOM   2890  HA3 GLY   179      27.320  60.240  37.560  1.00  0.00            
ATOM   2891  C   GLY   179      28.840  60.380  36.130  1.00  0.00            
ATOM   2892  O   GLY   179      29.830  59.810  35.730  1.00  0.00            
ATOM   2893  N   PRO   180      28.630  61.680  35.970  1.00  0.00            
ATOM   2894  CD  PRO   180      27.490  62.470  36.490  1.00  0.00            
ATOM   2895  HD2 PRO   180      27.320  62.330  37.560  1.00  0.00            
ATOM   2896  HD3 PRO   180      26.560  62.370  35.920  1.00  0.00            
ATOM   2897  CG  PRO   180      27.960  63.940  36.340  1.00  0.00            
ATOM   2898  HG2 PRO   180      28.550  64.260  37.200  1.00  0.00            
ATOM   2899  HG3 PRO   180      27.110  64.590  36.160  1.00  0.00            
ATOM   2900  CB  PRO   180      28.920  63.860  35.170  1.00  0.00            
ATOM   2901  HB2 PRO   180      29.660  64.650  35.280  1.00  0.00            
ATOM   2902  HB3 PRO   180      28.340  63.940  34.250  1.00  0.00            
ATOM   2903  CA  PRO   180      29.530  62.470  35.130  1.00  0.00            
ATOM   2904  HA  PRO   180      29.440  62.020  34.140  1.00  0.00            
ATOM   2905  C   PRO   180      30.990  62.490  35.600  1.00  0.00            
ATOM   2906  O   PRO   180      31.380  62.910  36.700  1.00  0.00            
ATOM   2907  N   GLN   181      31.800  62.210  34.540  1.00  0.00            
ATOM   2908  H   GLN   181      31.350  61.930  33.680  1.00  0.00            
ATOM   2909  CA  GLN   181      33.230  62.340  34.530  1.00  0.00            
ATOM   2910  HA  GLN   181      33.380  62.510  35.590  1.00  0.00            
ATOM   2911  CB  GLN   181      33.850  61.110  33.830  1.00  0.00            
ATOM   2912  HB2 GLN   181      34.930  61.140  33.970  1.00  0.00            
ATOM   2913  HB3 GLN   181      33.640  60.150  34.280  1.00  0.00            
ATOM   2914  CG  GLN   181      33.650  61.010  32.310  1.00  0.00            
ATOM   2915  HG2 GLN   181      32.580  61.150  32.140  1.00  0.00            
ATOM   2916  HG3 GLN   181      34.080  61.860  31.780  1.00  0.00            
ATOM   2917  CD  GLN   181      34.130  59.760  31.630  1.00  0.00            
ATOM   2918  OE1 GLN   181      33.720  58.680  31.930  1.00  0.00            
ATOM   2919  NE2 GLN   181      34.970  59.890  30.610  1.00  0.00            
ATOM   2920 1HE2 GLN   181      35.510  59.050  30.460  1.00  0.00            
ATOM   2921 2HE2 GLN   181      35.430  60.770  30.490  1.00  0.00            
ATOM   2922  C   GLN   181      33.780  63.640  33.860  1.00  0.00            
ATOM   2923  O   GLN   181      33.030  64.260  33.110  1.00  0.00            
ATOM   2924  N   PRO   182      35.090  64.060  33.960  1.00  0.00            
ATOM   2925  CD  PRO   182      35.970  63.410  34.890  1.00  0.00            
ATOM   2926  HD2 PRO   182      36.530  62.590  34.440  1.00  0.00            
ATOM   2927  HD3 PRO   182      35.440  62.910  35.700  1.00  0.00            
ATOM   2928  CG  PRO   182      36.930  64.390  35.490  1.00  0.00            
ATOM   2929  HG2 PRO   182      37.870  63.840  35.630  1.00  0.00            
ATOM   2930  HG3 PRO   182      36.500  64.750  36.420  1.00  0.00            
ATOM   2931  CB  PRO   182      36.950  65.500  34.370  1.00  0.00            
ATOM   2932  HB2 PRO   182      37.860  65.410  33.780  1.00  0.00            
ATOM   2933  HB3 PRO   182      37.030  66.480  34.840  1.00  0.00            
ATOM   2934  CA  PRO   182      35.720  65.360  33.500  1.00  0.00            
ATOM   2935  HA  PRO   182      35.100  66.210  33.770  1.00  0.00            
ATOM   2936  C   PRO   182      35.990  65.380  31.980  1.00  0.00            
ATOM   2937  O   PRO   182      36.410  64.390  31.410  1.00  0.00            
ATOM   2938  N   THR   183      35.670  66.530  31.290  1.00  0.00            
ATOM   2939  H   THR   183      35.370  67.340  31.820  1.00  0.00            
ATOM   2940  CA  THR   183      35.840  66.660  29.830  1.00  0.00            
ATOM   2941  HA  THR   183      36.720  66.120  29.480  1.00  0.00            
ATOM   2942  CB  THR   183      34.610  66.110  29.090  1.00  0.00            
ATOM   2943  HB  THR   183      34.360  65.090  29.390  1.00  0.00            
ATOM   2944  CG2 THR   183      33.290  66.900  29.070  1.00  0.00            
ATOM   2945 1HG2 THR   183      32.500  66.340  28.560  1.00  0.00            
ATOM   2946 2HG2 THR   183      32.960  66.980  30.100  1.00  0.00            
ATOM   2947 3HG2 THR   183      33.350  67.820  28.490  1.00  0.00            
ATOM   2948  OG1 THR   183      34.970  66.000  27.720  1.00  0.00            
ATOM   2949  HG1 THR   183      35.730  65.420  27.700  1.00  0.00            
ATOM   2950  C   THR   183      36.060  68.170  29.400  1.00  0.00            
ATOM   2951  O   THR   183      35.440  69.070  29.930  1.00  0.00            
ATOM   2952  N   ALA   184      36.910  68.350  28.370  1.00  0.00            
ATOM   2953  H   ALA   184      37.210  67.570  27.800  1.00  0.00            
ATOM   2954  CA  ALA   184      37.420  69.570  27.820  1.00  0.00            
ATOM   2955  HA  ALA   184      36.700  70.380  27.980  1.00  0.00            
ATOM   2956  CB  ALA   184      38.570  69.960  28.740  1.00  0.00            
ATOM   2957  HB1 ALA   184      39.480  69.380  28.590  1.00  0.00            
ATOM   2958  HB2 ALA   184      38.810  71.020  28.700  1.00  0.00            
ATOM   2959  HB3 ALA   184      38.360  69.880  29.800  1.00  0.00            
ATOM   2960  C   ALA   184      37.710  69.600  26.370  1.00  0.00            
ATOM   2961  O   ALA   184      38.310  68.600  25.880  1.00  0.00            
ATOM   2962  N   GLU   185      37.320  70.680  25.630  1.00  0.00            
ATOM   2963  H   GLU   185      36.650  71.280  26.090  1.00  0.00            
ATOM   2964  CA  GLU   185      37.350  70.690  24.210  1.00  0.00            
ATOM   2965  HA  GLU   185      38.240  70.100  24.010  1.00  0.00            
ATOM   2966  CB  GLU   185      36.130  69.890  23.710  1.00  0.00            
ATOM   2967  HB2 GLU   185      36.190  69.620  22.650  1.00  0.00            
ATOM   2968  HB3 GLU   185      36.090  68.970  24.300  1.00  0.00            
ATOM   2969  CG  GLU   185      34.720  70.560  23.970  1.00  0.00            
ATOM   2970  HG2 GLU   185      34.060  69.790  23.570  1.00  0.00            
ATOM   2971  HG3 GLU   185      34.570  70.740  25.030  1.00  0.00            
ATOM   2972  CD  GLU   185      34.430  71.780  23.110  1.00  0.00            
ATOM   2973  OE1 GLU   185      34.660  71.700  21.870  1.00  0.00            
ATOM   2974  OE2 GLU   185      33.750  72.750  23.540  1.00  0.00            
ATOM   2975  C   GLU   185      37.490  72.090  23.580  1.00  0.00            
ATOM   2976  O   GLU   185      37.140  73.110  24.190  1.00  0.00            
ATOM   2977  N   THR   186      38.190  72.210  22.470  1.00  0.00            
ATOM   2978  H   THR   186      38.450  71.440  21.870  1.00  0.00            
ATOM   2979  CA  THR   186      38.510  73.480  21.810  1.00  0.00            
ATOM   2980  HA  THR   186      37.740  74.180  22.160  1.00  0.00            
ATOM   2981  CB  THR   186      39.830  73.900  22.350  1.00  0.00            
ATOM   2982  HB  THR   186      39.830  73.810  23.440  1.00  0.00            
ATOM   2983  CG2 THR   186      41.010  73.000  21.890  1.00  0.00            
ATOM   2984 1HG2 THR   186      41.280  73.180  20.850  1.00  0.00            
ATOM   2985 2HG2 THR   186      41.940  73.160  22.430  1.00  0.00            
ATOM   2986 3HG2 THR   186      40.760  71.950  22.080  1.00  0.00            
ATOM   2987  OG1 THR   186      40.110  75.240  21.850  1.00  0.00            
ATOM   2988  HG1 THR   186      39.500  75.840  22.280  1.00  0.00            
ATOM   2989  C   THR   186      38.450  73.310  20.300  1.00  0.00            
ATOM   2990  O   THR   186      38.850  72.330  19.690  1.00  0.00            
ATOM   2991  N   THR   187      38.080  74.420  19.750  1.00  0.00            
ATOM   2992  H   THR   187      37.710  75.170  20.310  1.00  0.00            
ATOM   2993  CA  THR   187      38.290  74.660  18.280  1.00  0.00            
ATOM   2994  HA  THR   187      38.310  73.730  17.700  1.00  0.00            
ATOM   2995  CB  THR   187      37.090  75.480  17.790  1.00  0.00            
ATOM   2996  HB  THR   187      36.940  76.370  18.410  1.00  0.00            
ATOM   2997  CG2 THR   187      37.110  75.820  16.280  1.00  0.00            
ATOM   2998 1HG2 THR   187      37.950  76.500  16.120  1.00  0.00            
ATOM   2999 2HG2 THR   187      37.230  74.950  15.630  1.00  0.00            
ATOM   3000 3HG2 THR   187      36.180  76.340  16.050  1.00  0.00            
ATOM   3001  OG1 THR   187      35.960  74.620  17.870  1.00  0.00            
ATOM   3002  HG1 THR   187      35.860  74.310  18.770  1.00  0.00            
ATOM   3003  C   THR   187      39.490  75.580  18.050  1.00  0.00            
ATOM   3004  O   THR   187      39.530  76.550  18.730  1.00  0.00            
ATOM   3005  N   ARG   188      40.260  75.500  16.990  1.00  0.00            
ATOM   3006  H   ARG   188      40.060  74.690  16.430  1.00  0.00            
ATOM   3007  CA  ARG   188      41.250  76.560  16.540  1.00  0.00            
ATOM   3008  HA  ARG   188      40.930  77.470  17.050  1.00  0.00            
ATOM   3009  CB  ARG   188      42.700  76.450  16.990  1.00  0.00            
ATOM   3010  HB2 ARG   188      43.130  75.530  16.600  1.00  0.00            
ATOM   3011  HB3 ARG   188      43.300  77.340  16.790  1.00  0.00            
ATOM   3012  CG  ARG   188      42.770  76.240  18.540  1.00  0.00            
ATOM   3013  HG2 ARG   188      42.210  75.360  18.860  1.00  0.00            
ATOM   3014  HG3 ARG   188      43.820  76.020  18.720  1.00  0.00            
ATOM   3015  CD  ARG   188      42.550  77.550  19.340  1.00  0.00            
ATOM   3016  HD2 ARG   188      43.360  78.230  19.080  1.00  0.00            
ATOM   3017  HD3 ARG   188      41.750  78.190  18.970  1.00  0.00            
ATOM   3018  NE  ARG   188      42.290  77.320  20.760  1.00  0.00            
ATOM   3019  HE  ARG   188      41.670  76.540  20.970  1.00  0.00            
ATOM   3020  CZ  ARG   188      42.290  78.280  21.680  1.00  0.00            
ATOM   3021  NH1 ARG   188      42.850  79.460  21.520  1.00  0.00            
ATOM   3022 1HH1 ARG   188      43.040  79.910  20.630  1.00  0.00            
ATOM   3023 2HH1 ARG   188      42.940  80.150  22.250  1.00  0.00            
ATOM   3024  NH2 ARG   188      41.960  78.000  22.900  1.00  0.00            
ATOM   3025 1HH2 ARG   188      42.200  77.100  23.300  1.00  0.00            
ATOM   3026 2HH2 ARG   188      42.140  78.700  23.600  1.00  0.00            
ATOM   3027  C   ARG   188      41.180  76.750  15.020  1.00  0.00            
ATOM   3028  O   ARG   188      41.090  75.830  14.250  1.00  0.00            
ATOM   3029  N   GLN   189      41.340  77.970  14.640  1.00  0.00            
ATOM   3030  H   GLN   189      41.340  78.750  15.280  1.00  0.00            
ATOM   3031  CA  GLN   189      41.470  78.390  13.250  1.00  0.00            
ATOM   3032  HA  GLN   189      41.190  77.570  12.580  1.00  0.00            
ATOM   3033  CB  GLN   189      40.450  79.560  13.090  1.00  0.00            
ATOM   3034  HB2 GLN   189      40.670  80.180  13.950  1.00  0.00            
ATOM   3035  HB3 GLN   189      40.670  80.110  12.170  1.00  0.00            
ATOM   3036  CG  GLN   189      39.000  79.000  13.190  1.00  0.00            
ATOM   3037  HG2 GLN   189      38.850  78.110  13.800  1.00  0.00            
ATOM   3038  HG3 GLN   189      38.410  79.860  13.510  1.00  0.00            
ATOM   3039  CD  GLN   189      38.500  78.620  11.780  1.00  0.00            
ATOM   3040  OE1 GLN   189      39.260  78.610  10.780  1.00  0.00            
ATOM   3041  NE2 GLN   189      37.260  78.250  11.600  1.00  0.00            
ATOM   3042 1HE2 GLN   189      36.870  78.120  10.670  1.00  0.00            
ATOM   3043 2HE2 GLN   189      36.600  78.600  12.270  1.00  0.00            
ATOM   3044  C   GLN   189      42.880  78.840  12.830  1.00  0.00            
ATOM   3045  O   GLN   189      43.650  79.310  13.650  1.00  0.00            
ATOM   3046  N   PHE   190      43.210  78.730  11.570  1.00  0.00            
ATOM   3047  H   PHE   190      42.560  78.280  10.940  1.00  0.00            
ATOM   3048  CA  PHE   190      44.550  79.020  11.020  1.00  0.00            
ATOM   3049  HA  PHE   190      45.030  79.710  11.720  1.00  0.00            
ATOM   3050  CB  PHE   190      45.280  77.630  10.940  1.00  0.00            
ATOM   3051  HB2 PHE   190      44.930  76.920  10.190  1.00  0.00            
ATOM   3052  HB3 PHE   190      46.300  77.840  10.610  1.00  0.00            
ATOM   3053  CG  PHE   190      45.450  76.850  12.230  1.00  0.00            
ATOM   3054  CD1 PHE   190      44.390  76.130  12.710  1.00  0.00            
ATOM   3055  HD1 PHE   190      43.500  76.140  12.100  1.00  0.00            
ATOM   3056  CE1 PHE   190      44.370  75.700  14.050  1.00  0.00            
ATOM   3057  HE1 PHE   190      43.500  75.190  14.440  1.00  0.00            
ATOM   3058  CZ  PHE   190      45.510  75.870  14.860  1.00  0.00            
ATOM   3059  HZ  PHE   190      45.480  75.550  15.890  1.00  0.00            
ATOM   3060  CE2 PHE   190      46.680  76.530  14.410  1.00  0.00            
ATOM   3061  HE2 PHE   190      47.410  76.860  15.130  1.00  0.00            
ATOM   3062  CD2 PHE   190      46.660  77.020  13.080  1.00  0.00            
ATOM   3063  HD2 PHE   190      47.490  77.670  12.850  1.00  0.00            
ATOM   3064  C   PHE   190      44.430  79.720   9.690  1.00  0.00            
ATOM   3065  O   PHE   190      43.400  79.710   8.980  1.00  0.00            
ATOM   3066  N   LEU   191      45.520  80.320   9.220  1.00  0.00            
ATOM   3067  H   LEU   191      46.290  80.350   9.880  1.00  0.00            
ATOM   3068  CA  LEU   191      45.540  80.970   7.920  1.00  0.00            
ATOM   3069  HA  LEU   191      44.720  81.690   7.950  1.00  0.00            
ATOM   3070  CB  LEU   191      46.840  81.800   7.790  1.00  0.00            
ATOM   3071  HB2 LEU   191      47.720  81.230   8.090  1.00  0.00            
ATOM   3072  HB3 LEU   191      47.190  82.010   6.780  1.00  0.00            
ATOM   3073  CG  LEU   191      46.810  83.100   8.650  1.00  0.00            
ATOM   3074  HG  LEU   191      46.560  82.880   9.680  1.00  0.00            
ATOM   3075  CD1 LEU   191      48.300  83.600   8.560  1.00  0.00            
ATOM   3076 1HD1 LEU   191      48.470  83.750   7.490  1.00  0.00            
ATOM   3077 2HD1 LEU   191      48.420  84.530   9.110  1.00  0.00            
ATOM   3078 3HD1 LEU   191      49.050  82.930   8.980  1.00  0.00            
ATOM   3079  CD2 LEU   191      45.660  84.070   8.050  1.00  0.00            
ATOM   3080 1HD2 LEU   191      45.580  83.920   6.980  1.00  0.00            
ATOM   3081 2HD2 LEU   191      44.710  83.850   8.540  1.00  0.00            
ATOM   3082 3HD2 LEU   191      45.970  85.090   8.270  1.00  0.00            
ATOM   3083  C   LEU   191      45.490  80.110   6.730  1.00  0.00            
ATOM   3084  O   LEU   191      46.340  79.210   6.560  1.00  0.00            
ATOM   3085  N   MET   192      44.520  80.380   5.810  1.00  0.00            
ATOM   3086  H   MET   192      43.770  81.020   6.040  1.00  0.00            
ATOM   3087  CA  MET   192      44.310  79.590   4.550  1.00  0.00            
ATOM   3088  HA  MET   192      43.450  80.040   4.070  1.00  0.00            
ATOM   3089  CB  MET   192      45.480  79.680   3.600  1.00  0.00            
ATOM   3090  HB2 MET   192      46.340  79.160   4.050  1.00  0.00            
ATOM   3091  HB3 MET   192      45.200  79.290   2.630  1.00  0.00            
ATOM   3092  CG  MET   192      45.840  81.120   3.410  1.00  0.00            
ATOM   3093  HG2 MET   192      44.900  81.630   3.220  1.00  0.00            
ATOM   3094  HG3 MET   192      46.320  81.590   4.270  1.00  0.00            
ATOM   3095  SD  MET   192      46.930  81.560   1.960  1.00  0.00            
ATOM   3096  CE  MET   192      48.440  81.070   2.820  1.00  0.00            
ATOM   3097  HE1 MET   192      48.480  81.730   3.690  1.00  0.00            
ATOM   3098  HE2 MET   192      48.320  80.020   3.080  1.00  0.00            
ATOM   3099  HE3 MET   192      49.340  81.240   2.230  1.00  0.00            
ATOM   3100  C   MET   192      43.800  78.140   4.710  1.00  0.00            
ATOM   3101  O   MET   192      43.460  77.470   3.710  1.00  0.00            
ATOM   3102  N   SER   193      43.660  77.590   5.900  1.00  0.00            
ATOM   3103  H   SER   193      44.200  77.950   6.670  1.00  0.00            
ATOM   3104  CA  SER   193      42.600  76.550   6.050  1.00  0.00            
ATOM   3105  HA  SER   193      42.830  75.700   5.410  1.00  0.00            
ATOM   3106  CB  SER   193      42.430  76.090   7.520  1.00  0.00            
ATOM   3107  HB2 SER   193      42.060  76.950   8.070  1.00  0.00            
ATOM   3108  HB3 SER   193      41.750  75.230   7.580  1.00  0.00            
ATOM   3109  OG  SER   193      43.670  75.660   8.040  1.00  0.00            
ATOM   3110  HG  SER   193      44.360  76.290   7.790  1.00  0.00            
ATOM   3111  C   SER   193      41.180  77.090   5.520  1.00  0.00            
ATOM   3112  O   SER   193      40.790  78.240   5.760  1.00  0.00            
ATOM   3113  N   ASP   194      40.300  76.250   5.010  1.00  0.00            
ATOM   3114  H   ASP   194      40.570  75.290   4.880  1.00  0.00            
ATOM   3115  CA  ASP   194      38.940  76.460   4.670  1.00  0.00            
ATOM   3116  HA  ASP   194      38.810  77.480   4.310  1.00  0.00            
ATOM   3117  CB  ASP   194      38.490  75.550   3.560  1.00  0.00            
ATOM   3118  HB2 ASP   194      38.730  74.550   3.920  1.00  0.00            
ATOM   3119  HB3 ASP   194      37.430  75.740   3.430  1.00  0.00            
ATOM   3120  CG  ASP   194      39.090  75.650   2.170  1.00  0.00            
ATOM   3121  OD1 ASP   194      39.770  76.650   1.810  1.00  0.00            
ATOM   3122  OD2 ASP   194      38.770  74.810   1.310  1.00  0.00            
ATOM   3123  C   ASP   194      38.150  76.100   5.900  1.00  0.00            
ATOM   3124  O   ASP   194      36.960  76.490   6.070  1.00  0.00            
ATOM   3125  N   LYS   195      38.590  75.170   6.830  1.00  0.00            
ATOM   3126  H   LYS   195      39.490  74.750   6.650  1.00  0.00            
ATOM   3127  CA  LYS   195      37.900  74.560   7.950  1.00  0.00            
ATOM   3128  HA  LYS   195      37.030  75.190   8.130  1.00  0.00            
ATOM   3129  CB  LYS   195      37.410  73.200   7.550  1.00  0.00            
ATOM   3130  HB2 LYS   195      38.230  72.730   7.010  1.00  0.00            
ATOM   3131  HB3 LYS   195      37.040  72.640   8.410  1.00  0.00            
ATOM   3132  CG  LYS   195      36.260  73.170   6.520  1.00  0.00            
ATOM   3133  HG2 LYS   195      35.440  73.760   6.930  1.00  0.00            
ATOM   3134  HG3 LYS   195      36.650  73.510   5.560  1.00  0.00            
ATOM   3135  CD  LYS   195      35.700  71.780   6.320  1.00  0.00            
ATOM   3136  HD2 LYS   195      36.550  71.120   6.160  1.00  0.00            
ATOM   3137  HD3 LYS   195      35.300  71.460   7.280  1.00  0.00            
ATOM   3138  CE  LYS   195      34.650  71.660   5.220  1.00  0.00            
ATOM   3139  HE2 LYS   195      33.680  72.020   5.570  1.00  0.00            
ATOM   3140  HE3 LYS   195      35.040  72.220   4.380  1.00  0.00            
ATOM   3141  NZ  LYS   195      34.480  70.200   4.730  1.00  0.00            
ATOM   3142  HZ1 LYS   195      34.540  70.220   3.720  1.00  0.00            
ATOM   3143  HZ2 LYS   195      35.210  69.560   5.010  1.00  0.00            
ATOM   3144  HZ3 LYS   195      33.640  69.690   4.980  1.00  0.00            
ATOM   3145  C   LYS   195      38.830  74.460   9.230  1.00  0.00            
ATOM   3146  O   LYS   195      40.060  74.550   9.130  1.00  0.00            
ATOM   3147  N   PRO   196      38.220  74.330  10.410  1.00  0.00            
ATOM   3148  CD  PRO   196      36.840  74.470  10.600  1.00  0.00            
ATOM   3149  HD2 PRO   196      36.250  73.760  10.000  1.00  0.00            
ATOM   3150  HD3 PRO   196      36.480  75.470  10.350  1.00  0.00            
ATOM   3151  CG  PRO   196      36.570  74.140  12.050  1.00  0.00            
ATOM   3152  HG2 PRO   196      36.550  73.060  12.150  1.00  0.00            
ATOM   3153  HG3 PRO   196      35.680  74.560  12.510  1.00  0.00            
ATOM   3154  CB  PRO   196      37.830  74.840  12.610  1.00  0.00            
ATOM   3155  HB2 PRO   196      38.070  74.680  13.660  1.00  0.00            
ATOM   3156  HB3 PRO   196      37.630  75.890  12.400  1.00  0.00            
ATOM   3157  CA  PRO   196      38.890  74.380  11.700  1.00  0.00            
ATOM   3158  HA  PRO   196      39.660  75.150  11.650  1.00  0.00            
ATOM   3159  C   PRO   196      39.600  73.120  12.170  1.00  0.00            
ATOM   3160  O   PRO   196      39.390  72.030  11.620  1.00  0.00            
ATOM   3161  N   LEU   197      40.520  73.160  13.130  1.00  0.00            
ATOM   3162  H   LEU   197      40.960  74.050  13.310  1.00  0.00            
ATOM   3163  CA  LEU   197      40.950  72.050  13.950  1.00  0.00            
ATOM   3164  HA  LEU   197      40.730  71.150  13.380  1.00  0.00            
ATOM   3165  CB  LEU   197      42.450  72.070  14.170  1.00  0.00            
ATOM   3166  HB2 LEU   197      42.870  71.620  13.280  1.00  0.00            
ATOM   3167  HB3 LEU   197      42.800  73.090  14.300  1.00  0.00            
ATOM   3168  CG  LEU   197      42.990  71.240  15.400  1.00  0.00            
ATOM   3169  HG  LEU   197      42.390  71.470  16.290  1.00  0.00            
ATOM   3170  CD1 LEU   197      42.970  69.700  15.170  1.00  0.00            
ATOM   3171 1HD1 LEU   197      43.250  69.410  14.160  1.00  0.00            
ATOM   3172 2HD1 LEU   197      43.510  69.040  15.840  1.00  0.00            
ATOM   3173 3HD1 LEU   197      41.950  69.320  15.280  1.00  0.00            
ATOM   3174  CD2 LEU   197      44.400  71.640  15.710  1.00  0.00            
ATOM   3175 1HD2 LEU   197      45.050  71.440  14.860  1.00  0.00            
ATOM   3176 2HD2 LEU   197      44.340  72.720  15.830  1.00  0.00            
ATOM   3177 3HD2 LEU   197      44.780  71.170  16.620  1.00  0.00            
ATOM   3178  C   LEU   197      40.020  71.990  15.160  1.00  0.00            
ATOM   3179  O   LEU   197      39.740  73.120  15.690  1.00  0.00            
ATOM   3180  N   HIE   198      39.710  70.760  15.670  1.00  0.00            
ATOM   3181  H   HIE   198      39.940  69.930  15.150  1.00  0.00            
ATOM   3182  CA  HIE   198      39.030  70.620  16.950  1.00  0.00            
ATOM   3183  HA  HIE   198      39.030  71.560  17.500  1.00  0.00            
ATOM   3184  CB  HIE   198      37.580  70.170  16.600  1.00  0.00            
ATOM   3185  HB2 HIE   198      37.140  71.010  16.060  1.00  0.00            
ATOM   3186  HB3 HIE   198      37.590  69.270  15.980  1.00  0.00            
ATOM   3187  CG  HIE   198      36.930  69.970  17.920  1.00  0.00            
ATOM   3188  ND1 HIE   198      36.420  68.750  18.430  1.00  0.00            
ATOM   3189  CE1 HIE   198      35.790  68.990  19.620  1.00  0.00            
ATOM   3190  HE1 HIE   198      35.340  68.240  20.250  1.00  0.00            
ATOM   3191  NE2 HIE   198      35.800  70.270  19.850  1.00  0.00            
ATOM   3192  HE2 HIE   198      35.370  70.730  20.630  1.00  0.00            
ATOM   3193  CD2 HIE   198      36.440  70.880  18.800  1.00  0.00            
ATOM   3194  HD2 HIE   198      36.440  71.950  18.630  1.00  0.00            
ATOM   3195  C   HIE   198      39.790  69.480  17.680  1.00  0.00            
ATOM   3196  O   HIE   198      40.160  68.500  17.130  1.00  0.00            
ATOM   3197  N   LEU   199      39.910  69.640  19.000  1.00  0.00            
ATOM   3198  H   LEU   199      39.720  70.570  19.360  1.00  0.00            
ATOM   3199  CA  LEU   199      40.330  68.630  19.950  1.00  0.00            
ATOM   3200  HA  LEU   199      40.370  67.720  19.350  1.00  0.00            
ATOM   3201  CB  LEU   199      41.750  69.090  20.380  1.00  0.00            
ATOM   3202  HB2 LEU   199      42.450  68.750  19.610  1.00  0.00            
ATOM   3203  HB3 LEU   199      41.770  70.170  20.280  1.00  0.00            
ATOM   3204  CG  LEU   199      42.420  68.700  21.760  1.00  0.00            
ATOM   3205  HG  LEU   199      41.670  69.070  22.460  1.00  0.00            
ATOM   3206  CD1 LEU   199      42.690  67.220  22.070  1.00  0.00            
ATOM   3207 1HD1 LEU   199      41.960  66.760  21.410  1.00  0.00            
ATOM   3208 2HD1 LEU   199      43.710  66.930  21.820  1.00  0.00            
ATOM   3209 3HD1 LEU   199      42.540  66.870  23.090  1.00  0.00            
ATOM   3210  CD2 LEU   199      43.790  69.460  22.100  1.00  0.00            
ATOM   3211 1HD2 LEU   199      44.300  69.080  22.980  1.00  0.00            
ATOM   3212 2HD2 LEU   199      44.410  69.530  21.200  1.00  0.00            
ATOM   3213 3HD2 LEU   199      43.550  70.510  22.250  1.00  0.00            
ATOM   3214  C   LEU   199      39.390  68.530  21.180  1.00  0.00            
ATOM   3215  O   LEU   199      38.930  69.520  21.780  1.00  0.00            
ATOM   3216  N   GLU   200      39.190  67.290  21.640  1.00  0.00            
ATOM   3217  H   GLU   200      39.450  66.470  21.110  1.00  0.00            
ATOM   3218  CA  GLU   200      38.360  67.000  22.840  1.00  0.00            
ATOM   3219  HA  GLU   200      38.110  67.920  23.360  1.00  0.00            
ATOM   3220  CB  GLU   200      36.970  66.540  22.240  1.00  0.00            
ATOM   3221  HB2 GLU   200      36.410  67.420  21.900  1.00  0.00            
ATOM   3222  HB3 GLU   200      37.170  65.780  21.490  1.00  0.00            
ATOM   3223  CG  GLU   200      36.120  65.770  23.290  1.00  0.00            
ATOM   3224  HG2 GLU   200      36.690  64.940  23.710  1.00  0.00            
ATOM   3225  HG3 GLU   200      35.990  66.440  24.140  1.00  0.00            
ATOM   3226  CD  GLU   200      34.760  65.320  22.830  1.00  0.00            
ATOM   3227  OE1 GLU   200      34.310  65.890  21.830  1.00  0.00            
ATOM   3228  OE2 GLU   200      34.260  64.330  23.420  1.00  0.00            
ATOM   3229  C   GLU   200      39.160  65.920  23.650  1.00  0.00            
ATOM   3230  O   GLU   200      39.840  65.060  23.100  1.00  0.00            
ATOM   3231  N   ALA   201      39.040  65.950  25.000  1.00  0.00            
ATOM   3232  H   ALA   201      38.700  66.760  25.490  1.00  0.00            
ATOM   3233  CA  ALA   201      39.690  65.000  25.880  1.00  0.00            
ATOM   3234  HA  ALA   201      39.860  64.030  25.410  1.00  0.00            
ATOM   3235  CB  ALA   201      41.070  65.500  26.330  1.00  0.00            
ATOM   3236  HB1 ALA   201      41.520  64.970  27.170  1.00  0.00            
ATOM   3237  HB2 ALA   201      41.720  65.340  25.470  1.00  0.00            
ATOM   3238  HB3 ALA   201      40.820  66.510  26.660  1.00  0.00            
ATOM   3239  C   ALA   201      38.760  64.630  27.120  1.00  0.00            
ATOM   3240  O   ALA   201      37.860  65.400  27.470  1.00  0.00            
ATOM   3241  N   SER   202      38.990  63.500  27.740  1.00  0.00            
ATOM   3242  H   SER   202      39.780  62.920  27.500  1.00  0.00            
ATOM   3243  CA  SER   202      38.310  63.070  28.970  1.00  0.00            
ATOM   3244  HA  SER   202      38.210  64.000  29.520  1.00  0.00            
ATOM   3245  CB  SER   202      36.880  62.580  28.660  1.00  0.00            
ATOM   3246  HB2 SER   202      36.400  63.370  28.080  1.00  0.00            
ATOM   3247  HB3 SER   202      36.870  61.660  28.070  1.00  0.00            
ATOM   3248  OG  SER   202      36.130  62.260  29.830  1.00  0.00            
ATOM   3249  HG  SER   202      36.090  63.040  30.390  1.00  0.00            
ATOM   3250  C   SER   202      39.140  62.200  29.840  1.00  0.00            
ATOM   3251  O   SER   202      39.980  61.510  29.370  1.00  0.00            
ATOM   3252  N   LEU   203      38.870  62.140  31.140  1.00  0.00            
ATOM   3253  H   LEU   203      38.150  62.760  31.490  1.00  0.00            
ATOM   3254  CA  LEU   203      39.460  61.140  32.080  1.00  0.00            
ATOM   3255  HA  LEU   203      40.400  60.660  31.820  1.00  0.00            
ATOM   3256  CB  LEU   203      39.600  61.900  33.440  1.00  0.00            
ATOM   3257  HB2 LEU   203      38.590  62.150  33.760  1.00  0.00            
ATOM   3258  HB3 LEU   203      40.100  61.320  34.220  1.00  0.00            
ATOM   3259  CG  LEU   203      40.350  63.340  33.240  1.00  0.00            
ATOM   3260  HG  LEU   203      39.640  64.040  32.800  1.00  0.00            
ATOM   3261  CD1 LEU   203      40.780  63.870  34.650  1.00  0.00            
ATOM   3262 1HD1 LEU   203      41.730  63.490  35.010  1.00  0.00            
ATOM   3263 2HD1 LEU   203      40.830  64.940  34.450  1.00  0.00            
ATOM   3264 3HD1 LEU   203      39.960  63.640  35.330  1.00  0.00            
ATOM   3265  CD2 LEU   203      41.580  63.320  32.260  1.00  0.00            
ATOM   3266 1HD2 LEU   203      42.250  62.490  32.470  1.00  0.00            
ATOM   3267 2HD2 LEU   203      41.230  63.260  31.230  1.00  0.00            
ATOM   3268 3HD2 LEU   203      42.180  64.230  32.290  1.00  0.00            
ATOM   3269  C   LEU   203      38.460  59.990  32.280  1.00  0.00            
ATOM   3270  O   LEU   203      37.240  60.280  32.290  1.00  0.00            
ATOM   3271  N   ASP   204      38.910  58.730  32.410  1.00  0.00            
ATOM   3272  H   ASP   204      39.900  58.570  32.310  1.00  0.00            
ATOM   3273  CA  ASP   204      38.080  57.600  32.810  1.00  0.00            
ATOM   3274  HA  ASP   204      37.190  57.440  32.200  1.00  0.00            
ATOM   3275  CB  ASP   204      38.940  56.270  32.590  1.00  0.00            
ATOM   3276  HB2 ASP   204      39.880  56.340  33.150  1.00  0.00            
ATOM   3277  HB3 ASP   204      38.330  55.470  33.010  1.00  0.00            
ATOM   3278  CG  ASP   204      39.270  56.040  31.120  1.00  0.00            
ATOM   3279  OD1 ASP   204      38.480  56.380  30.180  1.00  0.00            
ATOM   3280  OD2 ASP   204      40.370  55.470  30.950  1.00  0.00            
ATOM   3281  C   ASP   204      37.560  57.640  34.230  1.00  0.00            
ATOM   3282  O   ASP   204      36.530  57.060  34.570  1.00  0.00            
ATOM   3283  N   LYS   205      38.240  58.310  35.120  1.00  0.00            
ATOM   3284  H   LYS   205      39.140  58.690  34.880  1.00  0.00            
ATOM   3285  CA  LYS   205      37.750  58.500  36.480  1.00  0.00            
ATOM   3286  HA  LYS   205      36.680  58.320  36.610  1.00  0.00            
ATOM   3287  CB  LYS   205      38.450  57.610  37.510  1.00  0.00            
ATOM   3288  HB2 LYS   205      39.520  57.810  37.430  1.00  0.00            
ATOM   3289  HB3 LYS   205      38.240  57.890  38.540  1.00  0.00            
ATOM   3290  CG  LYS   205      38.170  56.100  37.350  1.00  0.00            
ATOM   3291  HG2 LYS   205      37.160  55.890  37.010  1.00  0.00            
ATOM   3292  HG3 LYS   205      38.810  55.570  36.640  1.00  0.00            
ATOM   3293  CD  LYS   205      38.350  55.230  38.690  1.00  0.00            
ATOM   3294  HD2 LYS   205      37.650  55.620  39.420  1.00  0.00            
ATOM   3295  HD3 LYS   205      38.120  54.180  38.500  1.00  0.00            
ATOM   3296  CE  LYS   205      39.770  55.340  39.290  1.00  0.00            
ATOM   3297  HE2 LYS   205      40.500  54.870  38.620  1.00  0.00            
ATOM   3298  HE3 LYS   205      40.120  56.360  39.410  1.00  0.00            
ATOM   3299  NZ  LYS   205      39.820  54.650  40.660  1.00  0.00            
ATOM   3300  HZ1 LYS   205      39.190  55.020  41.360  1.00  0.00            
ATOM   3301  HZ2 LYS   205      39.610  53.670  40.540  1.00  0.00            
ATOM   3302  HZ3 LYS   205      40.750  54.690  41.060  1.00  0.00            
ATOM   3303  C   LYS   205      37.900  59.990  36.900  1.00  0.00            
ATOM   3304  O   LYS   205      38.760  60.690  36.470  1.00  0.00            
ATOM   3305  N   GLU   206      37.000  60.530  37.800  1.00  0.00            
ATOM   3306  H   GLU   206      36.280  59.940  38.170  1.00  0.00            
ATOM   3307  CA  GLU   206      37.130  61.810  38.500  1.00  0.00            
ATOM   3308  HA  GLU   206      37.810  62.450  37.920  1.00  0.00            
ATOM   3309  CB  GLU   206      35.840  62.580  38.670  1.00  0.00            
ATOM   3310  HB2 GLU   206      36.110  63.640  38.760  1.00  0.00            
ATOM   3311  HB3 GLU   206      35.320  62.510  37.720  1.00  0.00            
ATOM   3312  CG  GLU   206      34.930  62.300  39.870  1.00  0.00            
ATOM   3313  HG2 GLU   206      35.540  62.300  40.770  1.00  0.00            
ATOM   3314  HG3 GLU   206      34.180  63.080  39.940  1.00  0.00            
ATOM   3315  CD  GLU   206      34.260  60.970  39.690  1.00  0.00            
ATOM   3316  OE1 GLU   206      34.960  59.960  39.450  1.00  0.00            
ATOM   3317  OE2 GLU   206      33.040  60.790  39.950  1.00  0.00            
ATOM   3318  C   GLU   206      37.860  61.600  39.820  1.00  0.00            
ATOM   3319  O   GLU   206      38.410  62.570  40.330  1.00  0.00            
ATOM   3320  N   ILE   207      37.920  60.380  40.290  1.00  0.00            
ATOM   3321  H   ILE   207      37.490  59.610  39.780  1.00  0.00            
ATOM   3322  CA  ILE   207      38.620  60.080  41.490  1.00  0.00            
ATOM   3323  HA  ILE   207      39.330  60.860  41.740  1.00  0.00            
ATOM   3324  CB  ILE   207      37.730  59.860  42.770  1.00  0.00            
ATOM   3325  HB  ILE   207      37.390  58.840  42.650  1.00  0.00            
ATOM   3326  CG2 ILE   207      38.650  59.870  43.960  1.00  0.00            
ATOM   3327 1HG2 ILE   207      39.130  60.820  44.170  1.00  0.00            
ATOM   3328 2HG2 ILE   207      38.020  59.640  44.820  1.00  0.00            
ATOM   3329 3HG2 ILE   207      39.410  59.090  43.920  1.00  0.00            
ATOM   3330  CG1 ILE   207      36.420  60.680  42.920  1.00  0.00            
ATOM   3331 2HG1 ILE   207      36.630  61.730  42.720  1.00  0.00            
ATOM   3332 3HG1 ILE   207      35.760  60.430  42.100  1.00  0.00            
ATOM   3333  CD1 ILE   207      35.630  60.490  44.220  1.00  0.00            
ATOM   3334 1HD1 ILE   207      34.680  61.030  44.220  1.00  0.00            
ATOM   3335 2HD1 ILE   207      35.410  59.420  44.210  1.00  0.00            
ATOM   3336 3HD1 ILE   207      36.200  60.720  45.130  1.00  0.00            
ATOM   3337  C   ILE   207      39.540  58.860  41.210  1.00  0.00            
ATOM   3338  O   ILE   207      39.190  57.790  40.810  1.00  0.00            
ATOM   3339  N   TYR   208      40.820  59.100  41.560  1.00  0.00            
ATOM   3340  H   TYR   208      41.010  60.040  41.860  1.00  0.00            
ATOM   3341  CA  TYR   208      41.950  58.150  41.610  1.00  0.00            
ATOM   3342  HA  TYR   208      41.810  57.130  41.250  1.00  0.00            
ATOM   3343  CB  TYR   208      43.080  58.740  40.760  1.00  0.00            
ATOM   3344  HB2 TYR   208      43.110  59.810  40.940  1.00  0.00            
ATOM   3345  HB3 TYR   208      44.020  58.280  41.050  1.00  0.00            
ATOM   3346  CG  TYR   208      42.790  58.530  39.330  1.00  0.00            
ATOM   3347  CD1 TYR   208      42.230  59.560  38.610  1.00  0.00            
ATOM   3348  HD1 TYR   208      42.080  60.530  39.050  1.00  0.00            
ATOM   3349  CE1 TYR   208      41.770  59.220  37.350  1.00  0.00            
ATOM   3350  HE1 TYR   208      41.330  59.950  36.690  1.00  0.00            
ATOM   3351  CZ  TYR   208      42.070  57.960  36.770  1.00  0.00            
ATOM   3352  OH  TYR   208      41.970  57.700  35.440  1.00  0.00            
ATOM   3353  HH  TYR   208      41.810  56.770  35.260  1.00  0.00            
ATOM   3354  CE2 TYR   208      42.600  56.910  37.500  1.00  0.00            
ATOM   3355  HE2 TYR   208      42.830  55.930  37.100  1.00  0.00            
ATOM   3356  CD2 TYR   208      43.020  57.200  38.830  1.00  0.00            
ATOM   3357  HD2 TYR   208      43.450  56.420  39.450  1.00  0.00            
ATOM   3358  C   TYR   208      42.430  57.910  43.070  1.00  0.00            
ATOM   3359  O   TYR   208      42.460  58.860  43.900  1.00  0.00            
ATOM   3360  N   TYR   209      42.870  56.710  43.440  1.00  0.00            
ATOM   3361  H   TYR   209      42.860  56.000  42.720  1.00  0.00            
ATOM   3362  CA  TYR   209      43.660  56.470  44.720  1.00  0.00            
ATOM   3363  HA  TYR   209      43.440  57.200  45.490  1.00  0.00            
ATOM   3364  CB  TYR   209      43.200  55.170  45.380  1.00  0.00            
ATOM   3365  HB2 TYR   209      43.620  54.330  44.840  1.00  0.00            
ATOM   3366  HB3 TYR   209      43.560  55.130  46.410  1.00  0.00            
ATOM   3367  CG  TYR   209      41.640  55.120  45.500  1.00  0.00            
ATOM   3368  CD1 TYR   209      40.970  56.010  46.410  1.00  0.00            
ATOM   3369  HD1 TYR   209      41.590  56.700  46.960  1.00  0.00            
ATOM   3370  CE1 TYR   209      39.590  55.900  46.550  1.00  0.00            
ATOM   3371  HE1 TYR   209      39.080  56.600  47.190  1.00  0.00            
ATOM   3372  CZ  TYR   209      38.870  54.960  45.700  1.00  0.00            
ATOM   3373  OH  TYR   209      37.540  54.990  45.840  1.00  0.00            
ATOM   3374  HH  TYR   209      37.290  55.840  46.210  1.00  0.00            
ATOM   3375  CE2 TYR   209      39.550  54.120  44.860  1.00  0.00            
ATOM   3376  HE2 TYR   209      39.080  53.390  44.220  1.00  0.00            
ATOM   3377  CD2 TYR   209      40.930  54.160  44.760  1.00  0.00            
ATOM   3378  HD2 TYR   209      41.420  53.490  44.080  1.00  0.00            
ATOM   3379  C   TYR   209      45.200  56.570  44.410  1.00  0.00            
ATOM   3380  O   TYR   209      45.690  56.600  43.280  1.00  0.00            
ATOM   3381  N   HIE   210      45.920  56.520  45.470  1.00  0.00            
ATOM   3382  H   HIE   210      45.490  56.610  46.380  1.00  0.00            
ATOM   3383  CA  HIE   210      47.400  56.570  45.450  1.00  0.00            
ATOM   3384  HA  HIE   210      47.790  57.360  44.810  1.00  0.00            
ATOM   3385  CB  HIE   210      47.990  56.690  46.890  1.00  0.00            
ATOM   3386  HB2 HIE   210      47.410  55.910  47.380  1.00  0.00            
ATOM   3387  HB3 HIE   210      49.070  56.510  46.880  1.00  0.00            
ATOM   3388  CG  HIE   210      47.650  58.030  47.460  1.00  0.00            
ATOM   3389  ND1 HIE   210      47.860  59.220  46.800  1.00  0.00            
ATOM   3390  CE1 HIE   210      47.590  60.190  47.720  1.00  0.00            
ATOM   3391  HE1 HIE   210      47.560  61.250  47.550  1.00  0.00            
ATOM   3392  NE2 HIE   210      47.240  59.600  48.940  1.00  0.00            
ATOM   3393  HE2 HIE   210      47.040  60.080  49.810  1.00  0.00            
ATOM   3394  CD2 HIE   210      47.160  58.220  48.700  1.00  0.00            
ATOM   3395  HD2 HIE   210      47.140  57.510  49.510  1.00  0.00            
ATOM   3396  C   HIE   210      47.890  55.270  44.800  1.00  0.00            
ATOM   3397  O   HIE   210      47.460  54.130  45.060  1.00  0.00            
ATOM   3398  N   GLY   211      48.830  55.440  43.900  1.00  0.00            
ATOM   3399  H   GLY   211      49.020  56.400  43.650  1.00  0.00            
ATOM   3400  CA  GLY   211      49.480  54.420  43.060  1.00  0.00            
ATOM   3401  HA2 GLY   211      50.420  54.750  42.600  1.00  0.00            
ATOM   3402  HA3 GLY   211      49.530  53.530  43.690  1.00  0.00            
ATOM   3403  C   GLY   211      48.570  53.890  41.930  1.00  0.00            
ATOM   3404  O   GLY   211      49.170  53.340  41.040  1.00  0.00            
ATOM   3405  N   GLU   212      47.240  54.210  41.820  1.00  0.00            
ATOM   3406  H   GLU   212      46.780  54.770  42.520  1.00  0.00            
ATOM   3407  CA  GLU   212      46.470  53.720  40.690  1.00  0.00            
ATOM   3408  HA  GLU   212      46.630  52.650  40.550  1.00  0.00            
ATOM   3409  CB  GLU   212      44.950  53.960  40.900  1.00  0.00            
ATOM   3410  HB2 GLU   212      44.750  54.960  41.270  1.00  0.00            
ATOM   3411  HB3 GLU   212      44.360  53.760  40.010  1.00  0.00            
ATOM   3412  CG  GLU   212      44.350  52.980  41.970  1.00  0.00            
ATOM   3413  HG2 GLU   212      44.690  51.960  41.790  1.00  0.00            
ATOM   3414  HG3 GLU   212      44.700  53.400  42.910  1.00  0.00            
ATOM   3415  CD  GLU   212      42.870  52.940  41.700  1.00  0.00            
ATOM   3416  OE1 GLU   212      42.310  51.840  41.680  1.00  0.00            
ATOM   3417  OE2 GLU   212      42.170  54.010  41.640  1.00  0.00            
ATOM   3418  C   GLU   212      46.950  54.540  39.460  1.00  0.00            
ATOM   3419  O   GLU   212      47.010  55.790  39.570  1.00  0.00            
ATOM   3420  N   PRO   213      47.150  53.880  38.320  1.00  0.00            
ATOM   3421  CD  PRO   213      47.090  52.400  38.090  1.00  0.00            
ATOM   3422  HD2 PRO   213      46.280  51.820  38.520  1.00  0.00            
ATOM   3423  HD3 PRO   213      48.010  52.010  38.530  1.00  0.00            
ATOM   3424  CG  PRO   213      47.170  52.300  36.620  1.00  0.00            
ATOM   3425  HG2 PRO   213      46.140  52.250  36.270  1.00  0.00            
ATOM   3426  HG3 PRO   213      47.650  51.410  36.220  1.00  0.00            
ATOM   3427  CB  PRO   213      47.910  53.590  36.130  1.00  0.00            
ATOM   3428  HB2 PRO   213      47.640  53.900  35.120  1.00  0.00            
ATOM   3429  HB3 PRO   213      48.970  53.370  36.210  1.00  0.00            
ATOM   3430  CA  PRO   213      47.480  54.660  37.140  1.00  0.00            
ATOM   3431  HA  PRO   213      48.290  55.340  37.380  1.00  0.00            
ATOM   3432  C   PRO   213      46.260  55.490  36.570  1.00  0.00            
ATOM   3433  O   PRO   213      45.130  55.000  36.640  1.00  0.00            
ATOM   3434  N   ILE   214      46.570  56.740  36.100  1.00  0.00            
ATOM   3435  H   ILE   214      47.540  57.030  36.150  1.00  0.00            
ATOM   3436  CA  ILE   214      45.510  57.650  35.520  1.00  0.00            
ATOM   3437  HA  ILE   214      44.540  57.510  36.010  1.00  0.00            
ATOM   3438  CB  ILE   214      45.780  59.200  35.770  1.00  0.00            
ATOM   3439  HB  ILE   214      46.760  59.410  35.330  1.00  0.00            
ATOM   3440  CG2 ILE   214      44.740  60.070  35.090  1.00  0.00            
ATOM   3441 1HG2 ILE   214      44.980  61.110  35.310  1.00  0.00            
ATOM   3442 2HG2 ILE   214      44.920  59.960  34.020  1.00  0.00            
ATOM   3443 3HG2 ILE   214      43.690  59.870  35.300  1.00  0.00            
ATOM   3444  CG1 ILE   214      45.940  59.360  37.280  1.00  0.00            
ATOM   3445 2HG1 ILE   214      45.030  58.990  37.740  1.00  0.00            
ATOM   3446 3HG1 ILE   214      46.880  58.870  37.520  1.00  0.00            
ATOM   3447  CD1 ILE   214      46.050  60.780  37.800  1.00  0.00            
ATOM   3448 1HD1 ILE   214      45.040  61.200  37.760  1.00  0.00            
ATOM   3449 2HD1 ILE   214      46.310  60.720  38.860  1.00  0.00            
ATOM   3450 3HD1 ILE   214      46.770  61.360  37.230  1.00  0.00            
ATOM   3451  C   ILE   214      45.420  57.240  34.050  1.00  0.00            
ATOM   3452  O   ILE   214      46.430  56.860  33.420  1.00  0.00            
ATOM   3453  N   SER   215      44.220  57.290  33.540  1.00  0.00            
ATOM   3454  H   SER   215      43.530  57.900  33.950  1.00  0.00            
ATOM   3455  CA  SER   215      44.040  56.990  32.080  1.00  0.00            
ATOM   3456  HA  SER   215      45.020  56.890  31.600  1.00  0.00            
ATOM   3457  CB  SER   215      43.240  55.730  32.030  1.00  0.00            
ATOM   3458  HB2 SER   215      43.840  55.020  32.610  1.00  0.00            
ATOM   3459  HB3 SER   215      42.270  55.870  32.500  1.00  0.00            
ATOM   3460  OG  SER   215      42.960  55.170  30.720  1.00  0.00            
ATOM   3461  HG  SER   215      42.000  55.150  30.730  1.00  0.00            
ATOM   3462  C   SER   215      43.190  58.120  31.420  1.00  0.00            
ATOM   3463  O   SER   215      42.230  58.690  31.880  1.00  0.00            
ATOM   3464  N   VAL   216      43.660  58.590  30.230  1.00  0.00            
ATOM   3465  H   VAL   216      44.420  58.030  29.860  1.00  0.00            
ATOM   3466  CA  VAL   216      43.150  59.750  29.490  1.00  0.00            
ATOM   3467  HA  VAL   216      42.330  60.130  30.100  1.00  0.00            
ATOM   3468  CB  VAL   216      44.200  60.810  29.440  1.00  0.00            
ATOM   3469  HB  VAL   216      44.950  60.520  28.710  1.00  0.00            
ATOM   3470  CG1 VAL   216      43.660  62.130  28.910  1.00  0.00            
ATOM   3471 1HG1 VAL   216      43.310  61.940  27.900  1.00  0.00            
ATOM   3472 2HG1 VAL   216      42.810  62.420  29.530  1.00  0.00            
ATOM   3473 3HG1 VAL   216      44.390  62.920  28.770  1.00  0.00            
ATOM   3474  CG2 VAL   216      45.000  61.010  30.830  1.00  0.00            
ATOM   3475 1HG2 VAL   216      44.190  61.150  31.550  1.00  0.00            
ATOM   3476 2HG2 VAL   216      45.570  60.120  31.050  1.00  0.00            
ATOM   3477 3HG2 VAL   216      45.740  61.810  30.740  1.00  0.00            
ATOM   3478  C   VAL   216      42.740  59.430  28.090  1.00  0.00            
ATOM   3479  O   VAL   216      43.460  58.810  27.320  1.00  0.00            
ATOM   3480  N   ASN   217      41.590  59.880  27.600  1.00  0.00            
ATOM   3481  H   ASN   217      41.170  60.540  28.240  1.00  0.00            
ATOM   3482  CA  ASN   217      41.100  59.750  26.260  1.00  0.00            
ATOM   3483  HA  ASN   217      41.780  59.040  25.770  1.00  0.00            
ATOM   3484  CB  ASN   217      39.600  59.270  26.170  1.00  0.00            
ATOM   3485  HB2 ASN   217      38.830  60.030  26.320  1.00  0.00            
ATOM   3486  HB3 ASN   217      39.410  58.890  25.170  1.00  0.00            
ATOM   3487  CG  ASN   217      39.180  58.170  27.110  1.00  0.00            
ATOM   3488  OD1 ASN   217      39.140  57.030  26.870  1.00  0.00            
ATOM   3489  ND2 ASN   217      38.900  58.590  28.330  1.00  0.00            
ATOM   3490 1HD2 ASN   217      38.860  57.870  29.030  1.00  0.00            
ATOM   3491 2HD2 ASN   217      38.860  59.560  28.610  1.00  0.00            
ATOM   3492  C   ASN   217      41.270  61.070  25.470  1.00  0.00            
ATOM   3493  O   ASN   217      41.080  62.170  26.030  1.00  0.00            
ATOM   3494  N   VAL   218      41.640  60.980  24.260  1.00  0.00            
ATOM   3495  H   VAL   218      41.810  60.060  23.890  1.00  0.00            
ATOM   3496  CA  VAL   218      42.090  62.060  23.380  1.00  0.00            
ATOM   3497  HA  VAL   218      41.690  62.970  23.830  1.00  0.00            
ATOM   3498  CB  VAL   218      43.650  62.220  23.390  1.00  0.00            
ATOM   3499  HB  VAL   218      44.000  61.320  22.880  1.00  0.00            
ATOM   3500  CG1 VAL   218      44.040  63.450  22.540  1.00  0.00            
ATOM   3501 1HG1 VAL   218      45.120  63.520  22.560  1.00  0.00            
ATOM   3502 2HG1 VAL   218      43.720  63.300  21.510  1.00  0.00            
ATOM   3503 3HG1 VAL   218      43.760  64.360  23.080  1.00  0.00            
ATOM   3504  CG2 VAL   218      44.190  62.390  24.830  1.00  0.00            
ATOM   3505 1HG2 VAL   218      43.620  63.120  25.410  1.00  0.00            
ATOM   3506 2HG2 VAL   218      44.260  61.420  25.330  1.00  0.00            
ATOM   3507 3HG2 VAL   218      45.190  62.810  24.860  1.00  0.00            
ATOM   3508  C   VAL   218      41.600  61.770  21.980  1.00  0.00            
ATOM   3509  O   VAL   218      41.790  60.720  21.360  1.00  0.00            
ATOM   3510  N   HIE   219      40.900  62.780  21.460  1.00  0.00            
ATOM   3511  H   HIE   219      40.730  63.610  22.000  1.00  0.00            
ATOM   3512  CA  HIE   219      40.280  62.900  20.130  1.00  0.00            
ATOM   3513  HA  HIE   219      40.690  62.120  19.490  1.00  0.00            
ATOM   3514  CB  HIE   219      38.750  62.650  20.400  1.00  0.00            
ATOM   3515  HB2 HIE   219      38.720  61.660  20.860  1.00  0.00            
ATOM   3516  HB3 HIE   219      38.340  63.410  21.050  1.00  0.00            
ATOM   3517  CG  HIE   219      37.840  62.640  19.170  1.00  0.00            
ATOM   3518  ND1 HIE   219      37.940  61.810  18.000  1.00  0.00            
ATOM   3519  CE1 HIE   219      36.990  62.190  17.170  1.00  0.00            
ATOM   3520  HE1 HIE   219      36.800  61.710  16.220  1.00  0.00            
ATOM   3521  NE2 HIE   219      36.220  63.170  17.790  1.00  0.00            
ATOM   3522  HE2 HIE   219      35.440  63.620  17.340  1.00  0.00            
ATOM   3523  CD2 HIE   219      36.830  63.570  18.950  1.00  0.00            
ATOM   3524  HD2 HIE   219      36.670  64.460  19.540  1.00  0.00            
ATOM   3525  C   HIE   219      40.560  64.220  19.460  1.00  0.00            
ATOM   3526  O   HIE   219      40.390  65.280  20.040  1.00  0.00            
ATOM   3527  N   VAL   220      40.990  64.130  18.170  1.00  0.00            
ATOM   3528  H   VAL   220      41.180  63.260  17.710  1.00  0.00            
ATOM   3529  CA  VAL   220      41.340  65.250  17.310  1.00  0.00            
ATOM   3530  HA  VAL   220      41.270  66.230  17.780  1.00  0.00            
ATOM   3531  CB  VAL   220      42.870  65.070  17.020  1.00  0.00            
ATOM   3532  HB  VAL   220      43.050  64.220  16.360  1.00  0.00            
ATOM   3533  CG1 VAL   220      43.400  66.370  16.400  1.00  0.00            
ATOM   3534 1HG1 VAL   220      42.960  66.630  15.430  1.00  0.00            
ATOM   3535 2HG1 VAL   220      43.350  67.160  17.150  1.00  0.00            
ATOM   3536 3HG1 VAL   220      44.470  66.300  16.190  1.00  0.00            
ATOM   3537  CG2 VAL   220      43.660  64.970  18.370  1.00  0.00            
ATOM   3538 1HG2 VAL   220      43.280  64.120  18.930  1.00  0.00            
ATOM   3539 2HG2 VAL   220      44.710  64.820  18.130  1.00  0.00            
ATOM   3540 3HG2 VAL   220      43.540  65.850  19.000  1.00  0.00            
ATOM   3541  C   VAL   220      40.560  65.130  16.030  1.00  0.00            
ATOM   3542  O   VAL   220      40.570  64.100  15.400  1.00  0.00            
ATOM   3543  N   THR   221      39.940  66.190  15.530  1.00  0.00            
ATOM   3544  H   THR   221      39.850  66.930  16.210  1.00  0.00            
ATOM   3545  CA  THR   221      39.330  66.330  14.190  1.00  0.00            
ATOM   3546  HA  THR   221      39.460  65.420  13.590  1.00  0.00            
ATOM   3547  CB  THR   221      37.830  66.580  14.190  1.00  0.00            
ATOM   3548  HB  THR   221      37.610  67.500  14.740  1.00  0.00            
ATOM   3549  CG2 THR   221      37.220  66.500  12.840  1.00  0.00            
ATOM   3550 1HG2 THR   221      37.640  67.130  12.060  1.00  0.00            
ATOM   3551 2HG2 THR   221      37.310  65.480  12.470  1.00  0.00            
ATOM   3552 3HG2 THR   221      36.170  66.760  13.000  1.00  0.00            
ATOM   3553  OG1 THR   221      37.170  65.520  14.910  1.00  0.00            
ATOM   3554  HG1 THR   221      37.650  65.380  15.730  1.00  0.00            
ATOM   3555  C   THR   221      40.100  67.430  13.460  1.00  0.00            
ATOM   3556  O   THR   221      39.780  68.620  13.670  1.00  0.00            
ATOM   3557  N   ASN   222      41.060  67.090  12.590  1.00  0.00            
ATOM   3558  H   ASN   222      41.170  66.120  12.310  1.00  0.00            
ATOM   3559  CA  ASN   222      41.800  68.070  11.800  1.00  0.00            
ATOM   3560  HA  ASN   222      41.890  69.080  12.200  1.00  0.00            
ATOM   3561  CB  ASN   222      43.270  67.520  11.720  1.00  0.00            
ATOM   3562  HB2 ASN   222      43.810  67.500  12.670  1.00  0.00            
ATOM   3563  HB3 ASN   222      43.220  66.480  11.410  1.00  0.00            
ATOM   3564  CG  ASN   222      44.110  68.350  10.700  1.00  0.00            
ATOM   3565  OD1 ASN   222      43.770  69.430  10.230  1.00  0.00            
ATOM   3566  ND2 ASN   222      45.270  67.860  10.320  1.00  0.00            
ATOM   3567 1HD2 ASN   222      45.730  68.470   9.670  1.00  0.00            
ATOM   3568 2HD2 ASN   222      45.440  66.890  10.540  1.00  0.00            
ATOM   3569  C   ASN   222      41.060  68.170  10.430  1.00  0.00            
ATOM   3570  O   ASN   222      41.190  67.300   9.570  1.00  0.00            
ATOM   3571  N   ASN   223      40.700  69.400  10.120  1.00  0.00            
ATOM   3572  H   ASN   223      40.530  70.120  10.810  1.00  0.00            
ATOM   3573  CA  ASN   223      40.430  69.840   8.720  1.00  0.00            
ATOM   3574  HA  ASN   223      40.750  69.150   7.940  1.00  0.00            
ATOM   3575  CB  ASN   223      38.940  70.140   8.540  1.00  0.00            
ATOM   3576  HB2 ASN   223      38.720  70.970   9.220  1.00  0.00            
ATOM   3577  HB3 ASN   223      38.750  70.460   7.510  1.00  0.00            
ATOM   3578  CG  ASN   223      37.940  69.040   8.720  1.00  0.00            
ATOM   3579  OD1 ASN   223      38.200  67.830   8.490  1.00  0.00            
ATOM   3580  ND2 ASN   223      36.790  69.360   9.180  1.00  0.00            
ATOM   3581 1HD2 ASN   223      36.070  68.650   9.160  1.00  0.00            
ATOM   3582 2HD2 ASN   223      36.580  70.320   9.430  1.00  0.00            
ATOM   3583  C   ASN   223      41.300  71.040   8.340  1.00  0.00            
ATOM   3584  O   ASN   223      40.980  71.720   7.360  1.00  0.00            
ATOM   3585  N   THR   224      42.350  71.380   9.050  1.00  0.00            
ATOM   3586  H   THR   224      42.690  70.680   9.700  1.00  0.00            
ATOM   3587  CA  THR   224      43.320  72.400   8.670  1.00  0.00            
ATOM   3588  HA  THR   224      42.760  73.300   8.430  1.00  0.00            
ATOM   3589  CB  THR   224      44.250  72.850   9.810  1.00  0.00            
ATOM   3590  HB  THR   224      44.780  73.700   9.370  1.00  0.00            
ATOM   3591  CG2 THR   224      43.500  73.300  11.060  1.00  0.00            
ATOM   3592 1HG2 THR   224      42.810  74.120  10.850  1.00  0.00            
ATOM   3593 2HG2 THR   224      42.850  72.490  11.410  1.00  0.00            
ATOM   3594 3HG2 THR   224      44.260  73.550  11.790  1.00  0.00            
ATOM   3595  OG1 THR   224      45.230  71.800  10.060  1.00  0.00            
ATOM   3596  HG1 THR   224      44.880  70.920   9.910  1.00  0.00            
ATOM   3597  C   THR   224      44.180  72.030   7.400  1.00  0.00            
ATOM   3598  O   THR   224      44.160  70.910   6.860  1.00  0.00            
ATOM   3599  N   ASN   225      44.850  73.060   6.810  1.00  0.00            
ATOM   3600  H   ASN   225      44.630  73.950   7.230  1.00  0.00            
ATOM   3601  CA  ASN   225      45.540  72.870   5.560  1.00  0.00            
ATOM   3602  HA  ASN   225      44.830  72.430   4.850  1.00  0.00            
ATOM   3603  CB  ASN   225      45.900  74.250   5.150  1.00  0.00            
ATOM   3604  HB2 ASN   225      45.000  74.800   4.850  1.00  0.00            
ATOM   3605  HB3 ASN   225      46.420  74.760   5.960  1.00  0.00            
ATOM   3606  CG  ASN   225      46.770  74.320   3.980  1.00  0.00            
ATOM   3607  OD1 ASN   225      47.810  74.800   4.090  1.00  0.00            
ATOM   3608  ND2 ASN   225      46.270  73.890   2.760  1.00  0.00            
ATOM   3609 1HD2 ASN   225      46.860  73.960   1.950  1.00  0.00            
ATOM   3610 2HD2 ASN   225      45.370  73.440   2.740  1.00  0.00            
ATOM   3611  C   ASN   225      46.810  72.010   5.730  1.00  0.00            
ATOM   3612  O   ASN   225      47.390  71.410   4.790  1.00  0.00            
ATOM   3613  N   LYS   226      47.270  71.840   6.970  1.00  0.00            
ATOM   3614  H   LYS   226      46.780  72.350   7.690  1.00  0.00            
ATOM   3615  CA  LYS   226      48.470  71.050   7.380  1.00  0.00            
ATOM   3616  HA  LYS   226      49.070  70.810   6.510  1.00  0.00            
ATOM   3617  CB  LYS   226      49.280  72.020   8.210  1.00  0.00            
ATOM   3618  HB2 LYS   226      48.640  72.370   9.020  1.00  0.00            
ATOM   3619  HB3 LYS   226      50.060  71.480   8.760  1.00  0.00            
ATOM   3620  CG  LYS   226      50.020  73.100   7.300  1.00  0.00            
ATOM   3621  HG2 LYS   226      49.340  73.860   6.910  1.00  0.00            
ATOM   3622  HG3 LYS   226      50.600  73.690   8.020  1.00  0.00            
ATOM   3623  CD  LYS   226      50.930  72.730   6.090  1.00  0.00            
ATOM   3624  HD2 LYS   226      51.780  72.120   6.430  1.00  0.00            
ATOM   3625  HD3 LYS   226      50.380  72.140   5.360  1.00  0.00            
ATOM   3626  CE  LYS   226      51.520  74.020   5.500  1.00  0.00            
ATOM   3627  HE2 LYS   226      50.690  74.670   5.240  1.00  0.00            
ATOM   3628  HE3 LYS   226      52.200  74.390   6.260  1.00  0.00            
ATOM   3629  NZ  LYS   226      52.220  73.790   4.300  1.00  0.00            
ATOM   3630  HZ1 LYS   226      52.790  72.960   4.350  1.00  0.00            
ATOM   3631  HZ2 LYS   226      51.610  73.530   3.550  1.00  0.00            
ATOM   3632  HZ3 LYS   226      52.770  74.600   4.040  1.00  0.00            
ATOM   3633  C   LYS   226      48.210  69.720   8.090  1.00  0.00            
ATOM   3634  O   LYS   226      47.130  69.530   8.650  1.00  0.00            
ATOM   3635  N   THR   227      49.180  68.800   8.180  1.00  0.00            
ATOM   3636  H   THR   227      49.970  69.000   7.580  1.00  0.00            
ATOM   3637  CA  THR   227      49.230  67.710   9.070  1.00  0.00            
ATOM   3638  HA  THR   227      48.240  67.270   8.940  1.00  0.00            
ATOM   3639  CB  THR   227      50.260  66.600   8.750  1.00  0.00            
ATOM   3640  HB  THR   227      51.200  67.090   8.490  1.00  0.00            
ATOM   3641  CG2 THR   227      50.520  65.550   9.780  1.00  0.00            
ATOM   3642 1HG2 THR   227      50.970  66.090  10.610  1.00  0.00            
ATOM   3643 2HG2 THR   227      49.610  64.990  10.010  1.00  0.00            
ATOM   3644 3HG2 THR   227      51.340  64.910   9.440  1.00  0.00            
ATOM   3645  OG1 THR   227      49.930  66.030   7.530  1.00  0.00            
ATOM   3646  HG1 THR   227      50.260  66.560   6.800  1.00  0.00            
ATOM   3647  C   THR   227      49.450  68.110  10.530  1.00  0.00            
ATOM   3648  O   THR   227      50.360  68.910  10.810  1.00  0.00            
ATOM   3649  N   VAL   228      48.630  67.730  11.490  1.00  0.00            
ATOM   3650  H   VAL   228      47.890  67.100  11.230  1.00  0.00            
ATOM   3651  CA  VAL   228      48.790  67.900  12.930  1.00  0.00            
ATOM   3652  HA  VAL   228      49.000  68.940  13.150  1.00  0.00            
ATOM   3653  CB  VAL   228      47.400  67.650  13.560  1.00  0.00            
ATOM   3654  HB  VAL   228      46.880  66.910  12.950  1.00  0.00            
ATOM   3655  CG1 VAL   228      47.390  67.190  15.040  1.00  0.00            
ATOM   3656 1HG1 VAL   228      47.940  67.870  15.690  1.00  0.00            
ATOM   3657 2HG1 VAL   228      46.340  67.210  15.330  1.00  0.00            
ATOM   3658 3HG1 VAL   228      47.700  66.160  15.210  1.00  0.00            
ATOM   3659  CG2 VAL   228      46.600  68.970  13.530  1.00  0.00            
ATOM   3660 1HG2 VAL   228      45.590  68.770  13.890  1.00  0.00            
ATOM   3661 2HG2 VAL   228      46.870  69.660  14.330  1.00  0.00            
ATOM   3662 3HG2 VAL   228      46.520  69.440  12.550  1.00  0.00            
ATOM   3663  C   VAL   228      49.820  66.880  13.460  1.00  0.00            
ATOM   3664  O   VAL   228      49.880  65.680  13.030  1.00  0.00            
ATOM   3665  N   LYS   229      50.750  67.340  14.330  1.00  0.00            
ATOM   3666  H   LYS   229      50.690  68.270  14.720  1.00  0.00            
ATOM   3667  CA  LYS   229      51.900  66.610  14.940  1.00  0.00            
ATOM   3668  HA  LYS   229      51.840  65.530  14.850  1.00  0.00            
ATOM   3669  CB  LYS   229      53.170  67.050  14.190  1.00  0.00            
ATOM   3670  HB2 LYS   229      53.380  68.120  14.220  1.00  0.00            
ATOM   3671  HB3 LYS   229      53.990  66.500  14.650  1.00  0.00            
ATOM   3672  CG  LYS   229      53.310  66.660  12.700  1.00  0.00            
ATOM   3673  HG2 LYS   229      53.040  65.610  12.660  1.00  0.00            
ATOM   3674  HG3 LYS   229      52.620  67.150  12.020  1.00  0.00            
ATOM   3675  CD  LYS   229      54.800  66.920  12.290  1.00  0.00            
ATOM   3676  HD2 LYS   229      54.990  67.990  12.440  1.00  0.00            
ATOM   3677  HD3 LYS   229      55.410  66.320  12.970  1.00  0.00            
ATOM   3678  CE  LYS   229      55.040  66.420  10.820  1.00  0.00            
ATOM   3679  HE2 LYS   229      55.680  65.540  10.770  1.00  0.00            
ATOM   3680  HE3 LYS   229      54.060  66.200  10.400  1.00  0.00            
ATOM   3681  NZ  LYS   229      55.600  67.450   9.940  1.00  0.00            
ATOM   3682  HZ1 LYS   229      55.350  67.380   8.970  1.00  0.00            
ATOM   3683  HZ2 LYS   229      55.400  68.400  10.240  1.00  0.00            
ATOM   3684  HZ3 LYS   229      56.600  67.400   9.990  1.00  0.00            
ATOM   3685  C   LYS   229      52.010  66.800  16.430  1.00  0.00            
ATOM   3686  O   LYS   229      51.450  67.700  17.020  1.00  0.00            
ATOM   3687  N   LYS   230      52.850  65.940  17.030  1.00  0.00            
ATOM   3688  H   LYS   230      53.270  65.250  16.430  1.00  0.00            
ATOM   3689  CA  LYS   230      53.430  65.980  18.470  1.00  0.00            
ATOM   3690  HA  LYS   230      53.910  65.040  18.750  1.00  0.00            
ATOM   3691  CB  LYS   230      54.610  66.950  18.520  1.00  0.00            
ATOM   3692  HB2 LYS   230      54.210  67.940  18.300  1.00  0.00            
ATOM   3693  HB3 LYS   230      55.070  66.920  19.510  1.00  0.00            
ATOM   3694  CG  LYS   230      55.690  66.540  17.560  1.00  0.00            
ATOM   3695  HG2 LYS   230      55.250  66.670  16.570  1.00  0.00            
ATOM   3696  HG3 LYS   230      56.490  67.270  17.700  1.00  0.00            
ATOM   3697  CD  LYS   230      56.330  65.220  17.720  1.00  0.00            
ATOM   3698  HD2 LYS   230      56.880  65.020  18.640  1.00  0.00            
ATOM   3699  HD3 LYS   230      55.600  64.440  17.540  1.00  0.00            
ATOM   3700  CE  LYS   230      57.390  64.990  16.590  1.00  0.00            
ATOM   3701  HE2 LYS   230      56.950  64.720  15.630  1.00  0.00            
ATOM   3702  HE3 LYS   230      57.950  65.930  16.500  1.00  0.00            
ATOM   3703  NZ  LYS   230      58.430  64.030  16.940  1.00  0.00            
ATOM   3704  HZ1 LYS   230      58.720  64.140  17.900  1.00  0.00            
ATOM   3705  HZ2 LYS   230      57.950  63.150  16.860  1.00  0.00            
ATOM   3706  HZ3 LYS   230      59.110  64.000  16.190  1.00  0.00            
ATOM   3707  C   LYS   230      52.350  66.130  19.670  1.00  0.00            
ATOM   3708  O   LYS   230      52.310  67.160  20.340  1.00  0.00            
ATOM   3709  N   ILE   231      51.480  65.110  19.730  1.00  0.00            
ATOM   3710  H   ILE   231      51.590  64.290  19.150  1.00  0.00            
ATOM   3711  CA  ILE   231      50.530  64.930  20.840  1.00  0.00            
ATOM   3712  HA  ILE   231      50.080  65.880  21.110  1.00  0.00            
ATOM   3713  CB  ILE   231      49.480  63.800  20.500  1.00  0.00            
ATOM   3714  HB  ILE   231      49.930  62.800  20.550  1.00  0.00            
ATOM   3715  CG2 ILE   231      48.530  63.930  21.690  1.00  0.00            
ATOM   3716 1HG2 ILE   231      47.790  63.130  21.670  1.00  0.00            
ATOM   3717 2HG2 ILE   231      49.030  63.730  22.640  1.00  0.00            
ATOM   3718 3HG2 ILE   231      48.100  64.930  21.830  1.00  0.00            
ATOM   3719  CG1 ILE   231      48.860  64.120  19.110  1.00  0.00            
ATOM   3720 2HG1 ILE   231      48.450  65.120  19.070  1.00  0.00            
ATOM   3721 3HG1 ILE   231      49.600  63.950  18.320  1.00  0.00            
ATOM   3722  CD1 ILE   231      47.620  63.290  18.840  1.00  0.00            
ATOM   3723 1HD1 ILE   231      47.780  62.240  19.070  1.00  0.00            
ATOM   3724 2HD1 ILE   231      46.830  63.610  19.520  1.00  0.00            
ATOM   3725 3HD1 ILE   231      47.110  63.460  17.890  1.00  0.00            
ATOM   3726  C   ILE   231      51.410  64.680  22.070  1.00  0.00            
ATOM   3727  O   ILE   231      52.250  63.790  22.110  1.00  0.00            
ATOM   3728  N   LYS   232      51.170  65.440  23.140  1.00  0.00            
ATOM   3729  H   LYS   232      50.580  66.240  22.980  1.00  0.00            
ATOM   3730  CA  LYS   232      51.850  65.410  24.480  1.00  0.00            
ATOM   3731  HA  LYS   232      52.350  64.450  24.540  1.00  0.00            
ATOM   3732  CB  LYS   232      52.810  66.610  24.520  1.00  0.00            
ATOM   3733  HB2 LYS   232      52.230  67.530  24.420  1.00  0.00            
ATOM   3734  HB3 LYS   232      53.320  66.660  25.480  1.00  0.00            
ATOM   3735  CG  LYS   232      53.920  66.580  23.430  1.00  0.00            
ATOM   3736  HG2 LYS   232      54.280  65.560  23.300  1.00  0.00            
ATOM   3737  HG3 LYS   232      53.420  66.950  22.540  1.00  0.00            
ATOM   3738  CD  LYS   232      55.110  67.500  23.860  1.00  0.00            
ATOM   3739  HD2 LYS   232      54.810  68.540  23.940  1.00  0.00            
ATOM   3740  HD3 LYS   232      55.410  67.040  24.800  1.00  0.00            
ATOM   3741  CE  LYS   232      56.310  67.380  22.810  1.00  0.00            
ATOM   3742  HE2 LYS   232      56.050  67.910  21.890  1.00  0.00            
ATOM   3743  HE3 LYS   232      57.130  68.020  23.150  1.00  0.00            
ATOM   3744  NZ  LYS   232      56.670  65.930  22.600  1.00  0.00            
ATOM   3745  HZ1 LYS   232      56.590  65.430  23.480  1.00  0.00            
ATOM   3746  HZ2 LYS   232      55.970  65.530  21.990  1.00  0.00            
ATOM   3747  HZ3 LYS   232      57.620  65.830  22.250  1.00  0.00            
ATOM   3748  C   LYS   232      50.760  65.430  25.620  1.00  0.00            
ATOM   3749  O   LYS   232      49.600  65.850  25.380  1.00  0.00            
ATOM   3750  N   ILE   233      51.080  65.030  26.830  1.00  0.00            
ATOM   3751  H   ILE   233      51.970  64.560  26.890  1.00  0.00            
ATOM   3752  CA  ILE   233      50.250  64.780  28.030  1.00  0.00            
ATOM   3753  HA  ILE   233      49.420  65.490  28.030  1.00  0.00            
ATOM   3754  CB  ILE   233      49.630  63.370  28.030  1.00  0.00            
ATOM   3755  HB  ILE   233      50.350  62.560  28.180  1.00  0.00            
ATOM   3756  CG2 ILE   233      48.580  63.390  29.160  1.00  0.00            
ATOM   3757 1HG2 ILE   233      47.870  64.180  28.920  1.00  0.00            
ATOM   3758 2HG2 ILE   233      48.050  62.460  29.330  1.00  0.00            
ATOM   3759 3HG2 ILE   233      49.090  63.550  30.120  1.00  0.00            
ATOM   3760  CG1 ILE   233      48.810  62.910  26.790  1.00  0.00            
ATOM   3761 2HG1 ILE   233      47.970  62.260  27.050  1.00  0.00            
ATOM   3762 3HG1 ILE   233      48.360  63.760  26.260  1.00  0.00            
ATOM   3763  CD1 ILE   233      49.790  62.220  25.860  1.00  0.00            
ATOM   3764 1HD1 ILE   233      50.550  62.950  25.590  1.00  0.00            
ATOM   3765 2HD1 ILE   233      50.190  61.350  26.380  1.00  0.00            
ATOM   3766 3HD1 ILE   233      49.330  61.800  24.960  1.00  0.00            
ATOM   3767  C   ILE   233      51.040  64.880  29.410  1.00  0.00            
ATOM   3768  O   ILE   233      52.190  64.540  29.560  1.00  0.00            
ATOM   3769  N   SER   234      50.350  65.580  30.330  1.00  0.00            
ATOM   3770  H   SER   234      49.380  65.810  30.160  1.00  0.00            
ATOM   3771  CA  SER   234      51.060  66.010  31.550  1.00  0.00            
ATOM   3772  HA  SER   234      51.670  65.170  31.900  1.00  0.00            
ATOM   3773  CB  SER   234      51.910  67.230  31.350  1.00  0.00            
ATOM   3774  HB2 SER   234      52.460  67.460  32.260  1.00  0.00            
ATOM   3775  HB3 SER   234      52.700  66.960  30.640  1.00  0.00            
ATOM   3776  OG  SER   234      51.240  68.410  30.920  1.00  0.00            
ATOM   3777  HG  SER   234      50.950  68.270  30.020  1.00  0.00            
ATOM   3778  C   SER   234      50.030  66.160  32.690  1.00  0.00            
ATOM   3779  O   SER   234      48.850  66.250  32.460  1.00  0.00            
ATOM   3780  N   VAL   235      50.540  66.070  33.950  1.00  0.00            
ATOM   3781  H   VAL   235      51.540  65.940  34.030  1.00  0.00            
ATOM   3782  CA  VAL   235      49.790  66.290  35.190  1.00  0.00            
ATOM   3783  HA  VAL   235      48.830  66.740  34.970  1.00  0.00            
ATOM   3784  CB  VAL   235      49.530  64.890  35.750  1.00  0.00            
ATOM   3785  HB  VAL   235      50.450  64.480  36.170  1.00  0.00            
ATOM   3786  CG1 VAL   235      48.610  64.900  36.930  1.00  0.00            
ATOM   3787 1HG1 VAL   235      48.970  65.600  37.700  1.00  0.00            
ATOM   3788 2HG1 VAL   235      47.690  65.360  36.580  1.00  0.00            
ATOM   3789 3HG1 VAL   235      48.450  63.910  37.350  1.00  0.00            
ATOM   3790  CG2 VAL   235      48.960  63.860  34.820  1.00  0.00            
ATOM   3791 1HG2 VAL   235      48.030  64.210  34.380  1.00  0.00            
ATOM   3792 2HG2 VAL   235      49.610  63.460  34.040  1.00  0.00            
ATOM   3793 3HG2 VAL   235      48.810  62.970  35.430  1.00  0.00            
ATOM   3794  C   VAL   235      50.440  67.190  36.220  1.00  0.00            
ATOM   3795  O   VAL   235      51.630  67.110  36.400  1.00  0.00            
ATOM   3796  N   ARG   236      49.700  68.040  36.960  1.00  0.00            
ATOM   3797  H   ARG   236      48.710  67.860  37.050  1.00  0.00            
ATOM   3798  CA  ARG   236      50.250  68.960  37.910  1.00  0.00            
ATOM   3799  HA  ARG   236      51.270  68.670  38.130  1.00  0.00            
ATOM   3800  CB  ARG   236      50.190  70.380  37.370  1.00  0.00            
ATOM   3801  HB2 ARG   236      49.140  70.600  37.160  1.00  0.00            
ATOM   3802  HB3 ARG   236      50.720  71.030  38.060  1.00  0.00            
ATOM   3803  CG  ARG   236      51.010  70.460  36.120  1.00  0.00            
ATOM   3804  HG2 ARG   236      52.060  70.360  36.410  1.00  0.00            
ATOM   3805  HG3 ARG   236      50.880  69.650  35.400  1.00  0.00            
ATOM   3806  CD  ARG   236      50.790  71.760  35.390  1.00  0.00            
ATOM   3807  HD2 ARG   236      49.790  71.940  35.010  1.00  0.00            
ATOM   3808  HD3 ARG   236      51.120  72.550  36.060  1.00  0.00            
ATOM   3809  NE  ARG   236      51.740  71.870  34.200  1.00  0.00            
ATOM   3810  HE  ARG   236      52.470  72.560  34.270  1.00  0.00            
ATOM   3811  CZ  ARG   236      51.690  71.160  33.090  1.00  0.00            
ATOM   3812  NH1 ARG   236      50.810  70.230  32.880  1.00  0.00            
ATOM   3813 1HH1 ARG   236      50.000  70.090  33.460  1.00  0.00            
ATOM   3814 2HH1 ARG   236      50.880  69.660  32.040  1.00  0.00            
ATOM   3815  NH2 ARG   236      52.500  71.500  32.120  1.00  0.00            
ATOM   3816 1HH2 ARG   236      53.150  72.260  32.270  1.00  0.00            
ATOM   3817 2HH2 ARG   236      52.560  70.970  31.260  1.00  0.00            
ATOM   3818  C   ARG   236      49.440  68.860  39.240  1.00  0.00            
ATOM   3819  O   ARG   236      48.330  68.320  39.340  1.00  0.00            
ATOM   3820  N   GLN   237      50.060  69.500  40.240  1.00  0.00            
ATOM   3821  H   GLN   237      50.950  69.890  39.970  1.00  0.00            
ATOM   3822  CA  GLN   237      49.610  69.610  41.610  1.00  0.00            
ATOM   3823  HA  GLN   237      48.630  69.160  41.780  1.00  0.00            
ATOM   3824  CB  GLN   237      50.660  68.770  42.490  1.00  0.00            
ATOM   3825  HB2 GLN   237      50.770  67.780  42.060  1.00  0.00            
ATOM   3826  HB3 GLN   237      51.700  69.040  42.310  1.00  0.00            
ATOM   3827  CG  GLN   237      50.260  68.700  43.960  1.00  0.00            
ATOM   3828  HG2 GLN   237      50.030  69.640  44.450  1.00  0.00            
ATOM   3829  HG3 GLN   237      49.340  68.110  43.930  1.00  0.00            
ATOM   3830  CD  GLN   237      51.290  67.940  44.720  1.00  0.00            
ATOM   3831  OE1 GLN   237      52.490  68.230  44.790  1.00  0.00            
ATOM   3832  NE2 GLN   237      50.930  66.800  45.290  1.00  0.00            
ATOM   3833 1HE2 GLN   237      51.650  66.370  45.840  1.00  0.00            
ATOM   3834 2HE2 GLN   237      50.030  66.360  45.170  1.00  0.00            
ATOM   3835  C   GLN   237      49.640  71.120  41.940  1.00  0.00            
ATOM   3836  O   GLN   237      50.610  71.790  41.620  1.00  0.00            
ATOM   3837  N   TYR   238      48.620  71.670  42.720  1.00  0.00            
ATOM   3838  H   TYR   238      47.850  71.060  42.950  1.00  0.00            
ATOM   3839  CA  TYR   238      48.490  73.120  42.960  1.00  0.00            
ATOM   3840  HA  TYR   238      49.450  73.570  42.730  1.00  0.00            
ATOM   3841  CB  TYR   238      47.410  73.740  42.100  1.00  0.00            
ATOM   3842  HB2 TYR   238      46.400  73.460  42.400  1.00  0.00            
ATOM   3843  HB3 TYR   238      47.340  74.820  42.270  1.00  0.00            
ATOM   3844  CG  TYR   238      47.530  73.510  40.510  1.00  0.00            
ATOM   3845  CD1 TYR   238      47.840  74.560  39.570  1.00  0.00            
ATOM   3846  HD1 TYR   238      47.920  75.570  39.960  1.00  0.00            
ATOM   3847  CE1 TYR   238      47.930  74.230  38.230  1.00  0.00            
ATOM   3848  HE1 TYR   238      48.110  75.040  37.540  1.00  0.00            
ATOM   3849  CZ  TYR   238      47.770  72.990  37.740  1.00  0.00            
ATOM   3850  OH  TYR   238      47.750  72.800  36.410  1.00  0.00            
ATOM   3851  HH  TYR   238      47.300  73.540  36.000  1.00  0.00            
ATOM   3852  CE2 TYR   238      47.430  71.950  38.670  1.00  0.00            
ATOM   3853  HE2 TYR   238      47.150  70.960  38.330  1.00  0.00            
ATOM   3854  CD2 TYR   238      47.240  72.250  40.030  1.00  0.00            
ATOM   3855  HD2 TYR   238      46.980  71.520  40.780  1.00  0.00            
ATOM   3856  C   TYR   238      48.270  73.330  44.490  1.00  0.00            
ATOM   3857  O   TYR   238      47.880  72.350  45.140  1.00  0.00            
ATOM   3858  N   ALA   239      48.630  74.550  45.000  1.00  0.00            
ATOM   3859  H   ALA   239      49.110  75.240  44.440  1.00  0.00            
ATOM   3860  CA  ALA   239      48.630  74.960  46.370  1.00  0.00            
ATOM   3861  HA  ALA   239      47.970  74.330  46.970  1.00  0.00            
ATOM   3862  CB  ALA   239      50.030  74.910  46.890  1.00  0.00            
ATOM   3863  HB1 ALA   239      50.230  73.860  47.090  1.00  0.00            
ATOM   3864  HB2 ALA   239      50.860  75.120  46.210  1.00  0.00            
ATOM   3865  HB3 ALA   239      50.100  75.500  47.810  1.00  0.00            
ATOM   3866  C   ALA   239      48.120  76.370  46.520  1.00  0.00            
ATOM   3867  O   ALA   239      48.400  77.250  45.790  1.00  0.00            
ATOM   3868  N   ASP   240      47.320  76.620  47.560  1.00  0.00            
ATOM   3869  H   ASP   240      47.130  75.860  48.200  1.00  0.00            
ATOM   3870  CA  ASP   240      46.600  77.860  47.950  1.00  0.00            
ATOM   3871  HA  ASP   240      47.220  78.690  47.630  1.00  0.00            
ATOM   3872  CB  ASP   240      45.160  77.710  47.240  1.00  0.00            
ATOM   3873  HB2 ASP   240      45.420  77.480  46.210  1.00  0.00            
ATOM   3874  HB3 ASP   240      44.700  76.880  47.770  1.00  0.00            
ATOM   3875  CG  ASP   240      44.280  78.930  47.310  1.00  0.00            
ATOM   3876  OD1 ASP   240      43.140  78.920  46.880  1.00  0.00            
ATOM   3877  OD2 ASP   240      44.560  79.850  48.120  1.00  0.00            
ATOM   3878  C   ASP   240      46.580  77.880  49.490  1.00  0.00            
ATOM   3879  O   ASP   240      45.850  77.130  50.160  1.00  0.00            
ATOM   3880  N   ILE   241      47.520  78.630  50.000  1.00  0.00            
ATOM   3881  H   ILE   241      48.250  78.950  49.370  1.00  0.00            
ATOM   3882  CA  ILE   241      47.570  78.810  51.490  1.00  0.00            
ATOM   3883  HA  ILE   241      47.220  77.880  51.930  1.00  0.00            
ATOM   3884  CB  ILE   241      49.060  78.940  51.930  1.00  0.00            
ATOM   3885  HB  ILE   241      49.390  79.830  51.410  1.00  0.00            
ATOM   3886  CG2 ILE   241      49.310  79.290  53.370  1.00  0.00            
ATOM   3887 1HG2 ILE   241      48.910  78.490  53.990  1.00  0.00            
ATOM   3888 2HG2 ILE   241      50.380  79.400  53.560  1.00  0.00            
ATOM   3889 3HG2 ILE   241      48.800  80.220  53.610  1.00  0.00            
ATOM   3890  CG1 ILE   241      49.820  77.620  51.590  1.00  0.00            
ATOM   3891 2HG1 ILE   241      49.660  76.850  52.350  1.00  0.00            
ATOM   3892 3HG1 ILE   241      49.370  77.240  50.680  1.00  0.00            
ATOM   3893  CD1 ILE   241      51.300  77.860  51.250  1.00  0.00            
ATOM   3894 1HD1 ILE   241      51.790  78.090  52.190  1.00  0.00            
ATOM   3895 2HD1 ILE   241      51.600  76.920  50.800  1.00  0.00            
ATOM   3896 3HD1 ILE   241      51.410  78.600  50.450  1.00  0.00            
ATOM   3897  C   ILE   241      46.780  80.050  51.990  1.00  0.00            
ATOM   3898  O   ILE   241      46.730  81.120  51.330  1.00  0.00            
ATOM   3899  N   CYS   242      46.130  79.870  53.100  1.00  0.00            
ATOM   3900  H   CYS   242      46.080  78.900  53.380  1.00  0.00            
ATOM   3901  CA  CYS   242      45.260  80.840  53.670  1.00  0.00            
ATOM   3902  HA  CYS   242      45.040  81.660  52.990  1.00  0.00            
ATOM   3903  CB  CYS   242      44.000  79.990  53.910  1.00  0.00            
ATOM   3904  HB2 CYS   242      43.830  79.440  52.990  1.00  0.00            
ATOM   3905  HB3 CYS   242      44.260  79.250  54.660  1.00  0.00            
ATOM   3906  SG  CYS   242      42.610  80.980  54.350  1.00  0.00            
ATOM   3907  HG  CYS   242      43.250  81.990  54.970  1.00  0.00            
ATOM   3908  C   CYS   242      45.730  81.530  54.950  1.00  0.00            
ATOM   3909  O   CYS   242      45.280  82.690  55.300  1.00  0.00            
ATOM   3910  N   LEU   243      46.610  80.890  55.720  1.00  0.00            
ATOM   3911  H   LEU   243      46.960  79.990  55.430  1.00  0.00            
ATOM   3912  CA  LEU   243      47.110  81.510  56.990  1.00  0.00            
ATOM   3913  HA  LEU   243      46.350  82.250  57.260  1.00  0.00            
ATOM   3914  CB  LEU   243      47.060  80.430  58.070  1.00  0.00            
ATOM   3915  HB2 LEU   243      47.550  79.520  57.710  1.00  0.00            
ATOM   3916  HB3 LEU   243      47.580  80.870  58.920  1.00  0.00            
ATOM   3917  CG  LEU   243      45.640  80.060  58.610  1.00  0.00            
ATOM   3918  HG  LEU   243      45.090  79.450  57.890  1.00  0.00            
ATOM   3919  CD1 LEU   243      45.930  79.250  59.870  1.00  0.00            
ATOM   3920 1HD1 LEU   243      46.380  78.320  59.520  1.00  0.00            
ATOM   3921 2HD1 LEU   243      46.500  79.760  60.650  1.00  0.00            
ATOM   3922 3HD1 LEU   243      45.000  78.980  60.350  1.00  0.00            
ATOM   3923  CD2 LEU   243      44.720  81.240  58.970  1.00  0.00            
ATOM   3924 1HD2 LEU   243      43.770  80.790  59.260  1.00  0.00            
ATOM   3925 2HD2 LEU   243      45.190  81.890  59.700  1.00  0.00            
ATOM   3926 3HD2 LEU   243      44.520  81.800  58.060  1.00  0.00            
ATOM   3927  C   LEU   243      48.560  82.040  56.800  1.00  0.00            
ATOM   3928  O   LEU   243      49.310  81.680  55.900  1.00  0.00            
ATOM   3929  N   PHE   244      48.970  82.990  57.700  1.00  0.00            
ATOM   3930  H   PHE   244      48.270  83.310  58.350  1.00  0.00            
ATOM   3931  CA  PHE   244      50.250  83.760  57.640  1.00  0.00            
ATOM   3932  HA  PHE   244      50.310  84.470  58.470  1.00  0.00            
ATOM   3933  CB  PHE   244      51.500  82.880  57.770  1.00  0.00            
ATOM   3934  HB2 PHE   244      51.260  82.160  58.540  1.00  0.00            
ATOM   3935  HB3 PHE   244      51.620  82.170  56.940  1.00  0.00            
ATOM   3936  CG  PHE   244      52.830  83.510  57.990  1.00  0.00            
ATOM   3937  CD1 PHE   244      52.930  84.200  59.230  1.00  0.00            
ATOM   3938  HD1 PHE   244      52.080  84.290  59.900  1.00  0.00            
ATOM   3939  CE1 PHE   244      54.180  84.610  59.670  1.00  0.00            
ATOM   3940  HE1 PHE   244      54.330  85.120  60.620  1.00  0.00            
ATOM   3941  CZ  PHE   244      55.300  84.520  58.820  1.00  0.00            
ATOM   3942  HZ  PHE   244      56.130  85.030  59.280  1.00  0.00            
ATOM   3943  CE2 PHE   244      55.220  83.910  57.540  1.00  0.00            
ATOM   3944  HE2 PHE   244      56.080  84.030  56.900  1.00  0.00            
ATOM   3945  CD2 PHE   244      53.980  83.320  57.170  1.00  0.00            
ATOM   3946  HD2 PHE   244      53.970  82.750  56.250  1.00  0.00            
ATOM   3947  C   PHE   244      50.360  84.790  56.470  1.00  0.00            
ATOM   3948  O   PHE   244      51.400  85.100  55.950  1.00  0.00            
ATOM   3949  N   ASN   245      49.150  85.190  55.990  1.00  0.00            
ATOM   3950  H   ASN   245      48.380  85.100  56.640  1.00  0.00            
ATOM   3951  CA  ASN   245      48.910  85.760  54.670  1.00  0.00            
ATOM   3952  HA  ASN   245      47.850  86.000  54.710  1.00  0.00            
ATOM   3953  CB  ASN   245      49.670  87.030  54.440  1.00  0.00            
ATOM   3954  HB2 ASN   245      50.730  86.820  54.330  1.00  0.00            
ATOM   3955  HB3 ASN   245      49.350  87.460  53.490  1.00  0.00            
ATOM   3956  CG  ASN   245      49.380  88.130  55.490  1.00  0.00            
ATOM   3957  OD1 ASN   245      48.630  87.990  56.430  1.00  0.00            
ATOM   3958  ND2 ASN   245      50.160  89.150  55.360  1.00  0.00            
ATOM   3959 1HD2 ASN   245      50.180  89.980  55.930  1.00  0.00            
ATOM   3960 2HD2 ASN   245      50.890  89.170  54.670  1.00  0.00            
ATOM   3961  C   ASN   245      49.210  84.860  53.460  1.00  0.00            
ATOM   3962  O   ASN   245      50.060  83.960  53.560  1.00  0.00            
ATOM   3963  N   THR   246      48.520  85.020  52.350  1.00  0.00            
ATOM   3964  H   THR   246      47.840  85.760  52.340  1.00  0.00            
ATOM   3965  CA  THR   246      48.270  83.940  51.390  1.00  0.00            
ATOM   3966  HA  THR   246      48.050  83.060  51.980  1.00  0.00            
ATOM   3967  CB  THR   246      47.020  84.270  50.500  1.00  0.00            
ATOM   3968  HB  THR   246      46.180  84.220  51.200  1.00  0.00            
ATOM   3969  CG2 THR   246      47.080  85.540  49.690  1.00  0.00            
ATOM   3970 1HG2 THR   246      47.930  85.460  49.000  1.00  0.00            
ATOM   3971 2HG2 THR   246      46.230  85.590  49.000  1.00  0.00            
ATOM   3972 3HG2 THR   246      47.090  86.440  50.300  1.00  0.00            
ATOM   3973  OG1 THR   246      46.710  83.200  49.600  1.00  0.00            
ATOM   3974  HG1 THR   246      46.710  82.430  50.170  1.00  0.00            
ATOM   3975  C   THR   246      49.520  83.700  50.490  1.00  0.00            
ATOM   3976  O   THR   246      50.350  84.590  50.300  1.00  0.00            
ATOM   3977  N   ALA   247      49.780  82.450  50.030  1.00  0.00            
ATOM   3978  H   ALA   247      49.190  81.650  50.210  1.00  0.00            
ATOM   3979  CA  ALA   247      50.940  82.120  49.140  1.00  0.00            
ATOM   3980  HA  ALA   247      51.150  82.960  48.480  1.00  0.00            
ATOM   3981  CB  ALA   247      52.260  81.890  50.010  1.00  0.00            
ATOM   3982  HB1 ALA   247      52.020  81.210  50.820  1.00  0.00            
ATOM   3983  HB2 ALA   247      52.940  81.350  49.350  1.00  0.00            
ATOM   3984  HB3 ALA   247      52.650  82.810  50.450  1.00  0.00            
ATOM   3985  C   ALA   247      50.410  80.930  48.230  1.00  0.00            
ATOM   3986  O   ALA   247      49.690  80.010  48.710  1.00  0.00            
ATOM   3987  N   GLN   248      50.690  80.930  46.930  1.00  0.00            
ATOM   3988  H   GLN   248      51.180  81.750  46.590  1.00  0.00            
ATOM   3989  CA  GLN   248      50.380  79.860  45.980  1.00  0.00            
ATOM   3990  HA  GLN   248      49.790  79.110  46.510  1.00  0.00            
ATOM   3991  CB  GLN   248      49.520  80.400  44.910  1.00  0.00            
ATOM   3992  HB2 GLN   248      50.080  81.220  44.470  1.00  0.00            
ATOM   3993  HB3 GLN   248      49.380  79.630  44.150  1.00  0.00            
ATOM   3994  CG  GLN   248      48.190  80.940  45.380  1.00  0.00            
ATOM   3995  HG2 GLN   248      47.900  80.140  46.060  1.00  0.00            
ATOM   3996  HG3 GLN   248      48.270  81.800  46.040  1.00  0.00            
ATOM   3997  CD  GLN   248      47.210  81.120  44.240  1.00  0.00            
ATOM   3998  OE1 GLN   248      46.100  80.600  44.260  1.00  0.00            
ATOM   3999  NE2 GLN   248      47.500  81.890  43.220  1.00  0.00            
ATOM   4000 1HE2 GLN   248      46.750  81.950  42.550  1.00  0.00            
ATOM   4001 2HE2 GLN   248      48.350  82.430  43.150  1.00  0.00            
ATOM   4002  C   GLN   248      51.670  79.200  45.420  1.00  0.00            
ATOM   4003  O   GLN   248      52.590  79.920  45.100  1.00  0.00            
ATOM   4004  N   TYR   249      51.710  77.930  45.230  1.00  0.00            
ATOM   4005  H   TYR   249      50.970  77.400  45.680  1.00  0.00            
ATOM   4006  CA  TYR   249      52.740  77.070  44.530  1.00  0.00            
ATOM   4007  HA  TYR   249      53.390  77.740  43.970  1.00  0.00            
ATOM   4008  CB  TYR   249      53.520  76.170  45.500  1.00  0.00            
ATOM   4009  HB2 TYR   249      52.930  75.310  45.830  1.00  0.00            
ATOM   4010  HB3 TYR   249      54.300  75.590  45.010  1.00  0.00            
ATOM   4011  CG  TYR   249      54.080  76.800  46.750  1.00  0.00            
ATOM   4012  CD1 TYR   249      54.690  78.070  46.660  1.00  0.00            
ATOM   4013  HD1 TYR   249      54.610  78.660  45.760  1.00  0.00            
ATOM   4014  CE1 TYR   249      55.410  78.570  47.780  1.00  0.00            
ATOM   4015  HE1 TYR   249      55.850  79.550  47.690  1.00  0.00            
ATOM   4016  CZ  TYR   249      55.640  77.820  48.950  1.00  0.00            
ATOM   4017  OH  TYR   249      56.520  78.260  49.880  1.00  0.00            
ATOM   4018  HH  TYR   249      56.970  79.090  49.730  1.00  0.00            
ATOM   4019  CE2 TYR   249      55.080  76.530  48.950  1.00  0.00            
ATOM   4020  HE2 TYR   249      55.180  75.930  49.840  1.00  0.00            
ATOM   4021  CD2 TYR   249      54.280  76.010  47.910  1.00  0.00            
ATOM   4022  HD2 TYR   249      53.950  74.980  47.950  1.00  0.00            
ATOM   4023  C   TYR   249      52.110  76.130  43.560  1.00  0.00            
ATOM   4024  O   TYR   249      50.900  75.880  43.810  1.00  0.00            
ATOM   4025  N   LYS   250      52.830  75.480  42.700  1.00  0.00            
ATOM   4026  H   LYS   250      53.810  75.700  42.670  1.00  0.00            
ATOM   4027  CA  LYS   250      52.390  74.300  41.930  1.00  0.00            
ATOM   4028  HA  LYS   250      51.860  73.650  42.620  1.00  0.00            
ATOM   4029  CB  LYS   250      51.390  74.620  40.830  1.00  0.00            
ATOM   4030  HB2 LYS   250      51.070  73.720  40.330  1.00  0.00            
ATOM   4031  HB3 LYS   250      50.490  75.100  41.200  1.00  0.00            
ATOM   4032  CG  LYS   250      51.900  75.550  39.690  1.00  0.00            
ATOM   4033  HG2 LYS   250      52.140  76.490  40.190  1.00  0.00            
ATOM   4034  HG3 LYS   250      52.810  75.110  39.290  1.00  0.00            
ATOM   4035  CD  LYS   250      50.950  75.840  38.510  1.00  0.00            
ATOM   4036  HD2 LYS   250      50.580  74.920  38.070  1.00  0.00            
ATOM   4037  HD3 LYS   250      50.130  76.480  38.840  1.00  0.00            
ATOM   4038  CE  LYS   250      51.920  76.620  37.540  1.00  0.00            
ATOM   4039  HE2 LYS   250      52.490  77.370  38.090  1.00  0.00            
ATOM   4040  HE3 LYS   250      52.490  75.840  37.050  1.00  0.00            
ATOM   4041  NZ  LYS   250      51.020  77.250  36.480  1.00  0.00            
ATOM   4042  HZ1 LYS   250      50.600  76.470  35.980  1.00  0.00            
ATOM   4043  HZ2 LYS   250      50.310  77.890  36.800  1.00  0.00            
ATOM   4044  HZ3 LYS   250      51.520  77.850  35.840  1.00  0.00            
ATOM   4045  C   LYS   250      53.580  73.500  41.360  1.00  0.00            
ATOM   4046  O   LYS   250      54.680  73.990  41.220  1.00  0.00            
ATOM   4047  N   CYS   251      53.380  72.230  40.990  1.00  0.00            
ATOM   4048  H   CYS   251      52.410  71.950  41.070  1.00  0.00            
ATOM   4049  CA  CYS   251      54.370  71.270  40.840  1.00  0.00            
ATOM   4050  HA  CYS   251      55.250  71.760  40.420  1.00  0.00            
ATOM   4051  CB  CYS   251      54.750  70.750  42.170  1.00  0.00            
ATOM   4052  HB2 CYS   251      54.870  71.610  42.820  1.00  0.00            
ATOM   4053  HB3 CYS   251      53.950  70.100  42.540  1.00  0.00            
ATOM   4054  SG  CYS   251      56.300  69.830  41.950  1.00  0.00            
ATOM   4055  HG  CYS   251      56.420  69.410  43.220  1.00  0.00            
ATOM   4056  C   CYS   251      54.000  70.210  39.800  1.00  0.00            
ATOM   4057  O   CYS   251      52.860  69.660  39.900  1.00  0.00            
ATOM   4058  N   PRO   252      54.780  69.920  38.720  1.00  0.00            
ATOM   4059  CD  PRO   252      55.860  70.740  38.130  1.00  0.00            
ATOM   4060  HD2 PRO   252      56.840  70.480  38.520  1.00  0.00            
ATOM   4061  HD3 PRO   252      55.630  71.790  38.320  1.00  0.00            
ATOM   4062  CG  PRO   252      55.650  70.540  36.630  1.00  0.00            
ATOM   4063  HG2 PRO   252      56.580  70.760  36.100  1.00  0.00            
ATOM   4064  HG3 PRO   252      54.810  71.040  36.150  1.00  0.00            
ATOM   4065  CB  PRO   252      55.460  69.080  36.620  1.00  0.00            
ATOM   4066  HB2 PRO   252      56.480  68.740  36.800  1.00  0.00            
ATOM   4067  HB3 PRO   252      55.040  68.720  35.680  1.00  0.00            
ATOM   4068  CA  PRO   252      54.550  68.740  37.840  1.00  0.00            
ATOM   4069  HA  PRO   252      53.480  68.800  37.630  1.00  0.00            
ATOM   4070  C   PRO   252      54.850  67.480  38.400  1.00  0.00            
ATOM   4071  O   PRO   252      55.880  67.390  39.060  1.00  0.00            
ATOM   4072  N   VAL   253      53.960  66.520  38.230  1.00  0.00            
ATOM   4073  H   VAL   253      53.090  66.800  37.790  1.00  0.00            
ATOM   4074  CA  VAL   253      53.990  65.190  38.830  1.00  0.00            
ATOM   4075  HA  VAL   253      54.960  65.100  39.330  1.00  0.00            
ATOM   4076  CB  VAL   253      52.920  65.080  39.980  1.00  0.00            
ATOM   4077  HB  VAL   253      53.100  64.110  40.440  1.00  0.00            
ATOM   4078  CG1 VAL   253      53.260  66.030  41.130  1.00  0.00            
ATOM   4079 1HG1 VAL   253      52.550  65.890  41.940  1.00  0.00            
ATOM   4080 2HG1 VAL   253      54.270  65.850  41.510  1.00  0.00            
ATOM   4081 3HG1 VAL   253      53.040  67.030  40.750  1.00  0.00            
ATOM   4082  CG2 VAL   253      51.500  65.090  39.450  1.00  0.00            
ATOM   4083 1HG2 VAL   253      51.360  64.040  39.200  1.00  0.00            
ATOM   4084 2HG2 VAL   253      50.800  65.490  40.180  1.00  0.00            
ATOM   4085 3HG2 VAL   253      51.320  65.720  38.580  1.00  0.00            
ATOM   4086  C   VAL   253      53.960  63.900  37.970  1.00  0.00            
ATOM   4087  O   VAL   253      54.350  62.840  38.530  1.00  0.00            
ATOM   4088  N   ALA   254      53.410  64.020  36.750  1.00  0.00            
ATOM   4089  H   ALA   254      53.140  64.910  36.360  1.00  0.00            
ATOM   4090  CA  ALA   254      53.350  62.880  35.840  1.00  0.00            
ATOM   4091  HA  ALA   254      54.250  62.260  35.880  1.00  0.00            
ATOM   4092  CB  ALA   254      52.130  61.940  36.210  1.00  0.00            
ATOM   4093  HB1 ALA   254      52.380  60.890  36.080  1.00  0.00            
ATOM   4094  HB2 ALA   254      51.910  62.100  37.260  1.00  0.00            
ATOM   4095  HB3 ALA   254      51.200  62.130  35.670  1.00  0.00            
ATOM   4096  C   ALA   254      53.230  63.330  34.380  1.00  0.00            
ATOM   4097  O   ALA   254      52.620  64.360  34.050  1.00  0.00            
ATOM   4098  N   MET   255      53.790  62.520  33.510  1.00  0.00            
ATOM   4099  H   MET   255      54.380  61.760  33.830  1.00  0.00            
ATOM   4100  CA  MET   255      53.940  62.960  32.120  1.00  0.00            
ATOM   4101  HA  MET   255      53.020  63.470  31.800  1.00  0.00            
ATOM   4102  CB  MET   255      55.090  64.020  32.130  1.00  0.00            
ATOM   4103  HB2 MET   255      54.790  64.830  32.800  1.00  0.00            
ATOM   4104  HB3 MET   255      56.040  63.610  32.480  1.00  0.00            
ATOM   4105  CG  MET   255      55.400  64.750  30.760  1.00  0.00            
ATOM   4106  HG2 MET   255      55.700  63.970  30.050  1.00  0.00            
ATOM   4107  HG3 MET   255      54.480  65.240  30.430  1.00  0.00            
ATOM   4108  SD  MET   255      56.800  65.880  30.860  1.00  0.00            
ATOM   4109  CE  MET   255      56.400  66.910  32.250  1.00  0.00            
ATOM   4110  HE1 MET   255      55.430  67.380  32.080  1.00  0.00            
ATOM   4111  HE2 MET   255      56.450  66.380  33.200  1.00  0.00            
ATOM   4112  HE3 MET   255      57.110  67.730  32.310  1.00  0.00            
ATOM   4113  C   MET   255      54.160  61.800  31.070  1.00  0.00            
ATOM   4114  O   MET   255      54.680  60.740  31.350  1.00  0.00            
ATOM   4115  N   GLU   256      53.620  62.010  29.850  1.00  0.00            
ATOM   4116  H   GLU   256      53.110  62.840  29.610  1.00  0.00            
ATOM   4117  CA  GLU   256      53.630  61.000  28.780  1.00  0.00            
ATOM   4118  HA  GLU   256      54.580  60.480  28.780  1.00  0.00            
ATOM   4119  CB  GLU   256      52.450  60.030  29.080  1.00  0.00            
ATOM   4120  HB2 GLU   256      52.660  59.490  30.000  1.00  0.00            
ATOM   4121  HB3 GLU   256      51.630  60.710  29.320  1.00  0.00            
ATOM   4122  CG  GLU   256      52.030  58.970  28.100  1.00  0.00            
ATOM   4123  HG2 GLU   256      51.310  58.390  28.680  1.00  0.00            
ATOM   4124  HG3 GLU   256      51.540  59.430  27.240  1.00  0.00            
ATOM   4125  CD  GLU   256      53.100  57.980  27.670  1.00  0.00            
ATOM   4126  OE1 GLU   256      54.260  58.440  27.480  1.00  0.00            
ATOM   4127  OE2 GLU   256      52.780  56.750  27.610  1.00  0.00            
ATOM   4128  C   GLU   256      53.420  61.730  27.430  1.00  0.00            
ATOM   4129  O   GLU   256      52.840  62.830  27.330  1.00  0.00            
ATOM   4130  N   GLU   257      53.790  61.120  26.270  1.00  0.00            
ATOM   4131  H   GLU   257      54.370  60.280  26.280  1.00  0.00            
ATOM   4132  CA  GLU   257      53.680  61.690  24.910  1.00  0.00            
ATOM   4133  HA  GLU   257      52.720  62.190  24.810  1.00  0.00            
ATOM   4134  CB  GLU   257      54.820  62.820  24.770  1.00  0.00            
ATOM   4135  HB2 GLU   257      54.600  63.410  23.880  1.00  0.00            
ATOM   4136  HB3 GLU   257      54.900  63.490  25.630  1.00  0.00            
ATOM   4137  CG  GLU   257      56.190  62.050  24.610  1.00  0.00            
ATOM   4138  HG2 GLU   257      56.370  61.430  25.480  1.00  0.00            
ATOM   4139  HG3 GLU   257      56.030  61.540  23.660  1.00  0.00            
ATOM   4140  CD  GLU   257      57.400  62.990  24.460  1.00  0.00            
ATOM   4141  OE1 GLU   257      57.250  64.190  24.700  1.00  0.00            
ATOM   4142  OE2 GLU   257      58.540  62.480  24.230  1.00  0.00            
ATOM   4143  C   GLU   257      53.800  60.540  23.940  1.00  0.00            
ATOM   4144  O   GLU   257      54.260  59.420  24.310  1.00  0.00            
ATOM   4145  N   ALA   258      53.600  60.760  22.640  1.00  0.00            
ATOM   4146  H   ALA   258      53.160  61.610  22.310  1.00  0.00            
ATOM   4147  CA  ALA   258      54.090  59.990  21.540  1.00  0.00            
ATOM   4148  HA  ALA   258      55.100  59.680  21.790  1.00  0.00            
ATOM   4149  CB  ALA   258      53.180  58.700  21.570  1.00  0.00            
ATOM   4150  HB1 ALA   258      52.150  58.960  21.360  1.00  0.00            
ATOM   4151  HB2 ALA   258      53.480  58.050  20.750  1.00  0.00            
ATOM   4152  HB3 ALA   258      53.460  58.090  22.440  1.00  0.00            
ATOM   4153  C   ALA   258      54.210  60.770  20.260  1.00  0.00            
ATOM   4154  O   ALA   258      53.860  61.920  20.280  1.00  0.00            
ATOM   4155  N   ASP   259      54.810  60.150  19.210  1.00  0.00            
ATOM   4156  H   ASP   259      55.000  59.170  19.290  1.00  0.00            
ATOM   4157  CA  ASP   259      55.050  60.770  17.920  1.00  0.00            
ATOM   4158  HA  ASP   259      55.430  61.770  18.130  1.00  0.00            
ATOM   4159  CB  ASP   259      56.130  59.970  17.210  1.00  0.00            
ATOM   4160  HB2 ASP   259      56.910  59.660  17.900  1.00  0.00            
ATOM   4161  HB3 ASP   259      55.730  59.050  16.770  1.00  0.00            
ATOM   4162  CG  ASP   259      56.880  60.720  16.020  1.00  0.00            
ATOM   4163  OD1 ASP   259      57.540  59.980  15.230  1.00  0.00            
ATOM   4164  OD2 ASP   259      56.810  61.950  15.870  1.00  0.00            
ATOM   4165  C   ASP   259      53.810  60.950  17.030  1.00  0.00            
ATOM   4166  O   ASP   259      53.860  60.980  15.790  1.00  0.00            
ATOM   4167  N   ASP   260      52.600  60.980  17.610  1.00  0.00            
ATOM   4168  H   ASP   260      52.600  61.020  18.620  1.00  0.00            
ATOM   4169  CA  ASP   260      51.260  60.790  16.960  1.00  0.00            
ATOM   4170  HA  ASP   260      51.170  59.880  16.360  1.00  0.00            
ATOM   4171  CB  ASP   260      50.190  60.570  17.990  1.00  0.00            
ATOM   4172  HB2 ASP   260      50.180  61.360  18.750  1.00  0.00            
ATOM   4173  HB3 ASP   260      49.230  60.600  17.490  1.00  0.00            
ATOM   4174  CG  ASP   260      50.300  59.220  18.690  1.00  0.00            
ATOM   4175  OD1 ASP   260      49.920  59.160  19.870  1.00  0.00            
ATOM   4176  OD2 ASP   260      50.710  58.220  18.040  1.00  0.00            
ATOM   4177  C   ASP   260      50.920  61.960  16.040  1.00  0.00            
ATOM   4178  O   ASP   260      51.210  63.080  16.250  1.00  0.00            
ATOM   4179  N   THR   261      50.240  61.660  14.930  1.00  0.00            
ATOM   4180  H   THR   261      49.910  60.720  14.730  1.00  0.00            
ATOM   4181  CA  THR   261      49.940  62.550  13.800  1.00  0.00            
ATOM   4182  HA  THR   261      49.890  63.590  14.120  1.00  0.00            
ATOM   4183  CB  THR   261      51.120  62.490  12.870  1.00  0.00            
ATOM   4184  HB  THR   261      52.030  62.750  13.400  1.00  0.00            
ATOM   4185  CG2 THR   261      51.360  61.180  12.170  1.00  0.00            
ATOM   4186 1HG2 THR   261      52.090  61.170  11.370  1.00  0.00            
ATOM   4187 2HG2 THR   261      51.730  60.490  12.930  1.00  0.00            
ATOM   4188 3HG2 THR   261      50.450  60.820  11.690  1.00  0.00            
ATOM   4189  OG1 THR   261      50.980  63.440  11.850  1.00  0.00            
ATOM   4190  HG1 THR   261      50.530  64.160  12.320  1.00  0.00            
ATOM   4191  C   THR   261      48.650  62.290  13.130  1.00  0.00            
ATOM   4192  O   THR   261      48.160  61.090  13.030  1.00  0.00            
ATOM   4193  N   VAL   262      48.070  63.320  12.600  1.00  0.00            
ATOM   4194  H   VAL   262      48.470  64.220  12.850  1.00  0.00            
ATOM   4195  CA  VAL   262      46.760  63.290  11.990  1.00  0.00            
ATOM   4196  HA  VAL   262      46.590  62.260  11.690  1.00  0.00            
ATOM   4197  CB  VAL   262      45.630  63.690  12.900  1.00  0.00            
ATOM   4198  HB  VAL   262      45.590  64.780  12.970  1.00  0.00            
ATOM   4199  CG1 VAL   262      44.290  63.210  12.400  1.00  0.00            
ATOM   4200 1HG1 VAL   262      44.280  62.160  12.100  1.00  0.00            
ATOM   4201 2HG1 VAL   262      43.490  63.370  13.130  1.00  0.00            
ATOM   4202 3HG1 VAL   262      44.090  63.840  11.530  1.00  0.00            
ATOM   4203  CG2 VAL   262      45.890  63.300  14.390  1.00  0.00            
ATOM   4204 1HG2 VAL   262      46.760  63.860  14.720  1.00  0.00            
ATOM   4205 2HG2 VAL   262      45.140  63.650  15.100  1.00  0.00            
ATOM   4206 3HG2 VAL   262      45.920  62.220  14.520  1.00  0.00            
ATOM   4207  C   VAL   262      46.850  64.160  10.710  1.00  0.00            
ATOM   4208  O   VAL   262      47.100  65.350  10.880  1.00  0.00            
ATOM   4209  N   ALA   263      46.620  63.580   9.530  1.00  0.00            
ATOM   4210  H   ALA   263      46.410  62.590   9.600  1.00  0.00            
ATOM   4211  CA  ALA   263      46.530  64.200   8.160  1.00  0.00            
ATOM   4212  HA  ALA   263      47.530  64.600   7.980  1.00  0.00            
ATOM   4213  CB  ALA   263      46.180  63.030   7.160  1.00  0.00            
ATOM   4214  HB1 ALA   263      45.740  63.500   6.280  1.00  0.00            
ATOM   4215  HB2 ALA   263      47.100  62.540   6.850  1.00  0.00            
ATOM   4216  HB3 ALA   263      45.450  62.320   7.560  1.00  0.00            
ATOM   4217  C   ALA   263      45.550  65.390   8.090  1.00  0.00            
ATOM   4218  O   ALA   263      44.610  65.520   8.950  1.00  0.00            
ATOM   4219  N   PRO   264      45.700  66.280   7.080  1.00  0.00            
ATOM   4220  CD  PRO   264      46.820  66.350   6.160  1.00  0.00            
ATOM   4221  HD2 PRO   264      46.840  65.440   5.550  1.00  0.00            
ATOM   4222  HD3 PRO   264      47.710  66.430   6.780  1.00  0.00            
ATOM   4223  CG  PRO   264      46.600  67.400   5.080  1.00  0.00            
ATOM   4224  HG2 PRO   264      46.320  66.970   4.120  1.00  0.00            
ATOM   4225  HG3 PRO   264      47.530  67.970   5.020  1.00  0.00            
ATOM   4226  CB  PRO   264      45.380  68.210   5.580  1.00  0.00            
ATOM   4227  HB2 PRO   264      44.700  68.470   4.760  1.00  0.00            
ATOM   4228  HB3 PRO   264      45.740  69.150   5.980  1.00  0.00            
ATOM   4229  CA  PRO   264      44.710  67.360   6.680  1.00  0.00            
ATOM   4230  HA  PRO   264      44.450  68.010   7.520  1.00  0.00            
ATOM   4231  C   PRO   264      43.390  66.770   6.240  1.00  0.00            
ATOM   4232  O   PRO   264      43.370  65.910   5.380  1.00  0.00            
ATOM   4233  N   SER   265      42.270  67.090   6.910  1.00  0.00            
ATOM   4234  H   SER   265      42.390  67.810   7.610  1.00  0.00            
ATOM   4235  CA  SER   265      40.950  66.460   6.750  1.00  0.00            
ATOM   4236  HA  SER   265      40.290  67.010   7.420  1.00  0.00            
ATOM   4237  CB  SER   265      40.310  66.770   5.400  1.00  0.00            
ATOM   4238  HB2 SER   265      40.970  66.390   4.620  1.00  0.00            
ATOM   4239  HB3 SER   265      39.290  66.380   5.330  1.00  0.00            
ATOM   4240  OG  SER   265      40.260  68.140   5.310  1.00  0.00            
ATOM   4241  HG  SER   265      41.130  68.490   5.100  1.00  0.00            
ATOM   4242  C   SER   265      40.840  64.980   7.190  1.00  0.00            
ATOM   4243  O   SER   265      40.510  64.070   6.430  1.00  0.00            
ATOM   4244  N   SER   266      41.180  64.740   8.430  1.00  0.00            
ATOM   4245  H   SER   266      41.520  65.530   8.970  1.00  0.00            
ATOM   4246  CA  SER   266      41.260  63.400   9.090  1.00  0.00            
ATOM   4247  HA  SER   266      40.540  62.710   8.670  1.00  0.00            
ATOM   4248  CB  SER   266      42.620  62.820   8.780  1.00  0.00            
ATOM   4249  HB2 SER   266      42.740  62.700   7.700  1.00  0.00            
ATOM   4250  HB3 SER   266      43.460  63.350   9.230  1.00  0.00            
ATOM   4251  OG  SER   266      42.530  61.470   9.310  1.00  0.00            
ATOM   4252  HG  SER   266      42.800  60.880   8.610  1.00  0.00            
ATOM   4253  C   SER   266      40.890  63.410  10.580  1.00  0.00            
ATOM   4254  O   SER   266      41.140  64.380  11.320  1.00  0.00            
ATOM   4255  N   THR   267      40.360  62.300  11.140  1.00  0.00            
ATOM   4256  H   THR   267      40.510  61.450  10.610  1.00  0.00            
ATOM   4257  CA  THR   267      40.080  62.080  12.590  1.00  0.00            
ATOM   4258  HA  THR   267      40.580  62.840  13.190  1.00  0.00            
ATOM   4259  CB  THR   267      38.600  62.150  13.000  1.00  0.00            
ATOM   4260  HB  THR   267      38.290  63.160  12.740  1.00  0.00            
ATOM   4261  CG2 THR   267      37.670  61.200  12.290  1.00  0.00            
ATOM   4262 1HG2 THR   267      37.770  61.370  11.210  1.00  0.00            
ATOM   4263 2HG2 THR   267      38.040  60.200  12.520  1.00  0.00            
ATOM   4264 3HG2 THR   267      36.600  61.280  12.500  1.00  0.00            
ATOM   4265  OG1 THR   267      38.520  62.070  14.430  1.00  0.00            
ATOM   4266  HG1 THR   267      38.940  62.830  14.850  1.00  0.00            
ATOM   4267  C   THR   267      40.700  60.830  13.280  1.00  0.00            
ATOM   4268  O   THR   267      40.940  59.820  12.630  1.00  0.00            
ATOM   4269  N   PHE   268      41.130  60.980  14.500  1.00  0.00            
ATOM   4270  H   PHE   268      41.030  61.930  14.850  1.00  0.00            
ATOM   4271  CA  PHE   268      42.020  60.140  15.280  1.00  0.00            
ATOM   4272  HA  PHE   268      41.910  59.090  15.010  1.00  0.00            
ATOM   4273  CB  PHE   268      43.440  60.590  15.010  1.00  0.00            
ATOM   4274  HB2 PHE   268      43.590  60.470  13.940  1.00  0.00            
ATOM   4275  HB3 PHE   268      43.510  61.630  15.330  1.00  0.00            
ATOM   4276  CG  PHE   268      44.540  59.800  15.700  1.00  0.00            
ATOM   4277  CD1 PHE   268      44.910  58.530  15.150  1.00  0.00            
ATOM   4278  HD1 PHE   268      44.310  58.170  14.330  1.00  0.00            
ATOM   4279  CE1 PHE   268      45.960  57.760  15.720  1.00  0.00            
ATOM   4280  HE1 PHE   268      46.130  56.760  15.360  1.00  0.00            
ATOM   4281  CZ  PHE   268      46.580  58.290  16.850  1.00  0.00            
ATOM   4282  HZ  PHE   268      47.400  57.740  17.300  1.00  0.00            
ATOM   4283  CE2 PHE   268      46.310  59.520  17.400  1.00  0.00            
ATOM   4284  HE2 PHE   268      46.850  59.780  18.300  1.00  0.00            
ATOM   4285  CD2 PHE   268      45.240  60.260  16.870  1.00  0.00            
ATOM   4286  HD2 PHE   268      45.040  61.270  17.210  1.00  0.00            
ATOM   4287  C   PHE   268      41.720  60.180  16.750  1.00  0.00            
ATOM   4288  O   PHE   268      41.640  61.280  17.310  1.00  0.00            
ATOM   4289  N   CYS   269      41.500  59.020  17.460  1.00  0.00            
ATOM   4290  H   CYS   269      41.330  58.220  16.860  1.00  0.00            
ATOM   4291  CA  CYS   269      41.160  58.860  18.870  1.00  0.00            
ATOM   4292  HA  CYS   269      41.180  59.860  19.300  1.00  0.00            
ATOM   4293  CB  CYS   269      39.740  58.380  18.980  1.00  0.00            
ATOM   4294  HB2 CYS   269      39.130  58.970  18.290  1.00  0.00            
ATOM   4295  HB3 CYS   269      39.680  57.350  18.630  1.00  0.00            
ATOM   4296  SG  CYS   269      39.210  58.440  20.710  1.00  0.00            
ATOM   4297  HG  CYS   269      39.240  59.750  20.950  1.00  0.00            
ATOM   4298  C   CYS   269      42.200  57.930  19.590  1.00  0.00            
ATOM   4299  O   CYS   269      42.430  56.920  18.910  1.00  0.00            
ATOM   4300  N   LYS   270      42.720  58.220  20.790  1.00  0.00            
ATOM   4301  H   LYS   270      42.400  59.020  21.310  1.00  0.00            
ATOM   4302  CA  LYS   270      43.800  57.490  21.430  1.00  0.00            
ATOM   4303  HA  LYS   270      43.630  56.420  21.520  1.00  0.00            
ATOM   4304  CB  LYS   270      45.110  57.570  20.640  1.00  0.00            
ATOM   4305  HB2 LYS   270      45.060  57.060  19.680  1.00  0.00            
ATOM   4306  HB3 LYS   270      45.390  58.590  20.400  1.00  0.00            
ATOM   4307  CG  LYS   270      46.310  56.950  21.350  1.00  0.00            
ATOM   4308  HG2 LYS   270      46.470  57.470  22.290  1.00  0.00            
ATOM   4309  HG3 LYS   270      46.140  55.890  21.560  1.00  0.00            
ATOM   4310  CD  LYS   270      47.520  57.040  20.430  1.00  0.00            
ATOM   4311  HD2 LYS   270      47.340  56.390  19.580  1.00  0.00            
ATOM   4312  HD3 LYS   270      47.700  58.020  19.990  1.00  0.00            
ATOM   4313  CE  LYS   270      48.720  56.530  21.220  1.00  0.00            
ATOM   4314  HE2 LYS   270      48.950  57.190  22.050  1.00  0.00            
ATOM   4315  HE3 LYS   270      48.470  55.550  21.630  1.00  0.00            
ATOM   4316  NZ  LYS   270      49.970  56.470  20.360  1.00  0.00            
ATOM   4317  HZ1 LYS   270      49.880  55.880  19.540  1.00  0.00            
ATOM   4318  HZ2 LYS   270      50.200  57.390  20.010  1.00  0.00            
ATOM   4319  HZ3 LYS   270      50.710  56.180  20.980  1.00  0.00            
ATOM   4320  C   LYS   270      43.880  57.740  22.960  1.00  0.00            
ATOM   4321  O   LYS   270      43.590  58.870  23.390  1.00  0.00            
ATOM   4322  N   VAL   271      44.170  56.690  23.720  1.00  0.00            
ATOM   4323  H   VAL   271      44.180  55.780  23.280  1.00  0.00            
ATOM   4324  CA  VAL   271      44.270  56.650  25.230  1.00  0.00            
ATOM   4325  HA  VAL   271      43.780  57.570  25.570  1.00  0.00            
ATOM   4326  CB  VAL   271      43.490  55.420  25.750  1.00  0.00            
ATOM   4327  HB  VAL   271      44.100  54.530  25.620  1.00  0.00            
ATOM   4328  CG1 VAL   271      43.370  55.620  27.270  1.00  0.00            
ATOM   4329 1HG1 VAL   271      42.930  54.780  27.800  1.00  0.00            
ATOM   4330 2HG1 VAL   271      44.330  55.830  27.740  1.00  0.00            
ATOM   4331 3HG1 VAL   271      42.770  56.510  27.420  1.00  0.00            
ATOM   4332  CG2 VAL   271      42.110  55.230  25.100  1.00  0.00            
ATOM   4333 1HG2 VAL   271      41.630  56.210  25.110  1.00  0.00            
ATOM   4334 2HG2 VAL   271      42.190  54.820  24.090  1.00  0.00            
ATOM   4335 3HG2 VAL   271      41.600  54.450  25.670  1.00  0.00            
ATOM   4336  C   VAL   271      45.710  56.650  25.680  1.00  0.00            
ATOM   4337  O   VAL   271      46.540  56.000  25.090  1.00  0.00            
ATOM   4338  N   TYR   272      45.890  57.390  26.760  1.00  0.00            
ATOM   4339  H   TYR   272      45.090  57.850  27.170  1.00  0.00            
ATOM   4340  CA  TYR   272      47.240  57.590  27.300  1.00  0.00            
ATOM   4341  HA  TYR   272      47.930  56.870  26.850  1.00  0.00            
ATOM   4342  CB  TYR   272      47.820  58.930  26.930  1.00  0.00            
ATOM   4343  HB2 TYR   272      47.140  59.680  27.330  1.00  0.00            
ATOM   4344  HB3 TYR   272      48.760  59.020  27.480  1.00  0.00            
ATOM   4345  CG  TYR   272      47.990  59.250  25.420  1.00  0.00            
ATOM   4346  CD1 TYR   272      46.930  59.900  24.740  1.00  0.00            
ATOM   4347  HD1 TYR   272      45.990  60.080  25.250  1.00  0.00            
ATOM   4348  CE1 TYR   272      47.020  60.250  23.390  1.00  0.00            
ATOM   4349  HE1 TYR   272      46.220  60.750  22.860  1.00  0.00            
ATOM   4350  CZ  TYR   272      48.120  59.940  22.670  1.00  0.00            
ATOM   4351  OH  TYR   272      48.120  60.140  21.370  1.00  0.00            
ATOM   4352  HH  TYR   272      48.870  59.840  20.850  1.00  0.00            
ATOM   4353  CE2 TYR   272      49.210  59.230  23.320  1.00  0.00            
ATOM   4354  HE2 TYR   272      50.100  59.040  22.740  1.00  0.00            
ATOM   4355  CD2 TYR   272      49.090  58.860  24.670  1.00  0.00            
ATOM   4356  HD2 TYR   272      49.900  58.430  25.230  1.00  0.00            
ATOM   4357  C   TYR   272      47.240  57.370  28.810  1.00  0.00            
ATOM   4358  O   TYR   272      46.300  57.870  29.480  1.00  0.00            
ATOM   4359  N   THR   273      48.310  56.850  29.390  1.00  0.00            
ATOM   4360  H   THR   273      49.110  56.500  28.890  1.00  0.00            
ATOM   4361  CA  THR   273      48.390  56.480  30.790  1.00  0.00            
ATOM   4362  HA  THR   273      47.650  57.050  31.350  1.00  0.00            
ATOM   4363  CB  THR   273      47.980  54.960  31.010  1.00  0.00            
ATOM   4364  HB  THR   273      46.980  54.750  30.630  1.00  0.00            
ATOM   4365  CG2 THR   273      49.040  54.020  30.440  1.00  0.00            
ATOM   4366 1HG2 THR   273      49.190  54.150  29.360  1.00  0.00            
ATOM   4367 2HG2 THR   273      49.990  54.110  30.960  1.00  0.00            
ATOM   4368 3HG2 THR   273      48.730  52.980  30.530  1.00  0.00            
ATOM   4369  OG1 THR   273      47.950  54.700  32.380  1.00  0.00            
ATOM   4370  HG1 THR   273      47.260  55.230  32.770  1.00  0.00            
ATOM   4371  C   THR   273      49.760  56.790  31.450  1.00  0.00            
ATOM   4372  O   THR   273      50.830  56.700  30.780  1.00  0.00            
ATOM   4373  N   LEU   274      49.740  57.300  32.640  1.00  0.00            
ATOM   4374  H   LEU   274      48.830  57.460  33.060  1.00  0.00            
ATOM   4375  CA  LEU   274      50.860  57.770  33.550  1.00  0.00            
ATOM   4376  HA  LEU   274      51.680  57.050  33.530  1.00  0.00            
ATOM   4377  CB  LEU   274      51.250  59.210  33.100  1.00  0.00            
ATOM   4378  HB2 LEU   274      51.770  59.630  33.960  1.00  0.00            
ATOM   4379  HB3 LEU   274      52.020  59.140  32.340  1.00  0.00            
ATOM   4380  CG  LEU   274      50.080  60.160  32.680  1.00  0.00            
ATOM   4381  HG  LEU   274      49.700  59.760  31.740  1.00  0.00            
ATOM   4382  CD1 LEU   274      49.050  60.240  33.780  1.00  0.00            
ATOM   4383 1HD1 LEU   274      48.280  60.970  33.520  1.00  0.00            
ATOM   4384 2HD1 LEU   274      48.470  59.320  33.850  1.00  0.00            
ATOM   4385 3HD1 LEU   274      49.590  60.570  34.670  1.00  0.00            
ATOM   4386  CD2 LEU   274      50.640  61.560  32.350  1.00  0.00            
ATOM   4387 1HD2 LEU   274      50.980  62.080  33.250  1.00  0.00            
ATOM   4388 2HD2 LEU   274      51.560  61.440  31.770  1.00  0.00            
ATOM   4389 3HD2 LEU   274      49.980  62.210  31.770  1.00  0.00            
ATOM   4390  C   LEU   274      50.450  57.740  35.030  1.00  0.00            
ATOM   4391  O   LEU   274      49.220  57.450  35.260  1.00  0.00            
ATOM   4392  N   THR   275      51.370  57.990  35.990  1.00  0.00            
ATOM   4393  H   THR   275      52.290  58.310  35.700  1.00  0.00            
ATOM   4394  CA  THR   275      51.060  57.930  37.410  1.00  0.00            
ATOM   4395  HA  THR   275      49.970  57.950  37.490  1.00  0.00            
ATOM   4396  CB  THR   275      51.550  56.560  38.010  1.00  0.00            
ATOM   4397  HB  THR   275      52.620  56.450  37.890  1.00  0.00            
ATOM   4398  CG2 THR   275      51.160  56.220  39.430  1.00  0.00            
ATOM   4399 1HG2 THR   275      51.050  57.090  40.070  1.00  0.00            
ATOM   4400 2HG2 THR   275      50.220  55.670  39.360  1.00  0.00            
ATOM   4401 3HG2 THR   275      51.870  55.520  39.870  1.00  0.00            
ATOM   4402  OG1 THR   275      50.900  55.580  37.250  1.00  0.00            
ATOM   4403  HG1 THR   275      50.490  56.080  36.550  1.00  0.00            
ATOM   4404  C   THR   275      51.700  59.040  38.260  1.00  0.00            
ATOM   4405  O   THR   275      52.960  59.160  38.190  1.00  0.00            
ATOM   4406  N   PRO   276      51.000  59.840  39.100  1.00  0.00            
ATOM   4407  CD  PRO   276      49.590  60.030  39.030  1.00  0.00            
ATOM   4408  HD2 PRO   276      49.240  59.140  39.550  1.00  0.00            
ATOM   4409  HD3 PRO   276      49.220  59.950  38.010  1.00  0.00            
ATOM   4410  CG  PRO   276      49.220  61.270  39.820  1.00  0.00            
ATOM   4411  HG2 PRO   276      48.430  60.930  40.490  1.00  0.00            
ATOM   4412  HG3 PRO   276      48.900  62.110  39.210  1.00  0.00            
ATOM   4413  CB  PRO   276      50.460  61.580  40.680  1.00  0.00            
ATOM   4414  HB2 PRO   276      50.100  61.390  41.690  1.00  0.00            
ATOM   4415  HB3 PRO   276      50.710  62.630  40.540  1.00  0.00            
ATOM   4416  CA  PRO   276      51.580  60.700  40.140  1.00  0.00            
ATOM   4417  HA  PRO   276      52.470  61.180  39.750  1.00  0.00            
ATOM   4418  C   PRO   276      52.160  59.780  41.230  1.00  0.00            
ATOM   4419  O   PRO   276      51.430  59.060  41.860  1.00  0.00            
ATOM   4420  N   PHE   277      53.480  59.860  41.550  1.00  0.00            
ATOM   4421  H   PHE   277      54.040  60.420  40.940  1.00  0.00            
ATOM   4422  CA  PHE   277      54.150  59.070  42.660  1.00  0.00            
ATOM   4423  HA  PHE   277      53.490  58.850  43.510  1.00  0.00            
ATOM   4424  CB  PHE   277      54.520  57.730  42.000  1.00  0.00            
ATOM   4425  HB2 PHE   277      53.630  57.360  41.480  1.00  0.00            
ATOM   4426  HB3 PHE   277      55.210  57.910  41.170  1.00  0.00            
ATOM   4427  CG  PHE   277      54.890  56.650  42.920  1.00  0.00            
ATOM   4428  CD1 PHE   277      53.850  56.210  43.820  1.00  0.00            
ATOM   4429  HD1 PHE   277      52.910  56.730  43.840  1.00  0.00            
ATOM   4430  CE1 PHE   277      54.130  55.150  44.750  1.00  0.00            
ATOM   4431  HE1 PHE   277      53.390  54.910  45.490  1.00  0.00            
ATOM   4432  CZ  PHE   277      55.380  54.450  44.710  1.00  0.00            
ATOM   4433  HZ  PHE   277      55.580  53.640  45.400  1.00  0.00            
ATOM   4434  CE2 PHE   277      56.300  54.780  43.700  1.00  0.00            
ATOM   4435  HE2 PHE   277      57.200  54.190  43.620  1.00  0.00            
ATOM   4436  CD2 PHE   277      56.000  55.830  42.770  1.00  0.00            
ATOM   4437  HD2 PHE   277      56.690  56.030  41.960  1.00  0.00            
ATOM   4438  C   PHE   277      55.330  59.840  43.110  1.00  0.00            
ATOM   4439  O   PHE   277      56.170  60.340  42.360  1.00  0.00            
ATOM   4440  N   LEU   278      55.450  59.970  44.450  1.00  0.00            
ATOM   4441  H   LEU   278      54.740  59.520  45.010  1.00  0.00            
ATOM   4442  CA  LEU   278      56.540  60.630  45.140  1.00  0.00            
ATOM   4443  HA  LEU   278      56.490  61.670  44.810  1.00  0.00            
ATOM   4444  CB  LEU   278      56.280  60.520  46.630  1.00  0.00            
ATOM   4445  HB2 LEU   278      55.280  60.900  46.870  1.00  0.00            
ATOM   4446  HB3 LEU   278      56.180  59.450  46.810  1.00  0.00            
ATOM   4447  CG  LEU   278      57.350  61.130  47.580  1.00  0.00            
ATOM   4448  HG  LEU   278      58.230  60.500  47.420  1.00  0.00            
ATOM   4449  CD1 LEU   278      57.580  62.610  47.220  1.00  0.00            
ATOM   4450 1HD1 LEU   278      56.640  63.150  47.120  1.00  0.00            
ATOM   4451 2HD1 LEU   278      58.310  63.070  47.890  1.00  0.00            
ATOM   4452 3HD1 LEU   278      58.060  62.580  46.240  1.00  0.00            
ATOM   4453  CD2 LEU   278      56.990  61.090  49.130  1.00  0.00            
ATOM   4454 1HD2 LEU   278      57.830  61.520  49.670  1.00  0.00            
ATOM   4455 2HD2 LEU   278      56.040  61.610  49.160  1.00  0.00            
ATOM   4456 3HD2 LEU   278      56.820  60.060  49.470  1.00  0.00            
ATOM   4457  C   LEU   278      57.860  60.040  44.670  1.00  0.00            
ATOM   4458  O   LEU   278      58.770  60.850  44.520  1.00  0.00            
ATOM   4459  N   ALA   279      57.920  58.760  44.370  1.00  0.00            
ATOM   4460  H   ALA   279      57.130  58.140  44.500  1.00  0.00            
ATOM   4461  CA  ALA   279      59.210  58.020  44.150  1.00  0.00            
ATOM   4462  HA  ALA   279      59.940  58.250  44.930  1.00  0.00            
ATOM   4463  CB  ALA   279      58.960  56.510  44.260  1.00  0.00            
ATOM   4464  HB1 ALA   279      59.950  56.070  44.240  1.00  0.00            
ATOM   4465  HB2 ALA   279      58.370  56.330  45.160  1.00  0.00            
ATOM   4466  HB3 ALA   279      58.480  56.160  43.340  1.00  0.00            
ATOM   4467  C   ALA   279      59.950  58.410  42.820  1.00  0.00            
ATOM   4468  O   ALA   279      61.020  57.910  42.420  1.00  0.00            
ATOM   4469  N   ASN   280      59.280  59.260  42.050  1.00  0.00            
ATOM   4470  H   ASN   280      58.380  59.580  42.370  1.00  0.00            
ATOM   4471  CA  ASN   280      59.790  59.970  40.820  1.00  0.00            
ATOM   4472  HA  ASN   280      60.830  59.680  40.670  1.00  0.00            
ATOM   4473  CB  ASN   280      58.870  59.510  39.670  1.00  0.00            
ATOM   4474  HB2 ASN   280      57.840  59.840  39.790  1.00  0.00            
ATOM   4475  HB3 ASN   280      59.180  59.970  38.730  1.00  0.00            
ATOM   4476  CG  ASN   280      58.720  58.010  39.570  1.00  0.00            
ATOM   4477  OD1 ASN   280      57.940  57.350  40.170  1.00  0.00            
ATOM   4478  ND2 ASN   280      59.490  57.340  38.790  1.00  0.00            
ATOM   4479 1HD2 ASN   280      59.330  56.380  38.550  1.00  0.00            
ATOM   4480 2HD2 ASN   280      60.010  57.950  38.170  1.00  0.00            
ATOM   4481  C   ASN   280      59.870  61.500  40.870  1.00  0.00            
ATOM   4482  O   ASN   280      60.210  62.110  39.880  1.00  0.00            
ATOM   4483  N   ASN   281      59.680  62.100  42.070  1.00  0.00            
ATOM   4484  H   ASN   281      59.330  61.500  42.800  1.00  0.00            
ATOM   4485  CA  ASN   281      59.480  63.490  42.330  1.00  0.00            
ATOM   4486  HA  ASN   281      59.920  64.000  41.470  1.00  0.00            
ATOM   4487  CB  ASN   281      57.980  63.710  42.320  1.00  0.00            
ATOM   4488  HB2 ASN   281      57.590  62.960  43.010  1.00  0.00            
ATOM   4489  HB3 ASN   281      57.730  64.730  42.620  1.00  0.00            
ATOM   4490  CG  ASN   281      57.290  63.530  40.990  1.00  0.00            
ATOM   4491  OD1 ASN   281      57.400  64.390  40.130  1.00  0.00            
ATOM   4492  ND2 ASN   281      56.530  62.480  40.710  1.00  0.00            
ATOM   4493 1HD2 ASN   281      55.940  62.510  39.900  1.00  0.00            
ATOM   4494 2HD2 ASN   281      56.510  61.720  41.380  1.00  0.00            
ATOM   4495  C   ASN   281      60.150  64.150  43.520  1.00  0.00            
ATOM   4496  O   ASN   281      60.090  65.360  43.810  1.00  0.00            
ATOM   4497  N   ARG   282      61.050  63.450  44.220  1.00  0.00            
ATOM   4498  H   ARG   282      61.110  62.520  43.840  1.00  0.00            
ATOM   4499  CA  ARG   282      61.660  63.820  45.500  1.00  0.00            
ATOM   4500  HA  ARG   282      60.920  63.950  46.290  1.00  0.00            
ATOM   4501  CB  ARG   282      62.510  62.620  45.940  1.00  0.00            
ATOM   4502  HB2 ARG   282      63.350  62.520  45.250  1.00  0.00            
ATOM   4503  HB3 ARG   282      62.850  62.860  46.950  1.00  0.00            
ATOM   4504  CG  ARG   282      61.770  61.300  46.060  1.00  0.00            
ATOM   4505  HG2 ARG   282      60.720  61.520  46.290  1.00  0.00            
ATOM   4506  HG3 ARG   282      61.620  60.840  45.080  1.00  0.00            
ATOM   4507  CD  ARG   282      62.380  60.460  47.090  1.00  0.00            
ATOM   4508  HD2 ARG   282      62.280  60.970  48.050  1.00  0.00            
ATOM   4509  HD3 ARG   282      61.760  59.560  47.050  1.00  0.00            
ATOM   4510  NE  ARG   282      63.790  60.180  46.830  1.00  0.00            
ATOM   4511  HE  ARG   282      64.190  60.580  45.990  1.00  0.00            
ATOM   4512  CZ  ARG   282      64.600  59.400  47.510  1.00  0.00            
ATOM   4513  NH1 ARG   282      64.220  58.670  48.480  1.00  0.00            
ATOM   4514 1HH1 ARG   282      63.240  58.550  48.710  1.00  0.00            
ATOM   4515 2HH1 ARG   282      64.850  58.000  48.890  1.00  0.00            
ATOM   4516  NH2 ARG   282      65.880  59.400  47.140  1.00  0.00            
ATOM   4517 1HH2 ARG   282      66.140  59.800  46.260  1.00  0.00            
ATOM   4518 2HH2 ARG   282      66.530  58.880  47.720  1.00  0.00            
ATOM   4519  C   ARG   282      62.500  65.100  45.520  1.00  0.00            
ATOM   4520  O   ARG   282      62.610  65.730  46.540  1.00  0.00            
ATOM   4521  N   GLU   283      63.080  65.480  44.390  1.00  0.00            
ATOM   4522  H   GLU   283      62.850  65.000  43.530  1.00  0.00            
ATOM   4523  CA  GLU   283      63.930  66.740  44.350  1.00  0.00            
ATOM   4524  HA  GLU   283      64.280  66.940  45.360  1.00  0.00            
ATOM   4525  CB  GLU   283      65.110  66.590  43.360  1.00  0.00            
ATOM   4526  HB2 GLU   283      64.800  65.800  42.680  1.00  0.00            
ATOM   4527  HB3 GLU   283      65.370  67.450  42.740  1.00  0.00            
ATOM   4528  CG  GLU   283      66.460  66.100  44.020  1.00  0.00            
ATOM   4529  HG2 GLU   283      67.180  66.010  43.200  1.00  0.00            
ATOM   4530  HG3 GLU   283      66.840  66.900  44.660  1.00  0.00            
ATOM   4531  CD  GLU   283      66.260  64.790  44.880  1.00  0.00            
ATOM   4532  OE1 GLU   283      66.180  64.910  46.110  1.00  0.00            
ATOM   4533  OE2 GLU   283      66.200  63.730  44.310  1.00  0.00            
ATOM   4534  C   GLU   283      63.110  68.000  43.920  1.00  0.00            
ATOM   4535  O   GLU   283      63.730  69.070  43.760  1.00  0.00            
ATOM   4536  N   LYS   284      61.770  67.930  43.890  1.00  0.00            
ATOM   4537  H   LYS   284      61.340  67.040  44.100  1.00  0.00            
ATOM   4538  CA  LYS   284      60.960  68.980  43.320  1.00  0.00            
ATOM   4539  HA  LYS   284      61.440  69.580  42.550  1.00  0.00            
ATOM   4540  CB  LYS   284      59.790  68.390  42.550  1.00  0.00            
ATOM   4541  HB2 LYS   284      59.340  67.580  43.140  1.00  0.00            
ATOM   4542  HB3 LYS   284      59.000  69.140  42.490  1.00  0.00            
ATOM   4543  CG  LYS   284      60.230  68.040  41.160  1.00  0.00            
ATOM   4544  HG2 LYS   284      60.390  68.950  40.570  1.00  0.00            
ATOM   4545  HG3 LYS   284      61.080  67.360  41.190  1.00  0.00            
ATOM   4546  CD  LYS   284      59.000  67.270  40.540  1.00  0.00            
ATOM   4547  HD2 LYS   284      58.830  66.280  40.960  1.00  0.00            
ATOM   4548  HD3 LYS   284      58.080  67.860  40.580  1.00  0.00            
ATOM   4549  CE  LYS   284      59.430  67.070  39.090  1.00  0.00            
ATOM   4550  HE2 LYS   284      59.560  68.000  38.540  1.00  0.00            
ATOM   4551  HE3 LYS   284      60.310  66.480  38.840  1.00  0.00            
ATOM   4552  NZ  LYS   284      58.380  66.260  38.370  1.00  0.00            
ATOM   4553  HZ1 LYS   284      57.470  66.700  38.410  1.00  0.00            
ATOM   4554  HZ2 LYS   284      58.670  66.010  37.440  1.00  0.00            
ATOM   4555  HZ3 LYS   284      58.230  65.420  38.920  1.00  0.00            
ATOM   4556  C   LYS   284      60.490  69.960  44.410  1.00  0.00            
ATOM   4557  O   LYS   284      60.280  69.610  45.570  1.00  0.00            
ATOM   4558  N   ARG   285      60.320  71.190  43.980  1.00  0.00            
ATOM   4559  H   ARG   285      60.290  71.380  42.980  1.00  0.00            
ATOM   4560  CA  ARG   285      59.790  72.320  44.770  1.00  0.00            
ATOM   4561  HA  ARG   285      60.000  72.190  45.830  1.00  0.00            
ATOM   4562  CB  ARG   285      60.590  73.630  44.350  1.00  0.00            
ATOM   4563  HB2 ARG   285      60.410  73.860  43.300  1.00  0.00            
ATOM   4564  HB3 ARG   285      60.250  74.500  44.910  1.00  0.00            
ATOM   4565  CG  ARG   285      62.120  73.570  44.440  1.00  0.00            
ATOM   4566  HG2 ARG   285      62.460  72.670  43.920  1.00  0.00            
ATOM   4567  HG3 ARG   285      62.480  74.410  43.850  1.00  0.00            
ATOM   4568  CD  ARG   285      62.630  73.720  45.890  1.00  0.00            
ATOM   4569  HD2 ARG   285      62.090  73.070  46.580  1.00  0.00            
ATOM   4570  HD3 ARG   285      63.690  73.490  45.960  1.00  0.00            
ATOM   4571  NE  ARG   285      62.460  75.110  46.380  1.00  0.00            
ATOM   4572  HE  ARG   285      61.740  75.680  45.960  1.00  0.00            
ATOM   4573  CZ  ARG   285      62.850  75.540  47.580  1.00  0.00            
ATOM   4574  NH1 ARG   285      63.640  74.850  48.370  1.00  0.00            
ATOM   4575 1HH1 ARG   285      63.770  73.890  48.090  1.00  0.00            
ATOM   4576 2HH1 ARG   285      64.090  75.250  49.180  1.00  0.00            
ATOM   4577  NH2 ARG   285      62.510  76.730  47.920  1.00  0.00            
ATOM   4578 1HH2 ARG   285      62.210  77.320  47.150  1.00  0.00            
ATOM   4579 2HH2 ARG   285      62.650  77.080  48.850  1.00  0.00            
ATOM   4580  C   ARG   285      58.300  72.540  44.580  1.00  0.00            
ATOM   4581  O   ARG   285      57.740  72.180  43.540  1.00  0.00            
ATOM   4582  N   GLY   286      57.640  73.180  45.540  1.00  0.00            
ATOM   4583  H   GLY   286      58.110  73.590  46.340  1.00  0.00            
ATOM   4584  CA  GLY   286      56.240  73.320  45.550  1.00  0.00            
ATOM   4585  HA2 GLY   286      56.000  74.060  46.310  1.00  0.00            
ATOM   4586  HA3 GLY   286      55.880  73.760  44.620  1.00  0.00            
ATOM   4587  C   GLY   286      55.390  72.050  45.690  1.00  0.00            
ATOM   4588  O   GLY   286      54.150  72.170  45.510  1.00  0.00            
ATOM   4589  N   LEU   287      56.020  70.890  45.850  1.00  0.00            
ATOM   4590  H   LEU   287      57.020  70.940  46.020  1.00  0.00            
ATOM   4591  CA  LEU   287      55.520  69.540  45.870  1.00  0.00            
ATOM   4592  HA  LEU   287      54.880  69.430  45.000  1.00  0.00            
ATOM   4593  CB  LEU   287      56.790  68.620  45.910  1.00  0.00            
ATOM   4594  HB2 LEU   287      57.400  68.940  45.060  1.00  0.00            
ATOM   4595  HB3 LEU   287      57.340  68.880  46.810  1.00  0.00            
ATOM   4596  CG  LEU   287      56.660  67.080  45.950  1.00  0.00            
ATOM   4597  HG  LEU   287      55.780  66.830  46.540  1.00  0.00            
ATOM   4598  CD1 LEU   287      56.510  66.510  44.530  1.00  0.00            
ATOM   4599 1HD1 LEU   287      57.510  66.390  44.100  1.00  0.00            
ATOM   4600 2HD1 LEU   287      55.960  65.570  44.520  1.00  0.00            
ATOM   4601 3HD1 LEU   287      55.920  67.140  43.870  1.00  0.00            
ATOM   4602  CD2 LEU   287      57.880  66.410  46.560  1.00  0.00            
ATOM   4603 1HD2 LEU   287      57.960  66.620  47.630  1.00  0.00            
ATOM   4604 2HD2 LEU   287      57.760  65.330  46.490  1.00  0.00            
ATOM   4605 3HD2 LEU   287      58.840  66.720  46.150  1.00  0.00            
ATOM   4606  C   LEU   287      54.680  69.430  47.270  1.00  0.00            
ATOM   4607  O   LEU   287      55.130  69.710  48.340  1.00  0.00            
ATOM   4608  N   ALA   288      53.420  68.920  47.270  1.00  0.00            
ATOM   4609  H   ALA   288      53.080  68.530  46.400  1.00  0.00            
ATOM   4610  CA  ALA   288      52.550  68.720  48.450  1.00  0.00            
ATOM   4611  HA  ALA   288      52.920  69.320  49.280  1.00  0.00            
ATOM   4612  CB  ALA   288      51.160  69.260  48.140  1.00  0.00            
ATOM   4613  HB1 ALA   288      50.720  69.340  49.140  1.00  0.00            
ATOM   4614  HB2 ALA   288      51.350  70.200  47.630  1.00  0.00            
ATOM   4615  HB3 ALA   288      50.640  68.580  47.470  1.00  0.00            
ATOM   4616  C   ALA   288      52.470  67.180  48.730  1.00  0.00            
ATOM   4617  O   ALA   288      52.180  66.410  47.860  1.00  0.00            
ATOM   4618  N   LEU   289      52.600  66.930  50.030  1.00  0.00            
ATOM   4619  H   LEU   289      53.010  67.660  50.600  1.00  0.00            
ATOM   4620  CA  LEU   289      52.770  65.580  50.670  1.00  0.00            
ATOM   4621  HA  LEU   289      52.660  64.790  49.930  1.00  0.00            
ATOM   4622  CB  LEU   289      54.170  65.420  51.330  1.00  0.00            
ATOM   4623  HB2 LEU   289      54.160  66.000  52.250  1.00  0.00            
ATOM   4624  HB3 LEU   289      54.280  64.380  51.650  1.00  0.00            
ATOM   4625  CG  LEU   289      55.340  65.900  50.430  1.00  0.00            
ATOM   4626  HG  LEU   289      55.200  66.960  50.220  1.00  0.00            
ATOM   4627  CD1 LEU   289      56.600  65.540  51.240  1.00  0.00            
ATOM   4628 1HD1 LEU   289      57.440  66.200  51.010  1.00  0.00            
ATOM   4629 2HD1 LEU   289      56.490  65.770  52.300  1.00  0.00            
ATOM   4630 3HD1 LEU   289      56.920  64.520  51.030  1.00  0.00            
ATOM   4631  CD2 LEU   289      55.420  65.010  49.140  1.00  0.00            
ATOM   4632 1HD2 LEU   289      55.430  63.960  49.450  1.00  0.00            
ATOM   4633 2HD2 LEU   289      54.540  65.110  48.510  1.00  0.00            
ATOM   4634 3HD2 LEU   289      56.360  65.250  48.650  1.00  0.00            
ATOM   4635  C   LEU   289      51.740  65.330  51.830  1.00  0.00            
ATOM   4636  O   LEU   289      51.420  66.310  52.490  1.00  0.00            
ATOM   4637  N   ASP   290      51.210  64.130  51.990  1.00  0.00            
ATOM   4638  H   ASP   290      51.650  63.400  51.440  1.00  0.00            
ATOM   4639  CA  ASP   290      50.400  63.870  53.200  1.00  0.00            
ATOM   4640  HA  ASP   290      49.580  64.590  53.240  1.00  0.00            
ATOM   4641  CB  ASP   290      49.690  62.490  53.140  1.00  0.00            
ATOM   4642  HB2 ASP   290      49.230  62.310  54.120  1.00  0.00            
ATOM   4643  HB3 ASP   290      49.020  62.620  52.290  1.00  0.00            
ATOM   4644  CG  ASP   290      50.620  61.320  53.040  1.00  0.00            
ATOM   4645  OD1 ASP   290      50.220  60.190  52.550  1.00  0.00            
ATOM   4646  OD2 ASP   290      51.740  61.310  53.600  1.00  0.00            
ATOM   4647  C   ASP   290      51.130  64.090  54.550  1.00  0.00            
ATOM   4648  O   ASP   290      50.450  64.180  55.620  1.00  0.00            
ATOM   4649  N   GLY   291      52.470  64.150  54.550  1.00  0.00            
ATOM   4650  H   GLY   291      52.920  63.810  53.710  1.00  0.00            
ATOM   4651  CA  GLY   291      53.390  64.240  55.720  1.00  0.00            
ATOM   4652  HA2 GLY   291      52.980  64.980  56.400  1.00  0.00            
ATOM   4653  HA3 GLY   291      53.460  63.350  56.340  1.00  0.00            
ATOM   4654  C   GLY   291      54.780  64.640  55.320  1.00  0.00            
ATOM   4655  O   GLY   291      54.920  65.340  54.340  1.00  0.00            
ATOM   4656  N   LYS   292      55.750  64.350  56.130  1.00  0.00            
ATOM   4657  H   LYS   292      55.560  63.740  56.900  1.00  0.00            
ATOM   4658  CA  LYS   292      57.120  64.870  56.010  1.00  0.00            
ATOM   4659  HA  LYS   292      57.070  65.860  55.570  1.00  0.00            
ATOM   4660  CB  LYS   292      57.790  64.880  57.390  1.00  0.00            
ATOM   4661  HB2 LYS   292      57.940  63.860  57.730  1.00  0.00            
ATOM   4662  HB3 LYS   292      58.790  65.300  57.420  1.00  0.00            
ATOM   4663  CG  LYS   292      56.900  65.530  58.420  1.00  0.00            
ATOM   4664  HG2 LYS   292      56.490  66.420  57.950  1.00  0.00            
ATOM   4665  HG3 LYS   292      56.130  64.800  58.660  1.00  0.00            
ATOM   4666  CD  LYS   292      57.700  65.940  59.700  1.00  0.00            
ATOM   4667  HD2 LYS   292      58.450  66.710  59.490  1.00  0.00            
ATOM   4668  HD3 LYS   292      56.870  66.300  60.310  1.00  0.00            
ATOM   4669  CE  LYS   292      58.380  64.780  60.440  1.00  0.00            
ATOM   4670  HE2 LYS   292      57.670  63.960  60.540  1.00  0.00            
ATOM   4671  HE3 LYS   292      59.260  64.430  59.900  1.00  0.00            
ATOM   4672  NZ  LYS   292      58.830  65.150  61.790  1.00  0.00            
ATOM   4673  HZ1 LYS   292      59.280  64.370  62.240  1.00  0.00            
ATOM   4674  HZ2 LYS   292      59.520  65.890  61.780  1.00  0.00            
ATOM   4675  HZ3 LYS   292      58.070  65.470  62.380  1.00  0.00            
ATOM   4676  C   LYS   292      57.920  63.980  54.960  1.00  0.00            
ATOM   4677  O   LYS   292      57.760  62.720  54.950  1.00  0.00            
ATOM   4678  N   LEU   293      58.790  64.560  54.150  1.00  0.00            
ATOM   4679  H   LEU   293      58.940  65.540  54.330  1.00  0.00            
ATOM   4680  CA  LEU   293      59.500  63.930  53.050  1.00  0.00            
ATOM   4681  HA  LEU   293      58.740  63.460  52.420  1.00  0.00            
ATOM   4682  CB  LEU   293      60.210  64.990  52.270  1.00  0.00            
ATOM   4683  HB2 LEU   293      59.420  65.740  52.260  1.00  0.00            
ATOM   4684  HB3 LEU   293      61.030  65.290  52.920  1.00  0.00            
ATOM   4685  CG  LEU   293      60.830  64.760  50.870  1.00  0.00            
ATOM   4686  HG  LEU   293      61.140  65.780  50.630  1.00  0.00            
ATOM   4687  CD1 LEU   293      62.040  63.780  50.850  1.00  0.00            
ATOM   4688 1HD1 LEU   293      61.720  62.760  50.640  1.00  0.00            
ATOM   4689 2HD1 LEU   293      62.780  63.920  50.060  1.00  0.00            
ATOM   4690 3HD1 LEU   293      62.590  63.940  51.780  1.00  0.00            
ATOM   4691  CD2 LEU   293      59.880  64.320  49.790  1.00  0.00            
ATOM   4692 1HD2 LEU   293      59.230  63.480  50.010  1.00  0.00            
ATOM   4693 2HD2 LEU   293      59.290  65.180  49.480  1.00  0.00            
ATOM   4694 3HD2 LEU   293      60.450  64.030  48.910  1.00  0.00            
ATOM   4695  C   LEU   293      60.370  62.720  53.430  1.00  0.00            
ATOM   4696  O   LEU   293      60.550  61.750  52.680  1.00  0.00            
ATOM   4697  N   LYS   294      60.960  62.730  54.650  1.00  0.00            
ATOM   4698  H   LYS   294      60.760  63.500  55.270  1.00  0.00            
ATOM   4699  CA  LYS   294      62.090  61.840  55.050  1.00  0.00            
ATOM   4700  HA  LYS   294      62.770  61.650  54.230  1.00  0.00            
ATOM   4701  CB  LYS   294      62.960  62.390  56.270  1.00  0.00            
ATOM   4702  HB2 LYS   294      63.880  61.850  56.490  1.00  0.00            
ATOM   4703  HB3 LYS   294      63.310  63.370  55.950  1.00  0.00            
ATOM   4704  CG  LYS   294      62.230  62.710  57.590  1.00  0.00            
ATOM   4705  HG2 LYS   294      61.320  63.270  57.380  1.00  0.00            
ATOM   4706  HG3 LYS   294      61.940  61.740  57.990  1.00  0.00            
ATOM   4707  CD  LYS   294      63.050  63.420  58.620  1.00  0.00            
ATOM   4708  HD2 LYS   294      63.820  62.800  59.080  1.00  0.00            
ATOM   4709  HD3 LYS   294      63.520  64.300  58.170  1.00  0.00            
ATOM   4710  CE  LYS   294      62.140  63.960  59.720  1.00  0.00            
ATOM   4711  HE2 LYS   294      61.400  64.710  59.420  1.00  0.00            
ATOM   4712  HE3 LYS   294      61.660  63.090  60.160  1.00  0.00            
ATOM   4713  NZ  LYS   294      62.940  64.490  60.810  1.00  0.00            
ATOM   4714  HZ1 LYS   294      62.310  64.790  61.540  1.00  0.00            
ATOM   4715  HZ2 LYS   294      63.570  63.790  61.180  1.00  0.00            
ATOM   4716  HZ3 LYS   294      63.370  65.370  60.550  1.00  0.00            
ATOM   4717  C   LYS   294      61.630  60.470  55.510  1.00  0.00            
ATOM   4718  O   LYS   294      62.390  59.690  56.100  1.00  0.00            
ATOM   4719  N   HIE   295      60.350  60.170  55.270  1.00  0.00            
ATOM   4720  H   HIE   295      59.810  60.920  54.860  1.00  0.00            
ATOM   4721  CA  HIE   295      59.610  59.050  55.870  1.00  0.00            
ATOM   4722  HA  HIE   295      60.360  58.460  56.400  1.00  0.00            
ATOM   4723  CB  HIE   295      58.630  59.690  56.880  1.00  0.00            
ATOM   4724  HB2 HIE   295      57.980  60.430  56.420  1.00  0.00            
ATOM   4725  HB3 HIE   295      58.020  58.810  57.100  1.00  0.00            
ATOM   4726  CG  HIE   295      59.220  60.150  58.190  1.00  0.00            
ATOM   4727  ND1 HIE   295      58.970  61.340  58.800  1.00  0.00            
ATOM   4728  CE1 HIE   295      59.800  61.420  59.840  1.00  0.00            
ATOM   4729  HE1 HIE   295      59.780  62.150  60.630  1.00  0.00            
ATOM   4730  NE2 HIE   295      60.580  60.320  59.900  1.00  0.00            
ATOM   4731  HE2 HIE   295      61.200  60.110  60.670  1.00  0.00            
ATOM   4732  CD2 HIE   295      60.240  59.490  58.860  1.00  0.00            
ATOM   4733  HD2 HIE   295      60.650  58.510  58.630  1.00  0.00            
ATOM   4734  C   HIE   295      58.980  58.090  54.880  1.00  0.00            
ATOM   4735  O   HIE   295      58.410  58.470  53.840  1.00  0.00            
ATOM   4736  N   GLU   296      58.900  56.830  55.210  1.00  0.00            
ATOM   4737  H   GLU   296      59.200  56.590  56.140  1.00  0.00            
ATOM   4738  CA  GLU   296      58.590  55.730  54.270  1.00  0.00            
ATOM   4739  HA  GLU   296      59.140  55.810  53.340  1.00  0.00            
ATOM   4740  CB  GLU   296      59.090  54.480  54.930  1.00  0.00            
ATOM   4741  HB2 GLU   296      58.730  54.400  55.950  1.00  0.00            
ATOM   4742  HB3 GLU   296      58.750  53.650  54.320  1.00  0.00            
ATOM   4743  CG  GLU   296      60.580  54.310  54.860  1.00  0.00            
ATOM   4744  HG2 GLU   296      61.090  55.220  55.200  1.00  0.00            
ATOM   4745  HG3 GLU   296      60.820  53.540  55.580  1.00  0.00            
ATOM   4746  CD  GLU   296      61.180  53.860  53.440  1.00  0.00            
ATOM   4747  OE1 GLU   296      62.330  53.310  53.400  1.00  0.00            
ATOM   4748  OE2 GLU   296      60.500  54.040  52.380  1.00  0.00            
ATOM   4749  C   GLU   296      57.080  55.590  54.020  1.00  0.00            
ATOM   4750  O   GLU   296      56.770  55.140  52.890  1.00  0.00            
ATOM   4751  N   ASP   297      56.140  55.920  54.890  1.00  0.00            
ATOM   4752  H   ASP   297      56.490  56.210  55.790  1.00  0.00            
ATOM   4753  CA  ASP   297      54.710  55.910  54.560  1.00  0.00            
ATOM   4754  HA  ASP   297      54.570  54.990  54.000  1.00  0.00            
ATOM   4755  CB  ASP   297      53.830  55.760  55.810  1.00  0.00            
ATOM   4756  HB2 ASP   297      54.060  56.650  56.390  1.00  0.00            
ATOM   4757  HB3 ASP   297      52.780  55.840  55.540  1.00  0.00            
ATOM   4758  CG  ASP   297      54.080  54.510  56.590  1.00  0.00            
ATOM   4759  OD1 ASP   297      54.020  54.580  57.850  1.00  0.00            
ATOM   4760  OD2 ASP   297      54.240  53.490  55.940  1.00  0.00            
ATOM   4761  C   ASP   297      54.170  57.080  53.750  1.00  0.00            
ATOM   4762  O   ASP   297      53.050  57.060  53.140  1.00  0.00            
ATOM   4763  N   THR   298      54.960  58.130  53.570  1.00  0.00            
ATOM   4764  H   THR   298      55.750  58.180  54.200  1.00  0.00            
ATOM   4765  CA  THR   298      54.710  59.310  52.720  1.00  0.00            
ATOM   4766  HA  THR   298      53.820  59.750  53.170  1.00  0.00            
ATOM   4767  CB  THR   298      55.760  60.370  52.910  1.00  0.00            
ATOM   4768  HB  THR   298      56.720  60.080  52.490  1.00  0.00            
ATOM   4769  CG2 THR   298      55.320  61.700  52.240  1.00  0.00            
ATOM   4770 1HG2 THR   298      56.120  62.430  52.290  1.00  0.00            
ATOM   4771 2HG2 THR   298      55.010  61.570  51.200  1.00  0.00            
ATOM   4772 3HG2 THR   298      54.430  62.050  52.760  1.00  0.00            
ATOM   4773  OG1 THR   298      55.920  60.480  54.340  1.00  0.00            
ATOM   4774  HG1 THR   298      56.640  61.070  54.590  1.00  0.00            
ATOM   4775  C   THR   298      54.310  59.170  51.320  1.00  0.00            
ATOM   4776  O   THR   298      55.000  58.550  50.520  1.00  0.00            
ATOM   4777  N   ASN   299      53.090  59.660  50.950  1.00  0.00            
ATOM   4778  H   ASN   299      52.510  60.180  51.590  1.00  0.00            
ATOM   4779  CA  ASN   299      52.610  59.640  49.550  1.00  0.00            
ATOM   4780  HA  ASN   299      53.270  59.100  48.870  1.00  0.00            
ATOM   4781  CB  ASN   299      51.100  59.130  49.530  1.00  0.00            
ATOM   4782  HB2 ASN   299      50.560  59.830  50.170  1.00  0.00            
ATOM   4783  HB3 ASN   299      50.680  59.100  48.530  1.00  0.00            
ATOM   4784  CG  ASN   299      51.070  57.770  50.100  1.00  0.00            
ATOM   4785  OD1 ASN   299      51.700  56.790  49.670  1.00  0.00            
ATOM   4786  ND2 ASN   299      50.480  57.680  51.250  1.00  0.00            
ATOM   4787 1HD2 ASN   299      50.630  56.830  51.780  1.00  0.00            
ATOM   4788 2HD2 ASN   299      50.310  58.600  51.630  1.00  0.00            
ATOM   4789  C   ASN   299      52.630  61.130  49.060  1.00  0.00            
ATOM   4790  O   ASN   299      52.850  61.990  49.960  1.00  0.00            
ATOM   4791  N   LEU   300      52.320  61.470  47.860  1.00  0.00            
ATOM   4792  H   LEU   300      52.220  60.750  47.160  1.00  0.00            
ATOM   4793  CA  LEU   300      51.740  62.760  47.450  1.00  0.00            
ATOM   4794  HA  LEU   300      52.530  63.510  47.580  1.00  0.00            
ATOM   4795  CB  LEU   300      51.450  62.660  45.940  1.00  0.00            
ATOM   4796  HB2 LEU   300      50.910  61.730  45.760  1.00  0.00            
ATOM   4797  HB3 LEU   300      50.730  63.430  45.670  1.00  0.00            
ATOM   4798  CG  LEU   300      52.650  62.660  44.980  1.00  0.00            
ATOM   4799  HG  LEU   300      53.270  61.780  45.080  1.00  0.00            
ATOM   4800  CD1 LEU   300      52.100  62.830  43.550  1.00  0.00            
ATOM   4801 1HD1 LEU   300      52.920  62.840  42.830  1.00  0.00            
ATOM   4802 2HD1 LEU   300      51.470  61.970  43.320  1.00  0.00            
ATOM   4803 3HD1 LEU   300      51.460  63.700  43.460  1.00  0.00            
ATOM   4804  CD2 LEU   300      53.510  63.980  45.180  1.00  0.00            
ATOM   4805 1HD2 LEU   300      52.950  64.900  45.340  1.00  0.00            
ATOM   4806 2HD2 LEU   300      54.250  63.830  45.970  1.00  0.00            
ATOM   4807 3HD2 LEU   300      54.100  64.090  44.270  1.00  0.00            
ATOM   4808  C   LEU   300      50.500  63.020  48.260  1.00  0.00            
ATOM   4809  O   LEU   300      49.810  62.090  48.620  1.00  0.00            
ATOM   4810  N   ALA   301      50.230  64.310  48.560  1.00  0.00            
ATOM   4811  H   ALA   301      50.750  65.140  48.330  1.00  0.00            
ATOM   4812  CA  ALA   301      48.970  64.700  49.290  1.00  0.00            
ATOM   4813  HA  ALA   301      48.990  64.130  50.220  1.00  0.00            
ATOM   4814  CB  ALA   301      49.080  66.200  49.630  1.00  0.00            
ATOM   4815  HB1 ALA   301      49.140  66.670  48.650  1.00  0.00            
ATOM   4816  HB2 ALA   301      48.130  66.500  50.070  1.00  0.00            
ATOM   4817  HB3 ALA   301      49.910  66.480  50.290  1.00  0.00            
ATOM   4818  C   ALA   301      47.680  64.400  48.560  1.00  0.00            
ATOM   4819  O   ALA   301      47.590  64.700  47.340  1.00  0.00            
ATOM   4820  N   SER   302      46.610  64.000  49.260  1.00  0.00            
ATOM   4821  H   SER   302      46.700  64.010  50.270  1.00  0.00            
ATOM   4822  CA  SER   302      45.290  64.090  48.720  1.00  0.00            
ATOM   4823  HA  SER   302      45.180  63.680  47.720  1.00  0.00            
ATOM   4824  CB  SER   302      44.220  63.330  49.540  1.00  0.00            
ATOM   4825  HB2 SER   302      43.260  63.600  49.100  1.00  0.00            
ATOM   4826  HB3 SER   302      44.430  62.260  49.550  1.00  0.00            
ATOM   4827  OG  SER   302      44.090  63.650  50.940  1.00  0.00            
ATOM   4828  HG  SER   302      44.690  63.120  51.470  1.00  0.00            
ATOM   4829  C   SER   302      44.780  65.540  48.650  1.00  0.00            
ATOM   4830  O   SER   302      45.270  66.430  49.370  1.00  0.00            
ATOM   4831  N   SER   303      43.900  65.740  47.660  1.00  0.00            
ATOM   4832  H   SER   303      43.550  64.950  47.150  1.00  0.00            
ATOM   4833  CA  SER   303      43.230  66.960  47.440  1.00  0.00            
ATOM   4834  HA  SER   303      43.820  67.840  47.710  1.00  0.00            
ATOM   4835  CB  SER   303      43.010  67.210  45.970  1.00  0.00            
ATOM   4836  HB2 SER   303      42.550  68.180  45.830  1.00  0.00            
ATOM   4837  HB3 SER   303      43.960  67.170  45.420  1.00  0.00            
ATOM   4838  OG  SER   303      42.170  66.160  45.510  1.00  0.00            
ATOM   4839  HG  SER   303      41.250  66.350  45.730  1.00  0.00            
ATOM   4840  C   SER   303      41.910  67.240  48.310  1.00  0.00            
ATOM   4841  O   SER   303      41.300  66.370  48.960  1.00  0.00            
ATOM   4842  N   THR   304      41.390  68.460  48.190  1.00  0.00            
ATOM   4843  H   THR   304      41.910  69.230  47.800  1.00  0.00            
ATOM   4844  CA  THR   304      39.970  68.770  48.580  1.00  0.00            
ATOM   4845  HA  THR   304      39.880  68.460  49.620  1.00  0.00            
ATOM   4846  CB  THR   304      39.630  70.240  48.270  1.00  0.00            
ATOM   4847  HB  THR   304      40.430  70.880  48.640  1.00  0.00            
ATOM   4848  CG2 THR   304      39.390  70.580  46.840  1.00  0.00            
ATOM   4849 1HG2 THR   304      40.290  70.340  46.280  1.00  0.00            
ATOM   4850 2HG2 THR   304      38.520  70.010  46.490  1.00  0.00            
ATOM   4851 3HG2 THR   304      39.070  71.620  46.790  1.00  0.00            
ATOM   4852  OG1 THR   304      38.470  70.600  48.990  1.00  0.00            
ATOM   4853  HG1 THR   304      38.260  71.530  48.840  1.00  0.00            
ATOM   4854  C   THR   304      38.900  67.920  47.850  1.00  0.00            
ATOM   4855  O   THR   304      39.090  67.550  46.670  1.00  0.00            
ATOM   4856  N   LEU   305      37.750  67.750  48.550  1.00  0.00            
ATOM   4857  H   LEU   305      37.660  68.010  49.530  1.00  0.00            
ATOM   4858  CA  LEU   305      36.560  67.040  48.040  1.00  0.00            
ATOM   4859  HA  LEU   305      36.810  66.510  47.120  1.00  0.00            
ATOM   4860  CB  LEU   305      36.110  65.950  49.060  1.00  0.00            
ATOM   4861  HB2 LEU   305      37.020  65.510  49.470  1.00  0.00            
ATOM   4862  HB3 LEU   305      35.610  66.520  49.840  1.00  0.00            
ATOM   4863  CG  LEU   305      35.110  64.880  48.510  1.00  0.00            
ATOM   4864  HG  LEU   305      34.240  65.450  48.190  1.00  0.00            
ATOM   4865  CD1 LEU   305      35.740  63.930  47.520  1.00  0.00            
ATOM   4866 1HD1 LEU   305      35.800  64.460  46.560  1.00  0.00            
ATOM   4867 2HD1 LEU   305      36.670  63.540  47.930  1.00  0.00            
ATOM   4868 3HD1 LEU   305      35.190  63.000  47.410  1.00  0.00            
ATOM   4869  CD2 LEU   305      34.870  63.960  49.720  1.00  0.00            
ATOM   4870 1HD2 LEU   305      35.820  63.690  50.190  1.00  0.00            
ATOM   4871 2HD2 LEU   305      34.320  64.500  50.490  1.00  0.00            
ATOM   4872 3HD2 LEU   305      34.320  63.060  49.470  1.00  0.00            
ATOM   4873  C   LEU   305      35.510  68.100  47.680  1.00  0.00            
ATOM   4874  O   LEU   305      34.350  67.750  47.470  1.00  0.00            
ATOM   4875  N   LEU   306      35.760  69.440  47.790  1.00  0.00            
ATOM   4876  H   LEU   306      36.710  69.700  48.030  1.00  0.00            
ATOM   4877  CA  LEU   306      34.790  70.560  47.750  1.00  0.00            
ATOM   4878  HA  LEU   306      35.310  71.430  48.150  1.00  0.00            
ATOM   4879  CB  LEU   306      34.440  70.830  46.270  1.00  0.00            
ATOM   4880  HB2 LEU   306      33.990  69.960  45.780  1.00  0.00            
ATOM   4881  HB3 LEU   306      33.570  71.480  46.300  1.00  0.00            
ATOM   4882  CG  LEU   306      35.550  71.300  45.400  1.00  0.00            
ATOM   4883  HG  LEU   306      36.380  70.590  45.340  1.00  0.00            
ATOM   4884  CD1 LEU   306      35.010  71.480  44.030  1.00  0.00            
ATOM   4885 1HD1 LEU   306      34.070  72.010  43.930  1.00  0.00            
ATOM   4886 2HD1 LEU   306      35.820  71.860  43.400  1.00  0.00            
ATOM   4887 3HD1 LEU   306      34.830  70.470  43.640  1.00  0.00            
ATOM   4888  CD2 LEU   306      36.140  72.680  45.780  1.00  0.00            
ATOM   4889 1HD2 LEU   306      36.990  72.930  45.140  1.00  0.00            
ATOM   4890 2HD2 LEU   306      35.450  73.520  45.750  1.00  0.00            
ATOM   4891 3HD2 LEU   306      36.530  72.690  46.800  1.00  0.00            
ATOM   4892  C   LEU   306      33.530  70.300  48.620  1.00  0.00            
ATOM   4893  O   LEU   306      32.410  69.940  48.140  1.00  0.00            
ATOM   4894  N   ARG   307      33.740  70.410  49.960  1.00  0.00            
ATOM   4895  H   ARG   307      34.670  70.620  50.300  1.00  0.00            
ATOM   4896  CA  ARG   307      32.700  70.140  50.950  1.00  0.00            
ATOM   4897  HA  ARG   307      31.970  69.440  50.550  1.00  0.00            
ATOM   4898  CB  ARG   307      33.350  69.350  52.110  1.00  0.00            
ATOM   4899  HB2 ARG   307      34.160  69.920  52.580  1.00  0.00            
ATOM   4900  HB3 ARG   307      32.520  69.200  52.790  1.00  0.00            
ATOM   4901  CG  ARG   307      33.910  68.010  51.740  1.00  0.00            
ATOM   4902  HG2 ARG   307      33.180  67.340  51.280  1.00  0.00            
ATOM   4903  HG3 ARG   307      34.630  68.180  50.940  1.00  0.00            
ATOM   4904  CD  ARG   307      34.620  67.220  52.850  1.00  0.00            
ATOM   4905  HD2 ARG   307      34.910  66.250  52.440  1.00  0.00            
ATOM   4906  HD3 ARG   307      35.530  67.760  53.120  1.00  0.00            
ATOM   4907  NE  ARG   307      33.760  67.000  54.010  1.00  0.00            
ATOM   4908  HE  ARG   307      33.160  67.780  54.240  1.00  0.00            
ATOM   4909  CZ  ARG   307      33.940  66.050  54.910  1.00  0.00            
ATOM   4910  NH1 ARG   307      34.850  65.130  54.790  1.00  0.00            
ATOM   4911 1HH1 ARG   307      35.550  65.400  54.120  1.00  0.00            
ATOM   4912 2HH1 ARG   307      35.140  64.430  55.460  1.00  0.00            
ATOM   4913  NH2 ARG   307      33.180  65.990  55.950  1.00  0.00            
ATOM   4914 1HH2 ARG   307      32.250  66.380  55.920  1.00  0.00            
ATOM   4915 2HH2 ARG   307      33.330  65.370  56.730  1.00  0.00            
ATOM   4916  C   ARG   307      31.810  71.360  51.380  1.00  0.00            
ATOM   4917  O   ARG   307      32.110  72.530  51.290  1.00  0.00            
ATOM   4918  N   GLU   308      30.490  71.080  51.480  1.00  0.00            
ATOM   4919  H   GLU   308      30.170  70.140  51.330  1.00  0.00            
ATOM   4920  CA  GLU   308      29.510  72.120  51.800  1.00  0.00            
ATOM   4921  HA  GLU   308      29.490  72.920  51.050  1.00  0.00            
ATOM   4922  CB  GLU   308      28.080  71.540  51.780  1.00  0.00            
ATOM   4923  HB2 GLU   308      28.040  70.740  52.520  1.00  0.00            
ATOM   4924  HB3 GLU   308      27.420  72.330  52.130  1.00  0.00            
ATOM   4925  CG  GLU   308      27.670  71.060  50.410  1.00  0.00            
ATOM   4926  HG2 GLU   308      28.400  70.310  50.110  1.00  0.00            
ATOM   4927  HG3 GLU   308      26.780  70.450  50.510  1.00  0.00            
ATOM   4928  CD  GLU   308      27.640  72.170  49.350  1.00  0.00            
ATOM   4929  OE1 GLU   308      26.660  72.930  49.310  1.00  0.00            
ATOM   4930  OE2 GLU   308      28.610  72.290  48.560  1.00  0.00            
ATOM   4931  C   GLU   308      29.750  72.790  53.160  1.00  0.00            
ATOM   4932  O   GLU   308      29.740  72.080  54.190  1.00  0.00            
ATOM   4933  N   GLY   309      29.950  74.140  53.120  1.00  0.00            
ATOM   4934  H   GLY   309      29.740  74.720  52.320  1.00  0.00            
ATOM   4935  CA  GLY   309      30.410  74.790  54.350  1.00  0.00            
ATOM   4936  HA2 GLY   309      30.280  75.870  54.220  1.00  0.00            
ATOM   4937  HA3 GLY   309      29.780  74.610  55.220  1.00  0.00            
ATOM   4938  C   GLY   309      31.860  74.690  54.730  1.00  0.00            
ATOM   4939  O   GLY   309      32.240  75.140  55.810  1.00  0.00            
ATOM   4940  N   ALA   310      32.700  74.080  53.900  1.00  0.00            
ATOM   4941  H   ALA   310      32.320  73.810  53.010  1.00  0.00            
ATOM   4942  CA  ALA   310      34.180  74.060  54.120  1.00  0.00            
ATOM   4943  HA  ALA   310      34.360  73.710  55.140  1.00  0.00            
ATOM   4944  CB  ALA   310      34.790  72.980  53.250  1.00  0.00            
ATOM   4945  HB1 ALA   310      34.260  73.100  52.300  1.00  0.00            
ATOM   4946  HB2 ALA   310      35.850  73.190  53.150  1.00  0.00            
ATOM   4947  HB3 ALA   310      34.560  71.990  53.650  1.00  0.00            
ATOM   4948  C   ALA   310      34.790  75.460  54.110  1.00  0.00            
ATOM   4949  O   ALA   310      34.490  76.310  53.220  1.00  0.00            
ATOM   4950  N   ASN   311      35.740  75.640  54.990  1.00  0.00            
ATOM   4951  H   ASN   311      36.050  74.870  55.570  1.00  0.00            
ATOM   4952  CA  ASN   311      36.300  76.970  55.290  1.00  0.00            
ATOM   4953  HA  ASN   311      35.850  77.670  54.590  1.00  0.00            
ATOM   4954  CB  ASN   311      35.910  77.330  56.720  1.00  0.00            
ATOM   4955  HB2 ASN   311      34.840  77.170  56.850  1.00  0.00            
ATOM   4956  HB3 ASN   311      36.410  76.620  57.380  1.00  0.00            
ATOM   4957  CG  ASN   311      36.350  78.700  57.160  1.00  0.00            
ATOM   4958  OD1 ASN   311      37.040  79.340  56.440  1.00  0.00            
ATOM   4959  ND2 ASN   311      35.920  79.200  58.220  1.00  0.00            
ATOM   4960 1HD2 ASN   311      36.370  80.070  58.480  1.00  0.00            
ATOM   4961 2HD2 ASN   311      35.220  78.750  58.790  1.00  0.00            
ATOM   4962  C   ASN   311      37.800  77.000  54.960  1.00  0.00            
ATOM   4963  O   ASN   311      38.570  76.250  55.540  1.00  0.00            
ATOM   4964  N   ARG   312      38.290  77.880  54.090  1.00  0.00            
ATOM   4965  H   ARG   312      37.590  78.480  53.660  1.00  0.00            
ATOM   4966  CA  ARG   312      39.690  78.040  53.650  1.00  0.00            
ATOM   4967  HA  ARG   312      40.050  77.210  53.050  1.00  0.00            
ATOM   4968  CB  ARG   312      39.940  79.280  52.800  1.00  0.00            
ATOM   4969  HB2 ARG   312      39.740  80.220  53.310  1.00  0.00            
ATOM   4970  HB3 ARG   312      40.970  79.150  52.470  1.00  0.00            
ATOM   4971  CG  ARG   312      39.070  79.400  51.560  1.00  0.00            
ATOM   4972  HG2 ARG   312      39.150  78.410  51.130  1.00  0.00            
ATOM   4973  HG3 ARG   312      38.030  79.610  51.850  1.00  0.00            
ATOM   4974  CD  ARG   312      39.320  80.490  50.560  1.00  0.00            
ATOM   4975  HD2 ARG   312      39.040  80.100  49.580  1.00  0.00            
ATOM   4976  HD3 ARG   312      38.670  81.320  50.820  1.00  0.00            
ATOM   4977  NE  ARG   312      40.750  80.950  50.670  1.00  0.00            
ATOM   4978  HE  ARG   312      40.900  81.780  51.220  1.00  0.00            
ATOM   4979  CZ  ARG   312      41.810  80.440  49.970  1.00  0.00            
ATOM   4980  NH1 ARG   312      41.780  79.450  49.120  1.00  0.00            
ATOM   4981 1HH1 ARG   312      40.900  78.960  49.110  1.00  0.00            
ATOM   4982 2HH1 ARG   312      42.500  79.430  48.420  1.00  0.00            
ATOM   4983  NH2 ARG   312      42.990  80.960  50.020  1.00  0.00            
ATOM   4984 1HH2 ARG   312      43.030  81.900  50.410  1.00  0.00            
ATOM   4985 2HH2 ARG   312      43.700  80.640  49.380  1.00  0.00            
ATOM   4986  C   ARG   312      40.660  78.230  54.860  1.00  0.00            
ATOM   4987  O   ARG   312      41.720  77.650  54.780  1.00  0.00            
ATOM   4988  N   GLU   313      40.260  78.990  55.940  1.00  0.00            
ATOM   4989  H   GLU   313      39.460  79.610  55.870  1.00  0.00            
ATOM   4990  CA  GLU   313      41.080  79.190  57.110  1.00  0.00            
ATOM   4991  HA  GLU   313      42.150  79.210  56.920  1.00  0.00            
ATOM   4992  CB  GLU   313      40.640  80.490  57.780  1.00  0.00            
ATOM   4993  HB2 GLU   313      41.530  80.830  58.300  1.00  0.00            
ATOM   4994  HB3 GLU   313      40.430  81.290  57.080  1.00  0.00            
ATOM   4995  CG  GLU   313      39.410  80.470  58.680  1.00  0.00            
ATOM   4996  HG2 GLU   313      38.850  79.530  58.680  1.00  0.00            
ATOM   4997  HG3 GLU   313      39.850  80.630  59.670  1.00  0.00            
ATOM   4998  CD  GLU   313      38.320  81.560  58.580  1.00  0.00            
ATOM   4999  OE1 GLU   313      37.290  81.320  59.270  1.00  0.00            
ATOM   5000  OE2 GLU   313      38.450  82.580  57.890  1.00  0.00            
ATOM   5001  C   GLU   313      41.050  77.970  58.110  1.00  0.00            
ATOM   5002  O   GLU   313      41.970  77.830  58.930  1.00  0.00            
ATOM   5003  N   ILE   314      40.090  77.040  57.990  1.00  0.00            
ATOM   5004  H   ILE   314      39.300  77.210  57.380  1.00  0.00            
ATOM   5005  CA  ILE   314      40.070  75.870  58.880  1.00  0.00            
ATOM   5006  HA  ILE   314      40.480  76.070  59.870  1.00  0.00            
ATOM   5007  CB  ILE   314      38.600  75.530  59.090  1.00  0.00            
ATOM   5008  HB  ILE   314      38.000  75.460  58.180  1.00  0.00            
ATOM   5009  CG2 ILE   314      38.290  74.230  59.810  1.00  0.00            
ATOM   5010 1HG2 ILE   314      39.110  74.050  60.500  1.00  0.00            
ATOM   5011 2HG2 ILE   314      37.250  74.230  60.140  1.00  0.00            
ATOM   5012 3HG2 ILE   314      38.370  73.350  59.190  1.00  0.00            
ATOM   5013  CG1 ILE   314      37.980  76.650  60.050  1.00  0.00            
ATOM   5014 2HG1 ILE   314      37.800  77.560  59.480  1.00  0.00            
ATOM   5015 3HG1 ILE   314      36.990  76.350  60.390  1.00  0.00            
ATOM   5016  CD1 ILE   314      38.700  77.030  61.290  1.00  0.00            
ATOM   5017 1HD1 ILE   314      39.700  77.420  61.090  1.00  0.00            
ATOM   5018 2HD1 ILE   314      38.160  77.810  61.830  1.00  0.00            
ATOM   5019 3HD1 ILE   314      38.750  76.210  62.010  1.00  0.00            
ATOM   5020  C   ILE   314      40.780  74.660  58.280  1.00  0.00            
ATOM   5021  O   ILE   314      41.390  73.900  58.970  1.00  0.00            
ATOM   5022  N   LEU   315      40.740  74.760  56.920  1.00  0.00            
ATOM   5023  H   LEU   315      40.120  75.460  56.550  1.00  0.00            
ATOM   5024  CA  LEU   315      41.690  74.060  56.020  1.00  0.00            
ATOM   5025  HA  LEU   315      41.580  73.050  56.400  1.00  0.00            
ATOM   5026  CB  LEU   315      41.120  74.100  54.520  1.00  0.00            
ATOM   5027  HB2 LEU   315      40.670  75.060  54.260  1.00  0.00            
ATOM   5028  HB3 LEU   315      41.980  73.980  53.860  1.00  0.00            
ATOM   5029  CG  LEU   315      40.010  73.030  54.210  1.00  0.00            
ATOM   5030  HG  LEU   315      39.490  72.810  55.140  1.00  0.00            
ATOM   5031  CD1 LEU   315      38.990  73.460  53.130  1.00  0.00            
ATOM   5032 1HD1 LEU   315      39.580  73.730  52.260  1.00  0.00            
ATOM   5033 2HD1 LEU   315      38.180  72.770  52.900  1.00  0.00            
ATOM   5034 3HD1 LEU   315      38.450  74.330  53.520  1.00  0.00            
ATOM   5035  CD2 LEU   315      40.540  71.730  53.570  1.00  0.00            
ATOM   5036 1HD2 LEU   315      40.900  71.870  52.550  1.00  0.00            
ATOM   5037 2HD2 LEU   315      41.280  71.210  54.190  1.00  0.00            
ATOM   5038 3HD2 LEU   315      39.730  71.010  53.500  1.00  0.00            
ATOM   5039  C   LEU   315      43.130  74.580  56.150  1.00  0.00            
ATOM   5040  O   LEU   315      44.110  73.780  56.140  1.00  0.00            
ATOM   5041  N   GLY   316      43.270  75.910  56.220  1.00  0.00            
ATOM   5042  H   GLY   316      42.390  76.410  56.220  1.00  0.00            
ATOM   5043  CA  GLY   316      44.510  76.600  56.210  1.00  0.00            
ATOM   5044  HA2 GLY   316      44.320  77.650  56.460  1.00  0.00            
ATOM   5045  HA3 GLY   316      45.140  76.230  57.020  1.00  0.00            
ATOM   5046  C   GLY   316      45.320  76.420  54.920  1.00  0.00            
ATOM   5047  O   GLY   316      46.140  77.300  54.630  1.00  0.00            
ATOM   5048  N   ILE   317      45.110  75.410  54.070  1.00  0.00            
ATOM   5049  H   ILE   317      44.440  74.710  54.360  1.00  0.00            
ATOM   5050  CA  ILE   317      45.660  75.180  52.780  1.00  0.00            
ATOM   5051  HA  ILE   317      45.920  76.090  52.240  1.00  0.00            
ATOM   5052  CB  ILE   317      47.020  74.410  52.930  1.00  0.00            
ATOM   5053  HB  ILE   317      46.910  73.350  53.170  1.00  0.00            
ATOM   5054  CG2 ILE   317      47.570  74.360  51.480  1.00  0.00            
ATOM   5055 1HG2 ILE   317      48.580  73.940  51.560  1.00  0.00            
ATOM   5056 2HG2 ILE   317      46.930  73.710  50.880  1.00  0.00            
ATOM   5057 3HG2 ILE   317      47.540  75.330  50.990  1.00  0.00            
ATOM   5058  CG1 ILE   317      48.010  75.000  54.030  1.00  0.00            
ATOM   5059 2HG1 ILE   317      48.150  76.060  53.800  1.00  0.00            
ATOM   5060 3HG1 ILE   317      47.390  74.850  54.910  1.00  0.00            
ATOM   5061  CD1 ILE   317      49.380  74.380  54.240  1.00  0.00
[truncated: 126,254 more chars]
