# Supplementary material for: Distinct activation mechanisms of β-arrestin-1 revealed by 19F NMR spectroscopy
Source: Nat Commun. 2023 Nov 29;14:7865. doi: 10.1038/s41467-023-43694-1 (PMC10686989; doi:10.1038/s41467-023-43694-1)
Supplement: Supplementary file 3 — Supplementary Data 1 [file 41467_2023_43694_MOESM3_ESM.zip › Supplementary-Data-1/Input-output-files/V2Rpp_L71CF_input.pdb]

REMARK    GENERATED BY TRJCONV
TITLE     a
REMARK    THIS IS A SIMULATION BOX
CRYST1   78.820  101.231  103.413  90.00  90.00  90.00 P 1           1
MODEL        1
ATOM      1  N   GLY     1      29.740  73.790  67.850  1.00  0.00            
ATOM      2  H1  GLY     1      29.830  72.780  67.810  1.00  0.00            
ATOM      3  H2  GLY     1      29.530  74.240  68.730  1.00  0.00            
ATOM      4  H3  GLY     1      30.680  74.100  67.630  1.00  0.00            
ATOM      5  CA  GLY     1      28.830  74.220  66.840  1.00  0.00            
ATOM      6  HA2 GLY     1      27.890  73.690  66.970  1.00  0.00            
ATOM      7  HA3 GLY     1      28.640  75.280  66.990  1.00  0.00            
ATOM      8  C   GLY     1      29.270  73.860  65.440  1.00  0.00            
ATOM      9  O   GLY     1      29.940  72.860  65.220  1.00  0.00            
ATOM     10  N   THR     2      28.850  74.590  64.420  1.00  0.00            
ATOM     11  H   THR     2      28.290  75.420  64.540  1.00  0.00            
ATOM     12  CA  THR     2      29.230  74.210  63.030  1.00  0.00            
ATOM     13  HA  THR     2      28.920  73.180  62.860  1.00  0.00            
ATOM     14  CB  THR     2      28.380  75.060  62.060  1.00  0.00            
ATOM     15  HB  THR     2      28.610  76.120  62.210  1.00  0.00            
ATOM     16  CG2 THR     2      28.620  74.520  60.670  1.00  0.00            
ATOM     17 1HG2 THR     2      28.030  75.110  59.970  1.00  0.00            
ATOM     18 2HG2 THR     2      29.640  74.610  60.300  1.00  0.00            
ATOM     19 3HG2 THR     2      28.330  73.480  60.570  1.00  0.00            
ATOM     20  OG1 THR     2      27.000  75.010  62.330  1.00  0.00            
ATOM     21  HG1 THR     2      26.760  74.110  62.560  1.00  0.00            
ATOM     22  C   THR     2      30.710  74.350  62.800  1.00  0.00            
ATOM     23  O   THR     2      31.240  75.450  62.550  1.00  0.00            
ATOM     24  N   ARG     3      31.310  73.150  62.560  1.00  0.00            
ATOM     25  H   ARG     3      30.740  72.320  62.670  1.00  0.00            
ATOM     26  CA  ARG     3      32.760  73.020  62.210  1.00  0.00            
ATOM     27  HA  ARG     3      33.260  73.990  62.310  1.00  0.00            
ATOM     28  CB  ARG     3      33.500  72.180  63.290  1.00  0.00            
ATOM     29  HB2 ARG     3      33.130  71.150  63.330  1.00  0.00            
ATOM     30  HB3 ARG     3      34.520  72.040  62.940  1.00  0.00            
ATOM     31  CG  ARG     3      33.470  72.790  64.670  1.00  0.00            
ATOM     32  HG2 ARG     3      34.230  73.570  64.690  1.00  0.00            
ATOM     33  HG3 ARG     3      32.500  73.180  64.970  1.00  0.00            
ATOM     34  CD  ARG     3      33.890  71.840  65.730  1.00  0.00            
ATOM     35  HD2 ARG     3      33.280  70.940  65.810  1.00  0.00            
ATOM     36  HD3 ARG     3      34.890  71.490  65.470  1.00  0.00            
ATOM     37  NE  ARG     3      33.940  72.450  67.060  1.00  0.00            
ATOM     38  HE  ARG     3      33.620  73.400  67.180  1.00  0.00            
ATOM     39  CZ  ARG     3      34.360  71.860  68.170  1.00  0.00            
ATOM     40  NH1 ARG     3      34.880  70.670  68.090  1.00  0.00            
ATOM     41 1HH1 ARG     3      35.000  70.160  67.230  1.00  0.00            
ATOM     42 2HH1 ARG     3      35.280  70.320  68.940  1.00  0.00            
ATOM     43  NH2 ARG     3      34.370  72.530  69.260  1.00  0.00            
ATOM     44 1HH2 ARG     3      34.060  73.490  69.310  1.00  0.00            
ATOM     45 2HH2 ARG     3      34.780  72.020  70.020  1.00  0.00            
ATOM     46  C   ARG     3      33.040  72.530  60.740  1.00  0.00            
ATOM     47  O   ARG     3      32.280  71.810  60.050  1.00  0.00            
ATOM     48  N   VAL     4      34.260  72.890  60.300  1.00  0.00            
ATOM     49  H   VAL     4      34.790  73.540  60.870  1.00  0.00            
ATOM     50  CA  VAL     4      34.820  72.600  58.970  1.00  0.00            
ATOM     51  HA  VAL     4      34.120  71.970  58.410  1.00  0.00            
ATOM     52  CB  VAL     4      35.000  73.920  58.170  1.00  0.00            
ATOM     53  HB  VAL     4      34.000  74.280  57.910  1.00  0.00            
ATOM     54  CG1 VAL     4      35.780  74.980  58.970  1.00  0.00            
ATOM     55 1HG1 VAL     4      36.100  75.880  58.440  1.00  0.00            
ATOM     56 2HG1 VAL     4      35.100  75.270  59.780  1.00  0.00            
ATOM     57 3HG1 VAL     4      36.650  74.550  59.470  1.00  0.00            
ATOM     58  CG2 VAL     4      35.970  73.890  56.970  1.00  0.00            
ATOM     59 1HG2 VAL     4      35.550  73.180  56.250  1.00  0.00            
ATOM     60 2HG2 VAL     4      36.060  74.900  56.550  1.00  0.00            
ATOM     61 3HG2 VAL     4      36.950  73.540  57.270  1.00  0.00            
ATOM     62  C   VAL     4      36.120  71.760  59.090  1.00  0.00            
ATOM     63  O   VAL     4      36.750  71.950  60.130  1.00  0.00            
ATOM     64  N   PHE     5      36.570  71.030  58.020  1.00  0.00            
ATOM     65  H   PHE     5      35.930  70.910  57.250  1.00  0.00            
ATOM     66  CA  PHE     5      37.770  70.220  58.060  1.00  0.00            
ATOM     67  HA  PHE     5      37.840  69.780  59.060  1.00  0.00            
ATOM     68  CB  PHE     5      37.750  68.980  57.080  1.00  0.00            
ATOM     69  HB2 PHE     5      37.820  69.380  56.070  1.00  0.00            
ATOM     70  HB3 PHE     5      38.620  68.360  57.260  1.00  0.00            
ATOM     71  CG  PHE     5      36.540  68.070  57.050  1.00  0.00            
ATOM     72  CD1 PHE     5      36.490  66.940  57.850  1.00  0.00            
ATOM     73  HD1 PHE     5      37.080  66.850  58.750  1.00  0.00            
ATOM     74  CE1 PHE     5      35.440  66.040  57.640  1.00  0.00            
ATOM     75  HE1 PHE     5      35.390  65.250  58.380  1.00  0.00            
ATOM     76  CZ  PHE     5      34.420  66.370  56.730  1.00  0.00            
ATOM     77  HZ  PHE     5      33.520  65.760  56.700  1.00  0.00            
ATOM     78  CE2 PHE     5      34.470  67.470  55.910  1.00  0.00            
ATOM     79  HE2 PHE     5      33.700  67.610  55.170  1.00  0.00            
ATOM     80  CD2 PHE     5      35.490  68.340  56.090  1.00  0.00            
ATOM     81  HD2 PHE     5      35.560  69.230  55.480  1.00  0.00            
ATOM     82  C   PHE     5      39.060  71.070  57.830  1.00  0.00            
ATOM     83  O   PHE     5      39.260  71.680  56.750  1.00  0.00            
ATOM     84  N   LYS     6      39.930  71.090  58.820  1.00  0.00            
ATOM     85  H   LYS     6      39.880  70.390  59.540  1.00  0.00            
ATOM     86  CA  LYS     6      41.070  71.930  59.000  1.00  0.00            
ATOM     87  HA  LYS     6      41.150  72.780  58.310  1.00  0.00            
ATOM     88  CB  LYS     6      40.880  72.740  60.280  1.00  0.00            
ATOM     89  HB2 LYS     6      39.970  73.340  60.260  1.00  0.00            
ATOM     90  HB3 LYS     6      40.780  72.060  61.130  1.00  0.00            
ATOM     91  CG  LYS     6      42.120  73.700  60.510  1.00  0.00            
ATOM     92  HG2 LYS     6      43.060  73.160  60.530  1.00  0.00            
ATOM     93  HG3 LYS     6      42.130  74.330  59.630  1.00  0.00            
ATOM     94  CD  LYS     6      41.980  74.610  61.790  1.00  0.00            
ATOM     95  HD2 LYS     6      40.990  75.070  61.820  1.00  0.00            
ATOM     96  HD3 LYS     6      41.990  73.980  62.690  1.00  0.00            
ATOM     97  CE  LYS     6      43.070  75.670  61.950  1.00  0.00            
ATOM     98  HE2 LYS     6      44.070  75.230  61.880  1.00  0.00            
ATOM     99  HE3 LYS     6      42.810  76.380  61.160  1.00  0.00            
ATOM    100  NZ  LYS     6      42.870  76.440  63.220  1.00  0.00            
ATOM    101  HZ1 LYS     6      43.300  76.030  64.030  1.00  0.00            
ATOM    102  HZ2 LYS     6      43.230  77.390  63.250  1.00  0.00            
ATOM    103  HZ3 LYS     6      41.870  76.520  63.360  1.00  0.00            
ATOM    104  C   LYS     6      42.310  71.080  58.890  1.00  0.00            
ATOM    105  O   LYS     6      42.250  69.990  59.370  1.00  0.00            
ATOM    106  N   LYS     7      43.420  71.620  58.370  1.00  0.00            
ATOM    107  H   LYS     7      43.340  72.500  57.890  1.00  0.00            
ATOM    108  CA  LYS     7      44.670  70.890  58.480  1.00  0.00            
ATOM    109  HA  LYS     7      44.790  70.420  59.450  1.00  0.00            
ATOM    110  CB  LYS     7      44.650  69.810  57.340  1.00  0.00            
ATOM    111  HB2 LYS     7      43.700  69.280  57.230  1.00  0.00            
ATOM    112  HB3 LYS     7      44.890  70.170  56.340  1.00  0.00            
ATOM    113  CG  LYS     7      45.640  68.730  57.730  1.00  0.00            
ATOM    114  HG2 LYS     7      46.680  69.030  57.660  1.00  0.00            
ATOM    115  HG3 LYS     7      45.390  68.410  58.750  1.00  0.00            
ATOM    116  CD  LYS     7      45.630  67.420  56.840  1.00  0.00            
ATOM    117  HD2 LYS     7      44.600  67.150  56.640  1.00  0.00            
ATOM    118  HD3 LYS     7      46.090  67.540  55.860  1.00  0.00            
ATOM    119  CE  LYS     7      46.340  66.240  57.480  1.00  0.00            
ATOM    120  HE2 LYS     7      47.420  66.370  57.560  1.00  0.00            
ATOM    121  HE3 LYS     7      45.960  66.000  58.470  1.00  0.00            
ATOM    122  NZ  LYS     7      46.170  65.020  56.720  1.00  0.00            
ATOM    123  HZ1 LYS     7      45.480  64.430  57.160  1.00  0.00            
ATOM    124  HZ2 LYS     7      45.990  65.310  55.770  1.00  0.00            
ATOM    125  HZ3 LYS     7      47.010  64.470  56.810  1.00  0.00            
ATOM    126  C   LYS     7      45.930  71.720  58.280  1.00  0.00            
ATOM    127  O   LYS     7      46.060  72.380  57.330  1.00  0.00            
ATOM    128  N   ALA     8      46.930  71.630  59.130  1.00  0.00            
ATOM    129  H   ALA     8      46.880  70.880  59.810  1.00  0.00            
ATOM    130  CA  ALA     8      48.160  72.360  59.100  1.00  0.00            
ATOM    131  HA  ALA     8      48.050  73.290  58.560  1.00  0.00            
ATOM    132  CB  ALA     8      48.460  72.810  60.500  1.00  0.00            
ATOM    133  HB1 ALA     8      49.420  73.320  60.520  1.00  0.00            
ATOM    134  HB2 ALA     8      47.670  73.380  61.000  1.00  0.00            
ATOM    135  HB3 ALA     8      48.690  71.910  61.050  1.00  0.00            
ATOM    136  C   ALA     8      49.360  71.550  58.470  1.00  0.00            
ATOM    137  O   ALA     8      49.430  70.320  58.720  1.00  0.00            
ATOM    138  N   SER     9      50.290  72.210  57.770  1.00  0.00            
ATOM    139  H   SER     9      50.130  73.180  57.520  1.00  0.00            
ATOM    140  CA  SER     9      51.610  71.580  57.400  1.00  0.00            
ATOM    141  HA  SER     9      51.400  70.630  56.930  1.00  0.00            
ATOM    142  CB  SER     9      52.400  72.560  56.530  1.00  0.00            
ATOM    143  HB2 SER     9      53.350  72.050  56.390  1.00  0.00            
ATOM    144  HB3 SER     9      51.840  72.730  55.610  1.00  0.00            
ATOM    145  OG  SER     9      52.730  73.880  57.190  1.00  0.00            
ATOM    146  HG  SER     9      53.110  74.470  56.530  1.00  0.00            
ATOM    147  C   SER     9      52.500  71.230  58.610  1.00  0.00            
ATOM    148  O   SER     9      52.410  71.800  59.720  1.00  0.00            
ATOM    149  N   PRO    10      53.490  70.360  58.400  1.00  0.00            
ATOM    150  CD  PRO    10      53.630  69.490  57.270  1.00  0.00            
ATOM    151  HD2 PRO    10      54.100  70.020  56.450  1.00  0.00            
ATOM    152  HD3 PRO    10      52.650  69.040  57.080  1.00  0.00            
ATOM    153  CG  PRO    10      54.560  68.370  57.810  1.00  0.00            
ATOM    154  HG2 PRO    10      55.100  67.940  56.960  1.00  0.00            
ATOM    155  HG3 PRO    10      53.930  67.620  58.270  1.00  0.00            
ATOM    156  CB  PRO    10      55.450  69.030  58.770  1.00  0.00            
ATOM    157  HB2 PRO    10      56.290  69.520  58.270  1.00  0.00            
ATOM    158  HB3 PRO    10      55.870  68.400  59.550  1.00  0.00            
ATOM    159  CA  PRO    10      54.570  70.120  59.370  1.00  0.00            
ATOM    160  HA  PRO    10      54.060  69.580  60.170  1.00  0.00            
ATOM    161  C   PRO    10      55.340  71.310  59.840  1.00  0.00            
ATOM    162  O   PRO    10      55.500  71.520  61.080  1.00  0.00            
ATOM    163  N   ASN    11      55.810  72.220  58.960  1.00  0.00            
ATOM    164  H   ASN    11      55.640  72.020  57.990  1.00  0.00            
ATOM    165  CA  ASN    11      56.540  73.430  59.360  1.00  0.00            
ATOM    166  HA  ASN    11      57.310  73.200  60.090  1.00  0.00            
ATOM    167  CB  ASN    11      57.330  74.030  58.190  1.00  0.00            
ATOM    168  HB2 ASN    11      57.950  74.850  58.540  1.00  0.00            
ATOM    169  HB3 ASN    11      58.060  73.310  57.810  1.00  0.00            
ATOM    170  CG  ASN    11      56.560  74.720  57.030  1.00  0.00            
ATOM    171  OD1 ASN    11      55.330  74.650  56.910  1.00  0.00            
ATOM    172  ND2 ASN    11      57.240  75.470  56.190  1.00  0.00            
ATOM    173 1HD2 ASN    11      56.750  75.810  55.370  1.00  0.00            
ATOM    174 2HD2 ASN    11      58.220  75.650  56.370  1.00  0.00            
ATOM    175  C   ASN    11      55.580  74.430  60.020  1.00  0.00            
ATOM    176  O   ASN    11      56.020  75.350  60.720  1.00  0.00            
ATOM    177  N   GLY    12      54.230  74.290  59.850  1.00  0.00            
ATOM    178  H   GLY    12      53.710  73.710  59.220  1.00  0.00            
ATOM    179  CA  GLY    12      53.260  74.940  60.650  1.00  0.00            
ATOM    180  HA2 GLY    12      52.370  74.310  60.630  1.00  0.00            
ATOM    181  HA3 GLY    12      53.730  75.170  61.610  1.00  0.00            
ATOM    182  C   GLY    12      52.810  76.340  60.130  1.00  0.00            
ATOM    183  O   GLY    12      52.370  77.150  60.940  1.00  0.00            
ATOM    184  N   LYS    13      53.120  76.630  58.860  1.00  0.00            
ATOM    185  H   LYS    13      53.550  75.900  58.300  1.00  0.00            
ATOM    186  CA  LYS    13      53.130  77.970  58.200  1.00  0.00            
ATOM    187  HA  LYS    13      52.600  78.570  58.940  1.00  0.00            
ATOM    188  CB  LYS    13      54.580  78.380  57.890  1.00  0.00            
ATOM    189  HB2 LYS    13      55.110  77.620  57.330  1.00  0.00            
ATOM    190  HB3 LYS    13      54.580  79.250  57.230  1.00  0.00            
ATOM    191  CG  LYS    13      55.590  78.620  59.110  1.00  0.00            
ATOM    192  HG2 LYS    13      55.580  77.780  59.800  1.00  0.00            
ATOM    193  HG3 LYS    13      56.600  78.760  58.740  1.00  0.00            
ATOM    194  CD  LYS    13      55.190  79.890  59.820  1.00  0.00            
ATOM    195  HD2 LYS    13      55.400  80.800  59.260  1.00  0.00            
ATOM    196  HD3 LYS    13      54.130  79.850  60.070  1.00  0.00            
ATOM    197  CE  LYS    13      56.170  80.020  60.970  1.00  0.00            
ATOM    198  HE2 LYS    13      56.080  79.080  61.500  1.00  0.00            
ATOM    199  HE3 LYS    13      57.180  79.940  60.560  1.00  0.00            
ATOM    200  NZ  LYS    13      56.010  81.210  61.880  1.00  0.00            
ATOM    201  HZ1 LYS    13      56.790  81.210  62.510  1.00  0.00            
ATOM    202  HZ2 LYS    13      56.020  82.100  61.410  1.00  0.00            
ATOM    203  HZ3 LYS    13      55.130  81.140  62.370  1.00  0.00            
ATOM    204  C   LYS    13      52.200  77.980  57.010  1.00  0.00            
ATOM    205  O   LYS    13      52.260  79.030  56.320  1.00  0.00            
ATOM    206  N   LEU    14      51.410  76.950  56.810  1.00  0.00            
ATOM    207  H   LEU    14      51.350  76.180  57.470  1.00  0.00            
ATOM    208  CA  LEU    14      50.210  76.960  55.970  1.00  0.00            
ATOM    209  HA  LEU    14      49.760  77.950  55.950  1.00  0.00            
ATOM    210  CB  LEU    14      50.730  76.630  54.570  1.00  0.00            
ATOM    211  HB2 LEU    14      51.410  77.440  54.300  1.00  0.00            
ATOM    212  HB3 LEU    14      51.320  75.720  54.650  1.00  0.00            
ATOM    213  CG  LEU    14      49.720  76.530  53.410  1.00  0.00            
ATOM    214  HG  LEU    14      49.040  77.340  53.670  1.00  0.00            
ATOM    215  CD1 LEU    14      50.280  76.700  52.010  1.00  0.00            
ATOM    216 1HD1 LEU    14      50.750  77.660  51.780  1.00  0.00            
ATOM    217 2HD1 LEU    14      51.070  75.950  51.930  1.00  0.00            
ATOM    218 3HD1 LEU    14      49.490  76.530  51.280  1.00  0.00            
ATOM    219  CD2 LEU    14      48.890  75.250  53.430  1.00  0.00            
ATOM    220 1HD2 LEU    14      48.250  75.070  54.290  1.00  0.00            
ATOM    221 2HD2 LEU    14      48.300  75.210  52.510  1.00  0.00            
ATOM    222 3HD2 LEU    14      49.540  74.380  53.330  1.00  0.00            
ATOM    223  C   LEU    14      49.210  75.930  56.520  1.00  0.00            
ATOM    224  O   LEU    14      49.610  74.760  56.680  1.00  0.00            
ATOM    225  N   THR    15      48.000  76.420  56.710  1.00  0.00            
ATOM    226  H   THR    15      47.920  77.400  56.490  1.00  0.00            
ATOM    227  CA  THR    15      46.800  75.710  57.250  1.00  0.00            
ATOM    228  HA  THR    15      47.000  74.640  57.380  1.00  0.00            
ATOM    229  CB  THR    15      46.350  76.260  58.590  1.00  0.00            
ATOM    230  HB  THR    15      45.970  77.270  58.450  1.00  0.00            
ATOM    231  CG2 THR    15      45.180  75.440  59.160  1.00  0.00            
ATOM    232 1HG2 THR    15      45.480  74.430  59.440  1.00  0.00            
ATOM    233 2HG2 THR    15      44.770  75.920  60.050  1.00  0.00            
ATOM    234 3HG2 THR    15      44.350  75.490  58.460  1.00  0.00            
ATOM    235  OG1 THR    15      47.390  76.150  59.560  1.00  0.00            
ATOM    236  HG1 THR    15      48.050  76.790  59.290  1.00  0.00            
ATOM    237  C   THR    15      45.730  75.790  56.220  1.00  0.00            
ATOM    238  O   THR    15      45.480  76.860  55.550  1.00  0.00            
ATOM    239  N   VAL    16      45.170  74.640  55.920  1.00  0.00            
ATOM    240  H   VAL    16      45.470  73.800  56.390  1.00  0.00            
ATOM    241  CA  VAL    16      44.090  74.520  54.860  1.00  0.00            
ATOM    242  HA  VAL    16      44.170  75.430  54.270  1.00  0.00            
ATOM    243  CB  VAL    16      44.390  73.370  53.870  1.00  0.00            
ATOM    244  HB  VAL    16      44.840  72.510  54.370  1.00  0.00            
ATOM    245  CG1 VAL    16      43.140  73.010  53.070  1.00  0.00            
ATOM    246 1HG1 VAL    16      43.350  72.480  52.140  1.00  0.00            
ATOM    247 2HG1 VAL    16      42.550  72.400  53.750  1.00  0.00            
ATOM    248 3HG1 VAL    16      42.650  73.900  52.680  1.00  0.00            
ATOM    249  CG2 VAL    16      45.390  73.840  52.870  1.00  0.00            
ATOM    250 1HG2 VAL    16      45.880  73.030  52.320  1.00  0.00            
ATOM    251 2HG2 VAL    16      44.880  74.470  52.150  1.00  0.00            
ATOM    252 3HG2 VAL    16      46.200  74.370  53.360  1.00  0.00            
ATOM    253  C   VAL    16      42.740  74.310  55.550  1.00  0.00            
ATOM    254  O   VAL    16      42.590  73.570  56.550  1.00  0.00            
ATOM    255  N   TYR    17      41.680  74.960  55.070  1.00  0.00            
ATOM    256  H   TYR    17      41.850  75.640  54.340  1.00  0.00            
ATOM    257  CA  TYR    17      40.280  74.670  55.380  1.00  0.00            
ATOM    258  HA  TYR    17      40.210  73.860  56.110  1.00  0.00            
ATOM    259  CB  TYR    17      39.610  75.880  56.050  1.00  0.00            
ATOM    260  HB2 TYR    17      39.730  76.780  55.440  1.00  0.00            
ATOM    261  HB3 TYR    17      38.560  75.620  56.180  1.00  0.00            
ATOM    262  CG  TYR    17      40.130  76.280  57.380  1.00  0.00            
ATOM    263  CD1 TYR    17      39.440  75.930  58.530  1.00  0.00            
ATOM    264  HD1 TYR    17      38.530  75.360  58.400  1.00  0.00            
ATOM    265  CE1 TYR    17      39.780  76.460  59.800  1.00  0.00            
ATOM    266  HE1 TYR    17      39.210  76.350  60.710  1.00  0.00            
ATOM    267  CZ  TYR    17      40.890  77.320  59.900  1.00  0.00            
ATOM    268  OH  TYR    17      41.190  78.070  60.940  1.00  0.00            
ATOM    269  HH  TYR    17      40.770  77.780  61.750  1.00  0.00            
ATOM    270  CE2 TYR    17      41.710  77.540  58.770  1.00  0.00            
ATOM    271  HE2 TYR    17      42.570  78.170  58.900  1.00  0.00            
ATOM    272  CD2 TYR    17      41.260  77.120  57.500  1.00  0.00            
ATOM    273  HD2 TYR    17      41.950  77.260  56.680  1.00  0.00            
ATOM    274  C   TYR    17      39.500  74.160  54.150  1.00  0.00            
ATOM    275  O   TYR    17      39.400  74.900  53.220  1.00  0.00            
ATOM    276  N   LEU    18      39.020  72.920  54.200  1.00  0.00            
ATOM    277  H   LEU    18      39.170  72.430  55.070  1.00  0.00            
ATOM    278  CA  LEU    18      38.270  72.210  53.170  1.00  0.00            
ATOM    279  HA  LEU    18      38.330  72.940  52.360  1.00  0.00            
ATOM    280  CB  LEU    18      39.130  70.950  52.780  1.00  0.00            
ATOM    281  HB2 LEU    18      40.100  71.270  52.410  1.00  0.00            
ATOM    282  HB3 LEU    18      39.370  70.360  53.670  1.00  0.00            
ATOM    283  CG  LEU    18      38.370  69.990  51.770  1.00  0.00            
ATOM    284  HG  LEU    18      37.420  69.810  52.270  1.00  0.00            
ATOM    285  CD1 LEU    18      38.210  70.660  50.450  1.00  0.00            
ATOM    286 1HD1 LEU    18      39.150  70.730  49.900  1.00  0.00            
ATOM    287 2HD1 LEU    18      37.450  70.170  49.860  1.00  0.00            
ATOM    288 3HD1 LEU    18      37.890  71.690  50.600  1.00  0.00            
ATOM    289  CD2 LEU    18      39.050  68.680  51.460  1.00  0.00            
ATOM    290 1HD2 LEU    18      39.150  67.990  52.300  1.00  0.00            
ATOM    291 2HD2 LEU    18      38.530  68.080  50.700  1.00  0.00            
ATOM    292 3HD2 LEU    18      40.060  68.830  51.080  1.00  0.00            
ATOM    293  C   LEU    18      36.840  71.780  53.520  1.00  0.00            
ATOM    294  O   LEU    18      36.640  71.270  54.630  1.00  0.00            
ATOM    295  N   GLY    19      35.880  72.030  52.660  1.00  0.00            
ATOM    296  H   GLY    19      36.130  72.340  51.730  1.00  0.00            
ATOM    297  CA  GLY    19      34.420  72.070  53.060  1.00  0.00            
ATOM    298  HA2 GLY    19      34.420  72.490  54.060  1.00  0.00            
ATOM    299  HA3 GLY    19      33.790  72.580  52.320  1.00  0.00            
ATOM    300  C   GLY    19      33.780  70.690  53.260  1.00  0.00            
ATOM    301  O   GLY    19      33.280  70.460  54.360  1.00  0.00            
ATOM    302  N   LYS    20      33.790  69.780  52.310  1.00  0.00            
ATOM    303  H   LYS    20      34.160  70.050  51.410  1.00  0.00            
ATOM    304  CA  LYS    20      33.440  68.350  52.310  1.00  0.00            
ATOM    305  HA  LYS    20      33.080  67.970  53.270  1.00  0.00            
ATOM    306  CB  LYS    20      32.400  68.190  51.230  1.00  0.00            
ATOM    307  HB2 LYS    20      32.640  68.960  50.490  1.00  0.00            
ATOM    308  HB3 LYS    20      32.490  67.250  50.680  1.00  0.00            
ATOM    309  CG  LYS    20      31.040  68.600  51.790  1.00  0.00            
ATOM    310  HG2 LYS    20      30.820  68.150  52.760  1.00  0.00            
ATOM    311  HG3 LYS    20      31.150  69.680  51.920  1.00  0.00            
ATOM    312  CD  LYS    20      29.900  68.140  50.810  1.00  0.00            
ATOM    313  HD2 LYS    20      30.020  68.600  49.840  1.00  0.00            
ATOM    314  HD3 LYS    20      29.900  67.050  50.740  1.00  0.00            
ATOM    315  CE  LYS    20      28.530  68.480  51.360  1.00  0.00            
ATOM    316  HE2 LYS    20      28.360  68.270  52.420  1.00  0.00            
ATOM    317  HE3 LYS    20      28.510  69.560  51.230  1.00  0.00            
ATOM    318  NZ  LYS    20      27.440  67.820  50.600  1.00  0.00            
ATOM    319  HZ1 LYS    20      26.570  68.020  51.090  1.00  0.00            
ATOM    320  HZ2 LYS    20      27.390  68.130  49.640  1.00  0.00            
ATOM    321  HZ3 LYS    20      27.600  66.830  50.580  1.00  0.00            
ATOM    322  C   LYS    20      34.700  67.470  51.990  1.00  0.00            
ATOM    323  O   LYS    20      35.790  67.870  51.600  1.00  0.00            
ATOM    324  N   ARG    21      34.600  66.160  52.260  1.00  0.00            
ATOM    325  H   ARG    21      33.710  65.790  52.550  1.00  0.00            
ATOM    326  CA  ARG    21      35.510  65.150  51.820  1.00  0.00            
ATOM    327  HA  ARG    21      36.210  65.530  51.080  1.00  0.00            
ATOM    328  CB  ARG    21      36.340  64.560  53.020  1.00  0.00            
ATOM    329  HB2 ARG    21      35.710  64.280  53.860  1.00  0.00            
ATOM    330  HB3 ARG    21      36.810  63.660  52.610  1.00  0.00            
ATOM    331  CG  ARG    21      37.370  65.520  53.730  1.00  0.00            
ATOM    332  HG2 ARG    21      38.170  65.800  53.040  1.00  0.00            
ATOM    333  HG3 ARG    21      36.830  66.410  54.050  1.00  0.00            
ATOM    334  CD  ARG    21      38.110  64.820  54.920  1.00  0.00            
ATOM    335  HD2 ARG    21      38.740  65.570  55.390  1.00  0.00            
ATOM    336  HD3 ARG    21      37.370  64.440  55.630  1.00  0.00            
ATOM    337  NE  ARG    21      39.090  63.810  54.460  1.00  0.00            
ATOM    338  HE  ARG    21      38.900  63.550  53.500  1.00  0.00            
ATOM    339  CZ  ARG    21      40.080  63.330  55.230  1.00  0.00            
ATOM    340  NH1 ARG    21      41.000  62.620  54.570  1.00  0.00            
ATOM    341 1HH1 ARG    21      40.750  62.330  53.630  1.00  0.00            
ATOM    342 2HH1 ARG    21      41.810  62.180  54.980  1.00  0.00            
ATOM    343  NH2 ARG    21      40.240  63.560  56.540  1.00  0.00            
ATOM    344 1HH2 ARG    21      39.450  63.810  57.110  1.00  0.00            
ATOM    345 2HH2 ARG    21      41.100  63.240  56.970  1.00  0.00            
ATOM    346  C   ARG    21      34.860  63.960  51.080  1.00  0.00            
ATOM    347  O   ARG    21      35.560  63.330  50.270  1.00  0.00            
ATOM    348  N   ASP    22      33.530  63.800  51.230  1.00  0.00            
ATOM    349  H   ASP    22      33.000  64.420  51.830  1.00  0.00            
ATOM    350  CA  ASP    22      32.750  62.990  50.260  1.00  0.00            
ATOM    351  HA  ASP    22      33.480  62.420  49.690  1.00  0.00            
ATOM    352  CB  ASP    22      31.760  62.060  50.940  1.00  0.00            
ATOM    353  HB2 ASP    22      31.340  62.710  51.710  1.00  0.00            
ATOM    354  HB3 ASP    22      30.990  61.720  50.250  1.00  0.00            
ATOM    355  CG  ASP    22      32.310  60.800  51.630  1.00  0.00            
ATOM    356  OD1 ASP    22      31.550  59.850  51.860  1.00  0.00            
ATOM    357  OD2 ASP    22      33.520  60.780  51.940  1.00  0.00            
ATOM    358  C   ASP    22      31.960  63.810  49.210  1.00  0.00            
ATOM    359  O   ASP    22      30.870  64.460  49.470  1.00  0.00            
ATOM    360  N   PHE    23      32.430  63.840  47.980  1.00  0.00            
ATOM    361  H   PHE    23      33.300  63.360  47.790  1.00  0.00            
ATOM    362  CA  PHE    23      31.800  64.590  46.890  1.00  0.00            
ATOM    363  HA  PHE    23      31.100  65.310  47.310  1.00  0.00            
ATOM    364  CB  PHE    23      32.880  65.440  46.140  1.00  0.00            
ATOM    365  HB2 PHE    23      33.580  64.790  45.610  1.00  0.00            
ATOM    366  HB3 PHE    23      32.300  65.950  45.380  1.00  0.00            
ATOM    367  CG  PHE    23      33.630  66.400  46.950  1.00  0.00            
ATOM    368  CD1 PHE    23      33.020  67.640  47.240  1.00  0.00            
ATOM    369  HD1 PHE    23      32.070  67.890  46.790  1.00  0.00            
ATOM    370  CE1 PHE    23      33.680  68.550  48.050  1.00  0.00            
ATOM    371  HE1 PHE    23      33.250  69.490  48.360  1.00  0.00            
ATOM    372  CZ  PHE    23      34.960  68.310  48.590  1.00  0.00            
ATOM    373  HZ  PHE    23      35.530  69.020  49.170  1.00  0.00            
ATOM    374  CE2 PHE    23      35.560  67.050  48.330  1.00  0.00            
ATOM    375  HE2 PHE    23      36.590  66.880  48.630  1.00  0.00            
ATOM    376  CD2 PHE    23      34.880  66.080  47.550  1.00  0.00            
ATOM    377  HD2 PHE    23      35.340  65.120  47.360  1.00  0.00            
ATOM    378  C   PHE    23      31.010  63.720  46.000  1.00  0.00            
ATOM    379  O   PHE    23      31.480  62.770  45.450  1.00  0.00            
ATOM    380  N   VAL    24      29.760  64.050  45.880  1.00  0.00            
ATOM    381  H   VAL    24      29.410  64.950  46.170  1.00  0.00            
ATOM    382  CA  VAL    24      28.770  63.200  45.120  1.00  0.00            
ATOM    383  HA  VAL    24      28.910  62.140  45.270  1.00  0.00            
ATOM    384  CB  VAL    24      27.290  63.300  45.540  1.00  0.00            
ATOM    385  HB  VAL    24      27.020  64.340  45.690  1.00  0.00            
ATOM    386  CG1 VAL    24      26.250  62.600  44.710  1.00  0.00            
ATOM    387 1HG1 VAL    24      26.160  63.260  43.840  1.00  0.00            
ATOM    388 2HG1 VAL    24      26.650  61.640  44.410  1.00  0.00            
ATOM    389 3HG1 VAL    24      25.280  62.530  45.200  1.00  0.00            
ATOM    390  CG2 VAL    24      27.330  62.770  46.980  1.00  0.00            
ATOM    391 1HG2 VAL    24      26.390  63.120  47.420  1.00  0.00            
ATOM    392 2HG2 VAL    24      27.250  61.680  46.960  1.00  0.00            
ATOM    393 3HG2 VAL    24      28.110  63.200  47.600  1.00  0.00            
ATOM    394  C   VAL    24      28.900  63.490  43.600  1.00  0.00            
ATOM    395  O   VAL    24      28.960  64.630  43.070  1.00  0.00            
ATOM    396  N   ASP    25      28.780  62.430  42.900  1.00  0.00            
ATOM    397  H   ASP    25      28.690  61.550  43.390  1.00  0.00            
ATOM    398  CA  ASP    25      28.520  62.400  41.440  1.00  0.00            
ATOM    399  HA  ASP    25      28.670  63.410  41.060  1.00  0.00            
ATOM    400  CB  ASP    25      29.510  61.330  40.860  1.00  0.00            
ATOM    401  HB2 ASP    25      30.530  61.570  41.140  1.00  0.00            
ATOM    402  HB3 ASP    25      29.260  60.340  41.260  1.00  0.00            
ATOM    403  CG  ASP    25      29.560  61.280  39.370  1.00  0.00            
ATOM    404  OD1 ASP    25      29.100  62.110  38.570  1.00  0.00            
ATOM    405  OD2 ASP    25      30.080  60.220  38.960  1.00  0.00            
ATOM    406  C   ASP    25      27.110  62.060  41.120  1.00  0.00            
ATOM    407  O   ASP    25      26.590  61.040  41.490  1.00  0.00            
ATOM    408  N   HIE    26      26.430  62.940  40.440  1.00  0.00            
ATOM    409  H   HIE    26      27.010  63.670  40.050  1.00  0.00            
ATOM    410  CA  HIE    26      24.980  62.860  40.180  1.00  0.00            
ATOM    411  HA  HIE    26      24.660  61.820  40.140  1.00  0.00            
ATOM    412  CB  HIE    26      24.200  63.670  41.200  1.00  0.00            
ATOM    413  HB2 HIE    26      24.400  63.350  42.230  1.00  0.00            
ATOM    414  HB3 HIE    26      24.320  64.760  41.160  1.00  0.00            
ATOM    415  CG  HIE    26      22.660  63.480  41.350  1.00  0.00            
ATOM    416  ND1 HIE    26      21.700  64.540  41.300  1.00  0.00            
ATOM    417  CE1 HIE    26      20.510  63.920  41.390  1.00  0.00            
ATOM    418  HE1 HIE    26      19.560  64.420  41.330  1.00  0.00            
ATOM    419  NE2 HIE    26      20.610  62.610  41.340  1.00  0.00            
ATOM    420  HE2 HIE    26      19.880  61.930  41.470  1.00  0.00            
ATOM    421  CD2 HIE    26      21.930  62.330  41.380  1.00  0.00            
ATOM    422  HD2 HIE    26      22.380  61.340  41.340  1.00  0.00            
ATOM    423  C   HIE    26      24.670  63.260  38.720  1.00  0.00            
ATOM    424  O   HIE    26      25.570  63.470  37.930  1.00  0.00            
ATOM    425  N   ILE    27      23.420  63.210  38.270  1.00  0.00            
ATOM    426  H   ILE    27      22.630  63.250  38.900  1.00  0.00            
ATOM    427  CA  ILE    27      23.030  63.300  36.820  1.00  0.00            
ATOM    428  HA  ILE    27      23.290  62.380  36.300  1.00  0.00            
ATOM    429  CB  ILE    27      21.470  63.510  36.720  1.00  0.00            
ATOM    430  HB  ILE    27      21.260  64.540  37.010  1.00  0.00            
ATOM    431  CG2 ILE    27      20.930  63.270  35.330  1.00  0.00            
ATOM    432 1HG2 ILE    27      19.870  63.490  35.320  1.00  0.00            
ATOM    433 2HG2 ILE    27      21.420  63.950  34.620  1.00  0.00            
ATOM    434 3HG2 ILE    27      21.230  62.280  35.000  1.00  0.00            
ATOM    435  CG1 ILE    27      20.660  62.510  37.630  1.00  0.00            
ATOM    436 2HG1 ILE    27      20.250  61.620  37.140  1.00  0.00            
ATOM    437 3HG1 ILE    27      21.170  62.070  38.480  1.00  0.00            
ATOM    438  CD1 ILE    27      19.350  63.120  38.140  1.00  0.00            
ATOM    439 1HD1 ILE    27      19.400  63.970  38.830  1.00  0.00            
ATOM    440 2HD1 ILE    27      18.770  63.490  37.300  1.00  0.00            
ATOM    441 3HD1 ILE    27      18.790  62.390  38.740  1.00  0.00            
ATOM    442  C   ILE    27      23.640  64.420  36.000  1.00  0.00            
ATOM    443  O   ILE    27      24.000  64.200  34.860  1.00  0.00            
ATOM    444  N   ASP    28      23.800  65.660  36.580  1.00  0.00            
ATOM    445  H   ASP    28      23.450  65.770  37.530  1.00  0.00            
ATOM    446  CA  ASP    28      23.980  66.890  35.790  1.00  0.00            
ATOM    447  HA  ASP    28      23.880  66.590  34.750  1.00  0.00            
ATOM    448  CB  ASP    28      22.800  67.810  35.970  1.00  0.00            
ATOM    449  HB2 ASP    28      22.740  68.160  37.000  1.00  0.00            
ATOM    450  HB3 ASP    28      23.030  68.740  35.450  1.00  0.00            
ATOM    451  CG  ASP    28      21.400  67.230  35.520  1.00  0.00            
ATOM    452  OD1 ASP    28      20.490  67.070  36.360  1.00  0.00            
ATOM    453  OD2 ASP    28      21.180  66.950  34.310  1.00  0.00            
ATOM    454  C   ASP    28      25.410  67.480  36.040  1.00  0.00            
ATOM    455  O   ASP    28      26.000  68.120  35.130  1.00  0.00            
ATOM    456  N   LEU    29      26.040  67.250  37.210  1.00  0.00            
ATOM    457  H   LEU    29      25.580  66.770  37.980  1.00  0.00            
ATOM    458  CA  LEU    29      27.430  67.520  37.520  1.00  0.00            
ATOM    459  HA  LEU    29      27.980  67.120  36.660  1.00  0.00            
ATOM    460  CB  LEU    29      27.830  68.970  37.650  1.00  0.00            
ATOM    461  HB2 LEU    29      28.890  68.960  37.890  1.00  0.00            
ATOM    462  HB3 LEU    29      27.730  69.390  36.650  1.00  0.00            
ATOM    463  CG  LEU    29      27.100  69.850  38.660  1.00  0.00            
ATOM    464  HG  LEU    29      27.170  69.350  39.620  1.00  0.00            
ATOM    465  CD1 LEU    29      28.010  71.120  38.680  1.00  0.00            
ATOM    466 1HD1 LEU    29      27.440  71.900  39.190  1.00  0.00            
ATOM    467 2HD1 LEU    29      28.840  70.970  39.360  1.00  0.00            
ATOM    468 3HD1 LEU    29      28.310  71.340  37.650  1.00  0.00            
ATOM    469  CD2 LEU    29      25.720  70.330  38.170  1.00  0.00            
ATOM    470 1HD2 LEU    29      24.940  69.570  38.250  1.00  0.00            
ATOM    471 2HD2 LEU    29      25.360  71.180  38.740  1.00  0.00            
ATOM    472 3HD2 LEU    29      25.890  70.770  37.180  1.00  0.00            
ATOM    473  C   LEU    29      27.930  66.620  38.670  1.00  0.00            
ATOM    474  O   LEU    29      27.210  65.740  39.240  1.00  0.00            
ATOM    475  N   VAL    30      29.230  66.690  38.970  1.00  0.00            
ATOM    476  H   VAL    30      29.860  67.210  38.370  1.00  0.00            
ATOM    477  CA  VAL    30      29.930  66.250  40.170  1.00  0.00            
ATOM    478  HA  VAL    30      29.280  65.550  40.690  1.00  0.00            
ATOM    479  CB  VAL    30      31.340  65.620  39.920  1.00  0.00            
ATOM    480  HB  VAL    30      32.000  66.470  39.750  1.00  0.00            
ATOM    481  CG1 VAL    30      31.760  64.880  41.190  1.00  0.00            
ATOM    482 1HG1 VAL    30      30.940  64.180  41.370  1.00  0.00            
ATOM    483 2HG1 VAL    30      32.720  64.400  41.020  1.00  0.00            
ATOM    484 3HG1 VAL    30      31.920  65.510  42.070  1.00  0.00            
ATOM    485  CG2 VAL    30      31.470  64.780  38.590  1.00  0.00            
ATOM    486 1HG2 VAL    30      30.730  63.980  38.650  1.00  0.00            
ATOM    487 2HG2 VAL    30      31.340  65.370  37.680  1.00  0.00            
ATOM    488 3HG2 VAL    30      32.450  64.310  38.610  1.00  0.00            
ATOM    489  C   VAL    30      30.060  67.450  41.170  1.00  0.00            
ATOM    490  O   VAL    30      30.390  68.550  40.750  1.00  0.00            
ATOM    491  N   GLU    31      29.700  67.280  42.430  1.00  0.00            
ATOM    492  H   GLU    31      29.470  66.360  42.780  1.00  0.00            
ATOM    493  CA  GLU    31      29.540  68.290  43.490  1.00  0.00            
ATOM    494  HA  GLU    31      28.680  68.940  43.310  1.00  0.00            
ATOM    495  CB  GLU    31      29.170  67.560  44.790  1.00  0.00            
ATOM    496  HB2 GLU    31      28.160  67.220  44.560  1.00  0.00            
ATOM    497  HB3 GLU    31      29.880  66.780  45.080  1.00  0.00            
ATOM    498  CG  GLU    31      29.060  68.440  46.040  1.00  0.00            
ATOM    499  HG2 GLU    31      30.030  68.900  46.230  1.00  0.00            
ATOM    500  HG3 GLU    31      28.350  69.230  45.790  1.00  0.00            
ATOM    501  CD  GLU    31      28.520  67.790  47.310  1.00  0.00            
ATOM    502  OE1 GLU    31      28.660  66.530  47.410  1.00  0.00            
ATOM    503  OE2 GLU    31      27.970  68.570  48.150  1.00  0.00            
ATOM    504  C   GLU    31      30.810  69.110  43.600  1.00  0.00            
ATOM    505  O   GLU    31      31.840  68.590  43.990  1.00  0.00            
ATOM    506  N   PRO    32      30.900  70.410  43.390  1.00  0.00            
ATOM    507  CD  PRO    32      29.890  71.080  42.600  1.00  0.00            
ATOM    508  HD2 PRO    32      29.200  71.550  43.310  1.00  0.00            
ATOM    509  HD3 PRO    32      29.300  70.430  41.960  1.00  0.00            
ATOM    510  CG  PRO    32      30.580  72.140  41.700  1.00  0.00            
ATOM    511  HG2 PRO    32      29.900  72.950  41.460  1.00  0.00            
ATOM    512  HG3 PRO    32      31.090  71.800  40.790  1.00  0.00            
ATOM    513  CB  PRO    32      31.590  72.590  42.780  1.00  0.00            
ATOM    514  HB2 PRO    32      31.020  73.200  43.480  1.00  0.00            
ATOM    515  HB3 PRO    32      32.390  73.110  42.250  1.00  0.00            
ATOM    516  CA  PRO    32      32.050  71.280  43.430  1.00  0.00            
ATOM    517  HA  PRO    32      32.770  70.800  42.770  1.00  0.00            
ATOM    518  C   PRO    32      32.720  71.470  44.770  1.00  0.00            
ATOM    519  O   PRO    32      32.170  72.140  45.670  1.00  0.00            
ATOM    520  N   VAL    33      33.970  70.970  44.820  1.00  0.00            
ATOM    521  H   VAL    33      34.310  70.620  43.940  1.00  0.00            
ATOM    522  CA  VAL    33      34.920  71.160  45.920  1.00  0.00            
ATOM    523  HA  VAL    33      34.560  70.620  46.790  1.00  0.00            
ATOM    524  CB  VAL    33      36.320  70.620  45.610  1.00  0.00            
ATOM    525  HB  VAL    33      36.780  71.190  44.810  1.00  0.00            
ATOM    526  CG1 VAL    33      37.310  70.650  46.800  1.00  0.00            
ATOM    527 1HG1 VAL    33      37.400  71.730  46.950  1.00  0.00            
ATOM    528 2HG1 VAL    33      36.790  70.210  47.650  1.00  0.00            
ATOM    529 3HG1 VAL    33      38.290  70.190  46.650  1.00  0.00            
ATOM    530  CG2 VAL    33      36.220  69.140  45.350  1.00  0.00            
ATOM    531 1HG2 VAL    33      35.670  68.930  44.430  1.00  0.00            
ATOM    532 2HG2 VAL    33      37.240  68.750  45.360  1.00  0.00            
ATOM    533 3HG2 VAL    33      35.590  68.770  46.160  1.00  0.00            
ATOM    534  C   VAL    33      34.960  72.670  46.320  1.00  0.00            
ATOM    535  O   VAL    33      34.890  73.530  45.450  1.00  0.00            
ATOM    536  N   ASP    34      34.980  73.060  47.610  1.00  0.00            
ATOM    537  H   ASP    34      34.820  72.350  48.310  1.00  0.00            
ATOM    538  CA  ASP    34      35.510  74.400  48.060  1.00  0.00            
ATOM    539  HA  ASP    34      36.170  74.700  47.240  1.00  0.00            
ATOM    540  CB  ASP    34      34.360  75.350  48.190  1.00  0.00            
ATOM    541  HB2 ASP    34      34.660  76.370  48.440  1.00  0.00            
ATOM    542  HB3 ASP    34      33.960  75.370  47.170  1.00  0.00            
ATOM    543  CG  ASP    34      33.140  74.940  49.030  1.00  0.00            
ATOM    544  OD1 ASP    34      32.330  75.840  49.390  1.00  0.00            
ATOM    545  OD2 ASP    34      32.930  73.700  49.290  1.00  0.00            
ATOM    546  C   ASP    34      36.430  74.430  49.300  1.00  0.00            
ATOM    547  O   ASP    34      36.190  73.650  50.250  1.00  0.00            
ATOM    548  N   GLY    35      37.440  75.340  49.370  1.00  0.00            
ATOM    549  H   GLY    35      37.660  75.810  48.500  1.00  0.00            
ATOM    550  CA  GLY    35      38.100  75.660  50.620  1.00  0.00            
ATOM    551  HA2 GLY    35      37.430  75.850  51.460  1.00  0.00            
ATOM    552  HA3 GLY    35      38.730  74.820  50.900  1.00  0.00            
ATOM    553  C   GLY    35      38.890  76.970  50.560  1.00  0.00            
ATOM    554  O   GLY    35      38.850  77.750  49.570  1.00  0.00            
ATOM    555  N   VAL    36      39.580  77.140  51.660  1.00  0.00            
ATOM    556  H   VAL    36      39.580  76.340  52.270  1.00  0.00            
ATOM    557  CA  VAL    36      40.560  78.180  51.960  1.00  0.00            
ATOM    558  HA  VAL    36      40.590  78.750  51.040  1.00  0.00            
ATOM    559  CB  VAL    36      40.160  79.200  53.010  1.00  0.00            
ATOM    560  HB  VAL    36      39.540  78.730  53.780  1.00  0.00            
ATOM    561  CG1 VAL    36      41.250  79.920  53.840  1.00  0.00            
ATOM    562 1HG1 VAL    36      40.860  80.710  54.480  1.00  0.00            
ATOM    563 2HG1 VAL    36      41.840  79.150  54.330  1.00  0.00            
ATOM    564 3HG1 VAL    36      41.870  80.410  53.090  1.00  0.00            
ATOM    565  CG2 VAL    36      39.220  80.190  52.350  1.00  0.00            
ATOM    566 1HG2 VAL    36      38.390  79.600  51.980  1.00  0.00            
ATOM    567 2HG2 VAL    36      38.900  80.960  53.050  1.00  0.00            
ATOM    568 3HG2 VAL    36      39.850  80.750  51.650  1.00  0.00            
ATOM    569  C   VAL    36      41.910  77.670  52.190  1.00  0.00            
ATOM    570  O   VAL    36      42.130  76.620  52.840  1.00  0.00            
ATOM    571  N   VAL    37      42.970  78.350  51.680  1.00  0.00            
ATOM    572  H   VAL    37      42.840  79.150  51.070  1.00  0.00            
ATOM    573  CA  VAL    37      44.370  78.100  52.230  1.00  0.00            
ATOM    574  HA  VAL    37      44.470  77.300  52.970  1.00  0.00            
ATOM    575  CB  VAL    37      45.280  77.830  50.980  1.00  0.00            
ATOM    576  HB  VAL    37      45.030  76.890  50.490  1.00  0.00            
ATOM    577  CG1 VAL    37      45.220  78.820  49.830  1.00  0.00            
ATOM    578 1HG1 VAL    37      45.280  79.860  50.160  1.00  0.00            
ATOM    579 2HG1 VAL    37      46.020  78.660  49.110  1.00  0.00            
ATOM    580 3HG1 VAL    37      44.270  78.720  49.300  1.00  0.00            
ATOM    581  CG2 VAL    37      46.720  77.710  51.410  1.00  0.00            
ATOM    582 1HG2 VAL    37      46.710  77.070  52.300  1.00  0.00            
ATOM    583 2HG2 VAL    37      47.250  77.210  50.600  1.00  0.00            
ATOM    584 3HG2 VAL    37      47.080  78.720  51.620  1.00  0.00            
ATOM    585  C   VAL    37      44.690  79.380  53.000  1.00  0.00            
ATOM    586  O   VAL    37      44.400  80.520  52.610  1.00  0.00            
ATOM    587  N   LEU    38      45.320  79.210  54.190  1.00  0.00            
ATOM    588  H   LEU    38      45.700  78.290  54.350  1.00  0.00            
ATOM    589  CA  LEU    38      45.760  80.290  55.020  1.00  0.00            
ATOM    590  HA  LEU    38      45.620  81.260  54.550  1.00  0.00            
ATOM    591  CB  LEU    38      45.000  80.230  56.350  1.00  0.00            
ATOM    592  HB2 LEU    38      43.940  80.400  56.160  1.00  0.00            
ATOM    593  HB3 LEU    38      45.100  79.230  56.770  1.00  0.00            
ATOM    594  CG  LEU    38      45.610  81.260  57.380  1.00  0.00            
ATOM    595  HG  LEU    38      46.090  82.100  56.880  1.00  0.00            
ATOM    596  CD1 LEU    38      44.530  81.820  58.310  1.00  0.00            
ATOM    597 1HD1 LEU    38      43.800  82.400  57.740  1.00  0.00            
ATOM    598 2HD1 LEU    38      44.100  81.030  58.930  1.00  0.00            
ATOM    599 3HD1 LEU    38      45.030  82.500  58.990  1.00  0.00            
ATOM    600  CD2 LEU    38      46.540  80.500  58.280  1.00  0.00            
ATOM    601 1HD2 LEU    38      47.120  81.150  58.930  1.00  0.00            
ATOM    602 2HD2 LEU    38      46.060  79.650  58.770  1.00  0.00            
ATOM    603 3HD2 LEU    38      47.210  79.980  57.590  1.00  0.00            
ATOM    604  C   LEU    38      47.280  80.120  55.110  1.00  0.00            
ATOM    605  O   LEU    38      47.690  78.980  55.330  1.00  0.00            
ATOM    606  N   VAL    39      48.070  81.140  54.800  1.00  0.00            
ATOM    607  H   VAL    39      47.610  82.030  54.790  1.00  0.00            
ATOM    608  CA  VAL    39      49.520  80.970  54.690  1.00  0.00            
ATOM    609  HA  VAL    39      49.810  80.230  55.440  1.00  0.00            
ATOM    610  CB  VAL    39      49.890  80.570  53.250  1.00  0.00            
ATOM    611  HB  VAL    39      49.440  79.590  53.100  1.00  0.00            
ATOM    612  CG1 VAL    39      49.290  81.410  52.070  1.00  0.00            
ATOM    613 1HG1 VAL    39      48.200  81.480  52.170  1.00  0.00            
ATOM    614 2HG1 VAL    39      49.760  82.380  52.170  1.00  0.00            
ATOM    615 3HG1 VAL    39      49.380  80.840  51.140  1.00  0.00            
ATOM    616  CG2 VAL    39      51.370  80.490  53.020  1.00  0.00            
ATOM    617 1HG2 VAL    39      51.600  80.230  51.990  1.00  0.00            
ATOM    618 2HG2 VAL    39      51.910  81.430  53.150  1.00  0.00            
ATOM    619 3HG2 VAL    39      51.750  79.720  53.690  1.00  0.00            
ATOM    620  C   VAL    39      50.260  82.260  55.120  1.00  0.00            
ATOM    621  O   VAL    39      49.720  83.310  54.870  1.00  0.00            
ATOM    622  N   ASP    40      51.410  82.060  55.790  1.00  0.00            
ATOM    623  H   ASP    40      51.770  81.110  55.750  1.00  0.00            
ATOM    624  CA  ASP    40      52.150  83.160  56.350  1.00  0.00            
ATOM    625  HA  ASP    40      51.560  83.750  57.040  1.00  0.00            
ATOM    626  CB  ASP    40      53.250  82.620  57.220  1.00  0.00            
ATOM    627  HB2 ASP    40      52.800  82.110  58.080  1.00  0.00            
ATOM    628  HB3 ASP    40      53.840  81.800  56.820  1.00  0.00            
ATOM    629  CG  ASP    40      54.240  83.670  57.690  1.00  0.00            
ATOM    630  OD1 ASP    40      53.810  84.860  57.870  1.00  0.00            
ATOM    631  OD2 ASP    40      55.400  83.270  58.050  1.00  0.00            
ATOM    632  C   ASP    40      52.710  84.070  55.250  1.00  0.00            
ATOM    633  O   ASP    40      53.370  83.600  54.310  1.00  0.00            
ATOM    634  N   PRO    41      52.460  85.420  55.290  1.00  0.00            
ATOM    635  CD  PRO    41      51.470  86.020  56.170  1.00  0.00            
ATOM    636  HD2 PRO    41      51.910  86.210  57.150  1.00  0.00            
ATOM    637  HD3 PRO    41      50.540  85.460  56.220  1.00  0.00            
ATOM    638  CG  PRO    41      51.100  87.440  55.670  1.00  0.00            
ATOM    639  HG2 PRO    41      50.870  88.050  56.540  1.00  0.00            
ATOM    640  HG3 PRO    41      50.270  87.320  54.980  1.00  0.00            
ATOM    641  CB  PRO    41      52.430  87.880  55.030  1.00  0.00            
ATOM    642  HB2 PRO    41      53.120  88.360  55.730  1.00  0.00            
ATOM    643  HB3 PRO    41      52.270  88.580  54.220  1.00  0.00            
ATOM    644  CA  PRO    41      52.950  86.510  54.470  1.00  0.00            
ATOM    645  HA  PRO    41      52.660  86.380  53.430  1.00  0.00            
ATOM    646  C   PRO    41      54.470  86.550  54.470  1.00  0.00            
ATOM    647  O   PRO    41      55.020  86.780  53.400  1.00  0.00            
ATOM    648  N   GLU    42      55.140  86.160  55.570  1.00  0.00            
ATOM    649  H   GLU    42      54.630  85.940  56.420  1.00  0.00            
ATOM    650  CA  GLU    42      56.610  86.100  55.710  1.00  0.00            
ATOM    651  HA  GLU    42      56.980  86.980  55.180  1.00  0.00            
ATOM    652  CB  GLU    42      57.090  86.350  57.120  1.00  0.00            
ATOM    653  HB2 GLU    42      56.580  87.300  57.290  1.00  0.00            
ATOM    654  HB3 GLU    42      56.620  85.570  57.730  1.00  0.00            
ATOM    655  CG  GLU    42      58.610  86.580  57.370  1.00  0.00            
ATOM    656  HG2 GLU    42      58.680  86.710  58.450  1.00  0.00            
ATOM    657  HG3 GLU    42      59.090  85.630  57.130  1.00  0.00            
ATOM    658  CD  GLU    42      59.240  87.740  56.500  1.00  0.00            
ATOM    659  OE1 GLU    42      58.540  88.800  56.330  1.00  0.00            
ATOM    660  OE2 GLU    42      60.390  87.770  55.940  1.00  0.00            
ATOM    661  C   GLU    42      57.310  84.860  55.040  1.00  0.00            
ATOM    662  O   GLU    42      58.480  84.580  55.130  1.00  0.00            
ATOM    663  N   TYR    43      56.500  84.020  54.400  1.00  0.00            
ATOM    664  H   TYR    43      55.500  84.050  54.460  1.00  0.00            
ATOM    665  CA  TYR    43      56.980  82.730  53.810  1.00  0.00            
ATOM    666  HA  TYR    43      57.670  82.280  54.530  1.00  0.00            
ATOM    667  CB  TYR    43      55.740  81.860  53.840  1.00  0.00            
ATOM    668  HB2 TYR    43      55.330  82.050  54.820  1.00  0.00            
ATOM    669  HB3 TYR    43      55.020  82.010  53.030  1.00  0.00            
ATOM    670  CG  TYR    43      55.990  80.340  53.740  1.00  0.00            
ATOM    671  CD1 TYR    43      54.950  79.510  54.250  1.00  0.00            
ATOM    672  HD1 TYR    43      54.050  80.010  54.580  1.00  0.00            
ATOM    673  CE1 TYR    43      55.030  78.090  54.100  1.00  0.00            
ATOM    674  HE1 TYR    43      54.330  77.480  54.650  1.00  0.00            
ATOM    675  CZ  TYR    43      56.130  77.580  53.430  1.00  0.00            
ATOM    676  OH  TYR    43      56.280  76.280  53.340  1.00  0.00            
ATOM    677  HH  TYR    43      55.440  75.880  53.070  1.00  0.00            
ATOM    678  CE2 TYR    43      57.200  78.420  53.040  1.00  0.00            
ATOM    679  HE2 TYR    43      58.100  77.970  52.640  1.00  0.00            
ATOM    680  CD2 TYR    43      57.120  79.800  53.230  1.00  0.00            
ATOM    681  HD2 TYR    43      58.020  80.400  53.130  1.00  0.00            
ATOM    682  C   TYR    43      57.800  82.950  52.520  1.00  0.00            
ATOM    683  O   TYR    43      58.910  82.440  52.460  1.00  0.00            
ATOM    684  N   LEU    44      57.330  83.750  51.520  1.00  0.00            
ATOM    685  H   LEU    44      56.410  84.170  51.640  1.00  0.00            
ATOM    686  CA  LEU    44      58.080  84.140  50.280  1.00  0.00            
ATOM    687  HA  LEU    44      59.130  83.880  50.440  1.00  0.00            
ATOM    688  CB  LEU    44      57.440  83.420  49.080  1.00  0.00            
ATOM    689  HB2 LEU    44      56.400  83.730  49.080  1.00  0.00            
ATOM    690  HB3 LEU    44      57.720  83.850  48.120  1.00  0.00            
ATOM    691  CG  LEU    44      57.620  81.880  49.220  1.00  0.00            
ATOM    692  HG  LEU    44      57.350  81.540  50.220  1.00  0.00            
ATOM    693  CD1 LEU    44      56.760  81.290  48.130  1.00  0.00            
ATOM    694 1HD1 LEU    44      57.210  81.560  47.170  1.00  0.00            
ATOM    695 2HD1 LEU    44      56.580  80.220  48.210  1.00  0.00            
ATOM    696 3HD1 LEU    44      55.750  81.690  48.220  1.00  0.00            
ATOM    697  CD2 LEU    44      59.140  81.540  48.930  1.00  0.00            
ATOM    698 1HD2 LEU    44      59.430  82.030  48.000  1.00  0.00            
ATOM    699 2HD2 LEU    44      59.820  81.640  49.780  1.00  0.00            
ATOM    700 3HD2 LEU    44      59.260  80.480  48.710  1.00  0.00            
ATOM    701  C   LEU    44      57.990  85.690  50.070  1.00  0.00            
ATOM    702  O   LEU    44      57.150  86.300  50.760  1.00  0.00            
ATOM    703  N   LYS    45      58.850  86.320  49.200  1.00  0.00            
ATOM    704  H   LYS    45      59.450  85.680  48.690  1.00  0.00            
ATOM    705  CA  LYS    45      58.800  87.750  48.840  1.00  0.00            
ATOM    706  HA  LYS    45      58.400  88.430  49.590  1.00  0.00            
ATOM    707  CB  LYS    45      60.230  88.260  48.460  1.00  0.00            
ATOM    708  HB2 LYS    45      60.770  87.710  47.680  1.00  0.00            
ATOM    709  HB3 LYS    45      60.130  89.260  48.040  1.00  0.00            
ATOM    710  CG  LYS    45      61.080  88.530  49.760  1.00  0.00            
ATOM    711  HG2 LYS    45      61.900  89.180  49.450  1.00  0.00            
ATOM    712  HG3 LYS    45      60.460  89.000  50.520  1.00  0.00            
ATOM    713  CD  LYS    45      61.780  87.310  50.380  1.00  0.00            
ATOM    714  HD2 LYS    45      61.120  86.740  51.030  1.00  0.00            
ATOM    715  HD3 LYS    45      62.160  86.620  49.630  1.00  0.00            
ATOM    716  CE  LYS    45      62.950  87.670  51.380  1.00  0.00            
ATOM    717  HE2 LYS    45      63.950  87.710  50.930  1.00  0.00            
ATOM    718  HE3 LYS    45      62.730  88.670  51.760  1.00  0.00            
ATOM    719  NZ  LYS    45      63.070  86.740  52.480  1.00  0.00            
ATOM    720  HZ1 LYS    45      62.820  85.780  52.250  1.00  0.00            
ATOM    721  HZ2 LYS    45      63.960  86.930  52.900  1.00  0.00            
ATOM    722  HZ3 LYS    45      62.480  87.090  53.230  1.00  0.00            
ATOM    723  C   LYS    45      57.830  87.880  47.630  1.00  0.00            
ATOM    724  O   LYS    45      57.160  88.850  47.300  1.00  0.00            
ATOM    725  N   GLU    46      57.760  86.780  46.790  1.00  0.00            
ATOM    726  H   GLU    46      58.510  86.130  46.910  1.00  0.00            
ATOM    727  CA  GLU    46      56.790  86.420  45.770  1.00  0.00            
ATOM    728  HA  GLU    46      56.680  87.220  45.040  1.00  0.00            
ATOM    729  CB  GLU    46      57.450  85.310  44.960  1.00  0.00            
ATOM    730  HB2 GLU    46      58.380  85.680  44.520  1.00  0.00            
ATOM    731  HB3 GLU    46      57.800  84.460  45.550  1.00  0.00            
ATOM    732  CG  GLU    46      56.630  84.770  43.800  1.00  0.00            
ATOM    733  HG2 GLU    46      57.050  83.850  43.400  1.00  0.00            
ATOM    734  HG3 GLU    46      55.650  84.540  44.230  1.00  0.00            
ATOM    735  CD  GLU    46      56.390  85.760  42.680  1.00  0.00            
ATOM    736  OE1 GLU    46      55.530  85.490  41.850  1.00  0.00            
ATOM    737  OE2 GLU    46      56.820  86.950  42.740  1.00  0.00            
ATOM    738  C   GLU    46      55.390  86.160  46.390  1.00  0.00            
ATOM    739  O   GLU    46      54.440  86.280  45.630  1.00  0.00            
ATOM    740  N   ARG    47      55.180  85.780  47.660  1.00  0.00            
ATOM    741  H   ARG    47      55.980  85.820  48.280  1.00  0.00            
ATOM    742  CA  ARG    47      53.920  85.650  48.390  1.00  0.00            
ATOM    743  HA  ARG    47      54.240  85.140  49.300  1.00  0.00            
ATOM    744  CB  ARG    47      53.380  87.020  48.820  1.00  0.00            
ATOM    745  HB2 ARG    47      53.150  87.550  47.890  1.00  0.00            
ATOM    746  HB3 ARG    47      52.420  86.840  49.320  1.00  0.00            
ATOM    747  CG  ARG    47      54.260  88.010  49.640  1.00  0.00            
ATOM    748  HG2 ARG    47      54.930  87.430  50.280  1.00  0.00            
ATOM    749  HG3 ARG    47      54.840  88.690  49.020  1.00  0.00            
ATOM    750  CD  ARG    47      53.430  88.990  50.520  1.00  0.00            
ATOM    751  HD2 ARG    47      53.170  89.860  49.920  1.00  0.00            
ATOM    752  HD3 ARG    47      52.590  88.420  50.910  1.00  0.00            
ATOM    753  NE  ARG    47      54.190  89.440  51.720  1.00  0.00            
ATOM    754  HE  ARG    47      55.080  89.020  51.980  1.00  0.00            
ATOM    755  CZ  ARG    47      53.820  90.370  52.550  1.00  0.00            
ATOM    756  NH1 ARG    47      52.970  91.250  52.240  1.00  0.00            
ATOM    757 1HH1 ARG    47      52.590  91.420  51.320  1.00  0.00            
ATOM    758 2HH1 ARG    47      52.760  91.940  52.950  1.00  0.00            
ATOM    759  NH2 ARG    47      54.360  90.340  53.790  1.00  0.00            
ATOM    760 1HH2 ARG    47      54.960  89.640  54.190  1.00  0.00            
ATOM    761 2HH2 ARG    47      54.130  91.040  54.480  1.00  0.00            
ATOM    762  C   ARG    47      52.870  84.790  47.750  1.00  0.00            
ATOM    763  O   ARG    47      51.700  84.700  48.240  1.00  0.00            
ATOM    764  N   ARG    48      53.280  83.950  46.750  1.00  0.00            
ATOM    765  H   ARG    48      54.250  84.010  46.470  1.00  0.00            
ATOM    766  CA  ARG    48      52.380  83.060  45.870  1.00  0.00            
ATOM    767  HA  ARG    48      51.420  83.580  45.800  1.00  0.00            
ATOM    768  CB  ARG    48      52.980  82.980  44.420  1.00  0.00            
ATOM    769  HB2 ARG    48      52.980  84.010  44.060  1.00  0.00            
ATOM    770  HB3 ARG    48      54.060  82.800  44.470  1.00  0.00            
ATOM    771  CG  ARG    48      52.450  82.070  43.320  1.00  0.00            
ATOM    772  HG2 ARG    48      52.490  81.050  43.710  1.00  0.00            
ATOM    773  HG3 ARG    48      51.400  82.320  43.170  1.00  0.00            
ATOM    774  CD  ARG    48      53.200  82.190  41.970  1.00  0.00            
ATOM    775  HD2 ARG    48      54.120  81.610  42.080  1.00  0.00            
ATOM    776  HD3 ARG    48      52.710  81.610  41.180  1.00  0.00            
ATOM    777  NE  ARG    48      53.490  83.520  41.510  1.00  0.00            
ATOM    778  HE  ARG    48      54.340  83.880  41.910  1.00  0.00            
ATOM    779  CZ  ARG    48      53.030  84.060  40.420  1.00  0.00            
ATOM    780  NH1 ARG    48      52.020  83.620  39.790  1.00  0.00            
ATOM    781 1HH1 ARG    48      51.490  82.820  40.100  1.00  0.00            
ATOM    782 2HH1 ARG    48      51.620  84.040  38.960  1.00  0.00            
ATOM    783  NH2 ARG    48      53.540  85.180  40.040  1.00  0.00            
ATOM    784 1HH2 ARG    48      54.090  85.740  40.680  1.00  0.00            
ATOM    785 2HH2 ARG    48      53.160  85.500  39.160  1.00  0.00            
ATOM    786  C   ARG    48      52.080  81.710  46.540  1.00  0.00            
ATOM    787  O   ARG    48      52.860  81.290  47.450  1.00  0.00            
ATOM    788  N   VAL    49      50.900  81.110  46.310  1.00  0.00            
ATOM    789  H   VAL    49      50.300  81.410  45.560  1.00  0.00            
ATOM    790  CA  VAL    49      50.400  79.790  46.850  1.00  0.00            
ATOM    791  HA  VAL    49      51.220  79.130  47.150  1.00  0.00            
ATOM    792  CB  VAL    49      49.700  80.050  48.250  1.00  0.00            
ATOM    793  HB  VAL    49      50.410  80.650  48.810  1.00  0.00            
ATOM    794  CG1 VAL    49      48.350  80.780  48.060  1.00  0.00            
ATOM    795 1HG1 VAL    49      47.860  80.910  49.030  1.00  0.00            
ATOM    796 2HG1 VAL    49      48.490  81.810  47.710  1.00  0.00            
ATOM    797 3HG1 VAL    49      47.620  80.430  47.320  1.00  0.00            
ATOM    798  CG2 VAL    49      49.400  78.750  49.000  1.00  0.00            
ATOM    799 1HG2 VAL    49      50.150  77.990  48.770  1.00  0.00            
ATOM    800 2HG2 VAL    49      49.390  78.970  50.070  1.00  0.00            
ATOM    801 3HG2 VAL    49      48.450  78.390  48.620  1.00  0.00            
ATOM    802  C   VAL    49      49.580  79.000  45.840  1.00  0.00            
ATOM    803  O   VAL    49      48.770  79.560  45.080  1.00  0.00            
ATOM    804  N   TYR    50      49.680  77.660  45.860  1.00  0.00            
ATOM    805  H   TYR    50      50.230  77.200  46.570  1.00  0.00            
ATOM    806  CA  TYR    50      49.080  76.760  44.890  1.00  0.00            
ATOM    807  HA  TYR    50      48.380  77.240  44.210  1.00  0.00            
ATOM    808  CB  TYR    50      50.280  76.170  44.100  1.00  0.00            
ATOM    809  HB2 TYR    50      51.110  75.880  44.750  1.00  0.00            
ATOM    810  HB3 TYR    50      49.990  75.200  43.700  1.00  0.00            
ATOM    811  CG  TYR    50      50.860  77.070  43.030  1.00  0.00            
ATOM    812  CD1 TYR    50      50.330  77.140  41.730  1.00  0.00            
ATOM    813  HD1 TYR    50      49.470  76.560  41.420  1.00  0.00            
ATOM    814  CE1 TYR    50      51.010  77.790  40.700  1.00  0.00            
ATOM    815  HE1 TYR    50      50.630  77.600  39.710  1.00  0.00            
ATOM    816  CZ  TYR    50      52.200  78.520  41.010  1.00  0.00            
ATOM    817  OH  TYR    50      52.950  79.090  40.040  1.00  0.00            
ATOM    818  HH  TYR    50      52.460  79.500  39.320  1.00  0.00            
ATOM    819  CE2 TYR    50      52.680  78.540  42.350  1.00  0.00            
ATOM    820  HE2 TYR    50      53.600  78.960  42.710  1.00  0.00            
ATOM    821  CD2 TYR    50      51.990  77.760  43.320  1.00  0.00            
ATOM    822  HD2 TYR    50      52.450  77.680  44.290  1.00  0.00            
ATOM    823  C   TYR    50      48.340  75.610  45.570  1.00  0.00            
ATOM    824  O   TYR    50      48.660  75.190  46.660  1.00  0.00            
ATOM    825  N   VAL    51      47.320  75.180  44.890  1.00  0.00            
ATOM    826  H   VAL    51      46.980  75.660  44.070  1.00  0.00            
ATOM    827  CA  VAL    51      46.490  74.060  45.310  1.00  0.00            
ATOM    828  HA  VAL    51      46.950  73.470  46.110  1.00  0.00            
ATOM    829  CB  VAL    51      45.110  74.500  45.900  1.00  0.00            
ATOM    830  HB  VAL    51      44.450  74.980  45.180  1.00  0.00            
ATOM    831  CG1 VAL    51      44.330  73.400  46.630  1.00  0.00            
ATOM    832 1HG1 VAL    51      43.430  73.730  47.150  1.00  0.00            
ATOM    833 2HG1 VAL    51      44.150  72.560  45.960  1.00  0.00            
ATOM    834 3HG1 VAL    51      44.960  72.930  47.390  1.00  0.00            
ATOM    835  CG2 VAL    51      45.210  75.620  46.920  1.00  0.00            
ATOM    836 1HG2 VAL    51      45.590  76.530  46.450  1.00  0.00            
ATOM    837 2HG2 VAL    51      44.170  75.850  47.150  1.00  0.00            
ATOM    838 3HG2 VAL    51      45.770  75.290  47.790  1.00  0.00            
ATOM    839  C   VAL    51      46.240  73.110  44.090  1.00  0.00            
ATOM    840  O   VAL    51      45.940  73.500  42.980  1.00  0.00            
ATOM    841  N   THR    52      46.260  71.810  44.320  1.00  0.00            
ATOM    842  H   THR    52      46.540  71.480  45.230  1.00  0.00            
ATOM    843  CA  THR    52      45.950  70.690  43.390  1.00  0.00            
ATOM    844  HA  THR    52      45.600  71.160  42.470  1.00  0.00            
ATOM    845  CB  THR    52      47.190  69.750  43.100  1.00  0.00            
ATOM    846  HB  THR    52      47.120  69.020  43.890  1.00  0.00            
ATOM    847  CG2 THR    52      47.110  68.990  41.770  1.00  0.00            
ATOM    848 1HG2 THR    52      47.900  68.240  41.780  1.00  0.00            
ATOM    849 2HG2 THR    52      46.310  68.260  41.900  1.00  0.00            
ATOM    850 3HG2 THR    52      47.120  69.610  40.880  1.00  0.00            
ATOM    851  OG1 THR    52      48.390  70.470  43.200  1.00  0.00            
ATOM    852  HG1 THR    52      48.230  70.900  44.040  1.00  0.00            
ATOM    853  C   THR    52      44.830  69.820  43.950  1.00  0.00            
ATOM    854  O   THR    52      44.790  69.570  45.190  1.00  0.00            
ATOM    855  N   LEU    53      44.070  69.330  43.000  1.00  0.00            
ATOM    856  H   LEU    53      44.120  69.720  42.060  1.00  0.00            
ATOM    857  CA  LEU    53      43.220  68.130  43.150  1.00  0.00            
ATOM    858  HA  LEU    53      43.450  67.700  44.130  1.00  0.00            
ATOM    859  CB  LEU    53      41.710  68.540  43.060  1.00  0.00            
ATOM    860  HB2 LEU    53      41.530  69.240  43.870  1.00  0.00            
ATOM    861  HB3 LEU    53      41.590  68.970  42.060  1.00  0.00            
ATOM    862  CG  LEU    53      40.700  67.430  43.330  1.00  0.00            
ATOM    863  HG  LEU    53      41.150  66.770  44.070  1.00  0.00            
ATOM    864  CD1 LEU    53      39.360  68.020  43.700  1.00  0.00            
ATOM    865 1HD1 LEU    53      38.830  68.500  42.880  1.00  0.00            
ATOM    866 2HD1 LEU    53      38.780  67.210  44.130  1.00  0.00            
ATOM    867 3HD1 LEU    53      39.490  68.810  44.450  1.00  0.00            
ATOM    868  CD2 LEU    53      40.430  66.530  42.130  1.00  0.00            
ATOM    869 1HD2 LEU    53      41.240  65.840  41.860  1.00  0.00            
ATOM    870 2HD2 LEU    53      39.510  66.000  42.380  1.00  0.00            
ATOM    871 3HD2 LEU    53      40.250  67.100  41.230  1.00  0.00            
ATOM    872  C   LEU    53      43.580  67.020  42.150  1.00  0.00            
ATOM    873  O   LEU    53      43.690  67.230  40.980  1.00  0.00            
ATOM    874  N   THR    54      43.670  65.750  42.630  1.00  0.00            
ATOM    875  H   THR    54      43.560  65.510  43.610  1.00  0.00            
ATOM    876  CA  THR    54      44.120  64.590  41.770  1.00  0.00            
ATOM    877  HA  THR    54      44.200  64.910  40.730  1.00  0.00            
ATOM    878  CB  THR    54      45.560  64.340  42.120  1.00  0.00            
ATOM    879  HB  THR    54      45.750  64.290  43.200  1.00  0.00            
ATOM    880  CG2 THR    54      46.080  63.050  41.610  1.00  0.00            
ATOM    881 1HG2 THR    54      45.880  63.030  40.540  1.00  0.00            
ATOM    882 2HG2 THR    54      47.140  62.950  41.840  1.00  0.00            
ATOM    883 3HG2 THR    54      45.570  62.220  42.100  1.00  0.00            
ATOM    884  OG1 THR    54      46.450  65.310  41.570  1.00  0.00            
ATOM    885  HG1 THR    54      46.040  66.150  41.770  1.00  0.00            
ATOM    886  C   THR    54      43.210  63.410  41.990  1.00  0.00            
ATOM    887  O   THR    54      42.800  63.260  43.110  1.00  0.00            
ATOM    888  N   CYS    55      42.880  62.690  40.890  1.00  0.00            
ATOM    889  H   CYS    55      43.270  62.970  40.000  1.00  0.00            
ATOM    890  CA  CYS    55      42.340  61.330  40.840  1.00  0.00            
ATOM    891  HA  CYS    55      42.070  61.120  41.870  1.00  0.00            
ATOM    892  CB  CYS    55      41.190  61.410  39.770  1.00  0.00            
ATOM    893  HB2 CYS    55      40.400  62.030  40.190  1.00  0.00            
ATOM    894  HB3 CYS    55      41.580  61.630  38.780  1.00  0.00            
ATOM    895  SG  CYS    55      40.620  59.730  39.520  1.00  0.00            
ATOM    896  HG  CYS    55      39.360  59.870  39.920  1.00  0.00            
ATOM    897  C   CYS    55      43.440  60.310  40.440  1.00  0.00            
ATOM    898  O   CYS    55      44.240  60.630  39.570  1.00  0.00            
ATOM    899  N   ALA    56      43.480  59.100  40.920  1.00  0.00            
ATOM    900  H   ALA    56      42.780  58.910  41.620  1.00  0.00            
ATOM    901  CA  ALA    56      44.690  58.190  40.810  1.00  0.00            
ATOM    902  HA  ALA    56      45.110  58.380  39.820  1.00  0.00            
ATOM    903  CB  ALA    56      45.670  58.550  41.900  1.00  0.00            
ATOM    904  HB1 ALA    56      45.350  58.510  42.940  1.00  0.00            
ATOM    905  HB2 ALA    56      46.500  57.850  41.770  1.00  0.00            
ATOM    906  HB3 ALA    56      46.130  59.530  41.740  1.00  0.00            
ATOM    907  C   ALA    56      44.350  56.670  40.900  1.00  0.00            
ATOM    908  O   ALA    56      43.320  56.310  41.460  1.00  0.00            
ATOM    909  N   PHE    57      45.240  55.770  40.380  1.00  0.00            
ATOM    910  H   PHE    57      46.090  56.190  40.030  1.00  0.00            
ATOM    911  CA  PHE    57      45.250  54.380  40.730  1.00  0.00            
ATOM    912  HA  PHE    57      44.320  54.100  41.240  1.00  0.00            
ATOM    913  CB  PHE    57      45.350  53.570  39.460  1.00  0.00            
ATOM    914  HB2 PHE    57      44.750  54.100  38.720  1.00  0.00            
ATOM    915  HB3 PHE    57      46.360  53.580  39.060  1.00  0.00            
ATOM    916  CG  PHE    57      44.910  52.130  39.540  1.00  0.00            
ATOM    917  CD1 PHE    57      45.820  51.110  39.660  1.00  0.00            
ATOM    918  HD1 PHE    57      46.850  51.360  39.820  1.00  0.00            
ATOM    919  CE1 PHE    57      45.490  49.790  39.850  1.00  0.00            
ATOM    920  HE1 PHE    57      46.240  49.030  40.040  1.00  0.00            
ATOM    921  CZ  PHE    57      44.160  49.450  39.800  1.00  0.00            
ATOM    922  HZ  PHE    57      43.750  48.470  40.010  1.00  0.00            
ATOM    923  CE2 PHE    57      43.180  50.380  39.560  1.00  0.00            
ATOM    924  HE2 PHE    57      42.140  50.080  39.540  1.00  0.00            
ATOM    925  CD2 PHE    57      43.520  51.760  39.420  1.00  0.00            
ATOM    926  HD2 PHE    57      42.700  52.460  39.490  1.00  0.00            
ATOM    927  C   PHE    57      46.440  54.140  41.710  1.00  0.00            
ATOM    928  O   PHE    57      47.590  54.500  41.390  1.00  0.00            
ATOM    929  N   ARG    58      46.170  53.410  42.770  1.00  0.00            
ATOM    930  H   ARG    58      45.190  53.200  42.930  1.00  0.00            
ATOM    931  CA  ARG    58      47.180  53.020  43.900  1.00  0.00            
ATOM    932  HA  ARG    58      48.200  53.330  43.680  1.00  0.00            
ATOM    933  CB  ARG    58      46.740  53.640  45.290  1.00  0.00            
ATOM    934  HB2 ARG    58      46.670  54.720  45.160  1.00  0.00            
ATOM    935  HB3 ARG    58      45.730  53.320  45.540  1.00  0.00            
ATOM    936  CG  ARG    58      47.720  53.320  46.460  1.00  0.00            
ATOM    937  HG2 ARG    58      47.970  52.260  46.500  1.00  0.00            
ATOM    938  HG3 ARG    58      48.680  53.760  46.190  1.00  0.00            
ATOM    939  CD  ARG    58      47.180  53.660  47.850  1.00  0.00            
ATOM    940  HD2 ARG    58      46.230  53.150  48.010  1.00  0.00            
ATOM    941  HD3 ARG    58      47.870  53.400  48.650  1.00  0.00            
ATOM    942  NE  ARG    58      47.010  55.120  47.940  1.00  0.00            
ATOM    943  HE  ARG    58      46.100  55.530  47.820  1.00  0.00            
ATOM    944  CZ  ARG    58      47.840  56.100  48.210  1.00  0.00            
ATOM    945  NH1 ARG    58      47.540  57.380  48.110  1.00  0.00            
ATOM    946 1HH1 ARG    58      46.640  57.660  47.760  1.00  0.00            
ATOM    947 2HH1 ARG    58      48.290  57.990  48.390  1.00  0.00            
ATOM    948  NH2 ARG    58      49.090  55.850  48.530  1.00  0.00            
ATOM    949 1HH2 ARG    58      49.510  54.930  48.570  1.00  0.00            
ATOM    950 2HH2 ARG    58      49.690  56.660  48.540  1.00  0.00            
ATOM    951  C   ARG    58      47.450  51.480  43.980  1.00  0.00            
ATOM    952  O   ARG    58      46.470  50.740  44.230  1.00  0.00            
ATOM    953  N   TYR    59      48.710  51.050  43.820  1.00  0.00            
ATOM    954  H   TYR    59      49.400  51.780  43.720  1.00  0.00            
ATOM    955  CA  TYR    59      49.250  49.710  43.700  1.00  0.00            
ATOM    956  HA  TYR    59      48.430  49.050  44.000  1.00  0.00            
ATOM    957  CB  TYR    59      49.570  49.350  42.260  1.00  0.00            
ATOM    958  HB2 TYR    59      49.950  48.330  42.260  1.00  0.00            
ATOM    959  HB3 TYR    59      48.660  49.370  41.670  1.00  0.00            
ATOM    960  CG  TYR    59      50.550  50.300  41.550  1.00  0.00            
ATOM    961  CD1 TYR    59      51.970  50.250  41.750  1.00  0.00            
ATOM    962  HD1 TYR    59      52.320  49.490  42.430  1.00  0.00            
ATOM    963  CE1 TYR    59      52.820  51.200  41.150  1.00  0.00            
ATOM    964  HE1 TYR    59      53.900  51.130  41.190  1.00  0.00            
ATOM    965  CZ  TYR    59      52.250  52.220  40.360  1.00  0.00            
ATOM    966  OH  TYR    59      53.070  53.100  39.690  1.00  0.00            
ATOM    967  HH  TYR    59      54.010  52.950  39.790  1.00  0.00            
ATOM    968  CE2 TYR    59      50.860  52.300  40.190  1.00  0.00            
ATOM    969  HE2 TYR    59      50.590  53.120  39.530  1.00  0.00            
ATOM    970  CD2 TYR    59      50.020  51.390  40.830  1.00  0.00            
ATOM    971  HD2 TYR    59      48.950  51.540  40.710  1.00  0.00            
ATOM    972  C   TYR    59      50.390  49.580  44.660  1.00  0.00            
ATOM    973  O   TYR    59      51.140  50.530  44.790  1.00  0.00            
ATOM    974  N   GLY    60      50.650  48.470  45.260  1.00  0.00            
ATOM    975  H   GLY    60      49.960  47.750  45.090  1.00  0.00            
ATOM    976  CA  GLY    60      51.870  48.160  46.020  1.00  0.00            
ATOM    977  HA2 GLY    60      52.310  49.080  46.400  1.00  0.00            
ATOM    978  HA3 GLY    60      51.610  47.480  46.830  1.00  0.00            
ATOM    979  C   GLY    60      52.950  47.490  45.140  1.00  0.00            
ATOM    980  O   GLY    60      52.690  47.090  44.030  1.00  0.00            
ATOM    981  N   ARG    61      54.150  47.340  45.730  1.00  0.00            
ATOM    982  H   ARG    61      54.290  47.770  46.640  1.00  0.00            
ATOM    983  CA  ARG    61      55.220  46.500  45.280  1.00  0.00            
ATOM    984  HA  ARG    61      54.840  45.570  44.870  1.00  0.00            
ATOM    985  CB  ARG    61      56.060  47.180  44.240  1.00  0.00            
ATOM    986  HB2 ARG    61      56.080  48.250  44.470  1.00  0.00            
ATOM    987  HB3 ARG    61      57.050  46.740  44.140  1.00  0.00            
ATOM    988  CG  ARG    61      55.410  47.130  42.790  1.00  0.00            
ATOM    989  HG2 ARG    61      55.010  46.130  42.670  1.00  0.00            
ATOM    990  HG3 ARG    61      54.630  47.890  42.770  1.00  0.00            
ATOM    991  CD  ARG    61      56.510  47.490  41.750  1.00  0.00            
ATOM    992  HD2 ARG    61      57.330  46.780  41.780  1.00  0.00            
ATOM    993  HD3 ARG    61      56.100  47.490  40.740  1.00  0.00            
ATOM    994  NE  ARG    61      57.140  48.820  42.050  1.00  0.00            
ATOM    995  HE  ARG    61      57.830  48.820  42.780  1.00  0.00            
ATOM    996  CZ  ARG    61      56.870  49.980  41.430  1.00  0.00            
ATOM    997  NH1 ARG    61      57.350  51.170  41.800  1.00  0.00            
ATOM    998 1HH1 ARG    61      57.930  51.100  42.630  1.00  0.00            
ATOM    999 2HH1 ARG    61      57.140  51.990  41.260  1.00  0.00            
ATOM   1000  NH2 ARG    61      56.100  50.060  40.410  1.00  0.00            
ATOM   1001 1HH2 ARG    61      55.570  49.310  40.000  1.00  0.00            
ATOM   1002 2HH2 ARG    61      55.930  51.010  40.100  1.00  0.00            
ATOM   1003  C   ARG    61      56.250  46.260  46.470  1.00  0.00            
ATOM   1004  O   ARG    61      56.310  47.000  47.470  1.00  0.00            
ATOM   1005  N   GLU    62      57.110  45.250  46.450  1.00  0.00            
ATOM   1006  H   GLU    62      57.030  44.760  45.570  1.00  0.00            
ATOM   1007  CA  GLU    62      58.060  44.760  47.470  1.00  0.00            
ATOM   1008  HA  GLU    62      57.650  44.940  48.460  1.00  0.00            
ATOM   1009  CB  GLU    62      58.440  43.240  47.290  1.00  0.00            
ATOM   1010  HB2 GLU    62      58.940  43.080  46.330  1.00  0.00            
ATOM   1011  HB3 GLU    62      59.130  42.900  48.060  1.00  0.00            
ATOM   1012  CG  GLU    62      57.280  42.290  47.350  1.00  0.00            
ATOM   1013  HG2 GLU    62      57.440  41.230  47.140  1.00  0.00            
ATOM   1014  HG3 GLU    62      57.010  42.240  48.410  1.00  0.00            
ATOM   1015  CD  GLU    62      56.000  42.660  46.580  1.00  0.00            
ATOM   1016  OE1 GLU    62      54.880  42.480  47.090  1.00  0.00            
ATOM   1017  OE2 GLU    62      56.060  42.960  45.360  1.00  0.00            
ATOM   1018  C   GLU    62      59.360  45.550  47.470  1.00  0.00            
ATOM   1019  O   GLU    62      60.390  45.140  48.000  1.00  0.00            
ATOM   1020  N   ASP    63      59.370  46.730  46.890  1.00  0.00            
ATOM   1021  H   ASP    63      58.500  47.000  46.470  1.00  0.00            
ATOM   1022  CA  ASP    63      60.500  47.670  46.730  1.00  0.00            
ATOM   1023  HA  ASP    63      61.260  47.120  46.180  1.00  0.00            
ATOM   1024  CB  ASP    63      59.980  48.930  46.020  1.00  0.00            
ATOM   1025  HB2 ASP    63      59.140  49.320  46.600  1.00  0.00            
ATOM   1026  HB3 ASP    63      60.740  49.720  45.980  1.00  0.00            
ATOM   1027  CG  ASP    63      59.510  48.780  44.570  1.00  0.00            
ATOM   1028  OD1 ASP    63      59.550  47.640  44.070  1.00  0.00            
ATOM   1029  OD2 ASP    63      59.190  49.790  43.910  1.00  0.00            
ATOM   1030  C   ASP    63      61.220  48.090  47.980  1.00  0.00            
ATOM   1031  O   ASP    63      62.410  48.430  47.950  1.00  0.00            
ATOM   1032  N   LEU    64      60.550  48.060  49.120  1.00  0.00            
ATOM   1033  H   LEU    64      59.600  47.720  49.010  1.00  0.00            
ATOM   1034  CA  LEU    64      61.060  48.450  50.460  1.00  0.00            
ATOM   1035  HA  LEU    64      62.150  48.350  50.470  1.00  0.00            
ATOM   1036  CB  LEU    64      60.850  49.960  50.810  1.00  0.00            
ATOM   1037  HB2 LEU    64      59.830  50.130  51.160  1.00  0.00            
ATOM   1038  HB3 LEU    64      61.480  50.120  51.680  1.00  0.00            
ATOM   1039  CG  LEU    64      61.140  51.080  49.790  1.00  0.00            
ATOM   1040  HG  LEU    64      60.870  50.820  48.770  1.00  0.00            
ATOM   1041  CD1 LEU    64      60.310  52.360  50.070  1.00  0.00            
ATOM   1042 1HD1 LEU    64      60.340  52.470  51.150  1.00  0.00            
ATOM   1043 2HD1 LEU    64      60.830  53.190  49.590  1.00  0.00            
ATOM   1044 3HD1 LEU    64      59.300  52.110  49.730  1.00  0.00            
ATOM   1045  CD2 LEU    64      62.630  51.270  49.790  1.00  0.00            
ATOM   1046 1HD2 LEU    64      62.810  52.100  49.110  1.00  0.00            
ATOM   1047 2HD2 LEU    64      62.930  51.570  50.800  1.00  0.00            
ATOM   1048 3HD2 LEU    64      63.100  50.330  49.490  1.00  0.00            
ATOM   1049  C   LEU    64      60.510  47.570  51.570  1.00  0.00            
ATOM   1050  O   LEU    64      59.390  47.150  51.490  1.00  0.00            
ATOM   1051  N   ASP    65      61.350  47.380  52.610  1.00  0.00            
ATOM   1052  H   ASP    65      62.170  47.960  52.710  1.00  0.00            
ATOM   1053  CA  ASP    65      60.970  46.410  53.590  1.00  0.00            
ATOM   1054  HA  ASP    65      60.460  45.630  53.040  1.00  0.00            
ATOM   1055  CB  ASP    65      62.300  45.780  54.160  1.00  0.00            
ATOM   1056  HB2 ASP    65      62.090  44.940  54.820  1.00  0.00            
ATOM   1057  HB3 ASP    65      62.760  45.400  53.250  1.00  0.00            
ATOM   1058  CG  ASP    65      63.280  46.730  54.920  1.00  0.00            
ATOM   1059  OD1 ASP    65      63.910  47.620  54.260  1.00  0.00            
ATOM   1060  OD2 ASP    65      63.610  46.540  56.110  1.00  0.00            
ATOM   1061  C   ASP    65      60.010  46.930  54.700  1.00  0.00            
ATOM   1062  O   ASP    65      59.610  46.070  55.530  1.00  0.00            
ATOM   1063  N   VAL    66      59.540  48.190  54.670  1.00  0.00            
ATOM   1064  H   VAL    66      59.960  48.850  54.030  1.00  0.00            
ATOM   1065  CA  VAL    66      58.600  48.730  55.670  1.00  0.00            
ATOM   1066  HA  VAL    66      59.190  48.580  56.580  1.00  0.00            
ATOM   1067  CB  VAL    66      58.430  50.190  55.500  1.00  0.00            
ATOM   1068  HB  VAL    66      59.410  50.640  55.400  1.00  0.00            
ATOM   1069  CG1 VAL    66      57.690  50.520  54.190  1.00  0.00            
ATOM   1070 1HG1 VAL    66      57.570  51.590  54.070  1.00  0.00            
ATOM   1071 2HG1 VAL    66      58.230  50.150  53.310  1.00  0.00            
ATOM   1072 3HG1 VAL    66      56.760  49.960  54.240  1.00  0.00            
ATOM   1073  CG2 VAL    66      57.590  50.960  56.520  1.00  0.00            
ATOM   1074 1HG2 VAL    66      56.510  50.990  56.370  1.00  0.00            
ATOM   1075 2HG2 VAL    66      57.810  50.830  57.580  1.00  0.00            
ATOM   1076 3HG2 VAL    66      57.910  51.990  56.360  1.00  0.00            
ATOM   1077  C   VAL    66      57.290  47.970  55.780  1.00  0.00            
ATOM   1078  O   VAL    66      56.490  48.100  56.680  1.00  0.00            
ATOM   1079  N2  6FC    67      56.910  47.230  54.780  1.00  0.00            
ATOM   1080  H6  6FC    67      57.430  47.260  53.910  1.00  0.00            
ATOM   1081  C1  6FC    67      55.710  46.420  54.640  1.00  0.00            
ATOM   1082  C2  6FC    67      56.050  45.220  53.860  1.00  0.00            
ATOM   1083  S1  6FC    67      56.390  45.430  52.030  1.00  0.00            
ATOM   1084  C3  6FC    67      57.170  43.940  51.720  1.00  0.00            
ATOM   1085  C4  6FC    67      58.510  43.850  51.680  1.00  0.00            
ATOM   1086  C6  6FC    67      59.090  42.540  51.480  1.00  0.00            
ATOM   1087  N1  6FC    67      58.330  41.420  51.240  1.00  0.00            
ATOM   1088  C7  6FC    67      56.980  41.530  51.340  1.00  0.00            
ATOM   1089  C5  6FC    67      56.400  42.810  51.350  1.00  0.00            
ATOM   1090  H5  6FC    67      55.330  42.980  51.340  1.00  0.00            
ATOM   1091  C8  6FC    67      55.970  40.390  50.980  1.00  0.00            
ATOM   1092  F1  6FC    67      54.710  40.530  51.570  1.00  0.00            
ATOM   1093  F2  6FC    67      56.450  39.140  51.270  1.00  0.00            
ATOM   1094  F3  6FC    67      55.750  40.450  49.640  1.00  0.00            
ATOM   1095  C9  6FC    67      60.620  42.420  51.460  1.00  0.00            
ATOM   1096  F4  6FC    67      61.200  42.640  50.210  1.00  0.00            
ATOM   1097  F5  6FC    67      61.180  43.250  52.380  1.00  0.00            
ATOM   1098  F6  6FC    67      61.060  41.100  51.830  1.00  0.00            
ATOM   1099  H4  6FC    67      59.110  44.740  51.840  1.00  0.00            
ATOM   1100  H2  6FC    67      55.250  44.510  54.080  1.00  0.00            
ATOM   1101  H3  6FC    67      56.860  44.750  54.430  1.00  0.00            
ATOM   1102  H1  6FC    67      55.580  46.060  55.660  1.00  0.00            
ATOM   1103  C10 6FC    67      54.470  47.280  54.210  1.00  0.00            
ATOM   1104  O1  6FC    67      53.710  46.930  53.330  1.00  0.00            
ATOM   1105  N   GLY    68      54.200  48.370  54.940  1.00  0.00            
ATOM   1106  H   GLY    68      54.900  48.630  55.620  1.00  0.00            
ATOM   1107  CA  GLY    68      53.050  49.330  54.720  1.00  0.00            
ATOM   1108  HA2 GLY    68      52.090  48.840  54.540  1.00  0.00            
ATOM   1109  HA3 GLY    68      53.000  50.010  55.570  1.00  0.00            
ATOM   1110  C   GLY    68      53.160  50.220  53.440  1.00  0.00            
ATOM   1111  O   GLY    68      52.860  51.400  53.450  1.00  0.00            
ATOM   1112  N   LEU    69      53.720  49.690  52.330  1.00  0.00            
ATOM   1113  H   LEU    69      53.980  48.720  52.470  1.00  0.00            
ATOM   1114  CA  LEU    69      54.220  50.390  51.100  1.00  0.00            
ATOM   1115  HA  LEU    69      54.410  51.430  51.390  1.00  0.00            
ATOM   1116  CB  LEU    69      55.640  49.830  50.700  1.00  0.00            
ATOM   1117  HB2 LEU    69      56.380  50.040  51.470  1.00  0.00            
ATOM   1118  HB3 LEU    69      55.530  48.750  50.610  1.00  0.00            
ATOM   1119  CG  LEU    69      56.210  50.450  49.370  1.00  0.00            
ATOM   1120  HG  LEU    69      55.480  50.340  48.570  1.00  0.00            
ATOM   1121  CD1 LEU    69      56.380  51.940  49.480  1.00  0.00            
ATOM   1122 1HD1 LEU    69      56.740  52.400  48.550  1.00  0.00            
ATOM   1123 2HD1 LEU    69      55.470  52.460  49.770  1.00  0.00            
ATOM   1124 3HD1 LEU    69      57.060  52.230  50.280  1.00  0.00            
ATOM   1125  CD2 LEU    69      57.540  49.870  48.930  1.00  0.00            
ATOM   1126 1HD2 LEU    69      57.990  50.590  48.240  1.00  0.00            
ATOM   1127 2HD2 LEU    69      58.160  49.720  49.810  1.00  0.00            
ATOM   1128 3HD2 LEU    69      57.400  48.870  48.520  1.00  0.00            
ATOM   1129  C   LEU    69      53.210  50.490  49.880  1.00  0.00            
ATOM   1130  O   LEU    69      52.620  49.540  49.530  1.00  0.00            
ATOM   1131  N   THR    70      53.040  51.640  49.200  1.00  0.00            
ATOM   1132  H   THR    70      53.530  52.420  49.610  1.00  0.00            
ATOM   1133  CA  THR    70      52.220  51.760  48.040  1.00  0.00            
ATOM   1134  HA  THR    70      52.310  50.790  47.550  1.00  0.00            
ATOM   1135  CB  THR    70      50.780  52.190  48.300  1.00  0.00            
ATOM   1136  HB  THR    70      50.290  52.370  47.340  1.00  0.00            
ATOM   1137  CG2 THR    70      49.950  51.230  49.170  1.00  0.00            
ATOM   1138 1HG2 THR    70      48.870  51.360  49.180  1.00  0.00            
ATOM   1139 2HG2 THR    70      50.150  50.220  48.800  1.00  0.00            
ATOM   1140 3HG2 THR    70      50.290  51.300  50.210  1.00  0.00            
ATOM   1141  OG1 THR    70      50.670  53.410  48.950  1.00  0.00            
ATOM   1142  HG1 THR    70      51.070  53.390  49.820  1.00  0.00            
ATOM   1143  C   THR    70      52.790  52.710  47.010  1.00  0.00            
ATOM   1144  O   THR    70      53.410  53.660  47.390  1.00  0.00            
ATOM   1145  N   PHE    71      52.440  52.630  45.760  1.00  0.00            
ATOM   1146  H   PHE    71      51.970  51.790  45.450  1.00  0.00            
ATOM   1147  CA  PHE    71      52.820  53.560  44.710  1.00  0.00            
ATOM   1148  HA  PHE    71      53.320  54.460  45.070  1.00  0.00            
ATOM   1149  CB  PHE    71      53.810  52.820  43.810  1.00  0.00            
ATOM   1150  HB2 PHE    71      53.260  51.920  43.540  1.00  0.00            
ATOM   1151  HB3 PHE    71      53.980  53.350  42.870  1.00  0.00            
ATOM   1152  CG  PHE    71      55.120  52.490  44.530  1.00  0.00            
ATOM   1153  CD1 PHE    71      56.060  53.550  44.630  1.00  0.00            
ATOM   1154  HD1 PHE    71      55.880  54.540  44.230  1.00  0.00            
ATOM   1155  CE1 PHE    71      57.370  53.220  45.080  1.00  0.00            
ATOM   1156  HE1 PHE    71      58.050  54.060  45.100  1.00  0.00            
ATOM   1157  CZ  PHE    71      57.700  51.970  45.570  1.00  0.00            
ATOM   1158  HZ  PHE    71      58.640  51.640  45.980  1.00  0.00            
ATOM   1159  CE2 PHE    71      56.680  50.960  45.540  1.00  0.00            
ATOM   1160  HE2 PHE    71      56.920  49.990  45.940  1.00  0.00            
ATOM   1161  CD2 PHE    71      55.400  51.190  44.950  1.00  0.00            
ATOM   1162  HD2 PHE    71      54.690  50.380  44.930  1.00  0.00            
ATOM   1163  C   PHE    71      51.560  53.900  43.960  1.00  0.00            
ATOM   1164  O   PHE    71      50.550  53.200  44.030  1.00  0.00            
ATOM   1165  N   ARG    72      51.560  55.100  43.380  1.00  0.00            
ATOM   1166  H   ARG    72      52.440  55.590  43.260  1.00  0.00            
ATOM   1167  CA  ARG    72      50.370  55.570  42.600  1.00  0.00            
ATOM   1168  HA  ARG    72      49.910  54.700  42.140  1.00  0.00            
ATOM   1169  CB  ARG    72      49.350  56.270  43.530  1.00  0.00            
ATOM   1170  HB2 ARG    72      48.540  56.580  42.860  1.00  0.00            
ATOM   1171  HB3 ARG    72      48.840  55.610  44.230  1.00  0.00            
ATOM   1172  CG  ARG    72      49.840  57.590  44.220  1.00  0.00            
ATOM   1173  HG2 ARG    72      50.670  57.270  44.860  1.00  0.00            
ATOM   1174  HG3 ARG    72      50.220  58.340  43.520  1.00  0.00            
ATOM   1175  CD  ARG    72      48.740  58.160  45.100  1.00  0.00            
ATOM   1176  HD2 ARG    72      47.990  58.630  44.460  1.00  0.00            
ATOM   1177  HD3 ARG    72      48.190  57.330  45.550  1.00  0.00            
ATOM   1178  NE  ARG    72      49.270  59.000  46.160  1.00  0.00            
ATOM   1179  HE  ARG    72      50.010  58.710  46.790  1.00  0.00            
ATOM   1180  CZ  ARG    72      48.850  60.200  46.560  1.00  0.00            
ATOM   1181  NH1 ARG    72      47.890  60.760  46.010  1.00  0.00            
ATOM   1182 1HH1 ARG    72      47.200  60.270  45.460  1.00  0.00            
ATOM   1183 2HH1 ARG    72      47.690  61.700  46.320  1.00  0.00            
ATOM   1184  NH2 ARG    72      49.560  60.920  47.360  1.00  0.00            
ATOM   1185 1HH2 ARG    72      50.330  60.450  47.810  1.00  0.00            
ATOM   1186 2HH2 ARG    72      49.350  61.910  47.400  1.00  0.00            
ATOM   1187  C   ARG    72      50.720  56.360  41.430  1.00  0.00            
ATOM   1188  O   ARG    72      51.770  56.960  41.330  1.00  0.00            
ATOM   1189  N   LYS    73      49.740  56.300  40.480  1.00  0.00            
ATOM   1190  H   LYS    73      48.900  55.760  40.660  1.00  0.00            
ATOM   1191  CA  LYS    73      49.790  57.120  39.240  1.00  0.00            
ATOM   1192  HA  LYS    73      50.540  57.920  39.280  1.00  0.00            
ATOM   1193  CB  LYS    73      50.200  56.290  38.020  1.00  0.00            
ATOM   1194  HB2 LYS    73      49.600  55.390  37.880  1.00  0.00            
ATOM   1195  HB3 LYS    73      50.060  56.930  37.150  1.00  0.00            
ATOM   1196  CG  LYS    73      51.630  55.810  38.170  1.00  0.00            
ATOM   1197  HG2 LYS    73      52.210  56.560  38.710  1.00  0.00            
ATOM   1198  HG3 LYS    73      51.480  54.900  38.770  1.00  0.00            
ATOM   1199  CD  LYS    73      52.320  55.420  36.840  1.00  0.00            
ATOM   1200  HD2 LYS    73      51.820  54.620  36.290  1.00  0.00            
ATOM   1201  HD3 LYS    73      52.350  56.310  36.210  1.00  0.00            
ATOM   1202  CE  LYS    73      53.670  55.000  37.190  1.00  0.00            
ATOM   1203  HE2 LYS    73      54.160  55.790  37.760  1.00  0.00            
ATOM   1204  HE3 LYS    73      53.670  54.060  37.730  1.00  0.00            
ATOM   1205  NZ  LYS    73      54.580  54.780  36.050  1.00  0.00            
ATOM   1206  HZ1 LYS    73      55.490  54.470  36.340  1.00  0.00            
ATOM   1207  HZ2 LYS    73      54.370  54.080  35.360  1.00  0.00            
ATOM   1208  HZ3 LYS    73      54.760  55.640  35.550  1.00  0.00            
ATOM   1209  C   LYS    73      48.450  57.860  38.980  1.00  0.00            
ATOM   1210  O   LYS    73      47.390  57.370  39.230  1.00  0.00            
ATOM   1211  N   ASP    74      48.510  59.020  38.430  1.00  0.00            
ATOM   1212  H   ASP    74      49.370  59.550  38.530  1.00  0.00            
ATOM   1213  CA  ASP    74      47.270  59.770  38.160  1.00  0.00            
ATOM   1214  HA  ASP    74      46.650  59.700  39.060  1.00  0.00            
ATOM   1215  CB  ASP    74      47.420  61.290  38.120  1.00  0.00            
ATOM   1216  HB2 ASP    74      46.510  61.900  38.080  1.00  0.00            
ATOM   1217  HB3 ASP    74      47.960  61.550  39.040  1.00  0.00            
ATOM   1218  CG  ASP    74      48.260  61.760  36.950  1.00  0.00            
ATOM   1219  OD1 ASP    74      48.730  60.980  36.080  1.00  0.00            
ATOM   1220  OD2 ASP    74      48.410  63.010  36.870  1.00  0.00            
ATOM   1221  C   ASP    74      46.300  59.260  37.060  1.00  0.00            
ATOM   1222  O   ASP    74      46.800  58.700  36.060  1.00  0.00            
ATOM   1223  N   LEU    75      44.970  59.450  37.170  1.00  0.00            
ATOM   1224  H   LEU    75      44.710  59.940  38.010  1.00  0.00            
ATOM   1225  CA  LEU    75      43.980  59.290  36.100  1.00  0.00            
ATOM   1226  HA  LEU    75      44.520  58.960  35.210  1.00  0.00            
ATOM   1227  CB  LEU    75      42.870  58.360  36.620  1.00  0.00            
ATOM   1228  HB2 LEU    75      42.420  58.910  37.440  1.00  0.00            
ATOM   1229  HB3 LEU    75      42.090  58.290  35.860  1.00  0.00            
ATOM   1230  CG  LEU    75      43.400  56.970  36.890  1.00  0.00            
ATOM   1231  HG  LEU    75      44.360  56.970  37.410  1.00  0.00            
ATOM   1232  CD1 LEU    75      42.560  56.190  37.910  1.00  0.00            
ATOM   1233 1HD1 LEU    75      43.100  55.320  38.300  1.00  0.00            
ATOM   1234 2HD1 LEU    75      42.490  56.840  38.780  1.00  0.00            
ATOM   1235 3HD1 LEU    75      41.640  55.750  37.530  1.00  0.00            
ATOM   1236  CD2 LEU    75      43.500  56.090  35.630  1.00  0.00            
ATOM   1237 1HD2 LEU    75      44.060  56.540  34.810  1.00  0.00            
ATOM   1238 2HD2 LEU    75      44.070  55.200  35.900  1.00  0.00            
ATOM   1239 3HD2 LEU    75      42.530  55.730  35.280  1.00  0.00            
ATOM   1240  C   LEU    75      43.490  60.700  35.680  1.00  0.00            
ATOM   1241  O   LEU    75      43.000  60.890  34.560  1.00  0.00            
ATOM   1242  N   PHE    76      43.520  61.670  36.570  1.00  0.00            
ATOM   1243  H   PHE    76      43.780  61.440  37.520  1.00  0.00            
ATOM   1244  CA  PHE    76      43.150  63.110  36.310  1.00  0.00            
ATOM   1245  HA  PHE    76      43.620  63.450  35.390  1.00  0.00            
ATOM   1246  CB  PHE    76      41.580  63.180  36.200  1.00  0.00            
ATOM   1247  HB2 PHE    76      41.280  62.920  35.190  1.00  0.00            
ATOM   1248  HB3 PHE    76      41.020  62.410  36.730  1.00  0.00            
ATOM   1249  CG  PHE    76      40.940  64.530  36.590  1.00  0.00            
ATOM   1250  CD1 PHE    76      41.070  65.670  35.770  1.00  0.00            
ATOM   1251  HD1 PHE    76      41.510  65.690  34.780  1.00  0.00            
ATOM   1252  CE1 PHE    76      40.670  66.930  36.260  1.00  0.00            
ATOM   1253  HE1 PHE    76      40.770  67.810  35.640  1.00  0.00            
ATOM   1254  CZ  PHE    76      40.200  66.960  37.560  1.00  0.00            
ATOM   1255  HZ  PHE    76      39.910  67.890  38.040  1.00  0.00            
ATOM   1256  CE2 PHE    76      40.030  65.880  38.420  1.00  0.00            
ATOM   1257  HE2 PHE    76      39.710  66.040  39.440  1.00  0.00            
ATOM   1258  CD2 PHE    76      40.360  64.650  37.870  1.00  0.00            
ATOM   1259  HD2 PHE    76      40.340  63.850  38.600  1.00  0.00            
ATOM   1260  C   PHE    76      43.700  64.070  37.370  1.00  0.00            
ATOM   1261  O   PHE    76      43.890  63.660  38.520  1.00  0.00            
ATOM   1262  N   VAL    77      43.970  65.340  36.990  1.00  0.00            
ATOM   1263  H   VAL    77      43.730  65.650  36.060  1.00  0.00            
ATOM   1264  CA  VAL    77      44.390  66.400  37.820  1.00  0.00            
ATOM   1265  HA  VAL    77      44.040  66.110  38.810  1.00  0.00            
ATOM   1266  CB  VAL    77      45.940  66.500  37.870  1.00  0.00            
ATOM   1267  HB  VAL    77      46.390  65.530  38.100  1.00  0.00            
ATOM   1268  CG1 VAL    77      46.520  66.910  36.500  1.00  0.00            
ATOM   1269 1HG1 VAL    77      46.420  67.970  36.280  1.00  0.00            
ATOM   1270 2HG1 VAL    77      47.600  66.760  36.500  1.00  0.00            
ATOM   1271 3HG1 VAL    77      46.000  66.430  35.670  1.00  0.00            
ATOM   1272  CG2 VAL    77      46.430  67.650  38.830  1.00  0.00            
ATOM   1273 1HG2 VAL    77      46.150  68.660  38.510  1.00  0.00            
ATOM   1274 2HG2 VAL    77      46.010  67.430  39.810  1.00  0.00            
ATOM   1275 3HG2 VAL    77      47.510  67.690  38.930  1.00  0.00            
ATOM   1276  C   VAL    77      43.750  67.810  37.480  1.00  0.00            
ATOM   1277  O   VAL    77      43.650  68.160  36.290  1.00  0.00            
ATOM   1278  N   ALA    78      43.400  68.600  38.510  1.00  0.00            
ATOM   1279  H   ALA    78      43.660  68.240  39.410  1.00  0.00            
ATOM   1280  CA  ALA    78      42.960  70.010  38.490  1.00  0.00            
ATOM   1281  HA  ALA    78      42.990  70.400  37.470  1.00  0.00            
ATOM   1282  CB  ALA    78      41.490  70.140  38.940  1.00  0.00            
ATOM   1283  HB1 ALA    78      41.090  71.150  39.000  1.00  0.00            
ATOM   1284  HB2 ALA    78      40.940  69.750  38.080  1.00  0.00            
ATOM   1285  HB3 ALA    78      41.200  69.620  39.850  1.00  0.00            
ATOM   1286  C   ALA    78      44.000  70.810  39.280  1.00  0.00            
ATOM   1287  O   ALA    78      44.540  70.360  40.280  1.00  0.00            
ATOM   1288  N   ASN    79      44.240  72.060  38.910  1.00  0.00            
ATOM   1289  H   ASN    79      43.650  72.380  38.150  1.00  0.00            
ATOM   1290  CA  ASN    79      45.290  72.960  39.510  1.00  0.00            
ATOM   1291  HA  ASN    79      45.400  72.600  40.530  1.00  0.00            
ATOM   1292  CB  ASN    79      46.690  72.720  38.940  1.00  0.00            
ATOM   1293  HB2 ASN    79      47.390  73.390  39.440  1.00  0.00            
ATOM   1294  HB3 ASN    79      46.990  71.690  39.150  1.00  0.00            
ATOM   1295  CG  ASN    79      46.900  72.990  37.420  1.00  0.00            
ATOM   1296  OD1 ASN    79      46.390  72.180  36.550  1.00  0.00            
ATOM   1297  ND2 ASN    79      47.620  74.040  37.030  1.00  0.00            
ATOM   1298 1HD2 ASN    79      47.590  74.150  36.030  1.00  0.00            
ATOM   1299 2HD2 ASN    79      47.880  74.710  37.740  1.00  0.00            
ATOM   1300  C   ASN    79      44.960  74.460  39.560  1.00  0.00            
ATOM   1301  O   ASN    79      44.480  75.020  38.590  1.00  0.00            
ATOM   1302  N   VAL    80      45.180  75.150  40.670  1.00  0.00            
ATOM   1303  H   VAL    80      45.520  74.640  41.460  1.00  0.00            
ATOM   1304  CA  VAL    80      44.970  76.630  40.850  1.00  0.00            
ATOM   1305  HA  VAL    80      45.020  77.050  39.840  1.00  0.00            
ATOM   1306  CB  VAL    80      43.440  76.820  41.200  1.00  0.00            
ATOM   1307  HB  VAL    80      42.940  76.210  40.440  1.00  0.00            
ATOM   1308  CG1 VAL    80      43.010  76.370  42.650  1.00  0.00            
ATOM   1309 1HG1 VAL    80      41.930  76.300  42.730  1.00  0.00            
ATOM   1310 2HG1 VAL    80      43.250  75.320  42.770  1.00  0.00            
ATOM   1311 3HG1 VAL    80      43.380  77.040  43.430  1.00  0.00            
ATOM   1312  CG2 VAL    80      42.980  78.230  41.000  1.00  0.00            
ATOM   1313 1HG2 VAL    80      43.250  78.470  39.970  1.00  0.00            
ATOM   1314 2HG2 VAL    80      41.890  78.220  41.100  1.00  0.00            
ATOM   1315 3HG2 VAL    80      43.350  78.960  41.720  1.00  0.00            
ATOM   1316  C   VAL    80      45.950  77.260  41.740  1.00  0.00            
ATOM   1317  O   VAL    80      46.370  76.710  42.720  1.00  0.00            
ATOM   1318  N   GLN    81      46.240  78.460  41.370  1.00  0.00            
ATOM   1319  H   GLN    81      46.080  78.670  40.400  1.00  0.00            
ATOM   1320  CA  GLN    81      46.950  79.390  42.230  1.00  0.00            
ATOM   1321  HA  GLN    81      47.500  78.930  43.050  1.00  0.00            
ATOM   1322  CB  GLN    81      47.750  80.290  41.320  1.00  0.00            
ATOM   1323  HB2 GLN    81      48.550  79.630  40.980  1.00  0.00            
ATOM   1324  HB3 GLN    81      47.160  80.670  40.490  1.00  0.00            
ATOM   1325  CG  GLN    81      48.440  81.420  42.030  1.00  0.00            
ATOM   1326  HG2 GLN    81      47.800  82.090  42.610  1.00  0.00            
ATOM   1327  HG3 GLN    81      49.250  81.130  42.700  1.00  0.00            
ATOM   1328  CD  GLN    81      49.020  82.180  40.870  1.00  0.00            
ATOM   1329  OE1 GLN    81      50.000  81.770  40.240  1.00  0.00            
ATOM   1330  NE2 GLN    81      48.690  83.480  40.740  1.00  0.00            
ATOM   1331 1HE2 GLN    81      48.950  83.990  39.900  1.00  0.00            
ATOM   1332 2HE2 GLN    81      47.890  83.760  41.290  1.00  0.00            
ATOM   1333  C   GLN    81      45.870  80.160  43.000  1.00  0.00            
ATOM   1334  O   GLN    81      44.980  80.860  42.400  1.00  0.00            
ATOM   1335  N   SER    82      45.900  80.070  44.360  1.00  0.00            
ATOM   1336  H   SER    82      46.590  79.450  44.780  1.00  0.00            
ATOM   1337  CA  SER    82      44.900  80.880  45.210  1.00  0.00            
ATOM   1338  HA  SER    82      43.910  81.100  44.800  1.00  0.00            
ATOM   1339  CB  SER    82      44.580  80.280  46.560  1.00  0.00            
ATOM   1340  HB2 SER    82      45.410  80.530  47.220  1.00  0.00            
ATOM   1341  HB3 SER    82      43.610  80.680  46.860  1.00  0.00            
ATOM   1342  OG  SER    82      44.330  78.970  46.620  1.00  0.00            
ATOM   1343  HG  SER    82      43.470  78.710  46.270  1.00  0.00            
ATOM   1344  C   SER    82      45.450  82.330  45.370  1.00  0.00            
ATOM   1345  O   SER    82      44.660  83.290  45.460  1.00  0.00            
ATOM   1346  N   PHE    83      46.740  82.570  45.420  1.00  0.00            
ATOM   1347  H   PHE    83      47.290  81.740  45.250  1.00  0.00            
ATOM   1348  CA  PHE    83      47.410  83.930  45.410  1.00  0.00            
ATOM   1349  HA  PHE    83      46.730  84.680  45.000  1.00  0.00            
ATOM   1350  CB  PHE    83      47.570  84.400  46.900  1.00  0.00            
ATOM   1351  HB2 PHE    83      46.660  84.090  47.420  1.00  0.00            
ATOM   1352  HB3 PHE    83      48.370  83.790  47.310  1.00  0.00            
ATOM   1353  CG  PHE    83      47.650  85.930  46.940  1.00  0.00            
ATOM   1354  CD1 PHE    83      46.440  86.690  46.870  1.00  0.00            
ATOM   1355  HD1 PHE    83      45.500  86.170  46.900  1.00  0.00            
ATOM   1356  CE1 PHE    83      46.530  88.050  46.880  1.00  0.00            
ATOM   1357  HE1 PHE    83      45.660  88.660  47.090  1.00  0.00            
ATOM   1358  CZ  PHE    83      47.780  88.670  46.960  1.00  0.00            
ATOM   1359  HZ  PHE    83      47.790  89.750  46.960  1.00  0.00            
ATOM   1360  CE2 PHE    83      48.990  87.910  46.920  1.00  0.00            
ATOM   1361  HE2 PHE    83      49.970  88.370  46.930  1.00  0.00            
ATOM   1362  CD2 PHE    83      48.910  86.530  46.870  1.00  0.00            
ATOM   1363  HD2 PHE    83      49.820  85.950  46.980  1.00  0.00            
ATOM   1364  C   PHE    83      48.710  83.920  44.530  1.00  0.00            
ATOM   1365  O   PHE    83      49.480  82.980  44.550  1.00  0.00            
ATOM   1366  N   PRO    84      48.920  84.970  43.700  1.00  0.00            
ATOM   1367  CD  PRO    84      50.220  85.180  43.010  1.00  0.00            
ATOM   1368  HD2 PRO    84      50.490  84.350  42.360  1.00  0.00            
ATOM   1369  HD3 PRO    84      50.990  85.020  43.770  1.00  0.00            
ATOM   1370  CG  PRO    84      50.140  86.620  42.440  1.00  0.00            
ATOM   1371  HG2 PRO    84      50.670  86.660  41.500  1.00  0.00            
ATOM   1372  HG3 PRO    84      50.670  87.300  43.110  1.00  0.00            
ATOM   1373  CB  PRO    84      48.710  86.970  42.220  1.00  0.00            
ATOM   1374  HB2 PRO    84      48.460  86.630  41.220  1.00  0.00            
ATOM   1375  HB3 PRO    84      48.390  88.010  42.310  1.00  0.00            
ATOM   1376  CA  PRO    84      47.960  86.030  43.270  1.00  0.00            
ATOM   1377  HA  PRO    84      47.920  86.680  44.150  1.00  0.00            
ATOM   1378  C   PRO    84      46.620  85.480  42.640  1.00  0.00            
ATOM   1379  O   PRO    84      46.590  84.240  42.420  1.00  0.00            
ATOM   1380  N   PRO    85      45.590  86.350  42.470  1.00  0.00            
ATOM   1381  CD  PRO    85      45.440  87.610  43.200  1.00  0.00            
ATOM   1382  HD2 PRO    85      45.980  88.340  42.600  1.00  0.00            
ATOM   1383  HD3 PRO    85      45.870  87.640  44.200  1.00  0.00            
ATOM   1384  CG  PRO    85      43.940  87.940  43.240  1.00  0.00            
ATOM   1385  HG2 PRO    85      43.830  89.020  43.270  1.00  0.00            
ATOM   1386  HG3 PRO    85      43.350  87.530  44.060  1.00  0.00            
ATOM   1387  CB  PRO    85      43.420  87.280  41.920  1.00  0.00            
ATOM   1388  HB2 PRO    85      43.720  87.790  41.010  1.00  0.00            
ATOM   1389  HB3 PRO    85      42.340  87.140  41.870  1.00  0.00            
ATOM   1390  CA  PRO    85      44.310  86.010  41.840  1.00  0.00            
ATOM   1391  HA  PRO    85      43.940  85.170  42.430  1.00  0.00            
ATOM   1392  C   PRO    85      44.470  85.530  40.380  1.00  0.00            
ATOM   1393  O   PRO    85      44.970  86.220  39.480  1.00  0.00            
ATOM   1394  N   ALA    86      44.130  84.230  40.180  1.00  0.00            
ATOM   1395  H   ALA    86      43.640  83.730  40.910  1.00  0.00            
ATOM   1396  CA  ALA    86      44.340  83.510  38.940  1.00  0.00            
ATOM   1397  HA  ALA    86      45.300  83.650  38.450  1.00  0.00            
ATOM   1398  CB  ALA    86      44.210  82.050  39.260  1.00  0.00            
ATOM   1399  HB1 ALA    86      43.240  81.890  39.730  1.00  0.00            
ATOM   1400  HB2 ALA    86      44.150  81.530  38.300  1.00  0.00            
ATOM   1401  HB3 ALA    86      45.040  81.740  39.890  1.00  0.00            
ATOM   1402  C   ALA    86      43.230  83.920  37.960  1.00  0.00            
ATOM   1403  O   ALA    86      42.060  83.870  38.340  1.00  0.00            
ATOM   1404  N   PRO    87      43.470  84.280  36.740  1.00  0.00            
ATOM   1405  CD  PRO    87      44.850  84.170  36.110  1.00  0.00            
ATOM   1406  HD2 PRO    87      45.320  83.210  36.330  1.00  0.00            
ATOM   1407  HD3 PRO    87      45.460  85.030  36.380  1.00  0.00            
ATOM   1408  CG  PRO    87      44.550  84.180  34.550  1.00  0.00            
ATOM   1409  HG2 PRO    87      44.320  83.170  34.210  1.00  0.00            
ATOM   1410  HG3 PRO    87      45.420  84.620  34.060  1.00  0.00            
ATOM   1411  CB  PRO    87      43.310  85.090  34.540  1.00  0.00            
ATOM   1412  HB2 PRO    87      42.700  85.000  33.640  1.00  0.00            
ATOM   1413  HB3 PRO    87      43.570  86.140  34.660  1.00  0.00            
ATOM   1414  CA  PRO    87      42.490  84.560  35.730  1.00  0.00            
ATOM   1415  HA  PRO    87      41.910  85.440  36.010  1.00  0.00            
ATOM   1416  C   PRO    87      41.540  83.380  35.460  1.00  0.00            
ATOM   1417  O   PRO    87      41.980  82.210  35.340  1.00  0.00            
ATOM   1418  N   GLU    88      40.300  83.720  35.270  1.00  0.00            
ATOM   1419  H   GLU    88      40.020  84.680  35.410  1.00  0.00            
ATOM   1420  CA  GLU    88      39.110  82.820  35.300  1.00  0.00            
ATOM   1421  HA  GLU    88      38.210  83.420  35.140  1.00  0.00            
ATOM   1422  CB  GLU    88      39.070  81.880  34.090  1.00  0.00            
ATOM   1423  HB2 GLU    88      39.990  81.280  34.080  1.00  0.00            
ATOM   1424  HB3 GLU    88      38.330  81.090  34.240  1.00  0.00            
ATOM   1425  CG  GLU    88      38.830  82.580  32.730  1.00  0.00            
ATOM   1426  HG2 GLU    88      39.470  83.450  32.580  1.00  0.00            
ATOM   1427  HG3 GLU    88      39.100  81.840  31.980  1.00  0.00            
ATOM   1428  CD  GLU    88      37.390  83.190  32.670  1.00  0.00            
ATOM   1429  OE1 GLU    88      36.420  82.400  32.630  1.00  0.00            
ATOM   1430  OE2 GLU    88      37.310  84.480  32.730  1.00  0.00            
ATOM   1431  C   GLU    88      38.870  82.020  36.630  1.00  0.00            
ATOM   1432  O   GLU    88      37.790  81.970  37.250  1.00  0.00            
ATOM   1433  N   ASP    89      39.870  81.260  37.090  1.00  0.00            
ATOM   1434  H   ASP    89      40.730  81.380  36.570  1.00  0.00            
ATOM   1435  CA  ASP    89      39.770  80.310  38.300  1.00  0.00            
ATOM   1436  HA  ASP    89      38.900  79.640  38.260  1.00  0.00            
ATOM   1437  CB  ASP    89      41.030  79.410  38.390  1.00  0.00            
ATOM   1438  HB2 ASP    89      41.910  80.040  38.520  1.00  0.00            
ATOM   1439  HB3 ASP    89      40.890  78.800  39.280  1.00  0.00            
ATOM   1440  CG  ASP    89      41.370  78.630  37.080  1.00  0.00            
ATOM   1441  OD1 ASP    89      40.490  77.790  36.650  1.00  0.00            
ATOM   1442  OD2 ASP    89      42.450  78.590  36.510  1.00  0.00            
ATOM   1443  C   ASP    89      39.560  81.120  39.660  1.00  0.00            
ATOM   1444  O   ASP    89      39.110  80.440  40.560  1.00  0.00            
ATOM   1445  N   LYS    90      39.750  82.460  39.740  1.00  0.00            
ATOM   1446  H   LYS    90      40.000  82.980  38.910  1.00  0.00            
ATOM   1447  CA  LYS    90      39.280  83.340  40.830  1.00  0.00            
ATOM   1448  HA  LYS    90      39.610  82.850  41.750  1.00  0.00            
ATOM   1449  CB  LYS    90      40.080  84.700  40.810  1.00  0.00            
ATOM   1450  HB2 LYS    90      41.150  84.470  40.820  1.00  0.00            
ATOM   1451  HB3 LYS    90      39.860  85.120  39.820  1.00  0.00            
ATOM   1452  CG  LYS    90      39.890  85.550  42.100  1.00  0.00            
ATOM   1453  HG2 LYS    90      39.230  85.010  42.780  1.00  0.00            
ATOM   1454  HG3 LYS    90      40.770  85.730  42.710  1.00  0.00            
ATOM   1455  CD  LYS    90      39.290  86.880  41.700  1.00  0.00            
ATOM   1456  HD2 LYS    90      39.790  87.300  40.840  1.00  0.00            
ATOM   1457  HD3 LYS    90      38.270  86.700  41.340  1.00  0.00            
ATOM   1458  CE  LYS    90      39.400  87.930  42.830  1.00  0.00            
ATOM   1459  HE2 LYS    90      40.140  87.550  43.540  1.00  0.00            
ATOM   1460  HE3 LYS    90      39.670  88.830  42.270  1.00  0.00            
ATOM   1461  NZ  LYS    90      38.150  88.180  43.580  1.00  0.00            
ATOM   1462  HZ1 LYS    90      37.790  87.290  43.860  1.00  0.00            
ATOM   1463  HZ2 LYS    90      38.290  88.730  44.420  1.00  0.00            
ATOM   1464  HZ3 LYS    90      37.490  88.620  42.950  1.00  0.00            
ATOM   1465  C   LYS    90      37.750  83.500  40.870  1.00  0.00            
ATOM   1466  O   LYS    90      37.220  84.530  40.410  1.00  0.00            
ATOM   1467  N   LYS    91      37.020  82.460  41.320  1.00  0.00            
ATOM   1468  H   LYS    91      37.490  81.660  41.720  1.00  0.00            
ATOM   1469  CA  LYS    91      35.540  82.430  41.370  1.00  0.00            
ATOM   1470  HA  LYS    91      35.040  82.930  40.530  1.00  0.00            
ATOM   1471  CB  LYS    91      35.020  80.990  41.400  1.00  0.00            
ATOM   1472  HB2 LYS    91      35.130  80.660  42.430  1.00  0.00            
ATOM   1473  HB3 LYS    91      33.960  81.000  41.170  1.00  0.00            
ATOM   1474  CG  LYS    91      35.760  79.930  40.650  1.00  0.00            
ATOM   1475  HG2 LYS    91      36.830  79.770  40.760  1.00  0.00            
ATOM   1476  HG3 LYS    91      35.370  78.950  40.910  1.00  0.00            
ATOM   1477  CD  LYS    91      35.540  80.170  39.140  1.00  0.00            
ATOM   1478  HD2 LYS    91      34.490  80.360  38.920  1.00  0.00            
ATOM   1479  HD3 LYS    91      36.090  81.040  38.790  1.00  0.00            
ATOM   1480  CE  LYS    91      35.800  78.860  38.430  1.00  0.00            
ATOM   1481  HE2 LYS    91      36.820  78.510  38.550  1.00  0.00            
ATOM   1482  HE3 LYS    91      35.090  78.140  38.830  1.00  0.00            
ATOM   1483  NZ  LYS    91      35.540  79.070  36.960  1.00  0.00            
ATOM   1484  HZ1 LYS    91      35.400  78.170  36.520  1.00  0.00            
ATOM   1485  HZ2 LYS    91      34.680  79.550  36.730  1.00  0.00            
ATOM   1486  HZ3 LYS    91      36.370  79.390  36.490  1.00  0.00            
ATOM   1487  C   LYS    91      35.010  83.140  42.590  1.00  0.00            
ATOM   1488  O   LYS    91      35.700  83.270  43.590  1.00  0.00            
ATOM   1489  N   PRO    92      33.750  83.560  42.700  1.00  0.00            
ATOM   1490  CD  PRO    92      32.750  83.530  41.640  1.00  0.00            
ATOM   1491  HD2 PRO    92      32.790  82.550  41.160  1.00  0.00            
ATOM   1492  HD3 PRO    92      33.050  84.360  41.010  1.00  0.00            
ATOM   1493  CG  PRO    92      31.340  83.730  42.300  1.00  0.00            
ATOM   1494  HG2 PRO    92      31.000  82.790  42.730  1.00  0.00            
ATOM   1495  HG3 PRO    92      30.590  84.090  41.600  1.00  0.00            
ATOM   1496  CB  PRO    92      31.740  84.690  43.490  1.00  0.00            
ATOM   1497  HB2 PRO    92      30.970  84.670  44.260  1.00  0.00            
ATOM   1498  HB3 PRO    92      31.740  85.740  43.180  1.00  0.00            
ATOM   1499  CA  PRO    92      33.140  84.100  43.900  1.00  0.00            
ATOM   1500  HA  PRO    92      33.810  84.890  44.230  1.00  0.00            
ATOM   1501  C   PRO    92      33.040  83.130  45.100  1.00  0.00            
ATOM   1502  O   PRO    92      33.020  81.950  44.960  1.00  0.00            
ATOM   1503  N   LEU    93      33.110  83.760  46.290  1.00  0.00            
ATOM   1504  H   LEU    93      33.300  84.740  46.380  1.00  0.00            
ATOM   1505  CA  LEU    93      33.010  83.050  47.510  1.00  0.00            
ATOM   1506  HA  LEU    93      33.790  82.300  47.610  1.00  0.00            
ATOM   1507  CB  LEU    93      33.010  84.090  48.750  1.00  0.00            
ATOM   1508  HB2 LEU    93      32.140  84.730  48.600  1.00  0.00            
ATOM   1509  HB3 LEU    93      32.820  83.460  49.620  1.00  0.00            
ATOM   1510  CG  LEU    93      34.250  84.990  49.030  1.00  0.00            
ATOM   1511  HG  LEU    93      34.280  85.690  48.190  1.00  0.00            
ATOM   1512  CD1 LEU    93      34.190  85.850  50.300  1.00  0.00            
ATOM   1513 1HD1 LEU    93      35.170  86.320  50.370  1.00  0.00            
ATOM   1514 2HD1 LEU    93      33.380  86.580  50.220  1.00  0.00            
ATOM   1515 3HD1 LEU    93      34.070  85.200  51.160  1.00  0.00            
ATOM   1516  CD2 LEU    93      35.550  84.140  49.190  1.00  0.00            
ATOM   1517 1HD2 LEU    93      35.660  83.440  48.370  1.00  0.00            
ATOM   1518 2HD2 LEU    93      36.430  84.790  49.230  1.00  0.00            
ATOM   1519 3HD2 LEU    93      35.370  83.600  50.120  1.00  0.00            
ATOM   1520  C   LEU    93      31.750  82.240  47.640  1.00  0.00            
ATOM   1521  O   LEU    93      30.660  82.740  47.310  1.00  0.00            
ATOM   1522  N   THR    94      31.910  80.960  48.070  1.00  0.00            
ATOM   1523  H   THR    94      32.860  80.610  48.090  1.00  0.00            
ATOM   1524  CA  THR    94      30.820  80.090  48.520  1.00  0.00            
ATOM   1525  HA  THR    94      30.030  79.960  47.780  1.00  0.00            
ATOM   1526  CB  THR    94      31.350  78.670  48.620  1.00  0.00            
ATOM   1527  HB  THR    94      30.490  78.030  48.790  1.00  0.00            
ATOM   1528  CG2 THR    94      31.860  78.200  47.200  1.00  0.00            
ATOM   1529 1HG2 THR    94      32.880  78.540  47.090  1.00  0.00            
ATOM   1530 2HG2 THR    94      31.910  77.110  47.230  1.00  0.00            
ATOM   1531 3HG2 THR    94      31.190  78.480  46.390  1.00  0.00            
ATOM   1532  OG1 THR    94      32.240  78.410  49.710  1.00  0.00            
ATOM   1533  HG1 THR    94      32.150  77.450  49.790  1.00  0.00            
ATOM   1534  C   THR    94      30.300  80.520  49.940  1.00  0.00            
ATOM   1535  O   THR    94      30.990  81.250  50.600  1.00  0.00            
ATOM   1536  N   ARG    95      29.120  79.980  50.390  1.00  0.00            
ATOM   1537  H   ARG    95      28.540  79.430  49.780  1.00  0.00            
ATOM   1538  CA  ARG    95      28.720  80.110  51.810  1.00  0.00            
ATOM   1539  HA  ARG    95      28.630  81.170  52.060  1.00  0.00            
ATOM   1540  CB  ARG    95      27.390  79.360  52.110  1.00  0.00            
ATOM   1541  HB2 ARG    95      27.570  78.310  51.860  1.00  0.00            
ATOM   1542  HB3 ARG    95      27.180  79.370  53.180  1.00  0.00            
ATOM   1543  CG  ARG    95      26.200  79.800  51.210  1.00  0.00            
ATOM   1544  HG2 ARG    95      26.340  79.370  50.220  1.00  0.00            
ATOM   1545  HG3 ARG    95      25.320  79.370  51.710  1.00  0.00            
ATOM   1546  CD  ARG    95      25.930  81.310  51.160  1.00  0.00            
ATOM   1547  HD2 ARG    95      26.760  81.750  50.600  1.00  0.00            
ATOM   1548  HD3 ARG    95      24.990  81.630  50.710  1.00  0.00            
ATOM   1549  NE  ARG    95      26.010  81.980  52.480  1.00  0.00            
ATOM   1550  HE  ARG    95      26.870  82.480  52.680  1.00  0.00            
ATOM   1551  CZ  ARG    95      25.080  82.150  53.440  1.00  0.00            
ATOM   1552  NH1 ARG    95      23.930  81.610  53.280  1.00  0.00            
ATOM   1553 1HH1 ARG    95      23.630  81.250  52.390  1.00  0.00            
ATOM   1554 2HH1 ARG    95      23.290  81.860  54.020  1.00  0.00            
ATOM   1555  NH2 ARG    95      25.440  82.760  54.540  1.00  0.00            
ATOM   1556 1HH2 ARG    95      26.320  83.240  54.570  1.00  0.00            
ATOM   1557 2HH2 ARG    95      24.700  82.970  55.200  1.00  0.00            
ATOM   1558  C   ARG    95      29.820  79.740  52.810  1.00  0.00            
ATOM   1559  O   ARG    95      29.900  80.450  53.840  1.00  0.00            
ATOM   1560  N   LEU    96      30.630  78.770  52.440  1.00  0.00            
ATOM   1561  H   LEU    96      30.480  78.230  51.600  1.00  0.00            
ATOM   1562  CA  LEU    96      31.630  78.250  53.370  1.00  0.00            
ATOM   1563  HA  LEU    96      31.220  78.100  54.370  1.00  0.00            
ATOM   1564  CB  LEU    96      32.070  76.850  52.790  1.00  0.00            
ATOM   1565  HB2 LEU    96      31.240  76.150  52.710  1.00  0.00            
ATOM   1566  HB3 LEU    96      32.350  77.000  51.740  1.00  0.00            
ATOM   1567  CG  LEU    96      33.200  76.180  53.560  1.00  0.00            
ATOM   1568  HG  LEU    96      33.610  76.910  54.260  1.00  0.00            
ATOM   1569  CD1 LEU    96      32.760  74.940  54.330  1.00  0.00            
ATOM   1570 1HD1 LEU    96      33.680  74.530  54.750  1.00  0.00            
ATOM   1571 2HD1 LEU    96      32.110  75.210  55.170  1.00  0.00            
ATOM   1572 3HD1 LEU    96      32.220  74.230  53.700  1.00  0.00            
ATOM   1573  CD2 LEU    96      34.310  75.760  52.570  1.00  0.00            
ATOM   1574 1HD2 LEU    96      34.590  76.700  52.090  1.00  0.00            
ATOM   1575 2HD2 LEU    96      35.080  75.390  53.240  1.00  0.00            
ATOM   1576 3HD2 LEU    96      34.010  74.990  51.860  1.00  0.00            
ATOM   1577  C   LEU    96      32.740  79.330  53.450  1.00  0.00            
ATOM   1578  O   LEU    96      33.200  79.770  54.450  1.00  0.00            
ATOM   1579  N   GLN    97      33.280  79.720  52.260  1.00  0.00            
ATOM   1580  H   GLN    97      33.040  79.190  51.430  1.00  0.00            
ATOM   1581  CA  GLN    97      34.400  80.630  52.170  1.00  0.00            
ATOM   1582  HA  GLN    97      35.190  80.230  52.810  1.00  0.00            
ATOM   1583  CB  GLN    97      34.940  80.750  50.690  1.00  0.00            
ATOM   1584  HB2 GLN    97      34.140  81.090  50.030  1.00  0.00            
ATOM   1585  HB3 GLN    97      35.730  81.500  50.690  1.00  0.00            
ATOM   1586  CG  GLN    97      35.490  79.450  50.150  1.00  0.00            
ATOM   1587  HG2 GLN    97      36.490  79.210  50.520  1.00  0.00            
ATOM   1588  HG3 GLN    97      34.740  78.720  50.440  1.00  0.00            
ATOM   1589  CD  GLN    97      35.570  79.470  48.590  1.00  0.00            
ATOM   1590  OE1 GLN    97      34.820  80.170  47.880  1.00  0.00            
ATOM   1591  NE2 GLN    97      36.480  78.750  47.990  1.00  0.00            
ATOM   1592 1HE2 GLN    97      36.340  78.690  46.990  1.00  0.00            
ATOM   1593 2HE2 GLN    97      37.130  78.160  48.490  1.00  0.00            
ATOM   1594  C   GLN    97      34.080  82.010  52.730  1.00  0.00            
ATOM   1595  O   GLN    97      34.890  82.710  53.370  1.00  0.00            
ATOM   1596  N   GLU    98      32.830  82.440  52.640  1.00  0.00            
ATOM   1597  H   GLU    98      32.180  81.890  52.090  1.00  0.00            
ATOM   1598  CA  GLU    98      32.280  83.660  53.280  1.00  0.00            
ATOM   1599  HA  GLU    98      32.880  84.530  53.010  1.00  0.00            
ATOM   1600  CB  GLU    98      30.900  83.840  52.750  1.00  0.00            
ATOM   1601  HB2 GLU    98      31.000  84.290  51.760  1.00  0.00            
ATOM   1602  HB3 GLU    98      30.440  82.850  52.710  1.00  0.00            
ATOM   1603  CG  GLU    98      29.920  84.600  53.700  1.00  0.00            
ATOM   1604  HG2 GLU    98      30.100  84.320  54.740  1.00  0.00            
ATOM   1605  HG3 GLU    98      30.020  85.690  53.680  1.00  0.00            
ATOM   1606  CD  GLU    98      28.490  84.290  53.330  1.00  0.00            
ATOM   1607  OE1 GLU    98      27.750  84.020  54.270  1.00  0.00            
ATOM   1608  OE2 GLU    98      28.080  84.130  52.170  1.00  0.00            
ATOM   1609  C   GLU    98      32.380  83.460  54.860  1.00  0.00            
ATOM   1610  O   GLU    98      32.950  84.330  55.540  1.00  0.00            
ATOM   1611  N   ARG    99      31.870  82.410  55.440  1.00  0.00            
ATOM   1612  H   ARG    99      31.330  81.810  54.830  1.00  0.00            
ATOM   1613  CA  ARG    99      31.800  82.090  56.860  1.00  0.00            
ATOM   1614  HA  ARG    99      31.300  82.820  57.490  1.00  0.00            
ATOM   1615  CB  ARG    99      30.940  80.760  56.970  1.00  0.00            
ATOM   1616  HB2 ARG    99      31.290  80.020  56.250  1.00  0.00            
ATOM   1617  HB3 ARG    99      31.250  80.210  57.870  1.00  0.00            
ATOM   1618  CG  ARG    99      29.420  80.910  56.910  1.00  0.00            
ATOM   1619  HG2 ARG    99      29.080  81.330  57.850  1.00  0.00            
ATOM   1620  HG3 ARG    99      29.200  81.590  56.080  1.00  0.00            
ATOM   1621  CD  ARG    99      28.750  79.550  56.670  1.00  0.00            
ATOM   1622  HD2 ARG    99      29.230  79.080  55.810  1.00  0.00            
ATOM   1623  HD3 ARG    99      28.790  78.850  57.510  1.00  0.00            
ATOM   1624  NE  ARG    99      27.330  79.780  56.510  1.00  0.00            
ATOM   1625  HE  ARG    99      26.860  80.570  56.940  1.00  0.00            
ATOM   1626  CZ  ARG    99      26.440  79.000  55.870  1.00  0.00            
ATOM   1627  NH1 ARG    99      26.830  77.850  55.380  1.00  0.00            
ATOM   1628 1HH1 ARG    99      27.800  77.590  55.460  1.00  0.00            
ATOM   1629 2HH1 ARG    99      26.160  77.250  54.920  1.00  0.00            
ATOM   1630  NH2 ARG    99      25.200  79.370  55.800  1.00  0.00            
ATOM   1631 1HH2 ARG    99      24.870  80.190  56.290  1.00  0.00            
ATOM   1632 2HH2 ARG    99      24.530  78.800  55.320  1.00  0.00            
ATOM   1633  C   ARG    99      33.210  81.950  57.410  1.00  0.00            
ATOM   1634  O   ARG    99      33.380  82.150  58.580  1.00  0.00            
ATOM   1635  N   LEU   100      34.190  81.500  56.550  1.00  0.00            
ATOM   1636  H   LEU   100      33.950  81.210  55.610  1.00  0.00            
ATOM   1637  CA  LEU   100      35.590  81.470  56.850  1.00  0.00            
ATOM   1638  HA  LEU   100      35.700  81.120  57.880  1.00  0.00            
ATOM   1639  CB  LEU   100      36.230  80.530  55.830  1.00  0.00            
ATOM   1640  HB2 LEU   100      35.830  80.710  54.830  1.00  0.00            
ATOM   1641  HB3 LEU   100      37.290  80.650  55.630  1.00  0.00            
ATOM   1642  CG  LEU   100      36.020  79.090  56.240  1.00  0.00            
ATOM   1643  HG  LEU   100      34.980  78.930  56.520  1.00  0.00            
ATOM   1644  CD1 LEU   100      36.390  78.210  54.980  1.00  0.00            
ATOM   1645 1HD1 LEU   100      35.590  78.330  54.240  1.00  0.00            
ATOM   1646 2HD1 LEU   100      37.340  78.490  54.530  1.00  0.00            
ATOM   1647 3HD1 LEU   100      36.430  77.150  55.210  1.00  0.00            
ATOM   1648  CD2 LEU   100      36.960  78.640  57.410  1.00  0.00            
ATOM   1649 1HD2 LEU   100      36.880  79.210  58.340  1.00  0.00            
ATOM   1650 2HD2 LEU   100      36.830  77.580  57.600  1.00  0.00            
ATOM   1651 3HD2 LEU   100      37.940  78.680  56.930  1.00  0.00            
ATOM   1652  C   LEU   100      36.100  82.900  56.960  1.00  0.00            
ATOM   1653  O   LEU   100      36.580  83.270  58.010  1.00  0.00            
ATOM   1654  N   ILE   101      36.000  83.760  55.940  1.00  0.00            
ATOM   1655  H   ILE   101      35.560  83.500  55.060  1.00  0.00            
ATOM   1656  CA  ILE   101      36.580  85.140  56.090  1.00  0.00            
ATOM   1657  HA  ILE   101      37.550  84.950  56.550  1.00  0.00            
ATOM   1658  CB  ILE   101      36.760  85.850  54.730  1.00  0.00            
ATOM   1659  HB  ILE   101      37.430  86.650  55.040  1.00  0.00            
ATOM   1660  CG2 ILE   101      37.650  84.920  53.840  1.00  0.00            
ATOM   1661 1HG2 ILE   101      38.070  85.520  53.030  1.00  0.00            
ATOM   1662 2HG2 ILE   101      38.450  84.400  54.360  1.00  0.00            
ATOM   1663 3HG2 ILE   101      37.040  84.100  53.450  1.00  0.00            
ATOM   1664  CG1 ILE   101      35.540  86.310  53.970  1.00  0.00            
ATOM   1665 2HG1 ILE   101      35.050  85.490  53.450  1.00  0.00            
ATOM   1666 3HG1 ILE   101      34.770  86.750  54.600  1.00  0.00            
ATOM   1667  CD1 ILE   101      35.880  87.510  53.030  1.00  0.00            
ATOM   1668 1HD1 ILE   101      36.580  87.230  52.240  1.00  0.00            
ATOM   1669 2HD1 ILE   101      34.960  87.880  52.570  1.00  0.00            
ATOM   1670 3HD1 ILE   101      36.300  88.360  53.560  1.00  0.00            
ATOM   1671  C   ILE   101      35.920  86.130  57.090  1.00  0.00            
ATOM   1672  O   ILE   101      36.530  87.020  57.580  1.00  0.00            
ATOM   1673  N   LYS   102      34.630  85.790  57.490  1.00  0.00            
ATOM   1674  H   LYS   102      34.220  84.980  57.040  1.00  0.00            
ATOM   1675  CA  LYS   102      33.910  86.340  58.670  1.00  0.00            
ATOM   1676  HA  LYS   102      34.040  87.420  58.760  1.00  0.00            
ATOM   1677  CB  LYS   102      32.450  85.960  58.570  1.00  0.00            
ATOM   1678  HB2 LYS   102      32.270  84.950  58.210  1.00  0.00            
ATOM   1679  HB3 LYS   102      31.990  86.120  59.550  1.00  0.00            
ATOM   1680  CG  LYS   102      31.580  86.630  57.530  1.00  0.00            
ATOM   1681  HG2 LYS   102      31.510  87.690  57.760  1.00  0.00            
ATOM   1682  HG3 LYS   102      32.000  86.350  56.560  1.00  0.00            
ATOM   1683  CD  LYS   102      30.070  86.200  57.580  1.00  0.00            
ATOM   1684  HD2 LYS   102      29.580  86.820  56.830  1.00  0.00            
ATOM   1685  HD3 LYS   102      29.910  85.170  57.270  1.00  0.00            
ATOM   1686  CE  LYS   102      29.400  86.470  58.900  1.00  0.00            
ATOM   1687  HE2 LYS   102      29.860  85.800  59.630  1.00  0.00            
ATOM   1688  HE3 LYS   102      29.490  87.530  59.120  1.00  0.00            
ATOM   1689  NZ  LYS   102      28.020  86.120  58.800  1.00  0.00            
ATOM   1690  HZ1 LYS   102      27.440  86.820  58.350  1.00  0.00            
ATOM   1691  HZ2 LYS   102      27.770  85.220  58.420  1.00  0.00            
ATOM   1692  HZ3 LYS   102      27.550  86.320  59.680  1.00  0.00            
ATOM   1693  C   LYS   102      34.450  85.860  60.010  1.00  0.00            
ATOM   1694  O   LYS   102      33.810  86.110  61.120  1.00  0.00            
ATOM   1695  N   LYS   103      35.540  85.080  60.040  1.00  0.00            
ATOM   1696  H   LYS   103      35.990  84.910  59.150  1.00  0.00            
ATOM   1697  CA  LYS   103      36.340  84.690  61.240  1.00  0.00            
ATOM   1698  HA  LYS   103      36.120  85.380  62.050  1.00  0.00            
ATOM   1699  CB  LYS   103      35.960  83.290  61.780  1.00  0.00            
ATOM   1700  HB2 LYS   103      36.590  83.260  62.670  1.00  0.00            
ATOM   1701  HB3 LYS   103      34.900  83.260  62.040  1.00  0.00            
ATOM   1702  CG  LYS   103      36.250  82.120  60.870  1.00  0.00            
ATOM   1703  HG2 LYS   103      35.560  82.100  60.030  1.00  0.00            
ATOM   1704  HG3 LYS   103      37.300  82.210  60.590  1.00  0.00            
ATOM   1705  CD  LYS   103      36.180  80.760  61.680  1.00  0.00            
ATOM   1706  HD2 LYS   103      35.430  80.940  62.440  1.00  0.00            
ATOM   1707  HD3 LYS   103      35.910  80.040  60.910  1.00  0.00            
ATOM   1708  CE  LYS   103      37.600  80.330  62.240  1.00  0.00            
ATOM   1709  HE2 LYS   103      38.380  80.240  61.480  1.00  0.00            
ATOM   1710  HE3 LYS   103      37.900  81.030  63.030  1.00  0.00            
ATOM   1711  NZ  LYS   103      37.510  78.990  62.880  1.00  0.00            
ATOM   1712  HZ1 LYS   103      36.920  78.980  63.700  1.00  0.00            
ATOM   1713  HZ2 LYS   103      37.090  78.350  62.220  1.00  0.00            
ATOM   1714  HZ3 LYS   103      38.400  78.630  63.180  1.00  0.00            
ATOM   1715  C   LYS   103      37.890  84.730  61.100  1.00  0.00            
ATOM   1716  O   LYS   103      38.620  84.880  62.120  1.00  0.00            
ATOM   1717  N   LEU   104      38.360  84.450  59.850  1.00  0.00            
ATOM   1718  H   LEU   104      37.770  84.280  59.050  1.00  0.00            
ATOM   1719  CA  LEU   104      39.810  84.200  59.660  1.00  0.00            
ATOM   1720  HA  LEU   104      40.160  83.560  60.470  1.00  0.00            
ATOM   1721  CB  LEU   104      40.100  83.340  58.340  1.00  0.00            
ATOM   1722  HB2 LEU   104      39.500  83.740  57.520  1.00  0.00            
ATOM   1723  HB3 LEU   104      41.110  83.350  57.930  1.00  0.00            
ATOM   1724  CG  LEU   104      39.670  81.870  58.320  1.00  0.00            
ATOM   1725  HG  LEU   104      38.600  81.720  58.510  1.00  0.00            
ATOM   1726  CD1 LEU   104      40.060  81.320  56.980  1.00  0.00            
ATOM   1727 1HD1 LEU   104      39.710  81.940  56.160  1.00  0.00            
ATOM   1728 2HD1 LEU   104      41.140  81.170  56.910  1.00  0.00            
ATOM   1729 3HD1 LEU   104      39.620  80.340  56.820  1.00  0.00            
ATOM   1730  CD2 LEU   104      40.390  81.150  59.410  1.00  0.00            
ATOM   1731 1HD2 LEU   104      40.190  80.080  59.310  1.00  0.00            
ATOM   1732 2HD2 LEU   104      41.450  81.350  59.260  1.00  0.00            
ATOM   1733 3HD2 LEU   104      40.220  81.400  60.460  1.00  0.00            
ATOM   1734  C   LEU   104      40.630  85.440  59.550  1.00  0.00            
ATOM   1735  O   LEU   104      40.060  86.560  59.450  1.00  0.00            
ATOM   1736  N   GLY   105      41.980  85.350  59.570  1.00  0.00            
ATOM   1737  H   GLY   105      42.390  84.490  59.880  1.00  0.00            
ATOM   1738  CA  GLY   105      42.830  86.530  59.300  1.00  0.00            
ATOM   1739  HA2 GLY   105      42.460  87.430  59.780  1.00  0.00            
ATOM   1740  HA3 GLY   105      43.840  86.380  59.690  1.00  0.00            
ATOM   1741  C   GLY   105      42.940  86.890  57.840  1.00  0.00            
ATOM   1742  O   GLY   105      42.350  86.140  57.010  1.00  0.00            
ATOM   1743  N   GLU   106      43.550  87.990  57.510  1.00  0.00            
ATOM   1744  H   GLU   106      44.110  88.500  58.170  1.00  0.00            
ATOM   1745  CA  GLU   106      43.630  88.500  56.080  1.00  0.00            
ATOM   1746  HA  GLU   106      42.640  88.500  55.630  1.00  0.00            
ATOM   1747  CB  GLU   106      44.070  90.000  56.090  1.00  0.00            
ATOM   1748  HB2 GLU   106      44.980  89.910  56.670  1.00  0.00            
ATOM   1749  HB3 GLU   106      44.240  90.370  55.070  1.00  0.00            
ATOM   1750  CG  GLU   106      43.170  91.010  56.830  1.00  0.00            
ATOM   1751  HG2 GLU   106      43.180  90.680  57.870  1.00  0.00            
ATOM   1752  HG3 GLU   106      43.550  92.020  56.730  1.00  0.00            
ATOM   1753  CD  GLU   106      41.700  91.000  56.350  1.00  0.00            
ATOM   1754  OE1 GLU   106      41.470  91.190  55.150  1.00  0.00            
ATOM   1755  OE2 GLU   106      40.750  91.000  57.140  1.00  0.00            
ATOM   1756  C   GLU   106      44.470  87.600  55.160  1.00  0.00            
ATOM   1757  O   GLU   106      44.360  87.760  53.940  1.00  0.00            
ATOM   1758  N   HIE   107      45.240  86.660  55.660  1.00  0.00            
ATOM   1759  H   HIE   107      45.380  86.650  56.660  1.00  0.00            
ATOM   1760  CA  HIE   107      46.130  85.830  54.860  1.00  0.00            
ATOM   1761  HA  HIE   107      46.300  86.370  53.930  1.00  0.00            
ATOM   1762  CB  HIE   107      47.510  85.770  55.460  1.00  0.00            
ATOM   1763  HB2 HIE   107      48.140  85.130  54.840  1.00  0.00            
ATOM   1764  HB3 HIE   107      47.940  86.770  55.500  1.00  0.00            
ATOM   1765  CG  HIE   107      47.470  85.350  56.900  1.00  0.00            
ATOM   1766  ND1 HIE   107      47.090  86.150  57.960  1.00  0.00            
ATOM   1767  CE1 HIE   107      47.340  85.450  59.090  1.00  0.00            
ATOM   1768  HE1 HIE   107      47.260  85.850  60.090  1.00  0.00            
ATOM   1769  NE2 HIE   107      47.920  84.270  58.840  1.00  0.00            
ATOM   1770  HE2 HIE   107      48.380  83.690  59.520  1.00  0.00            
ATOM   1771  CD2 HIE   107      47.910  84.170  57.430  1.00  0.00            
ATOM   1772  HD2 HIE   107      48.240  83.380  56.780  1.00  0.00            
ATOM   1773  C   HIE   107      45.520  84.500  54.400  1.00  0.00            
ATOM   1774  O   HIE   107      46.200  83.490  54.440  1.00  0.00            
ATOM   1775  N   ALA   108      44.240  84.520  54.060  1.00  0.00            
ATOM   1776  H   ALA   108      43.760  85.400  53.950  1.00  0.00            
ATOM   1777  CA  ALA   108      43.350  83.400  53.640  1.00  0.00            
ATOM   1778  HA  ALA   108      43.920  82.470  53.590  1.00  0.00            
ATOM   1779  CB  ALA   108      42.150  83.320  54.610  1.00  0.00            
ATOM   1780  HB1 ALA   108      41.790  84.270  54.990  1.00  0.00            
ATOM   1781  HB2 ALA   108      41.280  82.950  54.060  1.00  0.00            
ATOM   1782  HB3 ALA   108      42.510  82.630  55.370  1.00  0.00            
ATOM   1783  C   ALA   108      42.810  83.690  52.250  1.00  0.00            
ATOM   1784  O   ALA   108      42.420  84.880  52.080  1.00  0.00            
ATOM   1785  N   TYR   109      42.870  82.720  51.280  1.00  0.00            
ATOM   1786  H   TYR   109      43.250  81.850  51.610  1.00  0.00            
ATOM   1787  CA  TYR   109      42.540  82.850  49.870  1.00  0.00            
ATOM   1788  HA  TYR   109      41.980  83.780  49.730  1.00  0.00            
ATOM   1789  CB  TYR   109      43.830  82.930  49.140  1.00  0.00            
ATOM   1790  HB2 TYR   109      44.210  81.940  48.890  1.00  0.00            
ATOM   1791  HB3 TYR   109      43.680  83.360  48.150  1.00  0.00            
ATOM   1792  CG  TYR   109      44.880  83.880  49.710  1.00  0.00            
ATOM   1793  CD1 TYR   109      44.580  85.280  49.720  1.00  0.00            
ATOM   1794  HD1 TYR   109      43.730  85.730  49.240  1.00  0.00            
ATOM   1795  CE1 TYR   109      45.560  86.110  50.380  1.00  0.00            
ATOM   1796  HE1 TYR   109      45.440  87.190  50.420  1.00  0.00            
ATOM   1797  CZ  TYR   109      46.780  85.600  50.940  1.00  0.00            
ATOM   1798  OH  TYR   109      47.640  86.460  51.510  1.00  0.00            
ATOM   1799  HH  TYR   109      48.430  85.970  51.740  1.00  0.00            
ATOM   1800  CE2 TYR   109      47.000  84.170  50.870  1.00  0.00            
ATOM   1801  HE2 TYR   109      47.830  83.780  51.440  1.00  0.00            
ATOM   1802  CD2 TYR   109      46.000  83.330  50.290  1.00  0.00            
ATOM   1803  HD2 TYR   109      46.170  82.270  50.290  1.00  0.00            
ATOM   1804  C   TYR   109      41.800  81.600  49.390  1.00  0.00            
ATOM   1805  O   TYR   109      42.180  80.500  49.740  1.00  0.00            
ATOM   1806  N   PRO   110      40.740  81.750  48.600  1.00  0.00            
ATOM   1807  CD  PRO   110      40.360  83.050  47.940  1.00  0.00            
ATOM   1808  HD2 PRO   110      41.180  83.510  47.400  1.00  0.00            
ATOM   1809  HD3 PRO   110      39.880  83.790  48.580  1.00  0.00            
ATOM   1810  CG  PRO   110      39.270  82.660  46.990  1.00  0.00            
ATOM   1811  HG2 PRO   110      39.820  82.500  46.060  1.00  0.00            
ATOM   1812  HG3 PRO   110      38.530  83.440  46.810  1.00  0.00            
ATOM   1813  CB  PRO   110      38.630  81.430  47.640  1.00  0.00            
ATOM   1814  HB2 PRO   110      38.010  80.880  46.940  1.00  0.00            
ATOM   1815  HB3 PRO   110      37.970  81.850  48.410  1.00  0.00            
ATOM   1816  CA  PRO   110      39.850  80.700  48.180  1.00  0.00            
ATOM   1817  HA  PRO   110      39.640  80.180  49.120  1.00  0.00            
ATOM   1818  C   PRO   110      40.450  79.750  47.130  1.00  0.00            
ATOM   1819  O   PRO   110      41.020  80.230  46.170  1.00  0.00            
ATOM   1820  N   PHE   111      40.020  78.460  47.110  1.00  0.00            
ATOM   1821  H   PHE   111      39.550  78.040  47.900  1.00  0.00            
ATOM   1822  CA  PHE   111      40.210  77.500  46.060  1.00  0.00            
ATOM   1823  HA  PHE   111      40.410  77.890  45.060  1.00  0.00            
ATOM   1824  CB  PHE   111      41.450  76.610  46.330  1.00  0.00            
ATOM   1825  HB2 PHE   111      41.740  76.110  45.410  1.00  0.00            
ATOM   1826  HB3 PHE   111      42.200  77.370  46.560  1.00  0.00            
ATOM   1827  CG  PHE   111      41.200  75.600  47.470  1.00  0.00            
ATOM   1828  CD1 PHE   111      41.720  75.870  48.730  1.00  0.00            
ATOM   1829  HD1 PHE   111      42.190  76.830  48.910  1.00  0.00            
ATOM   1830  CE1 PHE   111      41.580  74.930  49.780  1.00  0.00            
ATOM   1831  HE1 PHE   111      42.120  75.040  50.710  1.00  0.00            
ATOM   1832  CZ  PHE   111      40.930  73.710  49.500  1.00  0.00            
ATOM   1833  HZ  PHE   111      40.700  73.030  50.310  1.00  0.00            
ATOM   1834  CE2 PHE   111      40.400  73.480  48.200  1.00  0.00            
ATOM   1835  HE2 PHE   111      39.960  72.530  47.960  1.00  0.00            
ATOM   1836  CD2 PHE   111      40.540  74.450  47.230  1.00  0.00            
ATOM   1837  HD2 PHE   111      40.150  74.220  46.250  1.00  0.00            
ATOM   1838  C   PHE   111      38.900  76.760  45.780  1.00  0.00            
ATOM   1839  O   PHE   111      38.060  76.590  46.690  1.00  0.00            
ATOM   1840  N   THR   112      38.700  76.160  44.630  1.00  0.00            
ATOM   1841  H   THR   112      39.530  76.220  44.070  1.00  0.00            
ATOM   1842  CA  THR   112      37.520  75.430  44.130  1.00  0.00            
ATOM   1843  HA  THR   112      37.090  74.890  44.960  1.00  0.00            
ATOM   1844  CB  THR   112      36.490  76.460  43.630  1.00  0.00            
ATOM   1845  HB  THR   112      35.700  75.820  43.250  1.00  0.00            
ATOM   1846  CG2 THR   112      35.770  77.180  44.810  1.00  0.00            
ATOM   1847 1HG2 THR   112      35.390  76.460  45.540  1.00  0.00            
ATOM   1848 2HG2 THR   112      36.290  77.990  45.320  1.00  0.00            
ATOM   1849 3HG2 THR   112      34.900  77.630  44.320  1.00  0.00            
ATOM   1850  OG1 THR   112      36.890  77.350  42.630  1.00  0.00            
ATOM   1851  HG1 THR   112      36.510  77.010  41.820  1.00  0.00            
ATOM   1852  C   THR   112      37.900  74.470  43.020  1.00  0.00            
ATOM   1853  O   THR   112      38.780  74.830  42.220  1.00  0.00            
ATOM   1854  N   PHE   113      37.190  73.360  42.950  1.00  0.00            
ATOM   1855  H   PHE   113      36.400  73.180  43.540  1.00  0.00            
ATOM   1856  CA  PHE   113      37.320  72.550  41.760  1.00  0.00            
ATOM   1857  HA  PHE   113      37.670  73.220  40.970  1.00  0.00            
ATOM   1858  CB  PHE   113      38.370  71.410  42.040  1.00  0.00            
ATOM   1859  HB2 PHE   113      38.010  70.680  42.760  1.00  0.00            
ATOM   1860  HB3 PHE   113      38.550  70.960  41.070  1.00  0.00            
ATOM   1861  CG  PHE   113      39.700  72.000  42.600  1.00  0.00            
ATOM   1862  CD1 PHE   113      40.520  72.680  41.740  1.00  0.00            
ATOM   1863  HD1 PHE   113      40.250  72.810  40.700  1.00  0.00            
ATOM   1864  CE1 PHE   113      41.730  73.190  42.170  1.00  0.00            
ATOM   1865  HE1 PHE   113      42.330  73.770  41.480  1.00  0.00            
ATOM   1866  CZ  PHE   113      42.150  72.940  43.530  1.00  0.00            
ATOM   1867  HZ  PHE   113      43.130  73.270  43.850  1.00  0.00            
ATOM   1868  CE2 PHE   113      41.420  72.170  44.340  1.00  0.00            
ATOM   1869  HE2 PHE   113      41.760  72.060  45.360  1.00  0.00            
ATOM   1870  CD2 PHE   113      40.140  71.790  43.940  1.00  0.00            
ATOM   1871  HD2 PHE   113      39.540  71.170  44.590  1.00  0.00            
ATOM   1872  C   PHE   113      35.980  72.000  41.320  1.00  0.00            
ATOM   1873  O   PHE   113      35.260  71.470  42.160  1.00  0.00            
ATOM   1874  N   GLU   114      35.740  71.930  40.030  1.00  0.00            
ATOM   1875  H   GLU   114      36.260  72.510  39.390  1.00  0.00            
ATOM   1876  CA  GLU   114      34.860  70.910  39.380  1.00  0.00            
ATOM   1877  HA  GLU   114      34.030  70.510  39.970  1.00  0.00            
ATOM   1878  CB  GLU   114      34.170  71.550  38.140  1.00  0.00            
ATOM   1879  HB2 GLU   114      34.980  71.800  37.460  1.00  0.00            
ATOM   1880  HB3 GLU   114      33.590  70.770  37.640  1.00  0.00            
ATOM   1881  CG  GLU   114      33.220  72.720  38.320  1.00  0.00            
ATOM   1882  HG2 GLU   114      32.270  72.320  38.700  1.00  0.00            
ATOM   1883  HG3 GLU   114      33.610  73.320  39.140  1.00  0.00            
ATOM   1884  CD  GLU   114      33.030  73.670  37.140  1.00  0.00            
ATOM   1885  OE1 GLU   114      32.350  74.740  37.330  1.00  0.00            
ATOM   1886  OE2 GLU   114      33.660  73.470  36.110  1.00  0.00            
ATOM   1887  C   GLU   114      35.690  69.780  38.860  1.00  0.00            
ATOM   1888  O   GLU   114      36.610  69.950  38.060  1.00  0.00            
ATOM   1889  N   ILE   115      35.200  68.580  39.190  1.00  0.00            
ATOM   1890  H   ILE   115      34.430  68.460  39.840  1.00  0.00            
ATOM   1891  CA  ILE   115      35.750  67.330  38.640  1.00  0.00            
ATOM   1892  HA  ILE   115      36.810  67.540  38.480  1.00  0.00            
ATOM   1893  CB  ILE   115      35.780  66.240  39.710  1.00  0.00            
ATOM   1894  HB  ILE   115      34.770  66.130  40.100  1.00  0.00            
ATOM   1895  CG2 ILE   115      36.130  64.870  39.160  1.00  0.00            
ATOM   1896 1HG2 ILE   115      37.110  64.920  38.700  1.00  0.00            
ATOM   1897 2HG2 ILE   115      36.250  64.150  39.970  1.00  0.00            
ATOM   1898 3HG2 ILE   115      35.370  64.510  38.460  1.00  0.00            
ATOM   1899  CG1 ILE   115      36.700  66.570  40.920  1.00  0.00            
ATOM   1900 2HG1 ILE   115      37.760  66.610  40.650  1.00  0.00            
ATOM   1901 3HG1 ILE   115      36.450  67.570  41.290  1.00  0.00            
ATOM   1902  CD1 ILE   115      36.560  65.670  42.170  1.00  0.00            
ATOM   1903 1HD1 ILE   115      36.800  66.250  43.060  1.00  0.00            
ATOM   1904 2HD1 ILE   115      35.510  65.390  42.210  1.00  0.00            
ATOM   1905 3HD1 ILE   115      37.110  64.740  42.040  1.00  0.00            
ATOM   1906  C   ILE   115      34.990  66.900  37.350  1.00  0.00            
ATOM   1907  O   ILE   115      33.750  66.940  37.390  1.00  0.00            
ATOM   1908  N   PRO   116      35.640  66.380  36.330  1.00  0.00            
ATOM   1909  CD  PRO   116      37.050  66.470  36.110  1.00  0.00            
ATOM   1910  HD2 PRO   116      37.510  65.580  36.530  1.00  0.00            
ATOM   1911  HD3 PRO   116      37.420  67.410  36.510  1.00  0.00            
ATOM   1912  CG  PRO   116      37.250  66.360  34.570  1.00  0.00            
ATOM   1913  HG2 PRO   116      38.250  65.970  34.380  1.00  0.00            
ATOM   1914  HG3 PRO   116      37.110  67.360  34.150  1.00  0.00            
ATOM   1915  CB  PRO   116      36.100  65.410  34.160  1.00  0.00            
ATOM   1916  HB2 PRO   116      36.280  64.390  34.490  1.00  0.00            
ATOM   1917  HB3 PRO   116      35.890  65.360  33.090  1.00  0.00            
ATOM   1918  CA  PRO   116      34.960  65.860  35.060  1.00  0.00            
ATOM   1919  HA  PRO   116      34.480  66.750  34.630  1.00  0.00            
ATOM   1920  C   PRO   116      33.940  64.740  35.270  1.00  0.00            
ATOM   1921  O   PRO   116      34.000  64.030  36.240  1.00  0.00            
ATOM   1922  N   PRO   117      33.040  64.520  34.310  1.00  0.00            
ATOM   1923  CD  PRO   117      32.840  65.330  33.080  1.00  0.00            
ATOM   1924  HD2 PRO   117      33.770  65.550  32.540  1.00  0.00            
ATOM   1925  HD3 PRO   117      32.370  66.270  33.360  1.00  0.00            
ATOM   1926  CG  PRO   117      32.040  64.370  32.190  1.00  0.00            
ATOM   1927  HG2 PRO   117      32.660  63.700  31.600  1.00  0.00            
ATOM   1928  HG3 PRO   117      31.260  64.780  31.550  1.00  0.00            
ATOM   1929  CB  PRO   117      31.220  63.580  33.260  1.00  0.00            
ATOM   1930  HB2 PRO   117      30.570  62.760  32.960  1.00  0.00            
ATOM   1931  HB3 PRO   117      30.610  64.340  33.750  1.00  0.00            
ATOM   1932  CA  PRO   117      32.290  63.270  34.260  1.00  0.00            
ATOM   1933  HA  PRO   117      31.770  63.140  35.210  1.00  0.00            
ATOM   1934  C   PRO   117      33.150  62.050  33.920  1.00  0.00            
ATOM   1935  O   PRO   117      34.180  62.010  33.290  1.00  0.00            
ATOM   1936  N   ASN   118      32.470  60.950  34.210  1.00  0.00            
ATOM   1937  H   ASN   118      31.590  61.120  34.670  1.00  0.00            
ATOM   1938  CA  ASN   118      32.740  59.560  33.800  1.00  0.00            
ATOM   1939  HA  ASN   118      32.050  58.870  34.300  1.00  0.00            
ATOM   1940  CB  ASN   118      32.480  59.450  32.270  1.00  0.00            
ATOM   1941  HB2 ASN   118      33.060  60.220  31.760  1.00  0.00            
ATOM   1942  HB3 ASN   118      32.720  58.430  31.960  1.00  0.00            
ATOM   1943  CG  ASN   118      31.050  59.670  31.840  1.00  0.00            
ATOM   1944  OD1 ASN   118      30.280  60.380  32.380  1.00  0.00            
ATOM   1945  ND2 ASN   118      30.650  59.040  30.760  1.00  0.00            
ATOM   1946 1HD2 ASN   118      29.680  59.190  30.540  1.00  0.00            
ATOM   1947 2HD2 ASN   118      31.230  58.400  30.250  1.00  0.00            
ATOM   1948  C   ASN   118      34.130  59.000  34.290  1.00  0.00            
ATOM   1949  O   ASN   118      34.530  57.960  33.810  1.00  0.00            
ATOM   1950  N   LEU   119      34.750  59.680  35.260  1.00  0.00            
ATOM   1951  H   LEU   119      34.370  60.590  35.500  1.00  0.00            
ATOM   1952  CA  LEU   119      35.860  59.220  35.940  1.00  0.00            
ATOM   1953  HA  LEU   119      36.550  58.740  35.250  1.00  0.00            
ATOM   1954  CB  LEU   119      36.590  60.410  36.560  1.00  0.00            
ATOM   1955  HB2 LEU   119      35.950  60.810  37.340  1.00  0.00            
ATOM   1956  HB3 LEU   119      37.510  60.090  37.040  1.00  0.00            
ATOM   1957  CG  LEU   119      37.040  61.500  35.570  1.00  0.00            
ATOM   1958  HG  LEU   119      36.250  61.860  34.910  1.00  0.00            
ATOM   1959  CD1 LEU   119      37.520  62.580  36.510  1.00  0.00            
ATOM   1960 1HD1 LEU   119      37.850  63.440  35.930  1.00  0.00            
ATOM   1961 2HD1 LEU   119      36.560  62.870  36.940  1.00  0.00            
ATOM   1962 3HD1 LEU   119      38.250  62.270  37.260  1.00  0.00            
ATOM   1963  CD2 LEU   119      38.230  61.100  34.810  1.00  0.00            
ATOM   1964 1HD2 LEU   119      37.940  60.280  34.160  1.00  0.00            
ATOM   1965 2HD2 LEU   119      38.820  61.890  34.340  1.00  0.00            
ATOM   1966 3HD2 LEU   119      38.920  60.700  35.550  1.00  0.00            
ATOM   1967  C   LEU   119      35.450  58.200  37.060  1.00  0.00            
ATOM   1968  O   LEU   119      34.300  58.160  37.440  1.00  0.00            
ATOM   1969  N   PRO   120      36.350  57.270  37.420  1.00  0.00            
ATOM   1970  CD  PRO   120      37.700  57.130  36.950  1.00  0.00            
ATOM   1971  HD2 PRO   120      38.350  58.000  36.910  1.00  0.00            
ATOM   1972  HD3 PRO   120      37.620  56.590  36.010  1.00  0.00            
ATOM   1973  CG  PRO   120      38.420  56.210  37.960  1.00  0.00            
ATOM   1974  HG2 PRO   120      38.740  56.760  38.840  1.00  0.00            
ATOM   1975  HG3 PRO   120      39.310  55.770  37.500  1.00  0.00            
ATOM   1976  CB  PRO   120      37.320  55.240  38.300  1.00  0.00            
ATOM   1977  HB2 PRO   120      37.420  54.830  39.300  1.00  0.00            
ATOM   1978  HB3 PRO   120      37.220  54.540  37.470  1.00  0.00            
ATOM   1979  CA  PRO   120      36.010  56.130  38.280  1.00  0.00            
ATOM   1980  HA  PRO   120      35.180  55.640  37.770  1.00  0.00            
ATOM   1981  C   PRO   120      35.680  56.650  39.750  1.00  0.00            
ATOM   1982  O   PRO   120      36.170  57.700  40.200  1.00  0.00            
ATOM   1983  N   CYS   121      34.800  56.000  40.520  1.00  0.00            
ATOM   1984  H   CYS   121      34.440  55.100  40.260  1.00  0.00            
ATOM   1985  CA  CYS   121      34.510  56.390  41.890  1.00  0.00            
ATOM   1986  HA  CYS   121      34.630  57.460  42.010  1.00  0.00            
ATOM   1987  CB  CYS   121      33.070  56.030  42.180  1.00  0.00            
ATOM   1988  HB2 CYS   121      32.900  54.990  41.870  1.00  0.00            
ATOM   1989  HB3 CYS   121      32.780  56.080  43.230  1.00  0.00            
ATOM   1990  SG  CYS   121      31.820  56.910  41.130  1.00  0.00            
ATOM   1991  HG  CYS   121      32.180  56.410  39.940  1.00  0.00            
ATOM   1992  C   CYS   121      35.490  55.680  42.760  1.00  0.00            
ATOM   1993  O   CYS   121      36.220  54.790  42.340  1.00  0.00            
ATOM   1994  N   SER   122      35.420  56.030  44.080  1.00  0.00            
ATOM   1995  H   SER   122      34.660  56.650  44.350  1.00  0.00            
ATOM   1996  CA  SER   122      36.040  55.480  45.260  1.00  0.00            
ATOM   1997  HA  SER   122      37.130  55.580  45.260  1.00  0.00            
ATOM   1998  CB  SER   122      35.490  56.270  46.450  1.00  0.00            
ATOM   1999  HB2 SER   122      34.410  56.170  46.370  1.00  0.00            
ATOM   2000  HB3 SER   122      35.810  55.840  47.390  1.00  0.00            
ATOM   2001  OG  SER   122      35.920  57.650  46.450  1.00  0.00            
ATOM   2002  HG  SER   122      36.810  57.630  46.820  1.00  0.00            
ATOM   2003  C   SER   122      35.770  54.010  45.470  1.00  0.00            
ATOM   2004  O   SER   122      34.720  53.580  46.040  1.00  0.00            
ATOM   2005  N   VAL   123      36.650  53.140  44.940  1.00  0.00            
ATOM   2006  H   VAL   123      37.310  53.620  44.340  1.00  0.00            
ATOM   2007  CA  VAL   123      36.620  51.680  44.950  1.00  0.00            
ATOM   2008  HA  VAL   123      36.020  51.340  45.790  1.00  0.00            
ATOM   2009  CB  VAL   123      35.930  51.160  43.660  1.00  0.00            
ATOM   2010  HB  VAL   123      36.470  51.470  42.760  1.00  0.00            
ATOM   2011  CG1 VAL   123      35.720  49.670  43.670  1.00  0.00            
ATOM   2012 1HG1 VAL   123      36.610  49.050  43.850  1.00  0.00            
ATOM   2013 2HG1 VAL   123      35.130  49.570  44.580  1.00  0.00            
ATOM   2014 3HG1 VAL   123      35.170  49.370  42.780  1.00  0.00            
ATOM   2015  CG2 VAL   123      34.500  51.680  43.400  1.00  0.00            
ATOM   2016 1HG2 VAL   123      34.590  52.770  43.390  1.00  0.00            
ATOM   2017 2HG2 VAL   123      34.100  51.370  42.430  1.00  0.00            
ATOM   2018 3HG2 VAL   123      33.820  51.300  44.150  1.00  0.00            
ATOM   2019  C   VAL   123      38.030  51.050  45.060  1.00  0.00            
ATOM   2020  O   VAL   123      38.850  51.440  44.230  1.00  0.00            
ATOM   2021  N   THR   124      38.190  50.040  45.940  1.00  0.00            
ATOM   2022  H   THR   124      37.350  49.650  46.350  1.00  0.00            
ATOM   2023  CA  THR   124      39.470  49.520  46.490  1.00  0.00            
ATOM   2024  HA  THR   124      40.370  49.840  45.980  1.00  0.00            
ATOM   2025  CB  THR   124      39.590  50.010  47.950  1.00  0.00            
ATOM   2026  HB  THR   124      40.450  49.500  48.390  1.00  0.00            
ATOM   2027  CG2 THR   124      39.770  51.450  48.030  1.00  0.00            
ATOM   2028 1HG2 THR   124      38.780  51.890  47.990  1.00  0.00            
ATOM   2029 2HG2 THR   124      40.330  51.670  48.940  1.00  0.00            
ATOM   2030 3HG2 THR   124      40.390  51.720  47.180  1.00  0.00            
ATOM   2031  OG1 THR   124      38.510  49.630  48.810  1.00  0.00            
ATOM   2032  HG1 THR   124      37.670  50.070  48.630  1.00  0.00            
ATOM   2033  C   THR   124      39.490  47.950  46.400  1.00  0.00            
ATOM   2034  O   THR   124      38.510  47.250  46.740  1.00  0.00            
ATOM   2035  N   LEU   125      40.690  47.370  46.170  1.00  0.00            
ATOM   2036  H   LEU   125      41.440  48.020  45.980  1.00  0.00            
ATOM   2037  CA  LEU   125      40.970  45.930  46.240  1.00  0.00            
ATOM   2038  HA  LEU   125      40.160  45.440  45.700  1.00  0.00            
ATOM   2039  CB  LEU   125      42.320  45.650  45.480  1.00  0.00            
ATOM   2040  HB2 LEU   125      43.140  46.160  45.990  1.00  0.00            
ATOM   2041  HB3 LEU   125      42.570  44.620  45.740  1.00  0.00            
ATOM   2042  CG  LEU   125      42.360  45.990  44.020  1.00  0.00            
ATOM   2043  HG  LEU   125      41.870  46.950  43.880  1.00  0.00            
ATOM   2044  CD1 LEU   125      43.840  46.280  43.750  1.00  0.00            
ATOM   2045 1HD1 LEU   125      44.080  46.170  42.690  1.00  0.00            
ATOM   2046 2HD1 LEU   125      44.070  47.270  44.130  1.00  0.00            
ATOM   2047 3HD1 LEU   125      44.450  45.580  44.330  1.00  0.00            
ATOM   2048  CD2 LEU   125      41.700  44.910  43.140  1.00  0.00            
ATOM   2049 1HD2 LEU   125      40.660  44.790  43.450  1.00  0.00            
ATOM   2050 2HD2 LEU   125      41.720  45.360  42.140  1.00  0.00            
ATOM   2051 3HD2 LEU   125      42.350  44.040  43.100  1.00  0.00            
ATOM   2052  C   LEU   125      41.180  45.560  47.770  1.00  0.00            
ATOM   2053  O   LEU   125      42.100  46.110  48.380  1.00  0.00            
ATOM   2054  N   GLN   126      40.440  44.590  48.190  1.00  0.00            
ATOM   2055  H   GLN   126      39.810  44.150  47.540  1.00  0.00            
ATOM   2056  CA  GLN   126      40.470  43.970  49.510  1.00  0.00            
ATOM   2057  HA  GLN   126      40.280  44.690  50.310  1.00  0.00            
ATOM   2058  CB  GLN   126      39.330  42.930  49.620  1.00  0.00            
ATOM   2059  HB2 GLN   126      38.390  43.460  49.530  1.00  0.00            
ATOM   2060  HB3 GLN   126      39.340  42.270  48.750  1.00  0.00            
ATOM   2061  CG  GLN   126      39.280  42.050  50.900  1.00  0.00            
ATOM   2062  HG2 GLN   126      40.000  41.280  50.590  1.00  0.00            
ATOM   2063  HG3 GLN   126      39.730  42.400  51.830  1.00  0.00            
ATOM   2064  CD  GLN   126      37.880  41.490  51.110  1.00  0.00            
ATOM   2065  OE1 GLN   126      37.130  41.960  51.950  1.00  0.00            
ATOM   2066  NE2 GLN   126      37.590  40.440  50.400  1.00  0.00            
ATOM   2067 1HE2 GLN   126      36.840  39.860  50.740  1.00  0.00            
ATOM   2068 2HE2 GLN   126      38.220  40.010  49.740  1.00  0.00            
ATOM   2069  C   GLN   126      41.890  43.350  49.750  1.00  0.00            
ATOM   2070  O   GLN   126      42.230  42.600  48.870  1.00  0.00            
ATOM   2071  N   PRO   127      42.540  43.390  50.920  1.00  0.00            
ATOM   2072  CD  PRO   127      42.190  44.190  52.050  1.00  0.00            
ATOM   2073  HD2 PRO   127      41.650  43.560  52.760  1.00  0.00            
ATOM   2074  HD3 PRO   127      41.470  44.910  51.670  1.00  0.00            
ATOM   2075  CG  PRO   127      43.510  44.740  52.740  1.00  0.00            
ATOM   2076  HG2 PRO   127      43.580  44.170  53.660  1.00  0.00            
ATOM   2077  HG3 PRO   127      43.450  45.780  53.050  1.00  0.00            
ATOM   2078  CB  PRO   127      44.600  44.260  51.770  1.00  0.00            
ATOM   2079  HB2 PRO   127      45.570  44.050  52.220  1.00  0.00            
ATOM   2080  HB3 PRO   127      44.800  45.010  51.010  1.00  0.00            
ATOM   2081  CA  PRO   127      43.980  43.060  51.040  1.00  0.00            
ATOM   2082  HA  PRO   127      44.470  42.890  50.090  1.00  0.00            
ATOM   2083  C   PRO   127      44.210  41.720  51.820  1.00  0.00            
ATOM   2084  O   PRO   127      43.220  41.080  52.280  1.00  0.00            
ATOM   2085  N   GLY   128      45.490  41.410  51.970  1.00  0.00            
ATOM   2086  H   GLY   128      46.200  42.090  51.750  1.00  0.00            
ATOM   2087  CA  GLY   128      45.970  40.190  52.470  1.00  0.00            
ATOM   2088  HA2 GLY   128      45.120  39.510  52.590  1.00  0.00            
ATOM   2089  HA3 GLY   128      46.760  39.800  51.820  1.00  0.00            
ATOM   2090  C   GLY   128      46.540  40.450  53.880  1.00  0.00            
ATOM   2091  O   GLY   128      46.710  41.600  54.280  1.00  0.00            
ATOM   2092  N   PRO   129      46.980  39.340  54.580  1.00  0.00            
ATOM   2093  CD  PRO   129      47.150  37.980  54.080  1.00  0.00            
ATOM   2094  HD2 PRO   129      48.020  37.980  53.440  1.00  0.00            
ATOM   2095  HD3 PRO   129      46.260  37.630  53.560  1.00  0.00            
ATOM   2096  CG  PRO   129      47.510  37.040  55.300  1.00  0.00            
ATOM   2097  HG2 PRO   129      48.580  36.840  55.350  1.00  0.00            
ATOM   2098  HG3 PRO   129      46.910  36.130  55.230  1.00  0.00            
ATOM   2099  CB  PRO   129      47.220  37.890  56.540  1.00  0.00            
ATOM   2100  HB2 PRO   129      47.910  37.550  57.310  1.00  0.00            
ATOM   2101  HB3 PRO   129      46.210  37.600  56.840  1.00  0.00            
ATOM   2102  CA  PRO   129      47.310  39.350  56.050  1.00  0.00            
ATOM   2103  HA  PRO   129      46.590  39.870  56.690  1.00  0.00            
ATOM   2104  C   PRO   129      48.560  40.210  56.380  1.00  0.00            
ATOM   2105  O   PRO   129      48.700  40.700  57.470  1.00  0.00            
ATOM   2106  N   GLU   130      49.520  40.040  55.530  1.00  0.00            
ATOM   2107  H   GLU   130      49.260  39.560  54.680  1.00  0.00            
ATOM   2108  CA  GLU   130      50.810  40.770  55.580  1.00  0.00            
ATOM   2109  HA  GLU   130      51.180  40.720  56.600  1.00  0.00            
ATOM   2110  CB  GLU   130      51.780  40.090  54.650  1.00  0.00            
ATOM   2111  HB2 GLU   130      51.380  40.040  53.640  1.00  0.00            
ATOM   2112  HB3 GLU   130      52.770  40.540  54.590  1.00  0.00            
ATOM   2113  CG  GLU   130      52.000  38.640  55.020  1.00  0.00            
ATOM   2114  HG2 GLU   130      51.040  38.170  54.820  1.00  0.00            
ATOM   2115  HG3 GLU   130      52.780  38.250  54.360  1.00  0.00            
ATOM   2116  CD  GLU   130      52.250  38.400  56.490  1.00  0.00            
ATOM   2117  OE1 GLU   130      51.860  37.360  57.010  1.00  0.00            
ATOM   2118  OE2 GLU   130      52.880  39.220  57.190  1.00  0.00            
ATOM   2119  C   GLU   130      50.650  42.290  55.170  1.00  0.00            
ATOM   2120  O   GLU   130      51.490  43.130  55.510  1.00  0.00            
ATOM   2121  N   ASP   131      49.590  42.560  54.400  1.00  0.00            
ATOM   2122  H   ASP   131      48.910  41.820  54.360  1.00  0.00            
ATOM   2123  CA  ASP   131      49.350  43.930  53.910  1.00  0.00            
ATOM   2124  HA  ASP   131      50.340  44.230  53.550  1.00  0.00            
ATOM   2125  CB  ASP   131      48.410  43.950  52.710  1.00  0.00            
ATOM   2126  HB2 ASP   131      47.410  43.900  53.140  1.00  0.00            
ATOM   2127  HB3 ASP   131      48.390  44.930  52.230  1.00  0.00            
ATOM   2128  CG  ASP   131      48.720  42.930  51.620  1.00  0.00            
ATOM   2129  OD1 ASP   131      47.770  42.540  50.860  1.00  0.00            
ATOM   2130  OD2 ASP   131      49.900  42.470  51.340  1.00  0.00            
ATOM   2131  C   ASP   131      48.900  44.870  54.960  1.00  0.00            
ATOM   2132  O   ASP   131      48.080  44.700  55.860  1.00  0.00            
ATOM   2133  N   THR   132      49.630  46.050  54.970  1.00  0.00            
ATOM   2134  H   THR   132      50.240  46.190  54.170  1.00  0.00            
ATOM   2135  CA  THR   132      49.510  47.170  55.950  1.00  0.00            
ATOM   2136  HA  THR   132      48.520  46.950  56.350  1.00  0.00            
ATOM   2137  CB  THR   132      50.500  47.170  57.140  1.00  0.00            
ATOM   2138  HB  THR   132      50.340  48.100  57.680  1.00  0.00            
ATOM   2139  CG2 THR   132      50.260  46.120  58.160  1.00  0.00            
ATOM   2140 1HG2 THR   132      49.280  46.190  58.630  1.00  0.00            
ATOM   2141 2HG2 THR   132      50.370  45.100  57.780  1.00  0.00            
ATOM   2142 3HG2 THR   132      51.050  46.340  58.880  1.00  0.00            
ATOM   2143  OG1 THR   132      51.800  47.160  56.640  1.00  0.00            
ATOM   2144  HG1 THR   132      52.170  46.290  56.790  1.00  0.00            
ATOM   2145  C   THR   132      49.260  48.590  55.400  1.00  0.00            
ATOM   2146  O   THR   132      48.770  49.480  56.080  1.00  0.00            
ATOM   2147  N   GLY   133      49.740  48.760  54.140  1.00  0.00            
ATOM   2148  H   GLY   133      50.030  47.970  53.590  1.00  0.00            
ATOM   2149  CA  GLY   133      49.780  49.990  53.380  1.00  0.00            
ATOM   2150  HA2 GLY   133      50.440  50.720  53.860  1.00  0.00            
ATOM   2151  HA3 GLY   133      50.110  49.760  52.370  1.00  0.00            
ATOM   2152  C   GLY   133      48.400  50.490  53.170  1.00  0.00            
ATOM   2153  O   GLY   133      47.460  49.690  53.250  1.00  0.00            
ATOM   2154  N   LYS   134      48.270  51.710  52.750  1.00  0.00            
ATOM   2155  H   LYS   134      49.120  52.220  52.570  1.00  0.00            
ATOM   2156  CA  LYS   134      47.000  52.320  52.280  1.00  0.00            
ATOM   2157  HA  LYS   134      46.330  52.420  53.140  1.00  0.00            
ATOM   2158  CB  LYS   134      47.310  53.750  51.780  1.00  0.00            
ATOM   2159  HB2 LYS   134      48.300  53.730  51.320  1.00  0.00            
ATOM   2160  HB3 LYS   134      46.660  54.020  50.950  1.00  0.00            
ATOM   2161  CG  LYS   134      47.390  54.700  53.010  1.00  0.00            
ATOM   2162  HG2 LYS   134      46.380  54.850  53.380  1.00  0.00            
ATOM   2163  HG3 LYS   134      47.940  54.200  53.810  1.00  0.00            
ATOM   2164  CD  LYS   134      47.980  56.090  52.740  1.00  0.00            
ATOM   2165  HD2 LYS   134      47.940  56.600  53.700  1.00  0.00            
ATOM   2166  HD3 LYS   134      49.030  55.950  52.490  1.00  0.00            
ATOM   2167  CE  LYS   134      47.240  56.830  51.670  1.00  0.00            
ATOM   2168  HE2 LYS   134      47.380  56.200  50.790  1.00  0.00            
ATOM   2169  HE3 LYS   134      46.170  56.920  51.870  1.00  0.00            
ATOM   2170  NZ  LYS   134      47.830  58.150  51.500  1.00  0.00            
ATOM   2171  HZ1 LYS   134      48.830  58.270  51.500  1.00  0.00            
ATOM   2172  HZ2 LYS   134      47.560  58.650  50.660  1.00  0.00            
ATOM   2173  HZ3 LYS   134      47.610  58.800  52.250  1.00  0.00            
ATOM   2174  C   LYS   134      46.270  51.440  51.240  1.00  0.00            
ATOM   2175  O   LYS   134      46.900  50.540  50.680  1.00  0.00            
ATOM   2176  N   ALA   135      44.950  51.640  51.170  1.00  0.00            
ATOM   2177  H   ALA   135      44.500  52.270  51.830  1.00  0.00            
ATOM   2178  CA  ALA   135      44.100  50.740  50.460  1.00  0.00            
ATOM   2179  HA  ALA   135      44.220  49.700  50.770  1.00  0.00            
ATOM   2180  CB  ALA   135      42.680  51.260  50.790  1.00  0.00            
ATOM   2181  HB1 ALA   135      42.640  52.270  50.390  1.00  0.00            
ATOM   2182  HB2 ALA   135      41.930  50.530  50.480  1.00  0.00            
ATOM   2183  HB3 ALA   135      42.530  51.480  51.850  1.00  0.00            
ATOM   2184  C   ALA   135      44.400  50.860  48.890  1.00  0.00            
ATOM   2185  O   ALA   135      44.190  51.890  48.290  1.00  0.00            
ATOM   2186  N   CYS   136      44.920  49.850  48.290  1.00  0.00            
ATOM   2187  H   CYS   136      44.940  49.000  48.840  1.00  0.00            
ATOM   2188  CA  CYS   136      45.090  49.830  46.840  1.00  0.00            
ATOM   2189  HA  CYS   136      45.610  50.760  46.590  1.00  0.00            
ATOM   2190  CB  CYS   136      45.890  48.570  46.440  1.00  0.00            
ATOM   2191  HB2 CYS   136      45.410  47.710  46.920  1.00  0.00            
ATOM   2192  HB3 CYS   136      46.010  48.420  45.370  1.00  0.00            
ATOM   2193  SG  CYS   136      47.470  48.660  47.240  1.00  0.00            
ATOM   2194  HG  CYS   136      47.000  48.760  48.490  1.00  0.00            
ATOM   2195  C   CYS   136      43.770  49.890  46.170  1.00  0.00            
ATOM   2196  O   CYS   136      42.750  49.290  46.550  1.00  0.00            
ATOM   2197  N   GLY   137      43.740  50.610  45.000  1.00  0.00            
ATOM   2198  H   GLY   137      44.600  50.990  44.630  1.00  0.00            
ATOM   2199  CA  GLY   137      42.530  51.040  44.290  1.00  0.00            
ATOM   2200  HA2 GLY   137      42.260  50.360  43.480  1.00  0.00            
ATOM   2201  HA3 GLY   137      41.820  51.010  45.130  1.00  0.00            
ATOM   2202  C   GLY   137      42.450  52.440  43.670  1.00  0.00            
ATOM   2203  O   GLY   137      43.540  52.990  43.530  1.00  0.00            
ATOM   2204  N   VAL   138      41.240  52.930  43.380  1.00  0.00            
ATOM   2205  H   VAL   138      40.490  52.270  43.530  1.00  0.00            
ATOM   2206  CA  VAL   138      40.850  54.220  42.860  1.00  0.00            
ATOM   2207  HA  VAL   138      41.610  54.470  42.110  1.00  0.00            
ATOM   2208  CB  VAL   138      39.410  54.170  42.150  1.00  0.00            
ATOM   2209  HB  VAL   138      38.580  53.810  42.770  1.00  0.00            
ATOM   2210  CG1 VAL   138      38.940  55.620  41.890  1.00  0.00            
ATOM   2211 1HG1 VAL   138      38.560  56.040  42.830  1.00  0.00            
ATOM   2212 2HG1 VAL   138      39.790  56.180  41.510  1.00  0.00            
ATOM   2213 3HG1 VAL   138      38.080  55.720  41.230  1.00  0.00            
ATOM   2214  CG2 VAL   138      39.590  53.410  40.760  1.00  0.00            
ATOM   2215 1HG2 VAL   138      40.070  52.470  41.010  1.00  0.00            
ATOM   2216 2HG2 VAL   138      38.620  53.200  40.290  1.00  0.00            
ATOM   2217 3HG2 VAL   138      40.260  53.950  40.090  1.00  0.00            
ATOM   2218  C   VAL   138      40.940  55.180  43.970  1.00  0.00            
ATOM   2219  O   VAL   138      40.170  55.050  44.950  1.00  0.00            
ATOM   2220  N   ASP   139      41.840  56.160  43.860  1.00  0.00            
ATOM   2221  H   ASP   139      42.410  56.330  43.050  1.00  0.00            
ATOM   2222  CA  ASP   139      42.140  57.060  45.070  1.00  0.00            
ATOM   2223  HA  ASP   139      41.370  56.870  45.830  1.00  0.00            
ATOM   2224  CB  ASP   139      43.400  56.460  45.660  1.00  0.00            
ATOM   2225  HB2 ASP   139      43.300  55.390  45.850  1.00  0.00            
ATOM   2226  HB3 ASP   139      44.160  56.540  44.880  1.00  0.00            
ATOM   2227  CG  ASP   139      43.830  57.130  46.930  1.00  0.00            
ATOM   2228  OD1 ASP   139      45.000  57.050  47.170  1.00  0.00            
ATOM   2229  OD2 ASP   139      43.000  57.700  47.720  1.00  0.00            
ATOM   2230  C   ASP   139      42.210  58.570  44.740  1.00  0.00            
ATOM   2231  O   ASP   139      43.090  58.930  43.950  1.00  0.00            
ATOM   2232  N   TYR   140      41.420  59.520  45.260  1.00  0.00            
ATOM   2233  H   TYR   140      40.700  59.230  45.910  1.00  0.00            
ATOM   2234  CA  TYR   140      41.470  60.940  44.980  1.00  0.00            
ATOM   2235  HA  TYR   140      42.080  61.080  44.090  1.00  0.00            
ATOM   2236  CB  TYR   140      40.210  61.680  44.700  1.00  0.00            
ATOM   2237  HB2 TYR   140      39.600  61.510  45.580  1.00  0.00            
ATOM   2238  HB3 TYR   140      40.450  62.740  44.740  1.00  0.00            
ATOM   2239  CG  TYR   140      39.410  61.320  43.410  1.00  0.00            
ATOM   2240  CD1 TYR   140      38.930  62.280  42.500  1.00  0.00            
ATOM   2241  HD1 TYR   140      39.200  63.320  42.590  1.00  0.00            
ATOM   2242  CE1 TYR   140      38.110  61.950  41.420  1.00  0.00            
ATOM   2243  HE1 TYR   140      37.710  62.720  40.780  1.00  0.00            
ATOM   2244  CZ  TYR   140      37.780  60.590  41.230  1.00  0.00            
ATOM   2245  OH  TYR   140      37.130  60.180  40.130  1.00  0.00            
ATOM   2246  HH  TYR   140      36.880  59.260  40.040  1.00  0.00            
ATOM   2247  CE2 TYR   140      38.210  59.650  42.140  1.00  0.00            
ATOM   2248  HE2 TYR   140      38.060  58.590  42.020  1.00  0.00            
ATOM   2249  CD2 TYR   140      39.020  59.980  43.200  1.00  0.00            
ATOM   2250  HD2 TYR   140      39.420  59.160  43.770  1.00  0.00            
ATOM   2251  C   TYR   140      42.140  61.720  46.230  1.00  0.00            
ATOM   2252  O   TYR   140      42.070  61.200  47.370  1.00  0.00            
ATOM   2253  N   GLU   141      42.820  62.860  45.960  1.00  0.00            
ATOM   2254  H   GLU   141      42.970  63.140  45.010  1.00  0.00            
ATOM   2255  CA  GLU   141      43.480  63.770  46.970  1.00  0.00            
ATOM   2256  HA  GLU   141      43.010  63.600  47.940  1.00  0.00            
ATOM   2257  CB  GLU   141      45.030  63.260  47.090  1.00  0.00            
ATOM   2258  HB2 GLU   141      44.980  62.180  47.220  1.00  0.00            
ATOM   2259  HB3 GLU   141      45.470  63.500  46.120  1.00  0.00            
ATOM   2260  CG  GLU   141      45.860  63.860  48.190  1.00  0.00            
ATOM   2261  HG2 GLU   141      45.860  64.940  48.050  1.00  0.00            
ATOM   2262  HG3 GLU   141      45.490  63.500  49.140  1.00  0.00            
ATOM   2263  CD  GLU   141      47.330  63.350  48.000  1.00  0.00            
ATOM   2264  OE1 GLU   141      47.870  62.970  49.100  1.00  0.00            
ATOM   2265  OE2 GLU   141      47.880  63.310  46.840  1.00  0.00            
ATOM   2266  C   GLU   141      43.580  65.240  46.650  1.00  0.00            
ATOM   2267  O   GLU   141      43.510  65.590  45.450  1.00  0.00            
ATOM   2268  N   VAL   142      43.620  66.140  47.660  1.00  0.00            
ATOM   2269  H   VAL   142      43.670  65.810  48.620  1.00  0.00            
ATOM   2270  CA  VAL   142      43.790  67.600  47.530  1.00  0.00            
ATOM   2271  HA  VAL   142      44.040  67.790  46.480  1.00  0.00            
ATOM   2272  CB  VAL   142      42.630  68.410  47.900  1.00  0.00            
ATOM   2273  HB  VAL   142      42.310  67.970  48.840  1.00  0.00            
ATOM   2274  CG1 VAL   142      42.900  69.950  48.050  1.00  0.00            
ATOM   2275 1HG1 VAL   142      43.040  70.290  47.030  1.00  0.00            
ATOM   2276 2HG1 VAL   142      42.090  70.400  48.620  1.00  0.00            
ATOM   2277 3HG1 VAL   142      43.790  70.230  48.610  1.00  0.00            
ATOM   2278  CG2 VAL   142      41.520  68.250  46.810  1.00  0.00            
ATOM   2279 1HG2 VAL   142      41.550  69.000  46.010  1.00  0.00            
ATOM   2280 2HG2 VAL   142      41.550  67.250  46.380  1.00  0.00            
ATOM   2281 3HG2 VAL   142      40.530  68.400  47.250  1.00  0.00            
ATOM   2282  C   VAL   142      44.990  67.990  48.330  1.00  0.00            
ATOM   2283  O   VAL   142      44.990  67.770  49.570  1.00  0.00            
ATOM   2284  N   LYS   143      45.970  68.640  47.670  1.00  0.00            
ATOM   2285  H   LYS   143      45.730  68.990  46.750  1.00  0.00            
ATOM   2286  CA  LYS   143      47.170  69.160  48.310  1.00  0.00            
ATOM   2287  HA  LYS   143      47.020  68.970  49.370  1.00  0.00            
ATOM   2288  CB  LYS   143      48.320  68.280  47.820  1.00  0.00            
ATOM   2289  HB2 LYS   143      49.260  68.380  48.360  1.00  0.00            
ATOM   2290  HB3 LYS   143      48.040  67.240  48.000  1.00  0.00            
ATOM   2291  CG  LYS   143      48.640  68.270  46.370  1.00  0.00            
ATOM   2292  HG2 LYS   143      47.730  68.200  45.780  1.00  0.00            
ATOM   2293  HG3 LYS   143      49.060  69.230  46.040  1.00  0.00            
ATOM   2294  CD  LYS   143      49.570  67.210  45.830  1.00  0.00            
ATOM   2295  HD2 LYS   143      50.520  67.310  46.350  1.00  0.00            
ATOM   2296  HD3 LYS   143      49.110  66.290  46.180  1.00  0.00            
ATOM   2297  CE  LYS   143      49.820  67.390  44.360  1.00  0.00            
ATOM   2298  HE2 LYS   143      48.980  67.870  43.870  1.00  0.00            
ATOM   2299  HE3 LYS   143      50.680  68.030  44.170  1.00  0.00            
ATOM   2300  NZ  LYS   143      50.110  66.140  43.620  1.00  0.00            
ATOM   2301  HZ1 LYS   143      51.010  65.770  43.900  1.00  0.00            
ATOM   2302  HZ2 LYS   143      49.420  65.420  43.780  1.00  0.00            
ATOM   2303  HZ3 LYS   143      50.110  66.330  42.620  1.00  0.00            
ATOM   2304  C   LYS   143      47.500  70.650  48.080  1.00  0.00            
ATOM   2305  O   LYS   143      47.110  71.180  47.030  1.00  0.00            
ATOM   2306  N   ALA   144      48.150  71.280  49.010  1.00  0.00            
ATOM   2307  H   ALA   144      48.540  70.720  49.760  1.00  0.00            
ATOM   2308  CA  ALA   144      48.520  72.690  48.970  1.00  0.00            
ATOM   2309  HA  ALA   144      48.540  72.840  47.890  1.00  0.00            
ATOM   2310  CB  ALA   144      47.500  73.610  49.700  1.00  0.00            
ATOM   2311  HB1 ALA   144      47.490  73.260  50.730  1.00  0.00            
ATOM   2312  HB2 ALA   144      47.780  74.660  49.690  1.00  0.00            
ATOM   2313  HB3 ALA   144      46.460  73.510  49.400  1.00  0.00            
ATOM   2314  C   ALA   144      49.950  73.040  49.430  1.00  0.00            
ATOM   2315  O   ALA   144      50.460  72.400  50.340  1.00  0.00            
ATOM   2316  N   PHE   145      50.550  74.070  48.790  1.00  0.00            
ATOM   2317  H   PHE   145      50.010  74.530  48.080  1.00  0.00            
ATOM   2318  CA  PHE   145      51.940  74.500  49.020  1.00  0.00            
ATOM   2319  HA  PHE   145      52.120  74.450  50.100  1.00  0.00            
ATOM   2320  CB  PHE   145      52.960  73.560  48.370  1.00  0.00            
ATOM   2321  HB2 PHE   145      53.900  74.110  48.340  1.00  0.00            
ATOM   2322  HB3 PHE   145      52.970  72.650  48.960  1.00  0.00            
ATOM   2323  CG  PHE   145      52.610  73.170  46.910  1.00  0.00            
ATOM   2324  CD1 PHE   145      51.900  71.950  46.690  1.00  0.00            
ATOM   2325  HD1 PHE   145      51.710  71.290  47.520  1.00  0.00            
ATOM   2326  CE1 PHE   145      51.290  71.740  45.490  1.00  0.00            
ATOM   2327  HE1 PHE   145      50.640  70.880  45.430  1.00  0.00            
ATOM   2328  CZ  PHE   145      51.480  72.630  44.370  1.00  0.00            
ATOM   2329  HZ  PHE   145      51.020  72.340  43.430  1.00  0.00            
ATOM   2330  CE2 PHE   145      52.360  73.720  44.490  1.00  0.00            
ATOM   2331  HE2 PHE   145      52.620  74.410  43.710  1.00  0.00            
ATOM   2332  CD2 PHE   145      52.760  74.020  45.820  1.00  0.00            
ATOM   2333  HD2 PHE   145      53.230  74.990  45.950  1.00  0.00            
ATOM   2334  C   PHE   145      52.090  75.980  48.610  1.00  0.00            
ATOM   2335  O   PHE   145      51.620  76.460  47.590  1.00  0.00            
ATOM   2336  N   CYS   146      52.840  76.730  49.420  1.00  0.00            
ATOM   2337  H   CYS   146      53.210  76.170  50.170  1.00  0.00            
ATOM   2338  CA  CYS   146      53.490  78.030  49.130  1.00  0.00            
ATOM   2339  HA  CYS   146      52.870  78.830  48.720  1.00  0.00            
ATOM   2340  CB  CYS   146      54.140  78.610  50.420  1.00  0.00            
ATOM   2341  HB2 CYS   146      53.550  78.550  51.340  1.00  0.00            
ATOM   2342  HB3 CYS   146      55.070  78.100  50.650  1.00  0.00            
ATOM   2343  SG  CYS   146      54.410  80.340  50.050  1.00  0.00            
ATOM   2344  HG  CYS   146      53.610  80.710  49.040  1.00  0.00            
ATOM   2345  C   CYS   146      54.590  77.810  48.130  1.00  0.00            
ATOM   2346  O   CYS   146      55.540  77.010  48.400  1.00  0.00            
ATOM   2347  N   ALA   147      54.650  78.510  46.980  1.00  0.00            
ATOM   2348  H   ALA   147      54.030  79.290  46.860  1.00  0.00            
ATOM   2349  CA  ALA   147      55.660  78.300  45.910  1.00  0.00            
ATOM   2350  HA  ALA   147      56.610  78.150  46.420  1.00  0.00            
ATOM   2351  CB  ALA   147      55.320  77.050  45.120  1.00  0.00            
ATOM   2352  HB1 ALA   147      56.170  76.670  44.550  1.00  0.00            
ATOM   2353  HB2 ALA   147      54.990  76.200  45.730  1.00  0.00            
ATOM   2354  HB3 ALA   147      54.500  77.350  44.470  1.00  0.00            
ATOM   2355  C   ALA   147      55.840  79.560  45.010  1.00  0.00            
ATOM   2356  O   ALA   147      54.920  80.310  44.790  1.00  0.00            
ATOM   2357  N   GLU   148      56.980  79.760  44.470  1.00  0.00            
ATOM   2358  H   GLU   148      57.800  79.200  44.710  1.00  0.00            
ATOM   2359  CA  GLU   148      57.370  80.960  43.620  1.00  0.00            
ATOM   2360  HA  GLU   148      56.850  81.830  44.030  1.00  0.00            
ATOM   2361  CB  GLU   148      58.880  81.050  43.610  1.00  0.00            
ATOM   2362  HB2 GLU   148      59.380  80.090  43.540  1.00  0.00            
ATOM   2363  HB3 GLU   148      59.150  81.650  42.740  1.00  0.00            
ATOM   2364  CG  GLU   148      59.400  81.810  44.840  1.00  0.00            
ATOM   2365  HG2 GLU   148      58.900  82.780  44.840  1.00  0.00            
ATOM   2366  HG3 GLU   148      59.200  81.230  45.740  1.00  0.00            
ATOM   2367  CD  GLU   148      60.910  82.180  44.680  1.00  0.00            
ATOM   2368  OE1 GLU   148      61.610  81.450  43.950  1.00  0.00            
ATOM   2369  OE2 GLU   148      61.310  83.190  45.280  1.00  0.00            
ATOM   2370  C   GLU   148      56.860  80.780  42.190  1.00  0.00            
ATOM   2371  O   GLU   148      56.640  81.710  41.450  1.00  0.00            
ATOM   2372  N   ASN   149      56.770  79.460  41.810  1.00  0.00            
ATOM   2373  H   ASN   149      57.050  78.770  42.490  1.00  0.00            
ATOM   2374  CA  ASN   149      56.440  78.940  40.490  1.00  0.00            
ATOM   2375  HA  ASN   149      55.680  79.470  39.910  1.00  0.00            
ATOM   2376  CB  ASN   149      57.710  78.870  39.610  1.00  0.00            
ATOM   2377  HB2 ASN   149      58.420  78.240  40.140  1.00  0.00            
ATOM   2378  HB3 ASN   149      57.420  78.340  38.700  1.00  0.00            
ATOM   2379  CG  ASN   149      58.280  80.170  39.140  1.00  0.00            
ATOM   2380  OD1 ASN   149      57.960  80.600  38.050  1.00  0.00            
ATOM   2381  ND2 ASN   149      59.200  80.780  39.860  1.00  0.00            
ATOM   2382 1HD2 ASN   149      59.610  81.640  39.530  1.00  0.00            
ATOM   2383 2HD2 ASN   149      59.460  80.310  40.710  1.00  0.00            
ATOM   2384  C   ASN   149      55.800  77.550  40.690  1.00  0.00            
ATOM   2385  O   ASN   149      55.890  77.000  41.720  1.00  0.00            
ATOM   2386  N   LEU   150      55.200  76.970  39.710  1.00  0.00            
ATOM   2387  H   LEU   150      55.330  77.360  38.790  1.00  0.00            
ATOM   2388  CA  LEU   150      54.570  75.680  39.770  1.00  0.00            
ATOM   2389  HA  LEU   150      54.060  75.600  40.730  1.00  0.00            
ATOM   2390  CB  LEU   150      53.530  75.540  38.600  1.00  0.00            
ATOM   2391  HB2 LEU   150      53.020  76.500  38.580  1.00  0.00            
ATOM   2392  HB3 LEU   150      54.170  75.530  37.710  1.00  0.00            
ATOM   2393  CG  LEU   150      52.530  74.400  38.700  1.00  0.00            
ATOM   2394  HG  LEU   150      53.070  73.470  38.500  1.00  0.00            
ATOM   2395  CD1 LEU   150      51.980  74.230  40.150  1.00  0.00            
ATOM   2396 1HD1 LEU   150      52.800  73.920  40.790  1.00  0.00            
ATOM   2397 2HD1 LEU   150      51.560  75.150  40.570  1.00  0.00            
ATOM   2398 3HD1 LEU   150      51.340  73.350  40.140  1.00  0.00            
ATOM   2399  CD2 LEU   150      51.270  74.480  37.710  1.00  0.00            
ATOM   2400 1HD2 LEU   150      50.830  75.480  37.790  1.00  0.00            
ATOM   2401 2HD2 LEU   150      51.640  74.490  36.680  1.00  0.00            
ATOM   2402 3HD2 LEU   150      50.530  73.730  37.970  1.00  0.00            
ATOM   2403  C   LEU   150      55.540  74.500  39.640  1.00  0.00            
ATOM   2404  O   LEU   150      55.400  73.600  40.500  1.00  0.00            
ATOM   2405  N   GLU   151      56.650  74.630  38.910  1.00  0.00            
ATOM   2406  H   GLU   151      56.750  75.430  38.290  1.00  0.00            
ATOM   2407  CA  GLU   151      57.650  73.490  38.810  1.00  0.00            
ATOM   2408  HA  GLU   151      57.110  72.560  38.640  1.00  0.00            
ATOM   2409  CB  GLU   151      58.390  73.680  37.530  1.00  0.00            
ATOM   2410  HB2 GLU   151      58.530  74.730  37.290  1.00  0.00            
ATOM   2411  HB3 GLU   151      59.420  73.340  37.620  1.00  0.00            
ATOM   2412  CG  GLU   151      57.670  72.990  36.330  1.00  0.00            
ATOM   2413  HG2 GLU   151      56.620  73.280  36.370  1.00  0.00            
ATOM   2414  HG3 GLU   151      58.080  73.390  35.390  1.00  0.00            
ATOM   2415  CD  GLU   151      57.760  71.450  36.360  1.00  0.00            
ATOM   2416  OE1 GLU   151      58.790  70.930  35.840  1.00  0.00            
ATOM   2417  OE2 GLU   151      56.780  70.730  36.660  1.00  0.00            
ATOM   2418  C   GLU   151      58.620  73.340  40.080  1.00  0.00            
ATOM   2419  O   GLU   151      59.540  72.580  40.010  1.00  0.00            
ATOM   2420  N   GLU   152      58.410  74.080  41.110  1.00  0.00            
ATOM   2421  H   GLU   152      57.700  74.790  40.980  1.00  0.00            
ATOM   2422  CA  GLU   152      59.200  74.010  42.360  1.00  0.00            
ATOM   2423  HA  GLU   152      60.190  74.380  42.060  1.00  0.00            
ATOM   2424  CB  GLU   152      58.690  75.110  43.230  1.00  0.00            
ATOM   2425  HB2 GLU   152      57.610  75.240  43.360  1.00  0.00            
ATOM   2426  HB3 GLU   152      58.980  75.000  44.270  1.00  0.00            
ATOM   2427  CG  GLU   152      59.050  76.500  42.700  1.00  0.00            
ATOM   2428  HG2 GLU   152      59.010  76.580  41.610  1.00  0.00            
ATOM   2429  HG3 GLU   152      58.380  77.290  43.030  1.00  0.00            
ATOM   2430  CD  GLU   152      60.490  76.810  43.060  1.00  0.00            
ATOM   2431  OE1 GLU   152      61.180  77.220  42.080  1.00  0.00            
ATOM   2432  OE2 GLU   152      60.960  76.650  44.200  1.00  0.00            
ATOM   2433  C   GLU   152      59.280  72.650  43.010  1.00  0.00            
ATOM   2434  O   GLU   152      58.270  71.950  43.090  1.00  0.00            
ATOM   2435  N   LYS   153      60.480  72.340  43.550  1.00  0.00            
ATOM   2436  H   LYS   153      61.270  72.980  43.590  1.00  0.00            
ATOM   2437  CA  LYS   153      60.670  71.120  44.320  1.00  0.00            
ATOM   2438  HA  LYS   153      60.070  70.280  43.970  1.00  0.00            
ATOM   2439  CB  LYS   153      62.080  70.710  44.110  1.00  0.00            
ATOM   2440  HB2 LYS   153      62.830  71.400  44.500  1.00  0.00            
ATOM   2441  HB3 LYS   153      62.210  69.770  44.650  1.00  0.00            
ATOM   2442  CG  LYS   153      62.250  70.380  42.590  1.00  0.00            
ATOM   2443  HG2 LYS   153      61.580  69.610  42.210  1.00  0.00            
ATOM   2444  HG3 LYS   153      62.120  71.280  41.980  1.00  0.00            
ATOM   2445  CD  LYS   153      63.610  69.820  42.180  1.00  0.00            
ATOM   2446  HD2 LYS   153      64.020  69.290  43.030  1.00  0.00            
ATOM   2447  HD3 LYS   153      63.450  69.230  41.270  1.00  0.00            
ATOM   2448  CE  LYS   153      64.710  70.910  42.010  1.00  0.00            
ATOM   2449  HE2 LYS   153      64.750  71.450  42.950  1.00  0.00            
ATOM   2450  HE3 LYS   153      65.630  70.390  41.720  1.00  0.00            
ATOM   2451  NZ  LYS   153      64.490  71.810  40.850  1.00  0.00            
ATOM   2452  HZ1 LYS   153      64.400  71.310  39.970  1.00  0.00            
ATOM   2453  HZ2 LYS   153      63.660  72.350  41.070  1.00  0.00            
ATOM   2454  HZ3 LYS   153      65.330  72.320  40.630  1.00  0.00            
ATOM   2455  C   LYS   153      60.220  71.270  45.730  1.00  0.00            
ATOM   2456  O   LYS   153      60.980  71.630  46.580  1.00  0.00            
ATOM   2457  N   ILE   154      58.960  71.070  46.030  1.00  0.00            
ATOM   2458  H   ILE   154      58.370  70.610  45.350  1.00  0.00            
ATOM   2459  CA  ILE   154      58.410  71.180  47.440  1.00  0.00            
ATOM   2460  HA  ILE   154      58.960  72.040  47.810  1.00  0.00            
ATOM   2461  CB  ILE   154      56.920  71.660  47.490  1.00  0.00            
ATOM   2462  HB  ILE   154      56.350  70.770  47.210  1.00  0.00            
ATOM   2463  CG2 ILE   154      56.390  72.100  48.910  1.00  0.00            
ATOM   2464 1HG2 ILE   154      57.000  72.840  49.440  1.00  0.00            
ATOM   2465 2HG2 ILE   154      55.340  72.370  48.840  1.00  0.00            
ATOM   2466 3HG2 ILE   154      56.420  71.290  49.630  1.00  0.00            
ATOM   2467  CG1 ILE   154      56.510  72.820  46.510  1.00  0.00            
ATOM   2468 2HG1 ILE   154      56.890  72.520  45.540  1.00  0.00            
ATOM   2469 3HG1 ILE   154      55.440  73.060  46.480  1.00  0.00            
ATOM   2470  CD1 ILE   154      57.180  74.190  46.820  1.00  0.00            
ATOM   2471 1HD1 ILE   154      57.070  74.850  45.960  1.00  0.00            
ATOM   2472 2HD1 ILE   154      56.870  74.500  47.830  1.00  0.00            
ATOM   2473 3HD1 ILE   154      58.230  74.080  47.060  1.00  0.00            
ATOM   2474  C   ILE   154      58.830  69.940  48.290  1.00  0.00            
ATOM   2475  O   ILE   154      58.770  68.810  47.800  1.00  0.00            
ATOM   2476  N   HIE   155      59.280  70.110  49.550  1.00  0.00            
ATOM   2477  H   HIE   155      59.310  71.070  49.870  1.00  0.00            
ATOM   2478  CA  HIE   155      59.440  69.060  50.580  1.00  0.00            
ATOM   2479  HA  HIE   155      59.660  68.110  50.090  1.00  0.00            
ATOM   2480  CB  HIE   155      60.600  69.410  51.470  1.00  0.00            
ATOM   2481  HB2 HIE   155      61.470  69.800  50.950  1.00  0.00            
ATOM   2482  HB3 HIE   155      60.280  70.150  52.210  1.00  0.00            
ATOM   2483  CG  HIE   155      61.140  68.230  52.260  1.00  0.00            
ATOM   2484  ND1 HIE   155      60.650  67.750  53.500  1.00  0.00            
ATOM   2485  CE1 HIE   155      61.360  66.630  53.770  1.00  0.00            
ATOM   2486  HE1 HIE   155      61.350  66.110  54.720  1.00  0.00            
ATOM   2487  NE2 HIE   155      62.320  66.360  52.840  1.00  0.00            
ATOM   2488  HE2 HIE   155      63.060  65.680  52.920  1.00  0.00            
ATOM   2489  CD2 HIE   155      62.130  67.330  51.860  1.00  0.00            
ATOM   2490  HD2 HIE   155      62.650  67.430  50.920  1.00  0.00            
ATOM   2491  C   HIE   155      58.170  68.720  51.400  1.00  0.00            
ATOM   2492  O   HIE   155      57.330  69.620  51.580  1.00  0.00            
ATOM   2493  N   LYS   156      58.070  67.470  51.930  1.00  0.00            
ATOM   2494  H   LYS   156      58.810  66.820  51.730  1.00  0.00            
ATOM   2495  CA  LYS   156      56.870  67.020  52.680  1.00  0.00            
ATOM   2496  HA  LYS   156      56.000  67.240  52.060  1.00  0.00            
ATOM   2497  CB  LYS   156      57.010  65.430  52.990  1.00  0.00            
ATOM   2498  HB2 LYS   156      56.040  64.950  53.150  1.00  0.00            
ATOM   2499  HB3 LYS   156      57.230  65.030  52.000  1.00  0.00            
ATOM   2500  CG  LYS   156      58.090  64.970  54.010  1.00  0.00            
ATOM   2501  HG2 LYS   156      59.060  65.210  53.580  1.00  0.00            
ATOM   2502  HG3 LYS   156      58.050  65.310  55.040  1.00  0.00            
ATOM   2503  CD  LYS   156      58.130  63.350  54.070  1.00  0.00            
ATOM   2504  HD2 LYS   156      57.180  63.000  54.480  1.00  0.00            
ATOM   2505  HD3 LYS   156      58.260  62.930  53.070  1.00  0.00            
ATOM   2506  CE  LYS   156      59.200  62.910  54.990  1.00  0.00            
ATOM   2507  HE2 LYS   156      60.060  62.820  54.330  1.00  0.00            
ATOM   2508  HE3 LYS   156      59.330  63.700  55.730  1.00  0.00            
ATOM   2509  NZ  LYS   156      58.890  61.640  55.650  1.00  0.00            
ATOM   2510  HZ1 LYS   156      59.600  61.360  56.300  1.00  0.00            
ATOM   2511  HZ2 LYS   156      58.100  61.800  56.260  1.00  0.00            
ATOM   2512  HZ3 LYS   156      58.650  60.900  55.010  1.00  0.00            
ATOM   2513  C   LYS   156      56.660  67.900  53.910  1.00  0.00            
ATOM   2514  O   LYS   156      55.510  68.310  54.160  1.00  0.00            
ATOM   2515  N   ARG   157      57.720  68.410  54.530  1.00  0.00            
ATOM   2516  H   ARG   157      58.640  68.140  54.210  1.00  0.00            
ATOM   2517  CA  ARG   157      57.730  69.330  55.720  1.00  0.00            
ATOM   2518  HA  ARG   157      57.270  68.810  56.550  1.00  0.00            
ATOM   2519  CB  ARG   157      59.130  69.830  56.110  1.00  0.00            
ATOM   2520  HB2 ARG   157      59.700  70.160  55.240  1.00  0.00            
ATOM   2521  HB3 ARG   157      59.000  70.630  56.840  1.00  0.00            
ATOM   2522  CG  ARG   157      60.020  68.840  56.830  1.00  0.00            
ATOM   2523  HG2 ARG   157      59.530  68.450  57.720  1.00  0.00            
ATOM   2524  HG3 ARG   157      60.120  68.040  56.090  1.00  0.00            
ATOM   2525  CD  ARG   157      61.400  69.460  57.190  1.00  0.00            
ATOM   2526  HD2 ARG   157      61.340  70.450  57.640  1.00  0.00            
ATOM   2527  HD3 ARG   157      61.750  68.900  58.060  1.00  0.00            
ATOM   2528  NE  ARG   157      62.350  69.420  56.120  1.00  0.00            
ATOM   2529  HE  ARG   157      62.200  70.110  55.390  1.00  0.00            
ATOM   2530  CZ  ARG   157      63.430  68.700  56.010  1.00  0.00            
ATOM   2531  NH1 ARG   157      63.820  67.850  56.880  1.00  0.00            
ATOM   2532 1HH1 ARG   157      63.110  67.430  57.470  1.00  0.00            
ATOM   2533 2HH1 ARG   157      64.580  67.250  56.580  1.00  0.00            
ATOM   2534  NH2 ARG   157      64.100  68.710  54.930  1.00  0.00            
ATOM   2535 1HH2 ARG   157      63.820  69.130  54.050  1.00  0.00            
ATOM   2536 2HH2 ARG   157      64.930  68.150  54.810  1.00  0.00            
ATOM   2537  C   ARG   157      56.860  70.590  55.430  1.00  0.00            
ATOM   2538  O   ARG   157      56.200  71.070  56.370  1.00  0.00            
ATOM   2539  N   ASN   158      56.780  71.140  54.200  1.00  0.00            
ATOM   2540  H   ASN   158      57.400  70.640  53.570  1.00  0.00            
ATOM   2541  CA  ASN   158      56.180  72.350  53.720  1.00  0.00            
ATOM   2542  HA  ASN   158      56.340  73.100  54.500  1.00  0.00            
ATOM   2543  CB  ASN   158      57.120  72.760  52.560  1.00  0.00            
ATOM   2544  HB2 ASN   158      57.160  71.970  51.810  1.00  0.00            
ATOM   2545  HB3 ASN   158      56.580  73.580  52.070  1.00  0.00            
ATOM   2546  CG  ASN   158      58.540  73.330  52.820  1.00  0.00            
ATOM   2547  OD1 ASN   158      59.470  72.600  53.140  1.00  0.00            
ATOM   2548  ND2 ASN   158      58.630  74.650  52.810  1.00  0.00            
ATOM   2549 1HD2 ASN   158      59.540  75.080  52.890  1.00  0.00            
ATOM   2550 2HD2 ASN   158      57.750  75.090  52.630  1.00  0.00            
ATOM   2551  C   ASN   158      54.650  72.260  53.290  1.00  0.00            
ATOM   2552  O   ASN   158      53.860  73.210  53.470  1.00  0.00            
ATOM   2553  N   SER   159      54.300  71.160  52.660  1.00  0.00            
ATOM   2554  H   SER   159      55.000  70.470  52.420  1.00  0.00            
ATOM   2555  CA  SER   159      52.980  70.920  52.120  1.00  0.00            
ATOM   2556  HA  SER   159      52.530  71.860  51.780  1.00  0.00            
ATOM   2557  CB  SER   159      53.160  70.020  50.860  1.00  0.00            
ATOM   2558  HB2 SER   159      52.250  69.900  50.270  1.00  0.00            
ATOM   2559  HB3 SER   159      53.890  70.560  50.250  1.00  0.00            
ATOM   2560  OG  SER   159      53.730  68.810  51.210  1.00  0.00            
ATOM   2561  HG  SER   159      54.350  68.510  50.550  1.00  0.00            
ATOM   2562  C   SER   159      52.000  70.370  53.160  1.00  0.00            
ATOM   2563  O   SER   159      52.300  70.060  54.320  1.00  0.00            
ATOM   2564  N   VAL   160      50.700  70.170  52.760  1.00  0.00            
ATOM   2565  H   VAL   160      50.540  70.420  51.790  1.00  0.00            
ATOM   2566  CA  VAL   160      49.590  69.510  53.490  1.00  0.00            
ATOM   2567  HA  VAL   160      50.010  68.690  54.080  1.00  0.00            
ATOM   2568  CB  VAL   160      48.950  70.500  54.540  1.00  0.00            
ATOM   2569  HB  VAL   160      49.760  70.940  55.130  1.00  0.00            
ATOM   2570  CG1 VAL   160      48.140  71.650  54.030  1.00  0.00            
ATOM   2571 1HG1 VAL   160      47.980  72.220  54.940  1.00  0.00            
ATOM   2572 2HG1 VAL   160      48.670  72.240  53.280  1.00  0.00            
ATOM   2573 3HG1 VAL   160      47.240  71.380  53.500  1.00  0.00            
ATOM   2574  CG2 VAL   160      48.170  69.710  55.510  1.00  0.00            
ATOM   2575 1HG2 VAL   160      47.810  70.370  56.300  1.00  0.00            
ATOM   2576 2HG2 VAL   160      47.300  69.310  54.990  1.00  0.00            
ATOM   2577 3HG2 VAL   160      48.730  68.990  56.100  1.00  0.00            
ATOM   2578  C   VAL   160      48.560  68.890  52.530  1.00  0.00            
ATOM   2579  O   VAL   160      48.360  69.370  51.430  1.00  0.00            
ATOM   2580  N   ARG   161      47.990  67.750  52.870  1.00  0.00            
ATOM   2581  H   ARG   161      48.220  67.350  53.770  1.00  0.00            
ATOM   2582  CA  ARG   161      47.040  67.030  51.980  1.00  0.00            
ATOM   2583  HA  ARG   161      46.570  67.780  51.340  1.00  0.00            
ATOM   2584  CB  ARG   161      47.740  66.080  51.030  1.00  0.00            
ATOM   2585  HB2 ARG   161      46.960  65.530  50.510  1.00  0.00            
ATOM   2586  HB3 ARG   161      48.300  66.680  50.300  1.00  0.00            
ATOM   2587  CG  ARG   161      48.740  65.090  51.630  1.00  0.00            
ATOM   2588  HG2 ARG   161      49.480  64.770  50.900  1.00  0.00            
ATOM   2589  HG3 ARG   161      49.260  65.540  52.480  1.00  0.00            
ATOM   2590  CD  ARG   161      48.050  63.810  52.190  1.00  0.00            
ATOM   2591  HD2 ARG   161      47.510  64.040  53.110  1.00  0.00            
ATOM   2592  HD3 ARG   161      47.310  63.450  51.470  1.00  0.00            
ATOM   2593  NE  ARG   161      49.090  62.830  52.710  1.00  0.00            
ATOM   2594  HE  ARG   161      49.240  62.950  53.700  1.00  0.00            
ATOM   2595  CZ  ARG   161      49.670  61.840  52.100  1.00  0.00            
ATOM   2596  NH1 ARG   161      50.460  61.000  52.730  1.00  0.00            
ATOM   2597 1HH1 ARG   161      50.670  61.180  53.700  1.00  0.00            
ATOM   2598 2HH1 ARG   161      50.760  60.180  52.210  1.00  0.00            
ATOM   2599  NH2 ARG   161      49.620  61.830  50.790  1.00  0.00            
ATOM   2600 1HH2 ARG   161      48.800  62.150  50.300  1.00  0.00            
ATOM   2601 2HH2 ARG   161      50.230  61.220  50.250  1.00  0.00            
ATOM   2602  C   ARG   161      45.870  66.380  52.710  1.00  0.00            
ATOM   2603  O   ARG   161      45.950  65.900  53.810  1.00  0.00            
ATOM   2604  N   LEU   162      44.810  66.140  52.000  1.00  0.00            
ATOM   2605  H   LEU   162      44.780  66.510  51.060  1.00  0.00            
ATOM   2606  CA  LEU   162      43.610  65.370  52.450  1.00  0.00            
ATOM   2607  HA  LEU   162      43.850  64.830  53.370  1.00  0.00            
ATOM   2608  CB  LEU   162      42.520  66.370  52.750  1.00  0.00            
ATOM   2609  HB2 LEU   162      42.560  67.050  51.900  1.00  0.00            
ATOM   2610  HB3 LEU   162      41.550  65.880  52.800  1.00  0.00            
ATOM   2611  CG  LEU   162      42.610  67.190  54.010  1.00  0.00            
ATOM   2612  HG  LEU   162      43.560  67.710  54.090  1.00  0.00            
ATOM   2613  CD1 LEU   162      41.560  68.300  54.130  1.00  0.00            
ATOM   2614 1HD1 LEU   162      41.740  69.040  53.350  1.00  0.00            
ATOM   2615 2HD1 LEU   162      40.500  68.020  54.080  1.00  0.00            
ATOM   2616 3HD1 LEU   162      41.760  68.720  55.110  1.00  0.00            
ATOM   2617  CD2 LEU   162      42.340  66.280  55.160  1.00  0.00            
ATOM   2618 1HD2 LEU   162      42.230  66.960  56.000  1.00  0.00            
ATOM   2619 2HD2 LEU   162      41.460  65.640  55.080  1.00  0.00            
ATOM   2620 3HD2 LEU   162      43.230  65.680  55.340  1.00  0.00            
ATOM   2621  C   LEU   162      43.220  64.370  51.370  1.00  0.00            
ATOM   2622  O   LEU   162      43.110  64.770  50.220  1.00  0.00            
ATOM   2623  N   VAL   163      43.060  63.150  51.710  1.00  0.00            
ATOM   2624  H   VAL   163      43.200  63.030  52.700  1.00  0.00            
ATOM   2625  CA  VAL   163      42.310  62.190  50.860  1.00  0.00            
ATOM   2626  HA  VAL   163      42.760  62.130  49.870  1.00  0.00            
ATOM   2627  CB  VAL   163      42.460  60.870  51.640  1.00  0.00            
ATOM   2628  HB  VAL   163      42.090  60.920  52.660  1.00  0.00            
ATOM   2629  CG1 VAL   163      41.720  59.750  50.940  1.00  0.00            
ATOM   2630 1HG1 VAL   163      40.670  59.910  51.190  1.00  0.00            
ATOM   2631 2HG1 VAL   163      41.910  59.790  49.870  1.00  0.00            
ATOM   2632 3HG1 VAL   163      42.060  58.840  51.420  1.00  0.00            
ATOM   2633  CG2 VAL   163      43.960  60.430  51.640  1.00  0.00            
ATOM   2634 1HG2 VAL   163      44.120  59.590  52.320  1.00  0.00            
ATOM   2635 2HG2 VAL   163      44.420  60.240  50.680  1.00  0.00            
ATOM   2636 3HG2 VAL   163      44.610  61.220  52.020  1.00  0.00            
ATOM   2637  C   VAL   163      40.870  62.580  50.810  1.00  0.00            
ATOM   2638  O   VAL   163      40.210  62.630  51.840  1.00  0.00            
ATOM   2639  N   ILE   164      40.290  62.800  49.600  1.00  0.00            
ATOM   2640  H   ILE   164      40.870  62.540  48.820  1.00  0.00            
ATOM   2641  CA  ILE   164      38.860  63.040  49.340  1.00  0.00            
ATOM   2642  HA  ILE   164      38.290  63.110  50.270  1.00  0.00            
ATOM   2643  CB  ILE   164      38.650  64.390  48.590  1.00  0.00            
ATOM   2644  HB  ILE   164      37.580  64.500  48.390  1.00  0.00            
ATOM   2645  CG2 ILE   164      39.210  65.610  49.300  1.00  0.00            
ATOM   2646 1HG2 ILE   164      38.930  65.630  50.350  1.00  0.00            
ATOM   2647 2HG2 ILE   164      40.290  65.470  49.260  1.00  0.00            
ATOM   2648 3HG2 ILE   164      38.890  66.490  48.740  1.00  0.00            
ATOM   2649  CG1 ILE   164      39.400  64.230  47.240  1.00  0.00            
ATOM   2650 2HG1 ILE   164      40.470  64.360  47.390  1.00  0.00            
ATOM   2651 3HG1 ILE   164      39.350  63.160  47.010  1.00  0.00            
ATOM   2652  CD1 ILE   164      38.870  65.030  46.040  1.00  0.00            
ATOM   2653 1HD1 ILE   164      39.520  64.930  45.180  1.00  0.00            
ATOM   2654 2HD1 ILE   164      37.840  64.820  45.770  1.00  0.00            
ATOM   2655 3HD1 ILE   164      39.030  66.100  46.180  1.00  0.00            
ATOM   2656  C   ILE   164      38.280  61.770  48.670  1.00  0.00            
ATOM   2657  O   ILE   164      39.000  60.820  48.290  1.00  0.00            
ATOM   2658  N   ARG   165      36.940  61.760  48.450  1.00  0.00            
ATOM   2659  H   ARG   165      36.450  62.610  48.680  1.00  0.00            
ATOM   2660  CA  ARG   165      36.200  60.620  47.880  1.00  0.00            
ATOM   2661  HA  ARG   165      36.940  59.970  47.420  1.00  0.00            
ATOM   2662  CB  ARG   165      35.330  59.790  48.900  1.00  0.00            
ATOM   2663  HB2 ARG   165      34.640  60.420  49.460  1.00  0.00            
ATOM   2664  HB3 ARG   165      34.640  59.070  48.450  1.00  0.00            
ATOM   2665  CG  ARG   165      36.330  58.970  49.690  1.00  0.00            
ATOM   2666  HG2 ARG   165      37.140  58.530  49.110  1.00  0.00            
ATOM   2667  HG3 ARG   165      36.780  59.610  50.450  1.00  0.00            
ATOM   2668  CD  ARG   165      35.760  57.730  50.460  1.00  0.00            
ATOM   2669  HD2 ARG   165      35.290  57.120  49.690  1.00  0.00            
ATOM   2670  HD3 ARG   165      36.540  57.190  51.000  1.00  0.00            
ATOM   2671  NE  ARG   165      34.760  58.160  51.480  1.00  0.00            
ATOM   2672  HE  ARG   165      34.600  59.160  51.560  1.00  0.00            
ATOM   2673  CZ  ARG   165      34.320  57.580  52.510  1.00  0.00            
ATOM   2674  NH1 ARG   165      34.410  56.300  52.650  1.00  0.00            
ATOM   2675 1HH1 ARG   165      34.830  55.840  51.850  1.00  0.00            
ATOM   2676 2HH1 ARG   165      34.040  55.800  53.450  1.00  0.00            
ATOM   2677  NH2 ARG   165      33.660  58.260  53.430  1.00  0.00            
ATOM   2678 1HH2 ARG   165      33.180  59.080  53.090  1.00  0.00            
ATOM   2679 2HH2 ARG   165      33.350  57.840  54.300  1.00  0.00            
ATOM   2680  C   ARG   165      35.230  61.190  46.730  1.00  0.00            
ATOM   2681  O   ARG   165      34.800  62.370  46.740  1.00  0.00            
ATOM   2682  N   LYS   166      34.930  60.350  45.750  1.00  0.00            
ATOM   2683  H   LYS   166      35.310  59.420  45.840  1.00  0.00            
ATOM   2684  CA  LYS   166      33.940  60.620  44.700  1.00  0.00            
ATOM   2685  HA  LYS   166      33.500  61.600  44.910  1.00  0.00            
ATOM   2686  CB  LYS   166      34.560  60.830  43.280  1.00  0.00            
ATOM   2687  HB2 LYS   166      35.480  61.430  43.320  1.00  0.00            
ATOM   2688  HB3 LYS   166      34.890  59.830  42.990  1.00  0.00            
ATOM   2689  CG  LYS   166      33.530  61.480  42.350  1.00  0.00            
ATOM   2690  HG2 LYS   166      32.580  61.010  42.620  1.00  0.00            
ATOM   2691  HG3 LYS   166      33.360  62.510  42.680  1.00  0.00            
ATOM   2692  CD  LYS   166      33.810  61.310  40.850  1.00  0.00            
ATOM   2693  HD2 LYS   166      33.070  61.880  40.290  1.00  0.00            
ATOM   2694  HD3 LYS   166      34.850  61.560  40.620  1.00  0.00            
ATOM   2695  CE  LYS   166      33.610  59.780  40.550  1.00  0.00            
ATOM   2696  HE2 LYS   166      34.600  59.410  40.270  1.00  0.00            
ATOM   2697  HE3 LYS   166      33.160  59.280  41.410  1.00  0.00            
ATOM   2698  NZ  LYS   166      32.860  59.500  39.310  1.00  0.00            
ATOM   2699  HZ1 LYS   166      31.940  59.890  39.440  1.00  0.00            
ATOM   2700  HZ2 LYS   166      33.290  59.900  38.490  1.00  0.00            
ATOM   2701  HZ3 LYS   166      32.690  58.500  39.250  1.00  0.00            
ATOM   2702  C   LYS   166      32.870  59.530  44.760  1.00  0.00            
ATOM   2703  O   LYS   166      33.170  58.390  44.430  1.00  0.00            
ATOM   2704  N   VAL   167      31.720  59.880  45.310  1.00  0.00            
ATOM   2705  H   VAL   167      31.650  60.880  45.420  1.00  0.00            
ATOM   2706  CA  VAL   167      30.660  58.940  45.750  1.00  0.00            
ATOM   2707  HA  VAL   167      30.970  57.900  45.790  1.00  0.00            
ATOM   2708  CB  VAL   167      30.330  59.400  47.150  1.00  0.00            
ATOM   2709  HB  VAL   167      29.940  60.410  47.050  1.00  0.00            
ATOM   2710  CG1 VAL   167      29.280  58.570  47.760  1.00  0.00            
ATOM   2711 1HG1 VAL   167      28.330  58.540  47.240  1.00  0.00            
ATOM   2712 2HG1 VAL   167      29.640  57.580  48.020  1.00  0.00            
ATOM   2713 3HG1 VAL   167      29.050  58.900  48.770  1.00  0.00            
ATOM   2714  CG2 VAL   167      31.530  59.190  48.040  1.00  0.00            
ATOM   2715 1HG2 VAL   167      32.250  59.980  47.820  1.00  0.00            
ATOM   2716 2HG2 VAL   167      31.210  59.430  49.050  1.00  0.00            
ATOM   2717 3HG2 VAL   167      31.910  58.170  48.110  1.00  0.00            
ATOM   2718  C   VAL   167      29.460  58.940  44.890  1.00  0.00            
ATOM   2719  O   VAL   167      29.160  59.990  44.390  1.00  0.00            
ATOM   2720  N   GLN   168      28.750  57.810  44.750  1.00  0.00            
ATOM   2721  H   GLN   168      29.120  56.910  45.020  1.00  0.00            
ATOM   2722  CA  GLN   168      27.410  57.810  44.270  1.00  0.00            
ATOM   2723  HA  GLN   168      27.000  58.810  44.110  1.00  0.00            
ATOM   2724  CB  GLN   168      27.420  57.090  42.880  1.00  0.00            
ATOM   2725  HB2 GLN   168      27.840  56.090  43.000  1.00  0.00            
ATOM   2726  HB3 GLN   168      26.420  56.940  42.490  1.00  0.00            
ATOM   2727  CG  GLN   168      28.350  57.740  41.790  1.00  0.00            
ATOM   2728  HG2 GLN   168      27.890  58.620  41.330  1.00  0.00            
ATOM   2729  HG3 GLN   168      29.390  57.870  42.090  1.00  0.00            
ATOM   2730  CD  GLN   168      28.550  56.870  40.570  1.00  0.00            
ATOM   2731  OE1 GLN   168      28.280  55.680  40.610  1.00  0.00            
ATOM   2732  NE2 GLN   168      29.190  57.450  39.520  1.00  0.00            
ATOM   2733 1HE2 GLN   168      29.360  56.980  38.650  1.00  0.00            
ATOM   2734 2HE2 GLN   168      29.320  58.450  39.630  1.00  0.00            
ATOM   2735  C   GLN   168      26.440  57.070  45.240  1.00  0.00            
ATOM   2736  O   GLN   168      26.840  56.290  46.080  1.00  0.00            
ATOM   2737  N   TYR   169      25.160  57.220  45.080  1.00  0.00            
ATOM   2738  H   TYR   169      24.810  57.920  44.440  1.00  0.00            
ATOM   2739  CA  TYR   169      23.960  56.570  45.670  1.00  0.00            
ATOM   2740  HA  TYR   169      24.330  55.860  46.410  1.00  0.00            
ATOM   2741  CB  TYR   169      23.180  57.640  46.480  1.00  0.00            
ATOM   2742  HB2 TYR   169      22.970  58.310  45.650  1.00  0.00            
ATOM   2743  HB3 TYR   169      22.240  57.180  46.820  1.00  0.00            
ATOM   2744  CG  TYR   169      23.960  58.250  47.630  1.00  0.00            
ATOM   2745  CD1 TYR   169      24.050  57.530  48.860  1.00  0.00            
ATOM   2746  HD1 TYR   169      23.430  56.660  49.000  1.00  0.00            
ATOM   2747  CE1 TYR   169      24.860  58.010  49.920  1.00  0.00            
ATOM   2748  HE1 TYR   169      24.760  57.600  50.910  1.00  0.00            
ATOM   2749  CZ  TYR   169      25.480  59.240  49.710  1.00  0.00            
ATOM   2750  OH  TYR   169      26.010  59.790  50.800  1.00  0.00            
ATOM   2751  HH  TYR   169      26.250  59.250  51.560  1.00  0.00            
ATOM   2752  CE2 TYR   169      25.400  59.990  48.480  1.00  0.00            
ATOM   2753  HE2 TYR   169      25.760  61.000  48.500  1.00  0.00            
ATOM   2754  CD2 TYR   169      24.580  59.450  47.490  1.00  0.00            
ATOM   2755  HD2 TYR   169      24.510  60.010  46.560  1.00  0.00            
ATOM   2756  C   TYR   169      23.050  56.040  44.490  1.00  0.00            
ATOM   2757  O   TYR   169      23.220  56.370  43.330  1.00  0.00            
ATOM   2758  N   ALA   170      22.010  55.270  44.820  1.00  0.00            
ATOM   2759  H   ALA   170      22.000  54.950  45.780  1.00  0.00            
ATOM   2760  CA  ALA   170      21.020  54.720  43.930  1.00  0.00            
ATOM   2761  HA  ALA   170      21.390  53.800  43.470  1.00  0.00            
ATOM   2762  CB  ALA   170      19.840  54.290  44.810  1.00  0.00            
ATOM   2763  HB1 ALA   170      19.450  55.170  45.330  1.00  0.00            
ATOM   2764  HB2 ALA   170      18.940  54.010  44.270  1.00  0.00            
ATOM   2765  HB3 ALA   170      20.210  53.490  45.450  1.00  0.00            
ATOM   2766  C   ALA   170      20.330  55.740  42.860  1.00  0.00            
ATOM   2767  O   ALA   170      19.930  56.850  43.220  1.00  0.00            
ATOM   2768  N   PRO   171      20.330  55.510  41.530  1.00  0.00            
ATOM   2769  CD  PRO   171      20.910  54.330  40.950  1.00  0.00            
ATOM   2770  HD2 PRO   171      20.550  53.380  41.330  1.00  0.00            
ATOM   2771  HD3 PRO   171      21.990  54.290  41.100  1.00  0.00            
ATOM   2772  CG  PRO   171      20.600  54.400  39.470  1.00  0.00            
ATOM   2773  HG2 PRO   171      19.630  53.950  39.250  1.00  0.00            
ATOM   2774  HG3 PRO   171      21.380  54.020  38.810  1.00  0.00            
ATOM   2775  CB  PRO   171      20.580  55.890  39.240  1.00  0.00            
ATOM   2776  HB2 PRO   171      20.000  56.030  38.330  1.00  0.00            
ATOM   2777  HB3 PRO   171      21.630  56.170  39.150  1.00  0.00            
ATOM   2778  CA  PRO   171      19.900  56.410  40.460  1.00  0.00            
ATOM   2779  HA  PRO   171      20.290  57.420  40.630  1.00  0.00            
ATOM   2780  C   PRO   171      18.370  56.600  40.350  1.00  0.00            
ATOM   2781  O   PRO   171      17.640  55.570  40.270  1.00  0.00            
ATOM   2782  N   GLU   172      17.850  57.810  40.410  1.00  0.00            
ATOM   2783  H   GLU   172      18.480  58.550  40.680  1.00  0.00            
ATOM   2784  CA  GLU   172      16.450  58.090  40.310  1.00  0.00            
ATOM   2785  HA  GLU   172      15.890  57.500  41.040  1.00  0.00            
ATOM   2786  CB  GLU   172      16.180  59.530  40.730  1.00  0.00            
ATOM   2787  HB2 GLU   172      16.610  60.140  39.950  1.00  0.00            
ATOM   2788  HB3 GLU   172      15.110  59.740  40.800  1.00  0.00            
ATOM   2789  CG  GLU   172      16.770  59.760  42.130  1.00  0.00            
ATOM   2790  HG2 GLU   172      16.010  60.380  42.610  1.00  0.00            
ATOM   2791  HG3 GLU   172      16.810  58.880  42.760  1.00  0.00            
ATOM   2792  CD  GLU   172      18.170  60.500  42.100  1.00  0.00            
ATOM   2793  OE1 GLU   172      18.250  61.720  42.430  1.00  0.00            
ATOM   2794  OE2 GLU   172      19.250  59.950  41.770  1.00  0.00            
ATOM   2795  C   GLU   172      15.860  57.910  38.910  1.00  0.00            
ATOM   2796  O   GLU   172      14.790  58.340  38.520  1.00  0.00            
ATOM   2797  N   ARG   173      16.550  57.120  38.090  1.00  0.00            
ATOM   2798  H   ARG   173      17.090  56.450  38.600  1.00  0.00            
ATOM   2799  CA  ARG   173      16.200  56.950  36.710  1.00  0.00            
ATOM   2800  HA  ARG   173      15.860  57.890  36.280  1.00  0.00            
ATOM   2801  CB  ARG   173      17.400  56.310  35.970  1.00  0.00            
ATOM   2802  HB2 ARG   173      17.220  56.230  34.900  1.00  0.00            
ATOM   2803  HB3 ARG   173      18.270  56.960  36.130  1.00  0.00            
ATOM   2804  CG  ARG   173      17.780  54.890  36.370  1.00  0.00            
ATOM   2805  HG2 ARG   173      17.850  54.790  37.450  1.00  0.00            
ATOM   2806  HG3 ARG   173      17.060  54.130  36.060  1.00  0.00            
ATOM   2807  CD  ARG   173      19.170  54.390  35.800  1.00  0.00            
ATOM   2808  HD2 ARG   173      19.170  54.400  34.710  1.00  0.00            
ATOM   2809  HD3 ARG   173      20.000  55.020  36.160  1.00  0.00            
ATOM   2810  NE  ARG   173      19.390  52.980  36.130  1.00  0.00            
ATOM   2811  HE  ARG   173      18.560  52.450  36.360  1.00  0.00            
ATOM   2812  CZ  ARG   173      20.580  52.420  36.320  1.00  0.00            
ATOM   2813  NH1 ARG   173      21.710  52.890  35.950  1.00  0.00            
ATOM   2814 1HH1 ARG   173      21.880  53.830  35.620  1.00  0.00            
ATOM   2815 2HH1 ARG   173      22.540  52.320  36.050  1.00  0.00            
ATOM   2816  NH2 ARG   173      20.610  51.240  36.920  1.00  0.00            
ATOM   2817 1HH2 ARG   173      19.740  50.730  36.950  1.00  0.00            
ATOM   2818 2HH2 ARG   173      21.450  50.680  36.900  1.00  0.00            
ATOM   2819  C   ARG   173      14.980  56.060  36.550  1.00  0.00            
ATOM   2820  O   ARG   173      14.740  55.120  37.310  1.00  0.00            
ATOM   2821  N   PRO   174      14.120  56.270  35.500  1.00  0.00            
ATOM   2822  CD  PRO   174      14.110  57.340  34.470  1.00  0.00            
ATOM   2823  HD2 PRO   174      15.070  57.710  34.130  1.00  0.00            
ATOM   2824  HD3 PRO   174      13.530  58.180  34.850  1.00  0.00            
ATOM   2825  CG  PRO   174      13.380  56.740  33.250  1.00  0.00            
ATOM   2826  HG2 PRO   174      14.040  56.110  32.650  1.00  0.00            
ATOM   2827  HG3 PRO   174      13.000  57.580  32.670  1.00  0.00            
ATOM   2828  CB  PRO   174      12.290  55.870  34.030  1.00  0.00            
ATOM   2829  HB2 PRO   174      11.720  55.190  33.400  1.00  0.00            
ATOM   2830  HB3 PRO   174      11.540  56.520  34.480  1.00  0.00            
ATOM   2831  CA  PRO   174      13.100  55.250  35.150  1.00  0.00            
ATOM   2832  HA  PRO   174      12.500  55.070  36.030  1.00  0.00            
ATOM   2833  C   PRO   174      13.690  53.880  34.790  1.00  0.00            
ATOM   2834  O   PRO   174      14.790  53.880  34.240  1.00  0.00            
ATOM   2835  N   GLY   175      13.150  52.710  35.240  1.00  0.00            
ATOM   2836  H   GLY   175      12.210  52.770  35.610  1.00  0.00            
ATOM   2837  CA  GLY   175      13.730  51.360  35.030  1.00  0.00            
ATOM   2838  HA2 GLY   175      14.210  51.360  34.060  1.00  0.00            
ATOM   2839  HA3 GLY   175      14.560  51.230  35.730  1.00  0.00            
ATOM   2840  C   GLY   175      12.830  50.200  35.150  1.00  0.00            
ATOM   2841  O   GLY   175      12.250  49.940  36.200  1.00  0.00            
ATOM   2842  N   PRO   176      12.560  49.380  34.140  1.00  0.00            
ATOM   2843  CD  PRO   176      13.220  49.290  32.890  1.00  0.00            
ATOM   2844  HD2 PRO   176      14.290  49.400  33.090  1.00  0.00            
ATOM   2845  HD3 PRO   176      12.970  50.080  32.180  1.00  0.00            
ATOM   2846  CG  PRO   176      12.810  48.080  32.140  1.00  0.00            
ATOM   2847  HG2 PRO   176      13.360  47.170  32.400  1.00  0.00            
ATOM   2848  HG3 PRO   176      12.850  48.160  31.060  1.00  0.00            
ATOM   2849  CB  PRO   176      11.360  47.930  32.760  1.00  0.00            
ATOM   2850  HB2 PRO   176      10.920  46.940  32.640  1.00  0.00            
ATOM   2851  HB3 PRO   176      10.830  48.800  32.380  1.00  0.00            
ATOM   2852  CA  PRO   176      11.610  48.220  34.230  1.00  0.00            
ATOM   2853  HA  PRO   176      10.610  48.460  34.580  1.00  0.00            
ATOM   2854  C   PRO   176      12.140  47.020  35.110  1.00  0.00            
ATOM   2855  O   PRO   176      13.390  46.850  35.330  1.00  0.00            
ATOM   2856  N   GLN   177      11.200  46.150  35.600  1.00  0.00            
ATOM   2857  H   GLN   177      10.250  46.130  35.260  1.00  0.00            
ATOM   2858  CA  GLN   177      11.690  45.030  36.490  1.00  0.00            
ATOM   2859  HA  GLN   177      12.230  45.390  37.370  1.00  0.00            
ATOM   2860  CB  GLN   177      10.470  44.330  37.210  1.00  0.00            
ATOM   2861  HB2 GLN   177       9.880  43.800  36.460  1.00  0.00            
ATOM   2862  HB3 GLN   177      10.740  43.620  37.990  1.00  0.00            
ATOM   2863  CG  GLN   177       9.550  45.260  38.030  1.00  0.00            
ATOM   2864  HG2 GLN   177      10.130  45.660  38.860  1.00  0.00            
ATOM   2865  HG3 GLN   177       9.270  46.110  37.410  1.00  0.00            
ATOM   2866  CD  GLN   177       8.340  44.600  38.550  1.00  0.00            
ATOM   2867  OE1 GLN   177       8.290  43.760  39.420  1.00  0.00            
ATOM   2868  NE2 GLN   177       7.210  44.730  37.920  1.00  0.00            
ATOM   2869 1HE2 GLN   177       6.360  44.340  38.310  1.00  0.00            
ATOM   2870 2HE2 GLN   177       7.080  45.450  37.230  1.00  0.00            
ATOM   2871  C   GLN   177      12.520  44.000  35.680  1.00  0.00            
ATOM   2872  O   GLN   177      11.910  43.320  34.850  1.00  0.00            
ATOM   2873  N   PRO   178      13.770  43.740  36.070  1.00  0.00            
ATOM   2874  CD  PRO   178      14.490  44.370  37.190  1.00  0.00            
ATOM   2875  HD2 PRO   178      14.300  43.910  38.160  1.00  0.00            
ATOM   2876  HD3 PRO   178      14.370  45.450  37.270  1.00  0.00            
ATOM   2877  CG  PRO   178      15.930  43.980  36.840  1.00  0.00            
ATOM   2878  HG2 PRO   178      16.490  43.820  37.760  1.00  0.00            
ATOM   2879  HG3 PRO   178      16.400  44.740  36.210  1.00  0.00            
ATOM   2880  CB  PRO   178      15.960  42.760  36.010  1.00  0.00            
ATOM   2881  HB2 PRO   178      15.950  41.910  36.700  1.00  0.00            
ATOM   2882  HB3 PRO   178      16.870  42.740  35.420  1.00  0.00            
ATOM   2883  CA  PRO   178      14.600  42.850  35.330  1.00  0.00            
ATOM   2884  HA  PRO   178      14.760  43.440  34.430  1.00  0.00            
ATOM   2885  C   PRO   178      13.970  41.450  35.170  1.00  0.00            
ATOM   2886  O   PRO   178      13.260  41.000  36.040  1.00  0.00            
ATOM   2887  N   THR   179      14.210  40.810  34.010  1.00  0.00            
ATOM   2888  H   THR   179      14.650  41.330  33.270  1.00  0.00            
ATOM   2889  CA  THR   179      14.000  39.410  33.870  1.00  0.00            
ATOM   2890  HA  THR   179      14.270  38.800  34.740  1.00  0.00            
ATOM   2891  CB  THR   179      12.500  39.180  33.630  1.00  0.00            
ATOM   2892  HB  THR   179      11.930  39.510  34.500  1.00  0.00            
ATOM   2893  CG2 THR   179      11.910  39.830  32.420  1.00  0.00            
ATOM   2894 1HG2 THR   179      12.230  39.190  31.600  1.00  0.00            
ATOM   2895 2HG2 THR   179      10.830  39.830  32.550  1.00  0.00            
ATOM   2896 3HG2 THR   179      12.240  40.850  32.240  1.00  0.00            
ATOM   2897  OG1 THR   179      12.230  37.810  33.580  1.00  0.00            
ATOM   2898  HG1 THR   179      12.690  37.430  34.330  1.00  0.00            
ATOM   2899  C   THR   179      14.690  38.790  32.620  1.00  0.00            
ATOM   2900  O   THR   179      15.020  39.500  31.660  1.00  0.00            
ATOM   2901  N   ALA   180      15.050  37.540  32.560  1.00  0.00            
ATOM   2902  H   ALA   180      14.560  37.070  33.310  1.00  0.00            
ATOM   2903  CA  ALA   180      15.650  36.680  31.550  1.00  0.00            
ATOM   2904  HA  ALA   180      15.310  37.090  30.590  1.00  0.00            
ATOM   2905  CB  ALA   180      17.140  36.560  31.730  1.00  0.00            
ATOM   2906  HB1 ALA   180      17.410  36.300  32.750  1.00  0.00            
ATOM   2907  HB2 ALA   180      17.500  35.770  31.070  1.00  0.00            
ATOM   2908  HB3 ALA   180      17.570  37.450  31.270  1.00  0.00            
ATOM   2909  C   ALA   180      15.080  35.250  31.790  1.00  0.00            
ATOM   2910  O   ALA   180      14.970  34.820  32.930  1.00  0.00            
ATOM   2911  N   GLU   181      14.900  34.540  30.660  1.00  0.00            
ATOM   2912  H   GLU   181      14.940  35.130  29.840  1.00  0.00            
ATOM   2913  CA  GLU   181      14.370  33.200  30.470  1.00  0.00            
ATOM   2914  HA  GLU   181      14.400  32.710  31.450  1.00  0.00            
ATOM   2915  CB  GLU   181      12.810  33.330  30.130  1.00  0.00            
ATOM   2916  HB2 GLU   181      12.440  32.340  30.410  1.00  0.00            
ATOM   2917  HB3 GLU   181      12.300  34.000  30.820  1.00  0.00            
ATOM   2918  CG  GLU   181      12.490  33.740  28.710  1.00  0.00            
ATOM   2919  HG2 GLU   181      13.230  33.450  27.960  1.00  0.00            
ATOM   2920  HG3 GLU   181      11.570  33.210  28.470  1.00  0.00            
ATOM   2921  CD  GLU   181      12.340  35.320  28.630  1.00  0.00            
ATOM   2922  OE1 GLU   181      13.490  35.870  28.520  1.00  0.00            
ATOM   2923  OE2 GLU   181      11.290  35.970  28.370  1.00  0.00            
ATOM   2924  C   GLU   181      15.120  32.370  29.460  1.00  0.00            
ATOM   2925  O   GLU   181      15.710  32.850  28.450  1.00  0.00            
ATOM   2926  N   THR   182      14.920  31.070  29.480  1.00  0.00            
ATOM   2927  H   THR   182      14.300  30.720  30.190  1.00  0.00            
ATOM   2928  CA  THR   182      15.520  30.030  28.620  1.00  0.00            
ATOM   2929  HA  THR   182      15.640  30.540  27.660  1.00  0.00            
ATOM   2930  CB  THR   182      16.990  29.650  29.180  1.00  0.00            
ATOM   2931  HB  THR   182      17.600  30.560  29.200  1.00  0.00            
ATOM   2932  CG2 THR   182      16.930  29.070  30.600  1.00  0.00            
ATOM   2933 1HG2 THR   182      16.370  29.750  31.240  1.00  0.00            
ATOM   2934 2HG2 THR   182      16.350  28.160  30.710  1.00  0.00            
ATOM   2935 3HG2 THR   182      17.990  28.980  30.860  1.00  0.00            
ATOM   2936  OG1 THR   182      17.780  28.730  28.410  1.00  0.00            
ATOM   2937  HG1 THR   182      18.170  29.290  27.740  1.00  0.00            
ATOM   2938  C   THR   182      14.720  28.790  28.500  1.00  0.00            
ATOM   2939  O   THR   182      13.740  28.580  29.290  1.00  0.00            
ATOM   2940  N   THR   183      15.120  27.880  27.580  1.00  0.00            
ATOM   2941  H   THR   183      15.890  28.150  26.990  1.00  0.00            
ATOM   2942  CA  THR   183      14.600  26.560  27.410  1.00  0.00            
ATOM   2943  HA  THR   183      14.110  26.240  28.330  1.00  0.00            
ATOM   2944  CB  THR   183      13.510  26.450  26.400  1.00  0.00            
ATOM   2945  HB  THR   183      12.630  27.010  26.710  1.00  0.00            
ATOM   2946  CG2 THR   183      13.850  26.790  24.930  1.00  0.00            
ATOM   2947 1HG2 THR   183      13.610  25.970  24.250  1.00  0.00            
ATOM   2948 2HG2 THR   183      13.190  27.570  24.550  1.00  0.00            
ATOM   2949 3HG2 THR   183      14.910  27.010  24.780  1.00  0.00            
ATOM   2950  OG1 THR   183      12.990  25.150  26.330  1.00  0.00            
ATOM   2951  HG1 THR   183      12.210  25.200  25.780  1.00  0.00            
ATOM   2952  C   THR   183      15.810  25.620  27.240  1.00  0.00            
ATOM   2953  O   THR   183      16.670  25.880  26.370  1.00  0.00            
ATOM   2954  N   ARG   184      15.830  24.400  27.900  1.00  0.00            
ATOM   2955  H   ARG   184      15.150  24.270  28.630  1.00  0.00            
ATOM   2956  CA  ARG   184      16.610  23.270  27.290  1.00  0.00            
ATOM   2957  HA  ARG   184      17.010  23.570  26.330  1.00  0.00            
ATOM   2958  CB  ARG   184      17.700  22.860  28.210  1.00  0.00            
ATOM   2959  HB2 ARG   184      18.270  23.700  28.600  1.00  0.00            
ATOM   2960  HB3 ARG   184      17.330  22.270  29.050  1.00  0.00            
ATOM   2961  CG  ARG   184      18.620  21.880  27.490  1.00  0.00            
ATOM   2962  HG2 ARG   184      18.150  20.900  27.380  1.00  0.00            
ATOM   2963  HG3 ARG   184      18.780  22.230  26.470  1.00  0.00            
ATOM   2964  CD  ARG   184      19.920  21.690  28.250  1.00  0.00            
ATOM   2965  HD2 ARG   184      20.360  22.640  28.540  1.00  0.00            
ATOM   2966  HD3 ARG   184      19.670  21.080  29.120  1.00  0.00            
ATOM   2967  NE  ARG   184      20.830  20.860  27.400  1.00  0.00            
ATOM   2968  HE  ARG   184      20.660  20.670  26.430  1.00  0.00            
ATOM   2969  CZ  ARG   184      21.810  20.160  27.890  1.00  0.00            
ATOM   2970  NH1 ARG   184      22.100  20.100  29.160  1.00  0.00            
ATOM   2971 1HH1 ARG   184      21.590  20.750  29.750  1.00  0.00            
ATOM   2972 2HH1 ARG   184      22.900  19.640  29.570  1.00  0.00            
ATOM   2973  NH2 ARG   184      22.540  19.440  27.120  1.00  0.00            
ATOM   2974 1HH2 ARG   184      22.660  19.630  26.130  1.00  0.00            
ATOM   2975 2HH2 ARG   184      23.250  18.850  27.540  1.00  0.00            
ATOM   2976  C   ARG   184      15.670  22.120  26.960  1.00  0.00            
ATOM   2977  O   ARG   184      14.690  21.900  27.700  1.00  0.00            
ATOM   2978  N   GLN   185      15.800  21.430  25.800  1.00  0.00            
ATOM   2979  H   GLN   185      16.590  21.670  25.220  1.00  0.00            
ATOM   2980  CA  GLN   185      14.800  20.470  25.400  1.00  0.00            
ATOM   2981  HA  GLN   185      13.930  20.480  26.060  1.00  0.00            
ATOM   2982  CB  GLN   185      14.270  20.620  24.000  1.00  0.00            
ATOM   2983  HB2 GLN   185      15.090  20.380  23.320  1.00  0.00            
ATOM   2984  HB3 GLN   185      13.460  19.920  23.790  1.00  0.00            
ATOM   2985  CG  GLN   185      13.710  22.030  23.530  1.00  0.00            
ATOM   2986  HG2 GLN   185      13.140  21.810  22.630  1.00  0.00            
ATOM   2987  HG3 GLN   185      13.170  22.520  24.340  1.00  0.00            
ATOM   2988  CD  GLN   185      14.800  23.060  23.030  1.00  0.00            
ATOM   2989  OE1 GLN   185      16.040  22.860  23.000  1.00  0.00            
ATOM   2990  NE2 GLN   185      14.410  24.320  22.700  1.00  0.00            
ATOM   2991 1HE2 GLN   185      15.090  25.020  22.420  1.00  0.00            
ATOM   2992 2HE2 GLN   185      13.420  24.480  22.640  1.00  0.00            
ATOM   2993  C   GLN   185      15.460  19.040  25.540  1.00  0.00            
ATOM   2994  O   GLN   185      16.670  18.910  25.310  1.00  0.00            
ATOM   2995  N   PHE   186      14.720  18.010  25.850  1.00  0.00            
ATOM   2996  H   PHE   186      13.730  18.120  26.020  1.00  0.00            
ATOM   2997  CA  PHE   186      15.280  16.680  26.130  1.00  0.00            
ATOM   2998  HA  PHE   186      16.130  16.700  26.810  1.00  0.00            
ATOM   2999  CB  PHE   186      14.230  15.820  26.790  1.00  0.00            
ATOM   3000  HB2 PHE   186      13.710  16.410  27.550  1.00  0.00            
ATOM   3001  HB3 PHE   186      13.470  15.570  26.050  1.00  0.00            
ATOM   3002  CG  PHE   186      14.650  14.490  27.340  1.00  0.00            
ATOM   3003  CD1 PHE   186      14.400  13.360  26.560  1.00  0.00            
ATOM   3004  HD1 PHE   186      14.140  13.450  25.520  1.00  0.00            
ATOM   3005  CE1 PHE   186      14.610  12.160  27.120  1.00  0.00            
ATOM   3006  HE1 PHE   186      14.380  11.270  26.560  1.00  0.00            
ATOM   3007  CZ  PHE   186      15.090  12.000  28.430  1.00  0.00            
ATOM   3008  HZ  PHE   186      15.260  11.000  28.800  1.00  0.00            
ATOM   3009  CE2 PHE   186      15.320  13.110  29.260  1.00  0.00            
ATOM   3010  HE2 PHE   186      15.780  12.880  30.210  1.00  0.00            
ATOM   3011  CD2 PHE   186      15.080  14.400  28.700  1.00  0.00            
ATOM   3012  HD2 PHE   186      15.300  15.320  29.220  1.00  0.00            
ATOM   3013  C   PHE   186      15.770  16.080  24.810  1.00  0.00            
ATOM   3014  O   PHE   186      15.100  16.200  23.810  1.00  0.00            
ATOM   3015  N   LEU   187      16.910  15.320  24.800  1.00  0.00            
ATOM   3016  H   LEU   187      17.310  15.300  25.730  1.00  0.00            
ATOM   3017  CA  LEU   187      17.680  14.920  23.610  1.00  0.00            
ATOM   3018  HA  LEU   187      17.800  15.820  23.010  1.00  0.00            
ATOM   3019  CB  LEU   187      19.050  14.450  24.040  1.00  0.00            
ATOM   3020  HB2 LEU   187      19.550  15.320  24.460  1.00  0.00            
ATOM   3021  HB3 LEU   187      18.950  13.710  24.830  1.00  0.00            
ATOM   3022  CG  LEU   187      19.870  14.100  22.810  1.00  0.00            
ATOM   3023  HG  LEU   187      19.330  13.250  22.390  1.00  0.00            
ATOM   3024  CD1 LEU   187      20.070  15.240  21.780  1.00  0.00            
ATOM   3025 1HD1 LEU   187      19.130  15.510  21.300  1.00  0.00            
ATOM   3026 2HD1 LEU   187      20.480  16.080  22.350  1.00  0.00            
ATOM   3027 3HD1 LEU   187      20.750  14.940  20.990  1.00  0.00            
ATOM   3028  CD2 LEU   187      21.310  13.720  23.060  1.00  0.00            
ATOM   3029 1HD2 LEU   187      21.660  13.070  22.260  1.00  0.00            
ATOM   3030 2HD2 LEU   187      21.920  14.620  23.220  1.00  0.00            
ATOM   3031 3HD2 LEU   187      21.420  13.090  23.940  1.00  0.00            
ATOM   3032  C   LEU   187      16.900  13.810  22.850  1.00  0.00            
ATOM   3033  O   LEU   187      16.780  13.860  21.650  1.00  0.00            
ATOM   3034  N   MET   188      16.140  12.940  23.580  1.00  0.00            
ATOM   3035  H   MET   188      15.990  13.010  24.580  1.00  0.00            
ATOM   3036  CA  MET   188      15.350  11.920  22.930  1.00  0.00            
ATOM   3037  HA  MET   188      15.800  11.770  21.940  1.00  0.00            
ATOM   3038  CB  MET   188      15.550  10.570  23.640  1.00  0.00            
ATOM   3039  HB2 MET   188      14.960  10.490  24.560  1.00  0.00            
ATOM   3040  HB3 MET   188      15.210   9.830  22.920  1.00  0.00            
ATOM   3041  CG  MET   188      17.020  10.270  23.970  1.00  0.00            
ATOM   3042  HG2 MET   188      17.400  11.010  24.670  1.00  0.00            
ATOM   3043  HG3 MET   188      17.070   9.300  24.470  1.00  0.00            
ATOM   3044  SD  MET   188      18.140  10.150  22.500  1.00  0.00            
ATOM   3045  CE  MET   188      17.560   8.640  21.710  1.00  0.00            
ATOM   3046  HE1 MET   188      16.630   8.920  21.210  1.00  0.00            
ATOM   3047  HE2 MET   188      18.300   8.350  20.970  1.00  0.00            
ATOM   3048  HE3 MET   188      17.420   7.830  22.420  1.00  0.00            
ATOM   3049  C   MET   188      13.910  12.310  22.500  1.00  0.00            
ATOM   3050  O   MET   188      13.190  11.410  21.950  1.00  0.00            
ATOM   3051  N   SER   189      13.460  13.530  22.740  1.00  0.00            
ATOM   3052  H   SER   189      14.060  14.320  22.980  1.00  0.00            
ATOM   3053  CA  SER   189      11.980  13.880  22.540  1.00  0.00            
ATOM   3054  HA  SER   189      11.640  13.380  21.630  1.00  0.00            
ATOM   3055  CB  SER   189      11.200  13.320  23.710  1.00  0.00            
ATOM   3056  HB2 SER   189      10.130  13.420  23.510  1.00  0.00            
ATOM   3057  HB3 SER   189      11.350  12.240  23.790  1.00  0.00            
ATOM   3058  OG  SER   189      11.620  13.920  24.920  1.00  0.00            
ATOM   3059  HG  SER   189      11.340  13.340  25.640  1.00  0.00            
ATOM   3060  C   SER   189      11.660  15.300  22.210  1.00  0.00            
ATOM   3061  O   SER   189      10.460  15.610  22.030  1.00  0.00            
ATOM   3062  N   ASP   190      12.670  16.190  22.250  1.00  0.00            
ATOM   3063  H   ASP   190      13.600  15.860  22.470  1.00  0.00            
ATOM   3064  CA  ASP   190      12.450  17.620  22.110  1.00  0.00            
ATOM   3065  HA  ASP   190      13.340  18.130  22.490  1.00  0.00            
ATOM   3066  CB  ASP   190      12.240  18.060  20.660  1.00  0.00            
ATOM   3067  HB2 ASP   190      11.170  17.950  20.480  1.00  0.00            
ATOM   3068  HB3 ASP   190      12.440  19.130  20.610  1.00  0.00            
ATOM   3069  CG  ASP   190      13.070  17.220  19.650  1.00  0.00            
ATOM   3070  OD1 ASP   190      12.460  16.240  19.100  1.00  0.00            
ATOM   3071  OD2 ASP   190      14.260  17.370  19.470  1.00  0.00            
ATOM   3072  C   ASP   190      11.360  18.190  23.010  1.00  0.00            
ATOM   3073  O   ASP   190      10.650  19.150  22.700  1.00  0.00            
ATOM   3074  N   LYS   191      11.200  17.610  24.210  1.00  0.00            
ATOM   3075  H   LYS   191      11.870  16.900  24.470  1.00  0.00            
ATOM   3076  CA  LYS   191      10.260  18.140  25.210  1.00  0.00            
ATOM   3077  HA  LYS   191       9.390  18.610  24.730  1.00  0.00            
ATOM   3078  CB  LYS   191       9.580  17.010  26.140  1.00  0.00            
ATOM   3079  HB2 LYS   191      10.430  16.530  26.620  1.00  0.00            
ATOM   3080  HB3 LYS   191       9.000  17.490  26.920  1.00  0.00            
ATOM   3081  CG  LYS   191       8.880  15.890  25.310  1.00  0.00            
ATOM   3082  HG2 LYS   191       7.950  16.220  24.850  1.00  0.00            
ATOM   3083  HG3 LYS   191       9.570  15.510  24.550  1.00  0.00            
ATOM   3084  CD  LYS   191       8.480  14.650  26.130  1.00  0.00            
ATOM   3085  HD2 LYS   191       9.350  14.290  26.680  1.00  0.00            
ATOM   3086  HD3 LYS   191       7.820  15.060  26.890  1.00  0.00            
ATOM   3087  CE  LYS   191       7.720  13.610  25.390  1.00  0.00            
ATOM   3088  HE2 LYS   191       6.750  14.050  25.140  1.00  0.00            
ATOM   3089  HE3 LYS   191       8.180  13.330  24.440  1.00  0.00            
ATOM   3090  NZ  LYS   191       7.220  12.510  26.200  1.00  0.00            
ATOM   3091  HZ1 LYS   191       6.720  11.860  25.600  1.00  0.00            
ATOM   3092  HZ2 LYS   191       7.910  11.930  26.650  1.00  0.00            
ATOM   3093  HZ3 LYS   191       6.570  12.800  26.920  1.00  0.00            
ATOM   3094  C   LYS   191      10.920  19.200  26.110  1.00  0.00            
ATOM   3095  O   LYS   191      12.070  19.000  26.520  1.00  0.00            
ATOM   3096  N   PRO   192      10.250  20.400  26.410  1.00  0.00            
ATOM   3097  CD  PRO   192       9.010  20.860  25.740  1.00  0.00            
ATOM   3098  HD2 PRO   192       8.200  20.160  25.930  1.00  0.00            
ATOM   3099  HD3 PRO   192       9.210  20.790  24.670  1.00  0.00            
ATOM   3100  CG  PRO   192       8.810  22.230  26.390  1.00  0.00            
ATOM   3101  HG2 PRO   192       8.500  22.110  27.430  1.00  0.00            
ATOM   3102  HG3 PRO   192       8.070  22.840  25.880  1.00  0.00            
ATOM   3103  CB  PRO   192      10.260  22.740  26.420  1.00  0.00            
ATOM   3104  HB2 PRO   192      10.390  23.660  26.980  1.00  0.00            
ATOM   3105  HB3 PRO   192      10.590  23.030  25.420  1.00  0.00            
ATOM   3106  CA  PRO   192      11.010  21.530  26.910  1.00  0.00            
ATOM   3107  HA  PRO   192      12.050  21.530  26.600  1.00  0.00            
ATOM   3108  C   PRO   192      11.080  21.500  28.430  1.00  0.00            
ATOM   3109  O   PRO   192      10.230  20.970  29.180  1.00  0.00            
ATOM   3110  N   LEU   193      12.130  22.090  29.000  1.00  0.00            
ATOM   3111  H   LEU   193      12.870  22.320  28.350  1.00  0.00            
ATOM   3112  CA  LEU   193      12.280  22.460  30.400  1.00  0.00            
ATOM   3113  HA  LEU   193      11.380  22.320  31.000  1.00  0.00            
ATOM   3114  CB  LEU   193      13.340  21.600  31.090  1.00  0.00            
ATOM   3115  HB2 LEU   193      12.950  20.600  31.280  1.00  0.00            
ATOM   3116  HB3 LEU   193      14.170  21.400  30.410  1.00  0.00            
ATOM   3117  CG  LEU   193      13.750  22.280  32.490  1.00  0.00            
ATOM   3118  HG  LEU   193      14.260  23.200  32.240  1.00  0.00            
ATOM   3119  CD1 LEU   193      12.600  22.440  33.540  1.00  0.00            
ATOM   3120 1HD1 LEU   193      11.920  23.210  33.170  1.00  0.00            
ATOM   3121 2HD1 LEU   193      12.120  21.480  33.720  1.00  0.00            
ATOM   3122 3HD1 LEU   193      13.070  22.840  34.440  1.00  0.00            
ATOM   3123  CD2 LEU   193      14.810  21.450  33.220  1.00  0.00            
ATOM   3124 1HD2 LEU   193      14.340  20.550  33.640  1.00  0.00            
ATOM   3125 2HD2 LEU   193      15.630  21.160  32.560  1.00  0.00            
ATOM   3126 3HD2 LEU   193      15.150  22.090  34.030  1.00  0.00            
ATOM   3127  C   LEU   193      12.740  23.940  30.420  1.00  0.00            
ATOM   3128  O   LEU   193      13.860  24.360  30.070  1.00  0.00            
ATOM   3129  N   HIE   194      11.760  24.710  30.830  1.00  0.00            
ATOM   3130  H   HIE   194      10.920  24.330  31.230  1.00  0.00            
ATOM   3131  CA  HIE   194      11.750  26.180  30.810  1.00  0.00            
ATOM   3132  HA  HIE   194      12.440  26.620  30.090  1.00  0.00            
ATOM   3133  CB  HIE   194      10.420  26.690  30.190  1.00  0.00            
ATOM   3134  HB2 HIE   194      10.110  26.080  29.340  1.00  0.00            
ATOM   3135  HB3 HIE   194       9.660  26.600  30.970  1.00  0.00            
ATOM   3136  CG  HIE   194      10.330  28.180  29.800  1.00  0.00            
ATOM   3137  ND1 HIE   194      10.020  29.160  30.680  1.00  0.00            
ATOM   3138  CE1 HIE   194      10.190  30.380  30.140  1.00  0.00            
ATOM   3139  HE1 HIE   194       9.930  31.300  30.660  1.00  0.00            
ATOM   3140  NE2 HIE   194      10.710  30.180  28.900  1.00  0.00            
ATOM   3141  HE2 HIE   194      11.030  30.940  28.330  1.00  0.00            
ATOM   3142  CD2 HIE   194      10.760  28.780  28.660  1.00  0.00            
ATOM   3143  HD2 HIE   194      11.190  28.240  27.820  1.00  0.00            
ATOM   3144  C   HIE   194      12.160  26.750  32.170  1.00  0.00            
ATOM   3145  O   HIE   194      11.920  26.180  33.200  1.00  0.00            
ATOM   3146  N   LEU   195      12.850  27.920  32.130  1.00  0.00            
ATOM   3147  H   LEU   195      13.070  28.280  31.210  1.00  0.00            
ATOM   3148  CA  LEU   195      13.360  28.550  33.310  1.00  0.00            
ATOM   3149  HA  LEU   195      12.630  28.410  34.100  1.00  0.00            
ATOM   3150  CB  LEU   195      14.740  27.960  33.710  1.00  0.00            
ATOM   3151  HB2 LEU   195      14.660  26.930  34.050  1.00  0.00            
ATOM   3152  HB3 LEU   195      15.360  27.900  32.820  1.00  0.00            
ATOM   3153  CG  LEU   195      15.550  28.750  34.750  1.00  0.00            
ATOM   3154  HG  LEU   195      15.410  29.760  34.370  1.00  0.00            
ATOM   3155  CD1 LEU   195      14.870  28.760  36.100  1.00  0.00            
ATOM   3156 1HD1 LEU   195      13.820  29.020  35.970  1.00  0.00            
ATOM   3157 2HD1 LEU   195      15.040  27.770  36.530  1.00  0.00            
ATOM   3158 3HD1 LEU   195      15.300  29.540  36.730  1.00  0.00            
ATOM   3159  CD2 LEU   195      17.020  28.350  34.730  1.00  0.00            
ATOM   3160 1HD2 LEU   195      17.520  28.540  33.780  1.00  0.00            
ATOM   3161 2HD2 LEU   195      17.640  28.970  35.370  1.00  0.00            
ATOM   3162 3HD2 LEU   195      17.180  27.310  35.010  1.00  0.00            
ATOM   3163  C   LEU   195      13.410  30.050  33.120  1.00  0.00            
ATOM   3164  O   LEU   195      13.900  30.570  32.120  1.00  0.00            
ATOM   3165  N   GLU   196      12.930  30.810  34.120  1.00  0.00            
ATOM   3166  H   GLU   196      12.520  30.290  34.880  1.00  0.00            
ATOM   3167  CA  GLU   196      12.770  32.220  34.230  1.00  0.00            
ATOM   3168  HA  GLU   196      13.370  32.640  33.420  1.00  0.00            
ATOM   3169  CB  GLU   196      11.340  32.720  33.980  1.00  0.00            
ATOM   3170  HB2 GLU   196      10.850  32.170  33.180  1.00  0.00            
ATOM   3171  HB3 GLU   196      10.800  32.620  34.910  1.00  0.00            
ATOM   3172  CG  GLU   196      11.240  34.190  33.810  1.00  0.00            
ATOM   3173  HG2 GLU   196      12.190  34.620  34.120  1.00  0.00            
ATOM   3174  HG3 GLU   196      11.090  34.420  32.760  1.00  0.00            
ATOM   3175  CD  GLU   196      10.150  34.900  34.560  1.00  0.00            
ATOM   3176  OE1 GLU   196      10.370  35.080  35.750  1.00  0.00            
ATOM   3177  OE2 GLU   196       9.200  35.380  33.960  1.00  0.00            
ATOM   3178  C   GLU   196      13.430  32.620  35.570  1.00  0.00            
ATOM   3179  O   GLU   196      13.070  32.070  36.600  1.00  0.00            
ATOM   3180  N   ALA   197      14.300  33.610  35.560  1.00  0.00            
ATOM   3181  H   ALA   197      14.640  33.950  34.670  1.00  0.00            
ATOM   3182  CA  ALA   197      14.600  34.380  36.720  1.00  0.00            
ATOM   3183  HA  ALA   197      14.260  33.840  37.600  1.00  0.00            
ATOM   3184  CB  ALA   197      16.120  34.450  36.740  1.00  0.00            
ATOM   3185  HB1 ALA   197      16.600  35.070  35.980  1.00  0.00            
ATOM   3186  HB2 ALA   197      16.490  34.930  37.640  1.00  0.00            
ATOM   3187  HB3 ALA   197      16.600  33.470  36.710  1.00  0.00            
ATOM   3188  C   ALA   197      14.030  35.740  36.600  1.00  0.00            
ATOM   3189  O   ALA   197      14.040  36.330  35.510  1.00  0.00            
ATOM   3190  N   SER   198      13.500  36.320  37.650  1.00  0.00            
ATOM   3191  H   SER   198      13.510  35.760  38.490  1.00  0.00            
ATOM   3192  CA  SER   198      13.070  37.710  37.760  1.00  0.00            
ATOM   3193  HA  SER   198      13.480  38.380  37.010  1.00  0.00            
ATOM   3194  CB  SER   198      11.610  37.840  37.560  1.00  0.00            
ATOM   3195  HB2 SER   198      11.200  37.270  38.390  1.00  0.00            
ATOM   3196  HB3 SER   198      11.260  38.860  37.700  1.00  0.00            
ATOM   3197  OG  SER   198      11.300  37.480  36.300  1.00  0.00            
ATOM   3198  HG  SER   198      11.150  36.530  36.260  1.00  0.00            
ATOM   3199  C   SER   198      13.460  38.350  39.050  1.00  0.00            
ATOM   3200  O   SER   198      13.830  37.710  39.990  1.00  0.00            
ATOM   3201  N   LEU   199      13.410  39.690  39.070  1.00  0.00            
ATOM   3202  H   LEU   199      13.000  40.110  38.250  1.00  0.00            
ATOM   3203  CA  LEU   199      13.710  40.610  40.180  1.00  0.00            
ATOM   3204  HA  LEU   199      13.760  40.100  41.150  1.00  0.00            
ATOM   3205  CB  LEU   199      15.050  41.360  39.960  1.00  0.00            
ATOM   3206  HB2 LEU   199      15.000  42.040  39.100  1.00  0.00            
ATOM   3207  HB3 LEU   199      15.230  41.990  40.830  1.00  0.00            
ATOM   3208  CG  LEU   199      16.320  40.380  39.890  1.00  0.00            
ATOM   3209  HG  LEU   199      15.980  39.530  39.300  1.00  0.00            
ATOM   3210  CD1 LEU   199      17.480  41.120  39.300  1.00  0.00            
ATOM   3211 1HD1 LEU   199      17.590  41.990  39.950  1.00  0.00            
ATOM   3212 2HD1 LEU   199      18.270  40.380  39.410  1.00  0.00            
ATOM   3213 3HD1 LEU   199      17.190  41.400  38.290  1.00  0.00            
ATOM   3214  CD2 LEU   199      16.740  39.830  41.210  1.00  0.00            
ATOM   3215 1HD2 LEU   199      17.450  39.010  41.130  1.00  0.00            
ATOM   3216 2HD2 LEU   199      17.170  40.550  41.910  1.00  0.00            
ATOM   3217 3HD2 LEU   199      15.840  39.400  41.640  1.00  0.00            
ATOM   3218  C   LEU   199      12.600  41.670  40.280  1.00  0.00            
ATOM   3219  O   LEU   199      12.070  42.000  39.290  1.00  0.00            
ATOM   3220  N   ASP   200      12.260  42.030  41.540  1.00  0.00            
ATOM   3221  H   ASP   200      12.880  41.820  42.300  1.00  0.00            
ATOM   3222  CA  ASP   200      11.190  42.920  41.890  1.00  0.00            
ATOM   3223  HA  ASP   200      10.310  42.770  41.260  1.00  0.00            
ATOM   3224  CB  ASP   200      10.640  42.460  43.260  1.00  0.00            
ATOM   3225  HB2 ASP   200       9.790  43.080  43.540  1.00  0.00            
ATOM   3226  HB3 ASP   200      10.130  41.500  43.130  1.00  0.00            
ATOM   3227  CG  ASP   200      11.630  42.430  44.480  1.00  0.00            
ATOM   3228  OD1 ASP   200      11.140  41.950  45.560  1.00  0.00            
ATOM   3229  OD2 ASP   200      12.770  42.910  44.320  1.00  0.00            
ATOM   3230  C   ASP   200      11.530  44.400  41.770  1.00  0.00            
ATOM   3231  O   ASP   200      10.710  45.210  42.030  1.00  0.00            
ATOM   3232  N   LYS   201      12.720  44.730  41.350  1.00  0.00            
ATOM   3233  H   LYS   201      13.460  44.050  41.210  1.00  0.00            
ATOM   3234  CA  LYS   201      13.260  46.090  41.160  1.00  0.00            
ATOM   3235  HA  LYS   201      12.530  46.690  40.610  1.00  0.00            
ATOM   3236  CB  LYS   201      13.570  46.730  42.570  1.00  0.00            
ATOM   3237  HB2 LYS   201      14.140  47.640  42.410  1.00  0.00            
ATOM   3238  HB3 LYS   201      12.590  46.970  43.010  1.00  0.00            
ATOM   3239  CG  LYS   201      14.490  45.810  43.460  1.00  0.00            
ATOM   3240  HG2 LYS   201      14.050  44.820  43.520  1.00  0.00            
ATOM   3241  HG3 LYS   201      15.470  45.870  42.980  1.00  0.00            
ATOM   3242  CD  LYS   201      14.740  46.300  44.910  1.00  0.00            
ATOM   3243  HD2 LYS   201      15.440  45.570  45.310  1.00  0.00            
ATOM   3244  HD3 LYS   201      15.180  47.300  44.950  1.00  0.00            
ATOM   3245  CE  LYS   201      13.480  46.520  45.740  1.00  0.00            
ATOM   3246  HE2 LYS   201      13.660  47.020  46.700  1.00  0.00            
ATOM   3247  HE3 LYS   201      12.820  47.210  45.210  1.00  0.00            
ATOM   3248  NZ  LYS   201      12.790  45.200  45.890  1.00  0.00            
ATOM   3249  HZ1 LYS   201      13.180  44.640  46.630  1.00  0.00            
ATOM   3250  HZ2 LYS   201      11.820  45.310  46.150  1.00  0.00            
ATOM   3251  HZ3 LYS   201      12.830  44.580  45.090  1.00  0.00            
ATOM   3252  C   LYS   201      14.550  46.000  40.260  1.00  0.00            
ATOM   3253  O   LYS   201      15.220  44.940  40.260  1.00  0.00            
ATOM   3254  N   GLU   202      14.900  46.990  39.460  1.00  0.00            
ATOM   3255  H   GLU   202      14.330  47.820  39.510  1.00  0.00            
ATOM   3256  CA  GLU   202      16.190  47.070  38.700  1.00  0.00            
ATOM   3257  HA  GLU   202      16.380  46.080  38.300  1.00  0.00            
ATOM   3258  CB  GLU   202      16.170  47.950  37.440  1.00  0.00            
ATOM   3259  HB2 GLU   202      17.180  47.840  37.040  1.00  0.00            
ATOM   3260  HB3 GLU   202      15.430  47.580  36.730  1.00  0.00            
ATOM   3261  CG  GLU   202      16.090  49.460  37.680  1.00  0.00            
ATOM   3262  HG2 GLU   202      15.080  49.850  37.660  1.00  0.00            
ATOM   3263  HG3 GLU   202      16.460  49.580  38.700  1.00  0.00            
ATOM   3264  CD  GLU   202      17.060  50.430  36.920  1.00  0.00            
ATOM   3265  OE1 GLU   202      16.800  51.640  36.860  1.00  0.00            
ATOM   3266  OE2 GLU   202      18.130  50.040  36.380  1.00  0.00            
ATOM   3267  C   GLU   202      17.460  47.420  39.560  1.00  0.00            
ATOM   3268  O   GLU   202      18.570  47.060  39.150  1.00  0.00            
ATOM   3269  N   ILE   203      17.240  47.920  40.800  1.00  0.00            
ATOM   3270  H   ILE   203      16.300  48.060  41.120  1.00  0.00            
ATOM   3271  CA  ILE   203      18.380  48.250  41.700  1.00  0.00            
ATOM   3272  HA  ILE   203      19.280  47.820  41.270  1.00  0.00            
ATOM   3273  CB  ILE   203      18.480  49.790  41.890  1.00  0.00            
ATOM   3274  HB  ILE   203      17.460  50.100  42.090  1.00  0.00            
ATOM   3275  CG2 ILE   203      19.490  50.160  43.020  1.00  0.00            
ATOM   3276 1HG2 ILE   203      19.170  49.800  44.000  1.00  0.00            
ATOM   3277 2HG2 ILE   203      20.400  49.670  42.690  1.00  0.00            
ATOM   3278 3HG2 ILE   203      19.640  51.240  43.080  1.00  0.00            
ATOM   3279  CG1 ILE   203      19.060  50.490  40.650  1.00  0.00            
ATOM   3280 2HG1 ILE   203      20.020  50.930  40.900  1.00  0.00            
ATOM   3281 3HG1 ILE   203      19.080  49.780  39.830  1.00  0.00            
ATOM   3282  CD1 ILE   203      18.150  51.680  40.170  1.00  0.00            
ATOM   3283 1HD1 ILE   203      17.110  51.370  40.270  1.00  0.00            
ATOM   3284 2HD1 ILE   203      18.250  52.580  40.780  1.00  0.00            
ATOM   3285 3HD1 ILE   203      18.340  51.840  39.110  1.00  0.00            
ATOM   3286  C   ILE   203      18.050  47.590  43.060  1.00  0.00            
ATOM   3287  O   ILE   203      17.050  47.870  43.720  1.00  0.00            
ATOM   3288  N   TYR   204      18.950  46.760  43.590  1.00  0.00            
ATOM   3289  H   TYR   204      19.740  46.470  43.030  1.00  0.00            
ATOM   3290  CA  TYR   204      19.030  46.360  45.070  1.00  0.00            
ATOM   3291  HA  TYR   204      18.010  46.490  45.410  1.00  0.00            
ATOM   3292  CB  TYR   204      19.470  44.880  45.240  1.00  0.00            
ATOM   3293  HB2 TYR   204      20.410  44.770  44.710  1.00  0.00            
ATOM   3294  HB3 TYR   204      19.610  44.570  46.280  1.00  0.00            
ATOM   3295  CG  TYR   204      18.420  43.980  44.700  1.00  0.00            
ATOM   3296  CD1 TYR   204      17.410  43.530  45.580  1.00  0.00            
ATOM   3297  HD1 TYR   204      17.510  43.650  46.650  1.00  0.00            
ATOM   3298  CE1 TYR   204      16.270  42.880  45.040  1.00  0.00            
ATOM   3299  HE1 TYR   204      15.420  42.720  45.680  1.00  0.00            
ATOM   3300  CZ  TYR   204      16.180  42.630  43.730  1.00  0.00            
ATOM   3301  OH  TYR   204      15.020  42.030  43.260  1.00  0.00            
ATOM   3302  HH  TYR   204      14.270  42.270  43.800  1.00  0.00            
ATOM   3303  CE2 TYR   204      17.220  42.990  42.860  1.00  0.00            
ATOM   3304  HE2 TYR   204      17.010  42.900  41.800  1.00  0.00            
ATOM   3305  CD2 TYR   204      18.290  43.750  43.320  1.00  0.00            
ATOM   3306  HD2 TYR   204      19.050  44.170  42.660  1.00  0.00            
ATOM   3307  C   TYR   204      20.070  47.300  45.840  1.00  0.00            
ATOM   3308  O   TYR   204      20.860  47.950  45.190  1.00  0.00            
ATOM   3309  N   TYR   205      19.980  47.200  47.160  1.00  0.00            
ATOM   3310  H   TYR   205      19.270  46.620  47.560  1.00  0.00            
ATOM   3311  CA  TYR   205      20.720  48.060  48.140  1.00  0.00            
ATOM   3312  HA  TYR   205      21.360  48.840  47.720  1.00  0.00            
ATOM   3313  CB  TYR   205      19.700  48.780  48.950  1.00  0.00            
ATOM   3314  HB2 TYR   205      18.990  48.010  49.240  1.00  0.00            
ATOM   3315  HB3 TYR   205      20.170  49.260  49.820  1.00  0.00            
ATOM   3316  CG  TYR   205      18.840  49.850  48.330  1.00  0.00            
ATOM   3317  CD1 TYR   205      19.040  50.380  47.000  1.00  0.00            
ATOM   3318  HD1 TYR   205      19.850  50.130  46.330  1.00  0.00            
ATOM   3319  CE1 TYR   205      18.190  51.360  46.550  1.00  0.00            
ATOM   3320  HE1 TYR   205      18.340  51.750  45.550  1.00  0.00            
ATOM   3321  CZ  TYR   205      17.110  51.770  47.330  1.00  0.00            
ATOM   3322  OH  TYR   205      16.280  52.750  46.910  1.00  0.00            
ATOM   3323  HH  TYR   205      15.910  52.620  46.030  1.00  0.00            
ATOM   3324  CE2 TYR   205      16.800  51.190  48.560  1.00  0.00            
ATOM   3325  HE2 TYR   205      16.010  51.580  49.180  1.00  0.00            
ATOM   3326  CD2 TYR   205      17.740  50.250  49.090  1.00  0.00            
ATOM   3327  HD2 TYR   205      17.710  49.900  50.110  1.00  0.00            
ATOM   3328  C   TYR   205      21.640  47.230  49.040  1.00  0.00            
ATOM   3329  O   TYR   205      21.420  46.060  49.310  1.00  0.00            
ATOM   3330  N   HIE   206      22.720  47.840  49.460  1.00  0.00            
ATOM   3331  H   HIE   206      22.900  48.830  49.300  1.00  0.00            
ATOM   3332  CA  HIE   206      23.660  47.110  50.280  1.00  0.00            
ATOM   3333  HA  HIE   206      23.940  46.240  49.680  1.00  0.00            
ATOM   3334  CB  HIE   206      24.930  47.910  50.500  1.00  0.00            
ATOM   3335  HB2 HIE   206      24.770  48.870  51.000  1.00  0.00            
ATOM   3336  HB3 HIE   206      25.570  47.320  51.150  1.00  0.00            
ATOM   3337  CG  HIE   206      25.720  48.120  49.270  1.00  0.00            
ATOM   3338  ND1 HIE   206      26.500  47.160  48.630  1.00  0.00            
ATOM   3339  CE1 HIE   206      27.320  47.860  47.820  1.00  0.00            
ATOM   3340  HE1 HIE   206      28.050  47.460  47.120  1.00  0.00            
ATOM   3341  NE2 HIE   206      27.140  49.170  47.940  1.00  0.00            
ATOM   3342  HE2 HIE   206      27.580  49.920  47.430  1.00  0.00            
ATOM   3343  CD2 HIE   206      26.070  49.320  48.810  1.00  0.00            
ATOM   3344  HD2 HIE   206      25.690  50.260  49.160  1.00  0.00            
ATOM   3345  C   HIE   206      23.010  46.640  51.560  1.00  0.00            
ATOM   3346  O   HIE   206      22.280  47.460  52.130  1.00  0.00            
ATOM   3347  N   GLY   207      23.440  45.540  52.030  1.00  0.00            
ATOM   3348  H   GLY   207      24.040  45.000  51.420  1.00  0.00            
ATOM   3349  CA  GLY   207      23.090  44.880  53.290  1.00  0.00            
ATOM   3350  HA2 GLY   207      23.780  44.040  53.410  1.00  0.00            
ATOM   3351  HA3 GLY   207      23.060  45.550  54.140  1.00  0.00            
ATOM   3352  C   GLY   207      21.670  44.170  53.200  1.00  0.00            
ATOM   3353  O   GLY   207      21.180  43.390  54.080  1.00  0.00            
ATOM   3354  N   GLU   208      21.000  44.350  52.050  1.00  0.00            
ATOM   3355  H   GLU   208      21.520  44.800  51.310  1.00  0.00            
ATOM   3356  CA  GLU   208      19.700  43.760  51.680  1.00  0.00            
ATOM   3357  HA  GLU   208      19.250  43.340  52.580  1.00  0.00            
ATOM   3358  CB  GLU   208      18.710  44.940  51.300  1.00  0.00            
ATOM   3359  HB2 GLU   208      19.030  45.500  50.420  1.00  0.00            
ATOM   3360  HB3 GLU   208      17.730  44.510  51.110  1.00  0.00            
ATOM   3361  CG  GLU   208      18.500  45.900  52.540  1.00  0.00            
ATOM   3362  HG2 GLU   208      19.520  46.160  52.830  1.00  0.00            
ATOM   3363  HG3 GLU   208      17.880  46.750  52.270  1.00  0.00            
ATOM   3364  CD  GLU   208      17.970  45.280  53.810  1.00  0.00            
ATOM   3365  OE1 GLU   208      18.530  45.650  54.880  1.00  0.00            
ATOM   3366  OE2 GLU   208      17.270  44.280  53.750  1.00  0.00            
ATOM   3367  C   GLU   208      19.830  42.650  50.600  1.00  0.00            
ATOM   3368  O   GLU   208      20.730  42.630  49.790  1.00  0.00            
ATOM   3369  N   PRO   209      18.920  41.710  50.610  1.00  0.00            
ATOM   3370  CD  PRO   209      17.790  41.630  51.510  1.00  0.00            
ATOM   3371  HD2 PRO   209      17.180  42.540  51.550  1.00  0.00            
ATOM   3372  HD3 PRO   209      18.080  41.470  52.550  1.00  0.00            
ATOM   3373  CG  PRO   209      16.890  40.490  51.020  1.00  0.00            
ATOM   3374  HG2 PRO   209      16.140  40.840  50.320  1.00  0.00            
ATOM   3375  HG3 PRO   209      16.400  39.990  51.850  1.00  0.00            
ATOM   3376  CB  PRO   209      17.870  39.660  50.190  1.00  0.00            
ATOM   3377  HB2 PRO   209      17.340  39.070  49.450  1.00  0.00            
ATOM   3378  HB3 PRO   209      18.390  38.910  50.790  1.00  0.00            
ATOM   3379  CA  PRO   209      18.900  40.660  49.620  1.00  0.00            
ATOM   3380  HA  PRO   209      19.880  40.200  49.510  1.00  0.00            
ATOM   3381  C   PRO   209      18.490  40.980  48.170  1.00  0.00            
ATOM   3382  O   PRO   209      17.390  41.480  47.950  1.00  0.00            
ATOM   3383  N   ILE   210      19.310  40.470  47.190  1.00  0.00            
ATOM   3384  H   ILE   210      20.170  40.050  47.510  1.00  0.00            
ATOM   3385  CA  ILE   210      18.980  40.290  45.810  1.00  0.00            
ATOM   3386  HA  ILE   210      18.490  41.200  45.470  1.00  0.00            
ATOM   3387  CB  ILE   210      20.260  40.020  45.030  1.00  0.00            
ATOM   3388  HB  ILE   210      20.840  39.240  45.520  1.00  0.00            
ATOM   3389  CG2 ILE   210      19.850  39.700  43.570  1.00  0.00            
ATOM   3390 1HG2 ILE   210      19.400  38.710  43.490  1.00  0.00            
ATOM   3391 2HG2 ILE   210      19.090  40.410  43.230  1.00  0.00            
ATOM   3392 3HG2 ILE   210      20.750  39.640  42.960  1.00  0.00            
ATOM   3393  CG1 ILE   210      21.190  41.250  44.870  1.00  0.00            
ATOM   3394 2HG1 ILE   210      22.120  40.900  44.410  1.00  0.00            
ATOM   3395 3HG1 ILE   210      20.810  42.040  44.220  1.00  0.00            
ATOM   3396  CD1 ILE   210      21.660  41.940  46.160  1.00  0.00            
ATOM   3397 1HD1 ILE   210      21.830  41.210  46.950  1.00  0.00            
ATOM   3398 2HD1 ILE   210      22.560  42.500  45.880  1.00  0.00            
ATOM   3399 3HD1 ILE   210      20.940  42.650  46.570  1.00  0.00            
ATOM   3400  C   ILE   210      17.910  39.130  45.730  1.00  0.00            
ATOM   3401  O   ILE   210      18.230  38.040  46.100  1.00  0.00            
ATOM   3402  N   SER   211      16.690  39.470  45.400  1.00  0.00            
ATOM   3403  H   SER   211      16.650  40.270  44.780  1.00  0.00            
ATOM   3404  CA  SER   211      15.460  38.770  45.670  1.00  0.00            
ATOM   3405  HA  SER   211      15.700  37.970  46.380  1.00  0.00            
ATOM   3406  CB  SER   211      14.420  39.720  46.280  1.00  0.00            
ATOM   3407  HB2 SER   211      14.300  40.560  45.580  1.00  0.00            
ATOM   3408  HB3 SER   211      13.450  39.250  46.400  1.00  0.00            
ATOM   3409  OG  SER   211      14.890  40.220  47.520  1.00  0.00            
ATOM   3410  HG  SER   211      15.790  40.560  47.510  1.00  0.00            
ATOM   3411  C   SER   211      14.950  38.080  44.380  1.00  0.00            
ATOM   3412  O   SER   211      13.970  38.420  43.690  1.00  0.00            
ATOM   3413  N   VAL   212      15.830  37.130  43.990  1.00  0.00            
ATOM   3414  H   VAL   212      16.460  36.800  44.710  1.00  0.00            
ATOM   3415  CA  VAL   212      15.840  36.490  42.680  1.00  0.00            
ATOM   3416  HA  VAL   212      15.690  37.250  41.920  1.00  0.00            
ATOM   3417  CB  VAL   212      17.260  36.040  42.350  1.00  0.00            
ATOM   3418  HB  VAL   212      17.900  36.810  41.940  1.00  0.00            
ATOM   3419  CG1 VAL   212      18.020  35.290  43.420  1.00  0.00            
ATOM   3420 1HG1 VAL   212      18.970  34.950  42.990  1.00  0.00            
ATOM   3421 2HG1 VAL   212      18.280  36.070  44.140  1.00  0.00            
ATOM   3422 3HG1 VAL   212      17.360  34.500  43.770  1.00  0.00            
ATOM   3423  CG2 VAL   212      17.110  35.050  41.220  1.00  0.00            
ATOM   3424 1HG2 VAL   212      16.760  34.100  41.620  1.00  0.00            
ATOM   3425 2HG2 VAL   212      16.530  35.470  40.400  1.00  0.00            
ATOM   3426 3HG2 VAL   212      18.090  34.820  40.800  1.00  0.00            
ATOM   3427  C   VAL   212      14.690  35.350  42.680  1.00  0.00            
ATOM   3428  O   VAL   212      14.720  34.290  43.320  1.00  0.00            
ATOM   3429  N   ASN   213      13.700  35.620  41.920  1.00  0.00            
ATOM   3430  H   ASN   213      13.530  36.500  41.450  1.00  0.00            
ATOM   3431  CA  ASN   213      12.620  34.670  41.770  1.00  0.00            
ATOM   3432  HA  ASN   213      12.460  34.240  42.760  1.00  0.00            
ATOM   3433  CB  ASN   213      11.320  35.380  41.400  1.00  0.00            
ATOM   3434  HB2 ASN   213      11.200  36.120  42.190  1.00  0.00            
ATOM   3435  HB3 ASN   213      11.500  35.860  40.430  1.00  0.00            
ATOM   3436  CG  ASN   213      10.150  34.510  41.390  1.00  0.00            
ATOM   3437  OD1 ASN   213       9.530  34.350  42.420  1.00  0.00            
ATOM   3438  ND2 ASN   213       9.800  33.890  40.270  1.00  0.00            
ATOM   3439 1HD2 ASN   213       8.850  33.550  40.200  1.00  0.00            
ATOM   3440 2HD2 ASN   213      10.400  33.830  39.460  1.00  0.00            
ATOM   3441  C   ASN   213      13.080  33.580  40.790  1.00  0.00            
ATOM   3442  O   ASN   213      13.640  33.880  39.790  1.00  0.00            
ATOM   3443  N   VAL   214      12.680  32.370  41.120  1.00  0.00            
ATOM   3444  H   VAL   214      12.090  32.310  41.930  1.00  0.00            
ATOM   3445  CA  VAL   214      12.770  31.220  40.220  1.00  0.00            
ATOM   3446  HA  VAL   214      13.270  31.390  39.270  1.00  0.00            
ATOM   3447  CB  VAL   214      13.720  30.210  40.870  1.00  0.00            
ATOM   3448  HB  VAL   214      13.390  29.880  41.850  1.00  0.00            
ATOM   3449  CG1 VAL   214      13.810  28.930  40.030  1.00  0.00            
ATOM   3450 1HG1 VAL   214      14.150  29.000  38.990  1.00  0.00            
ATOM   3451 2HG1 VAL   214      14.590  28.310  40.470  1.00  0.00            
ATOM   3452 3HG1 VAL   214      12.860  28.400  40.070  1.00  0.00            
ATOM   3453  CG2 VAL   214      15.120  30.790  40.990  1.00  0.00            
ATOM   3454 1HG2 VAL   214      15.390  31.190  40.020  1.00  0.00            
ATOM   3455 2HG2 VAL   214      15.130  31.450  41.870  1.00  0.00            
ATOM   3456 3HG2 VAL   214      15.760  29.980  41.340  1.00  0.00            
ATOM   3457  C   VAL   214      11.430  30.660  39.840  1.00  0.00            
ATOM   3458  O   VAL   214      10.640  30.320  40.710  1.00  0.00            
ATOM   3459  N   HIE   215      11.160  30.570  38.520  1.00  0.00            
ATOM   3460  H   HIE   215      11.800  30.780  37.760  1.00  0.00            
ATOM   3461  CA  HIE   215       9.890  30.140  37.940  1.00  0.00            
ATOM   3462  HA  HIE   215       9.320  29.500  38.620  1.00  0.00            
ATOM   3463  CB  HIE   215       9.080  31.350  37.510  1.00  0.00            
ATOM   3464  HB2 HIE   215       8.750  31.920  38.380  1.00  0.00            
ATOM   3465  HB3 HIE   215       9.800  32.010  37.010  1.00  0.00            
ATOM   3466  CG  HIE   215       8.000  31.080  36.560  1.00  0.00            
ATOM   3467  ND1 HIE   215       6.940  30.230  36.850  1.00  0.00            
ATOM   3468  CE1 HIE   215       6.200  30.060  35.720  1.00  0.00            
ATOM   3469  HE1 HIE   215       5.370  29.370  35.730  1.00  0.00            
ATOM   3470  NE2 HIE   215       6.830  30.710  34.700  1.00  0.00            
ATOM   3471  HE2 HIE   215       6.630  30.490  33.740  1.00  0.00            
ATOM   3472  CD2 HIE   215       8.000  31.270  35.170  1.00  0.00            
ATOM   3473  HD2 HIE   215       8.790  31.800  34.670  1.00  0.00            
ATOM   3474  C   HIE   215      10.180  29.280  36.780  1.00  0.00            
ATOM   3475  O   HIE   215      11.100  29.560  36.030  1.00  0.00            
ATOM   3476  N   VAL   216       9.400  28.160  36.650  1.00  0.00            
ATOM   3477  H   VAL   216       8.750  27.940  37.380  1.00  0.00            
ATOM   3478  CA  VAL   216       9.900  26.930  35.990  1.00  0.00            
ATOM   3479  HA  VAL   216      10.530  27.170  35.140  1.00  0.00            
ATOM   3480  CB  VAL   216      10.760  26.090  36.950  1.00  0.00            
ATOM   3481  HB  VAL   216      10.120  25.840  37.800  1.00  0.00            
ATOM   3482  CG1 VAL   216      11.260  24.700  36.470  1.00  0.00            
ATOM   3483 1HG1 VAL   216      11.920  24.240  37.200  1.00  0.00            
ATOM   3484 2HG1 VAL   216      10.440  23.990  36.350  1.00  0.00            
ATOM   3485 3HG1 VAL   216      11.850  24.890  35.570  1.00  0.00            
ATOM   3486  CG2 VAL   216      12.020  26.790  37.450  1.00  0.00            
ATOM   3487 1HG2 VAL   216      11.730  27.660  38.050  1.00  0.00            
ATOM   3488 2HG2 VAL   216      12.620  26.130  38.070  1.00  0.00            
ATOM   3489 3HG2 VAL   216      12.520  27.190  36.570  1.00  0.00            
ATOM   3490  C   VAL   216       8.770  26.090  35.460  1.00  0.00            
ATOM   3491  O   VAL   216       7.780  25.890  36.130  1.00  0.00            
ATOM   3492  N   THR   217       8.980  25.460  34.310  1.00  0.00            
ATOM   3493  H   THR   217       9.820  25.650  33.790  1.00  0.00            
ATOM   3494  CA  THR   217       7.940  24.690  33.750  1.00  0.00            
ATOM   3495  HA  THR   217       7.300  24.270  34.530  1.00  0.00            
ATOM   3496  CB  THR   217       7.100  25.660  32.770  1.00  0.00            
ATOM   3497  HB  THR   217       7.720  25.970  31.930  1.00  0.00            
ATOM   3498  CG2 THR   217       5.780  24.970  32.270  1.00  0.00            
ATOM   3499 1HG2 THR   217       6.080  23.940  32.080  1.00  0.00            
ATOM   3500 2HG2 THR   217       5.080  24.900  33.100  1.00  0.00            
ATOM   3501 3HG2 THR   217       5.410  25.520  31.400  1.00  0.00            
ATOM   3502  OG1 THR   217       6.660  26.850  33.480  1.00  0.00            
ATOM   3503  HG1 THR   217       7.410  27.440  33.370  1.00  0.00            
ATOM   3504  C   THR   217       8.610  23.510  33.090  1.00  0.00            
ATOM   3505  O   THR   217       9.500  23.620  32.230  1.00  0.00            
ATOM   3506  N   ASN   218       8.330  22.300  33.600  1.00  0.00            
ATOM   3507  H   ASN   218       7.770  22.240  34.440  1.00  0.00            
ATOM   3508  CA  ASN   218       9.010  21.060  33.120  1.00  0.00            
ATOM   3509  HA  ASN   218       9.790  21.360  32.420  1.00  0.00            
ATOM   3510  CB  ASN   218       9.520  20.360  34.380  1.00  0.00            
ATOM   3511  HB2 ASN   218      10.200  21.030  34.910  1.00  0.00            
ATOM   3512  HB3 ASN   218       8.760  20.160  35.140  1.00  0.00            
ATOM   3513  CG  ASN   218      10.260  19.090  34.000  1.00  0.00            
ATOM   3514  OD1 ASN   218      10.920  19.060  32.990  1.00  0.00            
ATOM   3515  ND2 ASN   218      10.290  18.050  34.790  1.00  0.00            
ATOM   3516 1HD2 ASN   218      10.690  17.230  34.360  1.00  0.00            
ATOM   3517 2HD2 ASN   218       9.750  18.020  35.640  1.00  0.00            
ATOM   3518  C   ASN   218       8.100  20.160  32.350  1.00  0.00            
ATOM   3519  O   ASN   218       7.250  19.480  32.900  1.00  0.00            
ATOM   3520  N   ASN   219       8.320  19.980  31.040  1.00  0.00            
ATOM   3521  H   ASN   219       9.000  20.600  30.620  1.00  0.00            
ATOM   3522  CA  ASN   219       7.710  18.920  30.200  1.00  0.00            
ATOM   3523  HA  ASN   219       6.880  18.580  30.820  1.00  0.00            
ATOM   3524  CB  ASN   219       7.110  19.600  28.890  1.00  0.00            
ATOM   3525  HB2 ASN   219       7.980  19.910  28.330  1.00  0.00            
ATOM   3526  HB3 ASN   219       6.630  18.890  28.210  1.00  0.00            
ATOM   3527  CG  ASN   219       6.110  20.650  29.160  1.00  0.00            
ATOM   3528  OD1 ASN   219       6.390  21.840  29.320  1.00  0.00            
ATOM   3529  ND2 ASN   219       4.850  20.120  29.360  1.00  0.00            
ATOM   3530 1HD2 ASN   219       3.980  20.640  29.320  1.00  0.00            
ATOM   3531 2HD2 ASN   219       4.750  19.110  29.410  1.00  0.00            
ATOM   3532  C   ASN   219       8.530  17.570  30.010  1.00  0.00            
ATOM   3533  O   ASN   219       8.120  16.650  29.330  1.00  0.00            
ATOM   3534  N   THR   220       9.760  17.560  30.570  1.00  0.00            
ATOM   3535  H   THR   220       9.990  18.360  31.160  1.00  0.00            
ATOM   3536  CA  THR   220      10.800  16.510  30.560  1.00  0.00            
ATOM   3537  HA  THR   220      10.770  16.090  29.550  1.00  0.00            
ATOM   3538  CB  THR   220      12.210  16.960  30.760  1.00  0.00            
ATOM   3539  HB  THR   220      12.860  16.130  30.450  1.00  0.00            
ATOM   3540  CG2 THR   220      12.520  18.210  29.970  1.00  0.00            
ATOM   3541 1HG2 THR   220      13.520  18.530  30.260  1.00  0.00            
ATOM   3542 2HG2 THR   220      12.460  18.040  28.900  1.00  0.00            
ATOM   3543 3HG2 THR   220      11.770  18.970  30.170  1.00  0.00            
ATOM   3544  OG1 THR   220      12.550  17.250  32.060  1.00  0.00            
ATOM   3545  HG1 THR   220      11.880  17.890  32.320  1.00  0.00            
ATOM   3546  C   THR   220      10.410  15.380  31.560  1.00  0.00            
ATOM   3547  O   THR   220       9.780  15.670  32.600  1.00  0.00            
ATOM   3548  N   ASN   221      10.710  14.170  31.160  1.00  0.00            
ATOM   3549  H   ASN   221      11.240  14.020  30.320  1.00  0.00            
ATOM   3550  CA  ASN   221      10.230  12.990  31.880  1.00  0.00            
ATOM   3551  HA  ASN   221       9.190  13.100  32.210  1.00  0.00            
ATOM   3552  CB  ASN   221      10.120  11.810  30.920  1.00  0.00            
ATOM   3553  HB2 ASN   221      11.060  11.720  30.370  1.00  0.00            
ATOM   3554  HB3 ASN   221      10.030  10.870  31.470  1.00  0.00            
ATOM   3555  CG  ASN   221       8.950  11.870  30.010  1.00  0.00            
ATOM   3556  OD1 ASN   221       9.130  12.280  28.870  1.00  0.00            
ATOM   3557  ND2 ASN   221       7.780  11.440  30.470  1.00  0.00            
ATOM   3558 1HD2 ASN   221       6.990  11.380  29.840  1.00  0.00            
ATOM   3559 2HD2 ASN   221       7.670  11.220  31.450  1.00  0.00            
ATOM   3560  C   ASN   221      11.080  12.570  33.070  1.00  0.00            
ATOM   3561  O   ASN   221      10.910  11.530  33.630  1.00  0.00            
ATOM   3562  N   LYS   222      11.950  13.510  33.480  1.00  0.00            
ATOM   3563  H   LYS   222      11.880  14.360  32.930  1.00  0.00            
ATOM   3564  CA  LYS   222      12.900  13.600  34.640  1.00  0.00            
ATOM   3565  HA  LYS   222      12.900  12.620  35.120  1.00  0.00            
ATOM   3566  CB  LYS   222      14.300  13.720  34.050  1.00  0.00            
ATOM   3567  HB2 LYS   222      14.420  14.690  33.570  1.00  0.00            
ATOM   3568  HB3 LYS   222      15.030  13.750  34.860  1.00  0.00            
ATOM   3569  CG  LYS   222      14.900  12.690  33.050  1.00  0.00            
ATOM   3570  HG2 LYS   222      14.170  12.540  32.250  1.00  0.00            
ATOM   3571  HG3 LYS   222      15.740  13.050  32.450  1.00  0.00            
ATOM   3572  CD  LYS   222      15.220  11.320  33.610  1.00  0.00            
ATOM   3573  HD2 LYS   222      16.100  11.450  34.240  1.00  0.00            
ATOM   3574  HD3 LYS   222      14.370  10.990  34.210  1.00  0.00            
ATOM   3575  CE  LYS   222      15.590  10.290  32.510  1.00  0.00            
ATOM   3576  HE2 LYS   222      14.680   9.930  32.020  1.00  0.00            
ATOM   3577  HE3 LYS   222      16.320  10.810  31.890  1.00  0.00            
ATOM   3578  NZ  LYS   222      16.310   9.170  33.230  1.00  0.00            
ATOM   3579  HZ1 LYS   222      15.860   9.060  34.120  1.00  0.00            
ATOM   3580  HZ2 LYS   222      16.220   8.300  32.720  1.00  0.00            
ATOM   3581  HZ3 LYS   222      17.300   9.390  33.230  1.00  0.00            
ATOM   3582  C   LYS   222      12.610  14.720  35.570  1.00  0.00            
ATOM   3583  O   LYS   222      11.950  15.680  35.290  1.00  0.00            
ATOM   3584  N   THR   223      13.100  14.570  36.790  1.00  0.00            
ATOM   3585  H   THR   223      13.380  13.630  37.050  1.00  0.00            
ATOM   3586  CA  THR   223      12.990  15.550  37.960  1.00  0.00            
ATOM   3587  HA  THR   223      12.080  16.160  37.950  1.00  0.00            
ATOM   3588  CB  THR   223      13.040  14.600  39.210  1.00  0.00            
ATOM   3589  HB  THR   223      14.070  14.260  39.330  1.00  0.00            
ATOM   3590  CG2 THR   223      12.810  15.400  40.500  1.00  0.00            
ATOM   3591 1HG2 THR   223      13.530  16.200  40.680  1.00  0.00            
ATOM   3592 2HG2 THR   223      11.820  15.850  40.420  1.00  0.00            
ATOM   3593 3HG2 THR   223      12.730  14.690  41.320  1.00  0.00            
ATOM   3594  OG1 THR   223      12.170  13.480  39.080  1.00  0.00            
ATOM   3595  HG1 THR   223      12.460  12.730  38.560  1.00  0.00            
ATOM   3596  C   THR   223      14.170  16.480  37.870  1.00  0.00            
ATOM   3597  O   THR   223      15.320  16.060  37.690  1.00  0.00            
ATOM   3598  N   VAL   224      13.970  17.730  38.270  1.00  0.00            
ATOM   3599  H   VAL   224      13.020  18.070  38.250  1.00  0.00            
ATOM   3600  CA  VAL   224      14.950  18.690  38.720  1.00  0.00            
ATOM   3601  HA  VAL   224      15.730  18.810  37.970  1.00  0.00            
ATOM   3602  CB  VAL   224      14.370  20.160  38.770  1.00  0.00            
ATOM   3603  HB  VAL   224      13.390  20.170  39.250  1.00  0.00            
ATOM   3604  CG1 VAL   224      15.330  21.130  39.380  1.00  0.00            
ATOM   3605 1HG1 VAL   224      16.280  20.960  38.880  1.00  0.00            
ATOM   3606 2HG1 VAL   224      14.850  22.100  39.270  1.00  0.00            
ATOM   3607 3HG1 VAL   224      15.330  20.890  40.440  1.00  0.00            
ATOM   3608  CG2 VAL   224      14.040  20.420  37.350  1.00  0.00            
ATOM   3609 1HG2 VAL   224      13.810  21.460  37.130  1.00  0.00            
ATOM   3610 2HG2 VAL   224      14.880  20.200  36.690  1.00  0.00            
ATOM   3611 3HG2 VAL   224      13.240  19.770  36.990  1.00  0.00            
ATOM   3612  C   VAL   224      15.400  18.280  40.080  1.00  0.00            
ATOM   3613  O   VAL   224      14.620  18.370  41.020  1.00  0.00            
ATOM   3614  N   LYS   225      16.520  17.520  40.250  1.00  0.00            
ATOM   3615  H   LYS   225      16.960  17.400  39.340  1.00  0.00            
ATOM   3616  CA  LYS   225      17.130  17.060  41.460  1.00  0.00            
ATOM   3617  HA  LYS   225      16.510  16.280  41.890  1.00  0.00            
ATOM   3618  CB  LYS   225      18.490  16.510  41.110  1.00  0.00            
ATOM   3619  HB2 LYS   225      18.270  15.830  40.290  1.00  0.00            
ATOM   3620  HB3 LYS   225      19.120  17.350  40.830  1.00  0.00            
ATOM   3621  CG  LYS   225      19.120  15.660  42.230  1.00  0.00            
ATOM   3622  HG2 LYS   225      19.230  16.330  43.080  1.00  0.00            
ATOM   3623  HG3 LYS   225      18.600  14.740  42.490  1.00  0.00            
ATOM   3624  CD  LYS   225      20.490  15.290  41.720  1.00  0.00            
ATOM   3625  HD2 LYS   225      20.450  14.470  41.010  1.00  0.00            
ATOM   3626  HD3 LYS   225      21.080  16.140  41.370  1.00  0.00            
ATOM   3627  CE  LYS   225      21.260  14.650  42.880  1.00  0.00            
ATOM   3628  HE2 LYS   225      21.540  15.370  43.650  1.00  0.00            
ATOM   3629  HE3 LYS   225      20.570  13.950  43.360  1.00  0.00            
ATOM   3630  NZ  LYS   225      22.440  13.950  42.310  1.00  0.00            
ATOM   3631  HZ1 LYS   225      22.880  14.540  41.620  1.00  0.00            
ATOM   3632  HZ2 LYS   225      23.090  13.770  43.060  1.00  0.00            
ATOM   3633  HZ3 LYS   225      22.170  13.100  41.830  1.00  0.00            
ATOM   3634  C   LYS   225      17.280  18.190  42.510  1.00  0.00            
ATOM   3635  O   LYS   225      16.980  18.150  43.700  1.00  0.00            
ATOM   3636  N   LYS   226      17.910  19.260  41.980  1.00  0.00            
ATOM   3637  H   LYS   226      18.280  19.070  41.060  1.00  0.00            
ATOM   3638  CA  LYS   226      18.400  20.430  42.770  1.00  0.00            
ATOM   3639  HA  LYS   226      17.770  20.530  43.660  1.00  0.00            
ATOM   3640  CB  LYS   226      19.750  19.890  43.190  1.00  0.00            
ATOM   3641  HB2 LYS   226      19.650  19.210  44.040  1.00  0.00            
ATOM   3642  HB3 LYS   226      20.400  19.450  42.430  1.00  0.00            
ATOM   3643  CG  LYS   226      20.640  21.060  43.790  1.00  0.00            
ATOM   3644  HG2 LYS   226      20.920  21.810  43.060  1.00  0.00            
ATOM   3645  HG3 LYS   226      19.940  21.470  44.520  1.00  0.00            
ATOM   3646  CD  LYS   226      22.000  20.740  44.470  1.00  0.00            
ATOM   3647  HD2 LYS   226      22.560  20.180  43.720  1.00  0.00            
ATOM   3648  HD3 LYS   226      22.460  21.700  44.730  1.00  0.00            
ATOM   3649  CE  LYS   226      21.800  19.890  45.800  1.00  0.00            
ATOM   3650  HE2 LYS   226      21.230  19.020  45.480  1.00  0.00            
ATOM   3651  HE3 LYS   226      22.770  19.620  46.230  1.00  0.00            
ATOM   3652  NZ  LYS   226      21.000  20.590  46.840  1.00  0.00            
ATOM   3653  HZ1 LYS   226      21.510  21.360  47.260  1.00  0.00            
ATOM   3654  HZ2 LYS   226      20.210  21.050  46.400  1.00  0.00            
ATOM   3655  HZ3 LYS   226      20.700  19.900  47.500  1.00  0.00            
ATOM   3656  C   LYS   226      18.320  21.760  42.100  1.00  0.00            
ATOM   3657  O   LYS   226      18.740  21.890  40.970  1.00  0.00            
ATOM   3658  N   ILE   227      17.820  22.810  42.800  1.00  0.00            
ATOM   3659  H   ILE   227      17.430  22.580  43.700  1.00  0.00            
ATOM   3660  CA  ILE   227      17.940  24.230  42.340  1.00  0.00            
ATOM   3661  HA  ILE   227      18.220  24.260  41.290  1.00  0.00            
ATOM   3662  CB  ILE   227      16.640  25.050  42.590  1.00  0.00            
ATOM   3663  HB  ILE   227      16.440  24.930  43.660  1.00  0.00            
ATOM   3664  CG2 ILE   227      16.820  26.570  42.290  1.00  0.00            
ATOM   3665 1HG2 ILE   227      17.610  27.060  42.860  1.00  0.00            
ATOM   3666 2HG2 ILE   227      17.150  26.780  41.270  1.00  0.00            
ATOM   3667 3HG2 ILE   227      15.920  27.150  42.520  1.00  0.00            
ATOM   3668  CG1 ILE   227      15.460  24.380  41.770  1.00  0.00            
ATOM   3669 2HG1 ILE   227      15.630  24.350  40.700  1.00  0.00            
ATOM   3670 3HG1 ILE   227      15.440  23.370  42.170  1.00  0.00            
ATOM   3671  CD1 ILE   227      14.120  25.040  42.080  1.00  0.00            
ATOM   3672 1HD1 ILE   227      13.620  24.840  43.030  1.00  0.00            
ATOM   3673 2HD1 ILE   227      14.110  26.110  41.870  1.00  0.00            
ATOM   3674 3HD1 ILE   227      13.470  24.550  41.350  1.00  0.00            
ATOM   3675  C   ILE   227      19.130  24.940  42.930  1.00  0.00            
ATOM   3676  O   ILE   227      19.460  24.700  44.080  1.00  0.00            
ATOM   3677  N   LYS   228      19.820  25.770  42.130  1.00  0.00            
ATOM   3678  H   LYS   228      19.550  25.950  41.170  1.00  0.00            
ATOM   3679  CA  LYS   228      21.040  26.530  42.550  1.00  0.00            
ATOM   3680  HA  LYS   228      21.120  26.630  43.630  1.00  0.00            
ATOM   3681  CB  LYS   228      22.300  25.800  42.070  1.00  0.00            
ATOM   3682  HB2 LYS   228      22.210  25.720  40.990  1.00  0.00            
ATOM   3683  HB3 LYS   228      23.180  26.310  42.460  1.00  0.00            
ATOM   3684  CG  LYS   228      22.380  24.340  42.600  1.00  0.00            
ATOM   3685  HG2 LYS   228      22.520  24.430  43.670  1.00  0.00            
ATOM   3686  HG3 LYS   228      21.400  23.860  42.510  1.00  0.00            
ATOM   3687  CD  LYS   228      23.600  23.650  41.970  1.00  0.00            
ATOM   3688  HD2 LYS   228      23.470  22.560  42.000  1.00  0.00            
ATOM   3689  HD3 LYS   228      23.620  23.810  40.890  1.00  0.00            
ATOM   3690  CE  LYS   228      24.860  24.100  42.690  1.00  0.00            
ATOM   3691  HE2 LYS   228      24.850  25.180  42.810  1.00  0.00            
ATOM   3692  HE3 LYS   228      24.880  23.660  43.690  1.00  0.00            
ATOM   3693  NZ  LYS   228      25.980  23.730  41.770  1.00  0.00            
ATOM   3694  HZ1 LYS   228      25.840  23.950  40.790  1.00  0.00            
ATOM   3695  HZ2 LYS   228      26.830  24.260  41.890  1.00  0.00            
ATOM   3696  HZ3 LYS   228      26.100  22.730  41.870  1.00  0.00            
ATOM   3697  C   LYS   228      21.140  28.020  42.030  1.00  0.00            
ATOM   3698  O   LYS   228      20.690  28.310  40.920  1.00  0.00            
ATOM   3699  N   ILE   229      21.540  28.900  42.920  1.00  0.00            
ATOM   3700  H   ILE   229      21.900  28.560  43.800  1.00  0.00            
ATOM   3701  CA  ILE   229      21.640  30.340  42.700  1.00  0.00            
ATOM   3702  HA  ILE   229      21.610  30.550  41.630  1.00  0.00            
ATOM   3703  CB  ILE   229      20.530  31.180  43.520  1.00  0.00            
ATOM   3704  HB  ILE   229      20.830  31.260  44.570  1.00  0.00            
ATOM   3705  CG2 ILE   229      20.560  32.640  43.130  1.00  0.00            
ATOM   3706 1HG2 ILE   229      20.220  32.790  42.100  1.00  0.00            
ATOM   3707 2HG2 ILE   229      19.790  33.180  43.670  1.00  0.00            
ATOM   3708 3HG2 ILE   229      21.520  33.140  43.260  1.00  0.00            
ATOM   3709  CG1 ILE   229      19.090  30.720  43.250  1.00  0.00            
ATOM   3710 2HG1 ILE   229      18.460  31.600  43.400  1.00  0.00            
ATOM   3711 3HG1 ILE   229      19.050  30.430  42.200  1.00  0.00            
ATOM   3712  CD1 ILE   229      18.540  29.560  44.040  1.00  0.00            
ATOM   3713 1HD1 ILE   229      18.650  29.660  45.120  1.00  0.00            
ATOM   3714 2HD1 ILE   229      17.570  29.220  43.660  1.00  0.00            
ATOM   3715 3HD1 ILE   229      19.160  28.670  43.880  1.00  0.00            
ATOM   3716  C   ILE   229      22.940  30.910  43.120  1.00  0.00            
ATOM   3717  O   ILE   229      23.410  30.580  44.180  1.00  0.00            
ATOM   3718  N   SER   230      23.540  31.800  42.290  1.00  0.00            
ATOM   3719  H   SER   230      23.110  31.840  41.370  1.00  0.00            
ATOM   3720  CA  SER   230      24.720  32.590  42.720  1.00  0.00            
ATOM   3721  HA  SER   230      24.600  32.580  43.800  1.00  0.00            
ATOM   3722  CB  SER   230      26.090  31.890  42.360  1.00  0.00            
ATOM   3723  HB2 SER   230      26.220  30.960  42.910  1.00  0.00            
ATOM   3724  HB3 SER   230      26.040  31.720  41.280  1.00  0.00            
ATOM   3725  OG  SER   230      27.160  32.650  42.650  1.00  0.00            
ATOM   3726  HG  SER   230      27.060  32.840  43.590  1.00  0.00            
ATOM   3727  C   SER   230      24.650  34.080  42.280  1.00  0.00            
ATOM   3728  O   SER   230      24.530  34.410  41.090  1.00  0.00            
ATOM   3729  N   VAL   231      24.720  35.010  43.280  1.00  0.00            
ATOM   3730  H   VAL   231      25.070  34.670  44.160  1.00  0.00            
ATOM   3731  CA  VAL   231      25.050  36.430  42.890  1.00  0.00            
ATOM   3732  HA  VAL   231      24.580  36.690  41.950  1.00  0.00            
ATOM   3733  CB  VAL   231      24.580  37.380  43.980  1.00  0.00            
ATOM   3734  HB  VAL   231      25.120  37.060  44.870  1.00  0.00            
ATOM   3735  CG1 VAL   231      24.950  38.810  43.620  1.00  0.00            
ATOM   3736 1HG1 VAL   231      24.580  39.100  42.630  1.00  0.00            
ATOM   3737 2HG1 VAL   231      24.660  39.500  44.410  1.00  0.00            
ATOM   3738 3HG1 VAL   231      26.040  38.850  43.580  1.00  0.00            
ATOM   3739  CG2 VAL   231      23.040  37.370  44.030  1.00  0.00            
ATOM   3740 1HG2 VAL   231      22.770  37.990  44.880  1.00  0.00            
ATOM   3741 2HG2 VAL   231      22.670  37.920  43.160  1.00  0.00            
ATOM   3742 3HG2 VAL   231      22.600  36.380  44.110  1.00  0.00            
ATOM   3743  C   VAL   231      26.570  36.540  42.710  1.00  0.00            
ATOM   3744  O   VAL   231      27.330  36.010  43.560  1.00  0.00            
ATOM   3745  N   ARG   232      27.070  37.260  41.610  1.00  0.00            
ATOM   3746  H   ARG   232      26.420  37.680  40.960  1.00  0.00            
ATOM   3747  CA  ARG   232      28.550  37.460  41.310  1.00  0.00            
ATOM   3748  HA  ARG   232      29.110  37.060  42.160  1.00  0.00            
ATOM   3749  CB  ARG   232      28.820  36.580  40.030  1.00  0.00            
ATOM   3750  HB2 ARG   232      28.170  37.020  39.280  1.00  0.00            
ATOM   3751  HB3 ARG   232      29.900  36.580  39.880  1.00  0.00            
ATOM   3752  CG  ARG   232      28.440  35.100  40.210  1.00  0.00            
ATOM   3753  HG2 ARG   232      29.250  34.370  40.090  1.00  0.00            
ATOM   3754  HG3 ARG   232      28.130  35.000  41.250  1.00  0.00            
ATOM   3755  CD  ARG   232      27.260  34.580  39.400  1.00  0.00            
ATOM   3756  HD2 ARG   232      26.830  33.670  39.820  1.00  0.00            
ATOM   3757  HD3 ARG   232      26.460  35.310  39.500  1.00  0.00            
ATOM   3758  NE  ARG   232      27.550  34.560  37.950  1.00  0.00            
ATOM   3759  HE  ARG   232      27.070  35.280  37.420  1.00  0.00            
ATOM   3760  CZ  ARG   232      28.230  33.730  37.190  1.00  0.00            
ATOM   3761  NH1 ARG   232      28.360  33.910  35.880  1.00  0.00            
ATOM   3762 1HH1 ARG   232      27.860  34.650  35.410  1.00  0.00            
ATOM   3763 2HH1 ARG   232      28.920  33.280  35.320  1.00  0.00            
ATOM   3764  NH2 ARG   232      28.890  32.760  37.760  1.00  0.00            
ATOM   3765 1HH2 ARG   232      28.940  32.740  38.770  1.00  0.00            
ATOM   3766 2HH2 ARG   232      29.450  32.110  37.230  1.00  0.00            
ATOM   3767  C   ARG   232      28.840  38.960  41.110  1.00  0.00            
ATOM   3768  O   ARG   232      27.920  39.750  40.690  1.00  0.00            
ATOM   3769  N   GLN   233      30.040  39.400  41.460  1.00  0.00            
ATOM   3770  H   GLN   233      30.640  38.730  41.920  1.00  0.00            
ATOM   3771  CA  GLN   233      30.490  40.780  41.180  1.00  0.00            
ATOM   3772  HA  GLN   233      29.650  41.420  40.900  1.00  0.00            
ATOM   3773  CB  GLN   233      31.310  41.330  42.390  1.00  0.00            
ATOM   3774  HB2 GLN   233      30.670  41.270  43.270  1.00  0.00            
ATOM   3775  HB3 GLN   233      32.050  40.560  42.600  1.00  0.00            
ATOM   3776  CG  GLN   233      31.870  42.760  42.250  1.00  0.00            
ATOM   3777  HG2 GLN   233      32.490  42.790  41.360  1.00  0.00            
ATOM   3778  HG3 GLN   233      31.030  43.460  42.160  1.00  0.00            
ATOM   3779  CD  GLN   233      32.860  43.040  43.370  1.00  0.00            
ATOM   3780  OE1 GLN   233      34.080  42.850  43.210  1.00  0.00            
ATOM   3781  NE2 GLN   233      32.360  43.480  44.540  1.00  0.00            
ATOM   3782 1HE2 GLN   233      33.090  43.790  45.170  1.00  0.00            
ATOM   3783 2HE2 GLN   233      31.580  44.110  44.540  1.00  0.00            
ATOM   3784  C   GLN   233      31.320  40.780  39.840  1.00  0.00            
ATOM   3785  O   GLN   233      31.870  39.750  39.540  1.00  0.00            
ATOM   3786  N   TYR   234      31.430  41.850  39.040  1.00  0.00            
ATOM   3787  H   TYR   234      30.860  42.640  39.310  1.00  0.00            
ATOM   3788  CA  TYR   234      32.270  41.990  37.870  1.00  0.00            
ATOM   3789  HA  TYR   234      33.000  41.190  37.750  1.00  0.00            
ATOM   3790  CB  TYR   234      31.290  41.820  36.740  1.00  0.00            
ATOM   3791  HB2 TYR   234      30.440  42.480  36.940  1.00  0.00            
ATOM   3792  HB3 TYR   234      31.840  42.230  35.890  1.00  0.00            
ATOM   3793  CG  TYR   234      30.780  40.450  36.280  1.00  0.00            
ATOM   3794  CD1 TYR   234      31.340  39.770  35.200  1.00  0.00            
ATOM   3795  HD1 TYR   234      32.130  40.260  34.660  1.00  0.00            
ATOM   3796  CE1 TYR   234      30.760  38.580  34.730  1.00  0.00            
ATOM   3797  HE1 TYR   234      31.320  37.970  34.040  1.00  0.00            
ATOM   3798  CZ  TYR   234      29.690  38.030  35.420  1.00  0.00            
ATOM   3799  OH  TYR   234      29.080  36.900  34.980  1.00  0.00            
ATOM   3800  HH  TYR   234      28.160  36.940  35.250  1.00  0.00            
ATOM   3801  CE2 TYR   234      29.050  38.760  36.460  1.00  0.00            
ATOM   3802  HE2 TYR   234      28.210  38.310  36.970  1.00  0.00            
ATOM   3803  CD2 TYR   234      29.630  39.920  36.940  1.00  0.00            
ATOM   3804  HD2 TYR   234      29.270  40.470  37.800  1.00  0.00            
ATOM   3805  C   TYR   234      32.960  43.380  37.890  1.00  0.00            
ATOM   3806  O   TYR   234      32.300  44.340  38.370  1.00  0.00            
ATOM   3807  N   ALA   235      34.150  43.500  37.290  1.00  0.00            
ATOM   3808  H   ALA   235      34.550  42.710  36.810  1.00  0.00            
ATOM   3809  CA  ALA   235      34.770  44.830  37.150  1.00  0.00            
ATOM   3810  HA  ALA   235      34.090  45.680  37.110  1.00  0.00            
ATOM   3811  CB  ALA   235      35.740  45.010  38.340  1.00  0.00            
ATOM   3812  HB1 ALA   235      36.600  44.350  38.300  1.00  0.00            
ATOM   3813  HB2 ALA   235      36.040  46.060  38.350  1.00  0.00            
ATOM   3814  HB3 ALA   235      35.040  44.790  39.140  1.00  0.00            
ATOM   3815  C   ALA   235      35.580  44.930  35.860  1.00  0.00            
ATOM   3816  O   ALA   235      36.480  44.110  35.630  1.00  0.00            
ATOM   3817  N   ASP   236      35.410  45.990  35.070  1.00  0.00            
ATOM   3818  H   ASP   236      34.680  46.660  35.260  1.00  0.00            
ATOM   3819  CA  ASP   236      36.330  46.360  33.980  1.00  0.00            
ATOM   3820  HA  ASP   236      36.730  45.460  33.520  1.00  0.00            
ATOM   3821  CB  ASP   236      35.550  47.190  32.930  1.00  0.00            
ATOM   3822  HB2 ASP   236      35.110  48.030  33.470  1.00  0.00            
ATOM   3823  HB3 ASP   236      36.220  47.590  32.180  1.00  0.00            
ATOM   3824  CG  ASP   236      34.460  46.460  32.250  1.00  0.00            
ATOM   3825  OD1 ASP   236      34.330  45.200  32.370  1.00  0.00            
ATOM   3826  OD2 ASP   236      33.750  47.050  31.420  1.00  0.00            
ATOM   3827  C   ASP   236      37.430  47.240  34.710  1.00  0.00            
ATOM   3828  O   ASP   236      37.060  48.130  35.440  1.00  0.00            
ATOM   3829  N   ILE   237      38.730  46.910  34.430  1.00  0.00            
ATOM   3830  H   ILE   237      38.940  46.060  33.930  1.00  0.00            
ATOM   3831  CA  ILE   237      39.850  47.520  35.110  1.00  0.00            
ATOM   3832  HA  ILE   237      39.540  48.340  35.760  1.00  0.00            
ATOM   3833  CB  ILE   237      40.450  46.480  36.090  1.00  0.00            
ATOM   3834  HB  ILE   237      40.530  45.540  35.540  1.00  0.00            
ATOM   3835  CG2 ILE   237      41.890  46.920  36.550  1.00  0.00            
ATOM   3836 1HG2 ILE   237      42.510  46.740  35.670  1.00  0.00            
ATOM   3837 2HG2 ILE   237      41.830  47.990  36.720  1.00  0.00            
ATOM   3838 3HG2 ILE   237      42.370  46.300  37.310  1.00  0.00            
ATOM   3839  CG1 ILE   237      39.480  46.460  37.330  1.00  0.00            
ATOM   3840 2HG1 ILE   237      39.440  47.490  37.670  1.00  0.00            
ATOM   3841 3HG1 ILE   237      38.540  46.040  36.980  1.00  0.00            
ATOM   3842  CD1 ILE   237      39.840  45.510  38.420  1.00  0.00            
ATOM   3843 1HD1 ILE   237      40.010  44.470  38.110  1.00  0.00            
ATOM   3844 2HD1 ILE   237      40.780  45.850  38.850  1.00  0.00            
ATOM   3845 3HD1 ILE   237      39.030  45.420  39.140  1.00  0.00            
ATOM   3846  C   ILE   237      40.880  48.130  34.080  1.00  0.00            
ATOM   3847  O   ILE   237      41.190  47.440  33.150  1.00  0.00            
ATOM   3848  N   CYS   238      41.540  49.280  34.380  1.00  0.00            
ATOM   3849  H   CYS   238      41.210  49.790  35.180  1.00  0.00            
ATOM   3850  CA  CYS   238      42.520  49.950  33.490  1.00  0.00            
ATOM   3851  HA  CYS   238      43.310  49.240  33.260  1.00  0.00            
ATOM   3852  CB  CYS   238      41.750  50.420  32.320  1.00  0.00            
ATOM   3853  HB2 CYS   238      41.290  49.550  31.840  1.00  0.00            
ATOM   3854  HB3 CYS   238      40.920  51.040  32.660  1.00  0.00            
ATOM   3855  SG  CYS   238      42.690  51.330  31.140  1.00  0.00            
ATOM   3856  HG  CYS   238      41.770  52.290  31.040  1.00  0.00            
ATOM   3857  C   CYS   238      43.300  51.170  34.160  1.00  0.00            
ATOM   3858  O   CYS   238      42.810  51.980  34.900  1.00  0.00            
ATOM   3859  N   LEU   239      44.570  51.410  33.730  1.00  0.00            
ATOM   3860  H   LEU   239      45.010  50.720  33.140  1.00  0.00            
ATOM   3861  CA  LEU   239      45.370  52.690  33.910  1.00  0.00            
ATOM   3862  HA  LEU   239      44.690  53.500  34.190  1.00  0.00            
ATOM   3863  CB  LEU   239      46.520  52.500  35.000  1.00  0.00            
ATOM   3864  HB2 LEU   239      46.190  52.120  35.960  1.00  0.00            
ATOM   3865  HB3 LEU   239      47.050  51.610  34.660  1.00  0.00            
ATOM   3866  CG  LEU   239      47.580  53.610  35.180  1.00  0.00            
ATOM   3867  HG  LEU   239      48.090  53.870  34.250  1.00  0.00            
ATOM   3868  CD1 LEU   239      46.950  54.900  35.770  1.00  0.00            
ATOM   3869 1HD1 LEU   239      46.240  54.780  36.580  1.00  0.00            
ATOM   3870 2HD1 LEU   239      47.780  55.580  35.940  1.00  0.00            
ATOM   3871 3HD1 LEU   239      46.360  55.450  35.030  1.00  0.00            
ATOM   3872  CD2 LEU   239      48.810  53.160  36.050  1.00  0.00            
ATOM   3873 1HD2 LEU   239      49.640  53.860  36.070  1.00  0.00            
ATOM   3874 2HD2 LEU   239      48.490  52.830  37.040  1.00  0.00            
ATOM   3875 3HD2 LEU   239      49.210  52.260  35.590  1.00  0.00            
ATOM   3876  C   LEU   239      45.990  53.120  32.540  1.00  0.00            
ATOM   3877  O   LEU   239      45.990  54.290  32.210  1.00  0.00            
ATOM   3878  N   PHE   240      46.510  52.190  31.690  1.00  0.00            
ATOM   3879  H   PHE   240      46.620  51.220  31.970  1.00  0.00            
ATOM   3880  CA  PHE   240      46.900  52.420  30.300  1.00  0.00            
ATOM   3881  HA  PHE   240      46.550  53.390  29.970  1.00  0.00            
ATOM   3882  CB  PHE   240      48.420  52.290  30.150  1.00  0.00            
ATOM   3883  HB2 PHE   240      48.560  51.220  30.330  1.00  0.00            
ATOM   3884  HB3 PHE   240      48.740  52.450  29.120  1.00  0.00            
ATOM   3885  CG  PHE   240      49.270  53.030  31.230  1.00  0.00            
ATOM   3886  CD1 PHE   240      49.930  52.340  32.220  1.00  0.00            
ATOM   3887  HD1 PHE   240      50.060  51.270  32.220  1.00  0.00            
ATOM   3888  CE1 PHE   240      50.630  53.090  33.160  1.00  0.00            
ATOM   3889  HE1 PHE   240      50.980  52.630  34.070  1.00  0.00            
ATOM   3890  CZ  PHE   240      50.660  54.510  33.110  1.00  0.00            
ATOM   3891  HZ  PHE   240      51.130  55.060  33.910  1.00  0.00            
ATOM   3892  CE2 PHE   240      50.080  55.180  32.000  1.00  0.00            
ATOM   3893  HE2 PHE   240      50.090  56.250  31.890  1.00  0.00            
ATOM   3894  CD2 PHE   240      49.360  54.420  31.100  1.00  0.00            
ATOM   3895  HD2 PHE   240      48.910  54.970  30.280  1.00  0.00            
ATOM   3896  C   PHE   240      46.230  51.470  29.300  1.00  0.00            
ATOM   3897  O   PHE   240      45.980  51.750  28.120  1.00  0.00            
ATOM   3898  N   ASN   241      46.010  50.260  29.830  1.00  0.00            
ATOM   3899  H   ASN   241      46.320  49.920  30.730  1.00  0.00            
ATOM   3900  CA  ASN   241      45.360  49.150  29.070  1.00  0.00            
ATOM   3901  HA  ASN   241      44.860  49.520  28.170  1.00  0.00            
ATOM   3902  CB  ASN   241      46.540  48.260  28.590  1.00  0.00            
ATOM   3903  HB2 ASN   241      47.060  48.900  27.880  1.00  0.00            
ATOM   3904  HB3 ASN   241      47.140  47.920  29.440  1.00  0.00            
ATOM   3905  CG  ASN   241      46.010  47.100  27.750  1.00  0.00            
ATOM   3906  OD1 ASN   241      45.420  47.270  26.710  1.00  0.00            
ATOM   3907  ND2 ASN   241      46.110  45.900  28.340  1.00  0.00            
ATOM   3908 1HD2 ASN   241      45.570  45.190  27.870  1.00  0.00            
ATOM   3909 2HD2 ASN   241      46.930  45.750  28.920  1.00  0.00            
ATOM   3910  C   ASN   241      44.340  48.380  30.000  1.00  0.00            
ATOM   3911  O   ASN   241      44.400  48.380  31.250  1.00  0.00            
ATOM   3912  N   THR   242      43.390  47.730  29.340  1.00  0.00            
ATOM   3913  H   THR   242      43.500  47.640  28.340  1.00  0.00            
ATOM   3914  CA  THR   242      42.190  47.100  29.920  1.00  0.00            
ATOM   3915  HA  THR   242      41.850  47.720  30.740  1.00  0.00            
ATOM   3916  CB  THR   242      41.200  46.950  28.800  1.00  0.00            
ATOM   3917  HB  THR   242      40.390  46.310  29.150  1.00  0.00            
ATOM   3918  CG2 THR   242      40.500  48.210  28.390  1.00  0.00            
ATOM   3919 1HG2 THR   242      41.200  49.040  28.330  1.00  0.00            
ATOM   3920 2HG2 THR   242      39.940  48.070  27.470  1.00  0.00            
ATOM   3921 3HG2 THR   242      39.810  48.420  29.210  1.00  0.00            
ATOM   3922  OG1 THR   242      41.730  46.370  27.710  1.00  0.00            
ATOM   3923  HG1 THR   242      41.350  45.490  27.650  1.00  0.00            
ATOM   3924  C   THR   242      42.440  45.640  30.520  1.00  0.00            
ATOM   3925  O   THR   242      43.460  45.010  30.170  1.00  0.00            
ATOM   3926  N   ALA   243      41.570  45.240  31.390  1.00  0.00            
ATOM   3927  H   ALA   243      40.840  45.930  31.520  1.00  0.00            
ATOM   3928  CA  ALA   243      41.360  44.040  32.220  1.00  0.00            
ATOM   3929  HA  ALA   243      41.800  43.230  31.630  1.00  0.00            
ATOM   3930  CB  ALA   243      42.280  44.250  33.450  1.00  0.00            
ATOM   3931  HB1 ALA   243      42.090  45.190  33.960  1.00  0.00            
ATOM   3932  HB2 ALA   243      42.140  43.470  34.190  1.00  0.00            
ATOM   3933  HB3 ALA   243      43.290  44.190  33.030  1.00  0.00            
ATOM   3934  C   ALA   243      39.900  43.840  32.630  1.00  0.00            
ATOM   3935  O   ALA   243      39.140  44.770  32.570  1.00  0.00            
ATOM   3936  N   GLN   244      39.600  42.650  33.160  1.00  0.00            
ATOM   3937  H   GLN   244      40.350  41.970  33.260  1.00  0.00            
ATOM   3938  CA  GLN   244      38.280  42.360  33.710  1.00  0.00            
ATOM   3939  HA  GLN   244      37.860  43.260  34.150  1.00  0.00            
ATOM   3940  CB  GLN   244      37.510  41.590  32.680  1.00  0.00            
ATOM   3941  HB2 GLN   244      37.550  42.110  31.720  1.00  0.00            
ATOM   3942  HB3 GLN   244      37.950  40.630  32.430  1.00  0.00            
ATOM   3943  CG  GLN   244      35.960  41.580  32.910  1.00  0.00            
ATOM   3944  HG2 GLN   244      35.610  42.600  33.060  1.00  0.00            
ATOM   3945  HG3 GLN   244      35.420  41.330  32.000  1.00  0.00            
ATOM   3946  CD  GLN   244      35.510  40.620  34.010  1.00  0.00            
ATOM   3947  OE1 GLN   244      36.080  39.530  34.160  1.00  0.00            
ATOM   3948  NE2 GLN   244      34.520  41.010  34.750  1.00  0.00            
ATOM   3949 1HE2 GLN   244      34.340  40.470  35.590  1.00  0.00            
ATOM   3950 2HE2 GLN   244      34.110  41.930  34.660  1.00  0.00            
ATOM   3951  C   GLN   244      38.420  41.440  34.990  1.00  0.00            
ATOM   3952  O   GLN   244      39.220  40.500  34.970  1.00  0.00            
ATOM   3953  N   TYR   245      37.780  41.780  36.140  1.00  0.00            
ATOM   3954  H   TYR   245      37.100  42.530  36.190  1.00  0.00            
ATOM   3955  CA  TYR   245      37.810  40.920  37.370  1.00  0.00            
ATOM   3956  HA  TYR   245      38.360  39.980  37.310  1.00  0.00            
ATOM   3957  CB  TYR   245      38.350  41.710  38.580  1.00  0.00            
ATOM   3958  HB2 TYR   245      39.320  42.130  38.300  1.00  0.00            
ATOM   3959  HB3 TYR   245      37.720  42.580  38.760  1.00  0.00            
ATOM   3960  CG  TYR   245      38.430  41.020  39.940  1.00  0.00            
ATOM   3961  CD1 TYR   245      37.400  41.240  40.900  1.00  0.00            
ATOM   3962  HD1 TYR   245      36.570  41.900  40.670  1.00  0.00            
ATOM   3963  CE1 TYR   245      37.390  40.500  42.070  1.00  0.00            
ATOM   3964  HE1 TYR   245      36.530  40.640  42.710  1.00  0.00            
ATOM   3965  CZ  TYR   245      38.350  39.570  42.340  1.00  0.00            
ATOM   3966  OH  TYR   245      38.240  39.000  43.580  1.00  0.00            
ATOM   3967  HH  TYR   245      38.970  38.420  43.820  1.00  0.00            
ATOM   3968  CE2 TYR   245      39.420  39.420  41.460  1.00  0.00            
ATOM   3969  HE2 TYR   245      40.220  38.780  41.820  1.00  0.00            
ATOM   3970  CD2 TYR   245      39.520  40.130  40.210  1.00  0.00            
ATOM   3971  HD2 TYR   245      40.370  40.070  39.540  1.00  0.00            
ATOM   3972  C   TYR   245      36.390  40.390  37.630  1.00  0.00            
ATOM   3973  O   TYR   245      35.470  41.210  37.610  1.00  0.00            
ATOM   3974  N   LYS   246      36.190  39.070  37.880  1.00  0.00            
ATOM   3975  H   LYS   246      36.990  38.450  37.850  1.00  0.00            
ATOM   3976  CA  LYS   246      34.870  38.540  38.140  1.00  0.00            
ATOM   3977  HA  LYS   246      34.260  39.370  38.480  1.00  0.00            
ATOM   3978  CB  LYS   246      34.130  38.110  36.840  1.00  0.00            
ATOM   3979  HB2 LYS   246      33.080  37.960  37.100  1.00  0.00            
ATOM   3980  HB3 LYS   246      34.260  38.830  36.030  1.00  0.00            
ATOM   3981  CG  LYS   246      34.730  36.850  36.250  1.00  0.00            
ATOM   3982  HG2 LYS   246      35.820  36.880  36.190  1.00  0.00            
ATOM   3983  HG3 LYS   246      34.450  36.000  36.860  1.00  0.00            
ATOM   3984  CD  LYS   246      34.220  36.700  34.760  1.00  0.00            
ATOM   3985  HD2 LYS   246      33.130  36.660  34.790  1.00  0.00            
ATOM   3986  HD3 LYS   246      34.420  37.590  34.160  1.00  0.00            
ATOM   3987  CE  LYS   246      34.740  35.380  34.150  1.00  0.00            
ATOM   3988  HE2 LYS   246      35.820  35.520  34.170  1.00  0.00            
ATOM   3989  HE3 LYS   246      34.400  34.580  34.810  1.00  0.00            
ATOM   3990  NZ  LYS   246      34.310  35.230  32.740  1.00  0.00            
ATOM   3991  HZ1 LYS   246      34.620  34.380  32.290  1.00  0.00            
ATOM   3992  HZ2 LYS   246      33.310  35.200  32.600  1.00  0.00            
ATOM   3993  HZ3 LYS   246      34.670  35.980  32.170  1.00  0.00            
ATOM   3994  C   LYS   246      34.990  37.470  39.190  1.00  0.00            
ATOM   3995  O   LYS   246      35.840  36.600  39.130  1.00  0.00            
ATOM   3996  N   CYS   247      34.060  37.520  40.150  1.00  0.00            
ATOM   3997  H   CYS   247      33.220  38.070  40.000  1.00  0.00            
ATOM   3998  CA  CYS   247      34.250  36.860  41.400  1.00  0.00            
ATOM   3999  HA  CYS   247      34.780  35.900  41.420  1.00  0.00            
ATOM   4000  CB  CYS   247      35.130  37.780  42.330  1.00  0.00            
ATOM   4001  HB2 CYS   247      36.090  37.920  41.840  1.00  0.00            
ATOM   4002  HB3 CYS   247      34.580  38.700  42.480  1.00  0.00            
ATOM   4003  SG  CYS   247      35.230  36.870  43.860  1.00  0.00            
ATOM   4004  HG  CYS   247      33.940  36.710  44.160  1.00  0.00            
ATOM   4005  C   CYS   247      32.900  36.550  41.960  1.00  0.00            
ATOM   4006  O   CYS   247      32.060  37.510  42.090  1.00  0.00            
ATOM   4007  N   PRO   248      32.500  35.320  42.430  1.00  0.00            
ATOM   4008  CD  PRO   248      33.330  34.120  42.350  1.00  0.00            
ATOM   4009  HD2 PRO   248      34.250  34.250  42.900  1.00  0.00            
ATOM   4010  HD3 PRO   248      33.590  33.840  41.330  1.00  0.00            
ATOM   4011  CG  PRO   248      32.510  32.990  43.130  1.00  0.00            
ATOM   4012  HG2 PRO   248      32.780  33.040  44.190  1.00  0.00            
ATOM   4013  HG3 PRO   248      32.750  32.050  42.630  1.00  0.00            
ATOM   4014  CB  PRO   248      31.050  33.490  42.960  1.00  0.00            
ATOM   4015  HB2 PRO   248      30.400  33.150  43.760  1.00  0.00            
ATOM   4016  HB3 PRO   248      30.650  33.160  42.000  1.00  0.00            
ATOM   4017  CA  PRO   248      31.210  35.060  43.060  1.00  0.00            
ATOM   4018  HA  PRO   248      30.410  35.480  42.450  1.00  0.00            
ATOM   4019  C   PRO   248      31.190  35.520  44.510  1.00  0.00            
ATOM   4020  O   PRO   248      32.230  35.750  45.130  1.00  0.00            
ATOM   4021  N   VAL   249      29.960  35.880  45.020  1.00  0.00            
ATOM   4022  H   VAL   249      29.130  35.620  44.520  1.00  0.00            
ATOM   4023  CA  VAL   249      29.860  36.530  46.340  1.00  0.00            
ATOM   4024  HA  VAL   249      30.770  36.300  46.890  1.00  0.00            
ATOM   4025  CB  VAL   249      29.820  38.040  46.150  1.00  0.00            
ATOM   4026  HB  VAL   249      29.740  38.530  47.120  1.00  0.00            
ATOM   4027  CG1 VAL   249      31.130  38.630  45.620  1.00  0.00            
ATOM   4028 1HG1 VAL   249      31.310  38.310  44.600  1.00  0.00            
ATOM   4029 2HG1 VAL   249      31.120  39.710  45.710  1.00  0.00            
ATOM   4030 3HG1 VAL   249      31.940  38.330  46.290  1.00  0.00            
ATOM   4031  CG2 VAL   249      28.740  38.540  45.180  1.00  0.00            
ATOM   4032 1HG2 VAL   249      28.810  39.620  45.050  1.00  0.00            
ATOM   4033 2HG2 VAL   249      28.990  38.070  44.230  1.00  0.00            
ATOM   4034 3HG2 VAL   249      27.760  38.110  45.390  1.00  0.00            
ATOM   4035  C   VAL   249      28.690  35.980  47.230  1.00  0.00            
ATOM   4036  O   VAL   249      28.650  36.350  48.430  1.00  0.00            
ATOM   4037  N   ALA   250      27.720  35.210  46.650  1.00  0.00            
ATOM   4038  H   ALA   250      27.830  34.890  45.700  1.00  0.00            
ATOM   4039  CA  ALA   250      26.770  34.480  47.520  1.00  0.00            
ATOM   4040  HA  ALA   250      27.310  34.130  48.400  1.00  0.00            
ATOM   4041  CB  ALA   250      25.650  35.370  47.950  1.00  0.00            
ATOM   4042  HB1 ALA   250      25.040  35.680  47.100  1.00  0.00            
ATOM   4043  HB2 ALA   250      25.000  34.830  48.630  1.00  0.00            
ATOM   4044  HB3 ALA   250      26.110  36.200  48.480  1.00  0.00            
ATOM   4045  C   ALA   250      26.350  33.250  46.720  1.00  0.00            
ATOM   4046  O   ALA   250      26.370  33.330  45.450  1.00  0.00            
ATOM   4047  N   MET   251      25.960  32.170  47.440  1.00  0.00            
ATOM   4048  H   MET   251      25.800  32.220  48.430  1.00  0.00            
ATOM   4049  CA  MET   251      25.500  30.920  46.780  1.00  0.00            
ATOM   4050  HA  MET   251      25.210  31.320  45.800  1.00  0.00            
ATOM   4051  CB  MET   251      26.630  29.970  46.500  1.00  0.00            
ATOM   4052  HB2 MET   251      26.300  29.170  45.830  1.00  0.00            
ATOM   4053  HB3 MET   251      27.260  30.540  45.820  1.00  0.00            
ATOM   4054  CG  MET   251      27.430  29.420  47.640  1.00  0.00            
ATOM   4055  HG2 MET   251      28.320  28.920  47.250  1.00  0.00            
ATOM   4056  HG3 MET   251      27.770  30.250  48.240  1.00  0.00            
ATOM   4057  SD  MET   251      26.540  28.080  48.600  1.00  0.00            
ATOM   4058  CE  MET   251      27.830  27.690  49.810  1.00  0.00            
ATOM   4059  HE1 MET   251      28.520  26.970  49.380  1.00  0.00            
ATOM   4060  HE2 MET   251      28.200  28.570  50.320  1.00  0.00            
ATOM   4061  HE3 MET   251      27.280  27.120  50.570  1.00  0.00            
ATOM   4062  C   MET   251      24.390  30.210  47.510  1.00  0.00            
ATOM   4063  O   MET   251      24.320  30.320  48.710  1.00  0.00            
ATOM   4064  N   GLU   252      23.480  29.590  46.760  1.00  0.00            
ATOM   4065  H   GLU   252      23.690  29.610  45.770  1.00  0.00            
ATOM   4066  CA  GLU   252      22.430  28.760  47.240  1.00  0.00            
ATOM   4067  HA  GLU   252      22.500  28.700  48.330  1.00  0.00            
ATOM   4068  CB  GLU   252      21.050  29.500  46.920  1.00  0.00            
ATOM   4069  HB2 GLU   252      21.270  30.540  47.140  1.00  0.00            
ATOM   4070  HB3 GLU   252      20.910  29.410  45.840  1.00  0.00            
ATOM   4071  CG  GLU   252      19.820  29.000  47.710  1.00  0.00            
ATOM   4072  HG2 GLU   252      18.940  29.510  47.320  1.00  0.00            
ATOM   4073  HG3 GLU   252      19.580  28.030  47.270  1.00  0.00            
ATOM   4074  CD  GLU   252      19.930  29.130  49.220  1.00  0.00            
ATOM   4075  OE1 GLU   252      20.840  29.850  49.750  1.00  0.00            
ATOM   4076  OE2 GLU   252      19.240  28.400  49.950  1.00  0.00            
ATOM   4077  C   GLU   252      22.550  27.310  46.690  1.00  0.00            
ATOM   4078  O   GLU   252      22.730  27.170  45.470  1.00  0.00            
ATOM   4079  N   GLU   253      22.240  26.280  47.470  1.00  0.00            
ATOM   4080  H   GLU   253      22.020  26.510  48.430  1.00  0.00            
ATOM   4081  CA  GLU   253      22.290  24.880  47.020  1.00  0.00            
ATOM   4082  HA  GLU   253      22.370  24.960  45.940  1.00  0.00            
ATOM   4083  CB  GLU   253      23.510  24.340  47.850  1.00  0.00            
ATOM   4084  HB2 GLU   253      24.410  24.940  47.750  1.00  0.00            
ATOM   4085  HB3 GLU   253      23.150  24.300  48.880  1.00  0.00            
ATOM   4086  CG  GLU   253      24.080  22.890  47.680  1.00  0.00            
ATOM   4087  HG2 GLU   253      23.300  22.130  47.820  1.00  0.00            
ATOM   4088  HG3 GLU   253      24.710  22.740  48.550  1.00  0.00            
ATOM   4089  CD  GLU   253      24.840  22.620  46.410  1.00  0.00            
ATOM   4090  OE1 GLU   253      25.560  23.550  45.900  1.00  0.00            
ATOM   4091  OE2 GLU   253      24.770  21.490  46.000  1.00  0.00            
ATOM   4092  C   GLU   253      20.980  24.210  47.470  1.00  0.00            
ATOM   4093  O   GLU   253      20.930  23.230  48.200  1.00  0.00            
ATOM   4094  N   ALA   254      19.860  24.850  47.100  1.00  0.00            
ATOM   4095  H   ALA   254      19.960  25.500  46.330  1.00  0.00            
ATOM   4096  CA  ALA   254      18.500  24.570  47.390  1.00  0.00            
ATOM   4097  HA  ALA   254      18.430  24.940  48.410  1.00  0.00            
ATOM   4098  CB  ALA   254      17.490  25.250  46.510  1.00  0.00            
ATOM   4099  HB1 ALA   254      17.420  24.690  45.570  1.00  0.00            
ATOM   4100  HB2 ALA   254      16.500  25.250  46.960  1.00  0.00            
ATOM   4101  HB3 ALA   254      17.800  26.280  46.330  1.00  0.00            
ATOM   4102  C   ALA   254      18.180  23.060  47.420  1.00  0.00            
ATOM   4103  O   ALA   254      18.560  22.320  46.510  1.00  0.00            
ATOM   4104  N   ASP   255      17.410  22.540  48.450  1.00  0.00            
ATOM   4105  H   ASP   255      17.310  23.200  49.210  1.00  0.00            
ATOM   4106  CA  ASP   255      16.670  21.280  48.580  1.00  0.00            
ATOM   4107  HA  ASP   255      17.270  20.470  48.150  1.00  0.00            
ATOM   4108  CB  ASP   255      16.350  21.090  50.130  1.00  0.00            
ATOM   4109  HB2 ASP   255      15.990  20.080  50.350  1.00  0.00            
ATOM   4110  HB3 ASP   255      17.300  21.200  50.660  1.00  0.00            
ATOM   4111  CG  ASP   255      15.300  22.060  50.600  1.00  0.00            
ATOM   4112  OD1 ASP   255      14.740  21.930  51.740  1.00  0.00            
ATOM   4113  OD2 ASP   255      14.880  22.990  49.890  1.00  0.00            
ATOM   4114  C   ASP   255      15.370  21.240  47.780  1.00  0.00            
ATOM   4115  O   ASP   255      14.770  20.150  47.820  1.00  0.00            
ATOM   4116  N   ASP   256      15.050  22.280  46.960  1.00  0.00            
ATOM   4117  H   ASP   256      15.750  23.000  46.990  1.00  0.00            
ATOM   4118  CA  ASP   256      13.870  22.410  46.090  1.00  0.00            
ATOM   4119  HA  ASP   256      13.020  21.970  46.600  1.00  0.00            
ATOM   4120  CB  ASP   256      13.480  23.900  46.020  1.00  0.00            
ATOM   4121  HB2 ASP   256      14.190  24.450  45.410  1.00  0.00            
ATOM   4122  HB3 ASP   256      12.520  23.860  45.500  1.00  0.00            
ATOM   4123  CG  ASP   256      13.310  24.600  47.380  1.00  0.00            
ATOM   4124  OD1 ASP   256      13.980  25.650  47.600  1.00  0.00            
ATOM   4125  OD2 ASP   256      12.430  24.290  48.220  1.00  0.00            
ATOM   4126  C   ASP   256      14.050  21.790  44.660  1.00  0.00            
ATOM   4127  O   ASP   256      15.180  21.590  44.140  1.00  0.00            
ATOM   4128  N   THR   257      12.940  21.350  44.060  1.00  0.00            
ATOM   4129  H   THR   257      12.020  21.620  44.390  1.00  0.00            
ATOM   4130  CA  THR   257      12.900  20.290  43.030  1.00  0.00            
ATOM   4131  HA  THR   257      13.620  20.310  42.220  1.00  0.00            
ATOM   4132  CB  THR   257      12.990  18.920  43.770  1.00  0.00            
ATOM   4133  HB  THR   257      13.950  18.900  44.280  1.00  0.00            
ATOM   4134  CG2 THR   257      11.840  18.780  44.760  1.00  0.00            
ATOM   4135 1HG2 THR   257      11.930  19.500  45.580  1.00  0.00            
ATOM   4136 2HG2 THR   257      10.850  18.850  44.300  1.00  0.00            
ATOM   4137 3HG2 THR   257      11.940  17.810  45.250  1.00  0.00            
ATOM   4138  OG1 THR   257      12.930  17.840  42.920  1.00  0.00            
ATOM   4139  HG1 THR   257      13.700  18.000  42.350  1.00  0.00            
ATOM   4140  C   THR   257      11.620  20.460  42.240  1.00  0.00            
ATOM   4141  O   THR   257      10.710  21.140  42.650  1.00  0.00            
ATOM   4142  N   VAL   258      11.630  19.870  41.090  1.00  0.00            
ATOM   4143  H   VAL   258      12.450  19.310  40.890  1.00  0.00            
ATOM   4144  CA  VAL   258      10.490  19.970  40.140  1.00  0.00            
ATOM   4145  HA  VAL   258       9.560  20.160  40.660  1.00  0.00            
ATOM   4146  CB  VAL   258      10.610  21.120  39.080  1.00  0.00            
ATOM   4147  HB  VAL   258      11.280  20.880  38.260  1.00  0.00            
ATOM   4148  CG1 VAL   258       9.200  21.300  38.440  1.00  0.00            
ATOM   4149 1HG1 VAL   258       8.780  20.290  38.370  1.00  0.00            
ATOM   4150 2HG1 VAL   258       8.500  21.860  39.060  1.00  0.00            
ATOM   4151 3HG1 VAL   258       9.260  21.710  37.430  1.00  0.00            
ATOM   4152  CG2 VAL   258      11.190  22.410  39.620  1.00  0.00            
ATOM   4153 1HG2 VAL   258      11.430  23.070  38.800  1.00  0.00            
ATOM   4154 2HG2 VAL   258      10.460  22.900  40.270  1.00  0.00            
ATOM   4155 3HG2 VAL   258      12.100  22.210  40.190  1.00  0.00            
ATOM   4156  C   VAL   258      10.300  18.620  39.430  1.00  0.00            
ATOM   4157  O   VAL   258      11.320  18.130  38.890  1.00  0.00            
ATOM   4158  N   ALA   259       9.150  17.910  39.520  1.00  0.00            
ATOM   4159  H   ALA   259       8.400  18.480  39.880  1.00  0.00            
ATOM   4160  CA  ALA   259       8.870  16.610  39.010  1.00  0.00            
ATOM   4161  HA  ALA   259       9.690  15.900  39.140  1.00  0.00            
ATOM   4162  CB  ALA   259       7.680  16.060  39.870  1.00  0.00            
ATOM   4163  HB1 ALA   259       7.880  16.140  40.940  1.00  0.00            
ATOM   4164  HB2 ALA   259       6.850  16.760  39.740  1.00  0.00            
ATOM   4165  HB3 ALA   259       7.420  15.060  39.520  1.00  0.00            
ATOM   4166  C   ALA   259       8.590  16.640  37.480  1.00  0.00            
ATOM   4167  O   ALA   259       8.420  17.660  36.790  1.00  0.00            
ATOM   4168  N   PRO   260       8.580  15.420  36.860  1.00  0.00            
ATOM   4169  CD  PRO   260       9.100  14.120  37.380  1.00  0.00            
ATOM   4170  HD2 PRO   260       8.480  13.790  38.210  1.00  0.00            
ATOM   4171  HD3 PRO   260      10.110  14.190  37.770  1.00  0.00            
ATOM   4172  CG  PRO   260       9.110  13.120  36.230  1.00  0.00            
ATOM   4173  HG2 PRO   260       8.600  12.220  36.590  1.00  0.00            
ATOM   4174  HG3 PRO   260      10.070  12.880  35.770  1.00  0.00            
ATOM   4175  CB  PRO   260       8.180  13.760  35.120  1.00  0.00            
ATOM   4176  HB2 PRO   260       7.240  13.290  35.400  1.00  0.00            
ATOM   4177  HB3 PRO   260       8.520  13.620  34.100  1.00  0.00            
ATOM   4178  CA  PRO   260       8.140  15.280  35.420  1.00  0.00            
ATOM   4179  HA  PRO   260       8.880  15.800  34.810  1.00  0.00            
ATOM   4180  C   PRO   260       6.790  15.900  35.220  1.00  0.00            
ATOM   4181  O   PRO   260       6.010  15.860  36.160  1.00  0.00            
ATOM   4182  N   SER   261       6.480  16.360  34.010  1.00  0.00            
ATOM   4183  H   SER   261       7.190  16.360  33.300  1.00  0.00            
ATOM   4184  CA  SER   261       5.090  16.940  33.780  1.00  0.00            
ATOM   4185  HA  SER   261       5.130  17.600  32.920  1.00  0.00            
ATOM   4186  CB  SER   261       4.130  15.830  33.510  1.00  0.00            
ATOM   4187  HB2 SER   261       4.500  15.050  32.850  1.00  0.00            
ATOM   4188  HB3 SER   261       3.970  15.310  34.460  1.00  0.00            
ATOM   4189  OG  SER   261       3.020  16.510  32.930  1.00  0.00            
ATOM   4190  HG  SER   261       2.530  16.920  33.650  1.00  0.00            
ATOM   4191  C   SER   261       4.590  17.900  34.860  1.00  0.00            
ATOM   4192  O   SER   261       3.430  17.810  35.360  1.00  0.00            
ATOM   4193  N   SER   262       5.430  18.830  35.300  1.00  0.00            
ATOM   4194  H   SER   262       6.310  18.940  34.810  1.00  0.00            
ATOM   4195  CA  SER   262       5.120  19.780  36.430  1.00  0.00            
ATOM   4196  HA  SER   262       4.050  19.940  36.560  1.00  0.00            
ATOM   4197  CB  SER   262       5.630  19.030  37.650  1.00  0.00            
ATOM   4198  HB2 SER   262       5.450  17.970  37.480  1.00  0.00            
ATOM   4199  HB3 SER   262       6.710  19.090  37.580  1.00  0.00            
ATOM   4200  OG  SER   262       5.050  19.460  38.830  1.00  0.00            
ATOM   4201  HG  SER   262       4.140  19.160  38.750  1.00  0.00            
ATOM   4202  C   SER   262       5.760  21.160  36.380  1.00  0.00            
ATOM   4203  O   SER   262       6.720  21.470  35.700  1.00  0.00            
ATOM   4204  N   THR   263       5.180  22.110  37.120  1.00  0.00            
ATOM   4205  H   THR   263       4.330  21.800  37.570  1.00  0.00            
ATOM   4206  CA  THR   263       5.560  23.550  37.240  1.00  0.00            
ATOM   4207  HA  THR   263       6.570  23.690  36.840  1.00  0.00            
ATOM   4208  CB  THR   263       4.700  24.440  36.370  1.00  0.00            
ATOM   4209  HB  THR   263       4.890  24.120  35.340  1.00  0.00            
ATOM   4210  CG2 THR   263       3.240  24.520  36.790  1.00  0.00            
ATOM   4211 1HG2 THR   263       2.720  25.380  36.370  1.00  0.00            
ATOM   4212 2HG2 THR   263       2.740  23.620  36.430  1.00  0.00            
ATOM   4213 3HG2 THR   263       3.130  24.580  37.870  1.00  0.00            
ATOM   4214  OG1 THR   263       5.050  25.860  36.440  1.00  0.00            
ATOM   4215  HG1 THR   263       5.920  26.050  36.090  1.00  0.00            
ATOM   4216  C   THR   263       5.630  24.050  38.680  1.00  0.00            
ATOM   4217  O   THR   263       5.140  23.300  39.550  1.00  0.00            
ATOM   4218  N   PHE   264       6.380  25.150  38.990  1.00  0.00            
ATOM   4219  H   PHE   264       6.810  25.550  38.170  1.00  0.00            
ATOM   4220  CA  PHE   264       6.970  25.510  40.320  1.00  0.00            
ATOM   4221  HA  PHE   264       6.220  25.390  41.100  1.00  0.00            
ATOM   4222  CB  PHE   264       8.140  24.630  40.520  1.00  0.00            
ATOM   4223  HB2 PHE   264       7.860  23.580  40.480  1.00  0.00            
ATOM   4224  HB3 PHE   264       8.920  24.860  39.790  1.00  0.00            
ATOM   4225  CG  PHE   264       8.860  24.870  41.890  1.00  0.00            
ATOM   4226  CD1 PHE   264       8.940  23.870  42.900  1.00  0.00            
ATOM   4227  HD1 PHE   264       8.460  22.910  42.750  1.00  0.00            
ATOM   4228  CE1 PHE   264       9.670  24.180  44.110  1.00  0.00            
ATOM   4229  HE1 PHE   264       9.900  23.520  44.930  1.00  0.00            
ATOM   4230  CZ  PHE   264      10.530  25.350  44.160  1.00  0.00            
ATOM   4231  HZ  PHE   264      11.150  25.650  44.990  1.00  0.00            
ATOM   4232  CE2 PHE   264      10.490  26.250  43.080  1.00  0.00            
ATOM   4233  HE2 PHE   264      11.000  27.190  43.240  1.00  0.00            
ATOM   4234  CD2 PHE   264       9.720  26.000  41.950  1.00  0.00            
ATOM   4235  HD2 PHE   264       9.770  26.840  41.280  1.00  0.00            
ATOM   4236  C   PHE   264       7.380  27.000  40.260  1.00  0.00            
ATOM   4237  O   PHE   264       7.960  27.440  39.260  1.00  0.00            
ATOM   4238  N   CYS   265       7.190  27.720  41.350  1.00  0.00            
ATOM   4239  H   CYS   265       6.760  27.200  42.100  1.00  0.00            
ATOM   4240  CA  CYS   265       7.910  28.950  41.730  1.00  0.00            
ATOM   4241  HA  CYS   265       8.830  29.010  41.150  1.00  0.00            
ATOM   4242  CB  CYS   265       7.050  30.080  41.110  1.00  0.00            
ATOM   4243  HB2 CYS   265       6.800  29.810  40.090  1.00  0.00            
ATOM   4244  HB3 CYS   265       6.140  30.250  41.680  1.00  0.00            
ATOM   4245  SG  CYS   265       8.050  31.600  41.180  1.00  0.00            
ATOM   4246  HG  CYS   265       9.180  31.010  40.780  1.00  0.00            
ATOM   4247  C   CYS   265       8.250  29.130  43.210  1.00  0.00            
ATOM   4248  O   CYS   265       7.570  28.590  43.980  1.00  0.00            
ATOM   4249  N   LYS   266       9.320  29.900  43.480  1.00  0.00            
ATOM   4250  H   LYS   266       9.610  30.440  42.680  1.00  0.00            
ATOM   4251  CA  LYS   266       9.820  30.240  44.820  1.00  0.00            
ATOM   4252  HA  LYS   266       9.040  30.660  45.460  1.00  0.00            
ATOM   4253  CB  LYS   266      10.520  29.000  45.450  1.00  0.00            
ATOM   4254  HB2 LYS   266      10.000  28.070  45.210  1.00  0.00            
ATOM   4255  HB3 LYS   266      11.510  29.010  45.010  1.00  0.00            
ATOM   4256  CG  LYS   266      10.550  29.150  46.970  1.00  0.00            
ATOM   4257  HG2 LYS   266      11.140  30.010  47.270  1.00  0.00            
ATOM   4258  HG3 LYS   266       9.590  29.440  47.380  1.00  0.00            
ATOM   4259  CD  LYS   266      11.090  27.900  47.670  1.00  0.00            
ATOM   4260  HD2 LYS   266      10.230  27.280  47.930  1.00  0.00            
ATOM   4261  HD3 LYS   266      11.820  27.290  47.140  1.00  0.00            
ATOM   4262  CE  LYS   266      11.800  28.180  49.000  1.00  0.00            
ATOM   4263  HE2 LYS   266      12.680  28.810  48.910  1.00  0.00            
ATOM   4264  HE3 LYS   266      11.060  28.730  49.570  1.00  0.00            
ATOM   4265  NZ  LYS   266      12.330  26.900  49.590  1.00  0.00            
ATOM   4266  HZ1 LYS   266      12.930  26.440  48.930  1.00  0.00            
ATOM   4267  HZ2 LYS   266      12.820  27.160  50.430  1.00  0.00            
ATOM   4268  HZ3 LYS   266      11.600  26.230  49.800  1.00  0.00            
ATOM   4269  C   LYS   266      10.800  31.390  44.680  1.00  0.00            
ATOM   4270  O   LYS   266      11.440  31.450  43.640  1.00  0.00            
ATOM   4271  N   VAL   267      10.890  32.320  45.660  1.00  0.00            
ATOM   4272  H   VAL   267      10.260  32.220  46.440  1.00  0.00            
ATOM   4273  CA  VAL   267      11.860  33.400  45.810  1.00  0.00            
ATOM   4274  HA  VAL   267      12.220  33.740  44.840  1.00  0.00            
ATOM   4275  CB  VAL   267      11.270  34.660  46.400  1.00  0.00            
ATOM   4276  HB  VAL   267      11.200  34.620  47.490  1.00  0.00            
ATOM   4277  CG1 VAL   267      12.130  35.920  46.220  1.00  0.00            
ATOM   4278 1HG1 VAL   267      13.050  35.840  46.790  1.00  0.00            
ATOM   4279 2HG1 VAL   267      12.370  35.980  45.160  1.00  0.00            
ATOM   4280 3HG1 VAL   267      11.650  36.810  46.640  1.00  0.00            
ATOM   4281  CG2 VAL   267       9.970  35.030  45.630  1.00  0.00            
ATOM   4282 1HG2 VAL   267       9.220  34.230  45.640  1.00  0.00            
ATOM   4283 2HG2 VAL   267       9.570  35.890  46.170  1.00  0.00            
ATOM   4284 3HG2 VAL   267      10.300  35.360  44.650  1.00  0.00            
ATOM   4285  C   VAL   267      13.160  32.970  46.540  1.00  0.00            
ATOM   4286  O   VAL   267      13.060  32.440  47.670  1.00  0.00            
ATOM   4287  N   TYR   268      14.310  33.430  46.050  1.00  0.00            
ATOM   4288  H   TYR   268      14.380  33.900  45.160  1.00  0.00            
ATOM   4289  CA  TYR   268      15.600  33.240  46.870  1.00  0.00            
ATOM   4290  HA  TYR   268      15.430  32.810  47.860  1.00  0.00            
ATOM   4291  CB  TYR   268      16.500  32.330  46.070  1.00  0.00            
ATOM   4292  HB2 TYR   268      16.670  32.770  45.080  1.00  0.00            
ATOM   4293  HB3 TYR   268      17.470  32.260  46.570  1.00  0.00            
ATOM   4294  CG  TYR   268      15.970  30.910  45.970  1.00  0.00            
ATOM   4295  CD1 TYR   268      16.140  29.890  46.900  1.00  0.00            
ATOM   4296  HD1 TYR   268      16.690  30.110  47.800  1.00  0.00            
ATOM   4297  CE1 TYR   268      15.660  28.610  46.770  1.00  0.00            
ATOM   4298  HE1 TYR   268      15.910  27.850  47.500  1.00  0.00            
ATOM   4299  CZ  TYR   268      14.950  28.250  45.620  1.00  0.00            
ATOM   4300  OH  TYR   268      14.480  27.000  45.390  1.00  0.00            
ATOM   4301  HH  TYR   268      14.630  26.440  46.150  1.00  0.00            
ATOM   4302  CE2 TYR   268      14.710  29.270  44.700  1.00  0.00            
ATOM   4303  HE2 TYR   268      13.990  29.100  43.910  1.00  0.00            
ATOM   4304  CD2 TYR   268      15.180  30.560  44.830  1.00  0.00            
ATOM   4305  HD2 TYR   268      14.960  31.240  44.020  1.00  0.00            
ATOM   4306  C   TYR   268      16.300  34.600  47.030  1.00  0.00            
ATOM   4307  O   TYR   268      16.280  35.470  46.170  1.00  0.00            
ATOM   4308  N   THR   269      16.970  34.820  48.150  1.00  0.00            
ATOM   4309  H   THR   269      16.900  34.050  48.800  1.00  0.00            
ATOM   4310  CA  THR   269      17.200  36.130  48.720  1.00  0.00            
ATOM   4311  HA  THR   269      17.060  36.900  47.960  1.00  0.00            
ATOM   4312  CB  THR   269      16.380  36.360  50.030  1.00  0.00            
ATOM   4313  HB  THR   269      16.600  37.350  50.430  1.00  0.00            
ATOM   4314  CG2 THR   269      14.850  36.350  49.770  1.00  0.00            
ATOM   4315 1HG2 THR   269      14.630  37.020  48.940  1.00  0.00            
ATOM   4316 2HG2 THR   269      14.480  35.370  49.460  1.00  0.00            
ATOM   4317 3HG2 THR   269      14.230  36.630  50.610  1.00  0.00            
ATOM   4318  OG1 THR   269      16.700  35.510  51.050  1.00  0.00            
ATOM   4319  HG1 THR   269      17.630  35.660  51.210  1.00  0.00            
ATOM   4320  C   THR   269      18.680  36.220  49.150  1.00  0.00            
ATOM   4321  O   THR   269      19.000  36.490  50.330  1.00  0.00            
ATOM   4322  N   LEU   270      19.640  36.350  48.220  1.00  0.00            
ATOM   4323  H   LEU   270      19.370  36.470  47.250  1.00  0.00            
ATOM   4324  CA  LEU   270      21.080  36.360  48.580  1.00  0.00            
ATOM   4325  HA  LEU   270      21.170  35.660  49.410  1.00  0.00            
ATOM   4326  CB  LEU   270      21.840  35.820  47.380  1.00  0.00            
ATOM   4327  HB2 LEU   270      21.510  36.410  46.520  1.00  0.00            
ATOM   4328  HB3 LEU   270      22.910  36.000  47.500  1.00  0.00            
ATOM   4329  CG  LEU   270      21.670  34.300  47.100  1.00  0.00            
ATOM   4330  HG  LEU   270      21.800  33.740  48.030  1.00  0.00            
ATOM   4331  CD1 LEU   270      20.290  34.050  46.410  1.00  0.00            
ATOM   4332 1HD1 LEU   270      20.300  33.080  45.910  1.00  0.00            
ATOM   4333 2HD1 LEU   270      19.460  34.060  47.120  1.00  0.00            
ATOM   4334 3HD1 LEU   270      20.160  34.770  45.600  1.00  0.00            
ATOM   4335  CD2 LEU   270      22.660  33.760  46.030  1.00  0.00            
ATOM   4336 1HD2 LEU   270      22.580  32.700  45.830  1.00  0.00            
ATOM   4337 2HD2 LEU   270      22.500  34.170  45.030  1.00  0.00            
ATOM   4338 3HD2 LEU   270      23.650  33.910  46.450  1.00  0.00            
ATOM   4339  C   LEU   270      21.540  37.740  49.080  1.00  0.00            
ATOM   4340  O   LEU   270      21.470  38.670  48.320  1.00  0.00            
ATOM   4341  N   THR   271      21.960  37.910  50.320  1.00  0.00            
ATOM   4342  H   THR   271      21.910  37.140  50.970  1.00  0.00            
ATOM   4343  CA  THR   271      22.680  39.150  50.740  1.00  0.00            
ATOM   4344  HA  THR   271      22.340  40.000  50.140  1.00  0.00            
ATOM   4345  CB  THR   271      22.330  39.450  52.230  1.00  0.00            
ATOM   4346  HB  THR   271      22.740  38.620  52.810  1.00  0.00            
ATOM   4347  CG2 THR   271      22.930  40.840  52.640  1.00  0.00            
ATOM   4348 1HG2 THR   271      24.010  40.740  52.780  1.00  0.00            
ATOM   4349 2HG2 THR   271      22.580  41.660  52.020  1.00  0.00            
ATOM   4350 3HG2 THR   271      22.520  41.130  53.600  1.00  0.00            
ATOM   4351  OG1 THR   271      20.940  39.540  52.320  1.00  0.00            
ATOM   4352  HG1 THR   271      20.510  38.710  52.090  1.00  0.00            
ATOM   4353  C   THR   271      24.200  39.000  50.660  1.00  0.00            
ATOM   4354  O   THR   271      24.780  38.290  51.500  1.00  0.00            
ATOM   4355  N   PRO   272      24.940  39.560  49.660  1.00  0.00            
ATOM   4356  CD  PRO   272      24.420  40.280  48.460  1.00  0.00            
ATOM   4357  HD2 PRO   272      23.660  40.970  48.810  1.00  0.00            
ATOM   4358  HD3 PRO   272      24.030  39.590  47.710  1.00  0.00            
ATOM   4359  CG  PRO   272      25.600  41.110  47.830  1.00  0.00            
ATOM   4360  HG2 PRO   272      25.850  42.070  48.270  1.00  0.00            
ATOM   4361  HG3 PRO   272      25.500  41.220  46.750  1.00  0.00            
ATOM   4362  CB  PRO   272      26.740  40.190  48.170  1.00  0.00            
ATOM   4363  HB2 PRO   272      27.690  40.700  48.100  1.00  0.00            
ATOM   4364  HB3 PRO   272      26.590  39.370  47.460  1.00  0.00            
ATOM   4365  CA  PRO   272      26.440  39.650  49.590  1.00  0.00            
ATOM   4366  HA  PRO   272      26.850  38.640  49.630  1.00  0.00            
ATOM   4367  C   PRO   272      27.010  40.570  50.690  1.00  0.00            
ATOM   4368  O   PRO   272      27.150  41.780  50.550  1.00  0.00            
ATOM   4369  N   PHE   273      27.300  39.910  51.840  1.00  0.00            
ATOM   4370  H   PHE   273      27.000  38.940  51.890  1.00  0.00            
ATOM   4371  CA  PHE   273      27.920  40.480  53.080  1.00  0.00            
ATOM   4372  HA  PHE   273      27.640  41.540  53.090  1.00  0.00            
ATOM   4373  CB  PHE   273      27.330  39.710  54.280  1.00  0.00            
ATOM   4374  HB2 PHE   273      27.570  38.670  54.090  1.00  0.00            
ATOM   4375  HB3 PHE   273      27.890  39.950  55.190  1.00  0.00            
ATOM   4376  CG  PHE   273      25.930  39.880  54.700  1.00  0.00            
ATOM   4377  CD1 PHE   273      25.410  41.130  55.130  1.00  0.00            
ATOM   4378  HD1 PHE   273      26.040  41.990  55.020  1.00  0.00            
ATOM   4379  CE1 PHE   273      24.150  41.200  55.740  1.00  0.00            
ATOM   4380  HE1 PHE   273      23.730  42.170  55.980  1.00  0.00            
ATOM   4381  CZ  PHE   273      23.350  40.070  55.850  1.00  0.00            
ATOM   4382  HZ  PHE   273      22.400  40.190  56.340  1.00  0.00            
ATOM   4383  CE2 PHE   273      23.800  38.860  55.360  1.00  0.00            
ATOM   4384  HE2 PHE   273      23.210  37.950  55.330  1.00  0.00            
ATOM   4385  CD2 PHE   273      25.070  38.760  54.790  1.00  0.00            
ATOM   4386  HD2 PHE   273      25.390  37.780  54.450  1.00  0.00            
ATOM   4387  C   PHE   273      29.430  40.460  53.140  1.00  0.00            
ATOM   4388  O   PHE   273      30.060  39.530  52.680  1.00  0.00            
ATOM   4389  N   LEU   274      30.070  41.460  53.730  1.00  0.00            
ATOM   4390  H   LEU   274      29.570  42.200  54.190  1.00  0.00            
ATOM   4391  CA  LEU   274      31.530  41.360  53.880  1.00  0.00            
ATOM   4392  HA  LEU   274      32.060  41.060  52.970  1.00  0.00            
ATOM   4393  CB  LEU   274      32.020  42.720  54.430  1.00  0.00            
ATOM   4394  HB2 LEU   274      31.710  43.520  53.750  1.00  0.00            
ATOM   4395  HB3 LEU   274      31.460  42.960  55.340  1.00  0.00            
ATOM   4396  CG  LEU   274      33.550  42.740  54.670  1.00  0.00            
ATOM   4397  HG  LEU   274      33.820  41.900  55.310  1.00  0.00            
ATOM   4398  CD1 LEU   274      34.260  42.590  53.320  1.00  0.00            
ATOM   4399 1HD1 LEU   274      33.910  43.350  52.630  1.00  0.00            
ATOM   4400 2HD1 LEU   274      35.330  42.790  53.400  1.00  0.00            
ATOM   4401 3HD1 LEU   274      34.000  41.630  52.880  1.00  0.00            
ATOM   4402  CD2 LEU   274      33.990  44.060  55.280  1.00  0.00            
ATOM   4403 1HD2 LEU   274      35.000  44.090  55.670  1.00  0.00            
ATOM   4404 2HD2 LEU   274      33.780  44.860  54.580  1.00  0.00            
ATOM   4405 3HD2 LEU   274      33.350  44.360  56.110  1.00  0.00            
ATOM   4406  C   LEU   274      31.960  40.220  54.830  1.00  0.00            
ATOM   4407  O   LEU   274      32.920  39.500  54.610  1.00  0.00            
ATOM   4408  N   ALA   275      31.270  39.980  55.940  1.00  0.00            
ATOM   4409  H   ALA   275      30.620  40.710  56.210  1.00  0.00            
ATOM   4410  CA  ALA   275      31.530  38.900  56.860  1.00  0.00            
ATOM   4411  HA  ALA   275      32.610  38.930  56.990  1.00  0.00            
ATOM   4412  CB  ALA   275      30.680  39.150  58.090  1.00  0.00            
ATOM   4413  HB1 ALA   275      29.670  39.320  57.730  1.00  0.00            
ATOM   4414  HB2 ALA   275      30.630  38.270  58.720  1.00  0.00            
ATOM   4415  HB3 ALA   275      31.110  39.960  58.690  1.00  0.00            
ATOM   4416  C   ALA   275      31.290  37.480  56.330  1.00  0.00            
ATOM   4417  O   ALA   275      31.660  36.480  56.990  1.00  0.00            
ATOM   4418  N   ASN   276      30.930  37.340  55.030  1.00  0.00            
ATOM   4419  H   ASN   276      30.380  38.090  54.630  1.00  0.00            
ATOM   4420  CA  ASN   276      30.890  36.080  54.290  1.00  0.00            
ATOM   4421  HA  ASN   276      31.060  35.280  55.010  1.00  0.00            
ATOM   4422  CB  ASN   276      29.530  35.760  53.640  1.00  0.00            
ATOM   4423  HB2 ASN   276      29.220  36.550  52.950  1.00  0.00            
ATOM   4424  HB3 ASN   276      29.590  34.850  53.040  1.00  0.00            
ATOM   4425  CG  ASN   276      28.360  35.530  54.640  1.00  0.00            
ATOM   4426  OD1 ASN   276      28.550  35.390  55.860  1.00  0.00            
ATOM   4427  ND2 ASN   276      27.160  35.500  54.140  1.00  0.00            
ATOM   4428 1HD2 ASN   276      26.380  35.260  54.740  1.00  0.00            
ATOM   4429 2HD2 ASN   276      27.120  35.520  53.140  1.00  0.00            
ATOM   4430  C   ASN   276      32.000  36.080  53.170  1.00  0.00            
ATOM   4431  O   ASN   276      32.160  35.110  52.480  1.00  0.00            
ATOM   4432  N   ASN   277      32.810  37.120  53.070  1.00  0.00            
ATOM   4433  H   ASN   277      32.720  37.960  53.620  1.00  0.00            
ATOM   4434  CA  ASN   277      33.750  37.180  51.920  1.00  0.00            
ATOM   4435  HA  ASN   277      33.950  36.140  51.660  1.00  0.00            
ATOM   4436  CB  ASN   277      33.010  37.850  50.690  1.00  0.00            
ATOM   4437  HB2 ASN   277      32.750  38.870  50.970  1.00  0.00            
ATOM   4438  HB3 ASN   277      33.790  37.790  49.940  1.00  0.00            
ATOM   4439  CG  ASN   277      31.780  37.190  50.060  1.00  0.00            
ATOM   4440  OD1 ASN   277      31.860  36.370  49.170  1.00  0.00            
ATOM   4441  ND2 ASN   277      30.590  37.730  50.260  1.00  0.00            
ATOM   4442 1HD2 ASN   277      29.750  37.400  49.800  1.00  0.00            
ATOM   4443 2HD2 ASN   277      30.430  38.290  51.080  1.00  0.00            
ATOM   4444  C   ASN   277      35.130  37.760  52.170  1.00  0.00            
ATOM   4445  O   ASN   277      35.900  37.880  51.220  1.00  0.00            
ATOM   4446  N   ARG   278      35.330  38.340  53.370  1.00  0.00            
ATOM   4447  H   ARG   278      34.570  38.210  54.020  1.00  0.00            
ATOM   4448  CA  ARG   278      36.440  39.150  53.750  1.00  0.00            
ATOM   4449  HA  ARG   278      36.290  40.080  53.210  1.00  0.00            
ATOM   4450  CB  ARG   278      36.320  39.450  55.260  1.00  0.00            
ATOM   4451  HB2 ARG   278      35.350  39.920  55.440  1.00  0.00            
ATOM   4452  HB3 ARG   278      36.410  38.530  55.830  1.00  0.00            
ATOM   4453  CG  ARG   278      37.340  40.420  55.820  1.00  0.00            
ATOM   4454  HG2 ARG   278      38.330  39.960  55.900  1.00  0.00            
ATOM   4455  HG3 ARG   278      37.480  41.250  55.130  1.00  0.00            
ATOM   4456  CD  ARG   278      36.980  41.000  57.180  1.00  0.00            
ATOM   4457  HD2 ARG   278      36.010  41.470  57.050  1.00  0.00            
ATOM   4458  HD3 ARG   278      36.840  40.210  57.920  1.00  0.00            
ATOM   4459  NE  ARG   278      38.020  41.950  57.660  1.00  0.00            
ATOM   4460  HE  ARG   278      38.990  41.830  57.400  1.00  0.00            
ATOM   4461  CZ  ARG   278      37.760  43.130  58.190  1.00  0.00            
ATOM   4462  NH1 ARG   278      36.660  43.480  58.710  1.00  0.00            
ATOM   4463 1HH1 ARG   278      35.850  42.880  58.660  1.00  0.00            
ATOM   4464 2HH1 ARG   278      36.470  44.470  58.750  1.00  0.00            
ATOM   4465  NH2 ARG   278      38.750  44.020  58.330  1.00  0.00            
ATOM   4466 1HH2 ARG   278      39.620  43.700  57.920  1.00  0.00            
ATOM   4467 2HH2 ARG   278      38.530  44.990  58.460  1.00  0.00            
ATOM   4468  C   ARG   278      37.820  38.550  53.400  1.00  0.00            
ATOM   4469  O   ARG   278      38.840  39.280  53.460  1.00  0.00            
ATOM   4470  N   GLU   279      37.930  37.270  53.050  1.00  0.00            
ATOM   4471  H   GLU   279      37.130  36.650  53.050  1.00  0.00            
ATOM   4472  CA  GLU   279      39.180  36.640  52.660  1.00  0.00            
ATOM   4473  HA  GLU   279      40.010  37.140  53.150  1.00  0.00            
ATOM   4474  CB  GLU   279      39.330  35.210  53.190  1.00  0.00            
ATOM   4475  HB2 GLU   279      40.400  35.100  53.370  1.00  0.00            
ATOM   4476  HB3 GLU   279      38.920  35.120  54.200  1.00  0.00            
ATOM   4477  CG  GLU   279      38.710  34.060  52.330  1.00  0.00            
ATOM   4478  HG2 GLU   279      38.900  34.300  51.290  1.00  0.00            
ATOM   4479  HG3 GLU   279      39.170  33.080  52.420  1.00  0.00            
ATOM   4480  CD  GLU   279      37.200  33.930  52.480  1.00  0.00            
ATOM   4481  OE1 GLU   279      36.720  32.800  52.380  1.00  0.00            
ATOM   4482  OE2 GLU   279      36.560  35.000  52.600  1.00  0.00            
ATOM   4483  C   GLU   279      39.630  36.770  51.180  1.00  0.00            
ATOM   4484  O   GLU   279      40.840  36.690  50.870  1.00  0.00            
ATOM   4485  N   LYS   280      38.650  37.070  50.340  1.00  0.00            
ATOM   4486  H   LYS   280      37.710  37.220  50.660  1.00  0.00            
ATOM   4487  CA  LYS   280      38.900  37.130  48.840  1.00  0.00            
ATOM   4488  HA  LYS   280      39.480  36.260  48.540  1.00  0.00            
ATOM   4489  CB  LYS   280      37.620  37.160  48.120  1.00  0.00            
ATOM   4490  HB2 LYS   280      37.060  38.040  48.440  1.00  0.00            
ATOM   4491  HB3 LYS   280      37.920  37.260  47.070  1.00  0.00            
ATOM   4492  CG  LYS   280      36.790  35.890  48.400  1.00  0.00            
ATOM   4493  HG2 LYS   280      37.320  34.970  48.160  1.00  0.00            
ATOM   4494  HG3 LYS   280      36.470  35.800  49.440  1.00  0.00            
ATOM   4495  CD  LYS   280      35.410  35.950  47.570  1.00  0.00            
ATOM   4496  HD2 LYS   280      34.750  36.750  47.920  1.00  0.00            
ATOM   4497  HD3 LYS   280      35.740  36.150  46.540  1.00  0.00            
ATOM   4498  CE  LYS   280      34.720  34.600  47.730  1.00  0.00            
ATOM   4499  HE2 LYS   280      35.280  33.930  47.080  1.00  0.00            
ATOM   4500  HE3 LYS   280      34.990  34.180  48.700  1.00  0.00            
ATOM   4501  NZ  LYS   280      33.330  34.740  47.300  1.00  0.00            
ATOM   4502  HZ1 LYS   280      32.850  33.860  47.450  1.00  0.00            
ATOM   4503  HZ2 LYS   280      32.830  35.360  47.910  1.00  0.00            
ATOM   4504  HZ3 LYS   280      33.280  35.040  46.330  1.00  0.00            
ATOM   4505  C   LYS   280      39.830  38.350  48.480  1.00  0.00            
ATOM   4506  O   LYS   280      39.300  39.430  48.180  1.00  0.00            
ATOM   4507  N   ARG   281      41.140  38.200  48.540  1.00  0.00            
ATOM   4508  H   ARG   281      41.490  37.360  48.990  1.00  0.00            
ATOM   4509  CA  ARG   281      42.190  39.240  48.130  1.00  0.00            
ATOM   4510  HA  ARG   281      42.060  40.090  48.810  1.00  0.00            
ATOM   4511  CB  ARG   281      43.560  38.580  48.400  1.00  0.00            
ATOM   4512  HB2 ARG   281      43.450  38.040  49.340  1.00  0.00            
ATOM   4513  HB3 ARG   281      43.770  37.870  47.600  1.00  0.00            
ATOM   4514  CG  ARG   281      44.780  39.620  48.610  1.00  0.00            
ATOM   4515  HG2 ARG   281      45.030  39.940  47.600  1.00  0.00            
ATOM   4516  HG3 ARG   281      44.420  40.510  49.130  1.00  0.00            
ATOM   4517  CD  ARG   281      46.110  39.130  49.130  1.00  0.00            
ATOM   4518  HD2 ARG   281      45.930  38.660  50.100  1.00  0.00            
ATOM   4519  HD3 ARG   281      46.440  38.350  48.450  1.00  0.00            
ATOM   4520  NE  ARG   281      47.160  40.240  49.170  1.00  0.00            
ATOM   4521  HE  ARG   281      47.070  40.970  49.850  1.00  0.00            
ATOM   4522  CZ  ARG   281      48.260  40.340  48.420  1.00  0.00            
ATOM   4523  NH1 ARG   281      48.630  39.640  47.410  1.00  0.00            
ATOM   4524 1HH1 ARG   281      47.980  38.940  47.090  1.00  0.00            
ATOM   4525 2HH1 ARG   281      49.200  40.130  46.730  1.00  0.00            
ATOM   4526  NH2 ARG   281      49.170  41.260  48.700  1.00  0.00            
ATOM   4527 1HH2 ARG   281      48.990  41.840  49.500  1.00  0.00            
ATOM   4528 2HH2 ARG   281      50.060  41.210  48.220  1.00  0.00            
ATOM   4529  C   ARG   281      41.980  39.630  46.680  1.00  0.00            
ATOM   4530  O   ARG   281      41.980  38.880  45.740  1.00  0.00            
ATOM   4531  N   GLY   282      41.970  40.920  46.400  1.00  0.00            
ATOM   4532  H   GLY   282      42.190  41.610  47.110  1.00  0.00            
ATOM   4533  CA  GLY   282      41.610  41.560  45.090  1.00  0.00            
ATOM   4534  HA2 GLY   282      42.110  42.530  45.020  1.00  0.00            
ATOM   4535  HA3 GLY   282      41.930  40.860  44.320  1.00  0.00            
ATOM   4536  C   GLY   282      40.050  41.830  44.950  1.00  0.00            
ATOM   4537  O   GLY   282      39.640  42.470  43.960  1.00  0.00            
ATOM   4538  N   LEU   283      39.210  41.460  45.930  1.00  0.00            
ATOM   4539  H   LEU   283      39.540  40.940  46.730  1.00  0.00            
ATOM   4540  CA  LEU   283      37.740  41.690  45.790  1.00  0.00            
ATOM   4541  HA  LEU   283      37.480  41.410  44.770  1.00  0.00            
ATOM   4542  CB  LEU   283      36.970  40.900  46.890  1.00  0.00            
ATOM   4543  HB2 LEU   283      37.200  39.840  46.770  1.00  0.00            
ATOM   4544  HB3 LEU   283      37.450  41.030  47.860  1.00  0.00            
ATOM   4545  CG  LEU   283      35.390  41.050  46.910  1.00  0.00            
ATOM   4546  HG  LEU   283      35.100  42.110  46.910  1.00  0.00            
ATOM   4547  CD1 LEU   283      34.620  40.360  45.790  1.00  0.00            
ATOM   4548 1HD1 LEU   283      33.540  40.490  45.790  1.00  0.00            
ATOM   4549 2HD1 LEU   283      34.990  40.570  44.780  1.00  0.00            
ATOM   4550 3HD1 LEU   283      34.770  39.280  45.820  1.00  0.00            
ATOM   4551  CD2 LEU   283      34.840  40.450  48.190  1.00  0.00            
ATOM   4552 1HD2 LEU   283      33.830  40.050  48.170  1.00  0.00            
ATOM   4553 2HD2 LEU   283      35.530  39.710  48.600  1.00  0.00            
ATOM   4554 3HD2 LEU   283      34.920  41.260  48.920  1.00  0.00            
ATOM   4555  C   LEU   283      37.520  43.220  45.860  1.00  0.00            
ATOM   4556  O   LEU   283      38.110  43.870  46.710  1.00  0.00            
ATOM   4557  N   ALA   284      36.630  43.790  45.040  1.00  0.00            
ATOM   4558  H   ALA   284      36.030  43.200  44.470  1.00  0.00            
ATOM   4559  CA  ALA   284      36.390  45.240  45.090  1.00  0.00            
ATOM   4560  HA  ALA   284      37.360  45.720  45.230  1.00  0.00            
ATOM   4561  CB  ALA   284      35.790  45.670  43.710  1.00  0.00            
ATOM   4562  HB1 ALA   284      36.600  45.380  43.050  1.00  0.00            
ATOM   4563  HB2 ALA   284      34.850  45.230  43.380  1.00  0.00            
ATOM   4564  HB3 ALA   284      35.730  46.760  43.640  1.00  0.00            
ATOM   4565  C   ALA   284      35.460  45.550  46.280  1.00  0.00            
ATOM   4566  O   ALA   284      34.380  44.970  46.490  1.00  0.00            
ATOM   4567  N   LEU   285      35.800  46.550  47.010  1.00  0.00            
ATOM   4568  H   LEU   285      36.720  46.930  46.840  1.00  0.00            
ATOM   4569  CA  LEU   285      35.030  47.230  48.090  1.00  0.00            
ATOM   4570  HA  LEU   285      34.080  46.720  48.260  1.00  0.00            
ATOM   4571  CB  LEU   285      35.830  47.230  49.440  1.00  0.00            
ATOM   4572  HB2 LEU   285      36.670  47.920  49.370  1.00  0.00            
ATOM   4573  HB3 LEU   285      35.160  47.630  50.200  1.00  0.00            
ATOM   4574  CG  LEU   285      36.470  45.860  49.740  1.00  0.00            
ATOM   4575  HG  LEU   285      37.130  45.590  48.920  1.00  0.00            
ATOM   4576  CD1 LEU   285      37.300  45.870  50.990  1.00  0.00            
ATOM   4577 1HD1 LEU   285      37.990  46.710  50.870  1.00  0.00            
ATOM   4578 2HD1 LEU   285      36.670  46.120  51.840  1.00  0.00            
ATOM   4579 3HD1 LEU   285      37.910  44.980  51.130  1.00  0.00            
ATOM   4580  CD2 LEU   285      35.450  44.720  49.860  1.00  0.00            
ATOM   4581 1HD2 LEU   285      35.990  43.800  50.120  1.00  0.00            
ATOM   4582 2HD2 LEU   285      34.680  45.010  50.570  1.00  0.00            
ATOM   4583 3HD2 LEU   285      34.930  44.590  48.910  1.00  0.00            
ATOM   4584  C   LEU   285      34.860  48.700  47.730  1.00  0.00            
ATOM   4585  O   LEU   285      35.660  49.250  47.000  1.00  0.00            
ATOM   4586  N   ASP   286      33.870  49.310  48.300  1.00  0.00            
ATOM   4587  H   ASP   286      33.260  48.770  48.900  1.00  0.00            
ATOM   4588  CA  ASP   286      33.740  50.840  48.220  1.00  0.00            
ATOM   4589  HA  ASP   286      33.750  51.120  47.170  1.00  0.00            
ATOM   4590  CB  ASP   286      32.460  51.320  48.850  1.00  0.00            
ATOM   4591  HB2 ASP   286      32.400  51.070  49.900  1.00  0.00            
ATOM   4592  HB3 ASP   286      32.600  52.390  48.680  1.00  0.00            
ATOM   4593  CG  ASP   286      31.150  51.000  48.110  1.00  0.00            
ATOM   4594  OD1 ASP   286      31.080  51.190  46.870  1.00  0.00            
ATOM   4595  OD2 ASP   286      30.140  50.930  48.810  1.00  0.00            
ATOM   4596  C   ASP   286      35.000  51.500  48.910  1.00  0.00            
ATOM   4597  O   ASP   286      35.740  50.860  49.620  1.00  0.00            
ATOM   4598  N   GLY   287      35.300  52.830  48.730  1.00  0.00            
ATOM   4599  H   GLY   287      34.650  53.290  48.110  1.00  0.00            
ATOM   4600  CA  GLY   287      36.540  53.470  49.130  1.00  0.00            
ATOM   4601  HA2 GLY   287      37.370  52.760  49.060  1.00  0.00            
ATOM   4602  HA3 GLY   287      36.780  54.340  48.520  1.00  0.00            
ATOM   4603  C   GLY   287      36.530  54.120  50.530  1.00  0.00            
ATOM   4604  O   GLY   287      35.460  54.470  50.970  1.00  0.00            
ATOM   4605  N   LYS   288      37.670  54.440  51.210  1.00  0.00            
ATOM   4606  H   LYS   288      38.540  54.310  50.700  1.00  0.00            
ATOM   4607  CA  LYS   288      37.840  54.900  52.590  1.00  0.00            
ATOM   4608  HA  LYS   288      36.860  55.140  52.990  1.00  0.00            
ATOM   4609  CB  LYS   288      38.370  53.740  53.400  1.00  0.00            
ATOM   4610  HB2 LYS   288      38.250  53.930  54.460  1.00  0.00            
ATOM   4611  HB3 LYS   288      37.780  52.890  53.070  1.00  0.00            
ATOM   4612  CG  LYS   288      39.780  53.210  53.090  1.00  0.00            
ATOM   4613  HG2 LYS   288      39.910  52.900  52.060  1.00  0.00            
ATOM   4614  HG3 LYS   288      40.540  53.990  53.180  1.00  0.00            
ATOM   4615  CD  LYS   288      40.170  52.070  54.020  1.00  0.00            
ATOM   4616  HD2 LYS   288      41.240  52.280  54.100  1.00  0.00            
ATOM   4617  HD3 LYS   288      39.730  52.190  55.010  1.00  0.00            
ATOM   4618  CE  LYS   288      39.840  50.660  53.590  1.00  0.00            
ATOM   4619  HE2 LYS   288      38.830  50.630  53.200  1.00  0.00            
ATOM   4620  HE3 LYS   288      40.590  50.480  52.810  1.00  0.00            
ATOM   4621  NZ  LYS   288      40.020  49.650  54.640  1.00  0.00            
ATOM   4622  HZ1 LYS   288      40.950  49.610  55.040  1.00  0.00            
ATOM   4623  HZ2 LYS   288      39.470  49.930  55.440  1.00  0.00            
ATOM   4624  HZ3 LYS   288      39.690  48.740  54.350  1.00  0.00            
ATOM   4625  C   LYS   288      38.800  56.120  52.700  1.00  0.00            
ATOM   4626  O   LYS   288      39.530  56.420  51.760  1.00  0.00            
ATOM   4627  N   LEU   289      38.730  56.680  53.930  1.00  0.00            
ATOM   4628  H   LEU   289      38.090  56.280  54.590  1.00  0.00            
ATOM   4629  CA  LEU   289      39.500  57.920  54.190  1.00  0.00            
ATOM   4630  HA  LEU   289      39.660  58.400  53.220  1.00  0.00            
ATOM   4631  CB  LEU   289      38.810  58.920  55.080  1.00  0.00            
ATOM   4632  HB2 LEU   289      38.490  58.400  55.980  1.00  0.00            
ATOM   4633  HB3 LEU   289      39.540  59.720  55.240  1.00  0.00            
ATOM   4634  CG  LEU   289      37.540  59.570  54.530  1.00  0.00            
ATOM   4635  HG  LEU   289      36.780  58.800  54.390  1.00  0.00            
ATOM   4636  CD1 LEU   289      37.140  60.570  55.640  1.00  0.00            
ATOM   4637 1HD1 LEU   289      36.920  60.060  56.580  1.00  0.00            
ATOM   4638 2HD1 LEU   289      37.870  61.370  55.750  1.00  0.00            
ATOM   4639 3HD1 LEU   289      36.210  61.110  55.460  1.00  0.00            
ATOM   4640  CD2 LEU   289      37.630  60.470  53.300  1.00  0.00            
ATOM   4641 1HD2 LEU   289      36.610  60.810  53.140  1.00  0.00            
ATOM   4642 2HD2 LEU   289      38.200  61.380  53.470  1.00  0.00            
ATOM   4643 3HD2 LEU   289      37.980  59.920  52.430  1.00  0.00            
ATOM   4644  C   LEU   289      40.910  57.510  54.610  1.00  0.00            
ATOM   4645  O   LEU   289      41.890  58.040  54.050  1.00  0.00            
ATOM   4646  N   LYS   290      41.060  56.540  55.550  1.00  0.00            
ATOM   4647  H   LYS   290      40.290  56.250  56.140  1.00  0.00            
ATOM   4648  CA  LYS   290      42.350  55.980  56.040  1.00  0.00            
ATOM   4649  HA  LYS   290      43.080  56.130  55.240  1.00  0.00            
ATOM   4650  CB  LYS   290      42.870  56.680  57.270  1.00  0.00            
ATOM   4651  HB2 LYS   290      42.900  57.760  57.120  1.00  0.00            
ATOM   4652  HB3 LYS   290      42.360  56.440  58.200  1.00  0.00            
ATOM   4653  CG  LYS   290      44.320  56.480  57.490  1.00  0.00            
ATOM   4654  HG2 LYS   290      44.570  55.420  57.480  1.00  0.00            
ATOM   4655  HG3 LYS   290      44.870  56.930  56.670  1.00  0.00            
ATOM   4656  CD  LYS   290      44.730  57.070  58.890  1.00  0.00            
ATOM   4657  HD2 LYS   290      44.440  58.110  59.000  1.00  0.00            
ATOM   4658  HD3 LYS   290      44.220  56.520  59.680  1.00  0.00            
ATOM   4659  CE  LYS   290      46.260  56.770  58.960  1.00  0.00            
ATOM   4660  HE2 LYS   290      46.460  55.790  58.540  1.00  0.00            
ATOM   4661  HE3 LYS   290      46.770  57.490  58.320  1.00  0.00            
ATOM   4662  NZ  LYS   290      46.670  56.820  60.410  1.00  0.00            
ATOM   4663  HZ1 LYS   290      46.610  55.850  60.660  1.00  0.00            
ATOM   4664  HZ2 LYS   290      47.640  57.070  60.510  1.00  0.00            
ATOM   4665  HZ3 LYS   290      46.010  57.290  61.010  1.00  0.00            
ATOM   4666  C   LYS   290      42.400  54.460  56.200  1.00  0.00            
ATOM   4667  O   LYS   290      43.370  53.850  55.850  1.00  0.00            
ATOM   4668  N   HIE   291      41.380  53.870  56.850  1.00  0.00            
ATOM   4669  H   HIE   291      40.550  54.410  57.060  1.00  0.00            
ATOM   4670  CA  HIE   291      41.370  52.550  57.430  1.00  0.00            
ATOM   4671  HA  HIE   291      41.950  51.880  56.800  1.00  0.00            
ATOM   4672  CB  HIE   291      42.010  52.690  58.770  1.00  0.00            
ATOM   4673  HB2 HIE   291      42.280  51.690  59.110  1.00  0.00            
ATOM   4674  HB3 HIE   291      42.930  53.280  58.800  1.00  0.00            
ATOM   4675  CG  HIE   291      41.180  53.330  59.810  1.00  0.00            
ATOM   4676  ND1 HIE   291      40.750  54.630  59.800  1.00  0.00            
ATOM   4677  CE1 HIE   291      39.760  54.740  60.710  1.00  0.00            
ATOM   4678  HE1 HIE   291      39.340  55.720  60.920  1.00  0.00            
ATOM   4679  NE2 HIE   291      39.580  53.590  61.340  1.00  0.00            
ATOM   4680  HE2 HIE   291      38.990  53.470  62.150  1.00  0.00            
ATOM   4681  CD2 HIE   291      40.460  52.680  60.790  1.00  0.00            
ATOM   4682  HD2 HIE   291      40.500  51.610  60.960  1.00  0.00            
ATOM   4683  C   HIE   291      40.040  51.850  57.500  1.00  0.00            
ATOM   4684  O   HIE   291      40.090  50.620  57.410  1.00  0.00            
ATOM   4685  N   GLU   292      38.880  52.560  57.640  1.00  0.00            
ATOM   4686  H   GLU   292      38.950  53.570  57.650  1.00  0.00            
ATOM   4687  CA  GLU   292      37.530  51.910  57.850  1.00  0.00            
ATOM   4688  HA  GLU   292      37.580  51.730  58.920  1.00  0.00            
ATOM   4689  CB  GLU   292      36.410  52.880  57.460  1.00  0.00            
ATOM   4690  HB2 GLU   292      36.230  52.750  56.390  1.00  0.00            
ATOM   4691  HB3 GLU   292      35.460  52.570  57.890  1.00  0.00            
ATOM   4692  CG  GLU   292      36.650  54.380  57.680  1.00  0.00            
ATOM   4693  HG2 GLU   292      35.650  54.800  57.710  1.00  0.00            
ATOM   4694  HG3 GLU   292      36.940  54.540  58.720  1.00  0.00            
ATOM   4695  CD  GLU   292      37.430  55.250  56.670  1.00  0.00            
ATOM   4696  OE1 GLU   292      36.860  55.890  55.860  1.00  0.00            
ATOM   4697  OE2 GLU   292      38.690  55.250  56.690  1.00  0.00            
ATOM   4698  C   GLU   292      37.370  50.600  57.060  1.00  0.00            
ATOM   4699  O   GLU   292      37.620  50.590  55.860  1.00  0.00            
ATOM   4700  N   ASP   293      36.680  49.640  57.720  1.00  0.00            
ATOM   4701  H   ASP   293      36.280  49.820  58.630  1.00  0.00            
ATOM   4702  CA  ASP   293      36.110  48.480  56.930  1.00  0.00            
ATOM   4703  HA  ASP   293      36.860  48.070  56.260  1.00  0.00            
ATOM   4704  CB  ASP   293      35.680  47.420  57.860  1.00  0.00            
ATOM   4705  HB2 ASP   293      34.950  47.830  58.550  1.00  0.00            
ATOM   4706  HB3 ASP   293      35.210  46.660  57.230  1.00  0.00            
ATOM   4707  CG  ASP   293      36.870  46.760  58.660  1.00  0.00            
ATOM   4708  OD1 ASP   293      36.690  46.210  59.780  1.00  0.00            
ATOM   4709  OD2 ASP   293      38.020  46.710  58.230  1.00  0.00            
ATOM   4710  C   ASP   293      34.970  48.860  55.960  1.00  0.00            
ATOM   4711  O   ASP   293      33.810  48.890  56.270  1.00  0.00            
ATOM   4712  N   THR   294      35.310  49.140  54.690  1.00  0.00            
ATOM   4713  H   THR   294      36.280  49.280  54.430  1.00  0.00            
ATOM   4714  CA  THR   294      34.390  49.480  53.610  1.00  0.00            
ATOM   4715  HA  THR   294      33.560  50.080  53.980  1.00  0.00            
ATOM   4716  CB  THR   294      35.080  50.310  52.520  1.00  0.00            
ATOM   4717  HB  THR   294      34.330  50.350  51.740  1.00  0.00            
ATOM   4718  CG2 THR   294      35.330  51.770  53.020  1.00  0.00            
ATOM   4719 1HG2 THR   294      34.410  52.300  53.290  1.00  0.00            
ATOM   4720 2HG2 THR   294      35.980  51.710  53.890  1.00  0.00            
ATOM   4721 3HG2 THR   294      35.850  52.290  52.220  1.00  0.00            
ATOM   4722  OG1 THR   294      36.210  49.630  52.080  1.00  0.00            
ATOM   4723  HG1 THR   294      36.480  50.070  51.280  1.00  0.00            
ATOM   4724  C   THR   294      33.780  48.160  53.100  1.00  0.00            
ATOM   4725  O   THR   294      34.420  47.110  53.180  1.00  0.00            
ATOM   4726  N   ASN   295      32.480  48.200  52.740  1.00  0.00            
ATOM   4727  H   ASN   295      32.030  49.090  52.870  1.00  0.00            
ATOM   4728  CA  ASN   295      31.680  47.100  52.200  1.00  0.00            
ATOM   4729  HA  ASN   295      31.990  46.240  52.790  1.00  0.00            
ATOM   4730  CB  ASN   295      30.240  47.540  52.440  1.00  0.00            
ATOM   4731  HB2 ASN   295      29.520  46.780  52.130  1.00  0.00            
ATOM   4732  HB3 ASN   295      30.070  47.670  53.510  1.00  0.00            
ATOM   4733  CG  ASN   295      29.870  48.790  51.730  1.00  0.00            
ATOM   4734  OD1 ASN   295      29.770  49.850  52.320  1.00  0.00            
ATOM   4735  ND2 ASN   295      29.660  48.610  50.470  1.00  0.00            
ATOM   4736 1HD2 ASN   295      29.690  49.460  49.920  1.00  0.00            
ATOM   4737 2HD2 ASN   295      29.730  47.680  50.100  1.00  0.00            
ATOM   4738  C   ASN   295      31.920  46.760  50.730  1.00  0.00            
ATOM   4739  O   ASN   295      32.420  47.580  49.970  1.00  0.00            
ATOM   4740  N   LEU   296      31.470  45.570  50.230  1.00  0.00            
ATOM   4741  H   LEU   296      31.010  44.970  50.900  1.00  0.00            
ATOM   4742  CA  LEU   296      31.420  45.170  48.780  1.00  0.00            
ATOM   4743  HA  LEU   296      32.490  45.130  48.590  1.00  0.00            
ATOM   4744  CB  LEU   296      30.680  43.840  48.510  1.00  0.00            
ATOM   4745  HB2 LEU   296      29.880  43.800  49.250  1.00  0.00            
ATOM   4746  HB3 LEU   296      30.130  43.930  47.580  1.00  0.00            
ATOM   4747  CG  LEU   296      31.480  42.560  48.490  1.00  0.00            
ATOM   4748  HG  LEU   296      32.300  42.520  47.770  1.00  0.00            
ATOM   4749  CD1 LEU   296      32.150  42.310  49.880  1.00  0.00            
ATOM   4750 1HD1 LEU   296      31.360  41.960  50.550  1.00  0.00            
ATOM   4751 2HD1 LEU   296      32.940  41.560  49.830  1.00  0.00            
ATOM   4752 3HD1 LEU   296      32.650  43.160  50.340  1.00  0.00            
ATOM   4753  CD2 LEU   296      30.460  41.380  48.300  1.00  0.00            
ATOM   4754 1HD2 LEU   296      31.020  40.510  48.640  1.00  0.00            
ATOM   4755 2HD2 LEU   296      29.550  41.610  48.860  1.00  0.00            
ATOM   4756 3HD2 LEU   296      30.240  41.330  47.230  1.00  0.00            
ATOM   4757  C   LEU   296      30.920  46.270  47.870  1.00  0.00            
ATOM   4758  O   LEU   296      30.010  46.980  48.210  1.00  0.00            
ATOM   4759  N   ALA   297      31.610  46.560  46.740  1.00  0.00            
ATOM   4760  H   ALA   297      32.340  45.910  46.480  1.00  0.00            
ATOM   4761  CA  ALA   297      31.690  47.800  45.980  1.00  0.00            
ATOM   4762  HA  ALA   297      32.030  48.640  46.580  1.00  0.00            
ATOM   4763  CB  ALA   297      32.900  47.630  45.030  1.00  0.00            
ATOM   4764  HB1 ALA   297      32.680  46.820  44.340  1.00  0.00            
ATOM   4765  HB2 ALA   297      33.000  48.570  44.490  1.00  0.00            
ATOM   4766  HB3 ALA   297      33.860  47.450  45.510  1.00  0.00            
ATOM   4767  C   ALA   297      30.360  48.030  45.170  1.00  0.00            
ATOM   4768  O   ALA   297      29.810  47.080  44.630  1.00  0.00            
ATOM   4769  N   SER   298      29.960  49.320  45.010  1.00  0.00            
ATOM   4770  H   SER   298      30.490  49.970  45.570  1.00  0.00            
ATOM   4771  CA  SER   298      28.780  49.640  44.290  1.00  0.00            
ATOM   4772  HA  SER   298      27.910  49.110  44.650  1.00  0.00            
ATOM   4773  CB  SER   298      28.420  51.120  44.800  1.00  0.00            
ATOM   4774  HB2 SER   298      29.090  51.880  44.420  1.00  0.00            
ATOM   4775  HB3 SER   298      27.420  51.350  44.420  1.00  0.00            
ATOM   4776  OG  SER   298      28.410  51.160  46.300  1.00  0.00            
ATOM   4777  HG  SER   298      29.290  51.390  46.600  1.00  0.00            
ATOM   4778  C   SER   298      28.990  49.610  42.780  1.00  0.00            
ATOM   4779  O   SER   298      30.100  49.610  42.270  1.00  0.00            
ATOM   4780  N   SER   299      27.860  49.430  42.060  1.00  0.00            
ATOM   4781  H   SER   299      27.000  49.400  42.600  1.00  0.00            
ATOM   4782  CA  SER   299      27.780  49.600  40.590  1.00  0.00            
ATOM   4783  HA  SER   299      28.520  48.930  40.170  1.00  0.00            
ATOM   4784  CB  SER   299      26.450  49.320  40.080  1.00  0.00            
ATOM   4785  HB2 SER   299      25.710  49.800  40.710  1.00  0.00            
ATOM   4786  HB3 SER   299      26.430  49.640  39.040  1.00  0.00            
ATOM   4787  OG  SER   299      26.280  47.930  40.100  1.00  0.00            
ATOM   4788  HG  SER   299      26.220  47.610  39.190  1.00  0.00            
ATOM   4789  C   SER   299      28.100  51.090  40.260  1.00  0.00            
ATOM   4790  O   SER   299      27.480  52.010  40.740  1.00  0.00            
ATOM   4791  N   THR   300      29.150  51.370  39.530  1.00  0.00            
ATOM   4792  H   THR   300      29.500  50.590  39.000  1.00  0.00            
ATOM   4793  CA  THR   300      29.650  52.590  39.020  1.00  0.00            
ATOM   4794  HA  THR   300      29.770  53.420  39.720  1.00  0.00            
ATOM   4795  CB  THR   300      31.070  52.440  38.450  1.00  0.00            
ATOM   4796  HB  THR   300      31.130  51.720  37.630  1.00  0.00            
ATOM   4797  CG2 THR   300      31.690  53.790  37.950  1.00  0.00            
ATOM   4798 1HG2 THR   300      31.610  54.640  38.630  1.00  0.00            
ATOM   4799 2HG2 THR   300      32.710  53.590  37.630  1.00  0.00            
ATOM   4800 3HG2 THR   300      31.210  54.180  37.050  1.00  0.00            
ATOM   4801  OG1 THR   300      31.900  51.860  39.550  1.00  0.00            
ATOM   4802  HG1 THR   300      31.460  52.130  40.360  1.00  0.00            
ATOM   4803  C   THR   300      28.840  53.100  37.820  1.00  0.00            
ATOM   4804  O   THR   300      28.640  52.450  36.790  1.00  0.00            
ATOM   4805  N   LEU   301      28.240  54.280  38.000  1.00  0.00            
ATOM   4806  H   LEU   301      28.440  54.730  38.880  1.00  0.00            
ATOM   4807  CA  LEU   301      27.370  54.920  36.940  1.00  0.00            
ATOM   4808  HA  LEU   301      26.910  54.110  36.380  1.00  0.00            
ATOM   4809  CB  LEU   301      26.220  55.770  37.540  1.00  0.00            
ATOM   4810  HB2 LEU   301      26.760  56.610  37.970  1.00  0.00            
ATOM   4811  HB3 LEU   301      25.540  56.110  36.770  1.00  0.00            
ATOM   4812  CG  LEU   301      25.370  55.090  38.670  1.00  0.00            
ATOM   4813  HG  LEU   301      25.940  54.560  39.430  1.00  0.00            
ATOM   4814  CD1 LEU   301      24.660  56.190  39.390  1.00  0.00            
ATOM   4815 1HD1 LEU   301      25.340  56.920  39.850  1.00  0.00            
ATOM   4816 2HD1 LEU   301      23.910  56.660  38.750  1.00  0.00            
ATOM   4817 3HD1 LEU   301      24.030  55.790  40.180  1.00  0.00            
ATOM   4818  CD2 LEU   301      24.340  54.080  38.110  1.00  0.00            
ATOM   4819 1HD2 LEU   301      23.470  54.610  37.730  1.00  0.00            
ATOM   4820 2HD2 LEU   301      24.750  53.510  37.290  1.00  0.00            
ATOM   4821 3HD2 LEU   301      24.060  53.490  38.990  1.00  0.00            
ATOM   4822  C   LEU   301      28.290  55.740  36.050  1.00  0.00            
ATOM   4823  O   LEU   301      29.330  56.240  36.470  1.00  0.00            
ATOM   4824  N   LEU   302      27.900  55.950  34.810  1.00  0.00            
ATOM   4825  H   LEU   302      27.170  55.340  34.490  1.00  0.00            
ATOM   4826  CA  LEU   302      28.590  56.730  33.770  1.00  0.00            
ATOM   4827  HA  LEU   302      29.340  57.440  34.100  1.00  0.00            
ATOM   4828  CB  LEU   302      29.340  55.660  32.830  1.00  0.00            
ATOM   4829  HB2 LEU   302      28.630  54.860  32.630  1.00  0.00            
ATOM   4830  HB3 LEU   302      29.550  56.080  31.850  1.00  0.00            
ATOM   4831  CG  LEU   302      30.540  54.920  33.320  1.00  0.00            
ATOM   4832  HG  LEU   302      30.450  54.380  34.260  1.00  0.00            
ATOM   4833  CD1 LEU   302      31.020  53.990  32.210  1.00  0.00            
ATOM   4834 1HD1 LEU   302      31.580  53.120  32.580  1.00  0.00            
ATOM   4835 2HD1 LEU   302      30.160  53.550  31.720  1.00  0.00            
ATOM   4836 3HD1 LEU   302      31.670  54.450  31.470  1.00  0.00            
ATOM   4837  CD2 LEU   302      31.720  55.890  33.530  1.00  0.00            
ATOM   4838 1HD2 LEU   302      31.680  56.610  32.720  1.00  0.00            
ATOM   4839 2HD2 LEU   302      31.480  56.350  34.490  1.00  0.00            
ATOM   4840 3HD2 LEU   302      32.720  55.440  33.590  1.00  0.00            
ATOM   4841  C   LEU   302      27.460  57.530  33.020  1.00  0.00            
ATOM   4842  O   LEU   302      26.300  56.990  32.790  1.00  0.00            
ATOM   4843  N   ARG   303      27.610  58.840  32.750  1.00  0.00            
ATOM   4844  H   ARG   303      28.540  59.220  32.910  1.00  0.00            
ATOM   4845  CA  ARG   303      26.630  59.610  31.950  1.00  0.00            
ATOM   4846  HA  ARG   303      25.610  59.360  32.240  1.00  0.00            
ATOM   4847  CB  ARG   303      26.750  61.040  32.450  1.00  0.00            
ATOM   4848  HB2 ARG   303      27.790  61.340  32.330  1.00  0.00            
ATOM   4849  HB3 ARG   303      26.240  61.670  31.730  1.00  0.00            
ATOM   4850  CG  ARG   303      26.280  61.340  33.910  1.00  0.00            
ATOM   4851  HG2 ARG   303      25.220  61.620  33.840  1.00  0.00            
ATOM   4852  HG3 ARG   303      26.410  60.440  34.520  1.00  0.00            
ATOM   4853  CD  ARG   303      27.090  62.550  34.400  1.00  0.00            
ATOM   4854  HD2 ARG   303      26.710  62.690  35.410  1.00  0.00            
ATOM   4855  HD3 ARG   303      28.140  62.280  34.330  1.00  0.00            
ATOM   4856  NE  ARG   303      26.850  63.690  33.500  1.00  0.00            
ATOM   4857  HE  ARG   303      26.260  63.550  32.690  1.00  0.00            
ATOM   4858  CZ  ARG   303      27.250  64.940  33.580  1.00  0.00            
ATOM   4859  NH1 ARG   303      28.010  65.350  34.560  1.00  0.00            
ATOM   4860 1HH1 ARG   303      28.180  64.780  35.370  1.00  0.00            
ATOM   4861 2HH1 ARG   303      28.410  66.280  34.500  1.00  0.00            
ATOM   4862  NH2 ARG   303      26.910  65.710  32.620  1.00  0.00            
ATOM   4863 1HH2 ARG   303      26.350  65.440  31.830  1.00  0.00            
ATOM   4864 2HH2 ARG   303      27.070  66.700  32.740  1.00  0.00            
ATOM   4865  C   ARG   303      26.850  59.520  30.440  1.00  0.00            
ATOM   4866  O   ARG   303      27.950  59.220  29.970  1.00  0.00            
ATOM   4867  N   GLU   304      25.860  59.910  29.650  1.00  0.00            
ATOM   4868  H   GLU   304      25.060  60.300  30.130  1.00  0.00            
ATOM   4869  CA  GLU   304      25.890  60.010  28.130  1.00  0.00            
ATOM   4870  HA  GLU   304      26.510  59.250  27.660  1.00  0.00            
ATOM   4871  CB  GLU   304      24.450  59.870  27.570  1.00  0.00            
ATOM   4872  HB2 GLU   304      23.940  60.780  27.890  1.00  0.00            
ATOM   4873  HB3 GLU   304      24.530  60.040  26.490  1.00  0.00            
ATOM   4874  CG  GLU   304      23.750  58.480  27.970  1.00  0.00            
ATOM   4875  HG2 GLU   304      23.610  58.440  29.050  1.00  0.00            
ATOM   4876  HG3 GLU   304      22.780  58.470  27.480  1.00  0.00            
ATOM   4877  CD  GLU   304      24.510  57.140  27.610  1.00  0.00            
ATOM   4878  OE1 GLU   304      25.740  56.910  27.930  1.00  0.00            
ATOM   4879  OE2 GLU   304      23.880  56.260  26.990  1.00  0.00            
ATOM   4880  C   GLU   304      26.450  61.340  27.620  1.00  0.00            
ATOM   4881  O   GLU   304      26.660  62.200  28.470  1.00  0.00            
ATOM   4882  N   GLY   305      26.730  61.540  26.320  1.00  0.00            
ATOM   4883  H   GLY   305      26.530  60.800  25.670  1.00  0.00            
ATOM   4884  CA  GLY   305      27.370  62.730  25.730  1.00  0.00            
ATOM   4885  HA2 GLY   305      27.210  62.690  24.650  1.00  0.00            
ATOM   4886  HA3 GLY   305      26.870  63.540  26.260  1.00  0.00            
ATOM   4887  C   GLY   305      28.880  62.890  25.990  1.00  0.00            
ATOM   4888  O   GLY   305      29.730  63.100  25.150  1.00  0.00            
ATOM   4889  N   ALA   306      29.190  62.710  27.300  1.00  0.00            
ATOM   4890  H   ALA   306      28.390  62.470  27.870  1.00  0.00            
ATOM   4891  CA  ALA   306      30.510  62.660  27.910  1.00  0.00            
ATOM   4892  HA  ALA   306      31.080  63.460  27.430  1.00  0.00            
ATOM   4893  CB  ALA   306      30.170  63.070  29.340  1.00  0.00            
ATOM   4894  HB1 ALA   306      29.620  62.280  29.860  1.00  0.00            
ATOM   4895  HB2 ALA   306      31.100  63.390  29.810  1.00  0.00            
ATOM   4896  HB3 ALA   306      29.420  63.860  29.300  1.00  0.00            
ATOM   4897  C   ALA   306      31.130  61.300  27.850  1.00  0.00            
ATOM   4898  O   ALA   306      32.180  61.000  28.460  1.00  0.00            
ATOM   4899  N   ASN   307      30.550  60.360  27.080  1.00  0.00            
ATOM   4900  H   ASN   307      29.710  60.570  26.560  1.00  0.00            
ATOM   4901  CA  ASN   307      31.160  59.060  26.870  1.00  0.00            
ATOM   4902  HA  ASN   307      31.100  58.550  27.830  1.00  0.00            
ATOM   4903  CB  ASN   307      30.330  58.300  25.880  1.00  0.00            
ATOM   4904  HB2 ASN   307      30.380  58.860  24.960  1.00  0.00            
ATOM   4905  HB3 ASN   307      30.610  57.270  25.660  1.00  0.00            
ATOM   4906  CG  ASN   307      28.850  58.270  26.230  1.00  0.00            
ATOM   4907  OD1 ASN   307      28.040  58.930  25.660  1.00  0.00            
ATOM   4908  ND2 ASN   307      28.480  57.310  27.110  1.00  0.00            
ATOM   4909 1HD2 ASN   307      27.540  57.400  27.460  1.00  0.00            
ATOM   4910 2HD2 ASN   307      29.140  56.730  27.600  1.00  0.00            
ATOM   4911  C   ASN   307      32.650  59.160  26.380  1.00  0.00            
ATOM   4912  O   ASN   307      32.980  59.940  25.480  1.00  0.00            
ATOM   4913  N   ARG   308      33.420  58.280  27.020  1.00  0.00            
ATOM   4914  H   ARG   308      32.940  57.680  27.660  1.00  0.00            
ATOM   4915  CA  ARG   308      34.940  58.290  27.080  1.00  0.00            
ATOM   4916  HA  ARG   308      35.400  58.590  26.140  1.00  0.00            
ATOM   4917  CB  ARG   308      35.440  59.310  28.140  1.00  0.00            
ATOM   4918  HB2 ARG   308      36.400  59.690  27.800  1.00  0.00            
ATOM   4919  HB3 ARG   308      34.840  60.210  28.000  1.00  0.00            
ATOM   4920  CG  ARG   308      35.430  58.960  29.670  1.00  0.00            
ATOM   4921  HG2 ARG   308      34.460  58.690  30.070  1.00  0.00            
ATOM   4922  HG3 ARG   308      36.080  58.120  29.900  1.00  0.00            
ATOM   4923  CD  ARG   308      36.070  60.140  30.480  1.00  0.00            
ATOM   4924  HD2 ARG   308      35.530  61.060  30.260  1.00  0.00            
ATOM   4925  HD3 ARG   308      36.070  60.040  31.570  1.00  0.00            
ATOM   4926  NE  ARG   308      37.500  60.300  29.970  1.00  0.00            
ATOM   4927  HE  ARG   308      37.830  59.600  29.330  1.00  0.00            
ATOM   4928  CZ  ARG   308      38.410  61.240  30.170  1.00  0.00            
ATOM   4929  NH1 ARG   308      38.170  62.200  31.020  1.00  0.00            
ATOM   4930 1HH1 ARG   308      37.240  62.260  31.420  1.00  0.00            
ATOM   4931 2HH1 ARG   308      38.830  62.960  31.050  1.00  0.00            
ATOM   4932  NH2 ARG   308      39.500  61.210  29.470  1.00  0.00            
ATOM   4933 1HH2 ARG   308      39.680  60.380  28.940  1.00  0.00            
ATOM   4934 2HH2 ARG   308      40.210  61.890  29.700  1.00  0.00            
ATOM   4935  C   ARG   308      35.400  56.870  27.310  1.00  0.00            
ATOM   4936  O   ARG   308      34.670  55.860  27.190  1.00  0.00            
ATOM   4937  N   GLU   309      36.650  56.750  27.650  1.00  0.00            
ATOM   4938  H   GLU   309      37.170  57.620  27.670  1.00  0.00            
ATOM   4939  CA  GLU   309      37.380  55.460  27.830  1.00  0.00            
ATOM   4940  HA  GLU   309      36.970  54.750  27.110  1.00  0.00            
ATOM   4941  CB  GLU   309      38.800  55.720  27.410  1.00  0.00            
ATOM   4942  HB2 GLU   309      39.280  54.750  27.340  1.00  0.00            
ATOM   4943  HB3 GLU   309      38.900  56.270  26.480  1.00  0.00            
ATOM   4944  CG  GLU   309      39.610  56.610  28.500  1.00  0.00            
ATOM   4945  HG2 GLU   309      39.100  56.620  29.460  1.00  0.00            
ATOM   4946  HG3 GLU   309      40.580  56.190  28.730  1.00  0.00            
ATOM   4947  CD  GLU   309      39.760  58.100  28.170  1.00  0.00            
ATOM   4948  OE1 GLU   309      40.860  58.680  28.110  1.00  0.00            
ATOM   4949  OE2 GLU   309      38.730  58.810  28.030  1.00  0.00            
ATOM   4950  C   GLU   309      37.230  54.850  29.230  1.00  0.00            
ATOM   4951  O   GLU   309      36.760  55.520  30.150  1.00  0.00            
ATOM   4952  N   ILE   310      37.610  53.610  29.400  1.00  0.00            
ATOM   4953  H   ILE   310      37.800  53.100  28.550  1.00  0.00            
ATOM   4954  CA  ILE   310      37.610  52.940  30.730  1.00  0.00            
ATOM   4955  HA  ILE   310      36.820  53.440  31.290  1.00  0.00            
ATOM   4956  CB  ILE   310      37.430  51.380  30.570  1.00  0.00            
ATOM   4957  HB  ILE   310      38.330  50.880  30.210  1.00  0.00            
ATOM   4958  CG2 ILE   310      37.130  50.680  31.950  1.00  0.00            
ATOM   4959 1HG2 ILE   310      36.790  49.670  31.700  1.00  0.00            
ATOM   4960 2HG2 ILE   310      38.050  50.750  32.530  1.00  0.00            
ATOM   4961 3HG2 ILE   310      36.290  51.180  32.430  1.00  0.00            
ATOM   4962  CG1 ILE   310      36.280  51.030  29.580  1.00  0.00            
ATOM   4963 2HG1 ILE   310      35.360  51.480  29.960  1.00  0.00            
ATOM   4964 3HG1 ILE   310      36.440  51.580  28.650  1.00  0.00            
ATOM   4965  CD1 ILE   310      36.100  49.560  29.220  1.00  0.00            
ATOM   4966 1HD1 ILE   310      35.650  48.960  30.000  1.00  0.00            
ATOM   4967 2HD1 ILE   310      35.400  49.410  28.390  1.00  0.00            
ATOM   4968 3HD1 ILE   310      37.030  49.150  28.810  1.00  0.00            
ATOM   4969  C   ILE   310      38.800  53.160  31.580  1.00  0.00            
ATOM   4970  O   ILE   310      39.880  52.850  31.120  1.00  0.00            
ATOM   4971  N   LEU   311      38.620  53.860  32.720  1.00  0.00            
ATOM   4972  H   LEU   311      37.670  54.160  32.870  1.00  0.00            
ATOM   4973  CA  LEU   311      39.600  54.370  33.650  1.00  0.00            
ATOM   4974  HA  LEU   311      40.620  54.240  33.280  1.00  0.00            
ATOM   4975  CB  LEU   311      39.440  55.920  33.810  1.00  0.00            
ATOM   4976  HB2 LEU   311      38.440  56.120  34.210  1.00  0.00            
ATOM   4977  HB3 LEU   311      40.230  56.200  34.500  1.00  0.00            
ATOM   4978  CG  LEU   311      39.630  56.690  32.420  1.00  0.00            
ATOM   4979  HG  LEU   311      39.090  56.160  31.640  1.00  0.00            
ATOM   4980  CD1 LEU   311      38.970  58.060  32.470  1.00  0.00            
ATOM   4981 1HD1 LEU   311      37.910  58.000  32.740  1.00  0.00            
ATOM   4982 2HD1 LEU   311      39.510  58.680  33.180  1.00  0.00            
ATOM   4983 3HD1 LEU   311      39.080  58.400  31.440  1.00  0.00            
ATOM   4984  CD2 LEU   311      41.130  56.770  32.060  1.00  0.00            
ATOM   4985 1HD2 LEU   311      41.170  57.120  31.030  1.00  0.00            
ATOM   4986 2HD2 LEU   311      41.640  57.480  32.720  1.00  0.00            
ATOM   4987 3HD2 LEU   311      41.630  55.840  32.290  1.00  0.00            
ATOM   4988  C   LEU   311      39.410  53.650  34.990  1.00  0.00            
ATOM   4989  O   LEU   311      38.240  53.400  35.390  1.00  0.00            
ATOM   4990  N   GLY   312      40.560  53.410  35.680  1.00  0.00            
ATOM   4991  H   GLY   312      41.450  53.510  35.210  1.00  0.00            
ATOM   4992  CA  GLY   312      40.660  52.800  37.010  1.00  0.00            
ATOM   4993  HA2 GLY   312      41.700  52.540  37.200  1.00  0.00            
ATOM   4994  HA3 GLY   312      40.340  53.430  37.840  1.00  0.00            
ATOM   4995  C   GLY   312      39.890  51.450  37.190  1.00  0.00            
ATOM   4996  O   GLY   312      40.470  50.400  36.970  1.00  0.00            
ATOM   4997  N   ILE   313      38.600  51.550  37.610  1.00  0.00            
ATOM   4998  H   ILE   313      38.170  52.440  37.820  1.00  0.00            
ATOM   4999  CA  ILE   313      37.680  50.360  37.960  1.00  0.00            
ATOM   5000  HA  ILE   313      38.070  49.440  37.510  1.00  0.00            
ATOM   5001  CB  ILE   313      37.740  50.040  39.500  1.00  0.00            
ATOM   5002  HB  ILE   313      37.660  50.990  40.030  1.00  0.00            
ATOM   5003  CG2 ILE   313      36.690  48.990  39.860  1.00  0.00            
ATOM   5004 1HG2 ILE   313      36.560  48.880  40.930  1.00  0.00            
ATOM   5005 2HG2 ILE   313      35.730  49.360  39.490  1.00  0.00            
ATOM   5006 3HG2 ILE   313      36.830  48.000  39.410  1.00  0.00            
ATOM   5007  CG1 ILE   313      39.160  49.610  39.950  1.00  0.00            
ATOM   5008 2HG1 ILE   313      39.560  48.660  39.580  1.00  0.00            
ATOM   5009 3HG1 ILE   313      39.810  50.420  39.610  1.00  0.00            
ATOM   5010  CD1 ILE   313      39.370  49.370  41.430  1.00  0.00            
ATOM   5011 1HD1 ILE   313      38.730  48.550  41.780  1.00  0.00            
ATOM   5012 2HD1 ILE   313      40.400  49.060  41.560  1.00  0.00            
ATOM   5013 3HD1 ILE   313      39.170  50.320  41.930  1.00  0.00            
ATOM   5014  C   ILE   313      36.190  50.740  37.540  1.00  0.00            
ATOM   5015  O   ILE   313      35.730  51.750  38.110  1.00  0.00            
ATOM   5016  N   ILE   314      35.470  50.020  36.620  1.00  0.00            
ATOM   5017  H   ILE   314      35.990  49.220  36.280  1.00  0.00            
ATOM   5018  CA  ILE   314      33.990  50.160  36.510  1.00  0.00            
ATOM   5019  HA  ILE   314      33.630  50.890  37.230  1.00  0.00            
ATOM   5020  CB  ILE   314      33.670  50.470  35.050  1.00  0.00            
ATOM   5021  HB  ILE   314      34.040  49.670  34.410  1.00  0.00            
ATOM   5022  CG2 ILE   314      32.150  50.430  34.780  1.00  0.00            
ATOM   5023 1HG2 ILE   314      31.950  50.860  33.800  1.00  0.00            
ATOM   5024 2HG2 ILE   314      31.890  49.390  34.610  1.00  0.00            
ATOM   5025 3HG2 ILE   314      31.450  50.870  35.500  1.00  0.00            
ATOM   5026  CG1 ILE   314      34.310  51.710  34.450  1.00  0.00            
ATOM   5027 2HG1 ILE   314      35.350  51.750  34.770  1.00  0.00            
ATOM   5028 3HG1 ILE   314      34.370  51.580  33.370  1.00  0.00            
ATOM   5029  CD1 ILE   314      33.830  53.060  34.890  1.00  0.00            
ATOM   5030 1HD1 ILE   314      34.150  53.250  35.910  1.00  0.00            
ATOM   5031 2HD1 ILE   314      34.190  53.790  34.160  1.00  0.00            
ATOM   5032 3HD1 ILE   314      32.740  53.060  35.010  1.00  0.00            
ATOM   5033  C   ILE   314      33.300  48.870  36.950  1.00  0.00            
ATOM   5034  O   ILE   314      33.470  47.810  36.340  1.00  0.00            
ATOM   5035  N   VAL   315      32.540  48.910  37.980  1.00  0.00            
ATOM   5036  H   VAL   315      32.220  49.800  38.330  1.00  0.00            
ATOM   5037  CA  VAL   315      32.020  47.690  38.590  1.00  0.00            
ATOM   5038  HA  VAL   315      32.530  46.790  38.260  1.00  0.00            
ATOM   5039  CB  VAL   315      31.890  47.780  40.110  1.00  0.00            
ATOM   5040  HB  VAL   315      31.300  48.690  40.250  1.00  0.00            
ATOM   5041  CG1 VAL   315      31.130  46.610  40.810  1.00  0.00            
ATOM   5042 1HG1 VAL   315      31.250  46.820  41.880  1.00  0.00            
ATOM   5043 2HG1 VAL   315      30.050  46.600  40.640  1.00  0.00            
ATOM   5044 3HG1 VAL   315      31.480  45.580  40.720  1.00  0.00            
ATOM   5045  CG2 VAL   315      33.250  48.060  40.760  1.00  0.00            
ATOM   5046 1HG2 VAL   315      33.110  48.430  41.780  1.00  0.00            
ATOM   5047 2HG2 VAL   315      33.960  47.240  40.760  1.00  0.00            
ATOM   5048 3HG2 VAL   315      33.760  48.880  40.250  1.00  0.00            
ATOM   5049  C   VAL   315      30.620  47.360  37.980  1.00  0.00            
ATOM   5050  O   VAL   315      30.030  48.300  37.470  1.00  0.00            
ATOM   5051  N   SER   316      30.140  46.120  38.110  1.00  0.00            
ATOM   5052  H   SER   316      30.800  45.440  38.450  1.00  0.00            
ATOM   5053  CA  SER   316      28.810  45.650  37.790  1.00  0.00            
ATOM   5054  HA  SER   316      28.020  46.400  37.880  1.00  0.00            
ATOM   5055  CB  SER   316      28.880  45.100  36.400  1.00  0.00            
ATOM   5056  HB2 SER   316      29.160  45.950  35.760  1.00  0.00            
ATOM   5057  HB3 SER   316      29.560  44.250  36.320  1.00  0.00            
ATOM   5058  OG  SER   316      27.590  44.710  35.930  1.00  0.00            
ATOM   5059  HG  SER   316      27.880  44.430  35.060  1.00  0.00            
ATOM   5060  C   SER   316      28.390  44.450  38.660  1.00  0.00            
ATOM   5061  O   SER   316      29.280  43.850  39.280  1.00  0.00
[truncated: 86,280 more chars]
