# Supplementary material for: Distinct activation mechanisms of β-arrestin-1 revealed by 19F NMR spectroscopy
Source: Nat Commun. 2023 Nov 29;14:7865. doi: 10.1038/s41467-023-43694-1 (PMC10686989; doi:10.1038/s41467-023-43694-1)
Supplement: Supplementary file 3 — Supplementary Data 1 [file 41467_2023_43694_MOESM3_ESM.zip › Supplementary-Data-1/Input-output-files/L334CF_output.pdb]

REMARK    GENERATED BY TRJCONV
TITLE     a
REMARK    THIS IS A SIMULATION BOX
CRYST1   81.664  120.370   97.610  90.00  90.00  90.00 P 1           1
MODEL        1
ATOM      1  N   MET     1      34.860  97.310  22.560  1.00  0.00            
ATOM      2  H1  MET     1      35.590  96.870  23.110  1.00  0.00            
ATOM      3  H2  MET     1      34.960  98.300  22.750  1.00  0.00            
ATOM      4  H3  MET     1      35.050  97.110  21.590  1.00  0.00            
ATOM      5  CA  MET     1      33.470  96.840  22.880  1.00  0.00            
ATOM      6  HA  MET     1      32.740  97.540  22.490  1.00  0.00            
ATOM      7  CB  MET     1      33.140  95.530  22.260  1.00  0.00            
ATOM      8  HB2 MET     1      33.720  94.770  22.790  1.00  0.00            
ATOM      9  HB3 MET     1      32.070  95.320  22.180  1.00  0.00            
ATOM     10  CG  MET     1      33.610  95.480  20.810  1.00  0.00            
ATOM     11  HG2 MET     1      33.000  96.190  20.250  1.00  0.00            
ATOM     12  HG3 MET     1      34.650  95.810  20.700  1.00  0.00            
ATOM     13  SD  MET     1      33.400  93.850  20.080  1.00  0.00            
ATOM     14  CE  MET     1      34.870  92.960  20.630  1.00  0.00            
ATOM     15  HE1 MET     1      35.820  93.420  20.350  1.00  0.00            
ATOM     16  HE2 MET     1      34.960  93.090  21.710  1.00  0.00            
ATOM     17  HE3 MET     1      34.850  91.940  20.260  1.00  0.00            
ATOM     18  C   MET     1      33.290  96.710  24.440  1.00  0.00            
ATOM     19  O   MET     1      34.270  96.340  25.100  1.00  0.00            
ATOM     20  N   GLY     2      32.110  96.900  24.960  1.00  0.00            
ATOM     21  H   GLY     2      31.410  97.170  24.290  1.00  0.00            
ATOM     22  CA  GLY     2      31.610  96.250  26.150  1.00  0.00            
ATOM     23  HA2 GLY     2      32.460  96.190  26.830  1.00  0.00            
ATOM     24  HA3 GLY     2      30.760  96.820  26.530  1.00  0.00            
ATOM     25  C   GLY     2      31.270  94.780  26.030  1.00  0.00            
ATOM     26  O   GLY     2      31.790  94.020  25.210  1.00  0.00            
ATOM     27  N   ASP     3      30.460  94.230  26.900  1.00  0.00            
ATOM     28  H   ASP     3      29.900  94.820  27.490  1.00  0.00            
ATOM     29  CA  ASP     3      29.850  92.940  26.820  1.00  0.00            
ATOM     30  HA  ASP     3      30.520  92.330  26.220  1.00  0.00            
ATOM     31  CB  ASP     3      29.760  92.270  28.150  1.00  0.00            
ATOM     32  HB2 ASP     3      29.030  91.460  28.170  1.00  0.00            
ATOM     33  HB3 ASP     3      30.620  91.600  28.280  1.00  0.00            
ATOM     34  CG  ASP     3      29.650  93.130  29.390  1.00  0.00            
ATOM     35  OD1 ASP     3      30.270  92.740  30.420  1.00  0.00            
ATOM     36  OD2 ASP     3      29.050  94.220  29.380  1.00  0.00            
ATOM     37  C   ASP     3      28.520  92.990  26.070  1.00  0.00            
ATOM     38  O   ASP     3      27.920  94.090  25.910  1.00  0.00            
ATOM     39  N   LYS     4      28.030  91.800  25.620  1.00  0.00            
ATOM     40  H   LYS     4      28.510  90.960  25.920  1.00  0.00            
ATOM     41  CA  LYS     4      26.920  91.610  24.690  1.00  0.00            
ATOM     42  HA  LYS     4      27.040  92.230  23.800  1.00  0.00            
ATOM     43  CB  LYS     4      26.850  90.170  24.140  1.00  0.00            
ATOM     44  HB2 LYS     4      27.040  89.400  24.890  1.00  0.00            
ATOM     45  HB3 LYS     4      25.870  89.850  23.780  1.00  0.00            
ATOM     46  CG  LYS     4      27.960  89.890  23.030  1.00  0.00            
ATOM     47  HG2 LYS     4      27.970  90.650  22.250  1.00  0.00            
ATOM     48  HG3 LYS     4      28.950  89.870  23.470  1.00  0.00            
ATOM     49  CD  LYS     4      27.730  88.420  22.520  1.00  0.00            
ATOM     50  HD2 LYS     4      27.640  87.710  23.340  1.00  0.00            
ATOM     51  HD3 LYS     4      26.760  88.380  22.040  1.00  0.00            
ATOM     52  CE  LYS     4      28.850  87.880  21.530  1.00  0.00            
ATOM     53  HE2 LYS     4      29.700  87.570  22.150  1.00  0.00            
ATOM     54  HE3 LYS     4      28.450  87.060  20.940  1.00  0.00            
ATOM     55  NZ  LYS     4      29.290  88.900  20.520  1.00  0.00            
ATOM     56  HZ1 LYS     4      29.750  88.570  19.680  1.00  0.00            
ATOM     57  HZ2 LYS     4      28.400  89.300  20.240  1.00  0.00            
ATOM     58  HZ3 LYS     4      29.710  89.750  20.870  1.00  0.00            
ATOM     59  C   LYS     4      25.620  92.030  25.290  1.00  0.00            
ATOM     60  O   LYS     4      25.210  91.660  26.390  1.00  0.00            
ATOM     61  N   GLY     5      24.890  92.870  24.630  1.00  0.00            
ATOM     62  H   GLY     5      25.300  93.050  23.720  1.00  0.00            
ATOM     63  CA  GLY     5      23.580  93.460  24.930  1.00  0.00            
ATOM     64  HA2 GLY     5      23.030  92.780  25.580  1.00  0.00            
ATOM     65  HA3 GLY     5      23.770  94.380  25.490  1.00  0.00            
ATOM     66  C   GLY     5      22.790  93.950  23.690  1.00  0.00            
ATOM     67  O   GLY     5      21.610  94.250  23.830  1.00  0.00            
ATOM     68  N   THR     6      23.430  94.140  22.530  1.00  0.00            
ATOM     69  H   THR     6      24.360  93.750  22.430  1.00  0.00            
ATOM     70  CA  THR     6      22.720  94.700  21.350  1.00  0.00            
ATOM     71  HA  THR     6      21.960  95.410  21.670  1.00  0.00            
ATOM     72  CB  THR     6      23.660  95.420  20.480  1.00  0.00            
ATOM     73  HB  THR     6      24.470  94.780  20.160  1.00  0.00            
ATOM     74  CG2 THR     6      23.000  96.120  19.220  1.00  0.00            
ATOM     75 1HG2 THR     6      22.470  95.390  18.610  1.00  0.00            
ATOM     76 2HG2 THR     6      22.250  96.850  19.510  1.00  0.00            
ATOM     77 3HG2 THR     6      23.820  96.620  18.700  1.00  0.00            
ATOM     78  OG1 THR     6      24.120  96.530  21.290  1.00  0.00            
ATOM     79  HG1 THR     6      25.070  96.470  21.170  1.00  0.00            
ATOM     80  C   THR     6      22.080  93.600  20.570  1.00  0.00            
ATOM     81  O   THR     6      22.780  92.720  20.040  1.00  0.00            
ATOM     82  N   ARG     7      20.730  93.530  20.530  1.00  0.00            
ATOM     83  H   ARG     7      20.170  94.320  20.810  1.00  0.00            
ATOM     84  CA  ARG     7      19.980  92.420  20.000  1.00  0.00            
ATOM     85  HA  ARG     7      20.500  91.490  20.220  1.00  0.00            
ATOM     86  CB  ARG     7      18.570  92.400  20.630  1.00  0.00            
ATOM     87  HB2 ARG     7      18.210  93.410  20.840  1.00  0.00            
ATOM     88  HB3 ARG     7      17.820  91.970  19.970  1.00  0.00            
ATOM     89  CG  ARG     7      18.460  91.570  21.910  1.00  0.00            
ATOM     90  HG2 ARG     7      17.460  91.600  22.340  1.00  0.00            
ATOM     91  HG3 ARG     7      18.680  90.550  21.610  1.00  0.00            
ATOM     92  CD  ARG     7      19.530  92.020  22.960  1.00  0.00            
ATOM     93  HD2 ARG     7      20.580  92.080  22.660  1.00  0.00            
ATOM     94  HD3 ARG     7      19.370  93.040  23.310  1.00  0.00            
ATOM     95  NE  ARG     7      19.420  91.130  24.110  1.00  0.00            
ATOM     96  HE  ARG     7      18.860  90.320  23.900  1.00  0.00            
ATOM     97  CZ  ARG     7      19.950  91.160  25.340  1.00  0.00            
ATOM     98  NH1 ARG     7      19.800  90.230  26.190  1.00  0.00            
ATOM     99 1HH1 ARG     7      19.200  89.480  25.860  1.00  0.00            
ATOM    100 2HH1 ARG     7      20.030  90.280  27.170  1.00  0.00            
ATOM    101  NH2 ARG     7      20.600  92.180  25.660  1.00  0.00            
ATOM    102 1HH2 ARG     7      20.750  92.910  24.970  1.00  0.00            
ATOM    103 2HH2 ARG     7      20.790  92.320  26.650  1.00  0.00            
ATOM    104  C   ARG     7      19.900  92.580  18.430  1.00  0.00            
ATOM    105  O   ARG     7      19.620  93.720  17.950  1.00  0.00            
ATOM    106  N   VAL     8      19.850  91.500  17.650  1.00  0.00            
ATOM    107  H   VAL     8      20.040  90.660  18.200  1.00  0.00            
ATOM    108  CA  VAL     8      19.650  91.380  16.170  1.00  0.00            
ATOM    109  HA  VAL     8      18.910  92.130  15.890  1.00  0.00            
ATOM    110  CB  VAL     8      20.970  91.390  15.270  1.00  0.00            
ATOM    111  HB  VAL     8      21.550  90.480  15.390  1.00  0.00            
ATOM    112  CG1 VAL     8      20.710  91.520  13.760  1.00  0.00            
ATOM    113 1HG1 VAL     8      19.950  92.260  13.500  1.00  0.00            
ATOM    114 2HG1 VAL     8      21.610  91.760  13.190  1.00  0.00            
ATOM    115 3HG1 VAL     8      20.430  90.530  13.390  1.00  0.00            
ATOM    116  CG2 VAL     8      21.850  92.580  15.740  1.00  0.00            
ATOM    117 1HG2 VAL     8      21.210  93.450  15.670  1.00  0.00            
ATOM    118 2HG2 VAL     8      22.190  92.390  16.760  1.00  0.00            
ATOM    119 3HG2 VAL     8      22.740  92.700  15.120  1.00  0.00            
ATOM    120  C   VAL     8      18.930  90.090  15.810  1.00  0.00            
ATOM    121  O   VAL     8      19.420  88.930  15.970  1.00  0.00            
ATOM    122  N   PHE     9      17.710  90.230  15.280  1.00  0.00            
ATOM    123  H   PHE     9      17.450  91.120  14.880  1.00  0.00            
ATOM    124  CA  PHE     9      16.920  89.200  14.730  1.00  0.00            
ATOM    125  HA  PHE     9      16.720  88.470  15.520  1.00  0.00            
ATOM    126  CB  PHE     9      15.540  89.800  14.430  1.00  0.00            
ATOM    127  HB2 PHE     9      15.670  90.640  13.740  1.00  0.00            
ATOM    128  HB3 PHE     9      14.990  88.980  13.980  1.00  0.00            
ATOM    129  CG  PHE     9      14.710  90.360  15.590  1.00  0.00            
ATOM    130  CD1 PHE     9      14.510  91.760  15.810  1.00  0.00            
ATOM    131  HD1 PHE     9      15.220  92.470  15.400  1.00  0.00            
ATOM    132  CE1 PHE     9      13.740  92.230  16.920  1.00  0.00            
ATOM    133  HE1 PHE     9      13.650  93.300  17.040  1.00  0.00            
ATOM    134  CZ  PHE     9      13.100  91.290  17.740  1.00  0.00            
ATOM    135  HZ  PHE     9      12.470  91.660  18.540  1.00  0.00            
ATOM    136  CE2 PHE     9      13.250  89.880  17.560  1.00  0.00            
ATOM    137  HE2 PHE     9      12.730  89.210  18.220  1.00  0.00            
ATOM    138  CD2 PHE     9      14.070  89.470  16.520  1.00  0.00            
ATOM    139  HD2 PHE     9      14.260  88.430  16.310  1.00  0.00            
ATOM    140  C   PHE     9      17.600  88.460  13.550  1.00  0.00            
ATOM    141  O   PHE     9      18.260  89.140  12.780  1.00  0.00            
ATOM    142  N   LYS    10      17.450  87.150  13.580  1.00  0.00            
ATOM    143  H   LYS    10      17.050  86.690  14.390  1.00  0.00            
ATOM    144  CA  LYS    10      17.940  86.290  12.520  1.00  0.00            
ATOM    145  HA  LYS    10      18.420  86.830  11.700  1.00  0.00            
ATOM    146  CB  LYS    10      19.110  85.480  13.140  1.00  0.00            
ATOM    147  HB2 LYS    10      19.900  86.160  13.430  1.00  0.00            
ATOM    148  HB3 LYS    10      18.800  84.880  14.000  1.00  0.00            
ATOM    149  CG  LYS    10      19.820  84.480  12.240  1.00  0.00            
ATOM    150  HG2 LYS    10      19.100  83.690  12.040  1.00  0.00            
ATOM    151  HG3 LYS    10      20.290  85.000  11.410  1.00  0.00            
ATOM    152  CD  LYS    10      20.990  83.810  13.040  1.00  0.00            
ATOM    153  HD2 LYS    10      21.790  84.500  13.310  1.00  0.00            
ATOM    154  HD3 LYS    10      20.710  83.380  14.000  1.00  0.00            
ATOM    155  CE  LYS    10      21.620  82.780  12.100  1.00  0.00            
ATOM    156  HE2 LYS    10      20.840  82.120  11.720  1.00  0.00            
ATOM    157  HE3 LYS    10      21.940  83.280  11.190  1.00  0.00            
ATOM    158  NZ  LYS    10      22.660  81.960  12.580  1.00  0.00            
ATOM    159  HZ1 LYS    10      22.280  81.290  13.240  1.00  0.00            
ATOM    160  HZ2 LYS    10      23.030  81.270  11.940  1.00  0.00            
ATOM    161  HZ3 LYS    10      23.340  82.460  13.130  1.00  0.00            
ATOM    162  C   LYS    10      16.890  85.320  11.950  1.00  0.00            
ATOM    163  O   LYS    10      16.070  84.900  12.750  1.00  0.00            
ATOM    164  N   LYS    11      17.010  84.940  10.690  1.00  0.00            
ATOM    165  H   LYS    11      17.500  85.530  10.030  1.00  0.00            
ATOM    166  CA  LYS    11      16.400  83.730  10.220  1.00  0.00            
ATOM    167  HA  LYS    11      16.390  82.910  10.940  1.00  0.00            
ATOM    168  CB  LYS    11      15.020  83.980   9.740  1.00  0.00            
ATOM    169  HB2 LYS    11      14.480  84.390  10.590  1.00  0.00            
ATOM    170  HB3 LYS    11      15.020  84.650   8.880  1.00  0.00            
ATOM    171  CG  LYS    11      14.160  82.800   9.390  1.00  0.00            
ATOM    172  HG2 LYS    11      14.670  82.080   8.750  1.00  0.00            
ATOM    173  HG3 LYS    11      14.080  82.220  10.320  1.00  0.00            
ATOM    174  CD  LYS    11      12.750  83.200   8.790  1.00  0.00            
ATOM    175  HD2 LYS    11      12.230  83.990   9.340  1.00  0.00            
ATOM    176  HD3 LYS    11      12.940  83.490   7.760  1.00  0.00            
ATOM    177  CE  LYS    11      12.030  81.850   8.910  1.00  0.00            
ATOM    178  HE2 LYS    11      12.660  81.020   8.590  1.00  0.00            
ATOM    179  HE3 LYS    11      11.700  81.660   9.930  1.00  0.00            
ATOM    180  NZ  LYS    11      10.780  81.880   8.080  1.00  0.00            
ATOM    181  HZ1 LYS    11      10.300  81.000   8.230  1.00  0.00            
ATOM    182  HZ2 LYS    11      10.240  82.710   8.270  1.00  0.00            
ATOM    183  HZ3 LYS    11      11.120  81.960   7.140  1.00  0.00            
ATOM    184  C   LYS    11      17.260  83.160   9.050  1.00  0.00            
ATOM    185  O   LYS    11      17.850  84.010   8.360  1.00  0.00            
ATOM    186  N   ALA    12      17.250  81.870   8.840  1.00  0.00            
ATOM    187  H   ALA    12      16.790  81.220   9.460  1.00  0.00            
ATOM    188  CA  ALA    12      17.930  81.230   7.760  1.00  0.00            
ATOM    189  HA  ALA    12      18.250  81.980   7.040  1.00  0.00            
ATOM    190  CB  ALA    12      19.130  80.480   8.390  1.00  0.00            
ATOM    191  HB1 ALA    12      18.610  79.580   8.740  1.00  0.00            
ATOM    192  HB2 ALA    12      19.900  80.230   7.660  1.00  0.00            
ATOM    193  HB3 ALA    12      19.610  81.130   9.130  1.00  0.00            
ATOM    194  C   ALA    12      16.960  80.400   6.940  1.00  0.00            
ATOM    195  O   ALA    12      15.990  79.940   7.510  1.00  0.00            
ATOM    196  N   SER    13      17.300  80.060   5.680  1.00  0.00            
ATOM    197  H   SER    13      18.200  80.310   5.290  1.00  0.00            
ATOM    198  CA  SER    13      16.400  79.260   4.800  1.00  0.00            
ATOM    199  HA  SER    13      15.450  79.770   4.620  1.00  0.00            
ATOM    200  CB  SER    13      16.990  79.120   3.390  1.00  0.00            
ATOM    201  HB2 SER    13      16.350  78.520   2.750  1.00  0.00            
ATOM    202  HB3 SER    13      17.050  80.080   2.890  1.00  0.00            
ATOM    203  OG  SER    13      18.310  78.690   3.520  1.00  0.00            
ATOM    204  HG  SER    13      18.320  78.020   2.820  1.00  0.00            
ATOM    205  C   SER    13      16.220  77.800   5.230  1.00  0.00            
ATOM    206  O   SER    13      17.090  77.240   5.920  1.00  0.00            
ATOM    207  N   PRO    14      15.080  77.120   4.840  1.00  0.00            
ATOM    208  CD  PRO    14      13.960  77.600   4.060  1.00  0.00            
ATOM    209  HD2 PRO    14      14.240  77.630   3.000  1.00  0.00            
ATOM    210  HD3 PRO    14      13.500  78.500   4.440  1.00  0.00            
ATOM    211  CG  PRO    14      12.820  76.580   4.190  1.00  0.00            
ATOM    212  HG2 PRO    14      12.240  76.480   3.270  1.00  0.00            
ATOM    213  HG3 PRO    14      12.120  76.830   4.990  1.00  0.00            
ATOM    214  CB  PRO    14      13.610  75.330   4.410  1.00  0.00            
ATOM    215  HB2 PRO    14      13.950  74.980   3.440  1.00  0.00            
ATOM    216  HB3 PRO    14      13.000  74.570   4.910  1.00  0.00            
ATOM    217  CA  PRO    14      14.900  75.710   5.210  1.00  0.00            
ATOM    218  HA  PRO    14      14.670  75.590   6.270  1.00  0.00            
ATOM    219  C   PRO    14      16.080  74.820   4.740  1.00  0.00            
ATOM    220  O   PRO    14      16.440  73.910   5.510  1.00  0.00            
ATOM    221  N   ASN    15      16.710  75.110   3.610  1.00  0.00            
ATOM    222  H   ASN    15      16.400  75.880   3.030  1.00  0.00            
ATOM    223  CA  ASN    15      17.970  74.440   3.180  1.00  0.00            
ATOM    224  HA  ASN    15      17.770  73.390   3.410  1.00  0.00            
ATOM    225  CB  ASN    15      18.010  74.490   1.670  1.00  0.00            
ATOM    226  HB2 ASN    15      18.750  73.770   1.320  1.00  0.00            
ATOM    227  HB3 ASN    15      17.120  74.090   1.170  1.00  0.00            
ATOM    228  CG  ASN    15      18.480  75.850   1.130  1.00  0.00            
ATOM    229  OD1 ASN    15      18.330  76.940   1.750  1.00  0.00            
ATOM    230  ND2 ASN    15      18.880  76.030  -0.100  1.00  0.00            
ATOM    231 1HD2 ASN    15      18.920  76.990  -0.420  1.00  0.00            
ATOM    232 2HD2 ASN    15      18.900  75.210  -0.680  1.00  0.00            
ATOM    233  C   ASN    15      19.310  74.970   3.930  1.00  0.00            
ATOM    234  O   ASN    15      20.330  74.340   3.770  1.00  0.00            
ATOM    235  N   GLY    16      19.370  76.040   4.710  1.00  0.00            
ATOM    236  H   GLY    16      18.510  76.560   4.780  1.00  0.00            
ATOM    237  CA  GLY    16      20.500  76.490   5.500  1.00  0.00            
ATOM    238  HA2 GLY    16      19.980  77.050   6.280  1.00  0.00            
ATOM    239  HA3 GLY    16      21.010  75.650   5.970  1.00  0.00            
ATOM    240  C   GLY    16      21.500  77.310   4.630  1.00  0.00            
ATOM    241  O   GLY    16      22.430  77.940   5.160  1.00  0.00            
ATOM    242  N   LYS    17      21.370  77.320   3.230  1.00  0.00            
ATOM    243  H   LYS    17      20.690  76.720   2.790  1.00  0.00            
ATOM    244  CA  LYS    17      22.330  78.030   2.350  1.00  0.00            
ATOM    245  HA  LYS    17      23.340  77.770   2.660  1.00  0.00            
ATOM    246  CB  LYS    17      22.220  77.660   0.870  1.00  0.00            
ATOM    247  HB2 LYS    17      21.190  77.950   0.640  1.00  0.00            
ATOM    248  HB3 LYS    17      22.850  78.210   0.170  1.00  0.00            
ATOM    249  CG  LYS    17      22.380  76.160   0.590  1.00  0.00            
ATOM    250  HG2 LYS    17      21.470  75.700   0.980  1.00  0.00            
ATOM    251  HG3 LYS    17      22.370  76.050  -0.490  1.00  0.00            
ATOM    252  CD  LYS    17      23.690  75.540   1.100  1.00  0.00            
ATOM    253  HD2 LYS    17      24.540  76.150   0.780  1.00  0.00            
ATOM    254  HD3 LYS    17      23.580  75.390   2.170  1.00  0.00            
ATOM    255  CE  LYS    17      23.770  74.120   0.530  1.00  0.00            
ATOM    256  HE2 LYS    17      22.830  73.630   0.780  1.00  0.00            
ATOM    257  HE3 LYS    17      23.780  74.090  -0.560  1.00  0.00            
ATOM    258  NZ  LYS    17      24.890  73.230   1.000  1.00  0.00            
ATOM    259  HZ1 LYS    17      25.030  73.310   2.000  1.00  0.00            
ATOM    260  HZ2 LYS    17      24.780  72.310   0.610  1.00  0.00            
ATOM    261  HZ3 LYS    17      25.780  73.490   0.600  1.00  0.00            
ATOM    262  C   LYS    17      22.340  79.530   2.630  1.00  0.00            
ATOM    263  O   LYS    17      23.300  80.230   2.270  1.00  0.00            
ATOM    264  N   LEU    18      21.250  80.080   3.140  1.00  0.00            
ATOM    265  H   LEU    18      20.500  79.530   3.550  1.00  0.00            
ATOM    266  CA  LEU    18      20.980  81.470   2.980  1.00  0.00            
ATOM    267  HA  LEU    18      21.970  81.920   2.960  1.00  0.00            
ATOM    268  CB  LEU    18      19.980  81.660   1.770  1.00  0.00            
ATOM    269  HB2 LEU    18      20.390  81.100   0.930  1.00  0.00            
ATOM    270  HB3 LEU    18      19.010  81.270   2.080  1.00  0.00            
ATOM    271  CG  LEU    18      19.710  83.070   1.300  1.00  0.00            
ATOM    272  HG  LEU    18      19.170  83.710   2.000  1.00  0.00            
ATOM    273  CD1 LEU    18      21.000  83.820   0.980  1.00  0.00            
ATOM    274 1HD1 LEU    18      21.770  83.770   1.740  1.00  0.00            
ATOM    275 2HD1 LEU    18      21.370  83.370   0.060  1.00  0.00            
ATOM    276 3HD1 LEU    18      20.750  84.850   0.750  1.00  0.00            
ATOM    277  CD2 LEU    18      18.950  82.900  -0.030  1.00  0.00            
ATOM    278 1HD2 LEU    18      17.930  82.530   0.080  1.00  0.00            
ATOM    279 2HD2 LEU    18      18.740  83.840  -0.530  1.00  0.00            
ATOM    280 3HD2 LEU    18      19.490  82.270  -0.750  1.00  0.00            
ATOM    281  C   LEU    18      20.390  82.050   4.280  1.00  0.00            
ATOM    282  O   LEU    18      19.630  81.340   4.910  1.00  0.00            
ATOM    283  N   THR    19      20.660  83.310   4.630  1.00  0.00            
ATOM    284  H   THR    19      21.350  83.750   4.030  1.00  0.00            
ATOM    285  CA  THR    19      20.300  83.910   5.890  1.00  0.00            
ATOM    286  HA  THR    19      19.370  83.480   6.250  1.00  0.00            
ATOM    287  CB  THR    19      21.330  83.730   7.000  1.00  0.00            
ATOM    288  HB  THR    19      22.200  84.330   6.730  1.00  0.00            
ATOM    289  CG2 THR    19      21.130  84.210   8.420  1.00  0.00            
ATOM    290 1HG2 THR    19      20.760  85.220   8.560  1.00  0.00            
ATOM    291 2HG2 THR    19      20.390  83.580   8.920  1.00  0.00            
ATOM    292 3HG2 THR    19      22.090  84.040   8.900  1.00  0.00            
ATOM    293  OG1 THR    19      21.720  82.400   7.100  1.00  0.00            
ATOM    294  HG1 THR    19      22.170  82.150   6.290  1.00  0.00            
ATOM    295  C   THR    19      20.010  85.380   5.680  1.00  0.00            
ATOM    296  O   THR    19      20.570  86.030   4.730  1.00  0.00            
ATOM    297  N   VAL    20      19.160  85.930   6.590  1.00  0.00            
ATOM    298  H   VAL    20      18.760  85.350   7.310  1.00  0.00            
ATOM    299  CA  VAL    20      18.900  87.360   6.720  1.00  0.00            
ATOM    300  HA  VAL    20      19.750  87.920   6.310  1.00  0.00            
ATOM    301  CB  VAL    20      17.590  87.770   6.040  1.00  0.00            
ATOM    302  HB  VAL    20      16.770  87.180   6.450  1.00  0.00            
ATOM    303  CG1 VAL    20      17.210  89.300   6.180  1.00  0.00            
ATOM    304 1HG1 VAL    20      17.010  89.440   7.240  1.00  0.00            
ATOM    305 2HG1 VAL    20      18.040  89.980   6.000  1.00  0.00            
ATOM    306 3HG1 VAL    20      16.320  89.530   5.600  1.00  0.00            
ATOM    307  CG2 VAL    20      17.670  87.460   4.540  1.00  0.00            
ATOM    308 1HG2 VAL    20      18.000  86.440   4.360  1.00  0.00            
ATOM    309 2HG2 VAL    20      16.620  87.530   4.240  1.00  0.00            
ATOM    310 3HG2 VAL    20      18.320  88.180   4.040  1.00  0.00            
ATOM    311  C   VAL    20      18.860  87.820   8.160  1.00  0.00            
ATOM    312  O   VAL    20      18.490  87.030   9.120  1.00  0.00            
ATOM    313  N   TYR    21      19.360  89.030   8.450  1.00  0.00            
ATOM    314  H   TYR    21      19.480  89.650   7.660  1.00  0.00            
ATOM    315  CA  TYR    21      19.470  89.590   9.780  1.00  0.00            
ATOM    316  HA  TYR    21      18.860  89.000  10.450  1.00  0.00            
ATOM    317  CB  TYR    21      20.910  89.680  10.250  1.00  0.00            
ATOM    318  HB2 TYR    21      21.380  90.390   9.560  1.00  0.00            
ATOM    319  HB3 TYR    21      20.990  90.220  11.190  1.00  0.00            
ATOM    320  CG  TYR    21      21.790  88.480  10.390  1.00  0.00            
ATOM    321  CD1 TYR    21      22.250  87.860   9.190  1.00  0.00            
ATOM    322  HD1 TYR    21      22.090  88.300   8.220  1.00  0.00            
ATOM    323  CE1 TYR    21      23.010  86.650   9.300  1.00  0.00            
ATOM    324  HE1 TYR    21      23.290  86.190   8.370  1.00  0.00            
ATOM    325  CZ  TYR    21      23.350  86.100  10.560  1.00  0.00            
ATOM    326  OH  TYR    21      24.050  84.960  10.610  1.00  0.00            
ATOM    327  HH  TYR    21      24.860  85.110  11.090  1.00  0.00            
ATOM    328  CE2 TYR    21      22.910  86.790  11.700  1.00  0.00            
ATOM    329  HE2 TYR    21      23.190  86.370  12.650  1.00  0.00            
ATOM    330  CD2 TYR    21      22.180  87.950  11.660  1.00  0.00            
ATOM    331  HD2 TYR    21      21.770  88.330  12.590  1.00  0.00            
ATOM    332  C   TYR    21      18.860  90.980   9.730  1.00  0.00            
ATOM    333  O   TYR    21      19.010  91.720   8.750  1.00  0.00            
ATOM    334  N   LEU    22      18.250  91.340  10.900  1.00  0.00            
ATOM    335  H   LEU    22      18.250  90.710  11.690  1.00  0.00            
ATOM    336  CA  LEU    22      17.570  92.600  11.020  1.00  0.00            
ATOM    337  HA  LEU    22      18.090  93.310  10.380  1.00  0.00            
ATOM    338  CB  LEU    22      16.160  92.430  10.590  1.00  0.00            
ATOM    339  HB2 LEU    22      15.800  91.600  11.210  1.00  0.00            
ATOM    340  HB3 LEU    22      15.530  93.210  11.010  1.00  0.00            
ATOM    341  CG  LEU    22      15.770  91.940   9.210  1.00  0.00            
ATOM    342  HG  LEU    22      16.350  91.060   8.940  1.00  0.00            
ATOM    343  CD1 LEU    22      14.340  91.560   8.950  1.00  0.00            
ATOM    344 1HD1 LEU    22      14.100  91.410   7.900  1.00  0.00            
ATOM    345 2HD1 LEU    22      14.150  90.630   9.490  1.00  0.00            
ATOM    346 3HD1 LEU    22      13.730  92.400   9.290  1.00  0.00            
ATOM    347  CD2 LEU    22      16.020  93.160   8.320  1.00  0.00            
ATOM    348 1HD2 LEU    22      16.000  92.880   7.270  1.00  0.00            
ATOM    349 2HD2 LEU    22      15.380  93.980   8.630  1.00  0.00            
ATOM    350 3HD2 LEU    22      17.020  93.550   8.520  1.00  0.00            
ATOM    351  C   LEU    22      17.630  93.120  12.530  1.00  0.00            
ATOM    352  O   LEU    22      17.390  92.350  13.470  1.00  0.00            
ATOM    353  N   GLY    23      17.970  94.410  12.740  1.00  0.00            
ATOM    354  H   GLY    23      18.160  95.050  11.980  1.00  0.00            
ATOM    355  CA  GLY    23      17.920  95.010  14.070  1.00  0.00            
ATOM    356  HA2 GLY    23      18.660  94.610  14.760  1.00  0.00            
ATOM    357  HA3 GLY    23      18.110  96.080  13.930  1.00  0.00            
ATOM    358  C   GLY    23      16.550  95.020  14.690  1.00  0.00            
ATOM    359  O   GLY    23      16.470  95.230  15.880  1.00  0.00            
ATOM    360  N   LYS    24      15.440  94.910  13.880  1.00  0.00            
ATOM    361  H   LYS    24      15.510  94.760  12.890  1.00  0.00            
ATOM    362  CA  LYS    24      14.030  94.930  14.320  1.00  0.00            
ATOM    363  HA  LYS    24      13.920  94.620  15.360  1.00  0.00            
ATOM    364  CB  LYS    24      13.540  96.300  14.300  1.00  0.00            
ATOM    365  HB2 LYS    24      13.550  96.690  13.280  1.00  0.00            
ATOM    366  HB3 LYS    24      12.480  96.260  14.570  1.00  0.00            
ATOM    367  CG  LYS    24      14.190  97.310  15.230  1.00  0.00            
ATOM    368  HG2 LYS    24      14.220  96.930  16.250  1.00  0.00            
ATOM    369  HG3 LYS    24      15.190  97.520  14.840  1.00  0.00            
ATOM    370  CD  LYS    24      13.450  98.630  15.310  1.00  0.00            
ATOM    371  HD2 LYS    24      13.350  98.840  14.250  1.00  0.00            
ATOM    372  HD3 LYS    24      12.520  98.450  15.840  1.00  0.00            
ATOM    373  CE  LYS    24      14.200  99.830  16.050  1.00  0.00            
ATOM    374  HE2 LYS    24      14.700  99.500  16.950  1.00  0.00            
ATOM    375  HE3 LYS    24      15.000 100.230  15.430  1.00  0.00            
ATOM    376  NZ  LYS    24      13.220 100.930  16.210  1.00  0.00            
ATOM    377  HZ1 LYS    24      12.970 101.350  15.330  1.00  0.00            
ATOM    378  HZ2 LYS    24      12.400 100.590  16.680  1.00  0.00            
ATOM    379  HZ3 LYS    24      13.640 101.700  16.720  1.00  0.00            
ATOM    380  C   LYS    24      13.140  94.030  13.620  1.00  0.00            
ATOM    381  O   LYS    24      13.580  93.410  12.640  1.00  0.00            
ATOM    382  N   ARG    25      11.890  93.820  14.000  1.00  0.00            
ATOM    383  H   ARG    25      11.650  94.050  14.950  1.00  0.00            
ATOM    384  CA  ARG    25      10.730  93.220  13.240  1.00  0.00            
ATOM    385  HA  ARG    25      11.040  93.050  12.200  1.00  0.00            
ATOM    386  CB  ARG    25      10.480  91.830  13.680  1.00  0.00            
ATOM    387  HB2 ARG    25       9.700  91.380  13.070  1.00  0.00            
ATOM    388  HB3 ARG    25      11.430  91.300  13.560  1.00  0.00            
ATOM    389  CG  ARG    25      10.010  91.710  15.160  1.00  0.00            
ATOM    390  HG2 ARG    25      10.520  92.400  15.840  1.00  0.00            
ATOM    391  HG3 ARG    25       8.980  92.050  15.160  1.00  0.00            
ATOM    392  CD  ARG    25       9.990  90.300  15.660  1.00  0.00            
ATOM    393  HD2 ARG    25       9.460  89.530  15.090  1.00  0.00            
ATOM    394  HD3 ARG    25      10.940  89.780  15.760  1.00  0.00            
ATOM    395  NE  ARG    25       9.450  90.220  17.070  1.00  0.00            
ATOM    396  HE  ARG    25       9.040  91.100  17.360  1.00  0.00            
ATOM    397  CZ  ARG    25       9.410  89.190  17.860  1.00  0.00            
ATOM    398  NH1 ARG    25      10.090  88.110  17.660  1.00  0.00            
ATOM    399 1HH1 ARG    25      10.600  88.070  16.790  1.00  0.00            
ATOM    400 2HH1 ARG    25       9.880  87.280  18.200  1.00  0.00            
ATOM    401  NH2 ARG    25       8.570  89.150  18.870  1.00  0.00            
ATOM    402 1HH2 ARG    25       7.710  89.680  18.890  1.00  0.00            
ATOM    403 2HH2 ARG    25       8.620  88.410  19.560  1.00  0.00            
ATOM    404  C   ARG    25       9.500  94.100  13.270  1.00  0.00            
ATOM    405  O   ARG    25       8.640  93.780  12.520  1.00  0.00            
ATOM    406  N   ASP    26       9.440  95.150  14.050  1.00  0.00            
ATOM    407  H   ASP    26      10.260  95.360  14.600  1.00  0.00            
ATOM    408  CA  ASP    26       8.410  96.140  14.140  1.00  0.00            
ATOM    409  HA  ASP    26       7.580  95.990  13.440  1.00  0.00            
ATOM    410  CB  ASP    26       7.680  96.090  15.460  1.00  0.00            
ATOM    411  HB2 ASP    26       8.260  96.600  16.230  1.00  0.00            
ATOM    412  HB3 ASP    26       6.830  96.710  15.170  1.00  0.00            
ATOM    413  CG  ASP    26       7.090  94.730  15.910  1.00  0.00            
ATOM    414  OD1 ASP    26       6.830  94.640  17.150  1.00  0.00            
ATOM    415  OD2 ASP    26       6.750  93.830  15.160  1.00  0.00            
ATOM    416  C   ASP    26       8.840  97.560  13.800  1.00  0.00            
ATOM    417  O   ASP    26       9.860  97.930  14.410  1.00  0.00            
ATOM    418  N   PHE    27       8.090  98.320  13.040  1.00  0.00            
ATOM    419  H   PHE    27       7.310  97.890  12.570  1.00  0.00            
ATOM    420  CA  PHE    27       8.490  99.620  12.410  1.00  0.00            
ATOM    421  HA  PHE    27       9.410 100.000  12.850  1.00  0.00            
ATOM    422  CB  PHE    27       8.860  99.390  10.910  1.00  0.00            
ATOM    423  HB2 PHE    27       7.950  98.950  10.520  1.00  0.00            
ATOM    424  HB3 PHE    27       8.980 100.320  10.360  1.00  0.00            
ATOM    425  CG  PHE    27      10.080  98.460  10.690  1.00  0.00            
ATOM    426  CD1 PHE    27       9.840  97.050  10.760  1.00  0.00            
ATOM    427  HD1 PHE    27       8.840  96.680  10.940  1.00  0.00            
ATOM    428  CE1 PHE    27      10.920  96.140  10.590  1.00  0.00            
ATOM    429  HE1 PHE    27      10.720  95.080  10.570  1.00  0.00            
ATOM    430  CZ  PHE    27      12.290  96.660  10.410  1.00  0.00            
ATOM    431  HZ  PHE    27      13.040  95.880  10.410  1.00  0.00            
ATOM    432  CE2 PHE    27      12.530  98.060  10.460  1.00  0.00            
ATOM    433  HE2 PHE    27      13.520  98.490  10.450  1.00  0.00            
ATOM    434  CD2 PHE    27      11.420  98.940  10.610  1.00  0.00            
ATOM    435  HD2 PHE    27      11.670  99.980  10.750  1.00  0.00            
ATOM    436  C   PHE    27       7.270 100.590  12.540  1.00  0.00            
ATOM    437  O   PHE    27       6.120 100.290  12.290  1.00  0.00            
ATOM    438  N   VAL    28       7.540 101.790  12.980  1.00  0.00            
ATOM    439  H   VAL    28       8.500 102.000  13.230  1.00  0.00            
ATOM    440  CA  VAL    28       6.580 102.900  13.040  1.00  0.00            
ATOM    441  HA  VAL    28       5.610 102.420  13.170  1.00  0.00            
ATOM    442  CB  VAL    28       6.810 103.800  14.330  1.00  0.00            
ATOM    443  HB  VAL    28       7.660 104.440  14.070  1.00  0.00            
ATOM    444  CG1 VAL    28       5.780 104.880  14.780  1.00  0.00            
ATOM    445 1HG1 VAL    28       4.770 104.470  14.840  1.00  0.00            
ATOM    446 2HG1 VAL    28       6.140 105.350  15.690  1.00  0.00            
ATOM    447 3HG1 VAL    28       5.700 105.640  14.010  1.00  0.00            
ATOM    448  CG2 VAL    28       7.350 103.120  15.590  1.00  0.00            
ATOM    449 1HG2 VAL    28       7.450 103.800  16.430  1.00  0.00            
ATOM    450 2HG2 VAL    28       6.660 102.350  15.920  1.00  0.00            
ATOM    451 3HG2 VAL    28       8.300 102.700  15.260  1.00  0.00            
ATOM    452  C   VAL    28       6.570 103.610  11.720  1.00  0.00            
ATOM    453  O   VAL    28       7.540 103.840  11.010  1.00  0.00            
ATOM    454  N   ASP    29       5.320 103.990  11.350  1.00  0.00            
ATOM    455  H   ASP    29       4.560 103.830  12.000  1.00  0.00            
ATOM    456  CA  ASP    29       4.850 104.580  10.070  1.00  0.00            
ATOM    457  HA  ASP    29       5.760 104.690   9.480  1.00  0.00            
ATOM    458  CB  ASP    29       3.830 103.620   9.420  1.00  0.00            
ATOM    459  HB2 ASP    29       4.320 102.650   9.370  1.00  0.00            
ATOM    460  HB3 ASP    29       2.980 103.680  10.090  1.00  0.00            
ATOM    461  CG  ASP    29       3.420 103.990   8.000  1.00  0.00            
ATOM    462  OD1 ASP    29       2.310 103.550   7.600  1.00  0.00            
ATOM    463  OD2 ASP    29       4.170 104.610   7.270  1.00  0.00            
ATOM    464  C   ASP    29       4.150 105.960  10.390  1.00  0.00            
ATOM    465  O   ASP    29       3.720 106.250  11.550  1.00  0.00            
ATOM    466  N   HIE    30       4.060 106.890   9.430  1.00  0.00            
ATOM    467  H   HIE    30       4.470 106.550   8.570  1.00  0.00            
ATOM    468  CA  HIE    30       3.530 108.250   9.520  1.00  0.00            
ATOM    469  HA  HIE    30       2.750 108.370  10.270  1.00  0.00            
ATOM    470  CB  HIE    30       4.590 109.210  10.090  1.00  0.00            
ATOM    471  HB2 HIE    30       5.200 108.780  10.890  1.00  0.00            
ATOM    472  HB3 HIE    30       5.280 109.420   9.270  1.00  0.00            
ATOM    473  CG  HIE    30       4.080 110.580  10.410  1.00  0.00            
ATOM    474  ND1 HIE    30       4.180 111.620   9.540  1.00  0.00            
ATOM    475  CE1 HIE    30       3.820 112.760  10.260  1.00  0.00            
ATOM    476  HE1 HIE    30       3.930 113.780   9.930  1.00  0.00            
ATOM    477  NE2 HIE    30       3.440 112.390  11.490  1.00  0.00            
ATOM    478  HE2 HIE    30       3.110 113.000  12.220  1.00  0.00            
ATOM    479  CD2 HIE    30       3.710 111.040  11.630  1.00  0.00            
ATOM    480  HD2 HIE    30       3.690 110.420  12.510  1.00  0.00            
ATOM    481  C   HIE    30       2.840 108.670   8.210  1.00  0.00            
ATOM    482  O   HIE    30       3.140 108.060   7.170  1.00  0.00            
ATOM    483  N   ILE    31       2.030 109.750   8.160  1.00  0.00            
ATOM    484  H   ILE    31       1.750 110.190   9.030  1.00  0.00            
ATOM    485  CA  ILE    31       1.510 110.120   6.890  1.00  0.00            
ATOM    486  HA  ILE    31       1.110 109.200   6.480  1.00  0.00            
ATOM    487  CB  ILE    31       0.270 111.050   7.200  1.00  0.00            
ATOM    488  HB  ILE    31      -0.480 110.470   7.730  1.00  0.00            
ATOM    489  CG2 ILE    31       0.600 112.290   8.060  1.00  0.00            
ATOM    490 1HG2 ILE    31      -0.210 113.010   8.030  1.00  0.00            
ATOM    491 2HG2 ILE    31       0.830 111.970   9.070  1.00  0.00            
ATOM    492 3HG2 ILE    31       1.390 112.850   7.560  1.00  0.00            
ATOM    493  CG1 ILE    31      -0.540 111.310   5.880  1.00  0.00            
ATOM    494 2HG1 ILE    31      -1.230 112.130   6.110  1.00  0.00            
ATOM    495 3HG1 ILE    31       0.150 111.570   5.070  1.00  0.00            
ATOM    496  CD1 ILE    31      -1.450 110.080   5.430  1.00  0.00            
ATOM    497 1HD1 ILE    31      -1.960 110.450   4.540  1.00  0.00            
ATOM    498 2HD1 ILE    31      -0.780 109.250   5.230  1.00  0.00            
ATOM    499 3HD1 ILE    31      -2.180 109.920   6.230  1.00  0.00            
ATOM    500  C   ILE    31       2.620 110.760   5.870  1.00  0.00            
ATOM    501  O   ILE    31       2.590 110.530   4.690  1.00  0.00            
ATOM    502  N   ASP    32       3.700 111.430   6.370  1.00  0.00            
ATOM    503  H   ASP    32       3.630 111.680   7.340  1.00  0.00            
ATOM    504  CA  ASP    32       4.880 111.910   5.640  1.00  0.00            
ATOM    505  HA  ASP    32       4.640 111.980   4.580  1.00  0.00            
ATOM    506  CB  ASP    32       5.270 113.320   6.040  1.00  0.00            
ATOM    507  HB2 ASP    32       5.630 113.330   7.060  1.00  0.00            
ATOM    508  HB3 ASP    32       6.030 113.720   5.370  1.00  0.00            
ATOM    509  CG  ASP    32       3.980 114.140   5.890  1.00  0.00            
ATOM    510  OD1 ASP    32       3.540 114.710   6.900  1.00  0.00            
ATOM    511  OD2 ASP    32       3.540 114.340   4.750  1.00  0.00            
ATOM    512  C   ASP    32       6.110 111.070   5.610  1.00  0.00            
ATOM    513  O   ASP    32       6.910 111.100   4.650  1.00  0.00            
ATOM    514  N   LEU    33       6.250 110.300   6.670  1.00  0.00            
ATOM    515  H   LEU    33       5.590 110.520   7.410  1.00  0.00            
ATOM    516  CA  LEU    33       7.500 109.570   6.900  1.00  0.00            
ATOM    517  HA  LEU    33       8.070 109.420   5.990  1.00  0.00            
ATOM    518  CB  LEU    33       8.450 110.380   7.870  1.00  0.00            
ATOM    519  HB2 LEU    33       7.950 110.400   8.850  1.00  0.00            
ATOM    520  HB3 LEU    33       9.440 109.930   7.920  1.00  0.00            
ATOM    521  CG  LEU    33       8.640 111.890   7.510  1.00  0.00            
ATOM    522  HG  LEU    33       7.690 112.360   7.270  1.00  0.00            
ATOM    523  CD1 LEU    33       9.280 112.710   8.610  1.00  0.00            
ATOM    524 1HD1 LEU    33      10.360 112.560   8.560  1.00  0.00            
ATOM    525 2HD1 LEU    33       9.070 113.770   8.480  1.00  0.00            
ATOM    526 3HD1 LEU    33       8.810 112.350   9.520  1.00  0.00            
ATOM    527  CD2 LEU    33       9.530 112.100   6.250  1.00  0.00            
ATOM    528 1HD2 LEU    33       9.650 113.170   6.060  1.00  0.00            
ATOM    529 2HD2 LEU    33      10.560 111.800   6.370  1.00  0.00            
ATOM    530 3HD2 LEU    33       9.010 111.700   5.370  1.00  0.00            
ATOM    531  C   LEU    33       7.330 108.110   7.340  1.00  0.00            
ATOM    532  O   LEU    33       6.290 107.610   7.600  1.00  0.00            
ATOM    533  N   VAL    34       8.440 107.360   7.410  1.00  0.00            
ATOM    534  H   VAL    34       9.330 107.690   7.070  1.00  0.00            
ATOM    535  CA  VAL    34       8.490 105.920   7.700  1.00  0.00            
ATOM    536  HA  VAL    34       7.810 105.630   8.500  1.00  0.00            
ATOM    537  CB  VAL    34       8.090 105.130   6.440  1.00  0.00            
ATOM    538  HB  VAL    34       7.270 105.560   5.870  1.00  0.00            
ATOM    539  CG1 VAL    34       9.130 104.930   5.340  1.00  0.00            
ATOM    540 1HG1 VAL    34       9.380 105.900   4.910  1.00  0.00            
ATOM    541 2HG1 VAL    34      10.020 104.420   5.710  1.00  0.00            
ATOM    542 3HG1 VAL    34       8.720 104.310   4.540  1.00  0.00            
ATOM    543  CG2 VAL    34       7.700 103.550   6.720  1.00  0.00            
ATOM    544 1HG2 VAL    34       6.910 103.600   7.460  1.00  0.00            
ATOM    545 2HG2 VAL    34       7.460 102.990   5.820  1.00  0.00            
ATOM    546 3HG2 VAL    34       8.600 103.150   7.190  1.00  0.00            
ATOM    547  C   VAL    34       9.890 105.500   8.160  1.00  0.00            
ATOM    548  O   VAL    34      10.900 106.040   7.630  1.00  0.00            
ATOM    549  N   GLU    35       9.950 104.540   9.050  1.00  0.00            
ATOM    550  H   GLU    35       9.100 104.320   9.550  1.00  0.00            
ATOM    551  CA  GLU    35      11.260 104.100   9.580  1.00  0.00            
ATOM    552  HA  GLU    35      11.870 104.980   9.780  1.00  0.00            
ATOM    553  CB  GLU    35      11.040 103.310  10.840  1.00  0.00            
ATOM    554  HB2 GLU    35      10.400 103.850  11.540  1.00  0.00            
ATOM    555  HB3 GLU    35      10.490 102.390  10.640  1.00  0.00            
ATOM    556  CG  GLU    35      12.360 102.970  11.640  1.00  0.00            
ATOM    557  HG2 GLU    35      12.940 102.210  11.120  1.00  0.00            
ATOM    558  HG3 GLU    35      13.000 103.850  11.690  1.00  0.00            
ATOM    559  CD  GLU    35      12.100 102.390  13.100  1.00  0.00            
ATOM    560  OE1 GLU    35      10.950 102.090  13.460  1.00  0.00            
ATOM    561  OE2 GLU    35      13.130 102.240  13.820  1.00  0.00            
ATOM    562  C   GLU    35      11.930 103.280   8.420  1.00  0.00            
ATOM    563  O   GLU    35      11.270 102.430   7.710  1.00  0.00            
ATOM    564  N   PRO    36      13.260 103.400   8.110  1.00  0.00            
ATOM    565  CD  PRO    36      14.110 104.400   8.760  1.00  0.00            
ATOM    566  HD2 PRO    36      14.470 103.910   9.660  1.00  0.00            
ATOM    567  HD3 PRO    36      13.750 105.390   9.010  1.00  0.00            
ATOM    568  CG  PRO    36      15.110 104.530   7.620  1.00  0.00            
ATOM    569  HG2 PRO    36      16.020 104.960   8.030  1.00  0.00            
ATOM    570  HG3 PRO    36      14.620 105.160   6.880  1.00  0.00            
ATOM    571  CB  PRO    36      15.340 103.110   7.050  1.00  0.00            
ATOM    572  HB2 PRO    36      16.090 102.560   7.610  1.00  0.00            
ATOM    573  HB3 PRO    36      15.520 103.100   5.970  1.00  0.00            
ATOM    574  CA  PRO    36      13.980 102.510   7.270  1.00  0.00            
ATOM    575  HA  PRO    36      13.550 102.500   6.270  1.00  0.00            
ATOM    576  C   PRO    36      14.020 101.130   7.950  1.00  0.00            
ATOM    577  O   PRO    36      14.580 100.960   9.040  1.00  0.00            
ATOM    578  N   VAL    37      13.550 100.150   7.110  1.00  0.00            
ATOM    579  H   VAL    37      13.180 100.440   6.210  1.00  0.00            
ATOM    580  CA  VAL    37      13.740  98.660   7.240  1.00  0.00            
ATOM    581  HA  VAL    37      13.680  98.380   8.300  1.00  0.00            
ATOM    582  CB  VAL    37      12.580  97.970   6.520  1.00  0.00            
ATOM    583  HB  VAL    37      12.650  98.300   5.480  1.00  0.00            
ATOM    584  CG1 VAL    37      12.770  96.480   6.670  1.00  0.00            
ATOM    585 1HG1 VAL    37      13.000  96.190   7.690  1.00  0.00            
ATOM    586 2HG1 VAL    37      11.900  95.890   6.370  1.00  0.00            
ATOM    587 3HG1 VAL    37      13.660  96.180   6.130  1.00  0.00            
ATOM    588  CG2 VAL    37      11.140  98.370   7.050  1.00  0.00            
ATOM    589 1HG2 VAL    37      10.380  98.080   6.330  1.00  0.00            
ATOM    590 2HG2 VAL    37      10.930  97.740   7.920  1.00  0.00            
ATOM    591 3HG2 VAL    37      11.070  99.450   7.130  1.00  0.00            
ATOM    592  C   VAL    37      15.130  98.360   6.720  1.00  0.00            
ATOM    593  O   VAL    37      15.300  98.030   5.550  1.00  0.00            
ATOM    594  N   ASP    38      16.160  98.540   7.520  1.00  0.00            
ATOM    595  H   ASP    38      15.970  98.870   8.460  1.00  0.00            
ATOM    596  CA  ASP    38      17.510  98.130   7.220  1.00  0.00            
ATOM    597  HA  ASP    38      17.770  98.340   6.190  1.00  0.00            
ATOM    598  CB  ASP    38      18.350  99.130   8.030  1.00  0.00            
ATOM    599  HB2 ASP    38      18.170  99.060   9.100  1.00  0.00            
ATOM    600  HB3 ASP    38      19.410  98.900   8.000  1.00  0.00            
ATOM    601  CG  ASP    38      18.330 100.570   7.570  1.00  0.00            
ATOM    602  OD1 ASP    38      18.420 101.520   8.430  1.00  0.00            
ATOM    603  OD2 ASP    38      18.240 100.780   6.340  1.00  0.00            
ATOM    604  C   ASP    38      17.860  96.690   7.540  1.00  0.00            
ATOM    605  O   ASP    38      17.200  96.020   8.280  1.00  0.00            
ATOM    606  N   GLY    39      18.950  96.120   6.900  1.00  0.00            
ATOM    607  H   GLY    39      19.540  96.620   6.260  1.00  0.00            
ATOM    608  CA  GLY    39      19.280  94.700   7.100  1.00  0.00            
ATOM    609  HA2 GLY    39      19.270  94.510   8.170  1.00  0.00            
ATOM    610  HA3 GLY    39      18.370  94.290   6.650  1.00  0.00            
ATOM    611  C   GLY    39      20.510  94.260   6.330  1.00  0.00            
ATOM    612  O   GLY    39      21.180  95.070   5.750  1.00  0.00            
ATOM    613  N   VAL    40      20.780  92.930   6.360  1.00  0.00            
ATOM    614  H   VAL    40      20.160  92.390   6.950  1.00  0.00            
ATOM    615  CA  VAL    40      21.950  92.290   5.810  1.00  0.00            
ATOM    616  HA  VAL    40      22.260  92.750   4.870  1.00  0.00            
ATOM    617  CB  VAL    40      23.160  92.230   6.810  1.00  0.00            
ATOM    618  HB  VAL    40      22.820  91.590   7.630  1.00  0.00            
ATOM    619  CG1 VAL    40      24.410  91.680   6.250  1.00  0.00            
ATOM    620 1HG1 VAL    40      24.680  92.180   5.320  1.00  0.00            
ATOM    621 2HG1 VAL    40      25.250  91.780   6.950  1.00  0.00            
ATOM    622 3HG1 VAL    40      24.280  90.610   6.140  1.00  0.00            
ATOM    623  CG2 VAL    40      23.490  93.640   7.350  1.00  0.00            
ATOM    624 1HG2 VAL    40      24.420  93.550   7.910  1.00  0.00            
ATOM    625 2HG2 VAL    40      23.520  94.340   6.520  1.00  0.00            
ATOM    626 3HG2 VAL    40      22.680  93.960   8.010  1.00  0.00            
ATOM    627  C   VAL    40      21.560  90.780   5.430  1.00  0.00            
ATOM    628  O   VAL    40      20.800  90.080   6.110  1.00  0.00            
ATOM    629  N   VAL    41      21.960  90.250   4.280  1.00  0.00            
ATOM    630  H   VAL    41      22.660  90.770   3.750  1.00  0.00            
ATOM    631  CA  VAL    41      21.820  88.870   3.810  1.00  0.00            
ATOM    632  HA  VAL    41      21.110  88.370   4.480  1.00  0.00            
ATOM    633  CB  VAL    41      21.190  88.860   2.380  1.00  0.00            
ATOM    634  HB  VAL    41      20.150  89.180   2.430  1.00  0.00            
ATOM    635  CG1 VAL    41      21.950  89.620   1.280  1.00  0.00            
ATOM    636 1HG1 VAL    41      23.010  89.360   1.330  1.00  0.00            
ATOM    637 2HG1 VAL    41      21.430  89.330   0.360  1.00  0.00            
ATOM    638 3HG1 VAL    41      21.950  90.700   1.430  1.00  0.00            
ATOM    639  CG2 VAL    41      21.220  87.510   1.780  1.00  0.00            
ATOM    640 1HG2 VAL    41      22.200  87.050   1.710  1.00  0.00            
ATOM    641 2HG2 VAL    41      20.560  86.930   2.430  1.00  0.00            
ATOM    642 3HG2 VAL    41      20.680  87.440   0.830  1.00  0.00            
ATOM    643  C   VAL    41      23.240  88.240   3.910  1.00  0.00            
ATOM    644  O   VAL    41      24.240  88.970   3.810  1.00  0.00            
ATOM    645  N   LEU    42      23.400  86.930   4.140  1.00  0.00            
ATOM    646  H   LEU    42      22.530  86.410   4.040  1.00  0.00            
ATOM    647  CA  LEU    42      24.600  86.130   4.240  1.00  0.00            
ATOM    648  HA  LEU    42      25.420  86.750   3.880  1.00  0.00            
ATOM    649  CB  LEU    42      24.790  85.900   5.750  1.00  0.00            
ATOM    650  HB2 LEU    42      24.880  86.860   6.260  1.00  0.00            
ATOM    651  HB3 LEU    42      23.930  85.390   6.200  1.00  0.00            
ATOM    652  CG  LEU    42      26.060  85.150   6.200  1.00  0.00            
ATOM    653  HG  LEU    42      26.060  84.180   5.700  1.00  0.00            
ATOM    654  CD1 LEU    42      27.440  85.890   5.940  1.00  0.00            
ATOM    655 1HD1 LEU    42      27.460  86.770   6.580  1.00  0.00            
ATOM    656 2HD1 LEU    42      28.210  85.210   6.300  1.00  0.00            
ATOM    657 3HD1 LEU    42      27.670  86.090   4.900  1.00  0.00            
ATOM    658  CD2 LEU    42      25.950  85.060   7.700  1.00  0.00            
ATOM    659 1HD2 LEU    42      25.690  86.050   8.070  1.00  0.00            
ATOM    660 2HD2 LEU    42      25.100  84.420   7.920  1.00  0.00            
ATOM    661 3HD2 LEU    42      26.790  84.630   8.250  1.00  0.00            
ATOM    662  C   LEU    42      24.370  84.790   3.530  1.00  0.00            
ATOM    663  O   LEU    42      23.430  84.080   3.790  1.00  0.00            
ATOM    664  N   VAL    43      25.230  84.490   2.540  1.00  0.00            
ATOM    665  H   VAL    43      26.050  85.040   2.330  1.00  0.00            
ATOM    666  CA  VAL    43      25.150  83.280   1.700  1.00  0.00            
ATOM    667  HA  VAL    43      24.340  82.650   2.070  1.00  0.00            
ATOM    668  CB  VAL    43      24.670  83.690   0.270  1.00  0.00            
ATOM    669  HB  VAL    43      23.710  84.210   0.330  1.00  0.00            
ATOM    670  CG1 VAL    43      25.710  84.470  -0.480  1.00  0.00            
ATOM    671 1HG1 VAL    43      26.070  85.350   0.040  1.00  0.00            
ATOM    672 2HG1 VAL    43      26.570  83.820  -0.630  1.00  0.00            
ATOM    673 3HG1 VAL    43      25.250  84.780  -1.420  1.00  0.00            
ATOM    674  CG2 VAL    43      24.230  82.490  -0.660  1.00  0.00            
ATOM    675 1HG2 VAL    43      25.060  81.810  -0.880  1.00  0.00            
ATOM    676 2HG2 VAL    43      23.560  81.810  -0.120  1.00  0.00            
ATOM    677 3HG2 VAL    43      23.710  82.800  -1.560  1.00  0.00            
ATOM    678  C   VAL    43      26.380  82.450   1.730  1.00  0.00            
ATOM    679  O   VAL    43      27.550  82.950   1.680  1.00  0.00            
ATOM    680  N   ASP    44      26.250  81.120   1.700  1.00  0.00            
ATOM    681  H   ASP    44      25.320  80.760   1.860  1.00  0.00            
ATOM    682  CA  ASP    44      27.450  80.220   1.610  1.00  0.00            
ATOM    683  HA  ASP    44      28.190  80.490   2.360  1.00  0.00            
ATOM    684  CB  ASP    44      26.920  78.780   1.740  1.00  0.00            
ATOM    685  HB2 ASP    44      25.970  78.590   1.240  1.00  0.00            
ATOM    686  HB3 ASP    44      27.660  78.150   1.250  1.00  0.00            
ATOM    687  CG  ASP    44      26.960  78.270   3.190  1.00  0.00            
ATOM    688  OD1 ASP    44      27.050  77.030   3.450  1.00  0.00            
ATOM    689  OD2 ASP    44      26.950  79.130   4.080  1.00  0.00            
ATOM    690  C   ASP    44      28.130  80.340   0.220  1.00  0.00            
ATOM    691  O   ASP    44      27.400  80.020  -0.770  1.00  0.00            
ATOM    692  N   PRO    45      29.390  80.660   0.150  1.00  0.00            
ATOM    693  CD  PRO    45      30.270  81.020   1.220  1.00  0.00            
ATOM    694  HD2 PRO    45      30.650  80.070   1.600  1.00  0.00            
ATOM    695  HD3 PRO    45      29.780  81.620   1.990  1.00  0.00            
ATOM    696  CG  PRO    45      31.420  81.790   0.610  1.00  0.00            
ATOM    697  HG2 PRO    45      32.310  81.720   1.240  1.00  0.00            
ATOM    698  HG3 PRO    45      31.010  82.790   0.750  1.00  0.00            
ATOM    699  CB  PRO    45      31.490  81.300  -0.850  1.00  0.00            
ATOM    700  HB2 PRO    45      32.140  80.430  -0.960  1.00  0.00            
ATOM    701  HB3 PRO    45      31.820  82.070  -1.540  1.00  0.00            
ATOM    702  CA  PRO    45      30.020  80.990  -1.160  1.00  0.00            
ATOM    703  HA  PRO    45      29.490  81.840  -1.580  1.00  0.00            
ATOM    704  C   PRO    45      30.010  79.850  -2.220  1.00  0.00            
ATOM    705  O   PRO    45      30.040  80.180  -3.430  1.00  0.00            
ATOM    706  N   GLU    46      29.870  78.580  -1.790  1.00  0.00            
ATOM    707  H   GLU    46      29.970  78.400  -0.800  1.00  0.00            
ATOM    708  CA  GLU    46      29.700  77.400  -2.730  1.00  0.00            
ATOM    709  HA  GLU    46      30.560  77.370  -3.390  1.00  0.00            
ATOM    710  CB  GLU    46      29.560  76.010  -1.990  1.00  0.00            
ATOM    711  HB2 GLU    46      30.540  75.740  -1.600  1.00  0.00            
ATOM    712  HB3 GLU    46      28.850  75.970  -1.170  1.00  0.00            
ATOM    713  CG  GLU    46      29.190  74.760  -2.940  1.00  0.00            
ATOM    714  HG2 GLU    46      29.140  73.870  -2.300  1.00  0.00            
ATOM    715  HG3 GLU    46      28.210  74.910  -3.390  1.00  0.00            
ATOM    716  CD  GLU    46      30.190  74.520  -4.040  1.00  0.00            
ATOM    717  OE1 GLU    46      29.900  73.690  -4.940  1.00  0.00            
ATOM    718  OE2 GLU    46      31.280  75.090  -3.950  1.00  0.00            
ATOM    719  C   GLU    46      28.390  77.640  -3.520  1.00  0.00            
ATOM    720  O   GLU    46      28.330  77.590  -4.770  1.00  0.00            
ATOM    721  N   TYR    47      27.370  78.080  -2.790  1.00  0.00            
ATOM    722  H   TYR    47      27.430  78.290  -1.810  1.00  0.00            
ATOM    723  CA  TYR    47      26.010  78.350  -3.300  1.00  0.00            
ATOM    724  HA  TYR    47      25.790  77.560  -4.020  1.00  0.00            
ATOM    725  CB  TYR    47      24.950  78.400  -2.160  1.00  0.00            
ATOM    726  HB2 TYR    47      25.120  77.530  -1.530  1.00  0.00            
ATOM    727  HB3 TYR    47      25.170  79.250  -1.510  1.00  0.00            
ATOM    728  CG  TYR    47      23.430  78.260  -2.450  1.00  0.00            
ATOM    729  CD1 TYR    47      23.050  77.030  -3.090  1.00  0.00            
ATOM    730  HD1 TYR    47      23.770  76.240  -3.220  1.00  0.00            
ATOM    731  CE1 TYR    47      21.690  76.810  -3.530  1.00  0.00            
ATOM    732  HE1 TYR    47      21.410  75.910  -4.060  1.00  0.00            
ATOM    733  CZ  TYR    47      20.710  77.740  -3.290  1.00  0.00            
ATOM    734  OH  TYR    47      19.420  77.500  -3.610  1.00  0.00            
ATOM    735  HH  TYR    47      19.450  77.010  -4.430  1.00  0.00            
ATOM    736  CE2 TYR    47      21.030  78.850  -2.480  1.00  0.00            
ATOM    737  HE2 TYR    47      20.270  79.580  -2.240  1.00  0.00            
ATOM    738  CD2 TYR    47      22.350  79.200  -2.130  1.00  0.00            
ATOM    739  HD2 TYR    47      22.500  80.130  -1.610  1.00  0.00            
ATOM    740  C   TYR    47      26.200  79.630  -4.260  1.00  0.00            
ATOM    741  O   TYR    47      25.820  79.530  -5.450  1.00  0.00            
ATOM    742  N   LEU    48      26.690  80.760  -3.770  1.00  0.00            
ATOM    743  H   LEU    48      26.960  80.820  -2.800  1.00  0.00            
ATOM    744  CA  LEU    48      26.640  82.000  -4.560  1.00  0.00            
ATOM    745  HA  LEU    48      25.620  82.250  -4.870  1.00  0.00            
ATOM    746  CB  LEU    48      27.220  83.030  -3.650  1.00  0.00            
ATOM    747  HB2 LEU    48      26.700  83.040  -2.690  1.00  0.00            
ATOM    748  HB3 LEU    48      28.260  82.810  -3.420  1.00  0.00            
ATOM    749  CG  LEU    48      27.220  84.440  -4.290  1.00  0.00            
ATOM    750  HG  LEU    48      27.790  84.500  -5.210  1.00  0.00            
ATOM    751  CD1 LEU    48      25.810  85.070  -4.500  1.00  0.00            
ATOM    752 1HD1 LEU    48      25.290  84.570  -5.320  1.00  0.00            
ATOM    753 2HD1 LEU    48      25.080  85.140  -3.700  1.00  0.00            
ATOM    754 3HD1 LEU    48      26.070  86.090  -4.800  1.00  0.00            
ATOM    755  CD2 LEU    48      27.950  85.460  -3.380  1.00  0.00            
ATOM    756 1HD2 LEU    48      27.340  85.590  -2.490  1.00  0.00            
ATOM    757 2HD2 LEU    48      28.920  85.110  -3.040  1.00  0.00            
ATOM    758 3HD2 LEU    48      28.070  86.440  -3.860  1.00  0.00            
ATOM    759  C   LEU    48      27.520  81.980  -5.870  1.00  0.00            
ATOM    760  O   LEU    48      27.240  82.700  -6.810  1.00  0.00            
ATOM    761  N   LYS    49      28.550  81.120  -5.980  1.00  0.00            
ATOM    762  H   LYS    49      28.900  80.660  -5.160  1.00  0.00            
ATOM    763  CA  LYS    49      29.390  81.060  -7.210  1.00  0.00            
ATOM    764  HA  LYS    49      29.750  82.060  -7.440  1.00  0.00            
ATOM    765  CB  LYS    49      30.620  80.090  -6.940  1.00  0.00            
ATOM    766  HB2 LYS    49      31.430  80.380  -7.610  1.00  0.00            
ATOM    767  HB3 LYS    49      31.040  80.210  -5.950  1.00  0.00            
ATOM    768  CG  LYS    49      30.440  78.630  -7.330  1.00  0.00            
ATOM    769  HG2 LYS    49      29.620  78.170  -6.770  1.00  0.00            
ATOM    770  HG3 LYS    49      30.290  78.390  -8.380  1.00  0.00            
ATOM    771  CD  LYS    49      31.650  77.750  -6.930  1.00  0.00            
ATOM    772  HD2 LYS    49      31.340  76.710  -6.960  1.00  0.00            
ATOM    773  HD3 LYS    49      32.470  77.920  -7.630  1.00  0.00            
ATOM    774  CE  LYS    49      32.140  78.030  -5.570  1.00  0.00            
ATOM    775  HE2 LYS    49      32.680  78.970  -5.640  1.00  0.00            
ATOM    776  HE3 LYS    49      31.440  78.170  -4.750  1.00  0.00            
ATOM    777  NZ  LYS    49      33.070  77.030  -5.100  1.00  0.00            
ATOM    778  HZ1 LYS    49      33.520  76.550  -5.860  1.00  0.00            
ATOM    779  HZ2 LYS    49      33.710  77.310  -4.370  1.00  0.00            
ATOM    780  HZ3 LYS    49      32.500  76.280  -4.720  1.00  0.00            
ATOM    781  C   LYS    49      28.750  80.750  -8.590  1.00  0.00            
ATOM    782  O   LYS    49      29.440  80.890  -9.640  1.00  0.00            
ATOM    783  N   GLU    50      27.520  80.270  -8.530  1.00  0.00            
ATOM    784  H   GLU    50      27.010  80.140  -7.660  1.00  0.00            
ATOM    785  CA  GLU    50      26.730  79.940  -9.710  1.00  0.00            
ATOM    786  HA  GLU    50      27.410  80.110 -10.540  1.00  0.00            
ATOM    787  CB  GLU    50      26.400  78.390  -9.840  1.00  0.00            
ATOM    788  HB2 GLU    50      25.800  78.090  -8.990  1.00  0.00            
ATOM    789  HB3 GLU    50      25.810  78.230 -10.750  1.00  0.00            
ATOM    790  CG  GLU    50      27.520  77.420  -9.780  1.00  0.00            
ATOM    791  HG2 GLU    50      28.020  77.630  -8.840  1.00  0.00            
ATOM    792  HG3 GLU    50      26.950  76.490  -9.800  1.00  0.00            
ATOM    793  CD  GLU    50      28.420  77.530 -10.990  1.00  0.00            
ATOM    794  OE1 GLU    50      29.580  77.080 -10.900  1.00  0.00            
ATOM    795  OE2 GLU    50      27.890  78.000 -12.060  1.00  0.00            
ATOM    796  C   GLU    50      25.580  80.880  -9.920  1.00  0.00            
ATOM    797  O   GLU    50      24.780  80.600 -10.760  1.00  0.00            
ATOM    798  N   ARG    51      25.420  81.850  -9.000  1.00  0.00            
ATOM    799  H   ARG    51      26.120  81.890  -8.270  1.00  0.00            
ATOM    800  CA  ARG    51      24.280  82.680  -8.720  1.00  0.00            
ATOM    801  HA  ARG    51      23.670  82.730  -9.630  1.00  0.00            
ATOM    802  CB  ARG    51      23.490  82.090  -7.520  1.00  0.00            
ATOM    803  HB2 ARG    51      24.110  82.180  -6.630  1.00  0.00            
ATOM    804  HB3 ARG    51      22.540  82.610  -7.390  1.00  0.00            
ATOM    805  CG  ARG    51      23.250  80.520  -7.610  1.00  0.00            
ATOM    806  HG2 ARG    51      22.620  80.450  -8.500  1.00  0.00            
ATOM    807  HG3 ARG    51      24.160  79.970  -7.820  1.00  0.00            
ATOM    808  CD  ARG    51      22.660  79.790  -6.410  1.00  0.00            
ATOM    809  HD2 ARG    51      23.380  79.790  -5.590  1.00  0.00            
ATOM    810  HD3 ARG    51      21.810  80.360  -6.050  1.00  0.00            
ATOM    811  NE  ARG    51      22.260  78.430  -6.900  1.00  0.00            
ATOM    812  HE  ARG    51      21.280  78.350  -7.100  1.00  0.00            
ATOM    813  CZ  ARG    51      23.020  77.380  -6.760  1.00  0.00            
ATOM    814  NH1 ARG    51      24.230  77.380  -6.360  1.00  0.00            
ATOM    815 1HH1 ARG    51      24.800  78.190  -6.170  1.00  0.00            
ATOM    816 2HH1 ARG    51      24.750  76.520  -6.280  1.00  0.00            
ATOM    817  NH2 ARG    51      22.490  76.230  -7.000  1.00  0.00            
ATOM    818 1HH2 ARG    51      21.520  76.200  -7.260  1.00  0.00            
ATOM    819 2HH2 ARG    51      23.080  75.420  -6.870  1.00  0.00            
ATOM    820  C   ARG    51      24.620  84.110  -8.370  1.00  0.00            
ATOM    821  O   ARG    51      25.770  84.560  -8.280  1.00  0.00            
ATOM    822  N   ARG    52      23.580  84.910  -8.240  1.00  0.00            
ATOM    823  H   ARG    52      22.660  84.490  -8.340  1.00  0.00            
ATOM    824  CA  ARG    52      23.520  86.170  -7.490  1.00  0.00            
ATOM    825  HA  ARG    52      24.500  86.390  -7.060  1.00  0.00            
ATOM    826  CB  ARG    52      22.960  87.360  -8.320  1.00  0.00            
ATOM    827  HB2 ARG    52      22.160  86.920  -8.910  1.00  0.00            
ATOM    828  HB3 ARG    52      22.510  88.020  -7.580  1.00  0.00            
ATOM    829  CG  ARG    52      23.980  88.020  -9.240  1.00  0.00            
ATOM    830  HG2 ARG    52      24.830  88.340  -8.640  1.00  0.00            
ATOM    831  HG3 ARG    52      24.310  87.340 -10.030  1.00  0.00            
ATOM    832  CD  ARG    52      23.330  89.160 -10.040  1.00  0.00            
ATOM    833  HD2 ARG    52      22.430  88.840 -10.570  1.00  0.00            
ATOM    834  HD3 ARG    52      22.990  89.980  -9.420  1.00  0.00            
ATOM    835  NE  ARG    52      24.210  89.740 -11.050  1.00  0.00            
ATOM    836  HE  ARG    52      24.750  90.550 -10.770  1.00  0.00            
ATOM    837  CZ  ARG    52      24.230  89.510 -12.310  1.00  0.00            
ATOM    838  NH1 ARG    52      23.450  88.720 -12.990  1.00  0.00            
ATOM    839 1HH1 ARG    52      22.830  88.100 -12.490  1.00  0.00            
ATOM    840 2HH1 ARG    52      23.540  88.720 -14.000  1.00  0.00            
ATOM    841  NH2 ARG    52      24.970  90.310 -13.020  1.00  0.00            
ATOM    842 1HH2 ARG    52      25.360  91.190 -12.710  1.00  0.00            
ATOM    843 2HH2 ARG    52      25.000  90.040 -13.990  1.00  0.00            
ATOM    844  C   ARG    52      22.640  86.010  -6.270  1.00  0.00            
ATOM    845  O   ARG    52      21.610  85.290  -6.340  1.00  0.00            
ATOM    846  N   VAL    53      22.970  86.650  -5.170  1.00  0.00            
ATOM    847  H   VAL    53      23.680  87.370  -5.300  1.00  0.00            
ATOM    848  CA  VAL    53      21.980  86.880  -4.040  1.00  0.00            
ATOM    849  HA  VAL    53      21.360  85.980  -4.060  1.00  0.00            
ATOM    850  CB  VAL    53      22.740  86.850  -2.700  1.00  0.00            
ATOM    851  HB  VAL    53      23.310  85.930  -2.780  1.00  0.00            
ATOM    852  CG1 VAL    53      23.740  88.040  -2.550  1.00  0.00            
ATOM    853 1HG1 VAL    53      23.150  88.950  -2.450  1.00  0.00            
ATOM    854 2HG1 VAL    53      24.340  87.870  -1.660  1.00  0.00            
ATOM    855 3HG1 VAL    53      24.400  88.140  -3.420  1.00  0.00            
ATOM    856  CG2 VAL    53      21.910  86.610  -1.480  1.00  0.00            
ATOM    857 1HG2 VAL    53      22.570  86.640  -0.610  1.00  0.00            
ATOM    858 2HG2 VAL    53      21.250  87.470  -1.360  1.00  0.00            
ATOM    859 3HG2 VAL    53      21.360  85.670  -1.500  1.00  0.00            
ATOM    860  C   VAL    53      21.120  88.120  -4.310  1.00  0.00            
ATOM    861  O   VAL    53      21.470  89.090  -4.880  1.00  0.00            
ATOM    862  N   TYR    54      19.800  87.990  -3.930  1.00  0.00            
ATOM    863  H   TYR    54      19.470  87.120  -3.540  1.00  0.00            
ATOM    864  CA  TYR    54      18.830  89.100  -3.980  1.00  0.00            
ATOM    865  HA  TYR    54      19.290  90.040  -4.270  1.00  0.00            
ATOM    866  CB  TYR    54      17.760  88.800  -5.040  1.00  0.00            
ATOM    867  HB2 TYR    54      17.170  87.920  -4.770  1.00  0.00            
ATOM    868  HB3 TYR    54      17.040  89.620  -5.050  1.00  0.00            
ATOM    869  CG  TYR    54      18.380  88.600  -6.460  1.00  0.00            
ATOM    870  CD1 TYR    54      18.620  89.660  -7.350  1.00  0.00            
ATOM    871  HD1 TYR    54      18.190  90.560  -6.940  1.00  0.00            
ATOM    872  CE1 TYR    54      19.160  89.400  -8.630  1.00  0.00            
ATOM    873  HE1 TYR    54      19.230  90.210  -9.340  1.00  0.00            
ATOM    874  CZ  TYR    54      19.630  88.160  -8.970  1.00  0.00            
ATOM    875  OH  TYR    54      20.080  87.990 -10.200  1.00  0.00            
ATOM    876  HH  TYR    54      19.860  88.740 -10.750  1.00  0.00            
ATOM    877  CE2 TYR    54      19.450  87.100  -8.140  1.00  0.00            
ATOM    878  HE2 TYR    54      19.900  86.160  -8.420  1.00  0.00            
ATOM    879  CD2 TYR    54      18.740  87.350  -6.910  1.00  0.00            
ATOM    880  HD2 TYR    54      18.530  86.470  -6.310  1.00  0.00            
ATOM    881  C   TYR    54      18.160  89.310  -2.610  1.00  0.00            
ATOM    882  O   TYR    54      18.060  88.290  -1.850  1.00  0.00            
ATOM    883  N   VAL    55      17.690  90.510  -2.390  1.00  0.00            
ATOM    884  H   VAL    55      17.790  91.140  -3.170  1.00  0.00            
ATOM    885  CA  VAL    55      16.800  90.910  -1.250  1.00  0.00            
ATOM    886  HA  VAL    55      16.380  89.970  -0.890  1.00  0.00            
ATOM    887  CB  VAL    55      17.590  91.560  -0.080  1.00  0.00            
ATOM    888  HB  VAL    55      18.130  92.440  -0.440  1.00  0.00            
ATOM    889  CG1 VAL    55      16.600  92.060   0.960  1.00  0.00            
ATOM    890 1HG1 VAL    55      15.950  92.760   0.430  1.00  0.00            
ATOM    891 2HG1 VAL    55      16.110  91.200   1.410  1.00  0.00            
ATOM    892 3HG1 VAL    55      17.000  92.730   1.720  1.00  0.00            
ATOM    893  CG2 VAL    55      18.500  90.450   0.470  1.00  0.00            
ATOM    894 1HG2 VAL    55      19.390  90.350  -0.150  1.00  0.00            
ATOM    895 2HG2 VAL    55      18.880  90.790   1.430  1.00  0.00            
ATOM    896 3HG2 VAL    55      17.910  89.590   0.780  1.00  0.00            
ATOM    897  C   VAL    55      15.720  91.820  -1.790  1.00  0.00            
ATOM    898  O   VAL    55      15.950  92.560  -2.760  1.00  0.00            
ATOM    899  N   THR    56      14.460  91.610  -1.240  1.00  0.00            
ATOM    900  H   THR    56      14.360  90.790  -0.650  1.00  0.00            
ATOM    901  CA  THR    56      13.220  92.180  -1.630  1.00  0.00            
ATOM    902  HA  THR    56      13.550  93.070  -2.170  1.00  0.00            
ATOM    903  CB  THR    56      12.500  91.240  -2.590  1.00  0.00            
ATOM    904  HB  THR    56      12.170  90.350  -2.060  1.00  0.00            
ATOM    905  CG2 THR    56      11.300  91.900  -3.120  1.00  0.00            
ATOM    906 1HG2 THR    56      10.590  91.980  -2.300  1.00  0.00            
ATOM    907 2HG2 THR    56      11.570  92.870  -3.540  1.00  0.00            
ATOM    908 3HG2 THR    56      10.780  91.210  -3.780  1.00  0.00            
ATOM    909  OG1 THR    56      13.130  90.770  -3.720  1.00  0.00            
ATOM    910  HG1 THR    56      12.420  90.360  -4.210  1.00  0.00            
ATOM    911  C   THR    56      12.410  92.510  -0.360  1.00  0.00            
ATOM    912  O   THR    56      12.540  91.890   0.690  1.00  0.00            
ATOM    913  N   LEU    57      11.590  93.530  -0.390  1.00  0.00            
ATOM    914  H   LEU    57      11.520  94.080  -1.230  1.00  0.00            
ATOM    915  CA  LEU    57      10.550  93.780   0.570  1.00  0.00            
ATOM    916  HA  LEU    57      10.530  92.900   1.220  1.00  0.00            
ATOM    917  CB  LEU    57      10.900  95.030   1.360  1.00  0.00            
ATOM    918  HB2 LEU    57      11.810  94.760   1.880  1.00  0.00            
ATOM    919  HB3 LEU    57      11.200  95.880   0.760  1.00  0.00            
ATOM    920  CG  LEU    57       9.910  95.520   2.480  1.00  0.00            
ATOM    921  HG  LEU    57       9.070  96.090   2.100  1.00  0.00            
ATOM    922  CD1 LEU    57       9.420  94.450   3.340  1.00  0.00            
ATOM    923 1HD1 LEU    57      10.280  93.860   3.660  1.00  0.00            
ATOM    924 2HD1 LEU    57       8.810  94.930   4.100  1.00  0.00            
ATOM    925 3HD1 LEU    57       8.690  93.790   2.870  1.00  0.00            
ATOM    926  CD2 LEU    57      10.730  96.490   3.350  1.00  0.00            
ATOM    927 1HD2 LEU    57      11.730  96.170   3.650  1.00  0.00            
ATOM    928 2HD2 LEU    57      10.740  97.460   2.860  1.00  0.00            
ATOM    929 3HD2 LEU    57      10.220  96.540   4.320  1.00  0.00            
ATOM    930  C   LEU    57       9.250  93.870  -0.180  1.00  0.00            
ATOM    931  O   LEU    57       9.150  94.430  -1.280  1.00  0.00            
ATOM    932  N   THR    58       8.200  93.330   0.430  1.00  0.00            
ATOM    933  H   THR    58       8.330  92.940   1.360  1.00  0.00            
ATOM    934  CA  THR    58       6.840  93.290  -0.180  1.00  0.00            
ATOM    935  HA  THR    58       6.760  93.870  -1.100  1.00  0.00            
ATOM    936  CB  THR    58       6.500  91.790  -0.410  1.00  0.00            
ATOM    937  HB  THR    58       6.590  91.290   0.550  1.00  0.00            
ATOM    938  CG2 THR    58       5.060  91.760  -1.060  1.00  0.00            
ATOM    939 1HG2 THR    58       4.900  90.840  -1.620  1.00  0.00            
ATOM    940 2HG2 THR    58       4.550  91.750  -0.090  1.00  0.00            
ATOM    941 3HG2 THR    58       4.710  92.600  -1.660  1.00  0.00            
ATOM    942  OG1 THR    58       7.520  91.230  -1.250  1.00  0.00            
ATOM    943  HG1 THR    58       8.130  90.830  -0.630  1.00  0.00            
ATOM    944  C   THR    58       5.810  93.890   0.800  1.00  0.00            
ATOM    945  O   THR    58       5.960  93.760   2.030  1.00  0.00            
ATOM    946  N   CYS    59       4.750  94.440   0.250  1.00  0.00            
ATOM    947  H   CYS    59       4.760  94.400  -0.760  1.00  0.00            
ATOM    948  CA  CYS    59       3.540  94.800   0.920  1.00  0.00            
ATOM    949  HA  CYS    59       3.600  94.550   1.980  1.00  0.00            
ATOM    950  CB  CYS    59       3.350  96.320   0.860  1.00  0.00            
ATOM    951  HB2 CYS    59       4.190  96.820   1.340  1.00  0.00            
ATOM    952  HB3 CYS    59       3.190  96.580  -0.190  1.00  0.00            
ATOM    953  SG  CYS    59       1.910  96.760   1.840  1.00  0.00            
ATOM    954  HG  CYS    59       2.610  96.820   2.970  1.00  0.00            
ATOM    955  C   CYS    59       2.420  94.180   0.190  1.00  0.00            
ATOM    956  O   CYS    59       2.160  94.500  -0.970  1.00  0.00            
ATOM    957  N   ALA    60       1.640  93.330   0.940  1.00  0.00            
ATOM    958  H   ALA    60       1.850  93.270   1.930  1.00  0.00            
ATOM    959  CA  ALA    60       0.430  92.620   0.330  1.00  0.00            
ATOM    960  HA  ALA    60       0.250  93.230  -0.560  1.00  0.00            
ATOM    961  CB  ALA    60       0.990  91.300  -0.050  1.00  0.00            
ATOM    962  HB1 ALA    60       1.870  91.380  -0.690  1.00  0.00            
ATOM    963  HB2 ALA    60       1.250  90.710   0.820  1.00  0.00            
ATOM    964  HB3 ALA    60       0.220  90.710  -0.550  1.00  0.00            
ATOM    965  C   ALA    60      -0.830  92.390   1.230  1.00  0.00            
ATOM    966  O   ALA    60      -0.860  92.210   2.440  1.00  0.00            
ATOM    967  N   PHE    61      -1.950  92.350   0.490  1.00  0.00            
ATOM    968  H   PHE    61      -1.750  92.430  -0.490  1.00  0.00            
ATOM    969  CA  PHE    61      -3.240  91.950   1.050  1.00  0.00            
ATOM    970  HA  PHE    61      -3.280  92.060   2.130  1.00  0.00            
ATOM    971  CB  PHE    61      -4.270  92.790   0.300  1.00  0.00            
ATOM    972  HB2 PHE    61      -4.200  93.810   0.680  1.00  0.00            
ATOM    973  HB3 PHE    61      -4.050  92.660  -0.750  1.00  0.00            
ATOM    974  CG  PHE    61      -5.740  92.490   0.450  1.00  0.00            
ATOM    975  CD1 PHE    61      -6.570  93.260   1.350  1.00  0.00            
ATOM    976  HD1 PHE    61      -6.080  93.970   2.000  1.00  0.00            
ATOM    977  CE1 PHE    61      -7.940  93.040   1.480  1.00  0.00            
ATOM    978  HE1 PHE    61      -8.480  93.460   2.310  1.00  0.00            
ATOM    979  CZ  PHE    61      -8.560  91.960   0.810  1.00  0.00            
ATOM    980  HZ  PHE    61      -9.620  91.830   0.960  1.00  0.00            
ATOM    981  CE2 PHE    61      -7.790  91.260  -0.140  1.00  0.00            
ATOM    982  HE2 PHE    61      -8.320  90.610  -0.810  1.00  0.00            
ATOM    983  CD2 PHE    61      -6.400  91.550  -0.320  1.00  0.00            
ATOM    984  HD2 PHE    61      -5.880  91.040  -1.110  1.00  0.00            
ATOM    985  C   PHE    61      -3.410  90.470   0.890  1.00  0.00            
ATOM    986  O   PHE    61      -2.830  89.820   0.050  1.00  0.00            
ATOM    987  N   ARG    62      -4.270  89.890   1.770  1.00  0.00            
ATOM    988  H   ARG    62      -4.750  90.440   2.470  1.00  0.00            
ATOM    989  CA  ARG    62      -4.680  88.500   1.780  1.00  0.00            
ATOM    990  HA  ARG    62      -4.720  88.200   0.730  1.00  0.00            
ATOM    991  CB  ARG    62      -3.770  87.580   2.650  1.00  0.00            
ATOM    992  HB2 ARG    62      -4.140  86.580   2.860  1.00  0.00            
ATOM    993  HB3 ARG    62      -2.950  87.370   1.970  1.00  0.00            
ATOM    994  CG  ARG    62      -3.370  88.270   3.900  1.00  0.00            
ATOM    995  HG2 ARG    62      -2.720  89.120   3.740  1.00  0.00            
ATOM    996  HG3 ARG    62      -4.260  88.620   4.420  1.00  0.00            
ATOM    997  CD  ARG    62      -2.570  87.290   4.780  1.00  0.00            
ATOM    998  HD2 ARG    62      -3.140  86.410   5.070  1.00  0.00            
ATOM    999  HD3 ARG    62      -1.660  86.930   4.310  1.00  0.00            
ATOM   1000  NE  ARG    62      -2.270  87.920   6.070  1.00  0.00            
ATOM   1001  HE  ARG    62      -1.340  88.300   6.110  1.00  0.00            
ATOM   1002  CZ  ARG    62      -3.150  88.390   6.930  1.00  0.00            
ATOM   1003  NH1 ARG    62      -4.390  88.010   6.870  1.00  0.00            
ATOM   1004 1HH1 ARG    62      -4.710  87.410   6.120  1.00  0.00            
ATOM   1005 2HH1 ARG    62      -5.080  88.190   7.580  1.00  0.00            
ATOM   1006  NH2 ARG    62      -2.750  89.220   7.840  1.00  0.00            
ATOM   1007 1HH2 ARG    62      -1.780  89.490   7.830  1.00  0.00            
ATOM   1008 2HH2 ARG    62      -3.440  89.480   8.520  1.00  0.00            
ATOM   1009  C   ARG    62      -6.140  88.380   2.220  1.00  0.00            
ATOM   1010  O   ARG    62      -6.670  89.180   3.020  1.00  0.00            
ATOM   1011  N   TYR    63      -6.770  87.330   1.830  1.00  0.00            
ATOM   1012  H   TYR    63      -6.280  86.690   1.220  1.00  0.00            
ATOM   1013  CA  TYR    63      -8.090  86.890   2.220  1.00  0.00            
ATOM   1014  HA  TYR    63      -8.320  87.500   3.090  1.00  0.00            
ATOM   1015  CB  TYR    63      -9.040  87.400   1.060  1.00  0.00            
ATOM   1016  HB2 TYR    63      -8.960  88.460   0.830  1.00  0.00            
ATOM   1017  HB3 TYR    63      -8.720  86.900   0.150  1.00  0.00            
ATOM   1018  CG  TYR    63     -10.450  87.050   1.470  1.00  0.00            
ATOM   1019  CD1 TYR    63     -11.270  88.080   1.870  1.00  0.00            
ATOM   1020  HD1 TYR    63     -10.790  89.040   1.950  1.00  0.00            
ATOM   1021  CE1 TYR    63     -12.600  87.870   2.240  1.00  0.00            
ATOM   1022  HE1 TYR    63     -13.300  88.580   2.640  1.00  0.00            
ATOM   1023  CZ  TYR    63     -13.160  86.630   1.980  1.00  0.00            
ATOM   1024  OH  TYR    63     -14.480  86.430   2.230  1.00  0.00            
ATOM   1025  HH  TYR    63     -14.960  85.990   1.530  1.00  0.00            
ATOM   1026  CE2 TYR    63     -12.360  85.600   1.430  1.00  0.00            
ATOM   1027  HE2 TYR    63     -12.770  84.610   1.270  1.00  0.00            
ATOM   1028  CD2 TYR    63     -10.990  85.730   1.230  1.00  0.00            
ATOM   1029  HD2 TYR    63     -10.470  84.860   0.860  1.00  0.00            
ATOM   1030  C   TYR    63      -8.170  85.350   2.450  1.00  0.00            
ATOM   1031  O   TYR    63      -7.710  84.720   1.520  1.00  0.00            
ATOM   1032  N   GLY    64      -8.670  84.830   3.600  1.00  0.00            
ATOM   1033  H   GLY    64      -8.620  85.400   4.430  1.00  0.00            
ATOM   1034  CA  GLY    64      -8.640  83.400   3.830  1.00  0.00            
ATOM   1035  HA2 GLY    64      -9.570  83.100   4.290  1.00  0.00            
ATOM   1036  HA3 GLY    64      -8.470  82.840   2.900  1.00  0.00            
ATOM   1037  C   GLY    64      -7.540  82.990   4.820  1.00  0.00            
ATOM   1038  O   GLY    64      -7.610  83.520   5.960  1.00  0.00            
ATOM   1039  N   ARG    65      -6.550  82.110   4.470  1.00  0.00            
ATOM   1040  H   ARG    65      -6.620  81.560   3.620  1.00  0.00            
ATOM   1041  CA  ARG    65      -5.520  81.740   5.480  1.00  0.00            
ATOM   1042  HA  ARG    65      -6.060  81.420   6.370  1.00  0.00            
ATOM   1043  CB  ARG    65      -4.680  80.560   5.050  1.00  0.00            
ATOM   1044  HB2 ARG    65      -4.170  80.790   4.110  1.00  0.00            
ATOM   1045  HB3 ARG    65      -3.890  80.540   5.810  1.00  0.00            
ATOM   1046  CG  ARG    65      -5.390  79.190   4.950  1.00  0.00            
ATOM   1047  HG2 ARG    65      -5.960  78.990   5.860  1.00  0.00            
ATOM   1048  HG3 ARG    65      -6.080  79.260   4.110  1.00  0.00            
ATOM   1049  CD  ARG    65      -4.410  78.070   4.590  1.00  0.00            
ATOM   1050  HD2 ARG    65      -4.950  77.170   4.300  1.00  0.00            
ATOM   1051  HD3 ARG    65      -3.830  78.470   3.760  1.00  0.00            
ATOM   1052  NE  ARG    65      -3.480  77.840   5.730  1.00  0.00            
ATOM   1053  HE  ARG    65      -3.820  78.240   6.590  1.00  0.00            
ATOM   1054  CZ  ARG    65      -2.500  76.950   5.870  1.00  0.00            
ATOM   1055  NH1 ARG    65      -2.010  76.200   4.950  1.00  0.00            
ATOM   1056 1HH1 ARG    65      -2.440  76.310   4.040  1.00  0.00            
ATOM   1057 2HH1 ARG    65      -1.280  75.530   5.160  1.00  0.00            
ATOM   1058  NH2 ARG    65      -1.950  76.860   7.060  1.00  0.00            
ATOM   1059 1HH2 ARG    65      -2.130  77.580   7.740  1.00  0.00            
ATOM   1060 2HH2 ARG    65      -1.040  76.420   7.080  1.00  0.00            
ATOM   1061  C   ARG    65      -4.730  82.950   5.960  1.00  0.00            
ATOM   1062  O   ARG    65      -4.640  83.910   5.170  1.00  0.00            
ATOM   1063  N   GLU    66      -4.310  82.880   7.230  1.00  0.00            
ATOM   1064  H   GLU    66      -4.280  81.970   7.670  1.00  0.00            
ATOM   1065  CA  GLU    66      -3.860  84.010   7.980  1.00  0.00            
ATOM   1066  HA  GLU    66      -4.520  84.830   7.690  1.00  0.00            
ATOM   1067  CB  GLU    66      -3.990  83.740   9.490  1.00  0.00            
ATOM   1068  HB2 GLU    66      -4.460  84.640   9.870  1.00  0.00            
ATOM   1069  HB3 GLU    66      -4.750  82.990   9.730  1.00  0.00            
ATOM   1070  CG  GLU    66      -2.760  83.470  10.330  1.00  0.00            
ATOM   1071  HG2 GLU    66      -2.260  84.430  10.370  1.00  0.00            
ATOM   1072  HG3 GLU    66      -3.070  83.190  11.340  1.00  0.00            
ATOM   1073  CD  GLU    66      -1.880  82.250   9.910  1.00  0.00            
ATOM   1074  OE1 GLU    66      -0.650  82.320   9.990  1.00  0.00            
ATOM   1075  OE2 GLU    66      -2.440  81.180   9.540  1.00  0.00            
ATOM   1076  C   GLU    66      -2.490  84.590   7.450  1.00  0.00            
ATOM   1077  O   GLU    66      -2.020  85.560   8.090  1.00  0.00            
ATOM   1078  N   ASP    67      -1.730  83.950   6.520  1.00  0.00            
ATOM   1079  H   ASP    67      -2.180  83.240   5.980  1.00  0.00            
ATOM   1080  CA  ASP    67      -0.370  84.240   6.150  1.00  0.00            
ATOM   1081  HA  ASP    67      -0.180  85.300   6.350  1.00  0.00            
ATOM   1082  CB  ASP    67       0.630  83.420   6.950  1.00  0.00            
ATOM   1083  HB2 ASP    67       0.370  83.370   8.000  1.00  0.00            
ATOM   1084  HB3 ASP    67       0.610  82.350   6.720  1.00  0.00            
ATOM   1085  CG  ASP    67       2.080  83.830   6.720  1.00  0.00            
ATOM   1086  OD1 ASP    67       2.350  84.830   6.010  1.00  0.00            
ATOM   1087  OD2 ASP    67       3.000  83.160   7.260  1.00  0.00            
ATOM   1088  C   ASP    67      -0.180  84.110   4.580  1.00  0.00            
ATOM   1089  O   ASP    67      -0.870  83.260   4.020  1.00  0.00            
ATOM   1090  N   LEU    68       0.670  84.910   3.940  1.00  0.00            
ATOM   1091  H   LEU    68       1.420  85.310   4.480  1.00  0.00            
ATOM   1092  CA  LEU    68       0.810  85.130   2.460  1.00  0.00            
ATOM   1093  HA  LEU    68      -0.190  85.340   2.100  1.00  0.00            
ATOM   1094  CB  LEU    68       1.760  86.350   2.310  1.00  0.00            
ATOM   1095  HB2 LEU    68       2.710  85.960   2.680  1.00  0.00            
ATOM   1096  HB3 LEU    68       1.950  86.570   1.260  1.00  0.00            
ATOM   1097  CG  LEU    68       1.350  87.630   3.040  1.00  0.00            
ATOM   1098  HG  LEU    68       1.250  87.450   4.110  1.00  0.00            
ATOM   1099  CD1 LEU    68       2.390  88.720   2.880  1.00  0.00            
ATOM   1100 1HD1 LEU    68       2.470  88.980   1.830  1.00  0.00            
ATOM   1101 2HD1 LEU    68       2.110  89.620   3.430  1.00  0.00            
ATOM   1102 3HD1 LEU    68       3.250  88.320   3.430  1.00  0.00            
ATOM   1103  CD2 LEU    68       0.100  88.230   2.440  1.00  0.00            
ATOM   1104 1HD2 LEU    68      -0.660  87.460   2.370  1.00  0.00            
ATOM   1105 2HD2 LEU    68      -0.260  89.100   2.990  1.00  0.00            
ATOM   1106 3HD2 LEU    68       0.210  88.620   1.430  1.00  0.00            
ATOM   1107  C   LEU    68       1.430  83.950   1.710  1.00  0.00            
ATOM   1108  O   LEU    68       1.360  83.970   0.480  1.00  0.00            
ATOM   1109  N   ASP    69       2.150  83.110   2.490  1.00  0.00            
ATOM   1110  H   ASP    69       2.190  83.290   3.480  1.00  0.00            
ATOM   1111  CA  ASP    69       3.010  82.100   1.890  1.00  0.00            
ATOM   1112  HA  ASP    69       2.920  82.130   0.810  1.00  0.00            
ATOM   1113  CB  ASP    69       4.490  82.290   2.290  1.00  0.00            
ATOM   1114  HB2 ASP    69       4.800  83.290   1.990  1.00  0.00            
ATOM   1115  HB3 ASP    69       4.560  82.240   3.380  1.00  0.00            
ATOM   1116  CG  ASP    69       5.530  81.360   1.650  1.00  0.00            
ATOM   1117  OD1 ASP    69       6.230  80.630   2.450  1.00  0.00            
ATOM   1118  OD2 ASP    69       5.710  81.370   0.440  1.00  0.00            
ATOM   1119  C   ASP    69       2.600  80.680   2.190  1.00  0.00            
ATOM   1120  O   ASP    69       2.960  79.790   1.400  1.00  0.00            
ATOM   1121  N   VAL    70       1.840  80.400   3.270  1.00  0.00            
ATOM   1122  H   VAL    70       1.410  81.160   3.770  1.00  0.00            
ATOM   1123  CA  VAL    70       1.250  79.100   3.510  1.00  0.00            
ATOM   1124  HA  VAL    70       2.060  78.380   3.550  1.00  0.00            
ATOM   1125  CB  VAL    70       0.590  78.850   4.900  1.00  0.00            
ATOM   1126  HB  VAL    70       0.130  77.870   4.890  1.00  0.00            
ATOM   1127  CG1 VAL    70       1.650  78.870   5.950  1.00  0.00            
ATOM   1128 1HG1 VAL    70       2.240  77.970   5.810  1.00  0.00            
ATOM   1129 2HG1 VAL    70       2.060  79.880   5.900  1.00  0.00            
ATOM   1130 3HG1 VAL    70       1.220  78.830   6.950  1.00  0.00            
ATOM   1131  CG2 VAL    70      -0.610  79.860   5.190  1.00  0.00            
ATOM   1132 1HG2 VAL    70      -1.400  79.690   4.460  1.00  0.00            
ATOM   1133 2HG2 VAL    70      -1.020  79.650   6.190  1.00  0.00            
ATOM   1134 3HG2 VAL    70      -0.280  80.890   5.080  1.00  0.00            
ATOM   1135  C   VAL    70       0.310  78.670   2.400  1.00  0.00            
ATOM   1136  O   VAL    70      -0.340  79.510   1.760  1.00  0.00            
ATOM   1137  N   LEU    71       0.150  77.300   2.220  1.00  0.00            
ATOM   1138  H   LEU    71       0.610  76.630   2.820  1.00  0.00            
ATOM   1139  CA  LEU    71      -0.480  76.710   1.050  1.00  0.00            
ATOM   1140  HA  LEU    71      -0.290  77.410   0.240  1.00  0.00            
ATOM   1141  CB  LEU    71       0.080  75.310   0.890  1.00  0.00            
ATOM   1142  HB2 LEU    71      -0.180  74.770   1.800  1.00  0.00            
ATOM   1143  HB3 LEU    71      -0.350  74.760   0.050  1.00  0.00            
ATOM   1144  CG  LEU    71       1.630  75.470   0.700  1.00  0.00            
ATOM   1145  HG  LEU    71       2.070  76.160   1.420  1.00  0.00            
ATOM   1146  CD1 LEU    71       2.270  74.100   1.160  1.00  0.00            
ATOM   1147 1HD1 LEU    71       3.350  74.110   1.060  1.00  0.00            
ATOM   1148 2HD1 LEU    71       2.000  73.840   2.180  1.00  0.00            
ATOM   1149 3HD1 LEU    71       1.860  73.380   0.440  1.00  0.00            
ATOM   1150  CD2 LEU    71       1.970  75.860  -0.730  1.00  0.00            
ATOM   1151 1HD2 LEU    71       1.730  75.010  -1.360  1.00  0.00            
ATOM   1152 2HD2 LEU    71       1.370  76.710  -1.060  1.00  0.00            
ATOM   1153 3HD2 LEU    71       3.020  76.090  -0.850  1.00  0.00            
ATOM   1154  C   LEU    71      -2.060  76.580   1.150  1.00  0.00            
ATOM   1155  O   LEU    71      -2.630  76.390   2.260  1.00  0.00            
ATOM   1156  N   GLY    72      -2.800  76.660  -0.050  1.00  0.00            
ATOM   1157  H   GLY    72      -2.300  76.580  -0.920  1.00  0.00            
ATOM   1158  CA  GLY    72      -4.270  76.830  -0.020  1.00  0.00            
ATOM   1159  HA2 GLY    72      -4.780  76.690  -0.970  1.00  0.00            
ATOM   1160  HA3 GLY    72      -4.590  76.020   0.640  1.00  0.00            
ATOM   1161  C   GLY    72      -4.700  78.120   0.600  1.00  0.00            
ATOM   1162  O   GLY    72      -5.790  78.140   1.100  1.00  0.00            
ATOM   1163  N   LEU    73      -3.930  79.180   0.490  1.00  0.00            
ATOM   1164  H   LEU    73      -3.030  79.080   0.050  1.00  0.00            
ATOM   1165  CA  LEU    73      -4.480  80.560   0.590  1.00  0.00            
ATOM   1166  HA  LEU    73      -5.080  80.670   1.490  1.00  0.00            
ATOM   1167  CB  LEU    73      -3.270  81.520   0.720  1.00  0.00            
ATOM   1168  HB2 LEU    73      -2.810  81.310   1.680  1.00  0.00            
ATOM   1169  HB3 LEU    73      -2.610  81.210  -0.100  1.00  0.00            
ATOM   1170  CG  LEU    73      -3.610  83.050   0.500  1.00  0.00            
ATOM   1171  HG  LEU    73      -4.280  83.190  -0.340  1.00  0.00            
ATOM   1172  CD1 LEU    73      -4.310  83.640   1.750  1.00  0.00            
ATOM   1173 1HD1 LEU    73      -4.570  84.690   1.680  1.00  0.00            
ATOM   1174 2HD1 LEU    73      -5.310  83.200   1.750  1.00  0.00            
ATOM   1175 3HD1 LEU    73      -3.770  83.430   2.680  1.00  0.00            
ATOM   1176  CD2 LEU    73      -2.400  83.980   0.290  1.00  0.00            
ATOM   1177 1HD2 LEU    73      -1.720  83.560  -0.450  1.00  0.00            
ATOM   1178 2HD2 LEU    73      -2.870  84.960   0.130  1.00  0.00            
ATOM   1179 3HD2 LEU    73      -1.840  84.120   1.210  1.00  0.00            
ATOM   1180  C   LEU    73      -5.490  80.930  -0.530  1.00  0.00            
ATOM   1181  O   LEU    73      -5.300  80.620  -1.700  1.00  0.00            
ATOM   1182  N   THR    74      -6.590  81.650  -0.160  1.00  0.00            
ATOM   1183  H   THR    74      -6.660  81.830   0.830  1.00  0.00            
ATOM   1184  CA  THR    74      -7.700  81.950  -1.100  1.00  0.00            
ATOM   1185  HA  THR    74      -7.820  81.160  -1.840  1.00  0.00            
ATOM   1186  CB  THR    74      -9.010  82.190  -0.370  1.00  0.00            
ATOM   1187  HB  THR    74      -8.920  82.910   0.450  1.00  0.00            
ATOM   1188  CG2 THR    74     -10.130  82.730  -1.280  1.00  0.00            
ATOM   1189 1HG2 THR    74     -10.300  81.980  -2.050  1.00  0.00            
ATOM   1190 2HG2 THR    74     -11.070  82.840  -0.740  1.00  0.00            
ATOM   1191 3HG2 THR    74     -10.000  83.720  -1.700  1.00  0.00            
ATOM   1192  OG1 THR    74      -9.500  80.960   0.160  1.00  0.00            
ATOM   1193  HG1 THR    74      -8.760  80.570   0.650  1.00  0.00            
ATOM   1194  C   THR    74      -7.360  83.080  -1.950  1.00  0.00            
ATOM   1195  O   THR    74      -7.450  82.960  -3.130  1.00  0.00            
ATOM   1196  N   PHE    75      -7.030  84.280  -1.430  1.00  0.00            
ATOM   1197  H   PHE    75      -7.090  84.310  -0.420  1.00  0.00            
ATOM   1198  CA  PHE    75      -6.530  85.350  -2.380  1.00  0.00            
ATOM   1199  HA  PHE    75      -6.140  84.870  -3.280  1.00  0.00            
ATOM   1200  CB  PHE    75      -7.700  86.230  -2.860  1.00  0.00            
ATOM   1201  HB2 PHE    75      -8.410  85.600  -3.390  1.00  0.00            
ATOM   1202  HB3 PHE    75      -8.180  86.700  -2.000  1.00  0.00            
ATOM   1203  CG  PHE    75      -7.320  87.320  -3.810  1.00  0.00            
ATOM   1204  CD1 PHE    75      -6.800  86.910  -5.050  1.00  0.00            
ATOM   1205  HD1 PHE    75      -6.700  85.870  -5.320  1.00  0.00            
ATOM   1206  CE1 PHE    75      -6.450  87.950  -6.000  1.00  0.00            
ATOM   1207  HE1 PHE    75      -6.110  87.750  -7.010  1.00  0.00            
ATOM   1208  CZ  PHE    75      -6.510  89.270  -5.650  1.00  0.00            
ATOM   1209  HZ  PHE    75      -6.390  90.020  -6.430  1.00  0.00            
ATOM   1210  CE2 PHE    75      -6.920  89.720  -4.360  1.00  0.00            
ATOM   1211  HE2 PHE    75      -7.040  90.760  -4.110  1.00  0.00            
ATOM   1212  CD2 PHE    75      -7.280  88.690  -3.470  1.00  0.00            
ATOM   1213  HD2 PHE    75      -7.570  88.850  -2.450  1.00  0.00            
ATOM   1214  C   PHE    75      -5.360  86.160  -1.840  1.00  0.00            
ATOM   1215  O   PHE    75      -5.270  86.300  -0.620  1.00  0.00            
ATOM   1216  N   ARG    76      -4.530  86.780  -2.690  1.00  0.00            
ATOM   1217  H   ARG    76      -4.590  86.370  -3.610  1.00  0.00            
ATOM   1218  CA  ARG    76      -3.580  87.830  -2.310  1.00  0.00            
ATOM   1219  HA  ARG    76      -4.000  88.410  -1.490  1.00  0.00            
ATOM   1220  CB  ARG    76      -2.260  87.280  -1.890  1.00  0.00            
ATOM   1221  HB2 ARG    76      -1.590  88.130  -1.820  1.00  0.00            
ATOM   1222  HB3 ARG    76      -2.440  86.820  -0.920  1.00  0.00            
ATOM   1223  CG  ARG    76      -1.740  86.190  -2.770  1.00  0.00            
ATOM   1224  HG2 ARG    76      -2.520  85.430  -2.680  1.00  0.00            
ATOM   1225  HG3 ARG    76      -1.630  86.540  -3.800  1.00  0.00            
ATOM   1226  CD  ARG    76      -0.410  85.680  -2.300  1.00  0.00            
ATOM   1227  HD2 ARG    76      -0.370  85.300  -1.280  1.00  0.00            
ATOM   1228  HD3 ARG    76      -0.100  84.850  -2.940  1.00  0.00            
ATOM   1229  NE  ARG    76       0.580  86.640  -2.520  1.00  0.00            
ATOM   1230  HE  ARG    76       0.240  87.400  -3.090  1.00  0.00            
ATOM   1231  CZ  ARG    76       1.890  86.610  -2.210  1.00  0.00            
ATOM   1232  NH1 ARG    76       2.360  85.550  -1.650  1.00  0.00            
ATOM   1233 1HH1 ARG    76       1.660  84.850  -1.470  1.00  0.00            
ATOM   1234 2HH1 ARG    76       3.230  85.530  -1.130  1.00  0.00            
ATOM   1235  NH2 ARG    76       2.720  87.610  -2.520  1.00  0.00            
ATOM   1236 1HH2 ARG    76       2.530  88.520  -2.910  1.00  0.00            
ATOM   1237 2HH2 ARG    76       3.690  87.530  -2.240  1.00  0.00            
ATOM   1238  C   ARG    76      -3.400  88.830  -3.470  1.00  0.00            
ATOM   1239  O   ARG    76      -3.690  88.530  -4.620  1.00  0.00            
ATOM   1240  N   LYS    77      -2.920  90.000  -3.000  1.00  0.00            
ATOM   1241  H   LYS    77      -2.630  90.130  -2.040  1.00  0.00            
ATOM   1242  CA  LYS    77      -2.470  91.020  -3.920  1.00  0.00            
ATOM   1243  HA  LYS    77      -2.070  90.510  -4.800  1.00  0.00            
ATOM   1244  CB  LYS    77      -3.700  91.860  -4.280  1.00  0.00            
ATOM   1245  HB2 LYS    77      -4.490  91.190  -4.610  1.00  0.00            
ATOM   1246  HB3 LYS    77      -3.940  92.370  -3.350  1.00  0.00            
ATOM   1247  CG  LYS    77      -3.390  92.810  -5.410  1.00  0.00            
ATOM   1248  HG2 LYS    77      -2.350  93.120  -5.360  1.00  0.00            
ATOM   1249  HG3 LYS    77      -3.500  92.190  -6.300  1.00  0.00            
ATOM   1250  CD  LYS    77      -4.420  93.960  -5.510  1.00  0.00            
ATOM   1251  HD2 LYS    77      -5.400  93.470  -5.520  1.00  0.00            
ATOM   1252  HD3 LYS    77      -4.450  94.540  -4.590  1.00  0.00            
ATOM   1253  CE  LYS    77      -4.230  94.890  -6.690  1.00  0.00            
ATOM   1254  HE2 LYS    77      -4.420  94.300  -7.590  1.00  0.00            
ATOM   1255  HE3 LYS    77      -4.970  95.690  -6.640  1.00  0.00            
ATOM   1256  NZ  LYS    77      -2.910  95.460  -6.730  1.00  0.00            
ATOM   1257  HZ1 LYS    77      -2.690  95.930  -5.860  1.00  0.00            
ATOM   1258  HZ2 LYS    77      -2.260  94.750  -7.020  1.00  0.00            
ATOM   1259  HZ3 LYS    77      -2.870  96.170  -7.450  1.00  0.00            
ATOM   1260  C   LYS    77      -1.260  91.820  -3.380  1.00  0.00            
ATOM   1261  O   LYS    77      -1.360  92.480  -2.350  1.00  0.00            
ATOM   1262  N   ASP    78      -0.130  91.890  -4.050  1.00  0.00            
ATOM   1263  H   ASP    78       0.010  91.230  -4.810  1.00  0.00            
ATOM   1264  CA  ASP    78       0.930  92.780  -3.630  1.00  0.00            
ATOM   1265  HA  ASP    78       1.030  92.770  -2.550  1.00  0.00            
ATOM   1266  CB  ASP    78       2.270  92.360  -4.230  1.00  0.00            
ATOM   1267  HB2 ASP    78       2.670  93.040  -4.980  1.00  0.00            
ATOM   1268  HB3 ASP    78       3.010  92.720  -3.520  1.00  0.00            
ATOM   1269  CG  ASP    78       2.550  90.850  -4.460  1.00  0.00            
ATOM   1270  OD1 ASP    78       2.960  90.510  -5.640  1.00  0.00            
ATOM   1271  OD2 ASP    78       2.040  90.010  -3.710  1.00  0.00            
ATOM   1272  C   ASP    78       0.540  94.210  -4.010  1.00  0.00            
ATOM   1273  O   ASP    78       0.440  94.550  -5.230  1.00  0.00            
ATOM   1274  N   LEU    79       0.470  95.060  -3.040  1.00  0.00            
ATOM   1275  H   LEU    79       0.590  94.680  -2.120  1.00  0.00            
ATOM   1276  CA  LEU    79       0.290  96.500  -3.150  1.00  0.00            
ATOM   1277  HA  LEU    79      -0.280  96.740  -4.050  1.00  0.00            
ATOM   1278  CB  LEU    79      -0.410  96.970  -1.860  1.00  0.00            
ATOM   1279  HB2 LEU    79       0.300  97.220  -1.070  1.00  0.00            
ATOM   1280  HB3 LEU    79      -0.830  97.940  -2.150  1.00  0.00            
ATOM   1281  CG  LEU    79      -1.460  96.040  -1.180  1.00  0.00            
ATOM   1282  HG  LEU    79      -0.990  95.110  -0.860  1.00  0.00            
ATOM   1283  CD1 LEU    79      -2.060  96.650   0.040  1.00  0.00            
ATOM   1284 1HD1 LEU    79      -2.990  96.220   0.420  1.00  0.00            
ATOM   1285 2HD1 LEU    79      -1.300  96.540   0.810  1.00  0.00            
ATOM   1286 3HD1 LEU    79      -2.250  97.720  -0.040  1.00  0.00            
ATOM   1287  CD2 LEU    79      -2.550  95.740  -2.060  1.00  0.00            
ATOM   1288 1HD2 LEU    79      -2.290  95.170  -2.950  1.00  0.00            
ATOM   1289 2HD2 LEU    79      -3.390  95.230  -1.590  1.00  0.00            
ATOM   1290 3HD2 LEU    79      -2.830  96.730  -2.430  1.00  0.00            
ATOM   1291  C   LEU    79       1.600  97.260  -3.330  1.00  0.00            
ATOM   1292  O   LEU    79       1.530  98.460  -3.730  1.00  0.00            
ATOM   1293  N   PHE    80       2.710  96.630  -2.970  1.00  0.00            
ATOM   1294  H   PHE    80       2.510  95.770  -2.490  1.00  0.00            
ATOM   1295  CA  PHE    80       4.060  97.140  -3.190  1.00  0.00            
ATOM   1296  HA  PHE    80       4.120  97.610  -4.170  1.00  0.00            
ATOM   1297  CB  PHE    80       4.340  98.340  -2.250  1.00  0.00            
ATOM   1298  HB2 PHE    80       3.930  99.210  -2.760  1.00  0.00            
ATOM   1299  HB3 PHE    80       3.660  98.230  -1.400  1.00  0.00            
ATOM   1300  CG  PHE    80       5.810  98.490  -1.830  1.00  0.00            
ATOM   1301  CD1 PHE    80       6.630  99.400  -2.560  1.00  0.00            
ATOM   1302  HD1 PHE    80       6.160 100.050  -3.280  1.00  0.00            
ATOM   1303  CE1 PHE    80       7.990  99.500  -2.130  1.00  0.00            
ATOM   1304  HE1 PHE    80       8.580 100.340  -2.460  1.00  0.00            
ATOM   1305  CZ  PHE    80       8.500  98.670  -1.100  1.00  0.00            
ATOM   1306  HZ  PHE    80       9.530  98.680  -0.790  1.00  0.00            
ATOM   1307  CE2 PHE    80       7.660  97.760  -0.450  1.00  0.00            
ATOM   1308  HE2 PHE    80       8.130  97.100   0.280  1.00  0.00            
ATOM   1309  CD2 PHE    80       6.330  97.670  -0.760  1.00  0.00            
ATOM   1310  HD2 PHE    80       5.720  96.810  -0.520  1.00  0.00            
ATOM   1311  C   PHE    80       5.050  95.990  -3.100  1.00  0.00            
ATOM   1312  O   PHE    80       4.970  95.020  -2.410  1.00  0.00            
ATOM   1313  N   VAL    81       6.140  96.180  -3.870  1.00  0.00            
ATOM   1314  H   VAL    81       6.150  97.010  -4.440  1.00  0.00            
ATOM   1315  CA  VAL    81       7.430  95.470  -3.840  1.00  0.00            
ATOM   1316  HA  VAL    81       7.480  95.030  -2.840  1.00  0.00            
ATOM   1317  CB  VAL    81       7.430  94.380  -4.830  1.00  0.00            
ATOM   1318  HB  VAL    81       7.160  94.720  -5.820  1.00  0.00            
ATOM   1319  CG1 VAL    81       8.790  93.700  -4.900  1.00  0.00            
ATOM   1320 1HG1 VAL    81       9.650  94.350  -5.060  1.00  0.00            
ATOM   1321 2HG1 VAL    81       8.980  93.300  -3.910  1.00  0.00            
ATOM   1322 3HG1 VAL    81       8.900  92.810  -5.520  1.00  0.00            
ATOM   1323  CG2 VAL    81       6.570  93.160  -4.460  1.00  0.00            
ATOM   1324 1HG2 VAL    81       6.470  92.580  -5.370  1.00  0.00            
ATOM   1325 2HG2 VAL    81       7.010  92.640  -3.610  1.00  0.00            
ATOM   1326 3HG2 VAL    81       5.630  93.540  -4.050  1.00  0.00            
ATOM   1327  C   VAL    81       8.600  96.400  -4.130  1.00  0.00            
ATOM   1328  O   VAL    81       8.660  97.010  -5.170  1.00  0.00            
ATOM   1329  N   ALA    82       9.630  96.320  -3.260  1.00  0.00            
ATOM   1330  H   ALA    82       9.530  95.760  -2.420  1.00  0.00            
ATOM   1331  CA  ALA    82      10.940  96.950  -3.540  1.00  0.00            
ATOM   1332  HA  ALA    82      10.860  97.310  -4.570  1.00  0.00            
ATOM   1333  CB  ALA    82      11.220  98.200  -2.680  1.00  0.00            
ATOM   1334  HB1 ALA    82      10.540  99.030  -2.880  1.00  0.00            
ATOM   1335  HB2 ALA    82      11.220  97.980  -1.620  1.00  0.00            
ATOM   1336  HB3 ALA    82      12.180  98.550  -3.050  1.00  0.00            
ATOM   1337  C   ALA    82      12.140  95.950  -3.430  1.00  0.00            
ATOM   1338  O   ALA    82      12.240  95.250  -2.390  1.00  0.00            
ATOM   1339  N   ASN    83      12.900  95.770  -4.520  1.00  0.00            
ATOM   1340  H   ASN    83      12.840  96.400  -5.310  1.00  0.00            
ATOM   1341  CA  ASN    83      14.000  94.810  -4.680  1.00  0.00            
ATOM   1342  HA  ASN    83      14.070  94.120  -3.840  1.00  0.00            
ATOM   1343  CB  ASN    83      13.690  94.000  -5.950  1.00  0.00            
ATOM   1344  HB2 ASN    83      12.690  93.590  -5.830  1.00  0.00            
ATOM   1345  HB3 ASN    83      13.620  94.730  -6.760  1.00  0.00            
ATOM   1346  CG  ASN    83      14.780  92.990  -6.350  1.00  0.00            
ATOM   1347  OD1 ASN    83      15.420  93.220  -7.360  1.00  0.00            
ATOM   1348  ND2 ASN    83      15.170  91.970  -5.700  1.00  0.00            
ATOM   1349 1HD2 ASN    83      15.850  91.370  -6.140  1.00  0.00            
ATOM   1350 2HD2 ASN    83      14.830  91.750  -4.770  1.00  0.00            
ATOM   1351  C   ASN    83      15.330  95.500  -4.880  1.00  0.00            
ATOM   1352  O   ASN    83      15.300  96.610  -5.390  1.00  0.00            
ATOM   1353  N   VAL    84      16.460  94.840  -4.540  1.00  0.00            
ATOM   1354  H   VAL    84      16.340  93.910  -4.170  1.00  0.00            
ATOM   1355  CA  VAL    84      17.810  95.180  -4.990  1.00  0.00            
ATOM   1356  HA  VAL    84      17.760  95.980  -5.730  1.00  0.00            
ATOM   1357  CB  VAL    84      18.700  95.700  -3.910  1.00  0.00            
ATOM   1358  HB  VAL    84      19.690  95.590  -4.360  1.00  0.00            
ATOM   1359  CG1 VAL    84      18.420  97.160  -3.620  1.00  0.00            
ATOM   1360 1HG1 VAL    84      17.480  97.200  -3.060  1.00  0.00            
ATOM   1361 2HG1 VAL    84      19.200  97.550  -2.970  1.00  0.00            
ATOM   1362 3HG1 VAL    84      18.290  97.740  -4.540  1.00  0.00            
ATOM   1363  CG2 VAL    84      18.650  94.730  -2.710  1.00  0.00            
ATOM   1364 1HG2 VAL    84      17.690  94.790  -2.190  1.00  0.00            
ATOM   1365 2HG2 VAL    84      18.740  93.730  -3.130  1.00  0.00            
ATOM   1366 3HG2 VAL    84      19.480  94.990  -2.060  1.00  0.00            
ATOM   1367  C   VAL    84      18.460  94.110  -5.860  1.00  0.00            
ATOM   1368  O   VAL    84      18.270  92.930  -5.440  1.00  0.00            
ATOM   1369  N   GLN    85      19.030  94.440  -7.020  1.00  0.00            
ATOM   1370  H   GLN    85      19.120  95.410  -7.310  1.00  0.00            
ATOM   1371  CA  GLN    85      19.540  93.500  -7.990  1.00  0.00            
ATOM   1372  HA  GLN    85      19.000  92.570  -7.790  1.00  0.00            
ATOM   1373  CB  GLN    85      19.140  93.970  -9.390  1.00  0.00            
ATOM   1374  HB2 GLN    85      19.730  94.840  -9.670  1.00  0.00            
ATOM   1375  HB3 GLN    85      19.420  93.210 -10.130  1.00  0.00            
ATOM   1376  CG  GLN    85      17.760  94.150  -9.760  1.00  0.00            
ATOM   1377  HG2 GLN    85      17.300  93.170  -9.910  1.00  0.00            
ATOM   1378  HG3 GLN    85      17.170  94.580  -8.950  1.00  0.00            
ATOM   1379  CD  GLN    85      17.540  95.010 -10.940  1.00  0.00            
ATOM   1380  OE1 GLN    85      17.520  94.520 -12.110  1.00  0.00            
ATOM   1381  NE2 GLN    85      17.510  96.330 -10.700  1.00  0.00            
ATOM   1382 1HE2 GLN    85      17.240  96.960 -11.450  1.00  0.00            
ATOM   1383 2HE2 GLN    85      17.630  96.730  -9.780  1.00  0.00            
ATOM   1384  C   GLN    85      21.100  93.270  -7.920  1.00  0.00            
ATOM   1385  O   GLN    85      21.620  92.430  -8.630  1.00  0.00            
ATOM   1386  N   SER    86      21.780  94.070  -7.140  1.00  0.00            
ATOM   1387  H   SER    86      21.310  94.790  -6.600  1.00  0.00            
ATOM   1388  CA  SER    86      23.230  94.040  -6.880  1.00  0.00            
ATOM   1389  HA  SER    86      23.620  93.040  -6.690  1.00  0.00            
ATOM   1390  CB  SER    86      23.900  94.500  -8.150  1.00  0.00            
ATOM   1391  HB2 SER    86      23.340  94.030  -8.960  1.00  0.00            
ATOM   1392  HB3 SER    86      23.910  95.580  -8.310  1.00  0.00            
ATOM   1393  OG  SER    86      25.310  94.220  -8.170  1.00  0.00            
ATOM   1394  HG  SER    86      25.610  93.720  -7.400  1.00  0.00            
ATOM   1395  C   SER    86      23.800  94.830  -5.740  1.00  0.00            
ATOM   1396  O   SER    86      23.020  95.610  -5.150  1.00  0.00            
ATOM   1397  N   PHE    87      25.010  94.630  -5.240  1.00  0.00            
ATOM   1398  H   PHE    87      25.640  93.920  -5.580  1.00  0.00            
ATOM   1399  CA  PHE    87      25.550  95.170  -4.020  1.00  0.00            
ATOM   1400  HA  PHE    87      25.020  96.030  -3.600  1.00  0.00            
ATOM   1401  CB  PHE    87      25.330  94.080  -2.930  1.00  0.00            
ATOM   1402  HB2 PHE    87      25.910  93.200  -3.200  1.00  0.00            
ATOM   1403  HB3 PHE    87      25.770  94.400  -1.990  1.00  0.00            
ATOM   1404  CG  PHE    87      23.950  93.590  -2.570  1.00  0.00            
ATOM   1405  CD1 PHE    87      23.410  92.440  -3.250  1.00  0.00            
ATOM   1406  HD1 PHE    87      23.990  91.830  -3.920  1.00  0.00            
ATOM   1407  CE1 PHE    87      22.120  91.930  -2.920  1.00  0.00            
ATOM   1408  HE1 PHE    87      21.650  91.130  -3.480  1.00  0.00            
ATOM   1409  CZ  PHE    87      21.480  92.500  -1.780  1.00  0.00            
ATOM   1410  HZ  PHE    87      20.500  92.140  -1.490  1.00  0.00            
ATOM   1411  CE2 PHE    87      22.010  93.580  -1.120  1.00  0.00            
ATOM   1412  HE2 PHE    87      21.500  93.990  -0.260  1.00  0.00            
ATOM   1413  CD2 PHE    87      23.210  94.190  -1.530  1.00  0.00            
ATOM   1414  HD2 PHE    87      23.580  95.030  -0.960  1.00  0.00            
ATOM   1415  C   PHE    87      27.000  95.610  -4.270  1.00  0.00            
ATOM   1416  O   PHE    87      27.860  95.070  -3.550  1.00  0.00            
ATOM   1417  N   PRO    88      27.280  96.660  -5.110  1.00  0.00            
ATOM   1418  CD  PRO    88      26.210  97.490  -5.790  1.00  0.00            
ATOM   1419  HD2 PRO    88      25.310  97.710  -5.200  1.00  0.00            
ATOM   1420  HD3 PRO    88      25.950  97.020  -6.730  1.00  0.00            
ATOM   1421  CG  PRO    88      26.900  98.740  -6.220  1.00  0.00            
ATOM   1422  HG2 PRO    88      26.920  99.470  -5.400  1.00  0.00            
ATOM   1423  HG3 PRO    88      26.610  99.250  -7.140  1.00  0.00            
ATOM   1424  CB  PRO    88      28.400  98.320  -6.370  1.00  0.00            
ATOM   1425  HB2 PRO    88      29.150  99.100  -6.270  1.00  0.00            
ATOM   1426  HB3 PRO    88      28.480  97.770  -7.310  1.00  0.00            
ATOM   1427  CA  PRO    88      28.610  97.200  -5.350  1.00  0.00            
ATOM   1428  HA  PRO    88      29.240  96.410  -5.740  1.00  0.00            
ATOM   1429  C   PRO    88      29.240  97.720  -4.080  1.00  0.00            
ATOM   1430  O   PRO    88      28.500  98.050  -3.150  1.00  0.00            
ATOM   1431  N   PRO    89      30.570  98.030  -4.040  1.00  0.00            
ATOM   1432  CD  PRO    89      31.640  97.830  -5.000  1.00  0.00            
ATOM   1433  HD2 PRO    89      31.370  98.390  -5.900  1.00  0.00            
ATOM   1434  HD3 PRO    89      31.610  96.800  -5.360  1.00  0.00            
ATOM   1435  CG  PRO    89      32.960  98.120  -4.280  1.00  0.00            
ATOM   1436  HG2 PRO    89      33.200  99.130  -4.580  1.00  0.00            
ATOM   1437  HG3 PRO    89      33.670  97.300  -4.380  1.00  0.00            
ATOM   1438  CB  PRO    89      32.610  98.030  -2.860  1.00  0.00            
ATOM   1439  HB2 PRO    89      33.190  98.700  -2.220  1.00  0.00            
ATOM   1440  HB3 PRO    89      32.720  97.000  -2.510  1.00  0.00            
ATOM   1441  CA  PRO    89      31.070  98.410  -2.760  1.00  0.00            
ATOM   1442  HA  PRO    89      30.560  97.840  -1.980  1.00  0.00            
ATOM   1443  C   PRO    89      30.800  99.840  -2.300  1.00  0.00            
ATOM   1444  O   PRO    89      30.930 100.100  -1.070  1.00  0.00            
ATOM   1445  N   ALA    90      30.460 100.810  -3.210  1.00  0.00            
ATOM   1446  H   ALA    90      30.360 100.500  -4.160  1.00  0.00            
ATOM   1447  CA  ALA    90      30.200 102.260  -3.010  1.00  0.00            
ATOM   1448  HA  ALA    90      31.080 102.600  -2.460  1.00  0.00            
ATOM   1449  CB  ALA    90      30.140 102.920  -4.340  1.00  0.00            
ATOM   1450  HB1 ALA    90      29.280 102.620  -4.950  1.00  0.00            
ATOM   1451  HB2 ALA    90      29.980 103.990  -4.200  1.00  0.00            
ATOM   1452  HB3 ALA    90      31.060 102.790  -4.910  1.00  0.00            
ATOM   1453  C   ALA    90      28.900 102.600  -2.170  1.00  0.00            
ATOM   1454  O   ALA    90      28.030 101.700  -1.990  1.00  0.00            
ATOM   1455  N   PRO    91      28.800 103.880  -1.590  1.00  0.00            
ATOM   1456  CD  PRO    91      29.940 104.700  -1.250  1.00  0.00            
ATOM   1457  HD2 PRO    91      30.100 105.440  -2.030  1.00  0.00            
ATOM   1458  HD3 PRO    91      30.880 104.160  -1.110  1.00  0.00            
ATOM   1459  CG  PRO    91      29.620 105.420   0.060  1.00  0.00            
ATOM   1460  HG2 PRO    91      30.140 106.370   0.130  1.00  0.00            
ATOM   1461  HG3 PRO    91      29.880 104.820   0.940  1.00  0.00            
ATOM   1462  CB  PRO    91      28.080 105.550  -0.170  1.00  0.00            
ATOM   1463  HB2 PRO    91      27.860 106.360  -0.860  1.00  0.00            
ATOM   1464  HB3 PRO    91      27.560 105.600   0.790  1.00  0.00            
ATOM   1465  CA  PRO    91      27.690 104.250  -0.770  1.00  0.00            
ATOM   1466  HA  PRO    91      27.450 103.530   0.010  1.00  0.00            
ATOM   1467  C   PRO    91      26.520 104.430  -1.800  1.00  0.00            
ATOM   1468  O   PRO    91      25.360 104.250  -1.460  1.00  0.00            
ATOM   1469  N   GLU    92      26.780 104.620  -3.090  1.00  0.00            
ATOM   1470  H   GLU    92      27.690 104.950  -3.370  1.00  0.00            
ATOM   1471  CA  GLU    92      25.770 104.820  -4.170  1.00  0.00            
ATOM   1472  HA  GLU    92      26.230 105.220  -5.070  1.00  0.00            
ATOM   1473  CB  GLU    92      25.220 103.380  -4.590  1.00  0.00            
ATOM   1474  HB2 GLU    92      24.850 102.820  -3.730  1.00  0.00            
ATOM   1475  HB3 GLU    92      24.410 103.520  -5.300  1.00  0.00            
ATOM   1476  CG  GLU    92      26.230 102.500  -5.420  1.00  0.00            
ATOM   1477  HG2 GLU    92      27.100 102.290  -4.800  1.00  0.00            
ATOM   1478  HG3 GLU    92      25.760 101.580  -5.770  1.00  0.00            
ATOM   1479  CD  GLU    92      26.570 103.160  -6.790  1.00  0.00            
ATOM   1480  OE1 GLU    92      25.660 103.390  -7.610  1.00  0.00            
ATOM   1481  OE2 GLU    92      27.690 103.700  -6.970  1.00  0.00            
ATOM   1482  C   GLU    92      24.700 105.930  -3.840  1.00  0.00            
ATOM   1483  O   GLU    92      23.510 105.790  -4.220  1.00  0.00            
ATOM   1484  N   ASP    93      25.020 106.980  -3.070  1.00  0.00            
ATOM   1485  H   ASP    93      26.010 107.100  -2.900  1.00  0.00            
ATOM   1486  CA  ASP    93      24.150 108.070  -2.470  1.00  0.00            
ATOM   1487  HA  ASP    93      24.690 108.610  -1.690  1.00  0.00            
ATOM   1488  CB  ASP    93      23.550 109.020  -3.530  1.00  0.00            
ATOM   1489  HB2 ASP    93      22.970 108.450  -4.270  1.00  0.00            
ATOM   1490  HB3 ASP    93      22.870 109.720  -3.050  1.00  0.00            
ATOM   1491  CG  ASP    93      24.650 109.840  -4.210  1.00  0.00            
ATOM   1492  OD1 ASP    93      24.350 110.370  -5.300  1.00  0.00            
ATOM   1493  OD2 ASP    93      25.820 109.970  -3.750  1.00  0.00            
ATOM   1494  C   ASP    93      22.990 107.480  -1.490  1.00  0.00            
ATOM   1495  O   ASP    93      22.110 108.200  -1.020  1.00  0.00            
ATOM   1496  N   LYS    94      22.970 106.140  -1.230  1.00  0.00            
ATOM   1497  H   LYS    94      23.720 105.580  -1.610  1.00  0.00            
ATOM   1498  CA  LYS    94      22.250 105.540  -0.180  1.00  0.00            
ATOM   1499  HA  LYS    94      21.190 105.740  -0.330  1.00  0.00            
ATOM   1500  CB  LYS    94      22.310 104.000  -0.260  1.00  0.00            
ATOM   1501  HB2 LYS    94      23.330 103.660  -0.080  1.00  0.00            
ATOM   1502  HB3 LYS    94      21.740 103.560   0.560  1.00  0.00            
ATOM   1503  CG  LYS    94      21.900 103.400  -1.610  1.00  0.00            
ATOM   1504  HG2 LYS    94      22.220 104.050  -2.430  1.00  0.00            
ATOM   1505  HG3 LYS    94      22.270 102.380  -1.700  1.00  0.00            
ATOM   1506  CD  LYS    94      20.440 103.080  -1.800  1.00  0.00            
ATOM   1507  HD2 LYS    94      20.170 102.390  -1.000  1.00  0.00            
ATOM   1508  HD3 LYS    94      19.900 104.000  -1.590  1.00  0.00            
ATOM   1509  CE  LYS    94      19.990 102.470  -3.120  1.00  0.00            
ATOM   1510  HE2 LYS    94      20.090 103.210  -3.910  1.00  0.00            
ATOM   1511  HE3 LYS    94      20.570 101.570  -3.290  1.00  0.00            
ATOM   1512  NZ  LYS    94      18.550 102.250  -3.090  1.00  0.00            
ATOM   1513  HZ1 LYS    94      18.320 101.490  -2.470  1.00  0.00            
ATOM   1514  HZ2 LYS    94      18.060 103.120  -2.960  1.00  0.00            
ATOM   1515  HZ3 LYS    94      18.280 101.870  -3.990  1.00  0.00            
ATOM   1516  C   LYS    94      22.690 106.060   1.140  1.00  0.00            
ATOM   1517  O   LYS    94      23.800 106.580   1.380  1.00  0.00            
ATOM   1518  N   LYS    95      21.920 105.810   2.120  1.00  0.00            
ATOM   1519  H   LYS    95      21.070 105.280   2.010  1.00  0.00            
ATOM   1520  CA  LYS    95      22.110 106.190   3.540  1.00  0.00            
ATOM   1521  HA  LYS    95      22.320 107.260   3.460  1.00  0.00            
ATOM   1522  CB  LYS    95      20.840 105.900   4.280  1.00  0.00            
ATOM   1523  HB2 LYS    95      19.990 106.350   3.770  1.00  0.00            
ATOM   1524  HB3 LYS    95      20.600 104.830   4.220  1.00  0.00            
ATOM   1525  CG  LYS    95      20.950 106.320   5.730  1.00  0.00            
ATOM   1526  HG2 LYS    95      21.640 105.670   6.260  1.00  0.00            
ATOM   1527  HG3 LYS    95      21.300 107.350   5.830  1.00  0.00            
ATOM   1528  CD  LYS    95      19.570 106.190   6.440  1.00  0.00            
ATOM   1529  HD2 LYS    95      19.850 106.360   7.480  1.00  0.00            
ATOM   1530  HD3 LYS    95      18.860 106.940   6.100  1.00  0.00            
ATOM   1531  CE  LYS    95      19.040 104.750   6.420  1.00  0.00            
ATOM   1532  HE2 LYS    95      18.030 104.730   6.810  1.00  0.00            
ATOM   1533  HE3 LYS    95      18.920 104.320   5.430  1.00  0.00            
ATOM   1534  NZ  LYS    95      19.820 103.840   7.210  1.00  0.00            
ATOM   1535  HZ1 LYS    95      20.640 103.580   6.670  1.00  0.00            
ATOM   1536  HZ2 LYS    95      20.200 104.230   8.070  1.00  0.00            
ATOM   1537  HZ3 LYS    95      19.260 103.060   7.490  1.00  0.00            
ATOM   1538  C   LYS    95      23.330 105.390   4.060  1.00  0.00            
ATOM   1539  O   LYS    95      23.540 104.260   3.710  1.00  0.00            
ATOM   1540  N   PRO    96      24.220 105.950   4.890  1.00  0.00            
ATOM   1541  CD  PRO    96      24.400 107.390   5.160  1.00  0.00            
ATOM   1542  HD2 PRO    96      23.820 107.850   5.960  1.00  0.00            
ATOM   1543  HD3 PRO    96      24.210 107.930   4.230  1.00  0.00            
ATOM   1544  CG  PRO    96      25.830 107.640   5.500  1.00  0.00            
ATOM   1545  HG2 PRO    96      25.820 108.390   6.290  1.00  0.00            
ATOM   1546  HG3 PRO    96      26.460 107.810   4.620  1.00  0.00            
ATOM   1547  CB  PRO    96      26.340 106.320   6.080  1.00  0.00            
ATOM   1548  HB2 PRO    96      26.180 106.460   7.140  1.00  0.00            
ATOM   1549  HB3 PRO    96      27.400 106.190   5.840  1.00  0.00            
ATOM   1550  CA  PRO    96      25.390 105.300   5.490  1.00  0.00            
ATOM   1551  HA  PRO    96      25.940 104.850   4.670  1.00  0.00            
ATOM   1552  C   PRO    96      25.030 104.240   6.460  1.00  0.00            
ATOM   1553  O   PRO    96      24.050 104.420   7.220  1.00  0.00            
ATOM   1554  N   LEU    97      25.850 103.170   6.570  1.00  0.00            
ATOM   1555  H   LEU    97      26.720 103.130   6.050  1.00  0.00            
ATOM   1556  CA  LEU    97      25.880 102.260   7.750  1.00  0.00            
ATOM   1557  HA  LEU    97      24.890 101.860   7.960  1.00  0.00            
ATOM   1558  CB  LEU    97      26.790 101.050   7.430  1.00  0.00            
ATOM   1559  HB2 LEU    97      27.820 101.400   7.350  1.00  0.00            
ATOM   1560  HB3 LEU    97      26.800 100.270   8.190  1.00  0.00            
ATOM   1561  CG  LEU    97      26.570 100.230   6.130  1.00  0.00            
ATOM   1562  HG  LEU    97      26.670 100.950   5.320  1.00  0.00            
ATOM   1563  CD1 LEU    97      27.620  99.140   5.900  1.00  0.00            
ATOM   1564 1HD1 LEU    97      27.590  98.840   4.860  1.00  0.00            
ATOM   1565 2HD1 LEU    97      28.590  99.620   6.060  1.00  0.00            
ATOM   1566 3HD1 LEU    97      27.440  98.290   6.560  1.00  0.00            
ATOM   1567  CD2 LEU    97      25.150  99.730   6.050  1.00  0.00            
ATOM   1568 1HD2 LEU    97      24.980  99.070   6.910  1.00  0.00            
ATOM   1569 2HD2 LEU    97      24.380 100.500   6.010  1.00  0.00            
ATOM   1570 3HD2 LEU    97      25.130  99.260   5.070  1.00  0.00            
ATOM   1571  C   LEU    97      26.350 103.090   8.980  1.00  0.00            
ATOM   1572  O   LEU    97      27.410 103.680   9.030  1.00  0.00            
ATOM   1573  N   THR    98      25.590 102.980  10.100  1.00  0.00            
ATOM   1574  H   THR    98      24.750 102.420  10.050  1.00  0.00            
ATOM   1575  CA  THR    98      26.000 103.510  11.460  1.00  0.00            
ATOM   1576  HA  THR    98      27.090 103.440  11.420  1.00  0.00            
ATOM   1577  CB  THR    98      25.710 105.000  11.590  1.00  0.00            
ATOM   1578  HB  THR    98      26.090 105.510  10.710  1.00  0.00            
ATOM   1579  CG2 THR    98      24.250 105.320  11.740  1.00  0.00            
ATOM   1580 1HG2 THR    98      23.690 104.690  11.040  1.00  0.00            
ATOM   1581 2HG2 THR    98      23.870 105.270  12.760  1.00  0.00            
ATOM   1582 3HG2 THR    98      23.970 106.360  11.570  1.00  0.00            
ATOM   1583  OG1 THR    98      26.250 105.620  12.740  1.00  0.00            
ATOM   1584  HG1 THR    98      27.190 105.430  12.790  1.00  0.00            
ATOM   1585  C   THR    98      25.460 102.650  12.580  1.00  0.00            
ATOM   1586  O   THR    98      24.580 101.860  12.340  1.00  0.00            
ATOM   1587  N   ARG    99      26.100 102.670  13.810  1.00  0.00            
ATOM   1588  H   ARG    99      26.780 103.400  13.940  1.00  0.00            
ATOM   1589  CA  ARG    99      25.730 101.860  14.950  1.00  0.00            
ATOM   1590  HA  ARG    99      26.610 101.860  15.590  1.00  0.00            
ATOM   1591  CB  ARG    99      24.510 102.550  15.700  1.00  0.00            
ATOM   1592  HB2 ARG    99      23.590 102.520  15.120  1.00  0.00            
ATOM   1593  HB3 ARG    99      24.370 102.070  16.670  1.00  0.00            
ATOM   1594  CG  ARG    99      24.720 104.040  15.950  1.00  0.00            
ATOM   1595  HG2 ARG    99      25.700 104.090  16.440  1.00  0.00            
ATOM   1596  HG3 ARG    99      24.830 104.630  15.040  1.00  0.00            
ATOM   1597  CD  ARG    99      23.600 104.580  16.870  1.00  0.00            
ATOM   1598  HD2 ARG    99      22.640 104.220  16.530  1.00  0.00            
ATOM   1599  HD3 ARG    99      23.660 104.210  17.890  1.00  0.00            
ATOM   1600  NE  ARG    99      23.750 106.010  16.990  1.00  0.00            
ATOM   1601  HE  ARG    99      24.190 106.410  17.800  1.00  0.00            
ATOM   1602  CZ  ARG    99      23.360 106.930  16.120  1.00  0.00            
ATOM   1603  NH1 ARG    99      22.860 106.710  14.940  1.00  0.00            
ATOM   1604 1HH1 ARG    99      22.590 105.750  14.810  1.00  0.00            
ATOM   1605 2HH1 ARG    99      22.540 107.480  14.370  1.00  0.00            
ATOM   1606  NH2 ARG    99      23.310 108.160  16.490  1.00  0.00            
ATOM   1607 1HH2 ARG    99      23.490 108.430  17.440  1.00  0.00            
ATOM   1608 2HH2 ARG    99      22.820 108.790  15.870  1.00  0.00            
ATOM   1609  C   ARG    99      25.530 100.360  14.640  1.00  0.00            
ATOM   1610  O   ARG    99      26.460  99.720  14.140  1.00  0.00            
ATOM   1611  N   LEU   100      24.280  99.830  14.790  1.00  0.00            
ATOM   1612  H   LEU   100      23.570 100.480  15.100  1.00  0.00            
ATOM   1613  CA  LEU   100      23.980  98.420  14.770  1.00  0.00            
ATOM   1614  HA  LEU   100      24.640  97.920  15.470  1.00  0.00            
ATOM   1615  CB  LEU   100      22.510  98.280  15.210  1.00  0.00            
ATOM   1616  HB2 LEU   100      22.460  98.810  16.150  1.00  0.00            
ATOM   1617  HB3 LEU   100      21.850  98.770  14.500  1.00  0.00            
ATOM   1618  CG  LEU   100      21.960  96.870  15.410  1.00  0.00            
ATOM   1619  HG  LEU   100      22.690  96.310  15.990  1.00  0.00            
ATOM   1620  CD1 LEU   100      20.620  97.130  16.090  1.00  0.00            
ATOM   1621 1HD1 LEU   100      20.720  97.460  17.120  1.00  0.00            
ATOM   1622 2HD1 LEU   100      20.040  97.830  15.480  1.00  0.00            
ATOM   1623 3HD1 LEU   100      20.040  96.210  16.100  1.00  0.00            
ATOM   1624  CD2 LEU   100      21.600  96.090  14.120  1.00  0.00            
ATOM   1625 1HD2 LEU   100      20.710  95.470  14.170  1.00  0.00            
ATOM   1626 2HD2 LEU   100      21.460  96.960  13.480  1.00  0.00            
ATOM   1627 3HD2 LEU   100      22.480  95.600  13.700  1.00  0.00            
ATOM   1628  C   LEU   100      24.260  97.740  13.390  1.00  0.00            
ATOM   1629  O   LEU   100      24.990  96.760  13.300  1.00  0.00            
ATOM   1630  N   GLN   101      23.740  98.280  12.250  1.00  0.00            
ATOM   1631  H   GLN   101      23.160  99.110  12.300  1.00  0.00            
ATOM   1632  CA  GLN   101      24.180  97.900  10.860  1.00  0.00            
ATOM   1633  HA  GLN   101      23.720  96.950  10.580  1.00  0.00            
ATOM   1634  CB  GLN   101      23.590  98.890   9.840  1.00  0.00            
ATOM   1635  HB2 GLN   101      23.770  99.910  10.200  1.00  0.00            
ATOM   1636  HB3 GLN   101      24.190  98.750   8.950  1.00  0.00            
ATOM   1637  CG  GLN   101      22.150  98.660   9.540  1.00  0.00            
ATOM   1638  HG2 GLN   101      21.640  98.470  10.480  1.00  0.00            
ATOM   1639  HG3 GLN   101      21.840  99.510   8.930  1.00  0.00            
ATOM   1640  CD  GLN   101      21.900  97.440   8.660  1.00  0.00            
ATOM   1641  OE1 GLN   101      21.830  96.280   9.110  1.00  0.00            
ATOM   1642  NE2 GLN   101      21.760  97.590   7.380  1.00  0.00            
ATOM   1643 1HE2 GLN   101      21.780  96.760   6.810  1.00  0.00            
ATOM   1644 2HE2 GLN   101      21.990  98.460   6.920  1.00  0.00            
ATOM   1645  C   GLN   101      25.660  97.860  10.780  1.00  0.00            
ATOM   1646  O   GLN   101      26.200  96.870  10.290  1.00  0.00            
ATOM   1647  N   GLU   102      26.390  98.840  11.330  1.00  0.00            
ATOM   1648  H   GLU   102      25.920  99.610  11.770  1.00  0.00            
ATOM   1649  CA  GLU   102      27.790  98.990  10.990  1.00  0.00            
ATOM   1650  HA  GLU   102      27.820  98.790   9.920  1.00  0.00            
ATOM   1651  CB  GLU   102      28.070 100.490  11.160  1.00  0.00            
ATOM   1652  HB2 GLU   102      27.400 101.140  10.600  1.00  0.00            
ATOM   1653  HB3 GLU   102      27.950 100.790  12.200  1.00  0.00            
ATOM   1654  CG  GLU   102      29.570 100.820  10.780  1.00  0.00            
ATOM   1655  HG2 GLU   102      30.010  99.970  10.260  1.00  0.00            
ATOM   1656  HG3 GLU   102      29.570 101.720  10.170  1.00  0.00            
ATOM   1657  CD  GLU   102      30.430 100.970  12.000  1.00  0.00            
ATOM   1658  OE1 GLU   102      30.410 100.100  12.870  1.00  0.00            
ATOM   1659  OE2 GLU   102      31.150 101.940  11.980  1.00  0.00            
ATOM   1660  C   GLU   102      28.630  97.970  11.740  1.00  0.00            
ATOM   1661  O   GLU   102      29.620  97.510  11.160  1.00  0.00            
ATOM   1662  N   ARG   103      28.310  97.710  13.040  1.00  0.00            
ATOM   1663  H   ARG   103      27.530  98.220  13.420  1.00  0.00            
ATOM   1664  CA  ARG   103      28.890  96.620  13.770  1.00  0.00            
ATOM   1665  HA  ARG   103      29.970  96.790  13.760  1.00  0.00            
ATOM   1666  CB  ARG   103      28.350  96.640  15.230  1.00  0.00            
ATOM   1667  HB2 ARG   103      27.280  96.430  15.290  1.00  0.00            
ATOM   1668  HB3 ARG   103      28.850  95.840  15.770  1.00  0.00            
ATOM   1669  CG  ARG   103      28.520  97.930  15.960  1.00  0.00            
ATOM   1670  HG2 ARG   103      27.740  98.650  15.740  1.00  0.00            
ATOM   1671  HG3 ARG   103      28.410  97.760  17.030  1.00  0.00            
ATOM   1672  CD  ARG   103      29.900  98.610  16.000  1.00  0.00            
ATOM   1673  HD2 ARG   103      30.640  97.970  16.480  1.00  0.00            
ATOM   1674  HD3 ARG   103      30.130  98.750  14.950  1.00  0.00            
ATOM   1675  NE  ARG   103      29.780  99.870  16.830  1.00  0.00            
ATOM   1676  HE  ARG   103      29.900  99.610  17.800  1.00  0.00            
ATOM   1677  CZ  ARG   103      29.570 101.130  16.470  1.00  0.00            
ATOM   1678  NH1 ARG   103      29.530 101.600  15.300  1.00  0.00            
ATOM   1679 1HH1 ARG   103      29.480 100.980  14.500  1.00  0.00            
ATOM   1680 2HH1 ARG   103      29.320 102.570  15.100  1.00  0.00            
ATOM   1681  NH2 ARG   103      29.610 102.000  17.350  1.00  0.00            
ATOM   1682 1HH2 ARG   103      29.600 101.750  18.330  1.00  0.00            
ATOM   1683 2HH2 ARG   103      29.750 102.960  17.110  1.00  0.00            
ATOM   1684  C   ARG   103      28.690  95.320  13.090  1.00  0.00            
ATOM   1685  O   ARG   103      29.650  94.520  12.950  1.00  0.00            
ATOM   1686  N   LEU   104      27.500  95.130  12.600  1.00  0.00            
ATOM   1687  H   LEU   104      26.840  95.880  12.740  1.00  0.00            
ATOM   1688  CA  LEU   104      26.960  93.850  12.070  1.00  0.00            
ATOM   1689  HA  LEU   104      27.230  93.080  12.800  1.00  0.00            
ATOM   1690  CB  LEU   104      25.430  93.860  11.980  1.00  0.00            
ATOM   1691  HB2 LEU   104      24.930  94.270  12.860  1.00  0.00            
ATOM   1692  HB3 LEU   104      25.180  94.540  11.160  1.00  0.00            
ATOM   1693  CG  LEU   104      24.870  92.450  11.550  1.00  0.00            
ATOM   1694  HG  LEU   104      25.520  92.050  10.770  1.00  0.00            
ATOM   1695  CD1 LEU   104      24.780  91.400  12.710  1.00  0.00            
ATOM   1696 1HD1 LEU   104      24.220  91.860  13.520  1.00  0.00            
ATOM   1697 2HD1 LEU   104      24.140  90.590  12.360  1.00  0.00            
ATOM   1698 3HD1 LEU   104      25.790  91.140  13.020  1.00  0.00            
ATOM   1699  CD2 LEU   104      23.530  92.710  10.850  1.00  0.00            
ATOM   1700 1HD2 LEU   104      22.910  93.330  11.490  1.00  0.00            
ATOM   1701 2HD2 LEU   104      23.700  93.260   9.920  1.00  0.00            
ATOM   1702 3HD2 LEU   104      23.030  91.800  10.530  1.00  0.00            
ATOM   1703  C   LEU   104      27.830  93.430  10.860  1.00  0.00            
ATOM   1704  O   LEU   104      27.960  92.220  10.750  1.00  0.00            
ATOM   1705  N   ILE   105      28.250  94.400  10.010  1.00  0.00            
ATOM   1706  H   ILE   105      28.260  95.360  10.330  1.00  0.00            
ATOM   1707  CA  ILE   105      28.920  93.960   8.760  1.00  0.00            
ATOM   1708  HA  ILE   105      28.420  93.070   8.390  1.00  0.00            
ATOM   1709  CB  ILE   105      28.740  95.130   7.720  1.00  0.00            
ATOM   1710  HB  ILE   105      27.800  95.670   7.850  1.00  0.00            
ATOM   1711  CG2 ILE   105      29.690  96.300   7.970  1.00  0.00            
ATOM   1712 1HG2 ILE   105      30.720  95.990   8.090  1.00  0.00            
ATOM   1713 2HG2 ILE   105      29.620  97.090   7.210  1.00  0.00            
ATOM   1714 3HG2 ILE   105      29.370  96.620   8.960  1.00  0.00            
ATOM   1715  CG1 ILE   105      28.790  94.680   6.220  1.00  0.00            
ATOM   1716 2HG1 ILE   105      28.640  95.600   5.650  1.00  0.00            
ATOM   1717 3HG1 ILE   105      29.830  94.370   6.110  1.00  0.00            
ATOM   1718  CD1 ILE   105      27.870  93.590   5.710  1.00  0.00            
ATOM   1719 1HD1 ILE   105      26.840  93.830   5.950  1.00  0.00            
ATOM   1720 2HD1 ILE   105      27.970  93.410   4.640  1.00  0.00            
ATOM   1721 3HD1 ILE   105      28.140  92.610   6.110  1.00  0.00            
ATOM   1722  C   ILE   105      30.370  93.460   8.940  1.00  0.00            
ATOM   1723  O   ILE   105      30.740  92.610   8.110  1.00  0.00            
ATOM   1724  N   LYS   106      31.010  93.760  10.030  1.00  0.00            
ATOM   1725  H   LYS   106      30.600  94.520  10.560  1.00  0.00            
ATOM   1726  CA  LYS   106      32.240  93.220  10.510  1.00  0.00            
ATOM   1727  HA  LYS   106      32.920  93.080   9.670  1.00  0.00            
ATOM   1728  CB  LYS   106      32.950  94.280  11.390  1.00  0.00            
ATOM   1729  HB2 LYS   106      32.480  94.370  12.370  1.00  0.00            
ATOM   1730  HB3 LYS   106      33.940  93.920  11.670  1.00  0.00            
ATOM   1731  CG  LYS   106      33.180  95.630  10.710  1.00  0.00            
ATOM   1732  HG2 LYS   106      33.680  95.240   9.830  1.00  0.00            
ATOM   1733  HG3 LYS   106      32.260  96.050  10.310  1.00  0.00            
ATOM   1734  CD  LYS   106      34.090  96.590  11.520  1.00  0.00            
ATOM   1735  HD2 LYS   106      34.940  96.030  11.900  1.00  0.00            
ATOM   1736  HD3 LYS   106      34.350  97.450  10.900  1.00  0.00            
ATOM   1737  CE  LYS   106      33.230  97.240  12.650  1.00  0.00            
ATOM   1738  HE2 LYS   106      32.720  96.380  13.110  1.00  0.00            
ATOM   1739  HE3 LYS   106      33.890  97.780  13.320  1.00  0.00            
ATOM   1740  NZ  LYS   106      32.250  98.230  12.130  1.00  0.00            
ATOM   1741  HZ1 LYS   106      32.750  99.040  11.770  1.00  0.00            
ATOM   1742  HZ2 LYS   106      31.590  97.870  11.460  1.00  0.00            
ATOM   1743  HZ3 LYS   106      31.690  98.680  12.840  1.00  0.00            
ATOM   1744  C   LYS   106      32.140  91.920  11.270  1.00  0.00            
ATOM   1745  O   LYS   106      32.890  90.990  11.000  1.00  0.00            
ATOM   1746  N   LYS   107      31.130  91.920  12.150  1.00  0.00            
ATOM   1747  H   LYS   107      30.680  92.790  12.410  1.00  0.00            
ATOM   1748  CA  LYS   107      30.720  90.630  12.790  1.00  0.00            
ATOM   1749  HA  LYS   107      31.560  90.250  13.370  1.00  0.00            
ATOM   1750  CB  LYS   107      29.570  90.720  13.820  1.00  0.00            
ATOM   1751  HB2 LYS   107      28.660  91.110  13.360  1.00  0.00            
ATOM   1752  HB3 LYS   107      29.360  89.720  14.220  1.00  0.00            
ATOM   1753  CG  LYS   107      29.810  91.540  15.030  1.00  0.00            
ATOM   1754  HG2 LYS   107      30.030  92.570  14.750  1.00  0.00            
ATOM   1755  HG3 LYS   107      28.850  91.530  15.540  1.00  0.00            
ATOM   1756  CD  LYS   107      30.890  91.050  15.940  1.00  0.00            
ATOM   1757  HD2 LYS   107      30.990  89.970  16.000  1.00  0.00            
ATOM   1758  HD3 LYS   107      31.840  91.320  15.480  1.00  0.00            
ATOM   1759  CE  LYS   107      30.820  91.730  17.320  1.00  0.00            
ATOM   1760  HE2 LYS   107      31.270  92.710  17.190  1.00  0.00            
ATOM   1761  HE3 LYS   107      29.770  91.760  17.600  1.00  0.00            
ATOM   1762  NZ  LYS   107      31.550  90.880  18.320  1.00  0.00            
ATOM   1763  HZ1 LYS   107      32.550  90.890  18.210  1.00  0.00            
ATOM   1764  HZ2 LYS   107      31.410  91.340  19.210  1.00  0.00            
ATOM   1765  HZ3 LYS   107      31.170  89.940  18.320  1.00  0.00            
ATOM   1766  C   LYS   107      30.330  89.580  11.690  1.00  0.00            
ATOM   1767  O   LYS   107      30.370  88.430  12.020  1.00  0.00            
ATOM   1768  N   LEU   108      29.930  89.950  10.490  1.00  0.00            
ATOM   1769  H   LEU   108      29.830  90.940  10.310  1.00  0.00            
ATOM   1770  CA  LEU   108      29.420  89.010   9.530  1.00  0.00            
ATOM   1771  HA  LEU   108      29.230  88.040  10.000  1.00  0.00            
ATOM   1772  CB  LEU   108      28.030  89.480   9.120  1.00  0.00            
ATOM   1773  HB2 LEU   108      28.010  90.510   8.770  1.00  0.00            
ATOM   1774  HB3 LEU   108      27.680  88.920   8.260  1.00  0.00            
ATOM   1775  CG  LEU   108      26.880  89.260  10.120  1.00  0.00            
ATOM   1776  HG  LEU   108      27.030  89.910  10.980  1.00  0.00            
ATOM   1777  CD1 LEU   108      25.520  89.530   9.390  1.00  0.00            
ATOM   1778 1HD1 LEU   108      25.420  90.530   8.960  1.00  0.00            
ATOM   1779 2HD1 LEU   108      25.380  88.930   8.480  1.00  0.00            
ATOM   1780 3HD1 LEU   108      24.770  89.490  10.170  1.00  0.00            
ATOM   1781  CD2 LEU   108      26.880  87.840  10.700  1.00  0.00            
ATOM   1782 1HD2 LEU   108      27.390  87.710  11.660  1.00  0.00            
ATOM   1783 2HD2 LEU   108      25.810  87.640  10.850  1.00  0.00            
ATOM   1784 3HD2 LEU   108      27.100  87.140   9.890  1.00  0.00            
ATOM   1785  C   LEU   108      30.370  88.670   8.320  1.00  0.00            
ATOM   1786  O   LEU   108      30.270  87.530   7.800  1.00  0.00            
ATOM   1787  N   GLY   109      31.330  89.570   7.980  1.00  0.00            
ATOM   1788  H   GLY   109      31.140  90.510   8.330  1.00  0.00            
ATOM   1789  CA  GLY   109      32.370  89.470   7.030  1.00  0.00            
ATOM   1790  HA2 GLY   109      33.180  90.160   7.260  1.00  0.00            
ATOM   1791  HA3 GLY   109      32.840  88.480   7.010  1.00  0.00            
ATOM   1792  C   GLY   109      32.050  89.670   5.520  1.00  0.00            
ATOM   1793  O   GLY   109      30.960  90.040   5.070  1.00  0.00            
ATOM   1794  N   GLU   110      33.070  89.360   4.700  1.00  0.00            
ATOM   1795  H   GLU   110      33.920  89.170   5.210  1.00  0.00            
ATOM   1796  CA  GLU   110      33.090  89.370   3.280  1.00  0.00            
ATOM   1797  HA  GLU   110      32.860  90.390   2.980  1.00  0.00            
ATOM   1798  CB  GLU   110      34.500  89.050   2.810  1.00  0.00            
ATOM   1799  HB2 GLU   110      34.550  89.280   1.750  1.00  0.00            
ATOM   1800  HB3 GLU   110      35.130  89.700   3.420  1.00  0.00            
ATOM   1801  CG  GLU   110      35.080  87.660   3.040  1.00  0.00            
ATOM   1802  HG2 GLU   110      35.380  87.610   4.090  1.00  0.00            
ATOM   1803  HG3 GLU   110      34.330  86.910   2.820  1.00  0.00            
ATOM   1804  CD  GLU   110      36.290  87.340   2.230  1.00  0.00            
ATOM   1805  OE1 GLU   110      36.180  87.390   0.970  1.00  0.00            
ATOM   1806  OE2 GLU   110      37.320  86.990   2.800  1.00  0.00            
ATOM   1807  C   GLU   110      32.060  88.400   2.510  1.00  0.00            
ATOM   1808  O   GLU   110      31.800  88.520   1.330  1.00  0.00            
ATOM   1809  N   HIE   111      31.350  87.480   3.200  1.00  0.00            
ATOM   1810  H   HIE   111      31.610  87.400   4.180  1.00  0.00            
ATOM   1811  CA  HIE   111      30.290  86.610   2.650  1.00  0.00            
ATOM   1812  HA  HIE   111      30.510  86.360   1.610  1.00  0.00            
ATOM   1813  CB  HIE   111      30.210  85.310   3.460  1.00  0.00            
ATOM   1814  HB2 HIE   111      29.930  85.560   4.480  1.00  0.00            
ATOM   1815  HB3 HIE   111      29.480  84.610   3.070  1.00  0.00            
ATOM   1816  CG  HIE   111      31.380  84.440   3.600  1.00  0.00            
ATOM   1817  ND1 HIE   111      31.680  83.740   4.790  1.00  0.00            
ATOM   1818  CE1 HIE   111      32.950  83.220   4.580  1.00  0.00            
ATOM   1819  HE1 HIE   111      33.540  82.660   5.300  1.00  0.00            
ATOM   1820  NE2 HIE   111      33.300  83.430   3.270  1.00  0.00            
ATOM   1821  HE2 HIE   111      34.180  83.260   2.810  1.00  0.00            
ATOM   1822  CD2 HIE   111      32.310  84.230   2.660  1.00  0.00            
ATOM   1823  HD2 HIE   111      32.360  84.540   1.620  1.00  0.00            
ATOM   1824  C   HIE   111      28.850  87.230   2.600  1.00  0.00            
ATOM   1825  O   HIE   111      27.890  86.590   2.090  1.00  0.00            
ATOM   1826  N   ALA   112      28.630  88.360   3.300  1.00  0.00            
ATOM   1827  H   ALA   112      29.450  88.910   3.540  1.00  0.00            
ATOM   1828  CA  ALA   112      27.420  89.180   3.550  1.00  0.00            
ATOM   1829  HA  ALA   112      26.580  88.530   3.320  1.00  0.00            
ATOM   1830  CB  ALA   112      27.410  89.510   5.110  1.00  0.00            
ATOM   1831  HB1 ALA   112      26.430  89.810   5.480  1.00  0.00            
ATOM   1832  HB2 ALA   112      27.730  88.620   5.650  1.00  0.00            
ATOM   1833  HB3 ALA   112      28.070  90.320   5.420  1.00  0.00            
ATOM   1834  C   ALA   112      27.180  90.480   2.800  1.00  0.00            
ATOM   1835  O   ALA   112      28.180  91.110   2.410  1.00  0.00            
ATOM   1836  N   TYR   113      25.910  90.870   2.630  1.00  0.00            
ATOM   1837  H   TYR   113      25.240  90.350   3.180  1.00  0.00            
ATOM   1838  CA  TYR   113      25.530  92.100   1.880  1.00  0.00            
ATOM   1839  HA  TYR   113      26.440  92.700   1.770  1.00  0.00            
ATOM   1840  CB  TYR   113      25.200  91.720   0.430  1.00  0.00            
ATOM   1841  HB2 TYR   113      24.310  91.100   0.430  1.00  0.00            
ATOM   1842  HB3 TYR   113      25.140  92.550  -0.270  1.00  0.00            
ATOM   1843  CG  TYR   113      26.250  90.840  -0.210  1.00  0.00            
ATOM   1844  CD1 TYR   113      26.120  89.450  -0.110  1.00  0.00            
ATOM   1845  HD1 TYR   113      25.290  89.010   0.410  1.00  0.00            
ATOM   1846  CE1 TYR   113      27.150  88.590  -0.500  1.00  0.00            
ATOM   1847  HE1 TYR   113      27.070  87.540  -0.270  1.00  0.00            
ATOM   1848  CZ  TYR   113      28.160  89.110  -1.310  1.00  0.00            
ATOM   1849  OH  TYR   113      28.960  88.320  -1.940  1.00  0.00            
ATOM   1850  HH  TYR   113      29.830  88.670  -2.160  1.00  0.00            
ATOM   1851  CE2 TYR   113      28.220  90.530  -1.600  1.00  0.00            
ATOM   1852  HE2 TYR   113      28.950  90.860  -2.310  1.00  0.00            
ATOM   1853  CD2 TYR   113      27.320  91.370  -0.970  1.00  0.00            
ATOM   1854  HD2 TYR   113      27.520  92.430  -1.050  1.00  0.00            
ATOM   1855  C   TYR   113      24.410  92.850   2.530  1.00  0.00            
ATOM   1856  O   TYR   113      23.340  92.340   2.800  1.00  0.00            
ATOM   1857  N   PRO   114      24.600  94.120   2.760  1.00  0.00            
ATOM   1858  CD  PRO   114      25.810  94.920   2.390  1.00  0.00            
ATOM   1859  HD2 PRO   114      25.960  94.980   1.310  1.00  0.00            
ATOM   1860  HD3 PRO   114      26.750  94.500   2.770  1.00  0.00            
ATOM   1861  CG  PRO   114      25.670  96.310   3.020  1.00  0.00            
ATOM   1862  HG2 PRO   114      25.370  97.020   2.250  1.00  0.00            
ATOM   1863  HG3 PRO   114      26.600  96.660   3.470  1.00  0.00            
ATOM   1864  CB  PRO   114      24.470  96.120   3.970  1.00  0.00            
ATOM   1865  HB2 PRO   114      23.730  96.920   4.000  1.00  0.00            
ATOM   1866  HB3 PRO   114      24.900  95.800   4.920  1.00  0.00            
ATOM   1867  CA  PRO   114      23.600  94.980   3.390  1.00  0.00            
ATOM   1868  HA  PRO   114      23.180  94.430   4.230  1.00  0.00            
ATOM   1869  C   PRO   114      22.490  95.560   2.490  1.00  0.00            
ATOM   1870  O   PRO   114      22.560  95.530   1.260  1.00  0.00            
ATOM   1871  N   PHE   115      21.350  95.930   3.100  1.00  0.00            
ATOM   1872  H   PHE   115      21.180  95.620   4.040  1.00  0.00            
ATOM   1873  CA  PHE   115      20.230  96.590   2.410  1.00  0.00            
ATOM   1874  HA  PHE   115      20.680  97.120   1.580  1.00  0.00            
ATOM   1875  CB  PHE   115      19.330  95.470   1.880  1.00  0.00            
ATOM   1876  HB2 PHE   115      18.490  95.900   1.340  1.00  0.00            
ATOM   1877  HB3 PHE   115      19.830  94.800   1.180  1.00  0.00            
ATOM   1878  CG  PHE   115      18.820  94.480   2.980  1.00  0.00            
ATOM   1879  CD1 PHE   115      17.690  94.860   3.620  1.00  0.00            
ATOM   1880  HD1 PHE   115      17.300  95.820   3.310  1.00  0.00            
ATOM   1881  CE1 PHE   115      17.120  94.060   4.620  1.00  0.00            
ATOM   1882  HE1 PHE   115      16.160  94.310   5.050  1.00  0.00            
ATOM   1883  CZ  PHE   115      17.710  92.770   4.860  1.00  0.00            
ATOM   1884  HZ  PHE   115      17.260  92.070   5.540  1.00  0.00            
ATOM   1885  CE2 PHE   115      18.870  92.370   4.180  1.00  0.00            
ATOM   1886  HE2 PHE   115      19.180  91.340   4.310  1.00  0.00            
ATOM   1887  CD2 PHE   115      19.450  93.170   3.170  1.00  0.00            
ATOM   1888  HD2 PHE   115      20.340  92.830   2.660  1.00  0.00            
ATOM   1889  C   PHE   115      19.470  97.640   3.260  1.00  0.00            
ATOM   1890  O   PHE   115      19.530  97.610   4.500  1.00  0.00            
ATOM   1891  N   THR   116      18.740  98.530   2.580  1.00  0.00            
ATOM   1892  H   THR   116      18.700  98.440   1.580  1.00  0.00            
ATOM   1893  CA  THR   116      17.980  99.670   3.160  1.00  0.00            
ATOM   1894  HA  THR   116      17.630  99.400   4.160  1.00  0.00            
ATOM   1895  CB  THR   116      18.830 100.920   3.320  1.00  0.00            
ATOM   1896  HB  THR   116      19.790 100.650   3.770  1.00  0.00            
ATOM   1897  CG2 THR   116      19.170 101.690   2.020  1.00  0.00            
ATOM   1898 1HG2 THR   116      19.750 102.570   2.260  1.00  0.00            
ATOM   1899 2HG2 THR   116      19.720 101.100   1.290  1.00  0.00            
ATOM   1900 3HG2 THR   116      18.350 102.160   1.480  1.00  0.00            
ATOM   1901  OG1 THR   116      18.080 101.870   4.070  1.00  0.00            
ATOM   1902  HG1 THR   116      18.170 101.530   4.960  1.00  0.00            
ATOM   1903  C   THR   116      16.680 100.010   2.470  1.00  0.00            
ATOM   1904  O   THR   116      16.650 100.350   1.300  1.00  0.00            
ATOM   1905  N   PHE   117      15.580  99.940   3.250  1.00  0.00            
ATOM   1906  H   PHE   117      15.710  99.530   4.160  1.00  0.00            
ATOM   1907  CA  PHE   117      14.230 100.200   2.680  1.00  0.00            
ATOM   1908  HA  PHE   117      14.270 100.650   1.680  1.00  0.00            
ATOM   1909  CB  PHE   117      13.520  98.880   2.430  1.00  0.00            
ATOM   1910  HB2 PHE   117      13.390  98.450   3.420  1.00  0.00            
ATOM   1911  HB3 PHE   117      12.570  99.130   1.970  1.00  0.00            
ATOM   1912  CG  PHE   117      14.280  97.780   1.580  1.00  0.00            
ATOM   1913  CD1 PHE   117      14.360  96.410   2.020  1.00  0.00            
ATOM   1914  HD1 PHE   117      14.100  96.220   3.050  1.00  0.00            
ATOM   1915  CE1 PHE   117      14.880  95.330   1.250  1.00  0.00            
ATOM   1916  HE1 PHE   117      14.790  94.330   1.670  1.00  0.00            
ATOM   1917  CZ  PHE   117      15.270  95.630  -0.040  1.00  0.00            
ATOM   1918  HZ  PHE   117      15.550  94.920  -0.800  1.00  0.00            
ATOM   1919  CE2 PHE   117      15.260  96.950  -0.490  1.00  0.00            
ATOM   1920  HE2 PHE   117      15.640  97.170  -1.480  1.00  0.00            
ATOM   1921  CD2 PHE   117      14.730  98.000   0.250  1.00  0.00            
ATOM   1922  HD2 PHE   117      14.660  98.950  -0.240  1.00  0.00            
ATOM   1923  C   PHE   117      13.340 101.160   3.470  1.00  0.00            
ATOM   1924  O   PHE   117      12.780 100.840   4.470  1.00  0.00            
ATOM   1925  N   GLU   118      13.190 102.350   2.980  1.00  0.00            
ATOM   1926  H   GLU   118      13.730 102.570   2.150  1.00  0.00            
ATOM   1927  CA  GLU   118      11.980 103.210   3.150  1.00  0.00            
ATOM   1928  HA  GLU   118      11.660 103.150   4.190  1.00  0.00            
ATOM   1929  CB  GLU   118      12.370 104.670   2.940  1.00  0.00            
ATOM   1930  HB2 GLU   118      12.950 104.750   2.020  1.00  0.00            
ATOM   1931  HB3 GLU   118      11.530 105.350   2.740  1.00  0.00            
ATOM   1932  CG  GLU   118      13.140 105.140   4.180  1.00  0.00            
ATOM   1933  HG2 GLU   118      12.490 105.560   4.950  1.00  0.00            
ATOM   1934  HG3 GLU   118      13.600 104.320   4.730  1.00  0.00            
ATOM   1935  CD  GLU   118      14.320 106.050   3.790  1.00  0.00            
ATOM   1936  OE1 GLU   118      14.370 107.180   4.300  1.00  0.00            
ATOM   1937  OE2 GLU   118      15.220 105.730   2.990  1.00  0.00            
ATOM   1938  C   GLU   118      10.760 102.710   2.300  1.00  0.00            
ATOM   1939  O   GLU   118      10.860 102.730   1.080  1.00  0.00            
ATOM   1940  N   ILE   119       9.610 102.360   2.910  1.00  0.00            
ATOM   1941  H   ILE   119       9.670 102.090   3.880  1.00  0.00            
ATOM   1942  CA  ILE   119       8.340 102.230   2.200  1.00  0.00            
ATOM   1943  HA  ILE   119       8.480 101.560   1.350  1.00  0.00            
ATOM   1944  CB  ILE   119       7.240 101.690   3.080  1.00  0.00            
ATOM   1945  HB  ILE   119       7.090 102.280   3.980  1.00  0.00            
ATOM   1946  CG2 ILE   119       5.870 101.490   2.360  1.00  0.00            
ATOM   1947 1HG2 ILE   119       6.110 100.890   1.480  1.00  0.00            
ATOM   1948 2HG2 ILE   119       5.150 101.000   3.020  1.00  0.00            
ATOM   1949 3HG2 ILE   119       5.640 102.530   2.160  1.00  0.00            
ATOM   1950  CG1 ILE   119       7.800 100.350   3.620  1.00  0.00            
ATOM   1951 2HG1 ILE   119       8.720 100.490   4.190  1.00  0.00            
ATOM   1952 3HG1 ILE   119       7.140  99.970   4.390  1.00  0.00            
ATOM   1953  CD1 ILE   119       8.020  99.260   2.660  1.00  0.00            
ATOM   1954 1HD1 ILE   119       8.820  99.420   1.930  1.00  0.00            
ATOM   1955 2HD1 ILE   119       8.270  98.330   3.170  1.00  0.00            
ATOM   1956 3HD1 ILE   119       7.140  99.090   2.040  1.00  0.00            
ATOM   1957  C   ILE   119       7.940 103.620   1.640  1.00  0.00            
ATOM   1958  O   ILE   119       7.970 104.630   2.390  1.00  0.00            
ATOM   1959  N   PRO   120       7.510 103.770   0.360  1.00  0.00            
ATOM   1960  CD  PRO   120       7.500 102.720  -0.610  1.00  0.00            
ATOM   1961  HD2 PRO   120       6.560 102.160  -0.550  1.00  0.00            
ATOM   1962  HD3 PRO   120       8.320 102.010  -0.530  1.00  0.00            
ATOM   1963  CG  PRO   120       7.580 103.500  -1.970  1.00  0.00            
ATOM   1964  HG2 PRO   120       7.250 102.930  -2.840  1.00  0.00            
ATOM   1965  HG3 PRO   120       8.590 103.830  -2.220  1.00  0.00            
ATOM   1966  CB  PRO   120       6.640 104.670  -1.670  1.00  0.00            
ATOM   1967  HB2 PRO   120       5.610 104.380  -1.880  1.00  0.00            
ATOM   1968  HB3 PRO   120       6.960 105.490  -2.310  1.00  0.00            
ATOM   1969  CA  PRO   120       6.970 104.980  -0.250  1.00  0.00            
ATOM   1970  HA  PRO   120       7.730 105.750  -0.170  1.00  0.00            
ATOM   1971  C   PRO   120       5.710 105.520   0.490  1.00  0.00            
ATOM   1972  O   PRO   120       5.050 104.760   1.090  1.00  0.00            
ATOM   1973  N   PRO   121       5.310 106.860   0.510  1.00  0.00            
ATOM   1974  CD  PRO   121       5.710 107.830  -0.490  1.00  0.00            
ATOM   1975  HD2 PRO   121       5.610 107.320  -1.440  1.00  0.00            
ATOM   1976  HD3 PRO   121       6.740 108.110  -0.260  1.00  0.00            
ATOM   1977  CG  PRO   121       4.790 109.020  -0.390  1.00  0.00            
ATOM   1978  HG2 PRO   121       3.890 108.840  -0.990  1.00  0.00            
ATOM   1979  HG3 PRO   121       5.210 110.000  -0.620  1.00  0.00            
ATOM   1980  CB  PRO   121       4.250 109.010   1.050  1.00  0.00            
ATOM   1981  HB2 PRO   121       3.280 109.510   1.140  1.00  0.00            
ATOM   1982  HB3 PRO   121       4.880 109.530   1.770  1.00  0.00            
ATOM   1983  CA  PRO   121       4.180 107.410   1.230  1.00  0.00            
ATOM   1984  HA  PRO   121       4.280 107.070   2.270  1.00  0.00            
ATOM   1985  C   PRO   121       2.810 106.870   0.720  1.00  0.00            
ATOM   1986  O   PRO   121       2.640 106.410  -0.450  1.00  0.00            
ATOM   1987  N   ASN   122       1.810 106.980   1.590  1.00  0.00            
ATOM   1988  H   ASN   122       2.080 107.400   2.470  1.00  0.00            
ATOM   1989  CA  ASN   122       0.360 106.660   1.400  1.00  0.00            
ATOM   1990  HA  ASN   122      -0.090 107.170   2.250  1.00  0.00            
ATOM   1991  CB  ASN   122      -0.250 107.360   0.160  1.00  0.00            
ATOM   1992  HB2 ASN   122       0.210 106.880  -0.710  1.00  0.00            
ATOM   1993  HB3 ASN   122      -1.300 107.090   0.190  1.00  0.00            
ATOM   1994  CG  ASN   122      -0.090 108.880   0.050  1.00  0.00            
ATOM   1995  OD1 ASN   122      -0.090 109.710   0.950  1.00  0.00            
ATOM   1996  ND2 ASN   122       0.140 109.340  -1.120  1.00  0.00            
ATOM   1997 1HD2 ASN   122       0.370 110.320  -1.230  1.00  0.00            
ATOM   1998 2HD2 ASN   122       0.000 108.780  -1.940  1.00  0.00            
ATOM   1999  C   ASN   122       0.040 105.130   1.540  1.00  0.00            
ATOM   2000  O   ASN   122      -1.090 104.710   1.740  1.00  0.00            
ATOM   2001  N   LEU   123       0.990 104.250   1.270  1.00  0.00            
ATOM   2002  H   LEU   123       1.900 104.640   1.070  1.00  0.00            
ATOM   2003  CA  LEU   123       0.790 102.760   1.400  1.00  0.00            
ATOM   2004  HA  LEU   123      -0.050 102.530   0.740  1.00  0.00            
ATOM   2005  CB  LEU   123       2.050 102.030   1.000  1.00  0.00            
ATOM   2006  HB2 LEU   123       2.860 102.450   1.590  1.00  0.00            
ATOM   2007  HB3 LEU   123       1.910 100.990   1.290  1.00  0.00            
ATOM   2008  CG  LEU   123       2.350 102.180  -0.540  1.00  0.00            
ATOM   2009  HG  LEU   123       2.390 103.270  -0.640  1.00  0.00            
ATOM   2010  CD1 LEU   123       3.850 101.670  -0.760  1.00  0.00            
ATOM   2011 1HD1 LEU   123       4.560 102.300  -0.220  1.00  0.00            
ATOM   2012 2HD1 LEU   123       3.890 100.630  -0.430  1.00  0.00            
ATOM   2013 3HD1 LEU   123       4.080 101.800  -1.820  1.00  0.00            
ATOM   2014  CD2 LEU   123       1.470 101.480  -1.540  1.00  0.00            
ATOM   2015 1HD2 LEU   123       1.530 100.410  -1.360  1.00  0.00            
ATOM   2016 2HD2 LEU   123       0.450 101.860  -1.470  1.00  0.00            
ATOM   2017 3HD2 LEU   123       1.940 101.770  -2.480  1.00  0.00            
ATOM   2018  C   LEU   123       0.360 102.270   2.850  1.00  0.00            
ATOM   2019  O   LEU   123       0.650 102.920   3.870  1.00  0.00            
ATOM   2020  N   PRO   124      -0.310 101.110   2.960  1.00  0.00            
ATOM   2021  CD  PRO   124      -0.710 100.120   1.920  1.00  0.00            
ATOM   2022  HD2 PRO   124       0.020  99.330   1.710  1.00  0.00            
ATOM   2023  HD3 PRO   124      -0.930 100.670   1.000  1.00  0.00            
ATOM   2024  CG  PRO   124      -2.040  99.550   2.440  1.00  0.00            
ATOM   2025  HG2 PRO   124      -2.240  98.530   2.110  1.00  0.00            
ATOM   2026  HG3 PRO   124      -2.840 100.240   2.180  1.00  0.00            
ATOM   2027  CB  PRO   124      -1.820  99.420   3.900  1.00  0.00            
ATOM   2028  HB2 PRO   124      -1.140  98.610   4.180  1.00  0.00            
ATOM   2029  HB3 PRO   124      -2.760  99.420   4.440  1.00  0.00            
ATOM   2030  CA  PRO   124      -1.090 100.740   4.180  1.00  0.00            
ATOM   2031  HA  PRO   124      -1.790 101.520   4.460  1.00  0.00            
ATOM   2032  C   PRO   124      -0.110 100.590   5.340  1.00  0.00            
ATOM   2033  O   PRO   124       1.110 100.240   5.170  1.00  0.00            
ATOM   2034  N   CYS   125      -0.640 100.580   6.550  1.00  0.00            
ATOM   2035  H   CYS   125      -1.620 100.820   6.500  1.00  0.00            
ATOM   2036  CA  CYS   125      -0.160  99.850   7.740  1.00  0.00            
ATOM   2037  HA  CYS   125       0.920  99.980   7.760  1.00  0.00            
ATOM   2038  CB  CYS   125      -0.740 100.440   9.080  1.00  0.00            
ATOM   2039  HB2 CYS   125      -1.820 100.570   9.070  1.00  0.00            
ATOM   2040  HB3 CYS   125      -0.370  99.830   9.900  1.00  0.00            
ATOM   2041  SG  CYS   125      -0.100 102.170   9.250  1.00  0.00            
ATOM   2042  HG  CYS   125      -1.230 102.870   9.190  1.00  0.00            
ATOM   2043  C   CYS   125      -0.550  98.390   7.770  1.00  0.00            
ATOM   2044  O   CYS   125      -1.380  97.900   7.020  1.00  0.00            
ATOM   2045  N   SER   126       0.050  97.570   8.680  1.00  0.00            
ATOM   2046  H   SER   126       0.920  97.920   9.070  1.00  0.00            
ATOM   2047  CA  SER   126      -0.310  96.160   8.970  1.00  0.00            
ATOM   2048  HA  SER   126      -0.550  95.580   8.080  1.00  0.00            
ATOM   2049  CB  SER   126       0.800  95.400   9.750  1.00  0.00            
ATOM   2050  HB2 SER   126       0.770  95.910  10.710  1.00  0.00            
ATOM   2051  HB3 SER   126       0.390  94.420  10.010  1.00  0.00            
ATOM   2052  OG  SER   126       2.050  95.350   9.150  1.00  0.00            
ATOM   2053  HG  SER   126       2.230  94.420   8.970  1.00  0.00            
ATOM   2054  C   SER   126      -1.610  96.240   9.790  1.00  0.00            
ATOM   2055  O   SER   126      -1.770  97.030  10.670  1.00  0.00            
ATOM   2056  N   VAL   127      -2.540  95.350   9.430  1.00  0.00            
ATOM   2057  H   VAL   127      -2.340  94.740   8.650  1.00  0.00            
ATOM   2058  CA  VAL   127      -3.880  95.140  10.010  1.00  0.00            
ATOM   2059  HA  VAL   127      -3.750  95.220  11.090  1.00  0.00            
ATOM   2060  CB  VAL   127      -4.800  96.270   9.580  1.00  0.00            
ATOM   2061  HB  VAL   127      -4.250  97.190   9.750  1.00  0.00            
ATOM   2062  CG1 VAL   127      -5.090  96.280   8.080  1.00  0.00            
ATOM   2063 1HG1 VAL   127      -5.620  97.190   7.780  1.00  0.00            
ATOM   2064 2HG1 VAL   127      -4.120  96.290   7.580  1.00  0.00            
ATOM   2065 3HG1 VAL   127      -5.750  95.450   7.870  1.00  0.00            
ATOM   2066  CG2 VAL   127      -6.080  96.290  10.470  1.00  0.00            
ATOM   2067 1HG2 VAL   127      -5.660  96.270  11.480  1.00  0.00            
ATOM   2068 2HG2 VAL   127      -6.740  97.160  10.380  1.00  0.00            
ATOM   2069 3HG2 VAL   127      -6.700  95.390  10.450  1.00  0.00            
ATOM   2070  C   VAL   127      -4.370  93.730   9.670  1.00  0.00            
ATOM   2071  O   VAL   127      -3.910  93.110   8.730  1.00  0.00            
ATOM   2072  N   THR   128      -5.290  93.180  10.480  1.00  0.00            
ATOM   2073  H   THR   128      -5.430  93.730  11.320  1.00  0.00            
ATOM   2074  CA  THR   128      -5.770  91.770  10.400  1.00  0.00            
ATOM   2075  HA  THR   128      -5.940  91.440   9.370  1.00  0.00            
ATOM   2076  CB  THR   128      -4.720  90.830  11.070  1.00  0.00            
ATOM   2077  HB  THR   128      -4.190  91.370  11.850  1.00  0.00            
ATOM   2078  CG2 THR   128      -5.390  89.570  11.680  1.00  0.00            
ATOM   2079 1HG2 THR   128      -5.850  89.910  12.610  1.00  0.00            
ATOM   2080 2HG2 THR   128      -5.890  88.960  10.930  1.00  0.00            
ATOM   2081 3HG2 THR   128      -4.580  88.930  12.020  1.00  0.00            
ATOM   2082  OG1 THR   128      -3.810  90.430  10.140  1.00  0.00            
ATOM   2083  HG1 THR   128      -3.150  91.120  10.050  1.00  0.00            
ATOM   2084  C   THR   128      -7.130  91.740  11.010  1.00  0.00            
ATOM   2085  O   THR   128      -7.300  92.050  12.140  1.00  0.00            
ATOM   2086  N   LEU   129      -8.180  91.350  10.270  1.00  0.00            
ATOM   2087  H   LEU   129      -7.930  91.070   9.330  1.00  0.00            
ATOM   2088  CA  LEU   129      -9.560  91.250  10.630  1.00  0.00            
ATOM   2089  HA  LEU   129      -9.750  91.770  11.560  1.00  0.00            
ATOM   2090  CB  LEU   129     -10.390  91.970   9.520  1.00  0.00            
ATOM   2091  HB2 LEU   129     -10.010  91.590   8.570  1.00  0.00            
ATOM   2092  HB3 LEU   129     -11.410  91.610   9.570  1.00  0.00            
ATOM   2093  CG  LEU   129     -10.530  93.520   9.480  1.00  0.00            
ATOM   2094  HG  LEU   129     -11.230  93.930  10.210  1.00  0.00            
ATOM   2095  CD1 LEU   129      -9.180  94.210   9.600  1.00  0.00            
ATOM   2096 1HD1 LEU   129      -9.150  95.280   9.400  1.00  0.00            
ATOM   2097 2HD1 LEU   129      -8.630  93.920  10.490  1.00  0.00            
ATOM   2098 3HD1 LEU   129      -8.500  93.750   8.880  1.00  0.00            
ATOM   2099  CD2 LEU   129     -11.190  93.840   8.100  1.00  0.00            
ATOM   2100 1HD2 LEU   129     -10.550  93.840   7.220  1.00  0.00            
ATOM   2101 2HD2 LEU   129     -12.130  93.320   7.910  1.00  0.00            
ATOM   2102 3HD2 LEU   129     -11.430  94.910   8.060  1.00  0.00            
ATOM   2103  C   LEU   129     -10.050  89.770  10.710  1.00  0.00            
ATOM   2104  O   LEU   129      -9.630  88.960   9.850  1.00  0.00            
ATOM   2105  N   GLN   130     -10.810  89.410  11.720  1.00  0.00            
ATOM   2106  H   GLN   130     -11.110  90.140  12.360  1.00  0.00            
ATOM   2107  CA  GLN   130     -11.530  88.120  11.750  1.00  0.00            
ATOM   2108  HA  GLN   130     -11.280  87.390  10.970  1.00  0.00            
ATOM   2109  CB  GLN   130     -11.480  87.340  13.080  1.00  0.00            
ATOM   2110  HB2 GLN   130     -12.140  86.480  13.110  1.00  0.00            
ATOM   2111  HB3 GLN   130     -10.460  86.930  13.100  1.00  0.00            
ATOM   2112  CG  GLN   130     -11.790  88.160  14.280  1.00  0.00            
ATOM   2113  HG2 GLN   130     -11.730  89.220  14.020  1.00  0.00            
ATOM   2114  HG3 GLN   130     -12.790  87.890  14.590  1.00  0.00            
ATOM   2115  CD  GLN   130     -10.780  87.810  15.430  1.00  0.00            
ATOM   2116  OE1 GLN   130      -9.890  86.920  15.370  1.00  0.00            
ATOM   2117  NE2 GLN   130     -10.860  88.670  16.380  1.00  0.00            
ATOM   2118 1HE2 GLN   130     -10.200  88.540  17.130  1.00  0.00            
ATOM   2119 2HE2 GLN   130     -11.600  89.350  16.500  1.00  0.00            
ATOM   2120  C   GLN   130     -13.060  88.430  11.550  1.00  0.00            
ATOM   2121  O   GLN   130     -13.520  89.420  12.020  1.00  0.00            
ATOM   2122  N   PRO   131     -13.810  87.640  10.800  1.00  0.00            
ATOM   2123  CD  PRO   131     -13.490  86.340  10.330  1.00  0.00            
ATOM   2124  HD2 PRO   131     -13.120  85.730  11.150  1.00  0.00            
ATOM   2125  HD3 PRO   131     -12.740  86.410   9.540  1.00  0.00            
ATOM   2126  CG  PRO   131     -14.770  85.680   9.830  1.00  0.00            
ATOM   2127  HG2 PRO   131     -15.360  85.290  10.670  1.00  0.00            
ATOM   2128  HG3 PRO   131     -14.590  84.900   9.090  1.00  0.00            
ATOM   2129  CB  PRO   131     -15.490  86.910   9.280  1.00  0.00            
ATOM   2130  HB2 PRO   131     -16.570  86.800   9.140  1.00  0.00            
ATOM   2131  HB3 PRO   131     -14.990  87.120   8.330  1.00  0.00            
ATOM   2132  CA  PRO   131     -15.130  88.010  10.260  1.00  0.00            
ATOM   2133  HA  PRO   131     -15.020  88.930   9.680  1.00  0.00            
ATOM   2134  C   PRO   131     -16.260  88.230  11.310  1.00  0.00            
ATOM   2135  O   PRO   131     -16.140  87.650  12.390  1.00  0.00            
ATOM   2136  N   GLY   132     -17.250  88.960  11.010  1.00  0.00            
ATOM   2137  H   GLY   132     -17.250  89.210  10.030  1.00  0.00            
ATOM   2138  CA  GLY   132     -18.370  89.500  11.840  1.00  0.00            
ATOM   2139  HA2 GLY   132     -17.980  89.840  12.800  1.00  0.00            
ATOM   2140  HA3 GLY   132     -19.000  90.270  11.390  1.00  0.00            
ATOM   2141  C   GLY   132     -19.250  88.290  12.320  1.00  0.00            
ATOM   2142  O   GLY   132     -19.140  87.210  11.750  1.00  0.00            
ATOM   2143  N   PRO   133     -20.220  88.370  13.250  1.00  0.00            
ATOM   2144  CD  PRO   133     -20.710  89.600  13.690  1.00  0.00            
ATOM   2145  HD2 PRO   133     -21.430  89.940  12.950  1.00  0.00            
ATOM   2146  HD3 PRO   133     -19.920  90.320  13.950  1.00  0.00            
ATOM   2147  CG  PRO   133     -21.400  89.220  14.970  1.00  0.00            
ATOM   2148  HG2 PRO   133     -22.080  90.050  15.180  1.00  0.00            
ATOM   2149  HG3 PRO   133     -20.640  89.160  15.740  1.00  0.00            
ATOM   2150  CB  PRO   133     -22.000  87.820  14.800  1.00  0.00            
ATOM   2151  HB2 PRO   133     -23.040  87.860  14.450  1.00  0.00            
ATOM   2152  HB3 PRO   133     -22.000  87.240  15.730  1.00  0.00            
ATOM   2153  CA  PRO   133     -20.940  87.210  13.820  1.00  0.00            
ATOM   2154  HA  PRO   133     -20.240  86.550  14.300  1.00  0.00            
ATOM   2155  C   PRO   133     -21.710  86.360  12.890  1.00  0.00            
ATOM   2156  O   PRO   133     -21.740  85.140  12.980  1.00  0.00            
ATOM   2157  N   GLU   134     -22.380  86.970  11.970  1.00  0.00            
ATOM   2158  H   GLU   134     -22.190  87.940  11.750  1.00  0.00            
ATOM   2159  CA  GLU   134     -23.210  86.250  11.030  1.00  0.00            
ATOM   2160  HA  GLU   134     -23.240  85.180  11.230  1.00  0.00            
ATOM   2161  CB  GLU   134     -24.660  86.850  11.020  1.00  0.00            
ATOM   2162  HB2 GLU   134     -24.750  87.850  10.580  1.00  0.00            
ATOM   2163  HB3 GLU   134     -25.170  86.240  10.270  1.00  0.00            
ATOM   2164  CG  GLU   134     -25.390  86.890  12.400  1.00  0.00            
ATOM   2165  HG2 GLU   134     -24.700  87.260  13.150  1.00  0.00            
ATOM   2166  HG3 GLU   134     -26.210  87.600  12.310  1.00  0.00            
ATOM   2167  CD  GLU   134     -26.040  85.600  12.840  1.00  0.00            
ATOM   2168  OE1 GLU   134     -25.770  85.200  14.000  1.00  0.00            
ATOM   2169  OE2 GLU   134     -26.820  84.890  12.150  1.00  0.00            
ATOM   2170  C   GLU   134     -22.690  86.370   9.550  1.00  0.00            
ATOM   2171  O   GLU   134     -23.470  86.090   8.650  1.00  0.00            
ATOM   2172  N   ASP   135     -21.470  86.880   9.340  1.00  0.00            
ATOM   2173  H   ASP   135     -20.880  87.160  10.110  1.00  0.00            
ATOM   2174  CA  ASP   135     -20.810  86.920   8.030  1.00  0.00            
ATOM   2175  HA  ASP   135     -21.530  87.410   7.380  1.00  0.00            
ATOM   2176  CB  ASP   135     -19.610  87.790   8.040  1.00  0.00            
ATOM   2177  HB2 ASP   135     -19.810  88.820   8.330  1.00  0.00            
ATOM   2178  HB3 ASP   135     -18.840  87.340   8.680  1.00  0.00            
ATOM   2179  CG  ASP   135     -18.980  88.000   6.660  1.00  0.00            
ATOM   2180  OD1 ASP   135     -19.650  87.870   5.600  1.00  0.00            
ATOM   2181  OD2 ASP   135     -17.800  88.410   6.620  1.00  0.00            
ATOM   2182  C   ASP   135     -20.390  85.480   7.500  1.00  0.00            
ATOM   2183  O   ASP   135     -19.730  84.680   8.170  1.00  0.00            
ATOM   2184  N   THR   136     -20.660  85.260   6.250  1.00  0.00            
ATOM   2185  H   THR   136     -21.140  86.060   5.870  1.00  0.00            
ATOM   2186  CA  THR   136     -20.280  84.040   5.380  1.00  0.00            
ATOM   2187  HA  THR   136     -20.290  83.250   6.140  1.00  0.00            
ATOM   2188  CB  THR   136     -21.400  83.770   4.320  1.00  0.00            
ATOM   2189  HB  THR   136     -22.340  84.190   4.670  1.00  0.00            
ATOM   2190  CG2 THR   136     -21.020  84.560   2.990  1.00  0.00            
ATOM   2191 1HG2 THR   136     -21.910  84.890   2.450  1.00  0.00            
ATOM   2192 2HG2 THR   136     -20.530  85.490   3.270  1.00  0.00            
ATOM   2193 3HG2 THR   136     -20.430  83.960   2.300  1.00  0.00            
ATOM   2194  OG1 THR   136     -21.500  82.440   4.000  1.00  0.00            
ATOM   2195  HG1 THR   136     -21.560  81.990   4.840  1.00  0.00            
ATOM   2196  C   THR   136     -18.820  84.020   4.840  1.00  0.00            
ATOM   2197  O   THR   136     -18.270  83.030   4.400  1.00  0.00            
ATOM   2198  N   GLY   137     -18.190  85.200   4.890  1.00  0.00            
ATOM   2199  H   GLY   137     -18.640  85.980   5.330  1.00  0.00            
ATOM   2200  CA  GLY   137     -16.860  85.480   4.410  1.00  0.00            
ATOM   2201  HA2 GLY   137     -16.600  85.010   3.460  1.00  0.00            
ATOM   2202  HA3 GLY   137     -16.760  86.560   4.280  1.00  0.00            
ATOM   2203  C   GLY   137     -15.810  84.830   5.270  1.00  0.00            
ATOM   2204  O   GLY   137     -16.140  84.230   6.320  1.00  0.00            
ATOM   2205  N   LYS   138     -14.590  84.990   4.910  1.00  0.00            
ATOM   2206  H   LYS   138     -14.460  85.520   4.070  1.00  0.00            
ATOM   2207  CA  LYS   138     -13.310  84.580   5.610  1.00  0.00            
ATOM   2208  HA  LYS   138     -13.620  83.800   6.310  1.00  0.00            
ATOM   2209  CB  LYS   138     -12.360  83.910   4.590  1.00  0.00            
ATOM   2210  HB2 LYS   138     -11.920  84.700   3.980  1.00  0.00            
ATOM   2211  HB3 LYS   138     -11.630  83.360   5.190  1.00  0.00            
ATOM   2212  CG  LYS   138     -13.040  82.760   3.700  1.00  0.00            
ATOM   2213  HG2 LYS   138     -13.570  82.150   4.430  1.00  0.00            
ATOM   2214  HG3 LYS   138     -13.690  83.140   2.910  1.00  0.00            
ATOM   2215  CD  LYS   138     -11.990  82.010   2.940  1.00  0.00            
ATOM   2216  HD2 LYS   138     -11.350  82.680   2.370  1.00  0.00            
ATOM   2217  HD3 LYS   138     -11.360  81.430   3.610  1.00  0.00            
ATOM   2218  CE  LYS   138     -12.760  81.080   2.010  1.00  0.00            
ATOM   2219  HE2 LYS   138     -13.610  80.710   2.590  1.00  0.00            
ATOM   2220  HE3 LYS   138     -13.090  81.750   1.210  1.00  0.00            
ATOM   2221  NZ  LYS   138     -11.840  80.110   1.370  1.00  0.00            
ATOM   2222  HZ1 LYS   138     -12.270  79.430   0.750  1.00  0.00            
ATOM   2223  HZ2 LYS   138     -11.130  80.590   0.830  1.00  0.00            
ATOM   2224  HZ3 LYS   138     -11.390  79.550   2.070  1.00  0.00            
ATOM   2225  C   LYS   138     -12.480  85.800   6.170  1.00  0.00            
ATOM   2226  O   LYS   138     -12.630  86.970   5.840  1.00  0.00            
ATOM   2227  N   ALA   139     -11.500  85.430   6.970  1.00  0.00            
ATOM   2228  H   ALA   139     -11.430  84.450   7.180  1.00  0.00            
ATOM   2229  CA  ALA   139     -10.590  86.450   7.590  1.00  0.00            
ATOM   2230  HA  ALA   139     -11.170  87.290   7.990  1.00  0.00            
ATOM   2231  CB  ALA   139      -9.890  85.870   8.820  1.00  0.00            
ATOM   2232  HB1 ALA   139      -9.180  85.100   8.510  1.00  0.00            
ATOM   2233  HB2 ALA   139      -9.450  86.670   9.410  1.00  0.00            
ATOM   2234  HB3 ALA   139     -10.590  85.320   9.450  1.00  0.00            
ATOM   2235  C   ALA   139      -9.640  87.150   6.530  1.00  0.00            
ATOM   2236  O   ALA   139      -9.320  86.620   5.450  1.00  0.00            
ATOM   2237  N   CYS   140      -9.400  88.430   6.710  1.00  0.00            
ATOM   2238  H   CYS   140      -9.660  88.750   7.630  1.00  0.00            
ATOM   2239  CA  CYS   140      -8.610  89.240   5.850  1.00  0.00            
ATOM   2240  HA  CYS   140      -7.960  88.540   5.320  1.00  0.00            
ATOM   2241  CB  CYS   140      -9.440  89.900   4.680  1.00  0.00            
ATOM   2242  HB2 CYS   140      -8.700  90.320   4.000  1.00  0.00            
ATOM   2243  HB3 CYS   140      -9.990  89.140   4.110  1.00  0.00            
ATOM   2244  SG  CYS   140     -10.530  91.170   5.280  1.00  0.00            
ATOM   2245  HG  CYS   140     -11.500  90.370   5.730  1.00  0.00            
ATOM   2246  C   CYS   140      -7.650  90.190   6.490  1.00  0.00            
ATOM   2247  O   CYS   140      -7.790  90.500   7.630  1.00  0.00            
ATOM   2248  N   GLY   141      -6.600  90.640   5.750  1.00  0.00            
ATOM   2249  H   GLY   141      -6.250  90.260   4.880  1.00  0.00            
ATOM   2250  CA  GLY   141      -5.660  91.530   6.350  1.00  0.00            
ATOM   2251  HA2 GLY   141      -6.160  92.420   6.720  1.00  0.00            
ATOM   2252  HA3 GLY   141      -5.180  90.980   7.160  1.00  0.00            
ATOM   2253  C   GLY   141      -4.490  91.980   5.410  1.00  0.00            
ATOM   2254  O   GLY   141      -4.350  91.350   4.330  1.00  0.00            
ATOM   2255  N   VAL   142      -3.790  93.010   5.800  1.00  0.00            
ATOM   2256  H   VAL   142      -3.970  93.370   6.730  1.00  0.00            
ATOM   2257  CA  VAL   142      -2.520  93.370   5.170  1.00  0.00            
ATOM   2258  HA  VAL   142      -2.480  92.850   4.210  1.00  0.00            
ATOM   2259  CB  VAL   142      -2.390  94.840   5.020  1.00  0.00            
ATOM   2260  HB  VAL   142      -2.370  95.250   6.030  1.00  0.00            
ATOM   2261  CG1 VAL   142      -1.170  95.180   4.210  1.00  0.00            
ATOM   2262 1HG1 VAL   142      -0.240  94.970   4.740  1.00  0.00            
ATOM   2263 2HG1 VAL   142      -1.200  94.750   3.210  1.00  0.00            
ATOM   2264 3HG1 VAL   142      -1.160  96.260   4.090  1.00  0.00            
ATOM   2265  CG2 VAL   142      -3.510  95.370   4.120  1.00  0.00            
ATOM   2266 1HG2 VAL   142      -3.460  94.910   3.140  1.00  0.00            
ATOM   2267 2HG2 VAL   142      -4.430  95.020   4.580  1.00  0.00            
ATOM   2268 3HG2 VAL   142      -3.610  96.440   3.950  1.00  0.00            
ATOM   2269  C   VAL   142      -1.310  92.960   5.990  1.00  0.00            
ATOM   2270  O   VAL   142      -1.250  93.240   7.210  1.00  0.00            
ATOM   2271  N   ASP   143      -0.240  92.450   5.370  1.00  0.00            
ATOM   2272  H   ASP   143      -0.340  92.410   4.360  1.00  0.00            
ATOM   2273  CA  ASP   143       1.080  92.070   5.940  1.00  0.00            
ATOM   2274  HA  ASP   143       1.110  92.560   6.920  1.00  0.00            
ATOM   2275  CB  ASP   143       1.340  90.570   6.220  1.00  0.00            
ATOM   2276  HB2 ASP   143       1.260  90.180   5.200  1.00  0.00            
ATOM   2277  HB3 ASP   143       2.370  90.380   6.520  1.00  0.00            
ATOM   2278  CG  ASP   143       0.400  89.780   7.120  1.00  0.00            
ATOM   2279  OD1 ASP   143      -0.220  90.340   8.030  1.00  0.00            
ATOM   2280  OD2 ASP   143       0.250  88.560   6.830  1.00  0.00            
ATOM   2281  C   ASP   143       2.320  92.580   5.110  1.00  0.00            
ATOM   2282  O   ASP   143       2.250  92.800   3.880  1.00  0.00            
ATOM   2283  N   TYR   144       3.490  92.740   5.780  1.00  0.00            
ATOM   2284  H   TYR   144       3.540  92.440   6.740  1.00  0.00            
ATOM   2285  CA  TYR   144       4.740  93.170   5.160  1.00  0.00            
ATOM   2286  HA  TYR   144       4.670  93.350   4.090  1.00  0.00            
ATOM   2287  CB  TYR   144       5.240  94.400   5.900  1.00  0.00            
ATOM   2288  HB2 TYR   144       5.150  94.260   6.980  1.00  0.00            
ATOM   2289  HB3 TYR   144       6.330  94.450   5.800  1.00  0.00            
ATOM   2290  CG  TYR   144       4.700  95.750   5.440  1.00  0.00            
ATOM   2291  CD1 TYR   144       3.370  96.200   5.610  1.00  0.00            
ATOM   2292  HD1 TYR   144       2.650  95.660   6.210  1.00  0.00            
ATOM   2293  CE1 TYR   144       2.980  97.530   5.210  1.00  0.00            
ATOM   2294  HE1 TYR   144       1.960  97.880   5.270  1.00  0.00            
ATOM   2295  CZ  TYR   144       3.790  98.330   4.440  1.00  0.00            
ATOM   2296  OH  TYR   144       3.360  99.470   3.880  1.00  0.00            
ATOM   2297  HH  TYR   144       2.470  99.630   4.180  1.00  0.00            
ATOM   2298  CE2 TYR   144       5.070  97.830   4.190  1.00  0.00            
ATOM   2299  HE2 TYR   144       5.780  98.420   3.630  1.00  0.00            
ATOM   2300  CD2 TYR   144       5.530  96.640   4.700  1.00  0.00            
ATOM   2301  HD2 TYR   144       6.510  96.230   4.530  1.00  0.00            
ATOM   2302  C   TYR   144       5.850  92.090   5.320  1.00  0.00            
ATOM   2303  O   TYR   144       6.050  91.630   6.440  1.00  0.00            
ATOM   2304  N   GLU   145       6.580  91.750   4.230  1.00  0.00            
ATOM   2305  H   GLU   145       6.360  92.120   3.320  1.00  0.00            
ATOM   2306  CA  GLU   145       7.430  90.540   4.290  1.00  0.00            
ATOM   2307  HA  GLU   145       7.620  90.220   5.310  1.00  0.00            
ATOM   2308  CB  GLU   145       6.620  89.430   3.520  1.00  0.00            
ATOM   2309  HB2 GLU   145       5.640  89.340   3.990  1.00  0.00            
ATOM   2310  HB3 GLU   145       6.530  89.770   2.490  1.00  0.00            
ATOM   2311  CG  GLU   145       7.320  88.080   3.550  1.00  0.00            
ATOM   2312  HG2 GLU   145       8.390  88.280   3.570  1.00  0.00            
ATOM   2313  HG3 GLU   145       7.050  87.520   4.440  1.00  0.00            
ATOM   2314  CD  GLU   145       6.960  87.220   2.300  1.00  0.00            
ATOM   2315  OE1 GLU   145       7.710  87.330   1.310  1.00  0.00            
ATOM   2316  OE2 GLU   145       6.070  86.310   2.410  1.00  0.00            
ATOM   2317  C   GLU   145       8.780  90.880   3.550  1.00  0.00            
ATOM   2318  O   GLU   145       8.820  91.200   2.390  1.00  0.00            
ATOM   2319  N   VAL   146       9.860  90.840   4.340  1.00  0.00            
ATOM   2320  H   VAL   146       9.780  90.520   5.300  1.00  0.00            
ATOM   2321  CA  VAL   146      11.260  90.860   3.860  1.00  0.00            
ATOM   2322  HA  VAL   146      11.230  91.540   3.000  1.00  0.00            
ATOM   2323  CB  VAL   146      12.170  91.210   5.020  1.00  0.00            
ATOM   2324  HB  VAL   146      11.950  90.560   5.860  1.00  0.00            
ATOM   2325  CG1 VAL   146      13.690  91.090   4.660  1.00  0.00            
ATOM   2326 1HG1 VAL   146      13.870  90.030   4.460  1.00  0.00            
ATOM   2327 2HG1 VAL   146      13.950  91.700   3.790  1.00  0.00            
ATOM   2328 3HG1 VAL   146      14.420  91.390   5.410  1.00  0.00            
ATOM   2329  CG2 VAL   146      12.050  92.640   5.560  1.00  0.00            
ATOM   2330 1HG2 VAL   146      12.780  93.010   6.290  1.00  0.00            
ATOM   2331 2HG2 VAL   146      12.210  93.360   4.750  1.00  0.00            
ATOM   2332 3HG2 VAL   146      11.060  92.760   5.990  1.00  0.00            
ATOM   2333  C   VAL   146      11.520  89.450   3.280  1.00  0.00            
ATOM   2334  O   VAL   146      11.260  88.490   3.970  1.00  0.00            
ATOM   2335  N   LYS   147      11.960  89.330   2.050  1.00  0.00            
ATOM   2336  H   LYS   147      12.180  90.160   1.520  1.00  0.00            
ATOM   2337  CA  LYS   147      12.440  88.050   1.620  1.00  0.00            
ATOM   2338  HA  LYS   147      12.640  87.460   2.520  1.00  0.00            
ATOM   2339  CB  LYS   147      11.320  87.470   0.720  1.00  0.00            
ATOM   2340  HB2 LYS   147      10.350  87.390   1.210  1.00  0.00            
ATOM   2341  HB3 LYS   147      11.150  88.230  -0.030  1.00  0.00            
ATOM   2342  CG  LYS   147      11.720  86.200   0.010  1.00  0.00            
ATOM   2343  HG2 LYS   147      12.580  86.440  -0.610  1.00  0.00            
ATOM   2344  HG3 LYS   147      12.170  85.480   0.700  1.00  0.00            
ATOM   2345  CD  LYS   147      10.460  85.630  -0.680  1.00  0.00            
ATOM   2346  HD2 LYS   147       9.720  85.470   0.110  1.00  0.00            
ATOM   2347  HD3 LYS   147      10.030  86.390  -1.340  1.00  0.00            
ATOM   2348  CE  LYS   147      10.780  84.390  -1.450  1.00  0.00            
ATOM   2349  HE2 LYS   147      11.640  84.690  -2.050  1.00  0.00            
ATOM   2350  HE3 LYS   147      11.070  83.610  -0.740  1.00  0.00            
ATOM   2351  NZ  LYS   147       9.750  83.890  -2.420  1.00  0.00            
ATOM   2352  HZ1 LYS   147       9.020  83.430  -1.900  1.00  0.00            
ATOM   2353  HZ2 LYS   147       9.370  84.560  -3.060  1.00  0.00            
ATOM   2354  HZ3 LYS   147      10.140  83.150  -2.990  1.00  0.00            
ATOM   2355  C   LYS   147      13.820  88.170   0.860  1.00  0.00            
ATOM   2356  O   LYS   147      13.980  89.070   0.110  1.00  0.00            
ATOM   2357  N   ALA   148      14.740  87.250   1.050  1.00  0.00            
ATOM   2358  H   ALA   148      14.570  86.650   1.840  1.00  0.00            
ATOM   2359  CA  ALA   148      16.040  87.010   0.390  1.00  0.00            
ATOM   2360  HA  ALA   148      16.250  87.780  -0.350  1.00  0.00            
ATOM   2361  CB  ALA   148      17.140  87.070   1.440  1.00  0.00            
ATOM   2362  HB1 ALA   148      18.060  86.980   0.860  1.00  0.00            
ATOM   2363  HB2 ALA   148      17.070  87.960   2.050  1.00  0.00            
ATOM   2364  HB3 ALA   148      17.100  86.230   2.130  1.00  0.00            
ATOM   2365  C   ALA   148      16.070  85.670  -0.380  1.00  0.00            
ATOM   2366  O   ALA   148      15.510  84.680   0.110  1.00  0.00            
ATOM   2367  N   PHE   149      16.700  85.640  -1.540  1.00  0.00            
ATOM   2368  H   PHE   149      17.150  86.490  -1.860  1.00  0.00            
ATOM   2369  CA  PHE   149      16.780  84.450  -2.400  1.00  0.00            
ATOM   2370  HA  PHE   149      16.910  83.610  -1.710  1.00  0.00            
ATOM   2371  CB  PHE   149      15.610  84.150  -3.290  1.00  0.00            
ATOM   2372  HB2 PHE   149      15.630  83.090  -3.530  1.00  0.00            
ATOM   2373  HB3 PHE   149      14.760  84.310  -2.640  1.00  0.00            
ATOM   2374  CG  PHE   149      15.420  85.050  -4.470  1.00  0.00            
ATOM   2375  CD1 PHE   149      14.640  86.170  -4.470  1.00  0.00            
ATOM   2376  HD1 PHE   149      13.940  86.190  -3.640  1.00  0.00            
ATOM   2377  CE1 PHE   149      14.560  87.010  -5.560  1.00  0.00            
ATOM   2378  HE1 PHE   149      13.920  87.880  -5.590  1.00  0.00            
ATOM   2379  CZ  PHE   149      15.280  86.680  -6.700  1.00  0.00            
ATOM   2380  HZ  PHE   149      15.160  87.270  -7.600  1.00  0.00            
ATOM   2381  CE2 PHE   149      16.090  85.550  -6.740  1.00  0.00            
ATOM   2382  HE2 PHE   149      16.580  85.230  -7.650  1.00  0.00            
ATOM   2383  CD2 PHE   149      16.190  84.730  -5.650  1.00  0.00            
ATOM   2384  HD2 PHE   149      16.790  83.830  -5.720  1.00  0.00            
ATOM   2385  C   PHE   149      18.100  84.440  -3.250  1.00  0.00            
ATOM   2386  O   PHE   149      18.700  85.460  -3.530  1.00  0.00            
ATOM   2387  N   CYS   150      18.640  83.230  -3.580  1.00  0.00            
ATOM   2388  H   CYS   150      18.100  82.410  -3.360  1.00  0.00            
ATOM   2389  CA  CYS   150      19.850  83.040  -4.310  1.00  0.00            
ATOM   2390  HA  CYS   150      20.140  84.020  -4.680  1.00  0.00            
ATOM   2391  CB  CYS   150      21.010  82.590  -3.390  1.00  0.00            
ATOM   2392  HB2 CYS   150      20.990  83.250  -2.520  1.00  0.00            
ATOM   2393  HB3 CYS   150      20.840  81.570  -3.030  1.00  0.00            
ATOM   2394  SG  CYS   150      22.680  82.730  -4.270  1.00  0.00            
ATOM   2395  HG  CYS   150      22.700  84.050  -4.440  1.00  0.00            
ATOM   2396  C   CYS   150      19.630  82.170  -5.540  1.00  0.00            
ATOM   2397  O   CYS   150      19.250  81.030  -5.450  1.00  0.00            
ATOM   2398  N   ALA   151      19.890  82.760  -6.740  1.00  0.00            
ATOM   2399  H   ALA   151      20.120  83.750  -6.770  1.00  0.00            
ATOM   2400  CA  ALA   151      19.670  82.060  -8.020  1.00  0.00            
ATOM   2401  HA  ALA   151      19.900  81.000  -7.910  1.00  0.00            
ATOM   2402  CB  ALA   151      18.160  82.120  -8.330  1.00  0.00            
ATOM   2403  HB1 ALA   151      17.980  81.810  -9.360  1.00  0.00            
ATOM   2404  HB2 ALA   151      17.590  81.470  -7.670  1.00  0.00            
ATOM   2405  HB3 ALA   151      17.760  83.120  -8.140  1.00  0.00            
ATOM   2406  C   ALA   151      20.440  82.670  -9.220  1.00  0.00            
ATOM   2407  O   ALA   151      20.950  83.820  -9.240  1.00  0.00            
ATOM   2408  N   GLU   152      20.520  81.950 -10.360  1.00  0.00            
ATOM   2409  H   GLU   152      20.080  81.040 -10.330  1.00  0.00            
ATOM   2410  CA  GLU   152      21.060  82.340 -11.660  1.00  0.00            
ATOM   2411  HA  GLU   152      22.130  82.500 -11.590  1.00  0.00            
ATOM   2412  CB  GLU   152      21.070  81.130 -12.540  1.00  0.00            
ATOM   2413  HB2 GLU   152      21.660  81.420 -13.410  1.00  0.00            
ATOM   2414  HB3 GLU   152      21.510  80.320 -11.960  1.00  0.00            
ATOM   2415  CG  GLU   152      19.710  80.730 -13.100  1.00  0.00            
ATOM   2416  HG2 GLU   152      19.080  80.590 -12.220  1.00  0.00            
ATOM   2417  HG3 GLU   152      19.400  81.540 -13.760  1.00  0.00            
ATOM   2418  CD  GLU   152      19.820  79.370 -13.960  1.00  0.00            
ATOM   2419  OE1 GLU   152      20.540  79.300 -15.000  1.00  0.00            
ATOM   2420  OE2 GLU   152      19.240  78.410 -13.460  1.00  0.00            
ATOM   2421  C   GLU   152      20.590  83.610 -12.280  1.00  0.00            
ATOM   2422  O   GLU   152      21.370  84.170 -12.980  1.00  0.00            
ATOM   2423  N   ASN   153      19.410  84.150 -11.820  1.00  0.00            
ATOM   2424  H   ASN   153      18.810  83.670 -11.160  1.00  0.00            
ATOM   2425  CA  ASN   153      18.860  85.420 -12.260  1.00  0.00            
ATOM   2426  HA  ASN   153      19.620  86.210 -12.260  1.00  0.00            
ATOM   2427  CB  ASN   153      18.420  85.230 -13.700  1.00  0.00            
ATOM   2428  HB2 ASN   153      18.130  86.150 -14.190  1.00  0.00            
ATOM   2429  HB3 ASN   153      19.320  84.920 -14.230  1.00  0.00            
ATOM   2430  CG  ASN   153      17.260  84.320 -13.870  1.00  0.00            
ATOM   2431  OD1 ASN   153      17.360  83.140 -13.570  1.00  0.00            
ATOM   2432  ND2 ASN   153      16.040  84.750 -14.130  1.00  0.00            
ATOM   2433 1HD2 ASN   153      15.320  84.080 -14.370  1.00  0.00            
ATOM   2434 2HD2 ASN   153      15.930  85.690 -14.490  1.00  0.00            
ATOM   2435  C   ASN   153      17.780  85.950 -11.310  1.00  0.00            
ATOM   2436  O   ASN   153      17.310  85.160 -10.550  1.00  0.00            
ATOM   2437  N   LEU   154      17.430  87.240 -11.300  1.00  0.00            
ATOM   2438  H   LEU   154      17.900  87.900 -11.910  1.00  0.00            
ATOM   2439  CA  LEU   154      16.320  87.730 -10.390  1.00  0.00            
ATOM   2440  HA  LEU   154      16.650  87.610  -9.360  1.00  0.00            
ATOM   2441  CB  LEU   154      16.210  89.300 -10.650  1.00  0.00            
ATOM   2442  HB2 LEU   154      17.180  89.720 -10.360  1.00  0.00            
ATOM   2443  HB3 LEU   154      15.990  89.570 -11.690  1.00  0.00            
ATOM   2444  CG  LEU   154      15.120  90.020  -9.890  1.00  0.00            
ATOM   2445  HG  LEU   154      14.280  89.320  -9.920  1.00  0.00            
ATOM   2446  CD1 LEU   154      15.340  90.310  -8.420  1.00  0.00            
ATOM   2447 1HD1 LEU   154      16.200  90.990  -8.410  1.00  0.00            
ATOM   2448 2HD1 LEU   154      14.380  90.740  -8.140  1.00  0.00            
ATOM   2449 3HD1 LEU   154      15.600  89.420  -7.860  1.00  0.00            
ATOM   2450  CD2 LEU   154      14.780  91.320 -10.620  1.00  0.00            
ATOM   2451 1HD2 LEU   154      14.670  91.190 -11.690  1.00  0.00            
ATOM   2452 2HD2 LEU   154      13.880  91.830 -10.260  1.00  0.00            
ATOM   2453 3HD2 LEU   154      15.620  92.000 -10.470  1.00  0.00            
ATOM   2454  C   LEU   154      14.940  87.060 -10.680  1.00  0.00            
ATOM   2455  O   LEU   154      14.120  86.960  -9.730  1.00  0.00            
ATOM   2456  N   GLU   155      14.780  86.510 -11.860  1.00  0.00            
ATOM   2457  H   GLU   155      15.510  86.590 -12.550  1.00  0.00            
ATOM   2458  CA  GLU   155      13.440  85.960 -12.250  1.00  0.00            
ATOM   2459  HA  GLU   155      12.680  86.320 -11.550  1.00  0.00            
ATOM   2460  CB  GLU   155      13.090  86.290 -13.750  1.00  0.00            
ATOM   2461  HB2 GLU   155      13.770  85.750 -14.400  1.00  0.00            
ATOM   2462  HB3 GLU   155      12.100  85.860 -13.930  1.00  0.00            
ATOM   2463  CG  GLU   155      13.150  87.750 -14.200  1.00  0.00            
ATOM   2464  HG2 GLU   155      12.840  87.830 -15.240  1.00  0.00            
ATOM   2465  HG3 GLU   155      12.600  88.430 -13.540  1.00  0.00            
ATOM   2466  CD  GLU   155      14.560  88.310 -14.070  1.00  0.00            
ATOM   2467  OE1 GLU   155      14.620  89.550 -13.820  1.00  0.00            
ATOM   2468  OE2 GLU   155      15.580  87.760 -14.550  1.00  0.00            
ATOM   2469  C   GLU   155      13.220  84.460 -12.020  1.00  0.00            
ATOM   2470  O   GLU   155      12.070  84.030 -12.160  1.00  0.00            
ATOM   2471  N   GLU   156      14.280  83.760 -11.590  1.00  0.00            
ATOM   2472  H   GLU   156      15.190  84.180 -11.470  1.00  0.00            
ATOM   2473  CA  GLU   156      14.120  82.400 -11.240  1.00  0.00            
ATOM   2474  HA  GLU   156      13.710  81.980 -12.160  1.00  0.00            
ATOM   2475  CB  GLU   156      15.520  81.790 -10.970  1.00  0.00            
ATOM   2476  HB2 GLU   156      16.100  81.920 -11.880  1.00  0.00            
ATOM   2477  HB3 GLU   156      16.020  82.280 -10.140  1.00  0.00            
ATOM   2478  CG  GLU   156      15.350  80.290 -10.570  1.00  0.00            
ATOM   2479  HG2 GLU   156      16.360  79.940 -10.370  1.00  0.00            
ATOM   2480  HG3 GLU   156      14.900  80.180  -9.590  1.00  0.00            
ATOM   2481  CD  GLU   156      14.710  79.370 -11.630  1.00  0.00            
ATOM   2482  OE1 GLU   156      13.510  79.130 -11.430  1.00  0.00            
ATOM   2483  OE2 GLU   156      15.440  78.800 -12.440  1.00  0.00            
ATOM   2484  C   GLU   156      13.120  82.210 -10.100  1.00  0.00            
ATOM   2485  O   GLU   156      13.390  82.690  -8.960  1.00  0.00            
ATOM   2486  N   LYS   157      11.980  81.440 -10.390  1.00  0.00            
ATOM   2487  H   LYS   157      11.910  80.980 -11.290  1.00  0.00            
ATOM   2488  CA  LYS   157      10.810  81.060  -9.500  1.00  0.00            
ATOM   2489  HA  LYS   157      10.440  81.850  -8.840  1.00  0.00            
ATOM   2490  CB  LYS   157       9.510  80.600 -10.260  1.00  0.00            
ATOM   2491  HB2 LYS   157       8.670  80.350  -9.600  1.00  0.00            
ATOM   2492  HB3 LYS   157       9.240  81.480 -10.830  1.00  0.00            
ATOM   2493  CG  LYS   157       9.820  79.420 -11.260  1.00  0.00            
ATOM   2494  HG2 LYS   157      10.690  79.540 -11.910  1.00  0.00            
ATOM   2495  HG3 LYS   157       9.920  78.500 -10.680  1.00  0.00            
ATOM   2496  CD  LYS   157       8.630  79.030 -12.060  1.00  0.00            
ATOM   2497  HD2 LYS   157       7.820  78.770 -11.380  1.00  0.00            
ATOM   2498  HD3 LYS   157       8.380  79.950 -12.600  1.00  0.00            
ATOM   2499  CE  LYS   157       8.910  77.990 -13.190  1.00  0.00            
ATOM   2500  HE2 LYS   157       8.170  78.260 -13.950  1.00  0.00            
ATOM   2501  HE3 LYS   157       9.920  78.120 -13.570  1.00  0.00            
ATOM   2502  NZ  LYS   157       8.680  76.630 -12.640  1.00  0.00            
ATOM   2503  HZ1 LYS   157       9.510  76.180 -12.280  1.00  0.00            
ATOM   2504  HZ2 LYS   157       8.010  76.670 -11.890  1.00  0.00            
ATOM   2505  HZ3 LYS   157       8.280  76.030 -13.350  1.00  0.00            
ATOM   2506  C   LYS   157      11.190  80.090  -8.460  1.00  0.00            
ATOM   2507  O   LYS   157      10.540  79.100  -8.180  1.00  0.00            
ATOM   2508  N   ILE   158      12.350  80.300  -7.870  1.00  0.00            
ATOM   2509  H   ILE   158      12.870  81.110  -8.160  1.00  0.00            
ATOM   2510  CA  ILE   158      13.020  79.430  -6.860  1.00  0.00            
ATOM   2511  HA  ILE   158      13.190  78.520  -7.450  1.00  0.00            
ATOM   2512  CB  ILE   158      14.360  80.070  -6.530  1.00  0.00            
ATOM   2513  HB  ILE   158      14.840  80.390  -7.450  1.00  0.00            
ATOM   2514  CG2 ILE   158      14.050  81.220  -5.630  1.00  0.00            
ATOM   2515 1HG2 ILE   158      13.190  81.850  -5.890  1.00  0.00            
ATOM   2516 2HG2 ILE   158      13.810  80.880  -4.620  1.00  0.00            
ATOM   2517 3HG2 ILE   158      14.890  81.900  -5.510  1.00  0.00            
ATOM   2518  CG1 ILE   158      15.370  79.280  -5.640  1.00  0.00            
ATOM   2519 2HG1 ILE   158      16.220  79.910  -5.390  1.00  0.00            
ATOM   2520 3HG1 ILE   158      14.810  78.930  -4.770  1.00  0.00            
ATOM   2521  CD1 ILE   158      15.900  78.120  -6.440  1.00  0.00            
ATOM   2522 1HD1 ILE   158      16.650  77.610  -5.830  1.00  0.00            
ATOM   2523 2HD1 ILE   158      15.160  77.380  -6.730  1.00  0.00            
ATOM   2524 3HD1 ILE   158      16.330  78.540  -7.350  1.00  0.00            
ATOM   2525  C   ILE   158      12.040  79.050  -5.690  1.00  0.00            
ATOM   2526  O   ILE   158      11.310  79.860  -5.050  1.00  0.00            
ATOM   2527  N   HIE   159      11.990  77.710  -5.510  1.00  0.00            
ATOM   2528  H   HIE   159      12.470  77.180  -6.220  1.00  0.00            
ATOM   2529  CA  HIE   159      11.110  77.060  -4.590  1.00  0.00            
ATOM   2530  HA  HIE   159      10.110  77.150  -5.000  1.00  0.00            
ATOM   2531  CB  HIE   159      11.370  75.550  -4.660  1.00  0.00            
ATOM   2532  HB2 HIE   159      11.290  75.220  -5.690  1.00  0.00            
ATOM   2533  HB3 HIE   159      12.420  75.460  -4.410  1.00  0.00            
ATOM   2534  CG  HIE   159      10.440  74.710  -3.820  1.00  0.00            
ATOM   2535  ND1 HIE   159      10.630  74.450  -2.480  1.00  0.00            
ATOM   2536  CE1 HIE   159       9.580  73.670  -2.080  1.00  0.00            
ATOM   2537  HE1 HIE   159       9.580  73.150  -1.140  1.00  0.00            
ATOM   2538  NE2 HIE   159       8.790  73.400  -3.160  1.00  0.00            
ATOM   2539  HE2 HIE   159       7.940  72.840  -3.130  1.00  0.00            
ATOM   2540  CD2 HIE   159       9.310  74.060  -4.210  1.00  0.00            
ATOM   2541  HD2 HIE   159       8.870  74.120  -5.200  1.00  0.00            
ATOM   2542  C   HIE   159      11.200  77.550  -3.110  1.00  0.00            
ATOM   2543  O   HIE   159      12.260  78.020  -2.590  1.00  0.00            
ATOM   2544  N   LYS   160      10.130  77.380  -2.340  1.00  0.00            
ATOM   2545  H   LYS   160       9.270  77.030  -2.740  1.00  0.00            
ATOM   2546  CA  LYS   160      10.200  77.870  -0.970  1.00  0.00            
ATOM   2547  HA  LYS   160      10.200  78.960  -1.040  1.00  0.00            
ATOM   2548  CB  LYS   160       8.940  77.360  -0.320  1.00  0.00            
ATOM   2549  HB2 LYS   160       9.010  76.280  -0.190  1.00  0.00            
ATOM   2550  HB3 LYS   160       8.870  77.820   0.660  1.00  0.00            
ATOM   2551  CG  LYS   160       7.650  77.750  -1.150  1.00  0.00            
ATOM   2552  HG2 LYS   160       7.750  78.810  -1.390  1.00  0.00            
ATOM   2553  HG3 LYS   160       7.600  77.030  -1.960  1.00  0.00            
ATOM   2554  CD  LYS   160       6.410  77.670  -0.290  1.00  0.00            
ATOM   2555  HD2 LYS   160       6.370  76.650   0.080  1.00  0.00            
ATOM   2556  HD3 LYS   160       6.490  78.400   0.520  1.00  0.00            
ATOM   2557  CE  LYS   160       5.040  77.950  -0.940  1.00  0.00            
ATOM   2558  HE2 LYS   160       4.990  77.250  -1.770  1.00  0.00            
ATOM   2559  HE3 LYS   160       4.150  77.740  -0.330  1.00  0.00            
ATOM   2560  NZ  LYS   160       4.970  79.350  -1.400  1.00  0.00            
ATOM   2561  HZ1 LYS   160       5.240  80.050  -0.720  1.00  0.00            
ATOM   2562  HZ2 LYS   160       5.360  79.440  -2.330  1.00  0.00            
ATOM   2563  HZ3 LYS   160       4.010  79.640  -1.580  1.00  0.00            
ATOM   2564  C   LYS   160      11.340  77.360   0.020  1.00  0.00            
ATOM   2565  O   LYS   160      11.720  78.080   0.960  1.00  0.00            
ATOM   2566  N   ARG   161      11.910  76.140  -0.260  1.00  0.00            
ATOM   2567  H   ARG   161      11.510  75.700  -1.080  1.00  0.00            
ATOM   2568  CA  ARG   161      12.990  75.470   0.490  1.00  0.00            
ATOM   2569  HA  ARG   161      12.790  75.680   1.550  1.00  0.00            
ATOM   2570  CB  ARG   161      12.900  73.970   0.140  1.00  0.00            
ATOM   2571  HB2 ARG   161      11.920  73.580   0.400  1.00  0.00            
ATOM   2572  HB3 ARG   161      13.120  73.870  -0.920  1.00  0.00            
ATOM   2573  CG  ARG   161      13.790  73.100   1.080  1.00  0.00            
ATOM   2574  HG2 ARG   161      14.830  73.030   0.770  1.00  0.00            
ATOM   2575  HG3 ARG   161      13.580  73.310   2.130  1.00  0.00            
ATOM   2576  CD  ARG   161      13.510  71.630   1.140  1.00  0.00            
ATOM   2577  HD2 ARG   161      12.500  71.530   1.550  1.00  0.00            
ATOM   2578  HD3 ARG   161      13.660  71.280   0.120  1.00  0.00            
ATOM   2579  NE  ARG   161      14.470  70.890   2.030  1.00  0.00            
ATOM   2580  HE  ARG   161      15.430  70.770   1.750  1.00  0.00            
ATOM   2581  CZ  ARG   161      14.120  70.450   3.200  1.00  0.00            
ATOM   2582  NH1 ARG   161      12.920  70.560   3.710  1.00  0.00            
ATOM   2583 1HH1 ARG   161      12.120  70.710   3.110  1.00  0.00            
ATOM   2584 2HH1 ARG   161      12.670  70.110   4.580  1.00  0.00            
ATOM   2585  NH2 ARG   161      15.020  70.000   4.010  1.00  0.00            
ATOM   2586 1HH2 ARG   161      15.990  69.890   3.750  1.00  0.00            
ATOM   2587 2HH2 ARG   161      14.630  69.560   4.830  1.00  0.00            
ATOM   2588  C   ARG   161      14.370  76.120   0.290  1.00  0.00            
ATOM   2589  O   ARG   161      15.170  76.050   1.230  1.00  0.00            
ATOM   2590  N   ASN   162      14.590  76.800  -0.810  1.00  0.00            
ATOM   2591  H   ASN   162      13.870  76.760  -1.530  1.00  0.00            
ATOM   2592  CA  ASN   162      15.900  77.440  -1.140  1.00  0.00            
ATOM   2593  HA  ASN   162      16.710  76.870  -0.690  1.00  0.00            
ATOM   2594  CB  ASN   162      15.970  77.370  -2.650  1.00  0.00            
ATOM   2595  HB2 ASN   162      15.010  77.780  -2.970  1.00  0.00            
ATOM   2596  HB3 ASN   162      16.880  77.830  -3.050  1.00  0.00            
ATOM   2597  CG  ASN   162      15.890  75.980  -3.250  1.00  0.00            
ATOM   2598  OD1 ASN   162      14.820  75.400  -3.530  1.00  0.00            
ATOM   2599  ND2 ASN   162      16.950  75.310  -3.530  1.00  0.00            
ATOM   2600 1HD2 ASN   162      16.870  74.340  -3.780  1.00  0.00            
ATOM   2601 2HD2 ASN   162      17.820  75.810  -3.430  1.00  0.00            
ATOM   2602  C   ASN   162      15.980  78.840  -0.650  1.00  0.00            
ATOM   2603  O   ASN   162      17.050  79.370  -0.240  1.00  0.00            
ATOM   2604  N   SER   163      14.900  79.680  -0.600  1.00  0.00            
ATOM   2605  H   SER   163      14.070  79.260  -0.980  1.00  0.00            
ATOM   2606  CA  SER   163      14.880  81.090  -0.100  1.00  0.00            
ATOM   2607  HA  SER   163      15.860  81.540  -0.280  1.00  0.00            
ATOM   2608  CB  SER   163      13.930  81.850  -1.050  1.00  0.00            
ATOM   2609  HB2 SER   163      14.010  82.930  -0.890  1.00  0.00            
ATOM   2610  HB3 SER   163      14.160  81.650  -2.100  1.00  0.00            
ATOM   2611  OG  SER   163      12.560  81.390  -0.960  1.00  0.00            
ATOM   2612  HG  SER   163      12.170  81.570  -0.100  1.00  0.00            
ATOM   2613  C   SER   163      14.430  81.310   1.370  1.00  0.00            
ATOM   2614  O   SER   163      14.100  80.250   2.000  1.00  0.00            
ATOM   2615  N   VAL   164      14.390  82.560   1.900  1.00  0.00            
ATOM   2616  H   VAL   164      14.720  83.330   1.340  1.00  0.00            
ATOM   2617  CA  VAL   164      14.120  82.880   3.300  1.00  0.00            
ATOM   2618  HA  VAL   164      13.640  81.990   3.690  1.00  0.00            
ATOM   2619  CB  VAL   164      15.450  83.030   4.140  1.00  0.00            
ATOM   2620  HB  VAL   164      15.990  82.100   3.960  1.00  0.00            
ATOM   2621  CG1 VAL   164      16.380  84.090   3.510  1.00  0.00            
ATOM   2622 1HG1 VAL   164      17.350  84.150   4.020  1.00  0.00            
ATOM   2623 2HG1 VAL   164      16.710  83.810   2.510  1.00  0.00            
ATOM   2624 3HG1 VAL   164      15.900  85.060   3.390  1.00  0.00            
ATOM   2625  CG2 VAL   164      15.140  83.230   5.640  1.00  0.00            
ATOM   2626 1HG2 VAL   164      14.740  84.190   5.950  1.00  0.00            
ATOM   2627 2HG2 VAL   164      14.420  82.460   5.930  1.00  0.00            
ATOM   2628 3HG2 VAL   164      16.100  83.190   6.160  1.00  0.00            
ATOM   2629  C   VAL   164      13.230  84.130   3.360  1.00  0.00            
ATOM   2630  O   VAL   164      13.580  85.200   2.800  1.00  0.00            
ATOM   2631  N   ARG   165      12.140  84.020   4.130  1.00  0.00            
ATOM   2632  H   ARG   165      12.000  83.160   4.650  1.00  0.00            
ATOM   2633  CA  ARG   165      11.100  85.090   4.250  1.00  0.00            
ATOM   2634  HA  ARG   165      11.390  86.020   3.780  1.00  0.00            
ATOM   2635  CB  ARG   165       9.870  84.730   3.420  1.00  0.00            
ATOM   2636  HB2 ARG   165       9.180  85.570   3.380  1.00  0.00            
ATOM   2637  HB3 ARG   165      10.140  84.460   2.390  1.00  0.00            
ATOM   2638  CG  ARG   165       9.060  83.540   3.800  1.00  0.00            
ATOM   2639  HG2 ARG   165       8.570  83.260   2.870  1.00  0.00            
ATOM   2640  HG3 ARG   165       9.680  82.670   4.020  1.00  0.00            
ATOM   2641  CD  ARG   165       8.010  83.610   4.920  1.00  0.00            
ATOM   2642  HD2 ARG   165       7.680  82.580   5.100  1.00  0.00            
ATOM   2643  HD3 ARG   165       8.420  84.010   5.840  1.00  0.00            
ATOM   2644  NE  ARG   165       6.920  84.520   4.600  1.00  0.00            
ATOM   2645  HE  ARG   165       7.030  85.240   3.910  1.00  0.00            
ATOM   2646  CZ  ARG   165       5.710  84.420   5.110  1.00  0.00            
ATOM   2647  NH1 ARG   165       5.430  83.520   6.000  1.00  0.00            
ATOM   2648 1HH1 ARG   165       5.990  82.730   6.260  1.00  0.00            
ATOM   2649 2HH1 ARG   165       4.440  83.530   6.230  1.00  0.00            
ATOM   2650  NH2 ARG   165       4.750  85.200   4.660  1.00  0.00            
ATOM   2651 1HH2 ARG   165       4.940  85.880   3.940  1.00  0.00            
ATOM   2652 2HH2 ARG   165       3.840  85.040   5.070  1.00  0.00            
ATOM   2653  C   ARG   165      10.820  85.410   5.720  1.00  0.00            
ATOM   2654  O   ARG   165      10.910  84.530   6.590  1.00  0.00            
ATOM   2655  N   LEU   166      10.660  86.690   6.000  1.00  0.00            
ATOM   2656  H   LEU   166      10.570  87.290   5.190  1.00  0.00            
ATOM   2657  CA  LEU   166      10.570  87.300   7.310  1.00  0.00            
ATOM   2658  HA  LEU   166      10.370  86.470   7.990  1.00  0.00            
ATOM   2659  CB  LEU   166      11.880  87.920   7.820  1.00  0.00            
ATOM   2660  HB2 LEU   166      12.130  88.860   7.330  1.00  0.00            
ATOM   2661  HB3 LEU   166      11.810  88.140   8.880  1.00  0.00            
ATOM   2662  CG  LEU   166      13.110  86.990   7.720  1.00  0.00            
ATOM   2663  HG  LEU   166      12.810  85.940   7.740  1.00  0.00            
ATOM   2664  CD1 LEU   166      13.790  87.230   6.390  1.00  0.00            
ATOM   2665 1HD1 LEU   166      14.180  88.240   6.310  1.00  0.00            
ATOM   2666 2HD1 LEU   166      14.680  86.600   6.380  1.00  0.00            
ATOM   2667 3HD1 LEU   166      13.160  86.990   5.530  1.00  0.00            
ATOM   2668  CD2 LEU   166      14.170  87.230   8.810  1.00  0.00            
ATOM   2669 1HD2 LEU   166      14.390  88.290   8.910  1.00  0.00            
ATOM   2670 2HD2 LEU   166      13.710  86.750   9.680  1.00  0.00            
ATOM   2671 3HD2 LEU   166      15.130  86.750   8.620  1.00  0.00            
ATOM   2672  C   LEU   166       9.370  88.250   7.330  1.00  0.00            
ATOM   2673  O   LEU   166       9.440  89.230   6.610  1.00  0.00            
ATOM   2674  N   VAL   167       8.460  88.030   8.220  1.00  0.00            
ATOM   2675  H   VAL   167       8.500  87.140   8.690  1.00  0.00            
ATOM   2676  CA  VAL   167       7.210  88.900   8.320  1.00  0.00            
ATOM   2677  HA  VAL   167       7.000  89.410   7.380  1.00  0.00            
ATOM   2678  CB  VAL   167       5.960  88.040   8.650  1.00  0.00            
ATOM   2679  HB  VAL   167       6.180  87.540   9.590  1.00  0.00            
ATOM   2680  CG1 VAL   167       4.720  88.930   8.820  1.00  0.00            
ATOM   2681 1HG1 VAL   167       3.870  88.270   8.970  1.00  0.00            
ATOM   2682 2HG1 VAL   167       4.850  89.560   9.700  1.00  0.00            
ATOM   2683 3HG1 VAL   167       4.600  89.520   7.910  1.00  0.00            
ATOM   2684  CG2 VAL   167       5.680  86.890   7.580  1.00  0.00            
ATOM   2685 1HG2 VAL   167       4.920  86.230   8.000  1.00  0.00            
ATOM   2686 2HG2 VAL   167       5.300  87.250   6.620  1.00  0.00            
ATOM   2687 3HG2 VAL   167       6.560  86.260   7.450  1.00  0.00            
ATOM   2688  C   VAL   167       7.500  89.960   9.360  1.00  0.00            
ATOM   2689  O   VAL   167       7.440  89.640  10.500  1.00  0.00            
ATOM   2690  N   ILE   168       7.800  91.160   8.980  1.00  0.00            
ATOM   2691  H   ILE   168       7.560  91.260   8.000  1.00  0.00            
ATOM   2692  CA  ILE   168       7.910  92.400   9.840  1.00  0.00            
ATOM   2693  HA  ILE   168       8.320  92.050  10.790  1.00  0.00            
ATOM   2694  CB  ILE   168       8.950  93.400   9.170  1.00  0.00            
ATOM   2695  HB  ILE   168       9.000  94.240   9.860  1.00  0.00            
ATOM   2696  CG2 ILE   168      10.320  92.640   9.180  1.00  0.00            
ATOM   2697 1HG2 ILE   168      11.100  93.350   8.890  1.00  0.00            
ATOM   2698 2HG2 ILE   168      10.470  92.130  10.130  1.00  0.00            
ATOM   2699 3HG2 ILE   168      10.430  91.870   8.420  1.00  0.00            
ATOM   2700  CG1 ILE   168       8.330  93.970   7.850  1.00  0.00            
ATOM   2701 2HG1 ILE   168       8.350  93.270   7.020  1.00  0.00            
ATOM   2702 3HG1 ILE   168       7.300  94.330   7.880  1.00  0.00            
ATOM   2703  CD1 ILE   168       9.080  95.240   7.460  1.00  0.00            
ATOM   2704 1HD1 ILE   168       8.900  96.130   8.060  1.00  0.00            
ATOM   2705 2HD1 ILE   168      10.140  95.030   7.560  1.00  0.00            
ATOM   2706 3HD1 ILE   168       8.810  95.530   6.440  1.00  0.00            
ATOM   2707  C   ILE   168       6.510  93.050  10.050  1.00  0.00            
ATOM   2708  O   ILE   168       5.580  92.690   9.370  1.00  0.00            
ATOM   2709  N   ARG   169       6.370  94.080  10.880  1.00  0.00            
ATOM   2710  H   ARG   169       7.170  94.320  11.430  1.00  0.00            
ATOM   2711  CA  ARG   169       5.160  94.900  11.030  1.00  0.00            
ATOM   2712  HA  ARG   169       4.440  94.590  10.280  1.00  0.00            
ATOM   2713  CB  ARG   169       4.600  94.510  12.410  1.00  0.00            
ATOM   2714  HB2 ARG   169       4.170  93.540  12.170  1.00  0.00            
ATOM   2715  HB3 ARG   169       5.380  94.510  13.170  1.00  0.00            
ATOM   2716  CG  ARG   169       3.470  95.350  13.120  1.00  0.00            
ATOM   2717  HG2 ARG   169       4.050  96.230  13.410  1.00  0.00            
ATOM   2718  HG3 ARG   169       2.750  95.600  12.340  1.00  0.00            
ATOM   2719  CD  ARG   169       2.790  94.680  14.370  1.00  0.00            
ATOM   2720  HD2 ARG   169       1.960  95.280  14.750  1.00  0.00            
ATOM   2721  HD3 ARG   169       2.310  93.740  14.090  1.00  0.00            
ATOM   2722  NE  ARG   169       3.760  94.430  15.390  1.00  0.00            
ATOM   2723  HE  ARG   169       4.750  94.350  15.240  1.00  0.00            
ATOM   2724  CZ  ARG   169       3.460  94.020  16.580  1.00  0.00            
ATOM   2725  NH1 ARG   169       2.240  93.920  16.900  1.00  0.00            
ATOM   2726 1HH1 ARG   169       1.470  94.410  16.460  1.00  0.00            
ATOM   2727 2HH1 ARG   169       2.100  93.510  17.820  1.00  0.00            
ATOM   2728  NH2 ARG   169       4.260  93.640  17.530  1.00  0.00            
ATOM   2729 1HH2 ARG   169       5.250  93.810  17.440  1.00  0.00            
ATOM   2730 2HH2 ARG   169       3.870  93.250  18.380  1.00  0.00            
ATOM   2731  C   ARG   169       5.360  96.380  10.900  1.00  0.00            
ATOM   2732  O   ARG   169       6.420  96.950  11.250  1.00  0.00            
ATOM   2733  N   LYS   170       4.390  97.170  10.380  1.00  0.00            
ATOM   2734  H   LYS   170       3.600  96.730   9.930  1.00  0.00            
ATOM   2735  CA  LYS   170       4.540  98.610   9.980  1.00  0.00            
ATOM   2736  HA  LYS   170       5.410  98.960  10.550  1.00  0.00            
ATOM   2737  CB  LYS   170       4.800  98.530   8.490  1.00  0.00            
ATOM   2738  HB2 LYS   170       5.690  97.940   8.270  1.00  0.00            
ATOM   2739  HB3 LYS   170       3.950  98.080   7.970  1.00  0.00            
ATOM   2740  CG  LYS   170       5.010  99.830   7.750  1.00  0.00            
ATOM   2741  HG2 LYS   170       5.510 100.530   8.430  1.00  0.00            
ATOM   2742  HG3 LYS   170       5.770  99.570   7.010  1.00  0.00            
ATOM   2743  CD  LYS   170       3.770 100.470   7.100  1.00  0.00            
ATOM   2744  HD2 LYS   170       3.080  99.720   6.720  1.00  0.00            
ATOM   2745  HD3 LYS   170       3.230 101.070   7.840  1.00  0.00            
ATOM   2746  CE  LYS   170       4.210 101.360   5.900  1.00  0.00            
ATOM   2747  HE2 LYS   170       4.930 102.130   6.200  1.00  0.00            
ATOM   2748  HE3 LYS   170       4.770 100.880   5.100  1.00  0.00            
ATOM   2749  NZ  LYS   170       3.060 102.020   5.360  1.00  0.00            
ATOM   2750  HZ1 LYS   170       2.370 101.380   4.980  1.00  0.00            
ATOM   2751  HZ2 LYS   170       2.690 102.680   6.020  1.00  0.00            
ATOM   2752  HZ3 LYS   170       3.490 102.650   4.700  1.00  0.00            
ATOM   2753  C   LYS   170       3.240  99.420  10.450  1.00  0.00            
ATOM   2754  O   LYS   170       2.250  99.130   9.810  1.00  0.00            
ATOM   2755  N   VAL   171       3.270 100.250  11.490  1.00  0.00            
ATOM   2756  H   VAL   171       4.170 100.560  11.830  1.00  0.00            
ATOM   2757  CA  VAL   171       2.020 100.720  12.230  1.00  0.00            
ATOM   2758  HA  VAL   171       1.220 100.550  11.520  1.00  0.00            
ATOM   2759  CB  VAL   171       1.740  99.880  13.520  1.00  0.00            
ATOM   2760  HB  VAL   171       0.980 100.360  14.130  1.00  0.00            
ATOM   2761  CG1 VAL   171       1.320  98.460  13.220  1.00  0.00            
ATOM   2762 1HG1 VAL   171       0.360  98.550  12.710  1.00  0.00            
ATOM   2763 2HG1 VAL   171       2.060  98.010  12.570  1.00  0.00            
ATOM   2764 3HG1 VAL   171       1.140  97.810  14.080  1.00  0.00            
ATOM   2765  CG2 VAL   171       2.960  99.830  14.480  1.00  0.00            
ATOM   2766 1HG2 VAL   171       2.670  99.400  15.440  1.00  0.00            
ATOM   2767 2HG2 VAL   171       3.770  99.250  14.050  1.00  0.00            
ATOM   2768 3HG2 VAL   171       3.430 100.800  14.610  1.00  0.00            
ATOM   2769  C   VAL   171       2.120 102.260  12.640  1.00  0.00            
ATOM   2770  O   VAL   171       3.220 102.710  12.980  1.00  0.00            
ATOM   2771  N   GLN   172       0.970 103.010  12.480  1.00  0.00            
ATOM   2772  H   GLN   172       0.060 102.580  12.400  1.00  0.00            
ATOM   2773  CA  GLN   172       1.040 104.450  12.360  1.00  0.00            
ATOM   2774  HA  GLN   172       2.040 104.600  11.950  1.00  0.00            
ATOM   2775  CB  GLN   172      -0.020 105.030  11.380  1.00  0.00            
ATOM   2776  HB2 GLN   172       0.160 104.510  10.440  1.00  0.00            
ATOM   2777  HB3 GLN   172      -1.040 104.790  11.680  1.00  0.00            
ATOM   2778  CG  GLN   172       0.140 106.520  11.050  1.00  0.00            
ATOM   2779  HG2 GLN   172       0.160 107.120  11.960  1.00  0.00            
ATOM   2780  HG3 GLN   172       1.080 106.710  10.540  1.00  0.00            
ATOM   2781  CD  GLN   172      -0.880 106.940  10.010  1.00  0.00            
ATOM   2782  OE1 GLN   172      -1.710 106.170   9.550  1.00  0.00            
ATOM   2783  NE2 GLN   172      -0.750 108.120   9.410  1.00  0.00            
ATOM   2784 1HE2 GLN   172      -1.470 108.320   8.740  1.00  0.00            
ATOM   2785 2HE2 GLN   172      -0.080 108.730   9.850  1.00  0.00            
ATOM   2786  C   GLN   172       0.970 105.140  13.790  1.00  0.00            
ATOM   2787  O   GLN   172       0.190 104.660  14.670  1.00  0.00            
ATOM   2788  N   TYR   173       1.780 106.170  13.910  1.00  0.00            
ATOM   2789  H   TYR   173       2.280 106.460  13.080  1.00  0.00            
ATOM   2790  CA  TYR   173       1.840 107.200  14.960  1.00  0.00            
ATOM   2791  HA  TYR   173       1.310 106.870  15.860  1.00  0.00            
ATOM   2792  CB  TYR   173       3.260 107.570  15.350  1.00  0.00            
ATOM   2793  HB2 TYR   173       3.630 106.630  15.760  1.00  0.00            
ATOM   2794  HB3 TYR   173       3.820 107.700  14.420  1.00  0.00            
ATOM   2795  CG  TYR   173       3.500 108.800  16.260  1.00  0.00            
ATOM   2796  CD1 TYR   173       2.850 108.820  17.470  1.00  0.00            
ATOM   2797  HD1 TYR   173       2.340 107.920  17.760  1.00  0.00            
ATOM   2798  CE1 TYR   173       3.010 109.850  18.340  1.00  0.00            
ATOM   2799  HE1 TYR   173       2.680 109.900  19.360  1.00  0.00            
ATOM   2800  CZ  TYR   173       3.860 110.950  18.010  1.00  0.00            
ATOM   2801  OH  TYR   173       3.980 111.970  18.850  1.00  0.00            
ATOM   2802  HH  TYR   173       4.780 112.490  18.730  1.00  0.00            
ATOM   2803  CE2 TYR   173       4.580 110.880  16.790  1.00  0.00            
ATOM   2804  HE2 TYR   173       5.340 111.540  16.380  1.00  0.00            
ATOM   2805  CD2 TYR   173       4.450 109.780  15.930  1.00  0.00            
ATOM   2806  HD2 TYR   173       4.970 109.700  14.990  1.00  0.00            
ATOM   2807  C   TYR   173       1.200 108.580  14.470  1.00  0.00            
ATOM   2808  O   TYR   173       1.490 109.000  13.380  1.00  0.00            
ATOM   2809  N   ALA   174       0.650 109.200  15.470  1.00  0.00            
ATOM   2810  H   ALA   174       0.580 108.700  16.340  1.00  0.00            
ATOM   2811  CA  ALA   174       0.270 110.600  15.380  1.00  0.00            
ATOM   2812  HA  ALA   174       0.900 111.120  14.650  1.00  0.00            
ATOM   2813  CB  ALA   174      -1.140 110.710  14.840  1.00  0.00            
ATOM   2814  HB1 ALA   174      -1.520 111.720  14.690  1.00  0.00            
ATOM   2815  HB2 ALA   174      -1.020 110.210  13.880  1.00  0.00            
ATOM   2816  HB3 ALA   174      -1.800 110.220  15.550  1.00  0.00            
ATOM   2817  C   ALA   174       0.440 111.280  16.780  1.00  0.00            
ATOM   2818  O   ALA   174       0.070 110.690  17.830  1.00  0.00            
ATOM   2819  N   PRO   175       0.960 112.510  16.830  1.00  0.00            
ATOM   2820  CD  PRO   175       1.350 113.350  15.760  1.00  0.00            
ATOM   2821  HD2 PRO   175       0.690 113.390  14.890  1.00  0.00            
ATOM   2822  HD3 PRO   175       2.320 112.980  15.440  1.00  0.00            
ATOM   2823  CG  PRO   175       1.620 114.740  16.330  1.00  0.00            
ATOM   2824  HG2 PRO   175       0.700 115.320  16.300  1.00  0.00            
ATOM   2825  HG3 PRO   175       2.380 115.340  15.840  1.00  0.00            
ATOM   2826  CB  PRO   175       1.890 114.450  17.770  1.00  0.00            
ATOM   2827  HB2 PRO   175       1.720 115.270  18.460  1.00  0.00            
ATOM   2828  HB3 PRO   175       2.940 114.210  17.910  1.00  0.00            
ATOM   2829  CA  PRO   175       1.110 113.210  18.090  1.00  0.00            
ATOM   2830  HA  PRO   175       1.670 112.700  18.880  1.00  0.00            
ATOM   2831  C   PRO   175      -0.270 113.500  18.700  1.00  0.00            
ATOM   2832  O   PRO   175      -1.300 113.500  18.000  1.00  0.00            
ATOM   2833  N   GLU   176      -0.250 113.660  20.010  1.00  0.00            
ATOM   2834  H   GLU   176       0.670 113.510  20.400  1.00  0.00            
ATOM   2835  CA  GLU   176      -1.440 113.560  20.930  1.00  0.00            
ATOM   2836  HA  GLU   176      -2.050 112.670  20.760  1.00  0.00            
ATOM   2837  CB  GLU   176      -0.780 113.600  22.380  1.00  0.00            
ATOM   2838  HB2 GLU   176       0.140 113.000  22.380  1.00  0.00            
ATOM   2839  HB3 GLU   176      -0.470 114.590  22.730  1.00  0.00            
ATOM   2840  CG  GLU   176      -1.740 112.970  23.430  1.00  0.00            
ATOM   2841  HG2 GLU   176      -2.670 113.510  23.560  1.00  0.00            
ATOM   2842  HG3 GLU   176      -2.110 111.990  23.130  1.00  0.00            
ATOM   2843  CD  GLU   176      -1.090 112.820  24.790  1.00  0.00            
ATOM   2844  OE1 GLU   176      -1.440 111.870  25.590  1.00  0.00            
ATOM   2845  OE2 GLU   176      -0.030 113.490  25.030  1.00  0.00            
ATOM   2846  C   GLU   176      -2.440 114.710  20.890  1.00  0.00            
ATOM   2847  O   GLU   176      -3.580 114.560  21.410  1.00  0.00            
ATOM   2848  N   ARG   177      -2.080 115.800  20.260  1.00  0.00            
ATOM   2849  H   ARG   177      -1.110 115.820  19.990  1.00  0.00            
ATOM   2850  CA  ARG   177      -2.920 117.000  19.970  1.00  0.00            
ATOM   2851  HA  ARG   177      -2.220 117.770  19.630  1.00  0.00            
ATOM   2852  CB  ARG   177      -3.760 116.770  18.720  1.00  0.00            
ATOM   2853  HB2 ARG   177      -3.210 116.140  18.010  1.00  0.00            
ATOM   2854  HB3 ARG   177      -4.680 116.250  18.970  1.00  0.00            
ATOM   2855  CG  ARG   177      -4.120 118.060  18.030  1.00  0.00            
ATOM   2856  HG2 ARG   177      -4.470 118.740  18.810  1.00  0.00            
ATOM   2857  HG3 ARG   177      -3.190 118.520  17.700  1.00  0.00            
ATOM   2858  CD  ARG   177      -5.170 117.950  16.900  1.00  0.00            
ATOM   2859  HD2 ARG   177      -5.310 118.960  16.530  1.00  0.00            
ATOM   2860  HD3 ARG   177      -4.750 117.390  16.060  1.00  0.00            
ATOM   2861  NE  ARG   177      -6.540 117.470  17.330  1.00  0.00            
ATOM   2862  HE  ARG   177      -6.910 116.650  16.870  1.00  0.00            
ATOM   2863  CZ  ARG   177      -7.250 117.980  18.320  1.00  0.00            
ATOM   2864  NH1 ARG   177      -6.920 119.080  19.020  1.00  0.00            
ATOM   2865 1HH1 ARG   177      -6.150 119.630  18.650  1.00  0.00            
ATOM   2866 2HH1 ARG   177      -7.550 119.390  19.740  1.00  0.00            
ATOM   2867  NH2 ARG   177      -8.410 117.480  18.720  1.00  0.00            
ATOM   2868 1HH2 ARG   177      -8.830 116.750  18.160  1.00  0.00            
ATOM   2869 2HH2 ARG   177      -8.840 117.840  19.560  1.00  0.00            
ATOM   2870  C   ARG   177      -3.620 117.520  21.210  1.00  0.00            
ATOM   2871  O   ARG   177      -4.890 117.370  21.260  1.00  0.00            
ATOM   2872  N   PRO   178      -2.960 118.190  22.120  1.00  0.00            
ATOM   2873  CD  PRO   178      -1.540 118.190  22.330  1.00  0.00            
ATOM   2874  HD2 PRO   178      -1.170 118.620  21.400  1.00  0.00            
ATOM   2875  HD3 PRO   178      -1.200 117.170  22.470  1.00  0.00            
ATOM   2876  CG  PRO   178      -1.220 119.130  23.500  1.00  0.00            
ATOM   2877  HG2 PRO   178      -0.620 119.970  23.170  1.00  0.00            
ATOM   2878  HG3 PRO   178      -0.510 118.760  24.240  1.00  0.00            
ATOM   2879  CB  PRO   178      -2.560 119.570  24.150  1.00  0.00            
ATOM   2880  HB2 PRO   178      -2.650 120.610  24.470  1.00  0.00            
ATOM   2881  HB3 PRO   178      -2.770 118.920  25.000  1.00  0.00            
ATOM   2882  CA  PRO   178      -3.600 119.150  23.080  1.00  0.00            
ATOM   2883  HA  PRO   178      -4.350 118.610  23.660  1.00  0.00            
ATOM   2884  C   PRO   178      -4.160 120.400  22.460  1.00  0.00            
ATOM   2885  O   PRO   178      -3.630 120.750  21.420  1.00  0.00            
ATOM   2886  N   GLY   179      -5.240 120.970  22.960  1.00  0.00            
ATOM   2887  H   GLY   179      -5.690 120.530  23.750  1.00  0.00            
ATOM   2888  CA  GLY   179      -6.100 121.940  22.150  1.00  0.00            
ATOM   2889  HA2 GLY   179      -5.970 122.980  22.450  1.00  0.00            
ATOM   2890  HA3 GLY   179      -5.950 121.840  21.080  1.00  0.00            
ATOM   2891  C   GLY   179      -7.580 121.670  22.400  1.00  0.00            
ATOM   2892  O   GLY   179      -8.080 121.130  23.340  1.00  0.00            
ATOM   2893  N   PRO   180      -8.450 122.170  21.520  1.00  0.00            
ATOM   2894  CD  PRO   180      -8.190 123.370  20.650  1.00  0.00            
ATOM   2895  HD2 PRO   180      -7.440 123.040  19.920  1.00  0.00            
ATOM   2896  HD3 PRO   180      -7.710 124.200  21.160  1.00  0.00            
ATOM   2897  CG  PRO   180      -9.490 123.790  19.940  1.00  0.00            
ATOM   2898  HG2 PRO   180      -9.340 123.880  18.860  1.00  0.00            
ATOM   2899  HG3 PRO   180      -9.750 124.760  20.360  1.00  0.00            
ATOM   2900  CB  PRO   180     -10.430 122.620  20.210  1.00  0.00            
ATOM   2901  HB2 PRO   180     -10.370 121.970  19.340  1.00  0.00            
ATOM   2902  HB3 PRO   180     -11.400 123.080  20.360  1.00  0.00            
ATOM   2903  CA  PRO   180      -9.870 121.810  21.380  1.00  0.00            
ATOM   2904  HA  PRO   180     -10.320 122.130  22.310  1.00  0.00            
ATOM   2905  C   PRO   180      -9.970 120.310  21.140  1.00  0.00            
ATOM   2906  O   PRO   180      -9.150 119.690  20.440  1.00  0.00            
ATOM   2907  N   GLN   181     -10.970 119.750  21.700  1.00  0.00            
ATOM   2908  H   GLN   181     -11.640 120.360  22.160  1.00  0.00            
ATOM   2909  CA  GLN   181     -11.360 118.310  21.550  1.00  0.00            
ATOM   2910  HA  GLN   181     -10.750 117.860  20.760  1.00  0.00            
ATOM   2911  CB  GLN   181     -11.090 117.560  22.850  1.00  0.00            
ATOM   2912  HB2 GLN   181     -11.730 117.930  23.650  1.00  0.00            
ATOM   2913  HB3 GLN   181     -11.270 116.480  22.820  1.00  0.00            
ATOM   2914  CG  GLN   181      -9.620 117.660  23.370  1.00  0.00            
ATOM   2915  HG2 GLN   181      -9.530 118.560  23.970  1.00  0.00            
ATOM   2916  HG3 GLN   181      -9.530 116.910  24.150  1.00  0.00            
ATOM   2917  CD  GLN   181      -8.470 117.370  22.420  1.00  0.00            
ATOM   2918  OE1 GLN   181      -8.730 116.690  21.490  1.00  0.00            
ATOM   2919  NE2 GLN   181      -7.300 117.850  22.720  1.00  0.00            
ATOM   2920 1HE2 GLN   181      -6.570 117.780  22.030  1.00  0.00            
ATOM   2921 2HE2 GLN   181      -7.080 118.370  23.560  1.00  0.00            
ATOM   2922  C   GLN   181     -12.790 118.110  21.130  1.00  0.00            
ATOM   2923  O   GLN   181     -13.640 118.940  21.480  1.00  0.00            
ATOM   2924  N   PRO   182     -13.120 116.960  20.530  1.00  0.00            
ATOM   2925  CD  PRO   182     -12.250 115.830  20.190  1.00  0.00            
ATOM   2926  HD2 PRO   182     -12.240 115.280  21.120  1.00  0.00            
ATOM   2927  HD3 PRO   182     -11.250 116.190  19.940  1.00  0.00            
ATOM   2928  CG  PRO   182     -12.890 115.100  19.020  1.00  0.00            
ATOM   2929  HG2 PRO   182     -12.500 114.090  18.900  1.00  0.00            
ATOM   2930  HG3 PRO   182     -12.530 115.680  18.170  1.00  0.00            
ATOM   2931  CB  PRO   182     -14.340 115.300  19.280  1.00  0.00            
ATOM   2932  HB2 PRO   182     -14.580 114.430  19.900  1.00  0.00            
ATOM   2933  HB3 PRO   182     -14.920 115.370  18.360  1.00  0.00            
ATOM   2934  CA  PRO   182     -14.430 116.610  20.070  1.00  0.00            
ATOM   2935  HA  PRO   182     -14.670 117.410  19.370  1.00  0.00            
ATOM   2936  C   PRO   182     -15.520 116.610  21.120  1.00  0.00            
ATOM   2937  O   PRO   182     -15.320 116.230  22.320  1.00  0.00            
ATOM   2938  N   THR   183     -16.720 117.150  20.760  1.00  0.00            
ATOM   2939  H   THR   183     -16.890 117.340  19.790  1.00  0.00            
ATOM   2940  CA  THR   183     -17.870 117.240  21.630  1.00  0.00            
ATOM   2941  HA  THR   183     -17.870 116.420  22.350  1.00  0.00            
ATOM   2942  CB  THR   183     -17.720 118.440  22.470  1.00  0.00            
ATOM   2943  HB  THR   183     -16.950 118.370  23.240  1.00  0.00            
ATOM   2944  CG2 THR   183     -17.590 119.710  21.640  1.00  0.00            
ATOM   2945 1HG2 THR   183     -17.560 120.580  22.300  1.00  0.00            
ATOM   2946 2HG2 THR   183     -16.700 119.770  21.020  1.00  0.00            
ATOM   2947 3HG2 THR   183     -18.330 119.850  20.850  1.00  0.00            
ATOM   2948  OG1 THR   183     -18.870 118.720  23.220  1.00  0.00            
ATOM   2949  HG1 THR   183     -19.140 117.920  23.670  1.00  0.00            
ATOM   2950  C   THR   183     -19.150 117.200  20.690  1.00  0.00            
ATOM   2951  O   THR   183     -19.090 117.530  19.460  1.00  0.00            
ATOM   2952  N   ALA   184     -20.310 116.820  21.230  1.00  0.00            
ATOM   2953  H   ALA   184     -20.270 116.580  22.210  1.00  0.00            
ATOM   2954  CA  ALA   184     -21.650 116.790  20.610  1.00  0.00            
ATOM   2955  HA  ALA   184     -21.850 117.680  20.010  1.00  0.00            
ATOM   2956  CB  ALA   184     -21.710 115.530  19.640  1.00  0.00            
ATOM   2957  HB1 ALA   184     -22.750 115.390  19.340  1.00  0.00            
ATOM   2958  HB2 ALA   184     -21.020 115.660  18.810  1.00  0.00            
ATOM   2959  HB3 ALA   184     -21.440 114.620  20.180  1.00  0.00            
ATOM   2960  C   ALA   184     -22.800 116.810  21.590  1.00  0.00            
ATOM   2961  O   ALA   184     -22.590 116.500  22.790  1.00  0.00            
ATOM   2962  N   GLU   185     -24.050 117.040  21.190  1.00  0.00            
ATOM   2963  H   GLU   185     -24.270 117.180  20.220  1.00  0.00            
ATOM   2964  CA  GLU   185     -25.220 117.300  22.170  1.00  0.00            
ATOM   2965  HA  GLU   185     -25.150 116.720  23.080  1.00  0.00            
ATOM   2966  CB  GLU   185     -25.230 118.750  22.610  1.00  0.00            
ATOM   2967  HB2 GLU   185     -26.000 118.810  23.380  1.00  0.00            
ATOM   2968  HB3 GLU   185     -24.270 119.000  23.060  1.00  0.00            
ATOM   2969  CG  GLU   185     -25.630 119.740  21.410  1.00  0.00            
ATOM   2970  HG2 GLU   185     -24.970 119.540  20.570  1.00  0.00            
ATOM   2971  HG3 GLU   185     -26.680 119.560  21.200  1.00  0.00            
ATOM   2972  CD  GLU   185     -25.510 121.270  21.880  1.00  0.00            
ATOM   2973  OE1 GLU   185     -24.410 121.910  21.870  1.00  0.00            
ATOM   2974  OE2 GLU   185     -26.590 121.850  22.250  1.00  0.00            
ATOM   2975  C   GLU   185     -26.580 116.890  21.610  1.00  0.00            
ATOM   2976  O   GLU   185     -26.620 116.570  20.430  1.00  0.00            
ATOM   2977  N   THR   186     -27.600 116.670  22.370  1.00  0.00            
ATOM   2978  H   THR   186     -27.470 116.700  23.370  1.00  0.00            
ATOM   2979  CA  THR   186     -28.960 116.340  21.910  1.00  0.00            
ATOM   2980  HA  THR   186     -29.140 116.780  20.930  1.00  0.00            
ATOM   2981  CB  THR   186     -29.240 114.830  21.630  1.00  0.00            
ATOM   2982  HB  THR   186     -28.590 114.450  20.840  1.00  0.00            
ATOM   2983  CG2 THR   186     -29.080 113.910  22.810  1.00  0.00            
ATOM   2984 1HG2 THR   186     -29.790 114.240  23.570  1.00  0.00            
ATOM   2985 2HG2 THR   186     -29.310 112.930  22.410  1.00  0.00            
ATOM   2986 3HG2 THR   186     -28.030 113.990  23.100  1.00  0.00            
ATOM   2987  OG1 THR   186     -30.450 114.600  20.960  1.00  0.00            
ATOM   2988  HG1 THR   186     -30.370 114.830  20.030  1.00  0.00            
ATOM   2989  C   THR   186     -30.010 116.900  22.890  1.00  0.00            
ATOM   2990  O   THR   186     -29.690 117.340  23.990  1.00  0.00            
ATOM   2991  N   THR   187     -31.330 116.730  22.510  1.00  0.00            
ATOM   2992  H   THR   187     -31.540 116.530  21.550  1.00  0.00            
ATOM   2993  CA  THR   187     -32.460 117.230  23.350  1.00  0.00            
ATOM   2994  HA  THR   187     -32.320 116.810  24.350  1.00  0.00            
ATOM   2995  CB  THR   187     -32.340 118.750  23.540  1.00  0.00            
ATOM   2996  HB  THR   187     -31.440 118.880  24.140  1.00  0.00            
ATOM   2997  CG2 THR   187     -32.320 119.410  22.180  1.00  0.00            
ATOM   2998 1HG2 THR   187     -32.580 120.460  22.300  1.00  0.00            
ATOM   2999 2HG2 THR   187     -31.280 119.440  21.860  1.00  0.00            
ATOM   3000 3HG2 THR   187     -32.900 118.920  21.390  1.00  0.00            
ATOM   3001  OG1 THR   187     -33.300 119.380  24.360  1.00  0.00            
ATOM   3002  HG1 THR   187     -33.300 118.950  25.220  1.00  0.00            
ATOM   3003  C   THR   187     -33.880 116.820  22.770  1.00  0.00            
ATOM   3004  O   THR   187     -34.010 116.660  21.540  1.00  0.00            
ATOM   3005  N   ARG   188     -34.880 116.660  23.730  1.00  0.00            
ATOM   3006  H   ARG   188     -34.550 116.820  24.670  1.00  0.00            
ATOM   3007  CA  ARG   188     -36.240 116.270  23.480  1.00  0.00            
ATOM   3008  HA  ARG   188     -36.510 116.880  22.620  1.00  0.00            
ATOM   3009  CB  ARG   188     -36.370 114.780  23.040  1.00  0.00            
ATOM   3010  HB2 ARG   188     -37.400 114.640  22.710  1.00  0.00            
ATOM   3011  HB3 ARG   188     -35.730 114.550  22.190  1.00  0.00            
ATOM   3012  CG  ARG   188     -35.980 113.700  24.090  1.00  0.00            
ATOM   3013  HG2 ARG   188     -34.890 113.750  24.170  1.00  0.00            
ATOM   3014  HG3 ARG   188     -36.350 114.010  25.070  1.00  0.00            
ATOM   3015  CD  ARG   188     -36.540 112.340  23.810  1.00  0.00            
ATOM   3016  HD2 ARG   188     -36.260 112.150  22.770  1.00  0.00            
ATOM   3017  HD3 ARG   188     -36.060 111.640  24.490  1.00  0.00            
ATOM   3018  NE  ARG   188     -38.010 112.250  24.030  1.00  0.00            
ATOM   3019  HE  ARG   188     -38.530 113.050  24.340  1.00  0.00            
ATOM   3020  CZ  ARG   188     -38.660 111.090  24.090  1.00  0.00            
ATOM   3021  NH1 ARG   188     -38.080 109.990  23.720  1.00  0.00            
ATOM   3022 1HH1 ARG   188     -37.080 109.990  23.540  1.00  0.00            
ATOM   3023 2HH1 ARG   188     -38.470 109.090  23.960  1.00  0.00            
ATOM   3024  NH2 ARG   188     -39.860 111.070  24.560  1.00  0.00            
ATOM   3025 1HH2 ARG   188     -40.290 111.840  25.050  1.00  0.00            
ATOM   3026 2HH2 ARG   188     -40.480 110.290  24.380  1.00  0.00            
ATOM   3027  C   ARG   188     -37.110 116.680  24.670  1.00  0.00            
ATOM   3028  O   ARG   188     -36.610 116.670  25.750  1.00  0.00            
ATOM   3029  N   GLN   189     -38.400 117.090  24.500  1.00  0.00            
ATOM   3030  H   GLN   189     -38.680 117.220  23.540  1.00  0.00            
ATOM   3031  CA  GLN   189     -39.490 116.900  25.450  1.00  0.00            
ATOM   3032  HA  GLN   189     -39.240 117.450  26.350  1.00  0.00            
ATOM   3033  CB  GLN   189     -40.780 117.550  24.920  1.00  0.00            
ATOM   3034  HB2 GLN   189     -40.890 117.250  23.880  1.00  0.00            
ATOM   3035  HB3 GLN   189     -41.680 117.220  25.430  1.00  0.00            
ATOM   3036  CG  GLN   189     -40.710 119.050  24.970  1.00  0.00            
ATOM   3037  HG2 GLN   189     -39.890 119.590  24.500  1.00  0.00            
ATOM   3038  HG3 GLN   189     -41.500 119.510  24.370  1.00  0.00            
ATOM   3039  CD  GLN   189     -40.780 119.610  26.450  1.00  0.00            
ATOM   3040  OE1 GLN   189     -40.590 118.970  27.490  1.00  0.00            
ATOM   3041  NE2 GLN   189     -40.910 120.920  26.550  1.00  0.00            
ATOM   3042 1HE2 GLN   189     -41.150 121.200  27.490  1.00  0.00            
ATOM   3043 2HE2 GLN   189     -40.830 121.580  25.790  1.00  0.00            
ATOM   3044  C   GLN   189     -39.710 115.400  25.790  1.00  0.00            
ATOM   3045  O   GLN   189     -39.340 114.480  25.080  1.00  0.00            
ATOM   3046  N   PHE   190     -40.550 115.280  26.810  1.00  0.00            
ATOM   3047  H   PHE   190     -40.990 116.120  27.150  1.00  0.00            
ATOM   3048  CA  PHE   190     -41.260 114.070  27.160  1.00  0.00            
ATOM   3049  HA  PHE   190     -41.240 113.390  26.310  1.00  0.00            
ATOM   3050  CB  PHE   190     -40.620 113.340  28.350  1.00  0.00            
ATOM   3051  HB2 PHE   190     -40.490 114.040  29.180  1.00  0.00            
ATOM   3052  HB3 PHE   190     -41.190 112.480  28.710  1.00  0.00            
ATOM   3053  CG  PHE   190     -39.310 112.800  28.020  1.00  0.00            
ATOM   3054  CD1 PHE   190     -39.180 111.450  27.520  1.00  0.00            
ATOM   3055  HD1 PHE   190     -40.040 110.800  27.490  1.00  0.00            
ATOM   3056  CE1 PHE   190     -37.900 110.940  27.190  1.00  0.00            
ATOM   3057  HE1 PHE   190     -37.860 109.940  26.770  1.00  0.00            
ATOM   3058  CZ  PHE   190     -36.780 111.730  27.310  1.00  0.00            
ATOM   3059  HZ  PHE   190     -35.800 111.440  26.950  1.00  0.00            
ATOM   3060  CE2 PHE   190     -36.900 113.060  27.830  1.00  0.00            
ATOM   3061  HE2 PHE   190     -36.010 113.610  28.080  1.00  0.00            
ATOM   3062  CD2 PHE   190     -38.180 113.620  28.200  1.00  0.00            
ATOM   3063  HD2 PHE   190     -38.260 114.620  28.620  1.00  0.00            
ATOM   3064  C   PHE   190     -42.650 114.480  27.480  1.00  0.00            
ATOM   3065  O   PHE   190     -43.040 115.680  27.730  1.00  0.00            
ATOM   3066  N   LEU   191     -43.540 113.490  27.550  1.00  0.00            
ATOM   3067  H   LEU   191     -43.170 112.560  27.410  1.00  0.00            
ATOM   3068  CA  LEU   191     -44.950 113.700  27.910  1.00  0.00            
ATOM   3069  HA  LEU   191     -45.370 114.360  27.160  1.00  0.00            
ATOM   3070  CB  LEU   191     -45.770 112.410  27.750  1.00  0.00            
ATOM   3071  HB2 LEU   191     -45.180 111.530  28.040  1.00  0.00            
ATOM   3072  HB3 LEU   191     -46.550 112.390  28.520  1.00  0.00            
ATOM   3073  CG  LEU   191     -46.440 112.020  26.390  1.00  0.00            
ATOM   3074  HG  LEU   191     -45.570 111.850  25.770  1.00  0.00            
ATOM   3075  CD1 LEU   191     -47.270 110.710  26.630  1.00  0.00            
ATOM   3076 1HD1 LEU   191     -48.150 110.960  27.220  1.00  0.00            
ATOM   3077 2HD1 LEU   191     -47.640 110.380  25.660  1.00  0.00            
ATOM   3078 3HD1 LEU   191     -46.530 110.070  27.100  1.00  0.00            
ATOM   3079  CD2 LEU   191     -47.300 113.120  25.760  1.00  0.00            
ATOM   3080 1HD2 LEU   191     -47.920 112.720  24.960  1.00  0.00            
ATOM   3081 2HD2 LEU   191     -47.920 113.600  26.510  1.00  0.00            
ATOM   3082 3HD2 LEU   191     -46.590 113.780  25.260  1.00  0.00            
ATOM   3083  C   LEU   191     -45.180 114.380  29.220  1.00  0.00            
ATOM   3084  O   LEU   191     -44.330 114.190  30.160  1.00  0.00            
ATOM   3085  N   MET   192     -46.170 115.200  29.280  1.00  0.00            
ATOM   3086  H   MET   192     -46.560 115.470  28.390  1.00  0.00            
ATOM   3087  CA  MET   192     -46.560 116.040  30.450  1.00  0.00            
ATOM   3088  HA  MET   192     -47.350 116.660  30.020  1.00  0.00            
ATOM   3089  CB  MET   192     -47.120 115.120  31.570  1.00  0.00            
ATOM   3090  HB2 MET   192     -46.370 114.370  31.800  1.00  0.00            
ATOM   3091  HB3 MET   192     -47.410 115.650  32.480  1.00  0.00            
ATOM   3092  CG  MET   192     -48.450 114.420  31.050  1.00  0.00            
ATOM   3093  HG2 MET   192     -49.310 115.070  31.210  1.00  0.00            
ATOM   3094  HG3 MET   192     -48.390 114.160  30.000  1.00  0.00            
ATOM   3095  SD  MET   192     -48.860 112.830  31.830  1.00  0.00            
ATOM   3096  CE  MET   192     -48.960 113.270  33.560  1.00  0.00            
ATOM   3097  HE1 MET   192     -48.480 112.540  34.210  1.00  0.00            
ATOM   3098  HE2 MET   192     -48.190 114.040  33.650  1.00  0.00            
ATOM   3099  HE3 MET   192     -49.910 113.680  33.920  1.00  0.00            
ATOM   3100  C   MET   192     -45.540 117.060  31.040  1.00  0.00            
ATOM   3101  O   MET   192     -45.980 117.820  31.880  1.00  0.00            
ATOM   3102  N   SER   193     -44.250 117.130  30.620  1.00  0.00            
ATOM   3103  H   SER   193     -43.900 116.470  29.940  1.00  0.00            
ATOM   3104  CA  SER   193     -43.260 118.190  30.930  1.00  0.00            
ATOM   3105  HA  SER   193     -43.390 118.260  32.010  1.00  0.00            
ATOM   3106  CB  SER   193     -41.860 117.830  30.570  1.00  0.00            
ATOM   3107  HB2 SER   193     -41.640 117.770  29.510  1.00  0.00            
ATOM   3108  HB3 SER   193     -41.160 118.500  31.070  1.00  0.00            
ATOM   3109  OG  SER   193     -41.480 116.530  31.120  1.00  0.00            
ATOM   3110  HG  SER   193     -41.950 115.860  30.620  1.00  0.00            
ATOM   3111  C   SER   193     -43.620 119.470  30.230  1.00  0.00            
ATOM   3112  O   SER   193     -44.110 119.550  29.120  1.00  0.00            
ATOM   3113  N   ASP   194     -43.120 120.600  30.800  1.00  0.00            
ATOM   3114  H   ASP   194     -42.640 120.530  31.690  1.00  0.00            
ATOM   3115  CA  ASP   194     -43.000 121.890  30.170  1.00  0.00            
ATOM   3116  HA  ASP   194     -43.630 121.820  29.280  1.00  0.00            
ATOM   3117  CB  ASP   194     -43.400 122.950  31.160  1.00  0.00            
ATOM   3118  HB2 ASP   194     -42.690 122.950  31.980  1.00  0.00            
ATOM   3119  HB3 ASP   194     -43.220 123.930  30.720  1.00  0.00            
ATOM   3120  CG  ASP   194     -44.840 122.850  31.700  1.00  0.00            
ATOM   3121  OD1 ASP   194     -45.190 123.620  32.590  1.00  0.00            
ATOM   3122  OD2 ASP   194     -45.740 122.090  31.310  1.00  0.00            
ATOM   3123  C   ASP   194     -41.630 122.190  29.510  1.00  0.00            
ATOM   3124  O   ASP   194     -41.610 122.870  28.480  1.00  0.00            
ATOM   3125  N   LYS   195     -40.530 121.670  30.070  1.00  0.00            
ATOM   3126  H   LYS   195     -40.590 121.390  31.040  1.00  0.00            
ATOM   3127  CA  LYS   195     -39.200 121.840  29.530  1.00  0.00            
ATOM   3128  HA  LYS   195     -39.210 122.470  28.640  1.00  0.00            
ATOM   3129  CB  LYS   195     -38.350 122.590  30.580  1.00  0.00            
ATOM   3130  HB2 LYS   195     -38.120 121.980  31.460  1.00  0.00            
ATOM   3131  HB3 LYS   195     -37.370 122.890  30.220  1.00  0.00            
ATOM   3132  CG  LYS   195     -38.880 123.950  31.140  1.00  0.00            
ATOM   3133  HG2 LYS   195     -39.760 123.810  31.760  1.00  0.00            
ATOM   3134  HG3 LYS   195     -38.140 124.440  31.770  1.00  0.00            
ATOM   3135  CD  LYS   195     -39.200 124.910  30.030  1.00  0.00            
ATOM   3136  HD2 LYS   195     -39.860 124.510  29.260  1.00  0.00            
ATOM   3137  HD3 LYS   195     -39.690 125.800  30.420  1.00  0.00            
ATOM   3138  CE  LYS   195     -37.850 125.290  29.330  1.00  0.00            
ATOM   3139  HE2 LYS   195     -37.200 125.740  30.080  1.00  0.00            
ATOM   3140  HE3 LYS   195     -37.370 124.400  28.930  1.00  0.00            
ATOM   3141  NZ  LYS   195     -38.050 126.250  28.250  1.00  0.00            
ATOM   3142  HZ1 LYS   195     -38.410 127.130  28.600  1.00  0.00            
ATOM   3143  HZ2 LYS   195     -37.140 126.500  27.890  1.00  0.00            
ATOM   3144  HZ3 LYS   195     -38.710 125.930  27.570  1.00  0.00            
ATOM   3145  C   LYS   195     -38.570 120.500  29.150  1.00  0.00            
ATOM   3146  O   LYS   195     -38.780 119.500  29.810  1.00  0.00            
ATOM   3147  N   PRO   196     -37.600 120.480  28.170  1.00  0.00            
ATOM   3148  CD  PRO   196     -37.310 121.670  27.270  1.00  0.00            
ATOM   3149  HD2 PRO   196     -37.010 122.560  27.820  1.00  0.00            
ATOM   3150  HD3 PRO   196     -38.190 121.900  26.670  1.00  0.00            
ATOM   3151  CG  PRO   196     -36.240 121.210  26.300  1.00  0.00            
ATOM   3152  HG2 PRO   196     -35.310 121.500  26.780  1.00  0.00            
ATOM   3153  HG3 PRO   196     -36.270 121.640  25.300  1.00  0.00            
ATOM   3154  CB  PRO   196     -36.490 119.750  26.290  1.00  0.00            
ATOM   3155  HB2 PRO   196     -35.710 119.090  25.910  1.00  0.00            
ATOM   3156  HB3 PRO   196     -37.340 119.570  25.630  1.00  0.00            
ATOM   3157  CA  PRO   196     -36.910 119.260  27.680  1.00  0.00            
ATOM   3158  HA  PRO   196     -37.610 118.430  27.640  1.00  0.00            
ATOM   3159  C   PRO   196     -35.690 118.840  28.540  1.00  0.00            
ATOM   3160  O   PRO   196     -35.100 119.700  29.280  1.00  0.00            
ATOM   3161  N   LEU   197     -35.250 117.620  28.250  1.00  0.00            
ATOM   3162  H   LEU   197     -35.810 117.070  27.610  1.00  0.00            
ATOM   3163  CA  LEU   197     -33.910 117.070  28.610  1.00  0.00            
ATOM   3164  HA  LEU   197     -33.480 117.480  29.530  1.00  0.00            
ATOM   3165  CB  LEU   197     -34.080 115.530  28.660  1.00  0.00            
ATOM   3166  HB2 LEU   197     -34.800 115.290  29.440  1.00  0.00            
ATOM   3167  HB3 LEU   197     -34.460 115.220  27.690  1.00  0.00            
ATOM   3168  CG  LEU   197     -32.760 114.820  29.060  1.00  0.00            
ATOM   3169  HG  LEU   197     -31.900 115.430  28.780  1.00  0.00            
ATOM   3170  CD1 LEU   197     -32.520 114.590  30.540  1.00  0.00            
ATOM   3171 1HD1 LEU   197     -33.270 113.880  30.880  1.00  0.00            
ATOM   3172 2HD1 LEU   197     -31.570 114.060  30.640  1.00  0.00            
ATOM   3173 3HD1 LEU   197     -32.460 115.550  31.060  1.00  0.00            
ATOM   3174  CD2 LEU   197     -32.670 113.460  28.280  1.00  0.00            
ATOM   3175 1HD2 LEU   197     -33.320 112.650  28.610  1.00  0.00            
ATOM   3176 2HD2 LEU   197     -32.980 113.660  27.260  1.00  0.00            
ATOM   3177 3HD2 LEU   197     -31.680 113.000  28.320  1.00  0.00            
ATOM   3178  C   LEU   197     -32.940 117.580  27.570  1.00  0.00            
ATOM   3179  O   LEU   197     -33.280 117.820  26.370  1.00  0.00            
ATOM   3180  N   HIE   198     -31.700 117.730  27.980  1.00  0.00            
ATOM   3181  H   HIE   198     -31.490 117.640  28.960  1.00  0.00            
ATOM   3182  CA  HIE   198     -30.590 118.110  27.150  1.00  0.00            
ATOM   3183  HA  HIE   198     -30.840 117.780  26.140  1.00  0.00            
ATOM   3184  CB  HIE   198     -30.440 119.600  27.060  1.00  0.00            
ATOM   3185  HB2 HIE   198     -31.390 120.020  26.740  1.00  0.00            
ATOM   3186  HB3 HIE   198     -30.280 119.960  28.080  1.00  0.00            
ATOM   3187  CG  HIE   198     -29.280 120.070  26.120  1.00  0.00            
ATOM   3188  ND1 HIE   198     -27.950 119.960  26.450  1.00  0.00            
ATOM   3189  CE1 HIE   198     -27.280 120.410  25.340  1.00  0.00            
ATOM   3190  HE1 HIE   198     -26.210 120.470  25.180  1.00  0.00            
ATOM   3191  NE2 HIE   198     -28.120 120.850  24.370  1.00  0.00            
ATOM   3192  HE2 HIE   198     -27.720 121.210  23.520  1.00  0.00            
ATOM   3193  CD2 HIE   198     -29.410 120.670  24.860  1.00  0.00            
ATOM   3194  HD2 HIE   198     -30.280 120.860  24.250  1.00  0.00            
ATOM   3195  C   HIE   198     -29.390 117.310  27.640  1.00  0.00            
ATOM   3196  O   HIE   198     -29.170 117.030  28.790  1.00  0.00            
ATOM   3197  N   LEU   199     -28.540 116.880  26.720  1.00  0.00            
ATOM   3198  H   LEU   199     -28.600 117.330  25.810  1.00  0.00            
ATOM   3199  CA  LEU   199     -27.330 116.170  26.930  1.00  0.00            
ATOM   3200  HA  LEU   199     -27.050 116.130  27.980  1.00  0.00            
ATOM   3201  CB  LEU   199     -27.790 114.750  26.610  1.00  0.00            
ATOM   3202  HB2 LEU   199     -28.430 114.510  27.450  1.00  0.00            
ATOM   3203  HB3 LEU   199     -28.250 114.770  25.620  1.00  0.00            
ATOM   3204  CG  LEU   199     -26.670 113.710  26.500  1.00  0.00            
ATOM   3205  HG  LEU   199     -25.980 113.980  25.700  1.00  0.00            
ATOM   3206  CD1 LEU   199     -25.960 113.560  27.770  1.00  0.00            
ATOM   3207 1HD1 LEU   199     -26.640 113.120  28.500  1.00  0.00            
ATOM   3208 2HD1 LEU   199     -25.080 112.920  27.660  1.00  0.00            
ATOM   3209 3HD1 LEU   199     -25.650 114.590  27.920  1.00  0.00            
ATOM   3210  CD2 LEU   199     -27.220 112.360  25.970  1.00  0.00            
ATOM   3211 1HD2 LEU   199     -27.660 112.530  24.990  1.00  0.00            
ATOM   3212 2HD2 LEU   199     -26.400 111.640  25.940  1.00  0.00            
ATOM   3213 3HD2 LEU   199     -27.910 111.890  26.670  1.00  0.00            
ATOM   3214  C   LEU   199     -26.140 116.620  26.080  1.00  0.00            
ATOM   3215  O   LEU   199     -26.310 116.890  24.900  1.00  0.00            
ATOM   3216  N   GLU   200     -24.960 116.760  26.690  1.00  0.00            
ATOM   3217  H   GLU   200     -24.880 116.590  27.680  1.00  0.00            
ATOM   3218  CA  GLU   200     -23.760 117.150  25.960  1.00  0.00            
ATOM   3219  HA  GLU   200     -23.750 116.870  24.910  1.00  0.00            
ATOM   3220  CB  GLU   200     -23.670 118.720  26.010  1.00  0.00            
ATOM   3221  HB2 GLU   200     -24.360 119.140  25.270  1.00  0.00            
ATOM   3222  HB3 GLU   200     -23.870 119.170  26.980  1.00  0.00            
ATOM   3223  CG  GLU   200     -22.300 119.300  25.650  1.00  0.00            
ATOM   3224  HG2 GLU   200     -21.630 118.860  26.390  1.00  0.00            
ATOM   3225  HG3 GLU   200     -22.100 119.100  24.600  1.00  0.00            
ATOM   3226  CD  GLU   200     -22.240 120.760  25.880  1.00  0.00            
ATOM   3227  OE1 GLU   200     -21.630 121.410  25.060  1.00  0.00            
ATOM   3228  OE2 GLU   200     -22.790 121.340  26.900  1.00  0.00            
ATOM   3229  C   GLU   200     -22.460 116.360  26.450  1.00  0.00            
ATOM   3230  O   GLU   200     -22.060 116.540  27.620  1.00  0.00            
ATOM   3231  N   ALA   201     -21.790 115.760  25.470  1.00  0.00            
ATOM   3232  H   ALA   201     -22.090 115.950  24.520  1.00  0.00            
ATOM   3233  CA  ALA   201     -20.550 114.930  25.690  1.00  0.00            
ATOM   3234  HA  ALA   201     -20.490 114.670  26.740  1.00  0.00            
ATOM   3235  CB  ALA   201     -20.750 113.580  24.990  1.00  0.00            
ATOM   3236  HB1 ALA   201     -21.540 113.030  25.490  1.00  0.00            
ATOM   3237  HB2 ALA   201     -21.050 113.720  23.960  1.00  0.00            
ATOM   3238  HB3 ALA   201     -19.840 113.000  25.170  1.00  0.00            
ATOM   3239  C   ALA   201     -19.280 115.620  25.190  1.00  0.00            
ATOM   3240  O   ALA   201     -19.470 116.380  24.240  1.00  0.00            
ATOM   3241  N   SER   202     -18.100 115.390  25.790  1.00  0.00            
ATOM   3242  H   SER   202     -18.040 114.980  26.710  1.00  0.00            
ATOM   3243  CA  SER   202     -16.870 116.020  25.360  1.00  0.00            
ATOM   3244  HA  SER   202     -16.890 116.000  24.270  1.00  0.00            
ATOM   3245  CB  SER   202     -16.690 117.500  25.840  1.00  0.00            
ATOM   3246  HB2 SER   202     -15.760 117.900  25.450  1.00  0.00            
ATOM   3247  HB3 SER   202     -17.470 118.090  25.340  1.00  0.00            
ATOM   3248  OG  SER   202     -16.710 117.740  27.300  1.00  0.00            
ATOM   3249  HG  SER   202     -17.580 117.950  27.640  1.00  0.00            
ATOM   3250  C   SER   202     -15.600 115.180  25.770  1.00  0.00            
ATOM   3251  O   SER   202     -15.440 114.720  26.920  1.00  0.00            
ATOM   3252  N   LEU   203     -14.620 114.920  24.870  1.00  0.00            
ATOM   3253  H   LEU   203     -14.700 115.470  24.020  1.00  0.00            
ATOM   3254  CA  LEU   203     -13.420 114.130  25.130  1.00  0.00            
ATOM   3255  HA  LEU   203     -13.720 113.250  25.700  1.00  0.00            
ATOM   3256  CB  LEU   203     -12.840 113.760  23.760  1.00  0.00            
ATOM   3257  HB2 LEU   203     -12.580 114.650  23.190  1.00  0.00            
ATOM   3258  HB3 LEU   203     -12.000 113.090  23.930  1.00  0.00            
ATOM   3259  CG  LEU   203     -13.680 112.920  22.870  1.00  0.00            
ATOM   3260  HG  LEU   203     -14.450 113.520  22.370  1.00  0.00            
ATOM   3261  CD1 LEU   203     -12.930 112.290  21.620  1.00  0.00            
ATOM   3262 1HD1 LEU   203     -12.620 113.010  20.870  1.00  0.00            
ATOM   3263 2HD1 LEU   203     -12.120 111.720  22.090  1.00  0.00            
ATOM   3264 3HD1 LEU   203     -13.560 111.600  21.060  1.00  0.00            
ATOM   3265  CD2 LEU   203     -14.390 111.740  23.480  1.00  0.00            
ATOM   3266 1HD2 LEU   203     -13.710 111.080  24.010  1.00  0.00            
ATOM   3267 2HD2 LEU   203     -15.140 112.120  24.180  1.00  0.00            
ATOM   3268 3HD2 LEU   203     -15.030 111.180  22.790  1.00  0.00            
ATOM   3269  C   LEU   203     -12.370 114.900  25.920  1.00  0.00            
ATOM   3270  O   LEU   203     -12.170 116.150  25.740  1.00  0.00            
ATOM   3271  N   ASP   204     -11.700 114.180  26.880  1.00  0.00            
ATOM   3272  H   ASP   204     -11.960 113.200  26.940  1.00  0.00            
ATOM   3273  CA  ASP   204     -10.480 114.620  27.490  1.00  0.00            
ATOM   3274  HA  ASP   204     -10.700 115.570  27.990  1.00  0.00            
ATOM   3275  CB  ASP   204     -10.030 113.610  28.500  1.00  0.00            
ATOM   3276  HB2 ASP   204     -10.870 113.320  29.140  1.00  0.00            
ATOM   3277  HB3 ASP   204      -9.730 112.750  27.900  1.00  0.00            
ATOM   3278  CG  ASP   204      -8.850 113.940  29.390  1.00  0.00            
ATOM   3279  OD1 ASP   204      -8.380 112.960  29.960  1.00  0.00            
ATOM   3280  OD2 ASP   204      -8.440 115.100  29.430  1.00  0.00            
ATOM   3281  C   ASP   204      -9.370 114.880  26.400  1.00  0.00            
ATOM   3282  O   ASP   204      -8.640 115.820  26.450  1.00  0.00            
ATOM   3283  N   LYS   205      -9.310 114.020  25.340  1.00  0.00            
ATOM   3284  H   LYS   205     -10.050 113.320  25.340  1.00  0.00            
ATOM   3285  CA  LYS   205      -8.430 114.080  24.110  1.00  0.00            
ATOM   3286  HA  LYS   205      -8.420 115.080  23.680  1.00  0.00            
ATOM   3287  CB  LYS   205      -6.950 113.790  24.540  1.00  0.00            
ATOM   3288  HB2 LYS   205      -6.380 113.870  23.610  1.00  0.00            
ATOM   3289  HB3 LYS   205      -6.570 114.340  25.400  1.00  0.00            
ATOM   3290  CG  LYS   205      -6.710 112.390  25.080  1.00  0.00            
ATOM   3291  HG2 LYS   205      -7.170 112.250  26.060  1.00  0.00            
ATOM   3292  HG3 LYS   205      -7.090 111.670  24.360  1.00  0.00            
ATOM   3293  CD  LYS   205      -5.240 112.240  25.270  1.00  0.00            
ATOM   3294  HD2 LYS   205      -4.870 112.290  24.250  1.00  0.00            
ATOM   3295  HD3 LYS   205      -4.710 112.880  25.980  1.00  0.00            
ATOM   3296  CE  LYS   205      -4.980 110.790  25.660  1.00  0.00            
ATOM   3297  HE2 LYS   205      -5.040 110.700  26.750  1.00  0.00            
ATOM   3298  HE3 LYS   205      -5.740 110.220  25.130  1.00  0.00            
ATOM   3299  NZ  LYS   205      -3.640 110.410  25.160  1.00  0.00            
ATOM   3300  HZ1 LYS   205      -3.640 110.450  24.150  1.00  0.00            
ATOM   3301  HZ2 LYS   205      -2.890 110.960  25.560  1.00  0.00            
ATOM   3302  HZ3 LYS   205      -3.380 109.450  25.350  1.00  0.00            
ATOM   3303  C   LYS   205      -8.990 113.270  22.900  1.00  0.00            
ATOM   3304  O   LYS   205      -9.720 112.340  23.120  1.00  0.00            
ATOM   3305  N   GLU   206      -8.660 113.630  21.720  1.00  0.00            
ATOM   3306  H   GLU   206      -8.010 114.400  21.670  1.00  0.00            
ATOM   3307  CA  GLU   206      -9.030 112.890  20.490  1.00  0.00            
ATOM   3308  HA  GLU   206     -10.070 112.570  20.570  1.00  0.00            
ATOM   3309  CB  GLU   206      -8.960 113.920  19.350  1.00  0.00            
ATOM   3310  HB2 GLU   206      -9.820 114.590  19.380  1.00  0.00            
ATOM   3311  HB3 GLU   206      -8.070 114.530  19.380  1.00  0.00            
ATOM   3312  CG  GLU   206      -9.130 113.310  17.930  1.00  0.00            
ATOM   3313  HG2 GLU   206      -8.480 112.480  17.670  1.00  0.00            
ATOM   3314  HG3 GLU   206     -10.160 112.980  18.010  1.00  0.00            
ATOM   3315  CD  GLU   206      -9.170 114.380  16.830  1.00  0.00            
ATOM   3316  OE1 GLU   206      -9.190 113.950  15.650  1.00  0.00            
ATOM   3317  OE2 GLU   206      -9.240 115.550  17.130  1.00  0.00            
ATOM   3318  C   GLU   206      -8.110 111.720  20.190  1.00  0.00            
ATOM   3319  O   GLU   206      -8.620 110.700  19.720  1.00  0.00            
ATOM   3320  N   ILE   207      -6.810 111.790  20.580  1.00  0.00            
ATOM   3321  H   ILE   207      -6.570 112.750  20.750  1.00  0.00            
ATOM   3322  CA  ILE   207      -5.740 110.850  20.320  1.00  0.00            
ATOM   3323  HA  ILE   207      -6.020 110.190  19.510  1.00  0.00            
ATOM   3324  CB  ILE   207      -4.490 111.600  19.790  1.00  0.00            
ATOM   3325  HB  ILE   207      -4.010 112.000  20.680  1.00  0.00            
ATOM   3326  CG2 ILE   207      -3.400 110.540  19.290  1.00  0.00            
ATOM   3327 1HG2 ILE   207      -2.530 111.070  18.910  1.00  0.00            
ATOM   3328 2HG2 ILE   207      -2.930 110.010  20.120  1.00  0.00            
ATOM   3329 3HG2 ILE   207      -3.880 109.870  18.580  1.00  0.00            
ATOM   3330  CG1 ILE   207      -4.690 112.600  18.650  1.00  0.00            
ATOM   3331 2HG1 ILE   207      -5.180 113.490  19.030  1.00  0.00            
ATOM   3332 3HG1 ILE   207      -3.680 112.920  18.370  1.00  0.00            
ATOM   3333  CD1 ILE   207      -5.330 112.010  17.340  1.00  0.00            
ATOM   3334 1HD1 ILE   207      -4.850 111.070  17.070  1.00  0.00            
ATOM   3335 2HD1 ILE   207      -6.390 111.790  17.500  1.00  0.00            
ATOM   3336 3HD1 ILE   207      -5.240 112.630  16.450  1.00  0.00            
ATOM   3337  C   ILE   207      -5.390 109.930  21.510  1.00  0.00            
ATOM   3338  O   ILE   207      -4.890 110.340  22.560  1.00  0.00            
ATOM   3339  N   TYR   208      -5.530 108.590  21.330  1.00  0.00            
ATOM   3340  H   TYR   208      -5.970 108.370  20.450  1.00  0.00            
ATOM   3341  CA  TYR   208      -5.140 107.520  22.260  1.00  0.00            
ATOM   3342  HA  TYR   208      -4.690 107.970  23.150  1.00  0.00            
ATOM   3343  CB  TYR   208      -6.300 106.730  22.850  1.00  0.00            
ATOM   3344  HB2 TYR   208      -6.760 106.020  22.160  1.00  0.00            
ATOM   3345  HB3 TYR   208      -5.800 106.070  23.560  1.00  0.00            
ATOM   3346  CG  TYR   208      -7.370 107.600  23.520  1.00  0.00            
ATOM   3347  CD1 TYR   208      -8.590 107.990  22.870  1.00  0.00            
ATOM   3348  HD1 TYR   208      -8.740 107.550  21.900  1.00  0.00            
ATOM   3349  CE1 TYR   208      -9.380 109.000  23.410  1.00  0.00            
ATOM   3350  HE1 TYR   208     -10.270 109.300  22.880  1.00  0.00            
ATOM   3351  CZ  TYR   208      -9.050 109.490  24.680  1.00  0.00            
ATOM   3352  OH  TYR   208      -9.760 110.440  25.290  1.00  0.00            
ATOM   3353  HH  TYR   208     -10.230 110.980  24.650  1.00  0.00            
ATOM   3354  CE2 TYR   208      -8.030 108.930  25.480  1.00  0.00            
ATOM   3355  HE2 TYR   208      -7.830 109.270  26.490  1.00  0.00            
ATOM   3356  CD2 TYR   208      -7.120 108.040  24.850  1.00  0.00            
ATOM   3357  HD2 TYR   208      -6.200 107.690  25.290  1.00  0.00            
ATOM   3358  C   TYR   208      -4.060 106.610  21.690  1.00  0.00            
ATOM   3359  O   TYR   208      -4.160 106.200  20.540  1.00  0.00            
ATOM   3360  N   TYR   209      -3.060 106.260  22.520  1.00  0.00            
ATOM   3361  H   TYR   209      -2.970 106.600  23.470  1.00  0.00            
ATOM   3362  CA  TYR   209      -2.150 105.140  22.050  1.00  0.00            
ATOM   3363  HA  TYR   209      -2.140 105.120  20.970  1.00  0.00            
ATOM   3364  CB  TYR   209      -0.730 105.460  22.470  1.00  0.00            
ATOM   3365  HB2 TYR   209      -0.610 105.310  23.540  1.00  0.00            
ATOM   3366  HB3 TYR   209      -0.070 104.720  22.020  1.00  0.00            
ATOM   3367  CG  TYR   209      -0.270 106.860  21.940  1.00  0.00            
ATOM   3368  CD1 TYR   209       0.010 107.120  20.570  1.00  0.00            
ATOM   3369  HD1 TYR   209      -0.170 106.320  19.870  1.00  0.00            
ATOM   3370  CE1 TYR   209       0.310 108.410  20.160  1.00  0.00            
ATOM   3371  HE1 TYR   209       0.480 108.630  19.120  1.00  0.00            
ATOM   3372  CZ  TYR   209       0.260 109.480  21.060  1.00  0.00            
ATOM   3373  OH  TYR   209       0.640 110.720  20.650  1.00  0.00            
ATOM   3374  HH  TYR   209       0.500 110.840  19.710  1.00  0.00            
ATOM   3375  CE2 TYR   209       0.020 109.180  22.410  1.00  0.00            
ATOM   3376  HE2 TYR   209      -0.030 110.050  23.060  1.00  0.00            
ATOM   3377  CD2 TYR   209      -0.120 107.850  22.870  1.00  0.00            
ATOM   3378  HD2 TYR   209      -0.230 107.690  23.930  1.00  0.00            
ATOM   3379  C   TYR   209      -2.500 103.790  22.570  1.00  0.00            
ATOM   3380  O   TYR   209      -3.320 103.720  23.530  1.00  0.00            
ATOM   3381  N   HIE   210      -2.010 102.720  21.980  1.00  0.00            
ATOM   3382  H   HIE   210      -1.560 102.800  21.080  1.00  0.00            
ATOM   3383  CA  HIE   210      -2.110 101.390  22.470  1.00  0.00            
ATOM   3384  HA  HIE   210      -3.060 100.940  22.200  1.00  0.00            
ATOM   3385  CB  HIE   210      -1.070 100.540  21.700  1.00  0.00            
ATOM   3386  HB2 HIE   210      -0.020 100.830  21.740  1.00  0.00            
ATOM   3387  HB3 HIE   210      -1.010  99.530  22.100  1.00  0.00            
ATOM   3388  CG  HIE   210      -1.460 100.350  20.240  1.00  0.00            
ATOM   3389  ND1 HIE   210      -0.550 100.480  19.180  1.00  0.00            
ATOM   3390  CE1 HIE   210      -1.260 100.110  18.100  1.00  0.00            
ATOM   3391  HE1 HIE   210      -0.750 100.100  17.150  1.00  0.00            
ATOM   3392  NE2 HIE   210      -2.470  99.790  18.440  1.00  0.00            
ATOM   3393  HE2 HIE   210      -3.150  99.440  17.780  1.00  0.00            
ATOM   3394  CD2 HIE   210      -2.610  99.780  19.790  1.00  0.00            
ATOM   3395  HD2 HIE   210      -3.540  99.510  20.270  1.00  0.00            
ATOM   3396  C   HIE   210      -1.880 101.230  23.960  1.00  0.00            
ATOM   3397  O   HIE   210      -1.060 101.890  24.590  1.00  0.00            
ATOM   3398  N   GLY   211      -2.780 100.470  24.590  1.00  0.00            
ATOM   3399  H   GLY   211      -3.430  99.960  24.020  1.00  0.00            
ATOM   3400  CA  GLY   211      -2.740 100.280  26.030  1.00  0.00            
ATOM   3401  HA2 GLY   211      -3.060  99.270  26.300  1.00  0.00            
ATOM   3402  HA3 GLY   211      -1.690 100.270  26.310  1.00  0.00            
ATOM   3403  C   GLY   211      -3.440 101.350  26.910  1.00  0.00            
ATOM   3404  O   GLY   211      -3.970 100.970  27.910  1.00  0.00            
ATOM   3405  N   GLU   212      -3.440 102.580  26.360  1.00  0.00            
ATOM   3406  H   GLU   212      -3.060 102.730  25.440  1.00  0.00            
ATOM   3407  CA  GLU   212      -4.030 103.750  27.120  1.00  0.00            
ATOM   3408  HA  GLU   212      -3.590 103.700  28.120  1.00  0.00            
ATOM   3409  CB  GLU   212      -3.670 104.990  26.330  1.00  0.00            
ATOM   3410  HB2 GLU   212      -2.730 104.790  25.810  1.00  0.00            
ATOM   3411  HB3 GLU   212      -4.330 105.280  25.510  1.00  0.00            
ATOM   3412  CG  GLU   212      -3.430 106.280  27.190  1.00  0.00            
ATOM   3413  HG2 GLU   212      -4.430 106.590  27.490  1.00  0.00            
ATOM   3414  HG3 GLU   212      -2.780 106.020  28.030  1.00  0.00            
ATOM   3415  CD  GLU   212      -2.800 107.490  26.510  1.00  0.00            
ATOM   3416  OE1 GLU   212      -2.150 108.240  27.220  1.00  0.00            
ATOM   3417  OE2 GLU   212      -3.140 107.720  25.310  1.00  0.00            
ATOM   3418  C   GLU   212      -5.560 103.820  27.250  1.00  0.00            
ATOM   3419  O   GLU   212      -6.290 103.340  26.400  1.00  0.00            
ATOM   3420  N   PRO   213      -6.190 104.280  28.350  1.00  0.00            
ATOM   3421  CD  PRO   213      -5.620 104.930  29.530  1.00  0.00            
ATOM   3422  HD2 PRO   213      -5.440 105.980  29.270  1.00  0.00            
ATOM   3423  HD3 PRO   213      -4.730 104.430  29.910  1.00  0.00            
ATOM   3424  CG  PRO   213      -6.680 104.950  30.570  1.00  0.00            
ATOM   3425  HG2 PRO   213      -6.720 105.900  31.100  1.00  0.00            
ATOM   3426  HG3 PRO   213      -6.510 104.170  31.310  1.00  0.00            
ATOM   3427  CB  PRO   213      -8.020 104.650  29.820  1.00  0.00            
ATOM   3428  HB2 PRO   213      -8.730 105.470  29.970  1.00  0.00            
ATOM   3429  HB3 PRO   213      -8.470 103.710  30.130  1.00  0.00            
ATOM   3430  CA  PRO   213      -7.610 104.520  28.350  1.00  0.00            
ATOM   3431  HA  PRO   213      -8.200 103.710  27.930  1.00  0.00            
ATOM   3432  C   PRO   213      -8.140 105.810  27.560  1.00  0.00            
ATOM   3433  O   PRO   213      -7.410 106.760  27.480  1.00  0.00            
ATOM   3434  N   ILE   214      -9.410 105.720  27.150  1.00  0.00            
ATOM   3435  H   ILE   214      -9.960 104.890  27.320  1.00  0.00            
ATOM   3436  CA  ILE   214     -10.250 106.790  26.650  1.00  0.00            
ATOM   3437  HA  ILE   214      -9.630 107.450  26.050  1.00  0.00            
ATOM   3438  CB  ILE   214     -11.330 106.120  25.700  1.00  0.00            
ATOM   3439  HB  ILE   214     -11.800 105.270  26.190  1.00  0.00            
ATOM   3440  CG2 ILE   214     -12.510 107.150  25.430  1.00  0.00            
ATOM   3441 1HG2 ILE   214     -12.060 108.120  25.190  1.00  0.00            
ATOM   3442 2HG2 ILE   214     -13.100 106.800  24.590  1.00  0.00            
ATOM   3443 3HG2 ILE   214     -13.110 107.360  26.310  1.00  0.00            
ATOM   3444  CG1 ILE   214     -10.700 105.570  24.390  1.00  0.00            
ATOM   3445 2HG1 ILE   214     -10.860 106.290  23.580  1.00  0.00            
ATOM   3446 3HG1 ILE   214      -9.650 105.320  24.510  1.00  0.00            
ATOM   3447  CD1 ILE   214     -11.330 104.300  23.990  1.00  0.00            
ATOM   3448 1HD1 ILE   214     -10.770 103.880  23.160  1.00  0.00            
ATOM   3449 2HD1 ILE   214     -11.340 103.630  24.850  1.00  0.00            
ATOM   3450 3HD1 ILE   214     -12.340 104.620  23.770  1.00  0.00            
ATOM   3451  C   ILE   214     -10.910 107.420  27.920  1.00  0.00            
ATOM   3452  O   ILE   214     -11.340 106.770  28.850  1.00  0.00            
ATOM   3453  N   SER   215     -11.000 108.790  27.960  1.00  0.00            
ATOM   3454  H   SER   215     -10.770 109.280  27.110  1.00  0.00            
ATOM   3455  CA  SER   215     -11.660 109.620  28.990  1.00  0.00            
ATOM   3456  HA  SER   215     -12.260 109.000  29.650  1.00  0.00            
ATOM   3457  CB  SER   215     -10.570 110.140  29.960  1.00  0.00            
ATOM   3458  HB2 SER   215      -9.820 109.390  30.230  1.00  0.00            
ATOM   3459  HB3 SER   215     -10.200 111.050  29.490  1.00  0.00            
ATOM   3460  OG  SER   215     -11.070 110.770  31.160  1.00  0.00            
ATOM   3461  HG  SER   215     -11.260 110.210  31.920  1.00  0.00            
ATOM   3462  C   SER   215     -12.700 110.560  28.460  1.00  0.00            
ATOM   3463  O   SER   215     -12.420 111.090  27.350  1.00  0.00            
ATOM   3464  N   VAL   216     -13.950 110.550  28.950  1.00  0.00            
ATOM   3465  H   VAL   216     -14.170 109.850  29.650  1.00  0.00            
ATOM   3466  CA  VAL   216     -15.020 111.450  28.440  1.00  0.00            
ATOM   3467  HA  VAL   216     -14.510 112.290  27.960  1.00  0.00            
ATOM   3468  CB  VAL   216     -15.930 110.750  27.430  1.00  0.00            
ATOM   3469  HB  VAL   216     -15.260 110.500  26.610  1.00  0.00            
ATOM   3470  CG1 VAL   216     -16.640 109.530  28.080  1.00  0.00            
ATOM   3471 1HG1 VAL   216     -15.980 108.910  28.680  1.00  0.00            
ATOM   3472 2HG1 VAL   216     -17.480 109.730  28.740  1.00  0.00            
ATOM   3473 3HG1 VAL   216     -17.070 108.890  27.310  1.00  0.00            
ATOM   3474  CG2 VAL   216     -17.030 111.630  26.810  1.00  0.00            
ATOM   3475 1HG2 VAL   216     -16.550 112.530  26.420  1.00  0.00            
ATOM   3476 2HG2 VAL   216     -17.600 111.030  26.110  1.00  0.00            
ATOM   3477 3HG2 VAL   216     -17.730 112.020  27.550  1.00  0.00            
ATOM   3478  C   VAL   216     -15.810 112.100  29.600  1.00  0.00            
ATOM   3479  O   VAL   216     -16.160 111.410  30.550  1.00  0.00            
ATOM   3480  N   ASN   217     -16.000 113.440  29.470  1.00  0.00            
ATOM   3481  H   ASN   217     -15.810 113.720  28.520  1.00  0.00            
ATOM   3482  CA  ASN   217     -17.020 114.100  30.350  1.00  0.00            
ATOM   3483  HA  ASN   217     -16.930 113.740  31.380  1.00  0.00            
ATOM   3484  CB  ASN   217     -16.710 115.650  30.300  1.00  0.00            
ATOM   3485  HB2 ASN   217     -15.640 115.860  30.300  1.00  0.00            
ATOM   3486  HB3 ASN   217     -17.030 116.030  29.330  1.00  0.00            
ATOM   3487  CG  ASN   217     -17.460 116.510  31.330  1.00  0.00            
ATOM   3488  OD1 ASN   217     -17.080 116.610  32.510  1.00  0.00            
ATOM   3489  ND2 ASN   217     -18.510 117.190  30.940  1.00  0.00            
ATOM   3490 1HD2 ASN   217     -19.160 117.410  31.680  1.00  0.00            
ATOM   3491 2HD2 ASN   217     -18.760 117.260  29.960  1.00  0.00            
ATOM   3492  C   ASN   217     -18.450 113.890  29.920  1.00  0.00            
ATOM   3493  O   ASN   217     -18.650 114.010  28.690  1.00  0.00            
ATOM   3494  N   VAL   218     -19.430 113.760  30.800  1.00  0.00            
ATOM   3495  H   VAL   218     -19.080 113.820  31.750  1.00  0.00            
ATOM   3496  CA  VAL   218     -20.880 113.760  30.480  1.00  0.00            
ATOM   3497  HA  VAL   218     -21.100 113.870  29.420  1.00  0.00            
ATOM   3498  CB  VAL   218     -21.570 112.490  31.060  1.00  0.00            
ATOM   3499  HB  VAL   218     -21.340 112.340  32.110  1.00  0.00            
ATOM   3500  CG1 VAL   218     -23.090 112.600  31.010  1.00  0.00            
ATOM   3501 1HG1 VAL   218     -23.580 111.650  31.200  1.00  0.00            
ATOM   3502 2HG1 VAL   218     -23.570 113.260  31.740  1.00  0.00            
ATOM   3503 3HG1 VAL   218     -23.390 112.810  29.980  1.00  0.00            
ATOM   3504  CG2 VAL   218     -21.070 111.160  30.430  1.00  0.00            
ATOM   3505 1HG2 VAL   218     -21.610 111.090  29.490  1.00  0.00            
ATOM   3506 2HG2 VAL   218     -19.990 111.290  30.350  1.00  0.00            
ATOM   3507 3HG2 VAL   218     -21.270 110.290  31.050  1.00  0.00            
ATOM   3508  C   VAL   218     -21.490 115.090  31.160  1.00  0.00            
ATOM   3509  O   VAL   218     -21.340 115.270  32.360  1.00  0.00            
ATOM   3510  N   HIE   219     -22.110 116.020  30.400  1.00  0.00            
ATOM   3511  H   HIE   219     -22.270 115.800  29.420  1.00  0.00            
ATOM   3512  CA  HIE   219     -22.970 117.020  31.010  1.00  0.00            
ATOM   3513  HA  HIE   219     -22.840 117.010  32.090  1.00  0.00            
ATOM   3514  CB  HIE   219     -22.530 118.470  30.660  1.00  0.00            
ATOM   3515  HB2 HIE   219     -21.600 118.630  31.220  1.00  0.00            
ATOM   3516  HB3 HIE   219     -22.270 118.580  29.610  1.00  0.00            
ATOM   3517  CG  HIE   219     -23.420 119.620  31.130  1.00  0.00            
ATOM   3518  ND1 HIE   219     -24.500 120.260  30.580  1.00  0.00            
ATOM   3519  CE1 HIE   219     -24.950 121.170  31.470  1.00  0.00            
ATOM   3520  HE1 HIE   219     -25.800 121.820  31.310  1.00  0.00            
ATOM   3521  NE2 HIE   219     -24.150 121.170  32.530  1.00  0.00            
ATOM   3522  HE2 HIE   219     -24.190 121.840  33.290  1.00  0.00            
ATOM   3523  CD2 HIE   219     -23.250 120.160  32.350  1.00  0.00            
ATOM   3524  HD2 HIE   219     -22.620 119.840  33.170  1.00  0.00            
ATOM   3525  C   HIE   219     -24.460 116.790  30.740  1.00  0.00            
ATOM   3526  O   HIE   219     -24.770 116.470  29.560  1.00  0.00            
ATOM   3527  N   VAL   220     -25.350 117.070  31.710  1.00  0.00            
ATOM   3528  H   VAL   220     -24.940 117.500  32.530  1.00  0.00            
ATOM   3529  CA  VAL   220     -26.810 116.800  31.560  1.00  0.00            
ATOM   3530  HA  VAL   220     -26.980 116.670  30.490  1.00  0.00            
ATOM   3531  CB  VAL   220     -27.210 115.480  32.240  1.00  0.00            
ATOM   3532  HB  VAL   220     -26.630 115.310  33.150  1.00  0.00            
ATOM   3533  CG1 VAL   220     -28.660 115.310  32.580  1.00  0.00            
ATOM   3534 1HG1 VAL   220     -28.790 114.400  33.170  1.00  0.00            
ATOM   3535 2HG1 VAL   220     -29.060 116.090  33.220  1.00  0.00            
ATOM   3536 3HG1 VAL   220     -29.260 115.310  31.670  1.00  0.00            
ATOM   3537  CG2 VAL   220     -26.770 114.300  31.420  1.00  0.00            
ATOM   3538 1HG2 VAL   220     -25.770 114.440  31.030  1.00  0.00            
ATOM   3539 2HG2 VAL   220     -26.780 113.400  32.030  1.00  0.00            
ATOM   3540 3HG2 VAL   220     -27.440 114.200  30.560  1.00  0.00            
ATOM   3541  C   VAL   220     -27.590 117.970  32.170  1.00  0.00            
ATOM   3542  O   VAL   220     -27.310 118.340  33.300  1.00  0.00            
ATOM   3543  N   THR   221     -28.600 118.410  31.460  1.00  0.00            
ATOM   3544  H   THR   221     -28.720 118.030  30.530  1.00  0.00            
ATOM   3545  CA  THR   221     -29.590 119.280  31.990  1.00  0.00            
ATOM   3546  HA  THR   221     -29.430 119.420  33.060  1.00  0.00            
ATOM   3547  CB  THR   221     -29.580 120.610  31.310  1.00  0.00            
ATOM   3548  HB  THR   221     -29.870 120.580  30.260  1.00  0.00            
ATOM   3549  CG2 THR   221     -30.430 121.650  31.950  1.00  0.00            
ATOM   3550 1HG2 THR   221     -30.140 121.880  32.980  1.00  0.00            
ATOM   3551 2HG2 THR   221     -30.360 122.570  31.380  1.00  0.00            
ATOM   3552 3HG2 THR   221     -31.470 121.320  31.930  1.00  0.00            
ATOM   3553  OG1 THR   221     -28.350 121.270  31.360  1.00  0.00            
ATOM   3554  HG1 THR   221     -27.960 121.090  30.500  1.00  0.00            
ATOM   3555  C   THR   221     -31.040 118.640  31.960  1.00  0.00            
ATOM   3556  O   THR   221     -31.450 118.260  30.850  1.00  0.00            
ATOM   3557  N   ASN   222     -31.710 118.520  33.100  1.00  0.00            
ATOM   3558  H   ASN   222     -31.260 118.770  33.970  1.00  0.00            
ATOM   3559  CA  ASN   222     -32.990 117.820  33.230  1.00  0.00            
ATOM   3560  HA  ASN   222     -33.390 117.500  32.270  1.00  0.00            
ATOM   3561  CB  ASN   222     -32.830 116.540  34.020  1.00  0.00            
ATOM   3562  HB2 ASN   222     -32.050 115.970  33.520  1.00  0.00            
ATOM   3563  HB3 ASN   222     -32.530 116.760  35.050  1.00  0.00            
ATOM   3564  CG  ASN   222     -34.150 115.800  34.080  1.00  0.00            
ATOM   3565  OD1 ASN   222     -35.160 116.020  33.360  1.00  0.00            
ATOM   3566  ND2 ASN   222     -34.190 114.800  34.870  1.00  0.00            
ATOM   3567 1HD2 ASN   222     -35.110 114.440  35.070  1.00  0.00            
ATOM   3568 2HD2 ASN   222     -33.420 114.620  35.490  1.00  0.00            
ATOM   3569  C   ASN   222     -34.070 118.730  33.840  1.00  0.00            
ATOM   3570  O   ASN   222     -34.430 118.540  35.000  1.00  0.00            
ATOM   3571  N   ASN   223     -34.640 119.740  33.110  1.00  0.00            
ATOM   3572  H   ASN   223     -34.350 119.850  32.150  1.00  0.00            
ATOM   3573  CA  ASN   223     -35.820 120.470  33.570  1.00  0.00            
ATOM   3574  HA  ASN   223     -35.800 120.450  34.660  1.00  0.00            
ATOM   3575  CB  ASN   223     -35.720 121.960  33.200  1.00  0.00            
ATOM   3576  HB2 ASN   223     -35.720 122.170  32.130  1.00  0.00            
ATOM   3577  HB3 ASN   223     -36.510 122.480  33.740  1.00  0.00            
ATOM   3578  CG  ASN   223     -34.470 122.550  33.770  1.00  0.00            
ATOM   3579  OD1 ASN   223     -34.260 122.860  34.920  1.00  0.00            
ATOM   3580  ND2 ASN   223     -33.480 122.750  32.950  1.00  0.00            
ATOM   3581 1HD2 ASN   223     -32.620 123.200  33.230  1.00  0.00            
ATOM   3582 2HD2 ASN   223     -33.610 122.250  32.080  1.00  0.00            
ATOM   3583  C   ASN   223     -37.200 119.780  33.150  1.00  0.00            
ATOM   3584  O   ASN   223     -38.280 120.390  33.270  1.00  0.00            
ATOM   3585  N   THR   224     -37.180 118.430  32.890  1.00  0.00            
ATOM   3586  H   THR   224     -36.270 117.980  32.840  1.00  0.00            
ATOM   3587  CA  THR   224     -38.360 117.640  32.650  1.00  0.00            
ATOM   3588  HA  THR   224     -38.970 118.250  31.990  1.00  0.00            
ATOM   3589  CB  THR   224     -38.070 116.370  31.850  1.00  0.00            
ATOM   3590  HB  THR   224     -39.020 116.030  31.440  1.00  0.00            
ATOM   3591  CG2 THR   224     -37.150 116.630  30.630  1.00  0.00            
ATOM   3592 1HG2 THR   224     -37.610 117.080  29.750  1.00  0.00            
ATOM   3593 2HG2 THR   224     -36.250 117.210  30.840  1.00  0.00            
ATOM   3594 3HG2 THR   224     -36.860 115.660  30.240  1.00  0.00            
ATOM   3595  OG1 THR   224     -37.580 115.250  32.610  1.00  0.00            
ATOM   3596  HG1 THR   224     -36.650 115.310  32.830  1.00  0.00            
ATOM   3597  C   THR   224     -39.110 117.330  33.980  1.00  0.00            
ATOM   3598  O   THR   224     -38.630 117.560  35.070  1.00  0.00            
ATOM   3599  N   ASN   225     -40.290 116.660  33.770  1.00  0.00            
ATOM   3600  H   ASN   225     -40.480 116.390  32.820  1.00  0.00            
ATOM   3601  CA  ASN   225     -41.090 116.190  34.940  1.00  0.00            
ATOM   3602  HA  ASN   225     -40.980 116.960  35.710  1.00  0.00            
ATOM   3603  CB  ASN   225     -42.560 116.020  34.490  1.00  0.00            
ATOM   3604  HB2 ASN   225     -43.150 115.670  35.340  1.00  0.00            
ATOM   3605  HB3 ASN   225     -42.920 116.950  34.040  1.00  0.00            
ATOM   3606  CG  ASN   225     -42.780 115.010  33.380  1.00  0.00            
ATOM   3607  OD1 ASN   225     -41.880 114.240  32.940  1.00  0.00            
ATOM   3608  ND2 ASN   225     -43.960 114.940  32.860  1.00  0.00            
ATOM   3609 1HD2 ASN   225     -44.060 114.460  31.980  1.00  0.00            
ATOM   3610 2HD2 ASN   225     -44.690 115.310  33.440  1.00  0.00            
ATOM   3611  C   ASN   225     -40.430 115.030  35.680  1.00  0.00            
ATOM   3612  O   ASN   225     -40.930 114.820  36.820  1.00  0.00            
ATOM   3613  N   LYS   226     -39.450 114.270  35.180  1.00  0.00            
ATOM   3614  H   LYS   226     -39.140 114.490  34.240  1.00  0.00            
ATOM   3615  CA  LYS   226     -38.980 113.020  35.700  1.00  0.00            
ATOM   3616  HA  LYS   226     -39.290 113.030  36.750  1.00  0.00            
ATOM   3617  CB  LYS   226     -39.590 111.740  35.050  1.00  0.00            
ATOM   3618  HB2 LYS   226     -39.320 111.700  33.990  1.00  0.00            
ATOM   3619  HB3 LYS   226     -39.160 110.840  35.490  1.00  0.00            
ATOM   3620  CG  LYS   226     -41.150 111.660  35.230  1.00  0.00            
ATOM   3621  HG2 LYS   226     -41.630 112.590  34.910  1.00  0.00            
ATOM   3622  HG3 LYS   226     -41.480 110.780  34.680  1.00  0.00            
ATOM   3623  CD  LYS   226     -41.570 111.430  36.700  1.00  0.00            
ATOM   3624  HD2 LYS   226     -41.060 110.580  37.160  1.00  0.00            
ATOM   3625  HD3 LYS   226     -41.310 112.270  37.340  1.00  0.00            
ATOM   3626  CE  LYS   226     -43.080 111.330  36.770  1.00  0.00            
ATOM   3627  HE2 LYS   226     -43.360 111.190  37.820  1.00  0.00            
ATOM   3628  HE3 LYS   226     -43.630 112.170  36.330  1.00  0.00            
ATOM   3629  NZ  LYS   226     -43.530 110.140  36.030  1.00  0.00            
ATOM   3630  HZ1 LYS   226     -43.270 110.200  35.050  1.00  0.00            
ATOM   3631  HZ2 LYS   226     -43.040 109.300  36.330  1.00  0.00            
ATOM   3632  HZ3 LYS   226     -44.520 109.970  36.040  1.00  0.00            
ATOM   3633  C   LYS   226     -37.430 112.990  35.700  1.00  0.00            
ATOM   3634  O   LYS   226     -36.670 113.890  35.340  1.00  0.00            
ATOM   3635  N   THR   227     -36.950 111.880  36.280  1.00  0.00            
ATOM   3636  H   THR   227     -37.570 111.150  36.590  1.00  0.00            
ATOM   3637  CA  THR   227     -35.530 111.720  36.750  1.00  0.00            
ATOM   3638  HA  THR   227     -35.130 112.720  36.920  1.00  0.00            
ATOM   3639  CB  THR   227     -35.370 111.040  38.100  1.00  0.00            
ATOM   3640  HB  THR   227     -35.670 110.000  37.980  1.00  0.00            
ATOM   3641  CG2 THR   227     -34.020 111.050  38.730  1.00  0.00            
ATOM   3642 1HG2 THR   227     -34.000 110.600  39.720  1.00  0.00            
ATOM   3643 2HG2 THR   227     -33.260 110.570  38.100  1.00  0.00            
ATOM   3644 3HG2 THR   227     -33.740 112.100  38.870  1.00  0.00            
ATOM   3645  OG1 THR   227     -36.230 111.550  39.110  1.00  0.00            
ATOM   3646  HG1 THR   227     -35.700 111.720  39.890  1.00  0.00            
ATOM   3647  C   THR   227     -34.650 110.990  35.710  1.00  0.00            
ATOM   3648  O   THR   227     -35.160 110.040  35.100  1.00  0.00            
ATOM   3649  N   VAL   228     -33.350 111.310  35.550  1.00  0.00            
ATOM   3650  H   VAL   228     -33.070 112.010  36.210  1.00  0.00            
ATOM   3651  CA  VAL   228     -32.380 110.620  34.700  1.00  0.00            
ATOM   3652  HA  VAL   228     -32.880 110.100  33.880  1.00  0.00            
ATOM   3653  CB  VAL   228     -31.410 111.640  34.050  1.00  0.00            
ATOM   3654  HB  VAL   228     -31.210 112.360  34.840  1.00  0.00            
ATOM   3655  CG1 VAL   228     -30.100 111.160  33.520  1.00  0.00            
ATOM   3656 1HG1 VAL   228     -29.570 111.940  32.980  1.00  0.00            
ATOM   3657 2HG1 VAL   228     -29.410 110.860  34.310  1.00  0.00            
ATOM   3658 3HG1 VAL   228     -30.280 110.240  32.960  1.00  0.00            
ATOM   3659  CG2 VAL   228     -32.020 112.420  32.830  1.00  0.00            
ATOM   3660 1HG2 VAL   228     -32.870 113.020  33.160  1.00  0.00            
ATOM   3661 2HG2 VAL   228     -31.300 113.190  32.550  1.00  0.00            
ATOM   3662 3HG2 VAL   228     -32.320 111.870  31.940  1.00  0.00            
ATOM   3663  C   VAL   228     -31.580 109.680  35.550  1.00  0.00            
ATOM   3664  O   VAL   228     -31.250 109.920  36.730  1.00  0.00            
ATOM   3665  N   LYS   229     -31.240 108.510  34.980  1.00  0.00            
ATOM   3666  H   LYS   229     -31.540 108.270  34.050  1.00  0.00            
ATOM   3667  CA  LYS   229     -30.590 107.440  35.760  1.00  0.00            
ATOM   3668  HA  LYS   229     -30.170 107.800  36.700  1.00  0.00            
ATOM   3669  CB  LYS   229     -31.620 106.410  36.180  1.00  0.00            
ATOM   3670  HB2 LYS   229     -32.000 105.950  35.260  1.00  0.00            
ATOM   3671  HB3 LYS   229     -31.050 105.720  36.800  1.00  0.00            
ATOM   3672  CG  LYS   229     -32.790 106.940  37.030  1.00  0.00            
ATOM   3673  HG2 LYS   229     -32.370 107.160  38.010  1.00  0.00            
ATOM   3674  HG3 LYS   229     -33.240 107.890  36.720  1.00  0.00            
ATOM   3675  CD  LYS   229     -33.980 105.920  37.020  1.00  0.00            
ATOM   3676  HD2 LYS   229     -34.440 105.820  36.040  1.00  0.00            
ATOM   3677  HD3 LYS   229     -33.550 104.930  37.210  1.00  0.00            
ATOM   3678  CE  LYS   229     -35.090 106.180  38.020  1.00  0.00            
ATOM   3679  HE2 LYS   229     -35.460 107.190  37.890  1.00  0.00            
ATOM   3680  HE3 LYS   229     -35.880 105.450  37.840  1.00  0.00            
ATOM   3681  NZ  LYS   229     -34.530 106.040  39.430  1.00  0.00            
ATOM   3682  HZ1 LYS   229     -34.180 105.100  39.540  1.00  0.00            
ATOM   3683  HZ2 LYS   229     -33.830 106.760  39.540  1.00  0.00            
ATOM   3684  HZ3 LYS   229     -35.210 106.090  40.170  1.00  0.00            
ATOM   3685  C   LYS   229     -29.440 106.740  34.940  1.00  0.00            
ATOM   3686  O   LYS   229     -29.310 106.900  33.700  1.00  0.00            
ATOM   3687  N   LYS   230     -28.620 105.850  35.550  1.00  0.00            
ATOM   3688  H   LYS   230     -28.680 105.770  36.550  1.00  0.00            
ATOM   3689  CA  LYS   230     -27.640 104.820  34.940  1.00  0.00            
ATOM   3690  HA  LYS   230     -26.910 104.560  35.710  1.00  0.00            
ATOM   3691  CB  LYS   230     -28.460 103.550  34.590  1.00  0.00            
ATOM   3692  HB2 LYS   230     -29.140 103.750  33.760  1.00  0.00            
ATOM   3693  HB3 LYS   230     -27.680 102.810  34.370  1.00  0.00            
ATOM   3694  CG  LYS   230     -29.330 103.050  35.800  1.00  0.00            
ATOM   3695  HG2 LYS   230     -30.130 103.760  36.020  1.00  0.00            
ATOM   3696  HG3 LYS   230     -29.850 102.180  35.410  1.00  0.00            
ATOM   3697  CD  LYS   230     -28.630 102.520  37.040  1.00  0.00            
ATOM   3698  HD2 LYS   230     -27.930 101.740  36.740  1.00  0.00            
ATOM   3699  HD3 LYS   230     -28.080 103.300  37.560  1.00  0.00            
ATOM   3700  CE  LYS   230     -29.670 101.980  37.940  1.00  0.00            
ATOM   3701  HE2 LYS   230     -29.050 101.780  38.820  1.00  0.00            
ATOM   3702  HE3 LYS   230     -30.380 102.780  38.160  1.00  0.00            
ATOM   3703  NZ  LYS   230     -30.300 100.700  37.510  1.00  0.00            
ATOM   3704  HZ1 LYS   230     -30.790 100.270  38.280  1.00  0.00            
ATOM   3705  HZ2 LYS   230     -30.970 100.790  36.760  1.00  0.00            
ATOM   3706  HZ3 LYS   230     -29.620  99.990  37.310  1.00  0.00            
ATOM   3707  C   LYS   230     -26.850 105.380  33.770  1.00  0.00            
ATOM   3708  O   LYS   230     -26.990 104.970  32.670  1.00  0.00            
ATOM   3709  N   ILE   231     -25.930 106.360  34.080  1.00  0.00            
ATOM   3710  H   ILE   231     -25.750 106.680  35.020  1.00  0.00            
ATOM   3711  CA  ILE   231     -25.060 107.010  33.110  1.00  0.00            
ATOM   3712  HA  ILE   231     -25.680 107.290  32.260  1.00  0.00            
ATOM   3713  CB  ILE   231     -24.290 108.220  33.700  1.00  0.00            
ATOM   3714  HB  ILE   231     -23.540 107.810  34.370  1.00  0.00            
ATOM   3715  CG2 ILE   231     -23.730 109.070  32.570  1.00  0.00            
ATOM   3716 1HG2 ILE   231     -22.960 108.510  32.050  1.00  0.00            
ATOM   3717 2HG2 ILE   231     -24.430 109.430  31.820  1.00  0.00            
ATOM   3718 3HG2 ILE   231     -23.280 109.930  33.070  1.00  0.00            
ATOM   3719  CG1 ILE   231     -25.240 109.020  34.740  1.00  0.00            
ATOM   3720 2HG1 ILE   231     -25.470 108.350  35.570  1.00  0.00            
ATOM   3721 3HG1 ILE   231     -24.630 109.860  35.080  1.00  0.00            
ATOM   3722  CD1 ILE   231     -26.480 109.600  34.220  1.00  0.00            
ATOM   3723 1HD1 ILE   231     -27.100 109.940  35.050  1.00  0.00            
ATOM   3724 2HD1 ILE   231     -26.360 110.510  33.630  1.00  0.00            
ATOM   3725 3HD1 ILE   231     -26.930 108.820  33.600  1.00  0.00            
ATOM   3726  C   ILE   231     -24.080 105.940  32.600  1.00  0.00            
ATOM   3727  O   ILE   231     -23.350 105.380  33.430  1.00  0.00            
ATOM   3728  N   LYS   232     -24.170 105.570  31.300  1.00  0.00            
ATOM   3729  H   LYS   232     -24.750 106.100  30.660  1.00  0.00            
ATOM   3730  CA  LYS   232     -23.460 104.490  30.570  1.00  0.00            
ATOM   3731  HA  LYS   232     -22.770 104.040  31.300  1.00  0.00            
ATOM   3732  CB  LYS   232     -24.460 103.490  30.200  1.00  0.00            
ATOM   3733  HB2 LYS   232     -24.740 102.960  31.110  1.00  0.00            
ATOM   3734  HB3 LYS   232     -25.370 103.950  29.820  1.00  0.00            
ATOM   3735  CG  LYS   232     -23.900 102.390  29.200  1.00  0.00            
ATOM   3736  HG2 LYS   232     -23.680 102.890  28.260  1.00  0.00            
ATOM   3737  HG3 LYS   232     -22.940 101.970  29.510  1.00  0.00            
ATOM   3738  CD  LYS   232     -24.910 101.310  28.920  1.00  0.00            
ATOM   3739  HD2 LYS   232     -25.910 101.730  28.820  1.00  0.00            
ATOM   3740  HD3 LYS   232     -24.570 100.830  28.000  1.00  0.00            
ATOM   3741  CE  LYS   232     -24.960 100.230  30.040  1.00  0.00            
ATOM   3742  HE2 LYS   232     -23.970  99.790  30.050  1.00  0.00            
ATOM   3743  HE3 LYS   232     -25.080 100.660  31.040  1.00  0.00            
ATOM   3744  NZ  LYS   232     -26.030  99.250  29.710  1.00  0.00            
ATOM   3745  HZ1 LYS   232     -26.360  98.950  30.620  1.00  0.00            
ATOM   3746  HZ2 LYS   232     -26.850  99.600  29.240  1.00  0.00            
ATOM   3747  HZ3 LYS   232     -25.640  98.370  29.420  1.00  0.00            
ATOM   3748  C   LYS   232     -22.680 105.000  29.410  1.00  0.00            
ATOM   3749  O   LYS   232     -23.150 105.930  28.720  1.00  0.00            
ATOM   3750  N   ILE   233     -21.490 104.470  29.180  1.00  0.00            
ATOM   3751  H   ILE   233     -21.240 103.740  29.840  1.00  0.00            
ATOM   3752  CA  ILE   233     -20.380 104.760  28.190  1.00  0.00            
ATOM   3753  HA  ILE   233     -20.730 105.540  27.510  1.00  0.00            
ATOM   3754  CB  ILE   233     -19.140 105.290  28.920  1.00  0.00            
ATOM   3755  HB  ILE   233     -18.630 104.380  29.230  1.00  0.00            
ATOM   3756  CG2 ILE   233     -18.140 105.880  27.900  1.00  0.00            
ATOM   3757 1HG2 ILE   233     -18.600 106.630  27.260  1.00  0.00            
ATOM   3758 2HG2 ILE   233     -17.370 106.420  28.430  1.00  0.00            
ATOM   3759 3HG2 ILE   233     -17.650 105.080  27.350  1.00  0.00            
ATOM   3760  CG1 ILE   233     -19.230 106.190  30.080  1.00  0.00            
ATOM   3761 2HG1 ILE   233     -19.850 105.730  30.850  1.00  0.00            
ATOM   3762 3HG1 ILE   233     -18.240 106.260  30.540  1.00  0.00            
ATOM   3763  CD1 ILE   233     -19.650 107.640  29.720  1.00  0.00            
ATOM   3764 1HD1 ILE   233     -20.700 107.520  29.440  1.00  0.00            
ATOM   3765 2HD1 ILE   233     -19.530 108.270  30.600  1.00  0.00            
ATOM   3766 3HD1 ILE   233     -19.040 108.190  29.010  1.00  0.00            
ATOM   3767  C   ILE   233     -20.130 103.440  27.450  1.00  0.00            
ATOM   3768  O   ILE   233     -19.960 102.400  28.050  1.00  0.00            
ATOM   3769  N   SER   234     -19.950 103.500  26.190  1.00  0.00            
ATOM   3770  H   SER   234     -20.210 104.320  25.660  1.00  0.00            
ATOM   3771  CA  SER   234     -19.640 102.350  25.360  1.00  0.00            
ATOM   3772  HA  SER   234     -19.050 101.660  25.960  1.00  0.00            
ATOM   3773  CB  SER   234     -20.940 101.640  24.900  1.00  0.00            
ATOM   3774  HB2 SER   234     -21.200 100.930  25.680  1.00  0.00            
ATOM   3775  HB3 SER   234     -21.670 102.450  24.850  1.00  0.00            
ATOM   3776  OG  SER   234     -20.820 100.880  23.710  1.00  0.00            
ATOM   3777  HG  SER   234     -20.200 100.180  23.910  1.00  0.00            
ATOM   3778  C   SER   234     -18.780 102.780  24.150  1.00  0.00            
ATOM   3779  O   SER   234     -18.890 103.860  23.640  1.00  0.00            
ATOM   3780  N   VAL   235     -17.850 101.920  23.730  1.00  0.00            
ATOM   3781  H   VAL   235     -17.750 101.130  24.350  1.00  0.00            
ATOM   3782  CA  VAL   235     -16.740 102.150  22.820  1.00  0.00            
ATOM   3783  HA  VAL   235     -16.840 103.120  22.330  1.00  0.00            
ATOM   3784  CB  VAL   235     -15.420 102.170  23.540  1.00  0.00            
ATOM   3785  HB  VAL   235     -15.250 101.130  23.820  1.00  0.00            
ATOM   3786  CG1 VAL   235     -14.150 102.570  22.770  1.00  0.00            
ATOM   3787 1HG1 VAL   235     -14.190 103.650  22.650  1.00  0.00            
ATOM   3788 2HG1 VAL   235     -13.250 102.290  23.330  1.00  0.00            
ATOM   3789 3HG1 VAL   235     -13.980 102.140  21.790  1.00  0.00            
ATOM   3790  CG2 VAL   235     -15.300 102.980  24.820  1.00  0.00            
ATOM   3791 1HG2 VAL   235     -15.860 102.430  25.580  1.00  0.00            
ATOM   3792 2HG2 VAL   235     -14.260 102.940  25.160  1.00  0.00            
ATOM   3793 3HG2 VAL   235     -15.690 103.990  24.720  1.00  0.00            
ATOM   3794  C   VAL   235     -16.600 101.070  21.750  1.00  0.00            
ATOM   3795  O   VAL   235     -16.450  99.890  22.120  1.00  0.00            
ATOM   3796  N   ARG   236     -16.470 101.470  20.500  1.00  0.00            
ATOM   3797  H   ARG   236     -16.610 102.450  20.270  1.00  0.00            
ATOM   3798  CA  ARG   236     -16.650 100.660  19.280  1.00  0.00            
ATOM   3799  HA  ARG   236     -16.450  99.620  19.560  1.00  0.00            
ATOM   3800  CB  ARG   236     -18.060 100.700  18.960  1.00  0.00            
ATOM   3801  HB2 ARG   236     -18.320 101.760  18.850  1.00  0.00            
ATOM   3802  HB3 ARG   236     -18.210 100.100  18.070  1.00  0.00            
ATOM   3803  CG  ARG   236     -19.060 100.180  20.040  1.00  0.00            
ATOM   3804  HG2 ARG   236     -18.880  99.110  20.130  1.00  0.00            
ATOM   3805  HG3 ARG   236     -19.010 100.650  21.020  1.00  0.00            
ATOM   3806  CD  ARG   236     -20.510 100.120  19.650  1.00  0.00            
ATOM   3807  HD2 ARG   236     -20.660  99.440  18.810  1.00  0.00            
ATOM   3808  HD3 ARG   236     -21.200  99.800  20.430  1.00  0.00            
ATOM   3809  NE  ARG   236     -21.060 101.440  19.290  1.00  0.00            
ATOM   3810  HE  ARG   236     -20.420 102.210  19.390  1.00  0.00            
ATOM   3811  CZ  ARG   236     -22.310 101.620  18.850  1.00  0.00            
ATOM   3812  NH1 ARG   236     -23.260 100.730  18.750  1.00  0.00            
ATOM   3813 1HH1 ARG   236     -23.160  99.880  19.290  1.00  0.00            
ATOM   3814 2HH1 ARG   236     -24.120 101.160  18.450  1.00  0.00            
ATOM   3815  NH2 ARG   236     -22.790 102.800  18.540  1.00  0.00            
ATOM   3816 1HH2 ARG   236     -22.130 103.560  18.540  1.00  0.00            
ATOM   3817 2HH2 ARG   236     -23.720 102.940  18.150  1.00  0.00            
ATOM   3818  C   ARG   236     -15.730 100.960  18.160  1.00  0.00            
ATOM   3819  O   ARG   236     -15.840 102.010  17.540  1.00  0.00            
ATOM   3820  N   GLN   237     -14.960  99.950  17.790  1.00  0.00            
ATOM   3821  H   GLN   237     -15.020  99.070  18.290  1.00  0.00            
ATOM   3822  CA  GLN   237     -14.280  99.890  16.470  1.00  0.00            
ATOM   3823  HA  GLN   237     -13.760 100.830  16.270  1.00  0.00            
ATOM   3824  CB  GLN   237     -13.210  98.770  16.510  1.00  0.00            
ATOM   3825  HB2 GLN   237     -12.660  98.930  17.430  1.00  0.00            
ATOM   3826  HB3 GLN   237     -13.700  97.810  16.690  1.00  0.00            
ATOM   3827  CG  GLN   237     -12.390  98.640  15.240  1.00  0.00            
ATOM   3828  HG2 GLN   237     -13.010  98.770  14.350  1.00  0.00            
ATOM   3829  HG3 GLN   237     -11.650  99.430  15.250  1.00  0.00            
ATOM   3830  CD  GLN   237     -11.700  97.220  15.130  1.00  0.00            
ATOM   3831  OE1 GLN   237     -12.140  96.340  14.370  1.00  0.00            
ATOM   3832  NE2 GLN   237     -10.590  96.950  15.760  1.00  0.00            
ATOM   3833 1HE2 GLN   237      -9.990  96.170  15.570  1.00  0.00            
ATOM   3834 2HE2 GLN   237     -10.140  97.670  16.330  1.00  0.00            
ATOM   3835  C   GLN   237     -15.250  99.660  15.330  1.00  0.00            
ATOM   3836  O   GLN   237     -16.200  98.930  15.410  1.00  0.00            
ATOM   3837  N   TYR   238     -14.920 100.330  14.230  1.00  0.00            
ATOM   3838  H   TYR   238     -14.110 100.900  14.410  1.00  0.00            
ATOM   3839  CA  TYR   238     -15.550 100.220  12.930  1.00  0.00            
ATOM   3840  HA  TYR   238     -16.190  99.340  12.940  1.00  0.00            
ATOM   3841  CB  TYR   238     -16.390 101.480  12.540  1.00  0.00            
ATOM   3842  HB2 TYR   238     -15.770 102.370  12.660  1.00  0.00            
ATOM   3843  HB3 TYR   238     -16.800 101.460  11.530  1.00  0.00            
ATOM   3844  CG  TYR   238     -17.620 101.640  13.410  1.00  0.00            
ATOM   3845  CD1 TYR   238     -17.490 102.080  14.750  1.00  0.00            
ATOM   3846  HD1 TYR   238     -16.460 102.170  15.060  1.00  0.00            
ATOM   3847  CE1 TYR   238     -18.560 102.200  15.620  1.00  0.00            
ATOM   3848  HE1 TYR   238     -18.430 102.470  16.660  1.00  0.00            
ATOM   3849  CZ  TYR   238     -19.850 101.840  15.110  1.00  0.00            
ATOM   3850  OH  TYR   238     -20.970 102.140  15.820  1.00  0.00            
ATOM   3851  HH  TYR   238     -21.650 101.480  15.640  1.00  0.00            
ATOM   3852  CE2 TYR   238     -20.070 101.450  13.780  1.00  0.00            
ATOM   3853  HE2 TYR   238     -21.090 101.270  13.460  1.00  0.00            
ATOM   3854  CD2 TYR   238     -18.950 101.340  12.920  1.00  0.00            
ATOM   3855  HD2 TYR   238     -19.090 101.100  11.870  1.00  0.00            
ATOM   3856  C   TYR   238     -14.530  99.850  11.940  1.00  0.00            
ATOM   3857  O   TYR   238     -13.480 100.380  12.050  1.00  0.00            
ATOM   3858  N   ALA   239     -14.840  98.950  11.020  1.00  0.00            
ATOM   3859  H   ALA   239     -15.720  98.460  11.130  1.00  0.00            
ATOM   3860  CA  ALA   239     -13.840  98.660   9.950  1.00  0.00            
ATOM   3861  HA  ALA   239     -13.210  99.550   9.900  1.00  0.00            
ATOM   3862  CB  ALA   239     -12.820  97.560  10.370  1.00  0.00            
ATOM   3863  HB1 ALA   239     -12.470  97.890  11.350  1.00  0.00            
ATOM   3864  HB2 ALA   239     -13.270  96.570  10.360  1.00  0.00            
ATOM   3865  HB3 ALA   239     -11.950  97.570   9.700  1.00  0.00            
ATOM   3866  C   ALA   239     -14.440  98.400   8.570  1.00  0.00            
ATOM   3867  O   ALA   239     -15.590  97.930   8.570  1.00  0.00            
ATOM   3868  N   ASP   240     -13.720  98.650   7.450  1.00  0.00            
ATOM   3869  H   ASP   240     -12.860  99.140   7.630  1.00  0.00            
ATOM   3870  CA  ASP   240     -14.270  98.550   6.030  1.00  0.00            
ATOM   3871  HA  ASP   240     -15.000  97.740   6.040  1.00  0.00            
ATOM   3872  CB  ASP   240     -14.870  99.880   5.470  1.00  0.00            
ATOM   3873  HB2 ASP   240     -14.220 100.670   5.840  1.00  0.00            
ATOM   3874  HB3 ASP   240     -15.000  99.830   4.390  1.00  0.00            
ATOM   3875  CG  ASP   240     -16.180 100.170   6.120  1.00  0.00            
ATOM   3876  OD1 ASP   240     -17.180 100.030   5.410  1.00  0.00            
ATOM   3877  OD2 ASP   240     -16.210 100.620   7.270  1.00  0.00            
ATOM   3878  C   ASP   240     -13.210  98.000   5.100  1.00  0.00            
ATOM   3879  O   ASP   240     -12.100  98.530   5.050  1.00  0.00            
ATOM   3880  N   ILE   241     -13.490  96.960   4.330  1.00  0.00            
ATOM   3881  H   ILE   241     -14.460  96.670   4.350  1.00  0.00            
ATOM   3882  CA  ILE   241     -12.590  96.250   3.410  1.00  0.00            
ATOM   3883  HA  ILE   241     -11.590  96.330   3.820  1.00  0.00            
ATOM   3884  CB  ILE   241     -12.840  94.760   3.320  1.00  0.00            
ATOM   3885  HB  ILE   241     -13.790  94.530   2.830  1.00  0.00            
ATOM   3886  CG2 ILE   241     -11.620  94.160   2.550  1.00  0.00            
ATOM   3887 1HG2 ILE   241     -11.570  94.510   1.520  1.00  0.00            
ATOM   3888 2HG2 ILE   241     -10.640  94.280   3.030  1.00  0.00            
ATOM   3889 3HG2 ILE   241     -11.620  93.080   2.680  1.00  0.00            
ATOM   3890  CG1 ILE   241     -12.910  94.130   4.740  1.00  0.00            
ATOM   3891 2HG1 ILE   241     -12.680  93.070   4.660  1.00  0.00            
ATOM   3892 3HG1 ILE   241     -12.090  94.570   5.310  1.00  0.00            
ATOM   3893  CD1 ILE   241     -14.210  94.210   5.520  1.00  0.00            
ATOM   3894 1HD1 ILE   241     -14.980  93.620   5.030  1.00  0.00            
ATOM   3895 2HD1 ILE   241     -14.050  93.720   6.480  1.00  0.00            
ATOM   3896 3HD1 ILE   241     -14.540  95.240   5.670  1.00  0.00            
ATOM   3897  C   ILE   241     -12.810  96.800   2.010  1.00  0.00            
ATOM   3898  O   ILE   241     -13.880  96.640   1.410  1.00  0.00            
ATOM   3899  N   CYS   242     -11.760  97.310   1.400  1.00  0.00            
ATOM   3900  H   CYS   242     -10.890  97.440   1.890  1.00  0.00            
ATOM   3901  CA  CYS   242     -11.820  97.980   0.120  1.00  0.00            
ATOM   3902  HA  CYS   242     -12.860  98.240  -0.040  1.00  0.00            
ATOM   3903  CB  CYS   242     -11.050  99.310   0.120  1.00  0.00            
ATOM   3904  HB2 CYS   242     -10.000  99.130  -0.120  1.00  0.00            
ATOM   3905  HB3 CYS   242     -11.460  99.840  -0.740  1.00  0.00            
ATOM   3906  SG  CYS   242     -11.190 100.320   1.540  1.00  0.00            
ATOM   3907  HG  CYS   242     -12.520 100.220   1.550  1.00  0.00            
ATOM   3908  C   CYS   242     -11.370  97.100  -1.040  1.00  0.00            
ATOM   3909  O   CYS   242     -11.480  97.530  -2.170  1.00  0.00            
ATOM   3910  N   LEU   243     -10.730  95.970  -0.690  1.00  0.00            
ATOM   3911  H   LEU   243     -10.610  95.830   0.300  1.00  0.00            
ATOM   3912  CA  LEU   243     -10.230  94.920  -1.670  1.00  0.00            
ATOM   3913  HA  LEU   243     -10.340  95.330  -2.680  1.00  0.00            
ATOM   3914  CB  LEU   243      -8.740  94.620  -1.640  1.00  0.00            
ATOM   3915  HB2 LEU   243      -8.410  94.440  -0.620  1.00  0.00            
ATOM   3916  HB3 LEU   243      -8.490  93.720  -2.210  1.00  0.00            
ATOM   3917  CG  LEU   243      -7.830  95.760  -2.170  1.00  0.00            
ATOM   3918  HG  LEU   243      -8.230  96.700  -1.800  1.00  0.00            
ATOM   3919  CD1 LEU   243      -6.440  95.730  -1.660  1.00  0.00            
ATOM   3920 1HD1 LEU   243      -5.840  96.560  -2.020  1.00  0.00            
ATOM   3921 2HD1 LEU   243      -6.400  95.730  -0.570  1.00  0.00            
ATOM   3922 3HD1 LEU   243      -5.990  94.780  -1.940  1.00  0.00            
ATOM   3923  CD2 LEU   243      -7.620  95.800  -3.670  1.00  0.00            
ATOM   3924 1HD2 LEU   243      -6.960  94.990  -4.020  1.00  0.00            
ATOM   3925 2HD2 LEU   243      -8.590  95.870  -4.160  1.00  0.00            
ATOM   3926 3HD2 LEU   243      -7.100  96.730  -3.890  1.00  0.00            
ATOM   3927  C   LEU   243     -11.070  93.610  -1.520  1.00  0.00            
ATOM   3928  O   LEU   243     -11.830  93.270  -0.540  1.00  0.00            
ATOM   3929  N   PHE   244     -10.960  92.840  -2.620  1.00  0.00            
ATOM   3930  H   PHE   244     -10.410  93.110  -3.420  1.00  0.00            
ATOM   3931  CA  PHE   244     -11.840  91.670  -2.820  1.00  0.00            
ATOM   3932  HA  PHE   244     -11.630  91.220  -3.800  1.00  0.00            
ATOM   3933  CB  PHE   244     -11.550  90.620  -1.730  1.00  0.00            
ATOM   3934  HB2 PHE   244     -10.520  90.760  -1.380  1.00  0.00            
ATOM   3935  HB3 PHE   244     -12.160  90.890  -0.870  1.00  0.00            
ATOM   3936  CG  PHE   244     -11.540  89.170  -2.120  1.00  0.00            
ATOM   3937  CD1 PHE   244     -10.840  88.710  -3.280  1.00  0.00            
ATOM   3938  HD1 PHE   244     -10.180  89.350  -3.860  1.00  0.00            
ATOM   3939  CE1 PHE   244     -10.900  87.340  -3.610  1.00  0.00            
ATOM   3940  HE1 PHE   244     -10.380  86.900  -4.450  1.00  0.00            
ATOM   3941  CZ  PHE   244     -11.720  86.520  -2.840  1.00  0.00            
ATOM   3942  HZ  PHE   244     -11.770  85.500  -3.210  1.00  0.00            
ATOM   3943  CE2 PHE   244     -12.430  86.950  -1.700  1.00  0.00            
ATOM   3944  HE2 PHE   244     -12.840  86.250  -0.990  1.00  0.00            
ATOM   3945  CD2 PHE   244     -12.330  88.230  -1.340  1.00  0.00            
ATOM   3946  HD2 PHE   244     -12.740  88.580  -0.410  1.00  0.00            
ATOM   3947  C   PHE   244     -13.310  92.010  -2.930  1.00  0.00            
ATOM   3948  O   PHE   244     -14.120  91.140  -2.710  1.00  0.00            
ATOM   3949  N   ASN   245     -13.580  93.280  -3.340  1.00  0.00            
ATOM   3950  H   ASN   245     -12.840  93.930  -3.560  1.00  0.00            
ATOM   3951  CA  ASN   245     -14.820  93.940  -3.370  1.00  0.00            
ATOM   3952  HA  ASN   245     -14.540  94.920  -3.750  1.00  0.00            
ATOM   3953  CB  ASN   245     -15.890  93.180  -4.160  1.00  0.00            
ATOM   3954  HB2 ASN   245     -16.120  92.240  -3.660  1.00  0.00            
ATOM   3955  HB3 ASN   245     -16.820  93.750  -4.180  1.00  0.00            
ATOM   3956  CG  ASN   245     -15.520  92.860  -5.590  1.00  0.00            
ATOM   3957  OD1 ASN   245     -14.370  92.550  -5.890  1.00  0.00            
ATOM   3958  ND2 ASN   245     -16.460  92.920  -6.480  1.00  0.00            
ATOM   3959 1HD2 ASN   245     -16.250  92.720  -7.440  1.00  0.00            
ATOM   3960 2HD2 ASN   245     -17.400  93.180  -6.200  1.00  0.00            
ATOM   3961  C   ASN   245     -15.370  94.240  -1.940  1.00  0.00            
ATOM   3962  O   ASN   245     -14.910  93.660  -0.970  1.00  0.00            
ATOM   3963  N   THR   246     -16.190  95.300  -1.900  1.00  0.00            
ATOM   3964  H   THR   246     -16.590  95.700  -2.730  1.00  0.00            
ATOM   3965  CA  THR   246     -16.750  95.990  -0.700  1.00  0.00            
ATOM   3966  HA  THR   246     -16.000  96.590  -0.180  1.00  0.00            
ATOM   3967  CB  THR   246     -17.850  97.030  -1.170  1.00  0.00            
ATOM   3968  HB  THR   246     -18.670  96.470  -1.620  1.00  0.00            
ATOM   3969  CG2 THR   246     -18.520  97.780  -0.040  1.00  0.00            
ATOM   3970 1HG2 THR   246     -18.990  97.180   0.740  1.00  0.00            
ATOM   3971 2HG2 THR   246     -17.800  98.330   0.580  1.00  0.00            
ATOM   3972 3HG2 THR   246     -19.230  98.510  -0.420  1.00  0.00            
ATOM   3973  OG1 THR   246     -17.330  98.070  -1.980  1.00  0.00            
ATOM   3974  HG1 THR   246     -17.140  97.660  -2.830  1.00  0.00            
ATOM   3975  C   THR   246     -17.290  95.030   0.420  1.00  0.00            
ATOM   3976  O   THR   246     -18.250  94.310   0.240  1.00  0.00            
ATOM   3977  N   ALA   247     -16.860  95.250   1.660  1.00  0.00            
ATOM   3978  H   ALA   247     -16.150  95.960   1.790  1.00  0.00            
ATOM   3979  CA  ALA   247     -17.390  94.540   2.840  1.00  0.00            
ATOM   3980  HA  ALA   247     -18.480  94.450   2.840  1.00  0.00            
ATOM   3981  CB  ALA   247     -16.840  93.100   2.900  1.00  0.00            
ATOM   3982  HB1 ALA   247     -17.320  92.470   2.160  1.00  0.00            
ATOM   3983  HB2 ALA   247     -15.780  93.200   2.690  1.00  0.00            
ATOM   3984  HB3 ALA   247     -16.910  92.690   3.910  1.00  0.00            
ATOM   3985  C   ALA   247     -17.080  95.370   4.080  1.00  0.00            
ATOM   3986  O   ALA   247     -16.210  96.220   4.090  1.00  0.00            
ATOM   3987  N   GLN   248     -17.710  95.070   5.190  1.00  0.00            
ATOM   3988  H   GLN   248     -18.440  94.370   5.230  1.00  0.00            
ATOM   3989  CA  GLN   248     -17.640  95.920   6.310  1.00  0.00            
ATOM   3990  HA  GLN   248     -16.620  96.300   6.400  1.00  0.00            
ATOM   3991  CB  GLN   248     -18.600  97.100   6.110  1.00  0.00            
ATOM   3992  HB2 GLN   248     -18.270  97.760   6.910  1.00  0.00            
ATOM   3993  HB3 GLN   248     -18.430  97.690   5.210  1.00  0.00            
ATOM   3994  CG  GLN   248     -20.060  96.610   6.320  1.00  0.00            
ATOM   3995  HG2 GLN   248     -20.270  96.300   7.350  1.00  0.00            
ATOM   3996  HG3 GLN   248     -20.670  97.510   6.210  1.00  0.00            
ATOM   3997  CD  GLN   248     -20.680  95.600   5.340  1.00  0.00            
ATOM   3998  OE1 GLN   248     -20.890  94.440   5.620  1.00  0.00            
ATOM   3999  NE2 GLN   248     -20.810  96.040   4.060  1.00  0.00            
ATOM   4000 1HE2 GLN   248     -21.180  95.290   3.490  1.00  0.00            
ATOM   4001 2HE2 GLN   248     -20.780  96.990   3.730  1.00  0.00            
ATOM   4002  C   GLN   248     -17.940  95.220   7.650  1.00  0.00            
ATOM   4003  O   GLN   248     -18.800  94.350   7.740  1.00  0.00            
ATOM   4004  N   TYR   249     -17.380  95.740   8.700  1.00  0.00            
ATOM   4005  H   TYR   249     -16.730  96.500   8.570  1.00  0.00            
ATOM   4006  CA  TYR   249     -17.570  95.240  10.100  1.00  0.00            
ATOM   4007  HA  TYR   249     -18.500  94.680  10.170  1.00  0.00            
ATOM   4008  CB  TYR   249     -16.370  94.260  10.430  1.00  0.00            
ATOM   4009  HB2 TYR   249     -15.540  94.970  10.540  1.00  0.00            
ATOM   4010  HB3 TYR   249     -16.510  93.960  11.470  1.00  0.00            
ATOM   4011  CG  TYR   249     -16.160  92.990   9.570  1.00  0.00            
ATOM   4012  CD1 TYR   249     -17.210  92.020   9.400  1.00  0.00            
ATOM   4013  HD1 TYR   249     -18.080  92.120  10.040  1.00  0.00            
ATOM   4014  CE1 TYR   249     -17.010  90.960   8.470  1.00  0.00            
ATOM   4015  HE1 TYR   249     -17.770  90.200   8.390  1.00  0.00            
ATOM   4016  CZ  TYR   249     -15.800  90.800   7.790  1.00  0.00            
ATOM   4017  OH  TYR   249     -15.580  89.700   7.090  1.00  0.00            
ATOM   4018  HH  TYR   249     -16.400  89.240   6.880  1.00  0.00            
ATOM   4019  CE2 TYR   249     -14.710  91.730   8.020  1.00  0.00            
ATOM   4020  HE2 TYR   249     -13.730  91.600   7.580  1.00  0.00            
ATOM   4021  CD2 TYR   249     -14.960  92.870   8.840  1.00  0.00            
ATOM   4022  HD2 TYR   249     -14.170  93.590   8.990  1.00  0.00            
ATOM   4023  C   TYR   249     -17.660  96.390  11.170  1.00  0.00            
ATOM   4024  O   TYR   249     -17.380  97.600  10.900  1.00  0.00            
ATOM   4025  N   LYS   250     -17.950  95.980  12.380  1.00  0.00            
ATOM   4026  H   LYS   250     -18.040  94.980  12.460  1.00  0.00            
ATOM   4027  CA  LYS   250     -18.000  96.750  13.620  1.00  0.00            
ATOM   4028  HA  LYS   250     -17.170  97.460  13.680  1.00  0.00            
ATOM   4029  CB  LYS   250     -19.330  97.500  13.650  1.00  0.00            
ATOM   4030  HB2 LYS   250     -19.490  97.860  14.660  1.00  0.00            
ATOM   4031  HB3 LYS   250     -19.290  98.430  13.100  1.00  0.00            
ATOM   4032  CG  LYS   250     -20.610  96.670  13.350  1.00  0.00            
ATOM   4033  HG2 LYS   250     -20.640  96.320  12.320  1.00  0.00            
ATOM   4034  HG3 LYS   250     -20.570  95.830  14.040  1.00  0.00            
ATOM   4035  CD  LYS   250     -21.850  97.530  13.500  1.00  0.00            
ATOM   4036  HD2 LYS   250     -21.840  97.920  14.520  1.00  0.00            
ATOM   4037  HD3 LYS   250     -21.560  98.340  12.820  1.00  0.00            
ATOM   4038  CE  LYS   250     -23.130  96.860  13.190  1.00  0.00            
ATOM   4039  HE2 LYS   250     -23.840  97.610  12.840  1.00  0.00            
ATOM   4040  HE3 LYS   250     -23.110  96.160  12.350  1.00  0.00            
ATOM   4041  NZ  LYS   250     -23.710  96.120  14.350  1.00  0.00            
ATOM   4042  HZ1 LYS   250     -23.230  95.290  14.650  1.00  0.00            
ATOM   4043  HZ2 LYS   250     -23.800  96.830  15.070  1.00  0.00            
ATOM   4044  HZ3 LYS   250     -24.630  95.730  14.180  1.00  0.00            
ATOM   4045  C   LYS   250     -17.880  95.860  14.940  1.00  0.00            
ATOM   4046  O   LYS   250     -18.370  94.730  14.980  1.00  0.00            
ATOM   4047  N   CYS   251     -17.230  96.330  16.010  1.00  0.00            
ATOM   4048  H   CYS   251     -16.830  97.250  15.880  1.00  0.00            
ATOM   4049  CA  CYS   251     -16.950  95.520  17.220  1.00  0.00            
ATOM   4050  HA  CYS   251     -17.750  94.830  17.460  1.00  0.00            
ATOM   4051  CB  CYS   251     -15.750  94.740  16.810  1.00  0.00            
ATOM   4052  HB2 CYS   251     -15.980  94.120  15.940  1.00  0.00            
ATOM   4053  HB3 CYS   251     -14.850  95.270  16.520  1.00  0.00            
ATOM   4054  SG  CYS   251     -15.490  93.620  18.180  1.00  0.00            
ATOM   4055  HG  CYS   251     -14.970  94.470  19.080  1.00  0.00            
ATOM   4056  C   CYS   251     -16.750  96.440  18.380  1.00  0.00            
ATOM   4057  O   CYS   251     -15.860  97.320  18.290  1.00  0.00            
ATOM   4058  N   PRO   252     -17.460  96.230  19.510  1.00  0.00            
ATOM   4059  CD  PRO   252     -18.620  95.370  19.700  1.00  0.00            
ATOM   4060  HD2 PRO   252     -18.380  94.310  19.770  1.00  0.00            
ATOM   4061  HD3 PRO   252     -19.260  95.550  18.840  1.00  0.00            
ATOM   4062  CG  PRO   252     -19.330  95.880  20.930  1.00  0.00            
ATOM   4063  HG2 PRO   252     -19.860  95.040  21.380  1.00  0.00            
ATOM   4064  HG3 PRO   252     -19.980  96.730  20.740  1.00  0.00            
ATOM   4065  CB  PRO   252     -18.070  96.380  21.800  1.00  0.00            
ATOM   4066  HB2 PRO   252     -17.650  95.530  22.340  1.00  0.00            
ATOM   4067  HB3 PRO   252     -18.330  97.090  22.580  1.00  0.00            
ATOM   4068  CA  PRO   252     -17.160  96.910  20.720  1.00  0.00            
ATOM   4069  HA  PRO   252     -17.170  97.980  20.500  1.00  0.00            
ATOM   4070  C   PRO   252     -15.690  96.600  21.250  1.00  0.00            
ATOM   4071  O   PRO   252     -15.080  95.590  20.920  1.00  0.00            
ATOM   4072  N   VAL   253     -15.240  97.500  22.140  1.00  0.00            
ATOM   4073  H   VAL   253     -15.760  98.370  22.200  1.00  0.00            
ATOM   4074  CA  VAL   253     -13.940  97.300  22.860  1.00  0.00            
ATOM   4075  HA  VAL   253     -13.650  96.250  22.800  1.00  0.00            
ATOM   4076  CB  VAL   253     -12.790  97.980  22.130  1.00  0.00            
ATOM   4077  HB  VAL   253     -11.930  97.610  22.690  1.00  0.00            
ATOM   4078  CG1 VAL   253     -12.570  97.550  20.630  1.00  0.00            
ATOM   4079 1HG1 VAL   253     -11.670  98.020  20.250  1.00  0.00            
ATOM   4080 2HG1 VAL   253     -12.410  96.470  20.640  1.00  0.00            
ATOM   4081 3HG1 VAL   253     -13.390  97.910  20.010  1.00  0.00            
ATOM   4082  CG2 VAL   253     -12.810  99.570  22.170  1.00  0.00            
ATOM   4083 1HG2 VAL   253     -12.950  99.910  23.190  1.00  0.00            
ATOM   4084 2HG2 VAL   253     -11.800  99.860  21.840  1.00  0.00            
ATOM   4085 3HG2 VAL   253     -13.570  99.980  21.510  1.00  0.00            
ATOM   4086  C   VAL   253     -13.940  97.640  24.310  1.00  0.00            
ATOM   4087  O   VAL   253     -13.010  97.280  25.040  1.00  0.00            
ATOM   4088  N   ALA   254     -14.890  98.390  24.780  1.00  0.00            
ATOM   4089  H   ALA   254     -15.610  98.740  24.160  1.00  0.00            
ATOM   4090  CA  ALA   254     -15.030  98.810  26.190  1.00  0.00            
ATOM   4091  HA  ALA   254     -14.840  97.980  26.870  1.00  0.00            
ATOM   4092  CB  ALA   254     -13.970  99.790  26.580  1.00  0.00            
ATOM   4093  HB1 ALA   254     -12.990  99.350  26.440  1.00  0.00            
ATOM   4094  HB2 ALA   254     -14.330 100.680  26.060  1.00  0.00            
ATOM   4095  HB3 ALA   254     -14.050 100.040  27.640  1.00  0.00            
ATOM   4096  C   ALA   254     -16.430  99.450  26.530  1.00  0.00            
ATOM   4097  O   ALA   254     -17.020 100.030  25.690  1.00  0.00            
ATOM   4098  N   MET   255     -16.860  99.390  27.780  1.00  0.00            
ATOM   4099  H   MET   255     -16.190  98.970  28.410  1.00  0.00            
ATOM   4100  CA  MET   255     -18.120  99.880  28.360  1.00  0.00            
ATOM   4101  HA  MET   255     -18.340 100.820  27.860  1.00  0.00            
ATOM   4102  CB  MET   255     -19.270  98.910  27.950  1.00  0.00            
ATOM   4103  HB2 MET   255     -19.280  99.220  26.910  1.00  0.00            
ATOM   4104  HB3 MET   255     -19.130  97.840  28.080  1.00  0.00            
ATOM   4105  CG  MET   255     -20.610  99.320  28.630  1.00  0.00            
ATOM   4106  HG2 MET   255     -20.580  99.370  29.710  1.00  0.00            
ATOM   4107  HG3 MET   255     -20.770 100.340  28.300  1.00  0.00            
ATOM   4108  SD  MET   255     -22.090  98.470  28.000  1.00  0.00            
ATOM   4109  CE  MET   255     -22.000  96.890  28.910  1.00  0.00            
ATOM   4110  HE1 MET   255     -22.810  96.260  28.540  1.00  0.00            
ATOM   4111  HE2 MET   255     -21.010  96.460  28.750  1.00  0.00            
ATOM   4112  HE3 MET   255     -22.120  96.970  29.990  1.00  0.00            
ATOM   4113  C   MET   255     -17.930 100.160  29.870  1.00  0.00            
ATOM   4114  O   MET   255     -17.260  99.340  30.480  1.00  0.00            
ATOM   4115  N   GLU   256     -18.610 101.170  30.480  1.00  0.00            
ATOM   4116  H   GLU   256     -19.170 101.750  29.870  1.00  0.00            
ATOM   4117  CA  GLU   256     -18.550 101.560  31.900  1.00  0.00            
ATOM   4118  HA  GLU   256     -18.440 100.640  32.480  1.00  0.00            
ATOM   4119  CB  GLU   256     -17.350 102.510  32.130  1.00  0.00            
ATOM   4120  HB2 GLU   256     -16.390 102.110  31.810  1.00  0.00            
ATOM   4121  HB3 GLU   256     -17.520 103.400  31.530  1.00  0.00            
ATOM   4122  CG  GLU   256     -17.210 103.060  33.580  1.00  0.00            
ATOM   4123  HG2 GLU   256     -16.470 103.860  33.540  1.00  0.00            
ATOM   4124  HG3 GLU   256     -18.170 103.400  33.950  1.00  0.00            
ATOM   4125  CD  GLU   256     -16.740 102.050  34.610  1.00  0.00            
ATOM   4126  OE1 GLU   256     -16.570 102.450  35.750  1.00  0.00            
ATOM   4127  OE2 GLU   256     -16.440 100.830  34.260  1.00  0.00            
ATOM   4128  C   GLU   256     -19.890 102.190  32.210  1.00  0.00            
ATOM   4129  O   GLU   256     -20.320 102.950  31.350  1.00  0.00            
ATOM   4130  N   GLU   257     -20.490 101.850  33.350  1.00  0.00            
ATOM   4131  H   GLU   257     -19.990 101.140  33.860  1.00  0.00            
ATOM   4132  CA  GLU   257     -21.670 102.510  33.910  1.00  0.00            
ATOM   4133  HA  GLU   257     -21.770 103.520  33.510  1.00  0.00            
ATOM   4134  CB  GLU   257     -22.820 101.550  33.510  1.00  0.00            
ATOM   4135  HB2 GLU   257     -22.980 101.620  32.440  1.00  0.00            
ATOM   4136  HB3 GLU   257     -22.490 100.540  33.780  1.00  0.00            
ATOM   4137  CG  GLU   257     -24.250 101.850  34.100  1.00  0.00            
ATOM   4138  HG2 GLU   257     -24.170 102.090  35.160  1.00  0.00            
ATOM   4139  HG3 GLU   257     -24.720 102.740  33.670  1.00  0.00            
ATOM   4140  CD  GLU   257     -25.240 100.730  33.810  1.00  0.00            
ATOM   4141  OE1 GLU   257     -26.020 100.880  32.860  1.00  0.00            
ATOM   4142  OE2 GLU   257     -25.320  99.660  34.550  1.00  0.00            
ATOM   4143  C   GLU   257     -21.610 102.710  35.490  1.00  0.00            
ATOM   4144  O   GLU   257     -21.020 101.870  36.170  1.00  0.00            
ATOM   4145  N   ALA   258     -22.270 103.760  35.930  1.00  0.00            
ATOM   4146  H   ALA   258     -22.800 104.320  35.270  1.00  0.00            
ATOM   4147  CA  ALA   258     -22.350 104.110  37.390  1.00  0.00            
ATOM   4148  HA  ALA   258     -22.080 103.310  38.080  1.00  0.00            
ATOM   4149  CB  ALA   258     -21.420 105.320  37.590  1.00  0.00            
ATOM   4150  HB1 ALA   258     -21.460 106.120  36.840  1.00  0.00            
ATOM   4151  HB2 ALA   258     -21.580 105.790  38.560  1.00  0.00            
ATOM   4152  HB3 ALA   258     -20.380 104.990  37.580  1.00  0.00            
ATOM   4153  C   ALA   258     -23.760 104.560  37.670  1.00  0.00            
ATOM   4154  O   ALA   258     -24.400 105.340  36.910  1.00  0.00            
ATOM   4155  N   ASP   259     -24.310 104.240  38.840  1.00  0.00            
ATOM   4156  H   ASP   259     -23.710 103.810  39.530  1.00  0.00            
ATOM   4157  CA  ASP   259     -25.590 104.650  39.400  1.00  0.00            
ATOM   4158  HA  ASP   259     -26.360 104.460  38.650  1.00  0.00            
ATOM   4159  CB  ASP   259     -25.880 103.840  40.690  1.00  0.00            
ATOM   4160  HB2 ASP   259     -25.410 104.310  41.550  1.00  0.00            
ATOM   4161  HB3 ASP   259     -26.970 103.850  40.760  1.00  0.00            
ATOM   4162  CG  ASP   259     -25.470 102.320  40.590  1.00  0.00            
ATOM   4163  OD1 ASP   259     -25.750 101.700  39.540  1.00  0.00            
ATOM   4164  OD2 ASP   259     -25.010 101.680  41.580  1.00  0.00            
ATOM   4165  C   ASP   259     -25.750 106.100  39.720  1.00  0.00            
ATOM   4166  O   ASP   259     -26.420 106.500  40.660  1.00  0.00            
ATOM   4167  N   ASP   260     -25.170 106.970  38.950  1.00  0.00            
ATOM   4168  H   ASP   260     -24.760 106.670  38.080  1.00  0.00            
ATOM   4169  CA  ASP   260     -25.390 108.450  39.120  1.00  0.00            
ATOM   4170  HA  ASP   260     -25.370 108.700  40.180  1.00  0.00            
ATOM   4171  CB  ASP   260     -24.240 109.350  38.540  1.00  0.00            
ATOM   4172  HB2 ASP   260     -24.420 109.450  37.470  1.00  0.00            
ATOM   4173  HB3 ASP   260     -24.270 110.380  38.890  1.00  0.00            
ATOM   4174  CG  ASP   260     -22.720 109.010  38.780  1.00  0.00            
ATOM   4175  OD1 ASP   260     -22.380 108.550  39.890  1.00  0.00            
ATOM   4176  OD2 ASP   260     -21.860 109.300  37.940  1.00  0.00            
ATOM   4177  C   ASP   260     -26.790 108.790  38.620  1.00  0.00            
ATOM   4178  O   ASP   260     -27.350 108.230  37.630  1.00  0.00            
ATOM   4179  N   THR   261     -27.460 109.690  39.360  1.00  0.00            
ATOM   4180  H   THR   261     -27.040 110.140  40.150  1.00  0.00            
ATOM   4181  CA  THR   261     -28.770 110.110  39.130  1.00  0.00            
ATOM   4182  HA  THR   261     -29.070 109.750  38.150  1.00  0.00            
ATOM   4183  CB  THR   261     -29.760 109.380  40.010  1.00  0.00            
ATOM   4184  HB  THR   261     -29.580 108.300  39.940  1.00  0.00            
ATOM   4185  CG2 THR   261     -29.790 109.750  41.460  1.00  0.00            
ATOM   4186 1HG2 THR   261     -28.990 109.230  41.970  1.00  0.00            
ATOM   4187 2HG2 THR   261     -29.420 110.770  41.580  1.00  0.00            
ATOM   4188 3HG2 THR   261     -30.790 109.620  41.880  1.00  0.00            
ATOM   4189  OG1 THR   261     -31.020 109.580  39.490  1.00  0.00            
ATOM   4190  HG1 THR   261     -31.030 109.290  38.580  1.00  0.00            
ATOM   4191  C   THR   261     -28.980 111.690  39.140  1.00  0.00            
ATOM   4192  O   THR   261     -28.330 112.380  39.890  1.00  0.00            
ATOM   4193  N   VAL   262     -29.940 112.190  38.420  1.00  0.00            
ATOM   4194  H   VAL   262     -30.500 111.510  37.920  1.00  0.00            
ATOM   4195  CA  VAL   262     -30.310 113.590  38.170  1.00  0.00            
ATOM   4196  HA  VAL   262     -29.860 114.170  38.990  1.00  0.00            
ATOM   4197  CB  VAL   262     -29.790 114.270  36.890  1.00  0.00            
ATOM   4198  HB  VAL   262     -30.480 114.040  36.080  1.00  0.00            
ATOM   4199  CG1 VAL   262     -29.790 115.800  37.050  1.00  0.00            
ATOM   4200 1HG1 VAL   262     -30.760 116.220  36.800  1.00  0.00            
ATOM   4201 2HG1 VAL   262     -29.540 116.060  38.080  1.00  0.00            
ATOM   4202 3HG1 VAL   262     -29.040 116.280  36.410  1.00  0.00            
ATOM   4203  CG2 VAL   262     -28.380 113.710  36.460  1.00  0.00            
ATOM   4204 1HG2 VAL   262     -27.650 113.890  37.250  1.00  0.00            
ATOM   4205 2HG2 VAL   262     -28.550 112.670  36.160  1.00  0.00            
ATOM   4206 3HG2 VAL   262     -27.990 114.120  35.530  1.00  0.00            
ATOM   4207  C   VAL   262     -31.800 113.870  38.270  1.00  0.00            
ATOM   4208  O   VAL   262     -32.580 113.450  37.390  1.00  0.00            
ATOM   4209  N   ALA   263     -32.210 114.640  39.270  1.00  0.00            
ATOM   4210  H   ALA   263     -31.610 114.910  40.040  1.00  0.00            
ATOM   4211  CA  ALA   263     -33.590 114.940  39.530  1.00  0.00            
ATOM   4212  HA  ALA   263     -34.130 113.990  39.530  1.00  0.00            
ATOM   4213  CB  ALA   263     -33.720 115.620  40.900  1.00  0.00            
ATOM   4214  HB1 ALA   263     -33.160 116.540  41.060  1.00  0.00            
ATOM   4215  HB2 ALA   263     -34.750 115.910  41.130  1.00  0.00            
ATOM   4216  HB3 ALA   263     -33.320 114.920  41.620  1.00  0.00            
ATOM   4217  C   ALA   263     -34.230 115.750  38.430  1.00  0.00            
ATOM   4218  O   ALA   263     -33.510 116.400  37.740  1.00  0.00            
ATOM   4219  N   PRO   264     -35.550 115.680  38.260  1.00  0.00            
ATOM   4220  CD  PRO   264     -36.470 114.760  38.980  1.00  0.00            
ATOM   4221  HD2 PRO   264     -36.290 114.630  40.050  1.00  0.00            
ATOM   4222  HD3 PRO   264     -36.540 113.810  38.430  1.00  0.00            
ATOM   4223  CG  PRO   264     -37.850 115.400  38.920  1.00  0.00            
ATOM   4224  HG2 PRO   264     -37.850 116.030  39.820  1.00  0.00            
ATOM   4225  HG3 PRO   264     -38.620 114.630  38.950  1.00  0.00            
ATOM   4226  CB  PRO   264     -37.770 116.290  37.730  1.00  0.00            
ATOM   4227  HB2 PRO   264     -38.400 117.170  37.920  1.00  0.00            
ATOM   4228  HB3 PRO   264     -38.080 115.770  36.820  1.00  0.00            
ATOM   4229  CA  PRO   264     -36.280 116.680  37.530  1.00  0.00            
ATOM   4230  HA  PRO   264     -36.060 116.570  36.470  1.00  0.00            
ATOM   4231  C   PRO   264     -35.970 118.120  38.120  1.00  0.00            
ATOM   4232  O   PRO   264     -35.820 118.220  39.320  1.00  0.00            
ATOM   4233  N   SER   265     -35.850 119.170  37.230  1.00  0.00            
ATOM   4234  H   SER   265     -35.910 118.900  36.260  1.00  0.00            
ATOM   4235  CA  SER   265     -35.150 120.410  37.510  1.00  0.00            
ATOM   4236  HA  SER   265     -34.920 120.790  36.520  1.00  0.00            
ATOM   4237  CB  SER   265     -36.080 121.500  38.010  1.00  0.00            
ATOM   4238  HB2 SER   265     -36.500 121.130  38.940  1.00  0.00            
ATOM   4239  HB3 SER   265     -35.380 122.330  38.060  1.00  0.00            
ATOM   4240  OG  SER   265     -37.110 121.780  37.130  1.00  0.00            
ATOM   4241  HG  SER   265     -37.620 120.970  37.050  1.00  0.00            
ATOM   4242  C   SER   265     -33.780 120.310  38.200  1.00  0.00            
ATOM   4243  O   SER   265     -33.590 120.990  39.260  1.00  0.00            
ATOM   4244  N   SER   266     -32.840 119.550  37.590  1.00  0.00            
ATOM   4245  H   SER   266     -33.020 119.000  36.770  1.00  0.00            
ATOM   4246  CA  SER   266     -31.440 119.530  38.160  1.00  0.00            
ATOM   4247  HA  SER   266     -31.190 120.470  38.650  1.00  0.00            
ATOM   4248  CB  SER   266     -31.380 118.430  39.190  1.00  0.00            
ATOM   4249  HB2 SER   266     -32.270 118.430  39.820  1.00  0.00            
ATOM   4250  HB3 SER   266     -31.130 117.480  38.720  1.00  0.00            
ATOM   4251  OG  SER   266     -30.400 118.730  40.140  1.00  0.00            
ATOM   4252  HG  SER   266     -30.700 118.660  41.050  1.00  0.00            
ATOM   4253  C   SER   266     -30.420 119.300  37.010  1.00  0.00            
ATOM   4254  O   SER   266     -30.730 118.660  36.040  1.00  0.00            
ATOM   4255  N   THR   267     -29.100 119.600  37.230  1.00  0.00            
ATOM   4256  H   THR   267     -28.920 120.080  38.090  1.00  0.00            
ATOM   4257  CA  THR   267     -27.940 119.450  36.300  1.00  0.00            
ATOM   4258  HA  THR   267     -28.280 119.100  35.330  1.00  0.00            
ATOM   4259  CB  THR   267     -27.410 120.930  36.100  1.00  0.00            
ATOM   4260  HB  THR   267     -27.180 121.480  37.010  1.00  0.00            
ATOM   4261  CG2 THR   267     -26.250 121.230  35.110  1.00  0.00            
ATOM   4262 1HG2 THR   267     -25.320 120.770  35.430  1.00  0.00            
ATOM   4263 2HG2 THR   267     -26.560 120.900  34.120  1.00  0.00            
ATOM   4264 3HG2 THR   267     -26.010 122.290  35.000  1.00  0.00            
ATOM   4265  OG1 THR   267     -28.410 121.680  35.510  1.00  0.00            
ATOM   4266  HG1 THR   267     -28.980 121.880  36.250  1.00  0.00            
ATOM   4267  C   THR   267     -26.850 118.590  36.850  1.00  0.00            
ATOM   4268  O   THR   267     -26.800 118.150  38.010  1.00  0.00            
ATOM   4269  N   PHE   268     -26.010 118.140  35.950  1.00  0.00            
ATOM   4270  H   PHE   268     -26.270 118.270  34.980  1.00  0.00            
ATOM   4271  CA  PHE   268     -25.020 117.140  36.250  1.00  0.00            
ATOM   4272  HA  PHE   268     -24.630 117.140  37.270  1.00  0.00            
ATOM   4273  CB  PHE   268     -25.780 115.770  36.160  1.00  0.00            
ATOM   4274  HB2 PHE   268     -26.650 115.790  36.810  1.00  0.00            
ATOM   4275  HB3 PHE   268     -26.130 115.600  35.150  1.00  0.00            
ATOM   4276  CG  PHE   268     -24.900 114.560  36.500  1.00  0.00            
ATOM   4277  CD1 PHE   268     -24.100 114.050  35.480  1.00  0.00            
ATOM   4278  HD1 PHE   268     -24.250 114.230  34.420  1.00  0.00            
ATOM   4279  CE1 PHE   268     -23.260 112.970  35.790  1.00  0.00            
ATOM   4280  HE1 PHE   268     -22.740 112.420  35.020  1.00  0.00            
ATOM   4281  CZ  PHE   268     -23.080 112.540  37.130  1.00  0.00            
ATOM   4282  HZ  PHE   268     -22.380 111.760  37.400  1.00  0.00            
ATOM   4283  CE2 PHE   268     -23.800 113.220  38.150  1.00  0.00            
ATOM   4284  HE2 PHE   268     -23.680 112.850  39.160  1.00  0.00            
ATOM   4285  CD2 PHE   268     -24.730 114.180  37.860  1.00  0.00            
ATOM   4286  HD2 PHE   268     -25.350 114.620  38.620  1.00  0.00            
ATOM   4287  C   PHE   268     -23.770 117.190  35.420  1.00  0.00            
ATOM   4288  O   PHE   268     -23.850 117.340  34.220  1.00  0.00            
ATOM   4289  N   CYS   269     -22.560 117.160  35.940  1.00  0.00            
ATOM   4290  H   CYS   269     -22.690 116.850  36.900  1.00  0.00            
ATOM   4291  CA  CYS   269     -21.170 117.190  35.370  1.00  0.00            
ATOM   4292  HA  CYS   269     -21.230 116.940  34.320  1.00  0.00            
ATOM   4293  CB  CYS   269     -20.670 118.670  35.410  1.00  0.00            
ATOM   4294  HB2 CYS   269     -21.430 119.320  34.960  1.00  0.00            
ATOM   4295  HB3 CYS   269     -20.450 119.010  36.420  1.00  0.00            
ATOM   4296  SG  CYS   269     -19.120 118.880  34.430  1.00  0.00            
ATOM   4297  HG  CYS   269     -18.450 119.460  35.420  1.00  0.00            
ATOM   4298  C   CYS   269     -20.150 116.220  35.930  1.00  0.00            
ATOM   4299  O   CYS   269     -19.920 116.330  37.190  1.00  0.00            
ATOM   4300  N   LYS   270     -19.590 115.350  35.070  1.00  0.00            
ATOM   4301  H   LYS   270     -19.800 115.340  34.080  1.00  0.00            
ATOM   4302  CA  LYS   270     -18.550 114.400  35.540  1.00  0.00            
ATOM   4303  HA  LYS   270     -17.810 114.960  36.110  1.00  0.00            
ATOM   4304  CB  LYS   270     -19.280 113.330  36.310  1.00  0.00            
ATOM   4305  HB2 LYS   270     -19.980 113.730  37.050  1.00  0.00            
ATOM   4306  HB3 LYS   270     -19.800 112.790  35.520  1.00  0.00            
ATOM   4307  CG  LYS   270     -18.420 112.380  37.120  1.00  0.00            
ATOM   4308  HG2 LYS   270     -17.820 111.770  36.450  1.00  0.00            
ATOM   4309  HG3 LYS   270     -17.880 112.850  37.930  1.00  0.00            
ATOM   4310  CD  LYS   270     -19.390 111.380  37.840  1.00  0.00            
ATOM   4311  HD2 LYS   270     -20.000 111.960  38.530  1.00  0.00            
ATOM   4312  HD3 LYS   270     -20.080 111.020  37.080  1.00  0.00            
ATOM   4313  CE  LYS   270     -18.700 110.220  38.540  1.00  0.00            
ATOM   4314  HE2 LYS   270     -18.450 109.430  37.840  1.00  0.00            
ATOM   4315  HE3 LYS   270     -17.870 110.620  39.120  1.00  0.00            
ATOM   4316  NZ  LYS   270     -19.640 109.650  39.550  1.00  0.00            
ATOM   4317  HZ1 LYS   270     -19.350 108.770  39.950  1.00  0.00            
ATOM   4318  HZ2 LYS   270     -19.740 110.320  40.300  1.00  0.00            
ATOM   4319  HZ3 LYS   270     -20.490 109.480  39.050  1.00  0.00            
ATOM   4320  C   LYS   270     -17.720 113.810  34.340  1.00  0.00            
ATOM   4321  O   LYS   270     -18.240 113.550  33.240  1.00  0.00            
ATOM   4322  N   VAL   271     -16.400 113.520  34.520  1.00  0.00            
ATOM   4323  H   VAL   271     -16.050 113.750  35.440  1.00  0.00            
ATOM   4324  CA  VAL   271     -15.500 112.800  33.620  1.00  0.00            
ATOM   4325  HA  VAL   271     -15.870 112.800  32.600  1.00  0.00            
ATOM   4326  CB  VAL   271     -14.090 113.340  33.630  1.00  0.00            
ATOM   4327  HB  VAL   271     -13.770 113.130  34.650  1.00  0.00            
ATOM   4328  CG1 VAL   271     -13.200 112.570  32.670  1.00  0.00            
ATOM   4329 1HG1 VAL   271     -13.610 112.670  31.670  1.00  0.00            
ATOM   4330 2HG1 VAL   271     -12.190 112.960  32.770  1.00  0.00            
ATOM   4331 3HG1 VAL   271     -13.280 111.520  32.940  1.00  0.00            
ATOM   4332  CG2 VAL   271     -13.990 114.810  33.240  1.00  0.00            
ATOM   4333 1HG2 VAL   271     -14.600 115.350  33.970  1.00  0.00            
ATOM   4334 2HG2 VAL   271     -12.930 115.020  33.290  1.00  0.00            
ATOM   4335 3HG2 VAL   271     -14.440 114.980  32.260  1.00  0.00            
ATOM   4336  C   VAL   271     -15.480 111.290  34.130  1.00  0.00            
ATOM   4337  O   VAL   271     -15.320 111.070  35.360  1.00  0.00            
ATOM   4338  N   TYR   272     -15.640 110.320  33.240  1.00  0.00            
ATOM   4339  H   TYR   272     -15.830 110.650  32.300  1.00  0.00            
ATOM   4340  CA  TYR   272     -15.350 108.840  33.410  1.00  0.00            
ATOM   4341  HA  TYR   272     -15.140 108.660  34.470  1.00  0.00            
ATOM   4342  CB  TYR   272     -16.600 107.990  33.110  1.00  0.00            
ATOM   4343  HB2 TYR   272     -16.840 108.060  32.050  1.00  0.00            
ATOM   4344  HB3 TYR   272     -16.410 106.930  33.270  1.00  0.00            
ATOM   4345  CG  TYR   272     -17.950 108.480  33.760  1.00  0.00            
ATOM   4346  CD1 TYR   272     -18.720 109.550  33.270  1.00  0.00            
ATOM   4347  HD1 TYR   272     -18.350 110.130  32.430  1.00  0.00            
ATOM   4348  CE1 TYR   272     -19.940 109.870  33.830  1.00  0.00            
ATOM   4349  HE1 TYR   272     -20.460 110.760  33.510  1.00  0.00            
ATOM   4350  CZ  TYR   272     -20.430 109.000  34.810  1.00  0.00            
ATOM   4351  OH  TYR   272     -21.650 109.300  35.340  1.00  0.00            
ATOM   4352  HH  TYR   272     -21.780 109.080  36.270  1.00  0.00            
ATOM   4353  CE2 TYR   272     -19.590 108.040  35.450  1.00  0.00            
ATOM   4354  HE2 TYR   272     -20.050 107.540  36.290  1.00  0.00            
ATOM   4355  CD2 TYR   272     -18.330 107.750  34.940  1.00  0.00            
ATOM   4356  HD2 TYR   272     -17.610 107.040  35.310  1.00  0.00            
ATOM   4357  C   TYR   272     -14.210 108.360  32.520  1.00  0.00            
ATOM   4358  O   TYR   272     -14.030 108.960  31.450  1.00  0.00            
ATOM   4359  N   THR   273     -13.530 107.340  32.800  1.00  0.00            
ATOM   4360  H   THR   273     -13.840 106.880  33.650  1.00  0.00            
ATOM   4361  CA  THR   273     -12.330 106.830  32.100  1.00  0.00            
ATOM   4362  HA  THR   273     -12.220 107.130  31.060  1.00  0.00            
ATOM   4363  CB  THR   273     -11.120 107.310  32.970  1.00  0.00            
ATOM   4364  HB  THR   273     -11.160 106.990  34.010  1.00  0.00            
ATOM   4365  CG2 THR   273      -9.800 106.740  32.460  1.00  0.00            
ATOM   4366 1HG2 THR   273      -9.010 107.120  33.120  1.00  0.00            
ATOM   4367 2HG2 THR   273      -9.740 105.650  32.500  1.00  0.00            
ATOM   4368 3HG2 THR   273      -9.690 107.010  31.410  1.00  0.00            
ATOM   4369  OG1 THR   273     -11.100 108.750  32.930  1.00  0.00            
ATOM   4370  HG1 THR   273     -11.620 109.010  33.700  1.00  0.00            
ATOM   4371  C   THR   273     -12.460 105.270  32.030  1.00  0.00            
ATOM   4372  O   THR   273     -12.640 104.610  33.030  1.00  0.00            
ATOM   4373  N   LEU   274     -12.220 104.690  30.780  1.00  0.00            
ATOM   4374  H   LEU   274     -11.810 105.270  30.060  1.00  0.00            
ATOM   4375  CA  LEU   274     -12.370 103.260  30.510  1.00  0.00            
ATOM   4376  HA  LEU   274     -12.000 102.800  31.420  1.00  0.00            
ATOM   4377  CB  LEU   274     -13.840 102.890  30.230  1.00  0.00            
ATOM   4378  HB2 LEU   274     -13.990 101.830  30.450  1.00  0.00            
ATOM   4379  HB3 LEU   274     -14.430 103.400  30.990  1.00  0.00            
ATOM   4380  CG  LEU   274     -14.370 103.090  28.840  1.00  0.00            
ATOM   4381  HG  LEU   274     -13.880 102.490  28.080  1.00  0.00            
ATOM   4382  CD1 LEU   274     -15.850 102.810  28.950  1.00  0.00            
ATOM   4383 1HD1 LEU   274     -16.400 103.560  29.520  1.00  0.00            
ATOM   4384 2HD1 LEU   274     -16.160 102.660  27.920  1.00  0.00            
ATOM   4385 3HD1 LEU   274     -15.950 101.810  29.360  1.00  0.00            
ATOM   4386  CD2 LEU   274     -14.290 104.610  28.420  1.00  0.00            
ATOM   4387 1HD2 LEU   274     -13.290 104.990  28.210  1.00  0.00            
ATOM   4388 2HD2 LEU   274     -14.810 104.760  27.470  1.00  0.00            
ATOM   4389 3HD2 LEU   274     -14.680 105.210  29.240  1.00  0.00            
ATOM   4390  C   LEU   274     -11.360 102.730  29.480  1.00  0.00            
ATOM   4391  O   LEU   274     -11.080 103.430  28.490  1.00  0.00            
ATOM   4392  N   THR   275     -10.740 101.600  29.710  1.00  0.00            
ATOM   4393  H   THR   275     -11.150 101.040  30.450  1.00  0.00            
ATOM   4394  CA  THR   275      -9.680 101.050  28.790  1.00  0.00            
ATOM   4395  HA  THR   275      -9.180 101.900  28.340  1.00  0.00            
ATOM   4396  CB  THR   275      -8.600 100.330  29.600  1.00  0.00            
ATOM   4397  HB  THR   275      -8.970  99.530  30.230  1.00  0.00            
ATOM   4398  CG2 THR   275      -7.450  99.730  28.730  1.00  0.00            
ATOM   4399 1HG2 THR   275      -7.900  98.940  28.120  1.00  0.00            
ATOM   4400 2HG2 THR   275      -6.930 100.550  28.240  1.00  0.00            
ATOM   4401 3HG2 THR   275      -6.730  99.250  29.400  1.00  0.00            
ATOM   4402  OG1 THR   275      -7.950 101.260  30.390  1.00  0.00            
ATOM   4403  HG1 THR   275      -8.560 101.640  31.030  1.00  0.00            
ATOM   4404  C   THR   275     -10.190 100.090  27.690  1.00  0.00            
ATOM   4405  O   THR   275     -10.960  99.200  27.990  1.00  0.00            
ATOM   4406  N   PRO   276      -9.830 100.260  26.400  1.00  0.00            
ATOM   4407  CD  PRO   276      -9.100 101.420  25.900  1.00  0.00            
ATOM   4408  HD2 PRO   276      -8.130 101.600  26.370  1.00  0.00            
ATOM   4409  HD3 PRO   276      -9.630 102.310  26.220  1.00  0.00            
ATOM   4410  CG  PRO   276      -8.990 101.220  24.430  1.00  0.00            
ATOM   4411  HG2 PRO   276      -7.970 100.860  24.230  1.00  0.00            
ATOM   4412  HG3 PRO   276      -9.290 102.100  23.850  1.00  0.00            
ATOM   4413  CB  PRO   276     -10.010 100.150  24.050  1.00  0.00            
ATOM   4414  HB2 PRO   276      -9.620  99.500  23.270  1.00  0.00            
ATOM   4415  HB3 PRO   276     -10.950 100.660  23.810  1.00  0.00            
ATOM   4416  CA  PRO   276     -10.120  99.240  25.370  1.00  0.00            
ATOM   4417  HA  PRO   276     -11.110  98.830  25.550  1.00  0.00            
ATOM   4418  C   PRO   276      -9.070  98.110  25.510  1.00  0.00            
ATOM   4419  O   PRO   276      -8.010  98.180  24.900  1.00  0.00            
ATOM   4420  N   PHE   277      -9.250  97.090  26.340  1.00  0.00            
ATOM   4421  H   PHE   277     -10.180  97.060  26.750  1.00  0.00            
ATOM   4422  CA  PHE   277      -8.290  96.070  26.630  1.00  0.00            
ATOM   4423  HA  PHE   277      -7.350  96.540  26.930  1.00  0.00            
ATOM   4424  CB  PHE   277      -8.710  95.190  27.830  1.00  0.00            
ATOM   4425  HB2 PHE   277      -9.740  94.840  27.710  1.00  0.00            
ATOM   4426  HB3 PHE   277      -7.980  94.380  27.820  1.00  0.00            
ATOM   4427  CG  PHE   277      -8.610  95.960  29.120  1.00  0.00            
ATOM   4428  CD1 PHE   277      -9.740  96.330  29.880  1.00  0.00            
ATOM   4429  HD1 PHE   277     -10.700  96.140  29.420  1.00  0.00            
ATOM   4430  CE1 PHE   277      -9.660  96.970  31.090  1.00  0.00            
ATOM   4431  HE1 PHE   277     -10.620  97.250  31.510  1.00  0.00            
ATOM   4432  CZ  PHE   277      -8.420  97.300  31.620  1.00  0.00            
ATOM   4433  HZ  PHE   277      -8.420  97.890  32.520  1.00  0.00            
ATOM   4434  CE2 PHE   277      -7.240  96.870  30.910  1.00  0.00            
ATOM   4435  HE2 PHE   277      -6.280  97.090  31.350  1.00  0.00            
ATOM   4436  CD2 PHE   277      -7.320  96.150  29.710  1.00  0.00            
ATOM   4437  HD2 PHE   277      -6.440  95.860  29.160  1.00  0.00            
ATOM   4438  C   PHE   277      -8.060  95.230  25.400  1.00  0.00            
ATOM   4439  O   PHE   277      -9.040  94.690  24.850  1.00  0.00            
ATOM   4440  N   LEU   278      -6.790  94.990  25.040  1.00  0.00            
ATOM   4441  H   LEU   278      -6.120  95.460  25.640  1.00  0.00            
ATOM   4442  CA  LEU   278      -6.370  94.020  24.000  1.00  0.00            
ATOM   4443  HA  LEU   278      -6.820  94.230  23.040  1.00  0.00            
ATOM   4444  CB  LEU   278      -4.840  94.270  23.760  1.00  0.00            
ATOM   4445  HB2 LEU   278      -4.690  95.220  23.260  1.00  0.00            
ATOM   4446  HB3 LEU   278      -4.320  94.280  24.720  1.00  0.00            
ATOM   4447  CG  LEU   278      -4.060  93.260  22.840  1.00  0.00            
ATOM   4448  HG  LEU   278      -3.120  93.730  22.560  1.00  0.00            
ATOM   4449  CD1 LEU   278      -3.700  91.880  23.390  1.00  0.00            
ATOM   4450 1HD1 LEU   278      -2.850  91.930  24.060  1.00  0.00            
ATOM   4451 2HD1 LEU   278      -4.520  91.340  23.870  1.00  0.00            
ATOM   4452 3HD1 LEU   278      -3.370  91.230  22.580  1.00  0.00            
ATOM   4453  CD2 LEU   278      -4.830  92.980  21.520  1.00  0.00            
ATOM   4454 1HD2 LEU   278      -5.090  93.960  21.110  1.00  0.00            
ATOM   4455 2HD2 LEU   278      -4.230  92.320  20.900  1.00  0.00            
ATOM   4456 3HD2 LEU   278      -5.790  92.490  21.650  1.00  0.00            
ATOM   4457  C   LEU   278      -6.730  92.570  24.310  1.00  0.00            
ATOM   4458  O   LEU   278      -7.650  92.020  23.720  1.00  0.00            
ATOM   4459  N   ALA   279      -6.180  91.910  25.330  1.00  0.00            
ATOM   4460  H   ALA   279      -5.430  92.290  25.890  1.00  0.00            
ATOM   4461  CA  ALA   279      -6.500  90.580  25.740  1.00  0.00            
ATOM   4462  HA  ALA   279      -6.180  89.900  24.950  1.00  0.00            
ATOM   4463  CB  ALA   279      -5.660  90.170  27.060  1.00  0.00            
ATOM   4464  HB1 ALA   279      -4.590  90.320  26.930  1.00  0.00            
ATOM   4465  HB2 ALA   279      -6.040  90.780  27.880  1.00  0.00            
ATOM   4466  HB3 ALA   279      -5.900  89.130  27.310  1.00  0.00            
ATOM   4467  C   ALA   279      -8.000  90.370  25.990  1.00  0.00            
ATOM   4468  O   ALA   279      -8.480  89.330  25.570  1.00  0.00            
ATOM   4469  N   ASN   280      -8.700  91.270  26.690  1.00  0.00            
ATOM   4470  H   ASN   280      -8.260  92.130  26.970  1.00  0.00            
ATOM   4471  CA  ASN   280     -10.100  91.020  27.050  1.00  0.00            
ATOM   4472  HA  ASN   280     -10.220  90.080  27.590  1.00  0.00            
ATOM   4473  CB  ASN   280     -10.580  92.100  27.960  1.00  0.00            
ATOM   4474  HB2 ASN   280      -9.830  92.240  28.750  1.00  0.00            
ATOM   4475  HB3 ASN   280     -10.730  93.060  27.470  1.00  0.00            
ATOM   4476  CG  ASN   280     -11.920  91.900  28.680  1.00  0.00            
ATOM   4477  OD1 ASN   280     -12.920  92.470  28.290  1.00  0.00            
ATOM   4478  ND2 ASN   280     -11.960  91.020  29.690  1.00  0.00            
ATOM   4479 1HD2 ASN   280     -12.810  90.600  30.050  1.00  0.00            
ATOM   4480 2HD2 ASN   280     -11.120  90.560  30.000  1.00  0.00            
ATOM   4481  C   ASN   280     -11.020  90.930  25.860  1.00  0.00            
ATOM   4482  O   ASN   280     -12.090  90.310  25.950  1.00  0.00            
ATOM   4483  N   ASN   281     -10.600  91.570  24.740  1.00  0.00            
ATOM   4484  H   ASN   281      -9.730  92.070  24.730  1.00  0.00            
ATOM   4485  CA  ASN   281     -11.450  91.680  23.470  1.00  0.00            
ATOM   4486  HA  ASN   281     -12.440  91.280  23.690  1.00  0.00            
ATOM   4487  CB  ASN   281     -11.650  93.160  23.160  1.00  0.00            
ATOM   4488  HB2 ASN   281     -10.670  93.610  23.000  1.00  0.00            
ATOM   4489  HB3 ASN   281     -12.220  93.220  22.230  1.00  0.00            
ATOM   4490  CG  ASN   281     -12.440  93.890  24.240  1.00  0.00            
ATOM   4491  OD1 ASN   281     -13.660  93.840  24.330  1.00  0.00            
ATOM   4492  ND2 ASN   281     -11.760  94.630  25.100  1.00  0.00            
ATOM   4493 1HD2 ASN   281     -12.300  95.140  25.790  1.00  0.00            
ATOM   4494 2HD2 ASN   281     -10.790  94.770  24.850  1.00  0.00            
ATOM   4495  C   ASN   281     -10.950  90.850  22.240  1.00  0.00            
ATOM   4496  O   ASN   281     -11.690  90.690  21.300  1.00  0.00            
ATOM   4497  N   ARG   282      -9.680  90.510  22.080  1.00  0.00            
ATOM   4498  H   ARG   282      -9.110  90.570  22.910  1.00  0.00            
ATOM   4499  CA  ARG   282      -9.020  90.030  20.780  1.00  0.00            
ATOM   4500  HA  ARG   282      -9.120  90.820  20.030  1.00  0.00            
ATOM   4501  CB  ARG   282      -7.510  89.870  21.090  1.00  0.00            
ATOM   4502  HB2 ARG   282      -7.070  89.630  20.130  1.00  0.00            
ATOM   4503  HB3 ARG   282      -7.070  90.840  21.320  1.00  0.00            
ATOM   4504  CG  ARG   282      -7.240  88.700  22.090  1.00  0.00            
ATOM   4505  HG2 ARG   282      -7.770  88.930  23.010  1.00  0.00            
ATOM   4506  HG3 ARG   282      -7.660  87.800  21.640  1.00  0.00            
ATOM   4507  CD  ARG   282      -5.730  88.560  22.420  1.00  0.00            
ATOM   4508  HD2 ARG   282      -5.270  88.000  21.610  1.00  0.00            
ATOM   4509  HD3 ARG   282      -5.390  89.580  22.590  1.00  0.00            
ATOM   4510  NE  ARG   282      -5.420  87.820  23.690  1.00  0.00            
ATOM   4511  HE  ARG   282      -6.250  87.540  24.200  1.00  0.00            
ATOM   4512  CZ  ARG   282      -4.210  87.460  24.260  1.00  0.00            
ATOM   4513  NH1 ARG   282      -3.070  87.700  23.660  1.00  0.00            
ATOM   4514 1HH1 ARG   282      -3.170  87.880  22.670  1.00  0.00            
ATOM   4515 2HH1 ARG   282      -2.150  87.490  24.020  1.00  0.00            
ATOM   4516  NH2 ARG   282      -4.070  86.870  25.380  1.00  0.00            
ATOM   4517 1HH2 ARG   282      -4.900  86.640  25.920  1.00  0.00            
ATOM   4518 2HH2 ARG   282      -3.150  86.840  25.780  1.00  0.00            
ATOM   4519  C   ARG   282      -9.670  88.830  19.980  1.00  0.00            
ATOM   4520  O   ARG   282      -9.240  88.480  18.870  1.00  0.00            
ATOM   4521  N   GLU   283     -10.640  88.130  20.510  1.00  0.00            
ATOM   4522  H   GLU   283     -11.040  88.310  21.420  1.00  0.00            
ATOM   4523  CA  GLU   283     -11.270  87.010  19.850  1.00  0.00            
ATOM   4524  HA  GLU   283     -10.680  86.700  18.980  1.00  0.00            
ATOM   4525  CB  GLU   283     -11.090  85.730  20.710  1.00  0.00            
ATOM   4526  HB2 GLU   283     -11.210  84.850  20.070  1.00  0.00            
ATOM   4527  HB3 GLU   283     -10.050  85.790  21.030  1.00  0.00            
ATOM   4528  CG  GLU   283     -11.910  85.560  22.020  1.00  0.00            
ATOM   4529  HG2 GLU   283     -12.770  84.920  21.830  1.00  0.00            
ATOM   4530  HG3 GLU   283     -11.380  84.960  22.760  1.00  0.00            
ATOM   4531  CD  GLU   283     -12.390  86.820  22.760  1.00  0.00            
ATOM   4532  OE1 GLU   283     -11.510  87.600  23.260  1.00  0.00            
ATOM   4533  OE2 GLU   283     -13.590  86.990  22.830  1.00  0.00            
ATOM   4534  C   GLU   283     -12.650  87.270  19.270  1.00  0.00            
ATOM   4535  O   GLU   283     -13.250  86.440  18.530  1.00  0.00            
ATOM   4536  N   LYS   284     -13.170  88.480  19.520  1.00  0.00            
ATOM   4537  H   LYS   284     -12.570  89.110  20.030  1.00  0.00            
ATOM   4538  CA  LYS   284     -14.390  88.990  18.950  1.00  0.00            
ATOM   4539  HA  LYS   284     -15.210  88.360  19.310  1.00  0.00            
ATOM   4540  CB  LYS   284     -14.740  90.360  19.520  1.00  0.00            
ATOM   4541  HB2 LYS   284     -13.870  91.020  19.460  1.00  0.00            
ATOM   4542  HB3 LYS   284     -15.450  90.840  18.860  1.00  0.00            
ATOM   4543  CG  LYS   284     -15.430  90.230  20.930  1.00  0.00            
ATOM   4544  HG2 LYS   284     -16.300  89.580  20.820  1.00  0.00            
ATOM   4545  HG3 LYS   284     -14.700  89.720  21.570  1.00  0.00            
ATOM   4546  CD  LYS   284     -15.790  91.580  21.550  1.00  0.00            
ATOM   4547  HD2 LYS   284     -14.930  92.190  21.280  1.00  0.00            
ATOM   4548  HD3 LYS   284     -16.590  92.070  20.980  1.00  0.00            
ATOM   4549  CE  LYS   284     -15.940  91.480  23.080  1.00  0.00            
ATOM   4550  HE2 LYS   284     -15.160  90.840  23.500  1.00  0.00            
ATOM   4551  HE3 LYS   284     -15.840  92.490  23.480  1.00  0.00            
ATOM   4552  NZ  LYS   284     -17.220  90.860  23.440  1.00  0.00            
ATOM   4553  HZ1 LYS   284     -17.990  91.510  23.370  1.00  0.00            
ATOM   4554  HZ2 LYS   284     -17.430  90.060  22.860  1.00  0.00            
ATOM   4555  HZ3 LYS   284     -17.280  90.520  24.390  1.00  0.00            
ATOM   4556  C   LYS   284     -14.460  88.930  17.390  1.00  0.00            
ATOM   4557  O   LYS   284     -13.620  89.570  16.750  1.00  0.00            
ATOM   4558  N   ARG   285     -15.540  88.390  16.920  1.00  0.00            
ATOM   4559  H   ARG   285     -16.210  87.980  17.560  1.00  0.00            
ATOM   4560  CA  ARG   285     -16.030  88.390  15.490  1.00  0.00            
ATOM   4561  HA  ARG   285     -15.300  87.960  14.800  1.00  0.00            
ATOM   4562  CB  ARG   285     -17.380  87.740  15.430  1.00  0.00            
ATOM   4563  HB2 ARG   285     -18.130  88.280  16.010  1.00  0.00            
ATOM   4564  HB3 ARG   285     -17.790  87.860  14.430  1.00  0.00            
ATOM   4565  CG  ARG   285     -17.490  86.200  15.740  1.00  0.00            
ATOM   4566  HG2 ARG   285     -17.080  86.150  16.750  1.00  0.00            
ATOM   4567  HG3 ARG   285     -18.550  85.930  15.720  1.00  0.00            
ATOM   4568  CD  ARG   285     -16.810  85.200  14.780  1.00  0.00            
ATOM   4569  HD2 ARG   285     -15.750  85.450  14.790  1.00  0.00            
ATOM   4570  HD3 ARG   285     -16.740  84.160  15.100  1.00  0.00            
ATOM   4571  NE  ARG   285     -17.380  85.290  13.390  1.00  0.00            
ATOM   4572  HE  ARG   285     -17.020  86.070  12.850  1.00  0.00            
ATOM   4573  CZ  ARG   285     -18.070  84.370  12.820  1.00  0.00            
ATOM   4574  NH1 ARG   285     -18.630  83.400  13.470  1.00  0.00            
ATOM   4575 1HH1 ARG   285     -18.570  83.500  14.470  1.00  0.00            
ATOM   4576 2HH1 ARG   285     -19.000  82.650  12.910  1.00  0.00            
ATOM   4577  NH2 ARG   285     -18.120  84.350  11.510  1.00  0.00            
ATOM   4578 1HH2 ARG   285     -17.860  85.150  10.950  1.00  0.00            
ATOM   4579 2HH2 ARG   285     -18.760  83.640  11.200  1.00  0.00            
ATOM   4580  C   ARG   285     -16.220  89.850  15.080  1.00  0.00            
ATOM   4581  O   ARG   285     -16.950  90.660  15.670  1.00  0.00            
ATOM   4582  N   GLY   286     -15.540  90.300  14.050  1.00  0.00            
ATOM   4583  H   GLY   286     -14.840  89.700  13.630  1.00  0.00            
ATOM   4584  CA  GLY   286     -15.520  91.620  13.510  1.00  0.00            
ATOM   4585  HA2 GLY   286     -15.400  91.460  12.440  1.00  0.00            
ATOM   4586  HA3 GLY   286     -16.470  92.090  13.770  1.00  0.00            
ATOM   4587  C   GLY   286     -14.420  92.510  13.990  1.00  0.00            
ATOM   4588  O   GLY   286     -14.470  93.710  13.770  1.00  0.00            
ATOM   4589  N   LEU   287     -13.530  92.040  14.870  1.00  0.00            
ATOM   4590  H   LEU   287     -13.590  91.170  15.390  1.00  0.00            
ATOM   4591  CA  LEU   287     -12.480  92.910  15.540  1.00  0.00            
ATOM   4592  HA  LEU   287     -12.890  93.930  15.520  1.00  0.00            
ATOM   4593  CB  LEU   287     -12.220  92.490  17.010  1.00  0.00            
ATOM   4594  HB2 LEU   287     -13.140  92.300  17.560  1.00  0.00            
ATOM   4595  HB3 LEU   287     -11.690  91.550  16.920  1.00  0.00            
ATOM   4596  CG  LEU   287     -11.420  93.520  17.800  1.00  0.00            
ATOM   4597  HG  LEU   287     -10.460  93.670  17.320  1.00  0.00            
ATOM   4598  CD1 LEU   287     -12.140  94.830  17.950  1.00  0.00            
ATOM   4599 1HD1 LEU   287     -12.650  95.050  17.010  1.00  0.00            
ATOM   4600 2HD1 LEU   287     -12.790  94.820  18.830  1.00  0.00            
ATOM   4601 3HD1 LEU   287     -11.380  95.580  18.190  1.00  0.00            
ATOM   4602  CD2 LEU   287     -11.150  92.980  19.210  1.00  0.00            
ATOM   4603 1HD2 LEU   287     -10.620  92.040  19.090  1.00  0.00            
ATOM   4604 2HD2 LEU   287     -10.420  93.580  19.770  1.00  0.00            
ATOM   4605 3HD2 LEU   287     -12.050  92.900  19.810  1.00  0.00            
ATOM   4606  C   LEU   287     -11.260  92.880  14.670  1.00  0.00            
ATOM   4607  O   LEU   287     -10.710  91.860  14.210  1.00  0.00            
ATOM   4608  N   ALA   288     -10.710  94.060  14.410  1.00  0.00            
ATOM   4609  H   ALA   288     -11.270  94.880  14.570  1.00  0.00            
ATOM   4610  CA  ALA   288      -9.370  94.130  13.770  1.00  0.00            
ATOM   4611  HA  ALA   288      -9.170  93.270  13.130  1.00  0.00            
ATOM   4612  CB  ALA   288      -9.350  95.320  12.830  1.00  0.00            
ATOM   4613  HB1 ALA   288      -9.610  96.170  13.450  1.00  0.00            
ATOM   4614  HB2 ALA   288      -8.370  95.450  12.380  1.00  0.00            
ATOM   4615  HB3 ALA   288     -10.160  95.210  12.110  1.00  0.00            
ATOM   4616  C   ALA   288      -8.230  94.260  14.830  1.00  0.00            
ATOM   4617  O   ALA   288      -8.330  94.970  15.840  1.00  0.00            
ATOM   4618  N   LEU   289      -7.120  93.570  14.590  1.00  0.00            
ATOM   4619  H   LEU   289      -7.100  93.090  13.700  1.00  0.00            
ATOM   4620  CA  LEU   289      -5.810  93.540  15.280  1.00  0.00            
ATOM   4621  HA  LEU   289      -5.840  94.200  16.140  1.00  0.00            
ATOM   4622  CB  LEU   289      -5.710  92.090  15.810  1.00  0.00            
ATOM   4623  HB2 LEU   289      -5.770  91.350  15.010  1.00  0.00            
ATOM   4624  HB3 LEU   289      -4.760  91.890  16.320  1.00  0.00            
ATOM   4625  CG  LEU   289      -6.860  91.670  16.830  1.00  0.00            
ATOM   4626  HG  LEU   289      -7.850  91.760  16.380  1.00  0.00            
ATOM   4627  CD1 LEU   289      -6.710  90.240  17.220  1.00  0.00            
ATOM   4628 1HD1 LEU   289      -5.900  90.170  17.940  1.00  0.00            
ATOM   4629 2HD1 LEU   289      -7.620  89.860  17.690  1.00  0.00            
ATOM   4630 3HD1 LEU   289      -6.560  89.610  16.350  1.00  0.00            
ATOM   4631  CD2 LEU   289      -6.950  92.520  18.080  1.00  0.00            
ATOM   4632 1HD2 LEU   289      -7.810  92.210  18.670  1.00  0.00            
ATOM   4633 2HD2 LEU   289      -6.030  92.520  18.660  1.00  0.00            
ATOM   4634 3HD2 LEU   289      -7.080  93.510  17.640  1.00  0.00            
ATOM   4635  C   LEU   289      -4.760  94.070  14.370  1.00  0.00            
ATOM   4636  O   LEU   289      -5.020  93.980  13.140  1.00  0.00            
ATOM   4637  N   ASP   290      -3.620  94.500  14.930  1.00  0.00            
ATOM   4638  H   ASP   290      -3.570  94.760  15.910  1.00  0.00            
ATOM   4639  CA  ASP   290      -2.510  94.990  14.140  1.00  0.00            
ATOM   4640  HA  ASP   290      -2.910  95.490  13.260  1.00  0.00            
ATOM   4641  CB  ASP   290      -1.640  96.070  14.870  1.00  0.00            
ATOM   4642  HB2 ASP   290      -1.050  96.540  14.090  1.00  0.00            
ATOM   4643  HB3 ASP   290      -2.270  96.850  15.290  1.00  0.00            
ATOM   4644  CG  ASP   290      -0.660  95.620  15.910  1.00  0.00            
ATOM   4645  OD1 ASP   290       0.160  96.400  16.300  1.00  0.00            
ATOM   4646  OD2 ASP   290      -0.690  94.400  16.340  1.00  0.00            
ATOM   4647  C   ASP   290      -1.640  93.800  13.610  1.00  0.00            
ATOM   4648  O   ASP   290      -0.710  93.990  12.800  1.00  0.00            
ATOM   4649  N   GLY   291      -1.860  92.580  14.040  1.00  0.00            
ATOM   4650  H   GLY   291      -2.540  92.500  14.780  1.00  0.00            
ATOM   4651  CA  GLY   291      -1.140  91.340  13.820  1.00  0.00            
ATOM   4652  HA2 GLY   291      -0.860  91.350  12.770  1.00  0.00            
ATOM   4653  HA3 GLY   291      -0.330  91.230  14.550  1.00  0.00            
ATOM   4654  C   GLY   291      -2.110  90.220  14.010  1.00  0.00            
ATOM   4655  O   GLY   291      -3.300  90.430  14.200  1.00  0.00            
ATOM   4656  N   LYS   292      -1.550  89.020  14.190  1.00  0.00            
ATOM   4657  H   LYS   292      -0.550  88.920  14.140  1.00  0.00            
ATOM   4658  CA  LYS   292      -2.350  87.810  14.260  1.00  0.00            
ATOM   4659  HA  LYS   292      -3.310  87.980  13.790  1.00  0.00            
ATOM   4660  CB  LYS   292      -1.560  86.740  13.460  1.00  0.00            
ATOM   4661  HB2 LYS   292      -0.650  86.600  14.040  1.00  0.00            
ATOM   4662  HB3 LYS   292      -2.200  85.860  13.480  1.00  0.00            
ATOM   4663  CG  LYS   292      -1.550  87.040  11.950  1.00  0.00            
ATOM   4664  HG2 LYS   292      -1.620  86.070  11.460  1.00  0.00            
ATOM   4665  HG3 LYS   292      -2.390  87.670  11.660  1.00  0.00            
ATOM   4666  CD  LYS   292      -0.200  87.650  11.650  1.00  0.00            
ATOM   4667  HD2 LYS   292       0.010  88.430  12.390  1.00  0.00            
ATOM   4668  HD3 LYS   292       0.550  86.880  11.820  1.00  0.00            
ATOM   4669  CE  LYS   292      -0.090  88.290  10.250  1.00  0.00            
ATOM   4670  HE2 LYS   292      -0.840  89.070  10.180  1.00  0.00            
ATOM   4671  HE3 LYS   292       0.900  88.720  10.120  1.00  0.00            
ATOM   4672  NZ  LYS   292      -0.170  87.310   9.180  1.00  0.00            
ATOM   4673  HZ1 LYS   292      -1.050  86.820   9.100  1.00  0.00            
ATOM   4674  HZ2 LYS   292      -0.110  87.800   8.300  1.00  0.00            
ATOM   4675  HZ3 LYS   292       0.620  86.680   9.100  1.00  0.00            
ATOM   4676  C   LYS   292      -2.530  87.360  15.660  1.00  0.00            
ATOM   4677  O   LYS   292      -1.590  87.520  16.480  1.00  0.00            
ATOM   4678  N   LEU   293      -3.640  86.760  15.990  1.00  0.00            
ATOM   4679  H   LEU   293      -4.350  86.620  15.290  1.00  0.00            
ATOM   4680  CA  LEU   293      -3.970  86.320  17.370  1.00  0.00            
ATOM   4681  HA  LEU   293      -4.010  87.200  18.010  1.00  0.00            
ATOM   4682  CB  LEU   293      -5.430  85.740  17.240  1.00  0.00            
ATOM   4683  HB2 LEU   293      -6.170  86.420  16.820  1.00  0.00            
ATOM   4684  HB3 LEU   293      -5.370  84.930  16.510  1.00  0.00            
ATOM   4685  CG  LEU   293      -5.990  85.180  18.530  1.00  0.00            
ATOM   4686  HG  LEU   293      -5.300  84.440  18.950  1.00  0.00            
ATOM   4687  CD1 LEU   293      -6.060  86.210  19.600  1.00  0.00            
ATOM   4688 1HD1 LEU   293      -5.100  86.340  20.090  1.00  0.00            
ATOM   4689 2HD1 LEU   293      -6.480  87.140  19.210  1.00  0.00            
ATOM   4690 3HD1 LEU   293      -6.620  85.910  20.490  1.00  0.00            
ATOM   4691  CD2 LEU   293      -7.460  84.600  18.380  1.00  0.00            
ATOM   4692 1HD2 LEU   293      -7.490  84.000  17.470  1.00  0.00            
ATOM   4693 2HD2 LEU   293      -7.650  83.930  19.230  1.00  0.00            
ATOM   4694 3HD2 LEU   293      -8.170  85.420  18.290  1.00  0.00            
ATOM   4695  C   LEU   293      -2.970  85.230  17.930  1.00  0.00            
ATOM   4696  O   LEU   293      -2.600  85.230  19.110  1.00  0.00            
ATOM   4697  N   LYS   294      -2.440  84.250  17.090  1.00  0.00            
ATOM   4698  H   LYS   294      -2.940  84.090  16.230  1.00  0.00            
ATOM   4699  CA  LYS   294      -1.220  83.390  17.360  1.00  0.00            
ATOM   4700  HA  LYS   294      -1.580  82.680  18.100  1.00  0.00            
ATOM   4701  CB  LYS   294      -0.860  82.600  16.040  1.00  0.00            
ATOM   4702  HB2 LYS   294      -0.040  81.930  16.290  1.00  0.00            
ATOM   4703  HB3 LYS   294      -1.640  81.900  15.730  1.00  0.00            
ATOM   4704  CG  LYS   294      -0.480  83.410  14.710  1.00  0.00            
ATOM   4705  HG2 LYS   294      -1.290  84.020  14.300  1.00  0.00            
ATOM   4706  HG3 LYS   294       0.330  84.040  15.050  1.00  0.00            
ATOM   4707  CD  LYS   294       0.030  82.350  13.780  1.00  0.00            
ATOM   4708  HD2 LYS   294       0.510  83.010  13.060  1.00  0.00            
ATOM   4709  HD3 LYS   294       0.870  81.750  14.130  1.00  0.00            
ATOM   4710  CE  LYS   294      -1.110  81.480  13.130  1.00  0.00            
ATOM   4711  HE2 LYS   294      -1.740  81.060  13.910  1.00  0.00            
ATOM   4712  HE3 LYS   294      -1.770  82.180  12.620  1.00  0.00            
ATOM   4713  NZ  LYS   294      -0.500  80.570  12.150  1.00  0.00            
ATOM   4714  HZ1 LYS   294       0.210  79.970  12.550  1.00  0.00            
ATOM   4715  HZ2 LYS   294      -1.110  79.960  11.630  1.00  0.00            
ATOM   4716  HZ3 LYS   294      -0.130  81.100  11.370  1.00  0.00            
ATOM   4717  C   LYS   294      -0.030  84.100  17.930  1.00  0.00            
ATOM   4718  O   LYS   294       0.720  83.400  18.670  1.00  0.00            
ATOM   4719  N   HIE   295       0.130  85.460  17.790  1.00  0.00            
ATOM   4720  H   HIE   295      -0.600  85.940  17.270  1.00  0.00            
ATOM   4721  CA  HIE   295       1.340  86.160  18.270  1.00  0.00            
ATOM   4722  HA  HIE   295       2.030  85.440  18.720  1.00  0.00            
ATOM   4723  CB  HIE   295       2.120  86.840  17.090  1.00  0.00            
ATOM   4724  HB2 HIE   295       1.560  87.720  16.760  1.00  0.00            
ATOM   4725  HB3 HIE   295       3.080  87.170  17.490  1.00  0.00            
ATOM   4726  CG  HIE   295       2.340  85.930  15.900  1.00  0.00            
ATOM   4727  ND1 HIE   295       1.980  86.180  14.600  1.00  0.00            
ATOM   4728  CE1 HIE   295       2.570  85.170  13.870  1.00  0.00            
ATOM   4729  HE1 HIE   295       2.390  84.960  12.830  1.00  0.00            
ATOM   4730  NE2 HIE   295       3.200  84.300  14.700  1.00  0.00            
ATOM   4731  HE2 HIE   295       3.650  83.460  14.380  1.00  0.00            
ATOM   4732  CD2 HIE   295       3.030  84.770  15.960  1.00  0.00            
ATOM   4733  HD2 HIE   295       3.280  84.350  16.920  1.00  0.00            
ATOM   4734  C   HIE   295       1.030  87.040  19.440  1.00  0.00            
ATOM   4735  O   HIE   295       0.010  87.720  19.550  1.00  0.00            
ATOM   4736  N   GLU   296       1.920  86.980  20.470  1.00  0.00            
ATOM   4737  H   GLU   296       2.620  86.260  20.520  1.00  0.00            
ATOM   4738  CA  GLU   296       1.730  87.620  21.780  1.00  0.00            
ATOM   4739  HA  GLU   296       0.670  87.650  22.030  1.00  0.00            
ATOM   4740  CB  GLU   296       2.460  86.770  22.800  1.00  0.00            
ATOM   4741  HB2 GLU   296       3.390  86.370  22.390  1.00  0.00            
ATOM   4742  HB3 GLU   296       2.650  87.250  23.760  1.00  0.00            
ATOM   4743  CG  GLU   296       1.630  85.530  23.210  1.00  0.00            
ATOM   4744  HG2 GLU   296       1.050  85.100  22.400  1.00  0.00            
ATOM   4745  HG3 GLU   296       2.340  84.810  23.610  1.00  0.00            
ATOM   4746  CD  GLU   296       0.670  85.790  24.370  1.00  0.00            
ATOM   4747  OE1 GLU   296       0.770  85.140  25.440  1.00  0.00            
ATOM   4748  OE2 GLU   296      -0.260  86.550  24.220  1.00  0.00            
ATOM   4749  C   GLU   296       2.240  89.080  21.910  1.00  0.00            
ATOM   4750  O   GLU   296       1.970  89.750  22.930  1.00  0.00            
ATOM   4751  N   ASP   297       2.940  89.610  20.920  1.00  0.00            
ATOM   4752  H   ASP   297       3.340  89.040  20.180  1.00  0.00            
ATOM   4753  CA  ASP   297       3.190  91.050  20.770  1.00  0.00            
ATOM   4754  HA  ASP   297       3.070  91.520  21.750  1.00  0.00            
ATOM   4755  CB  ASP   297       4.670  91.230  20.340  1.00  0.00            
ATOM   4756  HB2 ASP   297       5.090  92.240  20.320  1.00  0.00            
ATOM   4757  HB3 ASP   297       5.240  90.700  21.100  1.00  0.00            
ATOM   4758  CG  ASP   297       4.950  90.530  19.020  1.00  0.00            
ATOM   4759  OD1 ASP   297       6.190  90.530  18.690  1.00  0.00            
ATOM   4760  OD2 ASP   297       4.090  90.250  18.210  1.00  0.00            
ATOM   4761  C   ASP   297       2.100  91.730  19.900  1.00  0.00            
ATOM   4762  O   ASP   297       2.360  92.900  19.570  1.00  0.00            
ATOM   4763  N   THR   298       0.980  91.100  19.570  1.00  0.00            
ATOM   4764  H   THR   298       0.870  90.100  19.580  1.00  0.00            
ATOM   4765  CA  THR   298      -0.090  91.820  18.880  1.00  0.00            
ATOM   4766  HA  THR   298       0.350  92.350  18.040  1.00  0.00            
ATOM   4767  CB  THR   298      -1.030  90.740  18.440  1.00  0.00            
ATOM   4768  HB  THR   298      -1.390  90.160  19.290  1.00  0.00            
ATOM   4769  CG2 THR   298      -2.240  91.250  17.610  1.00  0.00            
ATOM   4770 1HG2 THR   298      -2.990  91.710  18.250  1.00  0.00            
ATOM   4771 2HG2 THR   298      -1.800  91.920  16.870  1.00  0.00            
ATOM   4772 3HG2 THR   298      -2.700  90.400  17.110  1.00  0.00            
ATOM   4773  OG1 THR   298      -0.300  90.030  17.450  1.00  0.00            
ATOM   4774  HG1 THR   298      -0.710  89.180  17.290  1.00  0.00            
ATOM   4775  C   THR   298      -0.960  92.830  19.660  1.00  0.00            
ATOM   4776  O   THR   298      -1.030  92.740  20.860  1.00  0.00            
ATOM   4777  N   ASN   299      -1.510  93.870  19.020  1.00  0.00            
ATOM   4778  H   ASN   299      -1.270  94.010  18.050  1.00  0.00            
ATOM   4779  CA  ASN   299      -2.370  94.890  19.590  1.00  0.00            
ATOM   4780  HA  ASN   299      -2.520  94.730  20.650  1.00  0.00            
ATOM   4781  CB  ASN   299      -1.720  96.300  19.550  1.00  0.00            
ATOM   4782  HB2 ASN   299      -1.600  96.520  18.490  1.00  0.00            
ATOM   4783  HB3 ASN   299      -2.270  97.050  20.130  1.00  0.00            
ATOM   4784  CG  ASN   299      -0.270  96.310  20.000  1.00  0.00            
ATOM   4785  OD1 ASN   299      -0.080  96.400  21.200  1.00  0.00            
ATOM   4786  ND2 ASN   299       0.740  96.030  19.200  1.00  0.00            
ATOM   4787 1HD2 ASN   299       1.640  96.330  19.570  1.00  0.00            
ATOM   4788 2HD2 ASN   299       0.610  95.910  18.210  1.00  0.00            
ATOM   4789  C   ASN   299      -3.740  95.130  18.900  1.00  0.00            
ATOM   4790  O   ASN   299      -3.970  94.650  17.870  1.00  0.00            
ATOM   4791  N   LEU   300      -4.670  95.880  19.440  1.00  0.00            
ATOM   4792  H   LEU   300      -4.480  96.170  20.390  1.00  0.00            
ATOM   4793  CA  LEU   300      -5.740  96.620  18.640  1.00  0.00            
ATOM   4794  HA  LEU   300      -6.390  95.820  18.300  1.00  0.00            
ATOM   4795  CB  LEU   300      -6.590  97.630  19.490  1.00  0.00            
ATOM   4796  HB2 LEU   300      -5.950  98.170  20.180  1.00  0.00            
ATOM   4797  HB3 LEU   300      -7.150  98.320  18.860  1.00  0.00            
ATOM   4798  CG  LEU   300      -7.620  96.980  20.400  1.00  0.00            
ATOM   4799  HG  LEU   300      -7.100  96.330  21.110  1.00  0.00            
ATOM   4800  CD1 LEU   300      -8.320  98.050  21.230  1.00  0.00            
ATOM   4801 1HD1 LEU   300      -7.650  98.580  21.900  1.00  0.00            
ATOM   4802 2HD1 LEU   300      -8.690  98.800  20.530  1.00  0.00            
ATOM   4803 3HD1 LEU   300      -9.090  97.590  21.860  1.00  0.00            
ATOM   4804  CD2 LEU   300      -8.740  96.230  19.650  1.00  0.00            
ATOM   4805 1HD2 LEU   300      -8.310  95.420  19.060  1.00  0.00            
ATOM   4806 2HD2 LEU   300      -9.450  95.850  20.390  1.00  0.00            
ATOM   4807 3HD2 LEU   300      -9.290  96.900  18.990  1.00  0.00            
ATOM   4808  C   LEU   300      -5.260  97.300  17.370  1.00  0.00            
ATOM   4809  O   LEU   300      -4.120  97.780  17.340  1.00  0.00            
ATOM   4810  N   ALA   301      -6.070  97.360  16.320  1.00  0.00            
ATOM   4811  H   ALA   301      -7.050  97.130  16.440  1.00  0.00            
ATOM   4812  CA  ALA   301      -5.750  98.030  15.070  1.00  0.00            
ATOM   4813  HA  ALA   301      -4.730  97.820  14.750  1.00  0.00            
ATOM   4814  CB  ALA   301      -6.750  97.530  14.050  1.00  0.00            
ATOM   4815  HB1 ALA   301      -6.480  96.470  14.010  1.00  0.00            
ATOM   4816  HB2 ALA   301      -7.760  97.570  14.440  1.00  0.00            
ATOM   4817  HB3 ALA   301      -6.620  97.990  13.070  1.00  0.00            
ATOM   4818  C   ALA   301      -5.770  99.610  15.210  1.00  0.00            
ATOM   4819  O   ALA   301      -6.790 100.190  15.690  1.00  0.00            
ATOM   4820  N   SER   302      -4.720 100.250  14.740  1.00  0.00            
ATOM   4821  H   SER   302      -3.960  99.800  14.250  1.00  0.00            
ATOM   4822  CA  SER   302      -4.670 101.730  14.750  1.00  0.00            
ATOM   4823  HA  SER   302      -4.940 102.170  15.710  1.00  0.00            
ATOM   4824  CB  SER   302      -3.200 102.080  14.610  1.00  0.00            
ATOM   4825  HB2 SER   302      -3.000 103.130  14.820  1.00  0.00            
ATOM   4826  HB3 SER   302      -2.870 101.460  15.440  1.00  0.00            
ATOM   4827  OG  SER   302      -2.630 101.700  13.370  1.00  0.00            
ATOM   4828  HG  SER   302      -2.790 100.780  13.140  1.00  0.00            
ATOM   4829  C   SER   302      -5.470 102.320  13.610  1.00  0.00            
ATOM   4830  O   SER   302      -5.670 101.690  12.540  1.00  0.00            
ATOM   4831  N   SER   303      -6.100 103.480  13.780  1.00  0.00            
ATOM   4832  H   SER   303      -5.950 103.970  14.640  1.00  0.00            
ATOM   4833  CA  SER   303      -7.030 104.040  12.790  1.00  0.00            
ATOM   4834  HA  SER   303      -7.940 103.450  12.690  1.00  0.00            
ATOM   4835  CB  SER   303      -7.540 105.320  13.400  1.00  0.00            
ATOM   4836  HB2 SER   303      -6.770 106.090  13.460  1.00  0.00            
ATOM   4837  HB3 SER   303      -8.220 105.850  12.730  1.00  0.00            
ATOM   4838  OG  SER   303      -8.080 105.220  14.760  1.00  0.00            
ATOM   4839  HG  SER   303      -9.010 105.430  14.640  1.00  0.00            
ATOM   4840  C   SER   303      -6.250 104.390  11.510  1.00  0.00            
ATOM   4841  O   SER   303      -5.090 104.870  11.470  1.00  0.00            
ATOM   4842  N   THR   304      -7.000 104.370  10.430  1.00  0.00            
ATOM   4843  H   THR   304      -7.900 103.910  10.420  1.00  0.00            
ATOM   4844  CA  THR   304      -6.510 104.850   9.090  1.00  0.00            
ATOM   4845  HA  THR   304      -5.480 104.540   8.940  1.00  0.00            
ATOM   4846  CB  THR   304      -7.380 104.090   8.030  1.00  0.00            
ATOM   4847  HB  THR   304      -8.400 104.480   8.060  1.00  0.00            
ATOM   4848  CG2 THR   304      -7.050 104.200   6.560  1.00  0.00            
ATOM   4849 1HG2 THR   304      -6.130 103.640   6.380  1.00  0.00            
ATOM   4850 2HG2 THR   304      -7.730 103.610   5.940  1.00  0.00            
ATOM   4851 3HG2 THR   304      -6.870 105.220   6.210  1.00  0.00            
ATOM   4852  OG1 THR   304      -7.400 102.710   8.300  1.00  0.00            
ATOM   4853  HG1 THR   304      -6.500 102.380   8.230  1.00  0.00            
ATOM   4854  C   THR   304      -6.600 106.320   8.920  1.00  0.00            
ATOM   4855  O   THR   304      -7.350 106.830   8.040  1.00  0.00            
ATOM   4856  N   LEU   305      -5.880 107.060   9.710  1.00  0.00            
ATOM   4857  H   LEU   305      -5.370 106.520  10.390  1.00  0.00            
ATOM   4858  CA  LEU   305      -5.900 108.550   9.710  1.00  0.00            
ATOM   4859  HA  LEU   305      -6.930 108.890   9.780  1.00  0.00            
ATOM   4860  CB  LEU   305      -4.920 108.860  10.860  1.00  0.00            
ATOM   4861  HB2 LEU   305      -5.160 108.230  11.720  1.00  0.00            
ATOM   4862  HB3 LEU   305      -3.940 108.500  10.560  1.00  0.00            
ATOM   4863  CG  LEU   305      -4.710 110.410  11.280  1.00  0.00            
ATOM   4864  HG  LEU   305      -4.340 110.940  10.400  1.00  0.00            
ATOM   4865  CD1 LEU   305      -6.020 111.030  11.700  1.00  0.00            
ATOM   4866 1HD1 LEU   305      -6.740 110.790  10.920  1.00  0.00            
ATOM   4867 2HD1 LEU   305      -6.370 110.470  12.570  1.00  0.00            
ATOM   4868 3HD1 LEU   305      -6.000 112.110  11.750  1.00  0.00            
ATOM   4869  CD2 LEU   305      -3.730 110.630  12.470  1.00  0.00            
ATOM   4870 1HD2 LEU   305      -4.130 110.070  13.320  1.00  0.00            
ATOM   4871 2HD2 LEU   305      -2.790 110.240  12.090  1.00  0.00            
ATOM   4872 3HD2 LEU   305      -3.720 111.700  12.670  1.00  0.00            
ATOM   4873  C   LEU   305      -5.440 109.110   8.410  1.00  0.00            
ATOM   4874  O   LEU   305      -4.400 108.680   7.860  1.00  0.00            
ATOM   4875  N   LEU   306      -6.180 110.100   7.830  1.00  0.00            
ATOM   4876  H   LEU   306      -7.100 110.310   8.190  1.00  0.00            
ATOM   4877  CA  LEU   306      -5.950 110.910   6.620  1.00  0.00            
ATOM   4878  HA  LEU   306      -6.870 111.470   6.440  1.00  0.00            
ATOM   4879  CB  LEU   306      -4.860 111.920   6.880  1.00  0.00            
ATOM   4880  HB2 LEU   306      -4.080 111.290   7.310  1.00  0.00            
ATOM   4881  HB3 LEU   306      -4.480 112.400   5.970  1.00  0.00            
ATOM   4882  CG  LEU   306      -5.390 113.030   7.850  1.00  0.00            
ATOM   4883  HG  LEU   306      -6.160 112.630   8.520  1.00  0.00            
ATOM   4884  CD1 LEU   306      -4.240 113.670   8.610  1.00  0.00            
ATOM   4885 1HD1 LEU   306      -4.650 114.550   9.100  1.00  0.00            
ATOM   4886 2HD1 LEU   306      -3.770 113.040   9.370  1.00  0.00            
ATOM   4887 3HD1 LEU   306      -3.460 114.000   7.930  1.00  0.00            
ATOM   4888  CD2 LEU   306      -5.940 114.230   7.150  1.00  0.00            
ATOM   4889 1HD2 LEU   306      -6.260 114.970   7.890  1.00  0.00            
ATOM   4890 2HD2 LEU   306      -5.230 114.650   6.450  1.00  0.00            
ATOM   4891 3HD2 LEU   306      -6.870 114.020   6.620  1.00  0.00            
ATOM   4892  C   LEU   306      -5.640 110.130   5.270  1.00  0.00            
ATOM   4893  O   LEU   306      -5.350 110.760   4.230  1.00  0.00            
ATOM   4894  N   ARG   307      -5.660 108.790   5.320  1.00  0.00            
ATOM   4895  H   ARG   307      -5.610 108.470   6.280  1.00  0.00            
ATOM   4896  CA  ARG   307      -5.420 107.840   4.220  1.00  0.00            
ATOM   4897  HA  ARG   307      -4.980 108.410   3.400  1.00  0.00            
ATOM   4898  CB  ARG   307      -4.460 106.720   4.650  1.00  0.00            
ATOM   4899  HB2 ARG   307      -4.940 106.160   5.450  1.00  0.00            
ATOM   4900  HB3 ARG   307      -4.440 106.080   3.770  1.00  0.00            
ATOM   4901  CG  ARG   307      -3.080 107.100   5.060  1.00  0.00            
ATOM   4902  HG2 ARG   307      -2.620 107.530   4.170  1.00  0.00            
ATOM   4903  HG3 ARG   307      -3.030 107.930   5.770  1.00  0.00            
ATOM   4904  CD  ARG   307      -2.300 105.930   5.650  1.00  0.00            
ATOM   4905  HD2 ARG   307      -2.720 105.680   6.630  1.00  0.00            
ATOM   4906  HD3 ARG   307      -2.520 105.090   5.000  1.00  0.00            
ATOM   4907  NE  ARG   307      -0.860 106.160   5.680  1.00  0.00            
ATOM   4908  HE  ARG   307      -0.740 107.120   5.400  1.00  0.00            
ATOM   4909  CZ  ARG   307       0.120 105.420   6.130  1.00  0.00            
ATOM   4910  NH1 ARG   307      -0.090 104.280   6.680  1.00  0.00            
ATOM   4911 1HH1 ARG   307      -1.050 103.980   6.740  1.00  0.00            
ATOM   4912 2HH1 ARG   307       0.690 103.720   6.990  1.00  0.00            
ATOM   4913  NH2 ARG   307       1.400 105.750   6.100  1.00  0.00            
ATOM   4914 1HH2 ARG   307       1.780 106.650   5.840  1.00  0.00            
ATOM   4915 2HH2 ARG   307       2.040 105.210   6.660  1.00  0.00            
ATOM   4916  C   ARG   307      -6.710 107.390   3.570  1.00  0.00            
ATOM   4917  O   ARG   307      -6.670 106.820   2.490  1.00  0.00            
ATOM   4918  N   GLU   308      -7.840 107.590   4.340  1.00  0.00            
ATOM   4919  H   GLU   308      -7.720 108.040   5.240  1.00  0.00            
ATOM   4920  CA  GLU   308      -9.130 107.070   4.010  1.00  0.00            
ATOM   4921  HA  GLU   308      -9.100 105.980   4.080  1.00  0.00            
ATOM   4922  CB  GLU   308     -10.160 107.440   5.050  1.00  0.00            
ATOM   4923  HB2 GLU   308     -11.050 106.880   4.770  1.00  0.00            
ATOM   4924  HB3 GLU   308      -9.920 107.020   6.020  1.00  0.00            
ATOM   4925  CG  GLU   308     -10.620 108.920   5.100  1.00  0.00            
ATOM   4926  HG2 GLU   308     -10.990 109.230   4.120  1.00  0.00            
ATOM   4927  HG3 GLU   308     -11.480 108.900   5.770  1.00  0.00            
ATOM   4928  CD  GLU   308      -9.610 109.950   5.660  1.00  0.00            
ATOM   4929  OE1 GLU   308      -8.760 109.530   6.480  1.00  0.00            
ATOM   4930  OE2 GLU   308      -9.610 111.150   5.260  1.00  0.00            
ATOM   4931  C   GLU   308      -9.690 107.480   2.620  1.00  0.00            
ATOM   4932  O   GLU   308     -10.660 106.880   2.130  1.00  0.00            
ATOM   4933  N   GLY   309      -9.140 108.540   2.020  1.00  0.00            
ATOM   4934  H   GLY   309      -8.430 109.080   2.500  1.00  0.00            
ATOM   4935  CA  GLY   309      -9.610 108.970   0.680  1.00  0.00            
ATOM   4936  HA2 GLY   309     -10.510 108.370   0.540  1.00  0.00            
ATOM   4937  HA3 GLY   309      -9.940 110.010   0.560  1.00  0.00            
ATOM   4938  C   GLY   309      -8.690 108.630  -0.470  1.00  0.00            
ATOM   4939  O   GLY   309      -8.950 108.920  -1.630  1.00  0.00            
ATOM   4940  N   ALA   310      -7.630 107.840  -0.250  1.00  0.00            
ATOM   4941  H   ALA   310      -7.330 107.620   0.690  1.00  0.00            
ATOM   4942  CA  ALA   310      -6.800 107.340  -1.360  1.00  0.00            
ATOM   4943  HA  ALA   310      -6.450 108.170  -1.980  1.00  0.00            
ATOM   4944  CB  ALA   310      -5.560 106.810  -0.610  1.00  0.00            
ATOM   4945  HB1 ALA   310      -5.890 106.030   0.070  1.00  0.00            
ATOM   4946  HB2 ALA   310      -4.900 106.380  -1.370  1.00  0.00            
ATOM   4947  HB3 ALA   310      -4.980 107.540  -0.050  1.00  0.00            
ATOM   4948  C   ALA   310      -7.470 106.260  -2.140  1.00  0.00            
ATOM   4949  O   ALA   310      -8.320 105.610  -1.580  1.00  0.00            
ATOM   4950  N   ASN   311      -7.030 106.150  -3.390  1.00  0.00            
ATOM   4951  H   ASN   311      -6.370 106.840  -3.710  1.00  0.00            
ATOM   4952  CA  ASN   311      -7.520 105.120  -4.310  1.00  0.00            
ATOM   4953  HA  ASN   311      -8.550 105.400  -4.530  1.00  0.00            
ATOM   4954  CB  ASN   311      -6.580 105.090  -5.520  1.00  0.00            
ATOM   4955  HB2 ASN   311      -6.960 105.930  -6.110  1.00  0.00            
ATOM   4956  HB3 ASN   311      -5.530 105.220  -5.260  1.00  0.00            
ATOM   4957  CG  ASN   311      -6.650 103.920  -6.360  1.00  0.00            
ATOM   4958  OD1 ASN   311      -6.100 102.910  -6.050  1.00  0.00            
ATOM   4959  ND2 ASN   311      -7.450 103.860  -7.410  1.00  0.00            
ATOM   4960 1HD2 ASN   311      -7.440 103.050  -8.000  1.00  0.00            
ATOM   4961 2HD2 ASN   311      -8.040 104.630  -7.680  1.00  0.00            
ATOM   4962  C   ASN   311      -7.580 103.730  -3.630  1.00  0.00            
ATOM   4963  O   ASN   311      -6.740 103.360  -2.790  1.00  0.00            
ATOM   4964  N   ARG   312      -8.610 102.970  -3.990  1.00  0.00            
ATOM   4965  H   ARG   312      -9.150 103.280  -4.780  1.00  0.00            
ATOM   4966  CA  ARG   312      -9.050 101.760  -3.190  1.00  0.00            
ATOM   4967  HA  ARG   312      -9.070 102.050  -2.140  1.00  0.00            
ATOM   4968  CB  ARG   312     -10.460 101.290  -3.630  1.00  0.00            
ATOM   4969  HB2 ARG   312     -10.510 101.200  -4.710  1.00  0.00            
ATOM   4970  HB3 ARG   312     -10.420 100.270  -3.240  1.00  0.00            
ATOM   4971  CG  ARG   312     -11.600 101.950  -3.040  1.00  0.00            
ATOM   4972  HG2 ARG   312     -11.590 101.870  -1.960  1.00  0.00            
ATOM   4973  HG3 ARG   312     -11.530 103.030  -3.210  1.00  0.00            
ATOM   4974  CD  ARG   312     -12.930 101.320  -3.600  1.00  0.00            
ATOM   4975  HD2 ARG   312     -13.800 101.940  -3.390  1.00  0.00            
ATOM   4976  HD3 ARG   312     -12.810 101.440  -4.670  1.00  0.00            
ATOM   4977  NE  ARG   312     -13.220  99.910  -3.290  1.00  0.00            
ATOM   4978  HE  ARG   312     -12.910  99.190  -3.920  1.00  0.00            
ATOM   4979  CZ  ARG   312     -14.000  99.520  -2.270  1.00  0.00            
ATOM   4980  NH1 ARG   312     -14.340 100.280  -1.260  1.00  0.00            
ATOM   4981 1HH1 ARG   312     -14.200 101.280  -1.200  1.00  0.00            
ATOM   4982 2HH1 ARG   312     -14.910  99.920  -0.510  1.00  0.00            
ATOM   4983  NH2 ARG   312     -14.490  98.370  -2.330  1.00  0.00            
ATOM   4984 1HH2 ARG   312     -14.270  97.800  -3.130  1.00  0.00            
ATOM   4985 2HH2 ARG   312     -15.380  98.120  -1.920  1.00  0.00            
ATOM   4986  C   ARG   312      -7.960 100.690  -3.250  1.00  0.00            
ATOM   4987  O   ARG   312      -7.830  99.940  -2.270  1.00  0.00            
ATOM   4988  N   GLU   313      -7.190 100.550  -4.280  1.00  0.00            
ATOM   4989  H   GLU   313      -7.370 101.160  -5.070  1.00  0.00            
ATOM   4990  CA  GLU   313      -6.130  99.530  -4.420  1.00  0.00            
ATOM   4991  HA  GLU   313      -6.550  98.640  -3.970  1.00  0.00            
ATOM   4992  CB  GLU   313      -5.830  99.250  -5.880  1.00  0.00            
ATOM   4993  HB2 GLU   313      -5.450 100.140  -6.390  1.00  0.00            
ATOM   4994  HB3 GLU   313      -5.010  98.530  -5.970  1.00  0.00            
ATOM   4995  CG  GLU   313      -7.000  98.780  -6.800  1.00  0.00            
ATOM   4996  HG2 GLU   313      -7.120  97.740  -6.480  1.00  0.00            
ATOM   4997  HG3 GLU   313      -7.840  99.450  -6.580  1.00  0.00            
ATOM   4998  CD  GLU   313      -6.810  98.810  -8.380  1.00  0.00            
ATOM   4999  OE1 GLU   313      -7.690  98.380  -9.140  1.00  0.00            
ATOM   5000  OE2 GLU   313      -5.680  99.070  -8.870  1.00  0.00            
ATOM   5001  C   GLU   313      -4.840 100.050  -3.630  1.00  0.00            
ATOM   5002  O   GLU   313      -3.990  99.200  -3.400  1.00  0.00            
ATOM   5003  N   ILE   314      -4.720 101.320  -3.220  1.00  0.00            
ATOM   5004  H   ILE   314      -5.530 101.870  -3.480  1.00  0.00            
ATOM   5005  CA  ILE   314      -3.710 101.990  -2.380  1.00  0.00            
ATOM   5006  HA  ILE   314      -2.820 101.360  -2.470  1.00  0.00            
ATOM   5007  CB  ILE   314      -3.430 103.450  -2.930  1.00  0.00            
ATOM   5008  HB  ILE   314      -4.370 103.980  -3.110  1.00  0.00            
ATOM   5009  CG2 ILE   314      -2.690 104.300  -1.900  1.00  0.00            
ATOM   5010 1HG2 ILE   314      -2.270 105.120  -2.490  1.00  0.00            
ATOM   5011 2HG2 ILE   314      -3.370 104.700  -1.150  1.00  0.00            
ATOM   5012 3HG2 ILE   314      -1.920 103.690  -1.440  1.00  0.00            
ATOM   5013  CG1 ILE   314      -2.750 103.500  -4.280  1.00  0.00            
ATOM   5014 2HG1 ILE   314      -3.470 103.040  -4.960  1.00  0.00            
ATOM   5015 3HG1 ILE   314      -2.590 104.530  -4.620  1.00  0.00            
ATOM   5016  CD1 ILE   314      -1.380 102.850  -4.440  1.00  0.00            
ATOM   5017 1HD1 ILE   314      -0.640 103.150  -3.700  1.00  0.00            
ATOM   5018 2HD1 ILE   314      -1.530 101.780  -4.290  1.00  0.00            
ATOM   5019 3HD1 ILE   314      -0.980 103.140  -5.410  1.00  0.00            
ATOM   5020  C   ILE   314      -4.040 101.960  -0.910  1.00  0.00            
ATOM   5021  O   ILE   314      -3.130 101.900  -0.090  1.00  0.00            
ATOM   5022  N   LEU   315      -5.320 101.930  -0.570  1.00  0.00            
ATOM   5023  H   LEU   315      -6.020 102.050  -1.280  1.00  0.00            
ATOM   5024  CA  LEU   315      -5.870 101.930   0.830  1.00  0.00            
ATOM   5025  HA  LEU   315      -5.170 102.430   1.490  1.00  0.00            
ATOM   5026  CB  LEU   315      -7.140 102.700   0.670  1.00  0.00            
ATOM   5027  HB2 LEU   315      -6.960 103.690   0.250  1.00  0.00            
ATOM   5028  HB3 LEU   315      -7.750 102.130  -0.020  1.00  0.00            
ATOM   5029  CG  LEU   315      -8.090 102.850   1.830  1.00  0.00            
ATOM   5030  HG  LEU   315      -8.430 101.830   2.060  1.00  0.00            
ATOM   5031  CD1 LEU   315      -7.330 103.400   3.060  1.00  0.00            
ATOM   5032 1HD1 LEU   315      -6.790 102.620   3.590  1.00  0.00            
ATOM   5033 2HD1 LEU   315      -6.590 104.060   2.600  1.00  0.00            
ATOM   5034 3HD1 LEU   315      -7.940 103.920   3.790  1.00  0.00            
ATOM   5035  CD2 LEU   315      -9.250 103.750   1.390  1.00  0.00            
ATOM   5036 1HD2 LEU   315      -8.830 104.740   1.220  1.00  0.00            
ATOM   5037 2HD2 LEU   315      -9.740 103.390   0.480  1.00  0.00            
ATOM   5038 3HD2 LEU   315     -10.030 103.750   2.150  1.00  0.00            
ATOM   5039  C   LEU   315      -6.090 100.480   1.370  1.00  0.00            
ATOM   5040  O   LEU   315      -5.670 100.090   2.430  1.00  0.00            
ATOM   5041  N   GLY   316      -6.650  99.570   0.570  1.00  0.00            
ATOM   5042  H   GLY   316      -6.810  99.920  -0.360  1.00  0.00            
ATOM   5043  CA  GLY   316      -6.970  98.130   0.920  1.00  0.00            
ATOM   5044  HA2 GLY   316      -7.260  97.580   0.020  1.00  0.00            
ATOM   5045  HA3 GLY   316      -6.100  97.740   1.450  1.00  0.00            
ATOM   5046  C   GLY   316      -8.100  97.960   2.000  1.00  0.00            
ATOM   5047  O   GLY   316      -9.080  97.310   1.720  1.00  0.00            
ATOM   5048  N   ILE   317      -7.870  98.440   3.200  1.00  0.00            
ATOM   5049  H   ILE   317      -7.040  99.010   3.330  1.00  0.00            
ATOM   5050  CA  ILE   317      -8.760  98.420   4.340  1.00  0.00            
ATOM   5051  HA  ILE   317      -9.750  98.190   3.940  1.00  0.00            
ATOM   5052  CB  ILE   317      -8.270  97.340   5.340  1.00  0.00            
ATOM   5053  HB  ILE   317      -7.200  97.270   5.150  1.00  0.00            
ATOM   5054  CG2 ILE   317      -8.490  97.750   6.810  1.00  0.00            
ATOM   5055 1HG2 ILE   317      -7.940  98.660   7.070  1.00  0.00            
ATOM   5056 2HG2 ILE   317      -9.560  97.890   6.930  1.00  0.00            
ATOM   5057 3HG2 ILE   317      -8.080  97.000   7.490  1.00  0.00            
ATOM   5058  CG1 ILE   317      -8.790  95.870   5.130  1.00  0.00            
ATOM   5059 2HG1 ILE   317      -9.820  95.830   5.490  1.00  0.00            
ATOM   5060 3HG1 ILE   317      -8.840  95.730   4.050  1.00  0.00            
ATOM   5061  CD1 ILE   317      -7.940  94.810   5.820  1.00  0.00
[truncated: 126,254 more chars]
