# Supplementary material for: Distinct activation mechanisms of β-arrestin-1 revealed by 19F NMR spectroscopy
Source: Nat Commun. 2023 Nov 29;14:7865. doi: 10.1038/s41467-023-43694-1 (PMC10686989; doi:10.1038/s41467-023-43694-1)
Supplement: Supplementary file 3 — Supplementary Data 1 [file 41467_2023_43694_MOESM3_ESM.zip › Supplementary-Data-1/Input-output-files/H295CF_input.pdb]

REMARK    GENERATED BY TRJCONV
TITLE     a
REMARK    THIS IS A SIMULATION BOX
CRYST1   81.657  118.657   97.602  90.00  90.00  90.00 P 1           1
MODEL        1
ATOM      1  N   MET     1      47.330  41.210  38.430  1.00  0.00            
ATOM      2  H1  MET     1      46.560  41.840  38.290  1.00  0.00            
ATOM      3  H2  MET     1      47.930  41.750  39.040  1.00  0.00            
ATOM      4  H3  MET     1      46.910  40.400  38.870  1.00  0.00            
ATOM      5  CA  MET     1      47.850  40.900  37.070  1.00  0.00            
ATOM      6  HA  MET     1      47.110  40.840  36.270  1.00  0.00            
ATOM      7  CB  MET     1      48.640  42.160  36.640  1.00  0.00            
ATOM      8  HB2 MET     1      47.950  43.000  36.710  1.00  0.00            
ATOM      9  HB3 MET     1      49.530  42.300  37.250  1.00  0.00            
ATOM     10  CG  MET     1      49.220  42.050  35.200  1.00  0.00            
ATOM     11  HG2 MET     1      49.740  42.970  34.960  1.00  0.00            
ATOM     12  HG3 MET     1      49.980  41.260  35.170  1.00  0.00            
ATOM     13  SD  MET     1      48.110  41.600  33.910  1.00  0.00            
ATOM     14  CE  MET     1      49.240  41.130  32.600  1.00  0.00            
ATOM     15  HE1 MET     1      48.780  41.020  31.610  1.00  0.00            
ATOM     16  HE2 MET     1      50.060  41.830  32.500  1.00  0.00            
ATOM     17  HE3 MET     1      49.650  40.200  33.000  1.00  0.00            
ATOM     18  C   MET     1      48.690  39.650  37.150  1.00  0.00            
ATOM     19  O   MET     1      49.740  39.660  37.730  1.00  0.00            
ATOM     20  N   GLY     2      48.230  38.560  36.510  1.00  0.00            
ATOM     21  H   GLY     2      47.410  38.620  35.910  1.00  0.00            
ATOM     22  CA  GLY     2      48.760  37.250  36.710  1.00  0.00            
ATOM     23  HA2 GLY     2      48.740  36.650  35.800  1.00  0.00            
ATOM     24  HA3 GLY     2      49.800  37.290  37.010  1.00  0.00            
ATOM     25  C   GLY     2      48.110  36.430  37.840  1.00  0.00            
ATOM     26  O   GLY     2      48.170  36.930  38.950  1.00  0.00            
ATOM     27  N   ASP     3      47.670  35.230  37.580  1.00  0.00            
ATOM     28  H   ASP     3      47.850  35.000  36.610  1.00  0.00            
ATOM     29  CA  ASP     3      47.180  34.180  38.580  1.00  0.00            
ATOM     30  HA  ASP     3      46.900  33.220  38.140  1.00  0.00            
ATOM     31  CB  ASP     3      48.360  33.820  39.510  1.00  0.00            
ATOM     32  HB2 ASP     3      48.890  34.700  39.880  1.00  0.00            
ATOM     33  HB3 ASP     3      47.880  33.380  40.390  1.00  0.00            
ATOM     34  CG  ASP     3      49.240  32.860  38.750  1.00  0.00            
ATOM     35  OD1 ASP     3      48.810  31.780  38.330  1.00  0.00            
ATOM     36  OD2 ASP     3      50.450  33.210  38.570  1.00  0.00            
ATOM     37  C   ASP     3      45.940  34.590  39.450  1.00  0.00            
ATOM     38  O   ASP     3      45.740  35.770  39.710  1.00  0.00            
ATOM     39  N   LYS     4      45.150  33.560  39.690  1.00  0.00            
ATOM     40  H   LYS     4      45.500  32.650  39.420  1.00  0.00            
ATOM     41  CA  LYS     4      43.860  33.690  40.370  1.00  0.00            
ATOM     42  HA  LYS     4      43.500  32.660  40.300  1.00  0.00            
ATOM     43  CB  LYS     4      44.030  34.010  41.880  1.00  0.00            
ATOM     44  HB2 LYS     4      44.210  35.070  42.010  1.00  0.00            
ATOM     45  HB3 LYS     4      43.050  33.830  42.330  1.00  0.00            
ATOM     46  CG  LYS     4      44.990  33.130  42.660  1.00  0.00            
ATOM     47  HG2 LYS     4      44.720  32.080  42.500  1.00  0.00            
ATOM     48  HG3 LYS     4      46.020  33.270  42.350  1.00  0.00            
ATOM     49  CD  LYS     4      44.950  33.430  44.080  1.00  0.00            
ATOM     50  HD2 LYS     4      45.200  34.460  44.300  1.00  0.00            
ATOM     51  HD3 LYS     4      43.920  33.230  44.400  1.00  0.00            
ATOM     52  CE  LYS     4      45.940  32.580  44.910  1.00  0.00            
ATOM     53  HE2 LYS     4      46.880  32.550  44.360  1.00  0.00            
ATOM     54  HE3 LYS     4      46.220  32.940  45.900  1.00  0.00            
ATOM     55  NZ  LYS     4      45.520  31.170  45.120  1.00  0.00            
ATOM     56  HZ1 LYS     4      45.820  30.730  45.980  1.00  0.00            
ATOM     57  HZ2 LYS     4      44.520  31.060  45.030  1.00  0.00            
ATOM     58  HZ3 LYS     4      45.950  30.610  44.400  1.00  0.00            
ATOM     59  C   LYS     4      42.900  34.740  39.700  1.00  0.00            
ATOM     60  O   LYS     4      42.040  35.300  40.420  1.00  0.00            
ATOM     61  N   GLY     5      42.910  34.870  38.390  1.00  0.00            
ATOM     62  H   GLY     5      43.800  34.710  37.940  1.00  0.00            
ATOM     63  CA  GLY     5      41.890  35.560  37.540  1.00  0.00            
ATOM     64  HA2 GLY     5      41.850  35.200  36.510  1.00  0.00            
ATOM     65  HA3 GLY     5      40.900  35.480  37.980  1.00  0.00            
ATOM     66  C   GLY     5      42.180  37.060  37.420  1.00  0.00            
ATOM     67  O   GLY     5      43.240  37.530  37.900  1.00  0.00            
ATOM     68  N   THR     6      41.240  37.840  36.840  1.00  0.00            
ATOM     69  H   THR     6      40.440  37.360  36.460  1.00  0.00            
ATOM     70  CA  THR     6      41.300  39.350  36.860  1.00  0.00            
ATOM     71  HA  THR     6      42.280  39.640  37.240  1.00  0.00            
ATOM     72  CB  THR     6      41.190  39.960  35.470  1.00  0.00            
ATOM     73  HB  THR     6      40.350  39.530  34.930  1.00  0.00            
ATOM     74  CG2 THR     6      41.090  41.450  35.500  1.00  0.00            
ATOM     75 1HG2 THR     6      40.100  41.830  35.730  1.00  0.00            
ATOM     76 2HG2 THR     6      41.820  41.850  36.200  1.00  0.00            
ATOM     77 3HG2 THR     6      41.390  41.880  34.540  1.00  0.00            
ATOM     78  OG1 THR     6      42.290  39.670  34.680  1.00  0.00            
ATOM     79  HG1 THR     6      42.560  38.780  34.930  1.00  0.00            
ATOM     80  C   THR     6      40.170  39.900  37.760  1.00  0.00            
ATOM     81  O   THR     6      38.980  39.720  37.510  1.00  0.00            
ATOM     82  N   ARG     7      40.520  40.340  38.990  1.00  0.00            
ATOM     83  H   ARG     7      41.500  40.570  39.060  1.00  0.00            
ATOM     84  CA  ARG     7      39.600  40.520  40.170  1.00  0.00            
ATOM     85  HA  ARG     7      38.870  39.710  40.180  1.00  0.00            
ATOM     86  CB  ARG     7      40.410  40.590  41.490  1.00  0.00            
ATOM     87  HB2 ARG     7      41.080  39.730  41.480  1.00  0.00            
ATOM     88  HB3 ARG     7      41.020  41.480  41.340  1.00  0.00            
ATOM     89  CG  ARG     7      39.690  40.600  42.850  1.00  0.00            
ATOM     90  HG2 ARG     7      38.810  41.200  42.650  1.00  0.00            
ATOM     91  HG3 ARG     7      39.550  39.560  43.170  1.00  0.00            
ATOM     92  CD  ARG     7      40.590  41.120  43.930  1.00  0.00            
ATOM     93  HD2 ARG     7      41.000  42.110  43.730  1.00  0.00            
ATOM     94  HD3 ARG     7      39.990  41.350  44.820  1.00  0.00            
ATOM     95  NE  ARG     7      41.690  40.220  44.260  1.00  0.00            
ATOM     96  HE  ARG     7      42.490  40.090  43.650  1.00  0.00            
ATOM     97  CZ  ARG     7      41.980  39.630  45.400  1.00  0.00            
ATOM     98  NH1 ARG     7      43.200  39.160  45.600  1.00  0.00            
ATOM     99 1HH1 ARG     7      43.930  39.240  44.910  1.00  0.00            
ATOM    100 2HH1 ARG     7      43.290  38.490  46.350  1.00  0.00            
ATOM    101  NH2 ARG     7      41.140  39.620  46.400  1.00  0.00            
ATOM    102 1HH2 ARG     7      40.150  39.670  46.230  1.00  0.00            
ATOM    103 2HH2 ARG     7      41.490  39.280  47.290  1.00  0.00            
ATOM    104  C   ARG     7      38.860  41.860  39.930  1.00  0.00            
ATOM    105  O   ARG     7      39.380  43.000  39.890  1.00  0.00            
ATOM    106  N   VAL     8      37.530  41.750  40.000  1.00  0.00            
ATOM    107  H   VAL     8      37.020  40.910  40.240  1.00  0.00            
ATOM    108  CA  VAL     8      36.640  42.920  39.930  1.00  0.00            
ATOM    109  HA  VAL     8      37.290  43.780  40.060  1.00  0.00            
ATOM    110  CB  VAL     8      35.940  42.940  38.490  1.00  0.00            
ATOM    111  HB  VAL     8      35.330  42.050  38.310  1.00  0.00            
ATOM    112  CG1 VAL     8      35.120  44.220  38.400  1.00  0.00            
ATOM    113 1HG1 VAL     8      34.470  44.180  37.520  1.00  0.00            
ATOM    114 2HG1 VAL     8      34.540  44.380  39.310  1.00  0.00            
ATOM    115 3HG1 VAL     8      35.790  45.080  38.410  1.00  0.00            
ATOM    116  CG2 VAL     8      37.100  43.040  37.450  1.00  0.00            
ATOM    117 1HG2 VAL     8      36.690  43.330  36.480  1.00  0.00            
ATOM    118 2HG2 VAL     8      37.820  43.760  37.840  1.00  0.00            
ATOM    119 3HG2 VAL     8      37.610  42.080  37.340  1.00  0.00            
ATOM    120  C   VAL     8      35.640  42.940  41.080  1.00  0.00            
ATOM    121  O   VAL     8      34.920  41.990  41.300  1.00  0.00            
ATOM    122  N   PHE     9      35.700  44.020  41.840  1.00  0.00            
ATOM    123  H   PHE     9      36.290  44.780  41.560  1.00  0.00            
ATOM    124  CA  PHE     9      34.950  44.180  43.060  1.00  0.00            
ATOM    125  HA  PHE     9      35.060  43.240  43.600  1.00  0.00            
ATOM    126  CB  PHE     9      35.650  45.220  43.920  1.00  0.00            
ATOM    127  HB2 PHE     9      35.670  46.210  43.450  1.00  0.00            
ATOM    128  HB3 PHE     9      35.030  45.370  44.810  1.00  0.00            
ATOM    129  CG  PHE     9      37.090  44.950  44.350  1.00  0.00            
ATOM    130  CD1 PHE     9      38.160  45.720  43.860  1.00  0.00            
ATOM    131  HD1 PHE     9      37.930  46.310  42.980  1.00  0.00            
ATOM    132  CE1 PHE     9      39.460  45.570  44.260  1.00  0.00            
ATOM    133  HE1 PHE     9      40.310  46.180  44.000  1.00  0.00            
ATOM    134  CZ  PHE     9      39.710  44.580  45.280  1.00  0.00            
ATOM    135  HZ  PHE     9      40.750  44.470  45.570  1.00  0.00            
ATOM    136  CE2 PHE     9      38.650  43.820  45.810  1.00  0.00            
ATOM    137  HE2 PHE     9      38.790  43.230  46.710  1.00  0.00            
ATOM    138  CD2 PHE     9      37.360  44.040  45.390  1.00  0.00            
ATOM    139  HD2 PHE     9      36.570  43.460  45.840  1.00  0.00            
ATOM    140  C   PHE     9      33.470  44.550  42.840  1.00  0.00            
ATOM    141  O   PHE     9      33.150  45.330  41.920  1.00  0.00            
ATOM    142  N   LYS    10      32.550  43.920  43.620  1.00  0.00            
ATOM    143  H   LYS    10      32.850  43.200  44.260  1.00  0.00            
ATOM    144  CA  LYS    10      31.130  43.880  43.350  1.00  0.00            
ATOM    145  HA  LYS    10      30.890  44.600  42.570  1.00  0.00            
ATOM    146  CB  LYS    10      30.740  42.510  42.740  1.00  0.00            
ATOM    147  HB2 LYS    10      31.450  42.180  41.990  1.00  0.00            
ATOM    148  HB3 LYS    10      30.930  41.760  43.510  1.00  0.00            
ATOM    149  CG  LYS    10      29.300  42.460  42.150  1.00  0.00            
ATOM    150  HG2 LYS    10      28.630  43.100  42.730  1.00  0.00            
ATOM    151  HG3 LYS    10      29.510  42.870  41.160  1.00  0.00            
ATOM    152  CD  LYS    10      28.770  41.060  41.910  1.00  0.00            
ATOM    153  HD2 LYS    10      28.100  41.050  41.050  1.00  0.00            
ATOM    154  HD3 LYS    10      29.580  40.410  41.610  1.00  0.00            
ATOM    155  CE  LYS    10      28.120  40.470  43.080  1.00  0.00            
ATOM    156  HE2 LYS    10      28.800  40.380  43.930  1.00  0.00            
ATOM    157  HE3 LYS    10      27.340  41.190  43.300  1.00  0.00            
ATOM    158  NZ  LYS    10      27.530  39.120  42.820  1.00  0.00            
ATOM    159  HZ1 LYS    10      26.970  39.100  41.980  1.00  0.00            
ATOM    160  HZ2 LYS    10      28.220  38.380  42.750  1.00  0.00            
ATOM    161  HZ3 LYS    10      27.050  38.700  43.600  1.00  0.00            
ATOM    162  C   LYS    10      30.320  44.210  44.610  1.00  0.00            
ATOM    163  O   LYS    10      30.630  43.790  45.660  1.00  0.00            
ATOM    164  N   LYS    11      29.290  45.030  44.490  1.00  0.00            
ATOM    165  H   LYS    11      29.140  45.490  43.600  1.00  0.00            
ATOM    166  CA  LYS    11      28.350  45.380  45.520  1.00  0.00            
ATOM    167  HA  LYS    11      28.320  44.460  46.100  1.00  0.00            
ATOM    168  CB  LYS    11      28.850  46.480  46.480  1.00  0.00            
ATOM    169  HB2 LYS    11      29.920  46.380  46.670  1.00  0.00            
ATOM    170  HB3 LYS    11      28.690  47.440  45.990  1.00  0.00            
ATOM    171  CG  LYS    11      28.120  46.500  47.870  1.00  0.00            
ATOM    172  HG2 LYS    11      27.050  46.540  47.690  1.00  0.00            
ATOM    173  HG3 LYS    11      28.420  45.560  48.330  1.00  0.00            
ATOM    174  CD  LYS    11      28.600  47.700  48.720  1.00  0.00            
ATOM    175  HD2 LYS    11      29.650  47.670  48.980  1.00  0.00            
ATOM    176  HD3 LYS    11      28.400  48.560  48.080  1.00  0.00            
ATOM    177  CE  LYS    11      27.780  47.860  50.050  1.00  0.00            
ATOM    178  HE2 LYS    11      26.720  47.640  49.900  1.00  0.00            
ATOM    179  HE3 LYS    11      28.090  47.110  50.780  1.00  0.00            
ATOM    180  NZ  LYS    11      27.880  49.160  50.650  1.00  0.00            
ATOM    181  HZ1 LYS    11      27.410  49.160  51.540  1.00  0.00            
ATOM    182  HZ2 LYS    11      28.840  49.450  50.770  1.00  0.00            
ATOM    183  HZ3 LYS    11      27.480  49.940  50.160  1.00  0.00            
ATOM    184  C   LYS    11      26.980  45.700  44.930  1.00  0.00            
ATOM    185  O   LYS    11      26.810  46.500  44.010  1.00  0.00            
ATOM    186  N   ALA    12      25.960  45.020  45.540  1.00  0.00            
ATOM    187  H   ALA    12      26.160  44.340  46.250  1.00  0.00            
ATOM    188  CA  ALA    12      24.620  45.120  45.090  1.00  0.00            
ATOM    189  HA  ALA    12      24.560  45.660  44.140  1.00  0.00            
ATOM    190  CB  ALA    12      24.290  43.700  44.650  1.00  0.00            
ATOM    191  HB1 ALA    12      24.780  43.410  43.720  1.00  0.00            
ATOM    192  HB2 ALA    12      24.560  42.970  45.410  1.00  0.00            
ATOM    193  HB3 ALA    12      23.210  43.700  44.510  1.00  0.00            
ATOM    194  C   ALA    12      23.770  45.820  46.140  1.00  0.00            
ATOM    195  O   ALA    12      24.140  45.970  47.320  1.00  0.00            
ATOM    196  N   SER    13      22.540  46.140  45.720  1.00  0.00            
ATOM    197  H   SER    13      22.320  45.920  44.760  1.00  0.00            
ATOM    198  CA  SER    13      21.580  46.970  46.460  1.00  0.00            
ATOM    199  HA  SER    13      22.110  47.650  47.120  1.00  0.00            
ATOM    200  CB  SER    13      20.890  47.780  45.430  1.00  0.00            
ATOM    201  HB2 SER    13      20.280  48.560  45.900  1.00  0.00            
ATOM    202  HB3 SER    13      21.590  48.400  44.870  1.00  0.00            
ATOM    203  OG  SER    13      20.000  47.070  44.650  1.00  0.00            
ATOM    204  HG  SER    13      19.090  47.170  44.920  1.00  0.00            
ATOM    205  C   SER    13      20.630  46.120  47.330  1.00  0.00            
ATOM    206  O   SER    13      20.540  44.930  47.050  1.00  0.00            
ATOM    207  N   PRO    14      20.070  46.610  48.450  1.00  0.00            
ATOM    208  CD  PRO    14      20.360  47.900  49.020  1.00  0.00            
ATOM    209  HD2 PRO    14      19.690  48.620  48.560  1.00  0.00            
ATOM    210  HD3 PRO    14      21.420  48.110  48.910  1.00  0.00            
ATOM    211  CG  PRO    14      20.040  47.810  50.510  1.00  0.00            
ATOM    212  HG2 PRO    14      19.720  48.790  50.890  1.00  0.00            
ATOM    213  HG3 PRO    14      20.890  47.310  50.960  1.00  0.00            
ATOM    214  CB  PRO    14      18.860  46.830  50.500  1.00  0.00            
ATOM    215  HB2 PRO    14      17.890  47.210  50.160  1.00  0.00            
ATOM    216  HB3 PRO    14      18.730  46.340  51.460  1.00  0.00            
ATOM    217  CA  PRO    14      19.220  45.850  49.350  1.00  0.00            
ATOM    218  HA  PRO    14      19.900  45.060  49.660  1.00  0.00            
ATOM    219  C   PRO    14      17.960  45.260  48.740  1.00  0.00            
ATOM    220  O   PRO    14      17.690  44.070  49.040  1.00  0.00            
ATOM    221  N   ASN    15      17.390  45.770  47.630  1.00  0.00            
ATOM    222  H   ASN    15      17.540  46.730  47.350  1.00  0.00            
ATOM    223  CA  ASN    15      16.420  45.060  46.840  1.00  0.00            
ATOM    224  HA  ASN    15      15.760  44.570  47.560  1.00  0.00            
ATOM    225  CB  ASN    15      15.460  46.070  46.120  1.00  0.00            
ATOM    226  HB2 ASN    15      14.590  45.480  45.820  1.00  0.00            
ATOM    227  HB3 ASN    15      15.110  46.830  46.810  1.00  0.00            
ATOM    228  CG  ASN    15      16.070  46.890  44.950  1.00  0.00            
ATOM    229  OD1 ASN    15      17.280  47.020  44.750  1.00  0.00            
ATOM    230  ND2 ASN    15      15.170  47.590  44.290  1.00  0.00            
ATOM    231 1HD2 ASN    15      15.460  48.180  43.530  1.00  0.00            
ATOM    232 2HD2 ASN    15      14.260  47.680  44.710  1.00  0.00            
ATOM    233  C   ASN    15      16.980  44.050  45.910  1.00  0.00            
ATOM    234  O   ASN    15      16.300  43.390  45.160  1.00  0.00            
ATOM    235  N   GLY    16      18.290  44.000  45.850  1.00  0.00            
ATOM    236  H   GLY    16      18.800  44.610  46.470  1.00  0.00            
ATOM    237  CA  GLY    16      19.050  43.180  44.910  1.00  0.00            
ATOM    238  HA2 GLY    16      20.070  43.510  45.090  1.00  0.00            
ATOM    239  HA3 GLY    16      18.890  42.140  45.180  1.00  0.00            
ATOM    240  C   GLY    16      18.720  43.370  43.380  1.00  0.00            
ATOM    241  O   GLY    16      18.910  42.460  42.680  1.00  0.00            
ATOM    242  N   LYS    17      18.070  44.460  42.930  1.00  0.00            
ATOM    243  H   LYS    17      17.690  45.090  43.620  1.00  0.00            
ATOM    244  CA  LYS    17      17.790  44.720  41.560  1.00  0.00            
ATOM    245  HA  LYS    17      17.660  43.780  41.020  1.00  0.00            
ATOM    246  CB  LYS    17      16.420  45.420  41.480  1.00  0.00            
ATOM    247  HB2 LYS    17      16.280  46.350  42.030  1.00  0.00            
ATOM    248  HB3 LYS    17      16.230  45.590  40.420  1.00  0.00            
ATOM    249  CG  LYS    17      15.340  44.430  41.870  1.00  0.00            
ATOM    250  HG2 LYS    17      15.570  43.510  41.330  1.00  0.00            
ATOM    251  HG3 LYS    17      15.480  44.120  42.900  1.00  0.00            
ATOM    252  CD  LYS    17      13.920  44.780  41.600  1.00  0.00            
ATOM    253  HD2 LYS    17      13.710  45.800  41.900  1.00  0.00            
ATOM    254  HD3 LYS    17      13.820  44.750  40.520  1.00  0.00            
ATOM    255  CE  LYS    17      12.800  43.920  42.160  1.00  0.00            
ATOM    256  HE2 LYS    17      12.900  43.760  43.230  1.00  0.00            
ATOM    257  HE3 LYS    17      11.880  44.490  42.040  1.00  0.00            
ATOM    258  NZ  LYS    17      12.760  42.600  41.520  1.00  0.00            
ATOM    259  HZ1 LYS    17      13.570  42.160  41.940  1.00  0.00            
ATOM    260  HZ2 LYS    17      11.970  42.030  41.810  1.00  0.00            
ATOM    261  HZ3 LYS    17      12.730  42.770  40.520  1.00  0.00            
ATOM    262  C   LYS    17      18.880  45.470  40.890  1.00  0.00            
ATOM    263  O   LYS    17      19.000  45.410  39.650  1.00  0.00            
ATOM    264  N   LEU    18      19.810  46.090  41.590  1.00  0.00            
ATOM    265  H   LEU    18      19.660  46.220  42.580  1.00  0.00            
ATOM    266  CA  LEU    18      20.940  46.790  41.070  1.00  0.00            
ATOM    267  HA  LEU    18      20.960  46.850  39.980  1.00  0.00            
ATOM    268  CB  LEU    18      20.760  48.360  41.340  1.00  0.00            
ATOM    269  HB2 LEU    18      19.740  48.560  41.010  1.00  0.00            
ATOM    270  HB3 LEU    18      20.760  48.490  42.420  1.00  0.00            
ATOM    271  CG  LEU    18      21.610  49.340  40.540  1.00  0.00            
ATOM    272  HG  LEU    18      22.040  48.780  39.710  1.00  0.00            
ATOM    273  CD1 LEU    18      20.710  50.480  40.090  1.00  0.00            
ATOM    274 1HD1 LEU    18      21.360  51.210  39.600  1.00  0.00            
ATOM    275 2HD1 LEU    18      20.060  50.100  39.310  1.00  0.00            
ATOM    276 3HD1 LEU    18      20.120  50.830  40.940  1.00  0.00            
ATOM    277  CD2 LEU    18      22.720  49.950  41.330  1.00  0.00            
ATOM    278 1HD2 LEU    18      22.340  50.530  42.170  1.00  0.00            
ATOM    279 2HD2 LEU    18      23.350  49.160  41.720  1.00  0.00            
ATOM    280 3HD2 LEU    18      23.300  50.500  40.590  1.00  0.00            
ATOM    281  C   LEU    18      22.280  46.310  41.620  1.00  0.00            
ATOM    282  O   LEU    18      22.450  46.030  42.810  1.00  0.00            
ATOM    283  N   THR    19      23.300  46.420  40.800  1.00  0.00            
ATOM    284  H   THR    19      23.030  46.940  39.980  1.00  0.00            
ATOM    285  CA  THR    19      24.710  46.000  41.000  1.00  0.00            
ATOM    286  HA  THR    19      24.960  45.970  42.060  1.00  0.00            
ATOM    287  CB  THR    19      25.010  44.670  40.400  1.00  0.00            
ATOM    288  HB  THR    19      24.870  44.780  39.320  1.00  0.00            
ATOM    289  CG2 THR    19      26.440  44.120  40.570  1.00  0.00            
ATOM    290 1HG2 THR    19      27.120  44.840  40.100  1.00  0.00            
ATOM    291 2HG2 THR    19      26.640  43.940  41.620  1.00  0.00            
ATOM    292 3HG2 THR    19      26.520  43.200  40.000  1.00  0.00            
ATOM    293  OG1 THR    19      24.110  43.740  40.910  1.00  0.00            
ATOM    294  HG1 THR    19      23.520  43.390  40.230  1.00  0.00            
ATOM    295  C   THR    19      25.630  47.070  40.410  1.00  0.00            
ATOM    296  O   THR    19      25.450  47.430  39.280  1.00  0.00            
ATOM    297  N   VAL    20      26.630  47.600  41.140  1.00  0.00            
ATOM    298  H   VAL    20      26.690  47.360  42.120  1.00  0.00            
ATOM    299  CA  VAL    20      27.850  48.240  40.570  1.00  0.00            
ATOM    300  HA  VAL    20      27.610  48.400  39.520  1.00  0.00            
ATOM    301  CB  VAL    20      27.870  49.630  41.230  1.00  0.00            
ATOM    302  HB  VAL    20      27.620  49.520  42.290  1.00  0.00            
ATOM    303  CG1 VAL    20      29.140  50.410  41.120  1.00  0.00            
ATOM    304 1HG1 VAL    20      29.560  50.320  40.120  1.00  0.00            
ATOM    305 2HG1 VAL    20      29.020  51.430  41.460  1.00  0.00            
ATOM    306 3HG1 VAL    20      29.880  50.010  41.810  1.00  0.00            
ATOM    307  CG2 VAL    20      26.710  50.400  40.680  1.00  0.00            
ATOM    308 1HG2 VAL    20      26.770  50.550  39.600  1.00  0.00            
ATOM    309 2HG2 VAL    20      25.810  49.820  40.910  1.00  0.00            
ATOM    310 3HG2 VAL    20      26.650  51.410  41.100  1.00  0.00            
ATOM    311  C   VAL    20      29.150  47.370  40.720  1.00  0.00            
ATOM    312  O   VAL    20      29.270  46.590  41.640  1.00  0.00            
ATOM    313  N   TYR    21      30.170  47.620  39.850  1.00  0.00            
ATOM    314  H   TYR    21      29.800  48.240  39.140  1.00  0.00            
ATOM    315  CA  TYR    21      31.360  46.830  39.550  1.00  0.00            
ATOM    316  HA  TYR    21      31.540  46.150  40.390  1.00  0.00            
ATOM    317  CB  TYR    21      31.310  46.000  38.260  1.00  0.00            
ATOM    318  HB2 TYR    21      31.160  46.610  37.370  1.00  0.00            
ATOM    319  HB3 TYR    21      32.300  45.640  37.990  1.00  0.00            
ATOM    320  CG  TYR    21      30.280  44.850  38.190  1.00  0.00            
ATOM    321  CD1 TYR    21      28.930  45.170  37.980  1.00  0.00            
ATOM    322  HD1 TYR    21      28.720  46.220  37.830  1.00  0.00            
ATOM    323  CE1 TYR    21      27.980  44.130  37.870  1.00  0.00            
ATOM    324  HE1 TYR    21      26.930  44.320  37.710  1.00  0.00            
ATOM    325  CZ  TYR    21      28.400  42.790  38.030  1.00  0.00            
ATOM    326  OH  TYR    21      27.480  41.910  38.270  1.00  0.00            
ATOM    327  HH  TYR    21      27.660  41.100  37.800  1.00  0.00            
ATOM    328  CE2 TYR    21      29.750  42.410  38.350  1.00  0.00            
ATOM    329  HE2 TYR    21      30.120  41.430  38.630  1.00  0.00            
ATOM    330  CD2 TYR    21      30.700  43.510  38.290  1.00  0.00            
ATOM    331  HD2 TYR    21      31.740  43.320  38.530  1.00  0.00            
ATOM    332  C   TYR    21      32.590  47.790  39.430  1.00  0.00            
ATOM    333  O   TYR    21      32.630  48.570  38.500  1.00  0.00            
ATOM    334  N   LEU    22      33.670  47.570  40.230  1.00  0.00            
ATOM    335  H   LEU    22      33.610  46.850  40.940  1.00  0.00            
ATOM    336  CA  LEU    22      34.850  48.470  40.280  1.00  0.00            
ATOM    337  HA  LEU    22      34.770  49.150  39.440  1.00  0.00            
ATOM    338  CB  LEU    22      34.930  49.270  41.600  1.00  0.00            
ATOM    339  HB2 LEU    22      34.970  48.470  42.330  1.00  0.00            
ATOM    340  HB3 LEU    22      35.880  49.800  41.700  1.00  0.00            
ATOM    341  CG  LEU    22      33.690  50.200  41.900  1.00  0.00            
ATOM    342  HG  LEU    22      32.740  49.670  41.850  1.00  0.00            
ATOM    343  CD1 LEU    22      33.800  50.860  43.290  1.00  0.00            
ATOM    344 1HD1 LEU    22      34.720  51.330  43.610  1.00  0.00            
ATOM    345 2HD1 LEU    22      33.000  51.600  43.390  1.00  0.00            
ATOM    346 3HD1 LEU    22      33.670  50.050  44.020  1.00  0.00            
ATOM    347  CD2 LEU    22      33.550  51.420  40.890  1.00  0.00            
ATOM    348 1HD2 LEU    22      34.280  52.210  41.060  1.00  0.00            
ATOM    349 2HD2 LEU    22      33.440  51.130  39.840  1.00  0.00            
ATOM    350 3HD2 LEU    22      32.630  51.980  41.060  1.00  0.00            
ATOM    351  C   LEU    22      36.220  47.660  40.120  1.00  0.00            
ATOM    352  O   LEU    22      36.360  46.630  40.770  1.00  0.00            
ATOM    353  N   GLY    23      37.160  48.170  39.290  1.00  0.00            
ATOM    354  H   GLY    23      37.050  49.070  38.850  1.00  0.00            
ATOM    355  CA  GLY    23      38.470  47.590  39.270  1.00  0.00            
ATOM    356  HA2 GLY    23      38.430  46.500  39.170  1.00  0.00            
ATOM    357  HA3 GLY    23      38.980  48.070  38.440  1.00  0.00            
ATOM    358  C   GLY    23      39.210  47.920  40.580  1.00  0.00            
ATOM    359  O   GLY    23      40.240  47.290  40.770  1.00  0.00            
ATOM    360  N   LYS    24      38.900  48.990  41.280  1.00  0.00            
ATOM    361  H   LYS    24      38.220  49.550  40.800  1.00  0.00            
ATOM    362  CA  LYS    24      39.710  49.740  42.330  1.00  0.00            
ATOM    363  HA  LYS    24      40.420  48.970  42.640  1.00  0.00            
ATOM    364  CB  LYS    24      40.470  50.930  41.800  1.00  0.00            
ATOM    365  HB2 LYS    24      39.800  51.730  41.470  1.00  0.00            
ATOM    366  HB3 LYS    24      41.010  51.270  42.690  1.00  0.00            
ATOM    367  CG  LYS    24      41.460  50.610  40.600  1.00  0.00            
ATOM    368  HG2 LYS    24      42.220  49.980  41.050  1.00  0.00            
ATOM    369  HG3 LYS    24      40.930  50.110  39.790  1.00  0.00            
ATOM    370  CD  LYS    24      42.060  51.910  39.950  1.00  0.00            
ATOM    371  HD2 LYS    24      42.750  51.550  39.190  1.00  0.00            
ATOM    372  HD3 LYS    24      41.250  52.580  39.670  1.00  0.00            
ATOM    373  CE  LYS    24      42.890  52.650  41.080  1.00  0.00            
ATOM    374  HE2 LYS    24      42.290  53.140  41.840  1.00  0.00            
ATOM    375  HE3 LYS    24      43.560  51.970  41.600  1.00  0.00            
ATOM    376  NZ  LYS    24      43.630  53.680  40.390  1.00  0.00            
ATOM    377  HZ1 LYS    24      43.150  54.380  39.840  1.00  0.00            
ATOM    378  HZ2 LYS    24      44.160  54.270  41.010  1.00  0.00            
ATOM    379  HZ3 LYS    24      44.310  53.290  39.760  1.00  0.00            
ATOM    380  C   LYS    24      38.930  49.990  43.630  1.00  0.00            
ATOM    381  O   LYS    24      37.730  50.000  43.620  1.00  0.00            
ATOM    382  N   ARG    25      39.650  50.230  44.720  1.00  0.00            
ATOM    383  H   ARG    25      40.590  49.880  44.620  1.00  0.00            
ATOM    384  CA  ARG    25      39.130  50.720  46.080  1.00  0.00            
ATOM    385  HA  ARG    25      38.110  51.070  45.960  1.00  0.00            
ATOM    386  CB  ARG    25      39.150  49.540  47.000  1.00  0.00            
ATOM    387  HB2 ARG    25      40.150  49.250  47.320  1.00  0.00            
ATOM    388  HB3 ARG    25      38.600  49.780  47.910  1.00  0.00            
ATOM    389  CG  ARG    25      38.440  48.270  46.440  1.00  0.00            
ATOM    390  HG2 ARG    25      37.530  48.630  45.950  1.00  0.00            
ATOM    391  HG3 ARG    25      39.220  47.840  45.810  1.00  0.00            
ATOM    392  CD  ARG    25      38.000  47.320  47.490  1.00  0.00            
ATOM    393  HD2 ARG    25      37.370  47.870  48.200  1.00  0.00            
ATOM    394  HD3 ARG    25      37.370  46.530  47.080  1.00  0.00            
ATOM    395  NE  ARG    25      39.090  46.700  48.260  1.00  0.00            
ATOM    396  HE  ARG    25      40.030  47.010  48.060  1.00  0.00            
ATOM    397  CZ  ARG    25      39.040  45.770  49.200  1.00  0.00            
ATOM    398  NH1 ARG    25      37.930  45.220  49.660  1.00  0.00            
ATOM    399 1HH1 ARG    25      37.000  45.570  49.520  1.00  0.00            
ATOM    400 2HH1 ARG    25      37.990  44.560  50.420  1.00  0.00            
ATOM    401  NH2 ARG    25      40.200  45.470  49.720  1.00  0.00            
ATOM    402 1HH2 ARG    25      41.010  45.770  49.190  1.00  0.00            
ATOM    403 2HH2 ARG    25      40.220  44.770  50.440  1.00  0.00            
ATOM    404  C   ARG    25      39.960  51.850  46.650  1.00  0.00            
ATOM    405  O   ARG    25      39.350  52.710  47.320  1.00  0.00            
ATOM    406  N   ASP    26      41.270  51.730  46.460  1.00  0.00            
ATOM    407  H   ASP    26      41.680  50.970  45.930  1.00  0.00            
ATOM    408  CA  ASP    26      42.340  52.640  46.830  1.00  0.00            
ATOM    409  HA  ASP    26      41.980  53.330  47.600  1.00  0.00            
ATOM    410  CB  ASP    26      43.450  51.830  47.410  1.00  0.00            
ATOM    411  HB2 ASP    26      43.770  51.140  46.630  1.00  0.00            
ATOM    412  HB3 ASP    26      44.310  52.470  47.620  1.00  0.00            
ATOM    413  CG  ASP    26      43.130  51.140  48.750  1.00  0.00            
ATOM    414  OD1 ASP    26      42.270  51.710  49.440  1.00  0.00            
ATOM    415  OD2 ASP    26      43.780  50.130  49.100  1.00  0.00            
ATOM    416  C   ASP    26      42.830  53.510  45.630  1.00  0.00            
ATOM    417  O   ASP    26      43.310  52.870  44.670  1.00  0.00            
ATOM    418  N   PHE    27      42.850  54.840  45.740  1.00  0.00            
ATOM    419  H   PHE    27      42.750  55.210  46.680  1.00  0.00            
ATOM    420  CA  PHE    27      43.110  55.790  44.680  1.00  0.00            
ATOM    421  HA  PHE    27      43.460  55.220  43.820  1.00  0.00            
ATOM    422  CB  PHE    27      41.790  56.470  44.270  1.00  0.00            
ATOM    423  HB2 PHE    27      41.310  57.020  45.080  1.00  0.00            
ATOM    424  HB3 PHE    27      42.090  57.310  43.630  1.00  0.00            
ATOM    425  CG  PHE    27      40.770  55.560  43.590  1.00  0.00            
ATOM    426  CD1 PHE    27      40.020  54.680  44.320  1.00  0.00            
ATOM    427  HD1 PHE    27      40.020  54.660  45.400  1.00  0.00            
ATOM    428  CE1 PHE    27      39.160  53.830  43.680  1.00  0.00            
ATOM    429  HE1 PHE    27      38.290  53.380  44.130  1.00  0.00            
ATOM    430  CZ  PHE    27      38.960  53.870  42.290  1.00  0.00            
ATOM    431  HZ  PHE    27      38.220  53.240  41.820  1.00  0.00            
ATOM    432  CE2 PHE    27      39.860  54.640  41.520  1.00  0.00            
ATOM    433  HE2 PHE    27      39.800  54.670  40.440  1.00  0.00            
ATOM    434  CD2 PHE    27      40.840  55.420  42.200  1.00  0.00            
ATOM    435  HD2 PHE    27      41.630  55.990  41.730  1.00  0.00            
ATOM    436  C   PHE    27      44.170  56.860  45.110  1.00  0.00            
ATOM    437  O   PHE    27      44.290  57.140  46.300  1.00  0.00            
ATOM    438  N   VAL    28      45.030  57.230  44.160  1.00  0.00            
ATOM    439  H   VAL    28      44.840  56.800  43.270  1.00  0.00            
ATOM    440  CA  VAL    28      46.240  57.950  44.390  1.00  0.00            
ATOM    441  HA  VAL    28      46.400  58.000  45.470  1.00  0.00            
ATOM    442  CB  VAL    28      47.540  57.250  44.020  1.00  0.00            
ATOM    443  HB  VAL    28      47.590  57.120  42.940  1.00  0.00            
ATOM    444  CG1 VAL    28      48.840  58.000  44.380  1.00  0.00            
ATOM    445 1HG1 VAL    28      49.050  57.860  45.440  1.00  0.00            
ATOM    446 2HG1 VAL    28      49.600  57.510  43.770  1.00  0.00            
ATOM    447 3HG1 VAL    28      48.840  59.050  44.100  1.00  0.00            
ATOM    448  CG2 VAL    28      47.600  55.910  44.760  1.00  0.00            
ATOM    449 1HG2 VAL    28      46.780  55.280  44.400  1.00  0.00            
ATOM    450 2HG2 VAL    28      48.540  55.390  44.600  1.00  0.00            
ATOM    451 3HG2 VAL    28      47.630  56.140  45.830  1.00  0.00            
ATOM    452  C   VAL    28      46.100  59.380  43.820  1.00  0.00            
ATOM    453  O   VAL    28      45.360  59.620  42.810  1.00  0.00            
ATOM    454  N   ASP    29      46.800  60.340  44.420  1.00  0.00            
ATOM    455  H   ASP    29      47.310  60.090  45.250  1.00  0.00            
ATOM    456  CA  ASP    29      46.610  61.710  44.170  1.00  0.00            
ATOM    457  HA  ASP    29      46.140  61.870  43.200  1.00  0.00            
ATOM    458  CB  ASP    29      45.810  62.330  45.300  1.00  0.00            
ATOM    459  HB2 ASP    29      44.920  61.710  45.410  1.00  0.00            
ATOM    460  HB3 ASP    29      46.390  62.270  46.220  1.00  0.00            
ATOM    461  CG  ASP    29      45.280  63.760  45.060  1.00  0.00            
ATOM    462  OD1 ASP    29      45.900  64.510  44.190  1.00  0.00            
ATOM    463  OD2 ASP    29      44.440  64.180  45.800  1.00  0.00            
ATOM    464  C   ASP    29      48.010  62.420  44.010  1.00  0.00            
ATOM    465  O   ASP    29      48.840  62.430  44.940  1.00  0.00            
ATOM    466  N   HIE    30      48.380  62.930  42.820  1.00  0.00            
ATOM    467  H   HIE    30      47.750  62.870  42.030  1.00  0.00            
ATOM    468  CA  HIE    30      49.600  63.720  42.610  1.00  0.00            
ATOM    469  HA  HIE    30      49.910  64.210  43.540  1.00  0.00            
ATOM    470  CB  HIE    30      50.740  62.830  42.070  1.00  0.00            
ATOM    471  HB2 HIE    30      51.100  62.240  42.910  1.00  0.00            
ATOM    472  HB3 HIE    30      50.220  62.160  41.380  1.00  0.00            
ATOM    473  CG  HIE    30      51.850  63.360  41.290  1.00  0.00            
ATOM    474  ND1 HIE    30      51.860  63.750  39.940  1.00  0.00            
ATOM    475  CE1 HIE    30      52.910  64.560  39.770  1.00  0.00            
ATOM    476  HE1 HIE    30      53.310  64.860  38.810  1.00  0.00            
ATOM    477  NE2 HIE    30      53.620  64.630  40.880  1.00  0.00            
ATOM    478  HE2 HIE    30      54.550  65.010  40.940  1.00  0.00            
ATOM    479  CD2 HIE    30      52.940  63.930  41.940  1.00  0.00            
ATOM    480  HD2 HIE    30      53.140  63.890  43.000  1.00  0.00            
ATOM    481  C   HIE    30      49.310  64.820  41.520  1.00  0.00            
ATOM    482  O   HIE    30      48.300  64.830  40.780  1.00  0.00            
ATOM    483  N   ILE    31      50.120  65.900  41.470  1.00  0.00            
ATOM    484  H   ILE    31      50.930  65.830  42.080  1.00  0.00            
ATOM    485  CA  ILE    31      49.780  67.090  40.670  1.00  0.00            
ATOM    486  HA  ILE    31      48.770  67.380  40.960  1.00  0.00            
ATOM    487  CB  ILE    31      50.740  68.250  41.040  1.00  0.00            
ATOM    488  HB  ILE    31      50.580  68.330  42.120  1.00  0.00            
ATOM    489  CG2 ILE    31      52.240  67.930  40.710  1.00  0.00            
ATOM    490 1HG2 ILE    31      52.470  67.000  41.230  1.00  0.00            
ATOM    491 2HG2 ILE    31      52.380  67.730  39.640  1.00  0.00            
ATOM    492 3HG2 ILE    31      52.920  68.760  40.880  1.00  0.00            
ATOM    493  CG1 ILE    31      50.370  69.560  40.400  1.00  0.00            
ATOM    494 2HG1 ILE    31      50.600  69.570  39.340  1.00  0.00            
ATOM    495 3HG1 ILE    31      49.280  69.500  40.380  1.00  0.00            
ATOM    496  CD1 ILE    31      50.880  70.820  41.120  1.00  0.00            
ATOM    497 1HD1 ILE    31      51.750  70.590  41.740  1.00  0.00            
ATOM    498 2HD1 ILE    31      51.210  71.520  40.350  1.00  0.00            
ATOM    499 3HD1 ILE    31      50.110  71.300  41.730  1.00  0.00            
ATOM    500  C   ILE    31      49.660  66.870  39.090  1.00  0.00            
ATOM    501  O   ILE    31      48.800  67.540  38.480  1.00  0.00            
ATOM    502  N   ASP    32      50.380  65.890  38.390  1.00  0.00            
ATOM    503  H   ASP    32      51.050  65.300  38.860  1.00  0.00            
ATOM    504  CA  ASP    32      50.090  65.550  37.040  1.00  0.00            
ATOM    505  HA  ASP    32      49.880  66.400  36.390  1.00  0.00            
ATOM    506  CB  ASP    32      51.300  64.800  36.510  1.00  0.00            
ATOM    507  HB2 ASP    32      51.490  64.050  37.270  1.00  0.00            
ATOM    508  HB3 ASP    32      51.040  64.180  35.650  1.00  0.00            
ATOM    509  CG  ASP    32      52.560  65.560  36.210  1.00  0.00            
ATOM    510  OD1 ASP    32      52.580  66.770  36.050  1.00  0.00            
ATOM    511  OD2 ASP    32      53.650  64.990  36.160  1.00  0.00            
ATOM    512  C   ASP    32      48.860  64.610  36.930  1.00  0.00            
ATOM    513  O   ASP    32      48.460  64.460  35.790  1.00  0.00            
ATOM    514  N   LEU    33      48.330  63.900  37.990  1.00  0.00            
ATOM    515  H   LEU    33      48.870  63.920  38.850  1.00  0.00            
ATOM    516  CA  LEU    33      47.310  62.890  37.920  1.00  0.00            
ATOM    517  HA  LEU    33      46.550  63.290  37.250  1.00  0.00            
ATOM    518  CB  LEU    33      47.790  61.530  37.340  1.00  0.00            
ATOM    519  HB2 LEU    33      48.100  61.710  36.310  1.00  0.00            
ATOM    520  HB3 LEU    33      48.660  61.300  37.950  1.00  0.00            
ATOM    521  CG  LEU    33      46.850  60.310  37.430  1.00  0.00            
ATOM    522  HG  LEU    33      46.630  60.010  38.450  1.00  0.00            
ATOM    523  CD1 LEU    33      45.550  60.740  36.800  1.00  0.00            
ATOM    524 1HD1 LEU    33      45.770  61.340  35.920  1.00  0.00            
ATOM    525 2HD1 LEU    33      45.060  59.850  36.410  1.00  0.00            
ATOM    526 3HD1 LEU    33      44.930  61.320  37.470  1.00  0.00            
ATOM    527  CD2 LEU    33      47.410  59.110  36.670  1.00  0.00            
ATOM    528 1HD2 LEU    33      46.710  58.280  36.740  1.00  0.00            
ATOM    529 2HD2 LEU    33      47.620  59.430  35.640  1.00  0.00            
ATOM    530 3HD2 LEU    33      48.330  58.780  37.140  1.00  0.00            
ATOM    531  C   LEU    33      46.620  62.660  39.270  1.00  0.00            
ATOM    532  O   LEU    33      47.260  62.020  40.110  1.00  0.00            
ATOM    533  N   VAL    34      45.370  63.070  39.560  1.00  0.00            
ATOM    534  H   VAL    34      44.910  63.680  38.900  1.00  0.00            
ATOM    535  CA  VAL    34      44.460  62.500  40.570  1.00  0.00            
ATOM    536  HA  VAL    34      45.030  62.060  41.390  1.00  0.00            
ATOM    537  CB  VAL    34      43.660  63.600  41.330  1.00  0.00            
ATOM    538  HB  VAL    34      44.450  64.090  41.910  1.00  0.00            
ATOM    539  CG1 VAL    34      43.050  64.710  40.350  1.00  0.00            
ATOM    540 1HG1 VAL    34      42.250  64.270  39.750  1.00  0.00            
ATOM    541 2HG1 VAL    34      42.680  65.590  40.880  1.00  0.00            
ATOM    542 3HG1 VAL    34      43.820  65.050  39.650  1.00  0.00            
ATOM    543  CG2 VAL    34      42.510  63.220  42.310  1.00  0.00            
ATOM    544 1HG2 VAL    34      42.260  64.130  42.850  1.00  0.00            
ATOM    545 2HG2 VAL    34      41.580  62.860  41.850  1.00  0.00            
ATOM    546 3HG2 VAL    34      42.890  62.450  42.980  1.00  0.00            
ATOM    547  C   VAL    34      43.610  61.350  39.990  1.00  0.00            
ATOM    548  O   VAL    34      42.880  61.550  39.010  1.00  0.00            
ATOM    549  N   GLU    35      43.950  60.090  40.410  1.00  0.00            
ATOM    550  H   GLU    35      44.480  59.900  41.250  1.00  0.00            
ATOM    551  CA  GLU    35      43.560  58.860  39.560  1.00  0.00            
ATOM    552  HA  GLU    35      44.000  58.980  38.580  1.00  0.00            
ATOM    553  CB  GLU    35      44.150  57.580  40.250  1.00  0.00            
ATOM    554  HB2 GLU    35      43.730  57.390  41.240  1.00  0.00            
ATOM    555  HB3 GLU    35      43.760  56.780  39.630  1.00  0.00            
ATOM    556  CG  GLU    35      45.700  57.320  40.260  1.00  0.00            
ATOM    557  HG2 GLU    35      46.150  57.600  39.300  1.00  0.00            
ATOM    558  HG3 GLU    35      46.230  57.920  41.000  1.00  0.00            
ATOM    559  CD  GLU    35      45.970  55.900  40.710  1.00  0.00            
ATOM    560  OE1 GLU    35      45.390  55.440  41.690  1.00  0.00            
ATOM    561  OE2 GLU    35      46.690  55.190  39.990  1.00  0.00            
ATOM    562  C   GLU    35      41.970  58.870  39.350  1.00  0.00            
ATOM    563  O   GLU    35      41.250  58.960  40.370  1.00  0.00            
ATOM    564  N   PRO    36      41.490  58.830  38.110  1.00  0.00            
ATOM    565  CD  PRO    36      42.270  58.830  36.920  1.00  0.00            
ATOM    566  HD2 PRO    36      43.180  58.230  36.980  1.00  0.00            
ATOM    567  HD3 PRO    36      42.680  59.810  36.690  1.00  0.00            
ATOM    568  CG  PRO    36      41.280  58.290  35.900  1.00  0.00            
ATOM    569  HG2 PRO    36      41.280  57.220  36.140  1.00  0.00            
ATOM    570  HG3 PRO    36      41.620  58.660  34.930  1.00  0.00            
ATOM    571  CB  PRO    36      39.940  58.850  36.350  1.00  0.00            
ATOM    572  HB2 PRO    36      39.140  58.160  36.060  1.00  0.00            
ATOM    573  HB3 PRO    36      39.800  59.860  35.980  1.00  0.00            
ATOM    574  CA  PRO    36      40.050  58.880  37.860  1.00  0.00            
ATOM    575  HA  PRO    36      39.600  59.710  38.400  1.00  0.00            
ATOM    576  C   PRO    36      39.450  57.550  38.380  1.00  0.00            
ATOM    577  O   PRO    36      40.170  56.590  38.650  1.00  0.00            
ATOM    578  N   VAL    37      38.140  57.690  38.680  1.00  0.00            
ATOM    579  H   VAL    37      37.620  58.490  38.380  1.00  0.00            
ATOM    580  CA  VAL    37      37.450  56.540  39.280  1.00  0.00            
ATOM    581  HA  VAL    37      38.170  55.790  39.620  1.00  0.00            
ATOM    582  CB  VAL    37      36.630  57.060  40.490  1.00  0.00            
ATOM    583  HB  VAL    37      36.070  57.940  40.170  1.00  0.00            
ATOM    584  CG1 VAL    37      35.690  56.060  41.090  1.00  0.00            
ATOM    585 1HG1 VAL    37      36.330  55.250  41.450  1.00  0.00            
ATOM    586 2HG1 VAL    37      35.210  56.720  41.810  1.00  0.00            
ATOM    587 3HG1 VAL    37      34.960  55.780  40.330  1.00  0.00            
ATOM    588  CG2 VAL    37      37.600  57.430  41.590  1.00  0.00            
ATOM    589 1HG2 VAL    37      38.280  58.190  41.200  1.00  0.00            
ATOM    590 2HG2 VAL    37      37.130  57.770  42.510  1.00  0.00            
ATOM    591 3HG2 VAL    37      38.200  56.550  41.850  1.00  0.00            
ATOM    592  C   VAL    37      36.400  56.000  38.250  1.00  0.00            
ATOM    593  O   VAL    37      35.510  56.700  37.860  1.00  0.00            
ATOM    594  N   ASP    38      36.510  54.700  37.970  1.00  0.00            
ATOM    595  H   ASP    38      37.200  54.200  38.520  1.00  0.00            
ATOM    596  CA  ASP    38      35.730  53.900  36.980  1.00  0.00            
ATOM    597  HA  ASP    38      35.070  54.590  36.440  1.00  0.00            
ATOM    598  CB  ASP    38      36.660  53.510  35.740  1.00  0.00            
ATOM    599  HB2 ASP    38      37.270  52.700  36.140  1.00  0.00            
ATOM    600  HB3 ASP    38      36.030  53.100  34.940  1.00  0.00            
ATOM    601  CG  ASP    38      37.710  54.440  35.200  1.00  0.00            
ATOM    602  OD1 ASP    38      37.430  55.130  34.140  1.00  0.00            
ATOM    603  OD2 ASP    38      38.820  54.680  35.840  1.00  0.00            
ATOM    604  C   ASP    38      34.840  52.730  37.410  1.00  0.00            
ATOM    605  O   ASP    38      35.350  51.870  38.150  1.00  0.00            
ATOM    606  N   GLY    39      33.640  52.530  36.830  1.00  0.00            
ATOM    607  H   GLY    39      33.190  53.230  36.260  1.00  0.00            
ATOM    608  CA  GLY    39      33.000  51.200  36.950  1.00  0.00            
ATOM    609  HA2 GLY    39      33.720  50.400  36.800  1.00  0.00            
ATOM    610  HA3 GLY    39      32.460  51.040  37.890  1.00  0.00            
ATOM    611  C   GLY    39      31.900  50.980  35.910  1.00  0.00            
ATOM    612  O   GLY    39      31.760  51.690  34.960  1.00  0.00            
ATOM    613  N   VAL    40      31.140  49.920  36.160  1.00  0.00            
ATOM    614  H   VAL    40      31.270  49.350  36.980  1.00  0.00            
ATOM    615  CA  VAL    40      30.010  49.490  35.380  1.00  0.00            
ATOM    616  HA  VAL    40      29.820  50.290  34.660  1.00  0.00            
ATOM    617  CB  VAL    40      30.280  48.160  34.610  1.00  0.00            
ATOM    618  HB  VAL    40      30.560  47.420  35.360  1.00  0.00            
ATOM    619  CG1 VAL    40      29.170  47.660  33.700  1.00  0.00            
ATOM    620 1HG1 VAL    40      28.310  47.450  34.340  1.00  0.00            
ATOM    621 2HG1 VAL    40      28.910  48.420  32.960  1.00  0.00            
ATOM    622 3HG1 VAL    40      29.500  46.730  33.240  1.00  0.00            
ATOM    623  CG2 VAL    40      31.550  48.420  33.720  1.00  0.00            
ATOM    624 1HG2 VAL    40      31.350  49.230  33.010  1.00  0.00            
ATOM    625 2HG2 VAL    40      32.460  48.590  34.290  1.00  0.00            
ATOM    626 3HG2 VAL    40      31.730  47.530  33.130  1.00  0.00            
ATOM    627  C   VAL    40      28.790  49.450  36.230  1.00  0.00            
ATOM    628  O   VAL    40      28.910  48.920  37.340  1.00  0.00            
ATOM    629  N   VAL    41      27.590  49.800  35.700  1.00  0.00            
ATOM    630  H   VAL    41      27.540  50.050  34.720  1.00  0.00            
ATOM    631  CA  VAL    41      26.300  49.610  36.450  1.00  0.00            
ATOM    632  HA  VAL    41      26.530  49.050  37.360  1.00  0.00            
ATOM    633  CB  VAL    41      25.610  50.950  36.810  1.00  0.00            
ATOM    634  HB  VAL    41      26.220  51.520  37.510  1.00  0.00            
ATOM    635  CG1 VAL    41      25.270  51.930  35.650  1.00  0.00            
ATOM    636 1HG1 VAL    41      24.970  52.920  36.000  1.00  0.00            
ATOM    637 2HG1 VAL    41      26.150  51.980  35.010  1.00  0.00            
ATOM    638 3HG1 VAL    41      24.480  51.530  35.030  1.00  0.00            
ATOM    639  CG2 VAL    41      24.260  50.780  37.470  1.00  0.00            
ATOM    640 1HG2 VAL    41      23.850  51.720  37.840  1.00  0.00            
ATOM    641 2HG2 VAL    41      23.570  50.260  36.820  1.00  0.00            
ATOM    642 3HG2 VAL    41      24.470  50.230  38.390  1.00  0.00            
ATOM    643  C   VAL    41      25.370  48.710  35.700  1.00  0.00            
ATOM    644  O   VAL    41      25.250  48.770  34.510  1.00  0.00            
ATOM    645  N   LEU    42      24.720  47.730  36.390  1.00  0.00            
ATOM    646  H   LEU    42      24.790  47.790  37.400  1.00  0.00            
ATOM    647  CA  LEU    42      23.910  46.580  35.910  1.00  0.00            
ATOM    648  HA  LEU    42      23.690  46.670  34.850  1.00  0.00            
ATOM    649  CB  LEU    42      24.700  45.230  36.170  1.00  0.00            
ATOM    650  HB2 LEU    42      25.650  45.240  35.630  1.00  0.00            
ATOM    651  HB3 LEU    42      24.900  45.320  37.230  1.00  0.00            
ATOM    652  CG  LEU    42      23.970  44.020  35.850  1.00  0.00            
ATOM    653  HG  LEU    42      22.980  44.200  36.270  1.00  0.00            
ATOM    654  CD1 LEU    42      23.890  43.790  34.330  1.00  0.00            
ATOM    655 1HD1 LEU    42      24.940  43.570  34.160  1.00  0.00            
ATOM    656 2HD1 LEU    42      23.250  42.940  34.060  1.00  0.00            
ATOM    657 3HD1 LEU    42      23.660  44.710  33.800  1.00  0.00            
ATOM    658  CD2 LEU    42      24.680  42.780  36.430  1.00  0.00            
ATOM    659 1HD2 LEU    42      25.680  42.700  36.000  1.00  0.00            
ATOM    660 2HD2 LEU    42      24.600  42.900  37.510  1.00  0.00            
ATOM    661 3HD2 LEU    42      24.200  41.850  36.150  1.00  0.00            
ATOM    662  C   LEU    42      22.590  46.590  36.640  1.00  0.00            
ATOM    663  O   LEU    42      22.570  46.840  37.870  1.00  0.00            
ATOM    664  N   VAL    43      21.480  46.380  35.900  1.00  0.00            
ATOM    665  H   VAL    43      21.600  46.320  34.900  1.00  0.00            
ATOM    666  CA  VAL    43      20.190  46.580  36.480  1.00  0.00            
ATOM    667  HA  VAL    43      20.290  46.280  37.520  1.00  0.00            
ATOM    668  CB  VAL    43      19.850  48.040  36.570  1.00  0.00            
ATOM    669  HB  VAL    43      20.630  48.570  37.110  1.00  0.00            
ATOM    670  CG1 VAL    43      19.590  48.640  35.250  1.00  0.00            
ATOM    671 1HG1 VAL    43      19.720  49.720  35.270  1.00  0.00            
ATOM    672 2HG1 VAL    43      20.390  48.290  34.600  1.00  0.00            
ATOM    673 3HG1 VAL    43      18.660  48.260  34.830  1.00  0.00            
ATOM    674  CG2 VAL    43      18.590  48.270  37.470  1.00  0.00            
ATOM    675 1HG2 VAL    43      18.350  49.330  37.430  1.00  0.00            
ATOM    676 2HG2 VAL    43      17.680  47.830  37.060  1.00  0.00            
ATOM    677 3HG2 VAL    43      18.830  47.990  38.490  1.00  0.00            
ATOM    678  C   VAL    43      19.180  45.690  35.770  1.00  0.00            
ATOM    679  O   VAL    43      19.310  45.250  34.670  1.00  0.00            
ATOM    680  N   ASP    44      18.070  45.330  36.460  1.00  0.00            
ATOM    681  H   ASP    44      18.030  45.500  37.460  1.00  0.00            
ATOM    682  CA  ASP    44      16.980  44.380  36.000  1.00  0.00            
ATOM    683  HA  ASP    44      17.360  43.410  35.690  1.00  0.00            
ATOM    684  CB  ASP    44      16.150  44.040  37.270  1.00  0.00            
ATOM    685  HB2 ASP    44      16.700  43.420  37.970  1.00  0.00            
ATOM    686  HB3 ASP    44      15.750  44.960  37.700  1.00  0.00            
ATOM    687  CG  ASP    44      14.930  43.180  36.930  1.00  0.00            
ATOM    688  OD1 ASP    44      14.060  42.980  37.780  1.00  0.00            
ATOM    689  OD2 ASP    44      14.900  42.520  35.860  1.00  0.00            
ATOM    690  C   ASP    44      16.080  45.020  34.950  1.00  0.00            
ATOM    691  O   ASP    44      15.410  45.940  35.310  1.00  0.00            
ATOM    692  N   PRO    45      16.030  44.570  33.720  1.00  0.00            
ATOM    693  CD  PRO    45      16.860  43.590  33.020  1.00  0.00            
ATOM    694  HD2 PRO    45      16.570  42.550  33.180  1.00  0.00            
ATOM    695  HD3 PRO    45      17.900  43.720  33.310  1.00  0.00            
ATOM    696  CG  PRO    45      16.770  43.890  31.490  1.00  0.00            
ATOM    697  HG2 PRO    45      16.850  42.940  30.960  1.00  0.00            
ATOM    698  HG3 PRO    45      17.480  44.640  31.160  1.00  0.00            
ATOM    699  CB  PRO    45      15.310  44.400  31.400  1.00  0.00            
ATOM    700  HB2 PRO    45      14.660  43.540  31.460  1.00  0.00            
ATOM    701  HB3 PRO    45      15.250  45.100  30.560  1.00  0.00            
ATOM    702  CA  PRO    45      15.130  45.190  32.730  1.00  0.00            
ATOM    703  HA  PRO    45      15.570  46.160  32.510  1.00  0.00            
ATOM    704  C   PRO    45      13.620  45.300  33.180  1.00  0.00            
ATOM    705  O   PRO    45      13.000  46.300  32.730  1.00  0.00            
ATOM    706  N   GLU    46      13.020  44.470  34.000  1.00  0.00            
ATOM    707  H   GLU    46      13.650  43.780  34.360  1.00  0.00            
ATOM    708  CA  GLU    46      11.580  44.500  34.470  1.00  0.00            
ATOM    709  HA  GLU    46      11.000  44.680  33.560  1.00  0.00            
ATOM    710  CB  GLU    46      11.240  43.190  35.140  1.00  0.00            
ATOM    711  HB2 GLU    46      11.170  42.410  34.380  1.00  0.00            
ATOM    712  HB3 GLU    46      12.050  42.900  35.810  1.00  0.00            
ATOM    713  CG  GLU    46       9.870  42.980  35.920  1.00  0.00            
ATOM    714  HG2 GLU    46       9.890  41.980  36.330  1.00  0.00            
ATOM    715  HG3 GLU    46       9.710  43.660  36.760  1.00  0.00            
ATOM    716  CD  GLU    46       8.610  43.110  35.110  1.00  0.00            
ATOM    717  OE1 GLU    46       7.670  43.810  35.680  1.00  0.00            
ATOM    718  OE2 GLU    46       8.580  42.640  33.970  1.00  0.00            
ATOM    719  C   GLU    46      11.280  45.670  35.450  1.00  0.00            
ATOM    720  O   GLU    46      10.130  46.180  35.460  1.00  0.00            
ATOM    721  N   TYR    47      12.260  46.000  36.200  1.00  0.00            
ATOM    722  H   TYR    47      13.120  45.500  35.990  1.00  0.00            
ATOM    723  CA  TYR    47      12.420  47.220  37.070  1.00  0.00            
ATOM    724  HA  TYR    47      11.490  47.430  37.590  1.00  0.00            
ATOM    725  CB  TYR    47      13.450  46.840  38.110  1.00  0.00            
ATOM    726  HB2 TYR    47      13.020  45.950  38.560  1.00  0.00            
ATOM    727  HB3 TYR    47      14.360  46.650  37.550  1.00  0.00            
ATOM    728  CG  TYR    47      13.850  47.770  39.230  1.00  0.00            
ATOM    729  CD1 TYR    47      15.240  48.110  39.480  1.00  0.00            
ATOM    730  HD1 TYR    47      15.980  47.830  38.760  1.00  0.00            
ATOM    731  CE1 TYR    47      15.620  48.760  40.690  1.00  0.00            
ATOM    732  HE1 TYR    47      16.660  48.960  40.880  1.00  0.00            
ATOM    733  CZ  TYR    47      14.590  49.390  41.510  1.00  0.00            
ATOM    734  OH  TYR    47      14.920  50.130  42.620  1.00  0.00            
ATOM    735  HH  TYR    47      14.160  50.630  42.930  1.00  0.00            
ATOM    736  CE2 TYR    47      13.230  49.040  41.220  1.00  0.00            
ATOM    737  HE2 TYR    47      12.490  49.340  41.950  1.00  0.00            
ATOM    738  CD2 TYR    47      12.870  48.300  40.090  1.00  0.00            
ATOM    739  HD2 TYR    47      11.820  48.040  39.990  1.00  0.00            
ATOM    740  C   TYR    47      12.770  48.480  36.300  1.00  0.00            
ATOM    741  O   TYR    47      12.190  49.530  36.580  1.00  0.00            
ATOM    742  N   LEU    48      13.590  48.250  35.260  1.00  0.00            
ATOM    743  H   LEU    48      14.050  47.380  35.060  1.00  0.00            
ATOM    744  CA  LEU    48      14.170  49.360  34.490  1.00  0.00            
ATOM    745  HA  LEU    48      14.430  50.110  35.220  1.00  0.00            
ATOM    746  CB  LEU    48      15.500  48.940  33.800  1.00  0.00            
ATOM    747  HB2 LEU    48      16.180  48.700  34.620  1.00  0.00            
ATOM    748  HB3 LEU    48      15.230  48.100  33.160  1.00  0.00            
ATOM    749  CG  LEU    48      16.090  50.000  32.940  1.00  0.00            
ATOM    750  HG  LEU    48      15.350  50.280  32.190  1.00  0.00            
ATOM    751  CD1 LEU    48      16.410  51.340  33.600  1.00  0.00            
ATOM    752 1HD1 LEU    48      15.460  51.740  33.940  1.00  0.00            
ATOM    753 2HD1 LEU    48      17.170  51.250  34.380  1.00  0.00            
ATOM    754 3HD1 LEU    48      16.790  52.030  32.850  1.00  0.00            
ATOM    755  CD2 LEU    48      17.370  49.540  32.190  1.00  0.00            
ATOM    756 1HD2 LEU    48      17.740  50.380  31.610  1.00  0.00            
ATOM    757 2HD2 LEU    48      18.170  49.280  32.880  1.00  0.00            
ATOM    758 3HD2 LEU    48      17.140  48.660  31.590  1.00  0.00            
ATOM    759  C   LEU    48      13.170  49.900  33.440  1.00  0.00            
ATOM    760  O   LEU    48      13.130  51.150  33.240  1.00  0.00            
ATOM    761  N   LYS    49      12.340  49.060  32.770  1.00  0.00            
ATOM    762  H   LYS    49      12.470  48.090  33.010  1.00  0.00            
ATOM    763  CA  LYS    49      11.560  49.450  31.590  1.00  0.00            
ATOM    764  HA  LYS    49      12.320  49.710  30.850  1.00  0.00            
ATOM    765  CB  LYS    49      10.810  48.200  31.120  1.00  0.00            
ATOM    766  HB2 LYS    49      10.380  48.550  30.180  1.00  0.00            
ATOM    767  HB3 LYS    49      11.430  47.310  30.990  1.00  0.00            
ATOM    768  CG  LYS    49       9.730  47.740  32.120  1.00  0.00            
ATOM    769  HG2 LYS    49      10.250  47.630  33.070  1.00  0.00            
ATOM    770  HG3 LYS    49       8.960  48.510  32.170  1.00  0.00            
ATOM    771  CD  LYS    49       9.120  46.350  31.950  1.00  0.00            
ATOM    772  HD2 LYS    49       8.620  46.400  30.980  1.00  0.00            
ATOM    773  HD3 LYS    49       9.910  45.600  31.960  1.00  0.00            
ATOM    774  CE  LYS    49       8.100  46.060  33.020  1.00  0.00            
ATOM    775  HE2 LYS    49       8.520  45.910  34.010  1.00  0.00            
ATOM    776  HE3 LYS    49       7.490  46.970  32.990  1.00  0.00            
ATOM    777  NZ  LYS    49       7.320  44.830  32.730  1.00  0.00            
ATOM    778  HZ1 LYS    49       7.780  43.940  32.840  1.00  0.00            
ATOM    779  HZ2 LYS    49       6.480  44.830  33.290  1.00  0.00            
ATOM    780  HZ3 LYS    49       6.940  44.980  31.810  1.00  0.00            
ATOM    781  C   LYS    49      10.540  50.590  31.650  1.00  0.00            
ATOM    782  O   LYS    49      10.320  51.270  30.650  1.00  0.00            
ATOM    783  N   GLU    50      10.110  50.910  32.920  1.00  0.00            
ATOM    784  H   GLU    50      10.220  50.110  33.530  1.00  0.00            
ATOM    785  CA  GLU    50       9.330  52.110  33.330  1.00  0.00            
ATOM    786  HA  GLU    50       9.090  52.770  32.500  1.00  0.00            
ATOM    787  CB  GLU    50       7.960  51.660  33.960  1.00  0.00            
ATOM    788  HB2 GLU    50       8.250  51.210  34.910  1.00  0.00            
ATOM    789  HB3 GLU    50       7.370  52.570  34.060  1.00  0.00            
ATOM    790  CG  GLU    50       7.150  50.650  33.200  1.00  0.00            
ATOM    791  HG2 GLU    50       7.580  49.650  33.280  1.00  0.00            
ATOM    792  HG3 GLU    50       6.170  50.470  33.640  1.00  0.00            
ATOM    793  CD  GLU    50       6.970  50.940  31.730  1.00  0.00            
ATOM    794  OE1 GLU    50       6.310  51.950  31.410  1.00  0.00            
ATOM    795  OE2 GLU    50       7.140  50.100  30.830  1.00  0.00            
ATOM    796  C   GLU    50      10.130  53.050  34.270  1.00  0.00            
ATOM    797  O   GLU    50       9.590  53.820  35.020  1.00  0.00            
ATOM    798  N   ARG    51      11.460  53.120  34.140  1.00  0.00            
ATOM    799  H   ARG    51      11.920  52.520  33.460  1.00  0.00            
ATOM    800  CA  ARG    51      12.340  53.960  35.020  1.00  0.00            
ATOM    801  HA  ARG    51      11.890  54.900  35.350  1.00  0.00            
ATOM    802  CB  ARG    51      12.720  53.120  36.240  1.00  0.00            
ATOM    803  HB2 ARG    51      12.930  52.100  35.930  1.00  0.00            
ATOM    804  HB3 ARG    51      13.580  53.560  36.730  1.00  0.00            
ATOM    805  CG  ARG    51      11.650  53.160  37.340  1.00  0.00            
ATOM    806  HG2 ARG    51      11.600  54.210  37.640  1.00  0.00            
ATOM    807  HG3 ARG    51      10.660  52.840  37.010  1.00  0.00            
ATOM    808  CD  ARG    51      12.150  52.350  38.530  1.00  0.00            
ATOM    809  HD2 ARG    51      12.700  51.420  38.360  1.00  0.00            
ATOM    810  HD3 ARG    51      12.960  52.930  38.960  1.00  0.00            
ATOM    811  NE  ARG    51      11.090  52.190  39.500  1.00  0.00            
ATOM    812  HE  ARG    51      11.040  52.910  40.210  1.00  0.00            
ATOM    813  CZ  ARG    51      10.320  51.140  39.640  1.00  0.00            
ATOM    814  NH1 ARG    51      10.490  50.080  38.900  1.00  0.00            
ATOM    815 1HH1 ARG    51      11.260  49.980  38.260  1.00  0.00            
ATOM    816 2HH1 ARG    51       9.810  49.340  39.010  1.00  0.00            
ATOM    817  NH2 ARG    51       9.450  51.130  40.590  1.00  0.00            
ATOM    818 1HH2 ARG    51       9.340  51.970  41.130  1.00  0.00            
ATOM    819 2HH2 ARG    51       8.740  50.410  40.680  1.00  0.00            
ATOM    820  C   ARG    51      13.500  54.480  34.170  1.00  0.00            
ATOM    821  O   ARG    51      13.500  54.410  32.960  1.00  0.00            
ATOM    822  N   ARG    52      14.480  55.050  34.840  1.00  0.00            
ATOM    823  H   ARG    52      14.220  55.300  35.780  1.00  0.00            
ATOM    824  CA  ARG    52      15.850  55.250  34.350  1.00  0.00            
ATOM    825  HA  ARG    52      16.010  54.580  33.510  1.00  0.00            
ATOM    826  CB  ARG    52      16.040  56.700  33.970  1.00  0.00            
ATOM    827  HB2 ARG    52      15.590  57.370  34.700  1.00  0.00            
ATOM    828  HB3 ARG    52      17.090  56.990  34.010  1.00  0.00            
ATOM    829  CG  ARG    52      15.600  57.020  32.530  1.00  0.00            
ATOM    830  HG2 ARG    52      16.100  56.370  31.820  1.00  0.00            
ATOM    831  HG3 ARG    52      14.530  56.820  32.500  1.00  0.00            
ATOM    832  CD  ARG    52      15.840  58.440  32.110  1.00  0.00            
ATOM    833  HD2 ARG    52      15.470  58.430  31.080  1.00  0.00            
ATOM    834  HD3 ARG    52      15.420  59.250  32.710  1.00  0.00            
ATOM    835  NE  ARG    52      17.300  58.660  31.880  1.00  0.00            
ATOM    836  HE  ARG    52      17.930  58.080  32.410  1.00  0.00            
ATOM    837  CZ  ARG    52      17.900  59.390  31.000  1.00  0.00            
ATOM    838  NH1 ARG    52      17.320  60.220  30.230  1.00  0.00            
ATOM    839 1HH1 ARG    52      16.330  60.240  30.040  1.00  0.00            
ATOM    840 2HH1 ARG    52      17.920  60.660  29.540  1.00  0.00            
ATOM    841  NH2 ARG    52      19.190  59.280  31.020  1.00  0.00            
ATOM    842 1HH2 ARG    52      19.650  58.510  31.470  1.00  0.00            
ATOM    843 2HH2 ARG    52      19.640  59.730  30.230  1.00  0.00            
ATOM    844  C   ARG    52      16.920  54.790  35.450  1.00  0.00            
ATOM    845  O   ARG    52      16.600  54.700  36.640  1.00  0.00            
ATOM    846  N   VAL    53      18.110  54.580  34.950  1.00  0.00            
ATOM    847  H   VAL    53      18.260  54.860  33.990  1.00  0.00            
ATOM    848  CA  VAL    53      19.280  54.290  35.780  1.00  0.00            
ATOM    849  HA  VAL    53      18.920  54.070  36.780  1.00  0.00            
ATOM    850  CB  VAL    53      19.940  53.000  35.290  1.00  0.00            
ATOM    851  HB  VAL    53      19.110  52.290  35.290  1.00  0.00            
ATOM    852  CG1 VAL    53      20.370  53.000  33.830  1.00  0.00            
ATOM    853 1HG1 VAL    53      21.160  53.710  33.580  1.00  0.00            
ATOM    854 2HG1 VAL    53      20.700  52.040  33.440  1.00  0.00            
ATOM    855 3HG1 VAL    53      19.550  53.380  33.230  1.00  0.00            
ATOM    856  CG2 VAL    53      21.020  52.550  36.200  1.00  0.00            
ATOM    857 1HG2 VAL    53      21.300  51.510  36.060  1.00  0.00            
ATOM    858 2HG2 VAL    53      21.880  53.210  36.140  1.00  0.00            
ATOM    859 3HG2 VAL    53      20.690  52.550  37.230  1.00  0.00            
ATOM    860  C   VAL    53      20.280  55.390  35.940  1.00  0.00            
ATOM    861  O   VAL    53      20.580  56.090  34.960  1.00  0.00            
ATOM    862  N   TYR    54      20.720  55.590  37.200  1.00  0.00            
ATOM    863  H   TYR    54      20.370  55.010  37.950  1.00  0.00            
ATOM    864  CA  TYR    54      21.630  56.770  37.480  1.00  0.00            
ATOM    865  HA  TYR    54      22.070  57.110  36.540  1.00  0.00            
ATOM    866  CB  TYR    54      20.670  57.810  38.140  1.00  0.00            
ATOM    867  HB2 TYR    54      20.230  57.270  38.980  1.00  0.00            
ATOM    868  HB3 TYR    54      21.240  58.590  38.640  1.00  0.00            
ATOM    869  CG  TYR    54      19.510  58.320  37.270  1.00  0.00            
ATOM    870  CD1 TYR    54      19.790  59.420  36.450  1.00  0.00            
ATOM    871  HD1 TYR    54      20.720  59.970  36.440  1.00  0.00            
ATOM    872  CE1 TYR    54      18.800  59.940  35.650  1.00  0.00            
ATOM    873  HE1 TYR    54      19.130  60.770  35.040  1.00  0.00            
ATOM    874  CZ  TYR    54      17.490  59.450  35.830  1.00  0.00            
ATOM    875  OH  TYR    54      16.580  60.090  35.110  1.00  0.00            
ATOM    876  HH  TYR    54      16.960  60.830  34.630  1.00  0.00            
ATOM    877  CE2 TYR    54      17.170  58.340  36.650  1.00  0.00            
ATOM    878  HE2 TYR    54      16.140  58.040  36.750  1.00  0.00            
ATOM    879  CD2 TYR    54      18.260  57.830  37.420  1.00  0.00            
ATOM    880  HD2 TYR    54      17.980  57.110  38.180  1.00  0.00            
ATOM    881  C   TYR    54      22.770  56.430  38.390  1.00  0.00            
ATOM    882  O   TYR    54      22.570  55.520  39.180  1.00  0.00            
ATOM    883  N   VAL    55      23.980  57.110  38.270  1.00  0.00            
ATOM    884  H   VAL    55      23.960  57.870  37.600  1.00  0.00            
ATOM    885  CA  VAL    55      25.190  56.890  39.060  1.00  0.00            
ATOM    886  HA  VAL    55      24.930  56.260  39.910  1.00  0.00            
ATOM    887  CB  VAL    55      26.270  56.160  38.190  1.00  0.00            
ATOM    888  HB  VAL    55      26.420  56.740  37.280  1.00  0.00            
ATOM    889  CG1 VAL    55      27.680  56.020  38.840  1.00  0.00            
ATOM    890 1HG1 VAL    55      27.670  55.420  39.750  1.00  0.00            
ATOM    891 2HG1 VAL    55      28.290  55.380  38.200  1.00  0.00            
ATOM    892 3HG1 VAL    55      28.250  56.920  39.060  1.00  0.00            
ATOM    893  CG2 VAL    55      25.950  54.650  37.770  1.00  0.00            
ATOM    894 1HG2 VAL    55      24.870  54.450  37.720  1.00  0.00            
ATOM    895 2HG2 VAL    55      26.470  54.420  36.840  1.00  0.00            
ATOM    896 3HG2 VAL    55      26.260  53.880  38.480  1.00  0.00            
ATOM    897  C   VAL    55      25.720  58.230  39.560  1.00  0.00            
ATOM    898  O   VAL    55      25.700  59.230  38.860  1.00  0.00            
ATOM    899  N   THR    56      26.340  58.240  40.730  1.00  0.00            
ATOM    900  H   THR    56      26.640  57.350  41.120  1.00  0.00            
ATOM    901  CA  THR    56      26.700  59.460  41.510  1.00  0.00            
ATOM    902  HA  THR    56      26.720  60.270  40.780  1.00  0.00            
ATOM    903  CB  THR    56      25.740  59.770  42.640  1.00  0.00            
ATOM    904  HB  THR    56      25.810  58.890  43.280  1.00  0.00            
ATOM    905  CG2 THR    56      26.020  60.950  43.500  1.00  0.00            
ATOM    906 1HG2 THR    56      26.240  61.890  42.980  1.00  0.00            
ATOM    907 2HG2 THR    56      25.130  61.190  44.070  1.00  0.00            
ATOM    908 3HG2 THR    56      26.810  60.860  44.240  1.00  0.00            
ATOM    909  OG1 THR    56      24.420  59.980  42.090  1.00  0.00            
ATOM    910  HG1 THR    56      24.500  60.840  41.680  1.00  0.00            
ATOM    911  C   THR    56      28.150  59.340  42.060  1.00  0.00            
ATOM    912  O   THR    56      28.440  58.310  42.570  1.00  0.00            
ATOM    913  N   LEU    57      28.970  60.390  42.160  1.00  0.00            
ATOM    914  H   LEU    57      28.730  61.250  41.690  1.00  0.00            
ATOM    915  CA  LEU    57      30.170  60.430  42.970  1.00  0.00            
ATOM    916  HA  LEU    57      30.210  59.520  43.560  1.00  0.00            
ATOM    917  CB  LEU    57      31.370  60.490  41.990  1.00  0.00            
ATOM    918  HB2 LEU    57      31.360  59.540  41.450  1.00  0.00            
ATOM    919  HB3 LEU    57      31.320  61.340  41.300  1.00  0.00            
ATOM    920  CG  LEU    57      32.710  60.590  42.690  1.00  0.00            
ATOM    921  HG  LEU    57      32.780  61.470  43.330  1.00  0.00            
ATOM    922  CD1 LEU    57      32.910  59.400  43.610  1.00  0.00            
ATOM    923 1HD1 LEU    57      32.220  59.560  44.440  1.00  0.00            
ATOM    924 2HD1 LEU    57      32.620  58.450  43.160  1.00  0.00            
ATOM    925 3HD1 LEU    57      33.950  59.290  43.930  1.00  0.00            
ATOM    926  CD2 LEU    57      33.840  60.670  41.680  1.00  0.00            
ATOM    927 1HD2 LEU    57      33.770  61.590  41.110  1.00  0.00            
ATOM    928 2HD2 LEU    57      34.800  60.760  42.180  1.00  0.00            
ATOM    929 3HD2 LEU    57      33.790  59.780  41.060  1.00  0.00            
ATOM    930  C   LEU    57      30.090  61.620  43.910  1.00  0.00            
ATOM    931  O   LEU    57      30.010  62.730  43.360  1.00  0.00            
ATOM    932  N   THR    58      30.260  61.500  45.220  1.00  0.00            
ATOM    933  H   THR    58      30.310  60.550  45.550  1.00  0.00            
ATOM    934  CA  THR    58      30.330  62.700  46.090  1.00  0.00            
ATOM    935  HA  THR    58      30.320  63.590  45.470  1.00  0.00            
ATOM    936  CB  THR    58      29.140  62.730  47.010  1.00  0.00            
ATOM    937  HB  THR    58      29.150  61.920  47.730  1.00  0.00            
ATOM    938  CG2 THR    58      28.900  64.020  47.740  1.00  0.00            
ATOM    939 1HG2 THR    58      27.870  64.160  48.080  1.00  0.00            
ATOM    940 2HG2 THR    58      29.370  63.920  48.720  1.00  0.00            
ATOM    941 3HG2 THR    58      29.210  64.930  47.230  1.00  0.00            
ATOM    942  OG1 THR    58      27.940  62.530  46.280  1.00  0.00            
ATOM    943  HG1 THR    58      28.070  61.630  46.000  1.00  0.00            
ATOM    944  C   THR    58      31.690  62.690  46.820  1.00  0.00            
ATOM    945  O   THR    58      32.260  61.630  46.990  1.00  0.00            
ATOM    946  N   CYS    59      32.130  63.840  47.280  1.00  0.00            
ATOM    947  H   CYS    59      31.680  64.680  46.930  1.00  0.00            
ATOM    948  CA  CYS    59      33.040  64.010  48.340  1.00  0.00            
ATOM    949  HA  CYS    59      33.280  63.050  48.810  1.00  0.00            
ATOM    950  CB  CYS    59      34.400  64.620  47.800  1.00  0.00            
ATOM    951  HB2 CYS    59      34.770  63.970  47.000  1.00  0.00            
ATOM    952  HB3 CYS    59      34.220  65.670  47.580  1.00  0.00            
ATOM    953  SG  CYS    59      35.480  64.770  49.180  1.00  0.00            
ATOM    954  HG  CYS    59      35.340  63.500  49.560  1.00  0.00            
ATOM    955  C   CYS    59      32.440  64.930  49.430  1.00  0.00            
ATOM    956  O   CYS    59      31.840  65.960  49.050  1.00  0.00            
ATOM    957  N   ALA    60      32.540  64.640  50.730  1.00  0.00            
ATOM    958  H   ALA    60      33.050  63.830  51.070  1.00  0.00            
ATOM    959  CA  ALA    60      31.820  65.390  51.780  1.00  0.00            
ATOM    960  HA  ALA    60      31.760  66.410  51.410  1.00  0.00            
ATOM    961  CB  ALA    60      30.310  64.930  51.850  1.00  0.00            
ATOM    962  HB1 ALA    60      29.820  65.660  52.490  1.00  0.00            
ATOM    963  HB2 ALA    60      29.780  65.060  50.900  1.00  0.00            
ATOM    964  HB3 ALA    60      30.280  63.900  52.190  1.00  0.00            
ATOM    965  C   ALA    60      32.540  65.250  53.110  1.00  0.00            
ATOM    966  O   ALA    60      32.850  64.120  53.500  1.00  0.00            
ATOM    967  N   PHE    61      32.650  66.360  53.840  1.00  0.00            
ATOM    968  H   PHE    61      32.320  67.250  53.480  1.00  0.00            
ATOM    969  CA  PHE    61      32.940  66.360  55.280  1.00  0.00            
ATOM    970  HA  PHE    61      33.830  65.760  55.440  1.00  0.00            
ATOM    971  CB  PHE    61      33.280  67.800  55.570  1.00  0.00            
ATOM    972  HB2 PHE    61      34.240  68.010  55.090  1.00  0.00            
ATOM    973  HB3 PHE    61      32.520  68.400  55.070  1.00  0.00            
ATOM    974  CG  PHE    61      33.400  68.140  57.010  1.00  0.00            
ATOM    975  CD1 PHE    61      34.610  68.140  57.740  1.00  0.00            
ATOM    976  HD1 PHE    61      35.490  67.780  57.210  1.00  0.00            
ATOM    977  CE1 PHE    61      34.650  68.510  59.100  1.00  0.00            
ATOM    978  HE1 PHE    61      35.630  68.510  59.540  1.00  0.00            
ATOM    979  CZ  PHE    61      33.410  68.880  59.790  1.00  0.00            
ATOM    980  HZ  PHE    61      33.440  69.180  60.830  1.00  0.00            
ATOM    981  CE2 PHE    61      32.190  68.810  59.040  1.00  0.00            
ATOM    982  HE2 PHE    61      31.260  69.070  59.530  1.00  0.00            
ATOM    983  CD2 PHE    61      32.190  68.490  57.650  1.00  0.00            
ATOM    984  HD2 PHE    61      31.300  68.540  57.050  1.00  0.00            
ATOM    985  C   PHE    61      31.780  65.870  56.140  1.00  0.00            
ATOM    986  O   PHE    61      30.600  65.790  55.800  1.00  0.00            
ATOM    987  N   ARG    62      32.180  65.430  57.370  1.00  0.00            
ATOM    988  H   ARG    62      33.150  65.560  57.600  1.00  0.00            
ATOM    989  CA  ARG    62      31.280  64.840  58.340  1.00  0.00            
ATOM    990  HA  ARG    62      30.300  65.310  58.240  1.00  0.00            
ATOM    991  CB  ARG    62      30.970  63.380  58.010  1.00  0.00            
ATOM    992  HB2 ARG    62      30.230  62.980  58.710  1.00  0.00            
ATOM    993  HB3 ARG    62      30.420  63.330  57.070  1.00  0.00            
ATOM    994  CG  ARG    62      32.170  62.390  57.850  1.00  0.00            
ATOM    995  HG2 ARG    62      32.790  62.640  56.990  1.00  0.00            
ATOM    996  HG3 ARG    62      32.820  62.530  58.710  1.00  0.00            
ATOM    997  CD  ARG    62      31.690  60.950  57.800  1.00  0.00            
ATOM    998  HD2 ARG    62      31.130  60.680  58.690  1.00  0.00            
ATOM    999  HD3 ARG    62      30.980  60.780  56.990  1.00  0.00            
ATOM   1000  NE  ARG    62      32.860  60.040  57.550  1.00  0.00            
ATOM   1001  HE  ARG    62      32.960  59.580  56.660  1.00  0.00            
ATOM   1002  CZ  ARG    62      33.880  59.770  58.380  1.00  0.00            
ATOM   1003  NH1 ARG    62      33.830  60.210  59.630  1.00  0.00            
ATOM   1004 1HH1 ARG    62      33.080  60.790  59.970  1.00  0.00            
ATOM   1005 2HH1 ARG    62      34.430  59.730  60.290  1.00  0.00            
ATOM   1006  NH2 ARG    62      34.860  58.990  58.010  1.00  0.00            
ATOM   1007 1HH2 ARG    62      34.910  58.630  57.070  1.00  0.00            
ATOM   1008 2HH2 ARG    62      35.700  58.880  58.570  1.00  0.00            
ATOM   1009  C   ARG    62      31.810  65.000  59.770  1.00  0.00            
ATOM   1010  O   ARG    62      33.010  65.130  60.100  1.00  0.00            
ATOM   1011  N   TYR    63      30.880  64.960  60.720  1.00  0.00            
ATOM   1012  H   TYR    63      29.950  64.780  60.370  1.00  0.00            
ATOM   1013  CA  TYR    63      31.040  65.110  62.190  1.00  0.00            
ATOM   1014  HA  TYR    63      32.020  64.750  62.480  1.00  0.00            
ATOM   1015  CB  TYR    63      30.970  66.630  62.460  1.00  0.00            
ATOM   1016  HB2 TYR    63      31.820  67.130  62.000  1.00  0.00            
ATOM   1017  HB3 TYR    63      30.040  67.080  62.100  1.00  0.00            
ATOM   1018  CG  TYR    63      31.070  66.900  63.980  1.00  0.00            
ATOM   1019  CD1 TYR    63      32.240  67.350  64.580  1.00  0.00            
ATOM   1020  HD1 TYR    63      33.140  67.390  63.980  1.00  0.00            
ATOM   1021  CE1 TYR    63      32.310  67.730  65.880  1.00  0.00            
ATOM   1022  HE1 TYR    63      33.260  68.000  66.320  1.00  0.00            
ATOM   1023  CZ  TYR    63      31.220  67.570  66.720  1.00  0.00            
ATOM   1024  OH  TYR    63      31.300  68.010  68.050  1.00  0.00            
ATOM   1025  HH  TYR    63      30.460  68.380  68.320  1.00  0.00            
ATOM   1026  CE2 TYR    63      30.010  67.080  66.180  1.00  0.00            
ATOM   1027  HE2 TYR    63      29.080  67.060  66.730  1.00  0.00            
ATOM   1028  CD2 TYR    63      29.920  66.740  64.810  1.00  0.00            
ATOM   1029  HD2 TYR    63      28.990  66.480  64.330  1.00  0.00            
ATOM   1030  C   TYR    63      29.990  64.160  62.930  1.00  0.00            
ATOM   1031  O   TYR    63      28.820  64.210  62.560  1.00  0.00            
ATOM   1032  N   GLY    64      30.470  63.450  63.970  1.00  0.00            
ATOM   1033  H   GLY    64      31.470  63.450  64.070  1.00  0.00            
ATOM   1034  CA  GLY    64      29.740  62.340  64.620  1.00  0.00            
ATOM   1035  HA2 GLY    64      29.770  62.510  65.690  1.00  0.00            
ATOM   1036  HA3 GLY    64      28.710  62.350  64.260  1.00  0.00            
ATOM   1037  C   GLY    64      30.370  60.970  64.390  1.00  0.00            
ATOM   1038  O   GLY    64      31.580  60.800  64.390  1.00  0.00            
ATOM   1039  N   ARG    65      29.470  59.990  64.170  1.00  0.00            
ATOM   1040  H   ARG    65      28.520  60.310  64.090  1.00  0.00            
ATOM   1041  CA  ARG    65      29.730  58.640  63.760  1.00  0.00            
ATOM   1042  HA  ARG    65      30.400  58.120  64.440  1.00  0.00            
ATOM   1043  CB  ARG    65      28.480  57.840  63.580  1.00  0.00            
ATOM   1044  HB2 ARG    65      27.910  58.300  62.770  1.00  0.00            
ATOM   1045  HB3 ARG    65      28.710  56.800  63.340  1.00  0.00            
ATOM   1046  CG  ARG    65      27.670  57.740  64.900  1.00  0.00            
ATOM   1047  HG2 ARG    65      28.230  57.130  65.610  1.00  0.00            
ATOM   1048  HG3 ARG    65      27.410  58.730  65.260  1.00  0.00            
ATOM   1049  CD  ARG    65      26.330  56.980  64.660  1.00  0.00            
ATOM   1050  HD2 ARG    65      25.670  57.180  65.510  1.00  0.00            
ATOM   1051  HD3 ARG    65      25.930  57.330  63.710  1.00  0.00            
ATOM   1052  NE  ARG    65      26.490  55.520  64.630  1.00  0.00            
ATOM   1053  HE  ARG    65      27.410  55.110  64.500  1.00  0.00            
ATOM   1054  CZ  ARG    65      25.510  54.580  64.570  1.00  0.00            
ATOM   1055  NH1 ARG    65      24.270  54.880  64.470  1.00  0.00            
ATOM   1056 1HH1 ARG    65      23.880  55.800  64.290  1.00  0.00            
ATOM   1057 2HH1 ARG    65      23.600  54.130  64.440  1.00  0.00            
ATOM   1058  NH2 ARG    65      25.740  53.270  64.650  1.00  0.00            
ATOM   1059 1HH2 ARG    65      26.650  52.870  64.480  1.00  0.00            
ATOM   1060 2HH2 ARG    65      24.940  52.660  64.760  1.00  0.00            
ATOM   1061  C   ARG    65      30.420  58.600  62.390  1.00  0.00            
ATOM   1062  O   ARG    65      30.090  59.350  61.460  1.00  0.00            
ATOM   1063  N   GLU    66      31.310  57.630  62.320  1.00  0.00            
ATOM   1064  H   GLU    66      31.370  57.060  63.150  1.00  0.00            
ATOM   1065  CA  GLU    66      32.300  57.400  61.280  1.00  0.00            
ATOM   1066  HA  GLU    66      32.980  58.250  61.250  1.00  0.00            
ATOM   1067  CB  GLU    66      33.100  56.210  61.750  1.00  0.00            
ATOM   1068  HB2 GLU    66      33.890  55.940  61.060  1.00  0.00            
ATOM   1069  HB3 GLU    66      33.450  56.290  62.780  1.00  0.00            
ATOM   1070  CG  GLU    66      32.340  54.790  61.730  1.00  0.00            
ATOM   1071  HG2 GLU    66      31.670  54.770  60.870  1.00  0.00            
ATOM   1072  HG3 GLU    66      33.070  53.990  61.630  1.00  0.00            
ATOM   1073  CD  GLU    66      31.590  54.420  63.020  1.00  0.00            
ATOM   1074  OE1 GLU    66      31.490  55.170  63.990  1.00  0.00            
ATOM   1075  OE2 GLU    66      30.980  53.300  63.050  1.00  0.00            
ATOM   1076  C   GLU    66      31.870  57.170  59.830  1.00  0.00            
ATOM   1077  O   GLU    66      32.650  56.620  59.040  1.00  0.00            
ATOM   1078  N   ASP    67      30.670  57.580  59.440  1.00  0.00            
ATOM   1079  H   ASP    67      30.010  57.900  60.130  1.00  0.00            
ATOM   1080  CA  ASP    67      29.990  57.360  58.100  1.00  0.00            
ATOM   1081  HA  ASP    67      30.790  57.370  57.370  1.00  0.00            
ATOM   1082  CB  ASP    67      29.400  55.960  58.070  1.00  0.00            
ATOM   1083  HB2 ASP    67      30.130  55.220  58.400  1.00  0.00            
ATOM   1084  HB3 ASP    67      28.560  56.010  58.770  1.00  0.00            
ATOM   1085  CG  ASP    67      28.890  55.640  56.680  1.00  0.00            
ATOM   1086  OD1 ASP    67      27.730  55.890  56.310  1.00  0.00            
ATOM   1087  OD2 ASP    67      29.700  55.110  55.910  1.00  0.00            
ATOM   1088  C   ASP    67      28.990  58.500  57.630  1.00  0.00            
ATOM   1089  O   ASP    67      28.070  58.910  58.410  1.00  0.00            
ATOM   1090  N   LEU    68      28.950  58.770  56.320  1.00  0.00            
ATOM   1091  H   LEU    68      29.560  58.320  55.640  1.00  0.00            
ATOM   1092  CA  LEU    68      28.210  59.950  55.710  1.00  0.00            
ATOM   1093  HA  LEU    68      28.270  60.830  56.350  1.00  0.00            
ATOM   1094  CB  LEU    68      28.680  60.290  54.330  1.00  0.00            
ATOM   1095  HB2 LEU    68      28.970  59.380  53.780  1.00  0.00            
ATOM   1096  HB3 LEU    68      27.870  60.690  53.710  1.00  0.00            
ATOM   1097  CG  LEU    68      29.880  61.270  54.150  1.00  0.00            
ATOM   1098  HG  LEU    68      30.630  60.890  54.830  1.00  0.00            
ATOM   1099  CD1 LEU    68      30.370  61.110  52.700  1.00  0.00            
ATOM   1100 1HD1 LEU    68      29.530  61.400  52.070  1.00  0.00            
ATOM   1101 2HD1 LEU    68      31.240  61.710  52.410  1.00  0.00            
ATOM   1102 3HD1 LEU    68      30.540  60.060  52.450  1.00  0.00            
ATOM   1103  CD2 LEU    68      29.380  62.690  54.510  1.00  0.00            
ATOM   1104 1HD2 LEU    68      29.030  62.650  55.540  1.00  0.00            
ATOM   1105 2HD2 LEU    68      30.200  63.410  54.470  1.00  0.00            
ATOM   1106 3HD2 LEU    68      28.650  62.950  53.750  1.00  0.00            
ATOM   1107  C   LEU    68      26.710  59.660  55.660  1.00  0.00            
ATOM   1108  O   LEU    68      25.980  60.640  55.430  1.00  0.00            
ATOM   1109  N   ASP    69      26.190  58.460  55.820  1.00  0.00            
ATOM   1110  H   ASP    69      26.900  57.750  55.860  1.00  0.00            
ATOM   1111  CA  ASP    69      24.820  58.080  55.550  1.00  0.00            
ATOM   1112  HA  ASP    69      24.260  59.000  55.700  1.00  0.00            
ATOM   1113  CB  ASP    69      24.650  57.450  54.120  1.00  0.00            
ATOM   1114  HB2 ASP    69      25.440  57.920  53.530  1.00  0.00            
ATOM   1115  HB3 ASP    69      24.910  56.390  54.190  1.00  0.00            
ATOM   1116  CG  ASP    69      23.340  57.670  53.330  1.00  0.00            
ATOM   1117  OD1 ASP    69      22.620  58.630  53.670  1.00  0.00            
ATOM   1118  OD2 ASP    69      23.010  56.820  52.470  1.00  0.00            
ATOM   1119  C   ASP    69      24.300  57.090  56.680  1.00  0.00            
ATOM   1120  O   ASP    69      23.240  56.470  56.390  1.00  0.00            
ATOM   1121  N   VAL    70      25.010  56.920  57.800  1.00  0.00            
ATOM   1122  H   VAL    70      25.820  57.480  58.030  1.00  0.00            
ATOM   1123  CA  VAL    70      24.490  56.250  58.950  1.00  0.00            
ATOM   1124  HA  VAL    70      24.010  55.340  58.580  1.00  0.00            
ATOM   1125  CB  VAL    70      25.550  55.930  59.990  1.00  0.00            
ATOM   1126  HB  VAL    70      26.440  55.550  59.490  1.00  0.00            
ATOM   1127  CG1 VAL    70      25.990  57.050  60.890  1.00  0.00            
ATOM   1128 1HG1 VAL    70      26.420  57.820  60.260  1.00  0.00            
ATOM   1129 2HG1 VAL    70      25.130  57.560  61.310  1.00  0.00            
ATOM   1130 3HG1 VAL    70      26.690  56.670  61.640  1.00  0.00            
ATOM   1131  CG2 VAL    70      25.090  54.840  60.950  1.00  0.00            
ATOM   1132 1HG2 VAL    70      24.620  53.970  60.490  1.00  0.00            
ATOM   1133 2HG2 VAL    70      25.960  54.630  61.580  1.00  0.00            
ATOM   1134 3HG2 VAL    70      24.360  55.220  61.660  1.00  0.00            
ATOM   1135  C   VAL    70      23.380  57.030  59.610  1.00  0.00            
ATOM   1136  O   VAL    70      23.400  58.250  59.560  1.00  0.00            
ATOM   1137  N   LEU    71      22.370  56.310  60.050  1.00  0.00            
ATOM   1138  H   LEU    71      22.310  55.320  59.890  1.00  0.00            
ATOM   1139  CA  LEU    71      21.330  56.900  60.820  1.00  0.00            
ATOM   1140  HA  LEU    71      20.990  57.680  60.140  1.00  0.00            
ATOM   1141  CB  LEU    71      20.260  55.750  61.150  1.00  0.00            
ATOM   1142  HB2 LEU    71      19.960  55.290  60.210  1.00  0.00            
ATOM   1143  HB3 LEU    71      20.840  55.160  61.860  1.00  0.00            
ATOM   1144  CG  LEU    71      18.960  56.300  61.760  1.00  0.00            
ATOM   1145  HG  LEU    71      19.170  56.840  62.690  1.00  0.00            
ATOM   1146  CD1 LEU    71      18.190  57.280  60.840  1.00  0.00            
ATOM   1147 1HD1 LEU    71      18.850  58.130  60.630  1.00  0.00            
ATOM   1148 2HD1 LEU    71      17.940  56.820  59.890  1.00  0.00            
ATOM   1149 3HD1 LEU    71      17.390  57.740  61.420  1.00  0.00            
ATOM   1150  CD2 LEU    71      18.090  55.100  62.070  1.00  0.00            
ATOM   1151 1HD2 LEU    71      17.510  54.750  61.220  1.00  0.00            
ATOM   1152 2HD2 LEU    71      18.740  54.280  62.380  1.00  0.00            
ATOM   1153 3HD2 LEU    71      17.460  55.370  62.920  1.00  0.00            
ATOM   1154  C   LEU    71      22.000  57.520  62.120  1.00  0.00            
ATOM   1155  O   LEU    71      22.650  56.720  62.830  1.00  0.00            
ATOM   1156  N   GLY    72      21.700  58.810  62.490  1.00  0.00            
ATOM   1157  H   GLY    72      21.040  59.400  61.990  1.00  0.00            
ATOM   1158  CA  GLY    72      22.180  59.500  63.710  1.00  0.00            
ATOM   1159  HA2 GLY    72      21.450  60.220  64.070  1.00  0.00            
ATOM   1160  HA3 GLY    72      22.310  58.740  64.490  1.00  0.00            
ATOM   1161  C   GLY    72      23.540  60.230  63.510  1.00  0.00            
ATOM   1162  O   GLY    72      24.140  60.710  64.480  1.00  0.00            
ATOM   1163  N   LEU    73      24.130  60.190  62.300  1.00  0.00            
ATOM   1164  H   LEU    73      23.590  59.780  61.560  1.00  0.00            
ATOM   1165  CA  LEU    73      25.230  61.030  61.930  1.00  0.00            
ATOM   1166  HA  LEU    73      26.110  60.720  62.490  1.00  0.00            
ATOM   1167  CB  LEU    73      25.550  60.970  60.410  1.00  0.00            
ATOM   1168  HB2 LEU    73      26.000  60.020  60.130  1.00  0.00            
ATOM   1169  HB3 LEU    73      24.640  61.200  59.860  1.00  0.00            
ATOM   1170  CG  LEU    73      26.580  62.050  60.130  1.00  0.00            
ATOM   1171  HG  LEU    73      26.240  62.990  60.580  1.00  0.00            
ATOM   1172  CD1 LEU    73      27.980  61.710  60.560  1.00  0.00            
ATOM   1173 1HD1 LEU    73      28.270  60.820  59.990  1.00  0.00            
ATOM   1174 2HD1 LEU    73      28.720  62.450  60.250  1.00  0.00            
ATOM   1175 3HD1 LEU    73      28.000  61.610  61.640  1.00  0.00            
ATOM   1176  CD2 LEU    73      26.860  62.200  58.600  1.00  0.00            
ATOM   1177 1HD2 LEU    73      25.910  62.240  58.070  1.00  0.00            
ATOM   1178 2HD2 LEU    73      27.540  62.980  58.250  1.00  0.00            
ATOM   1179 3HD2 LEU    73      27.270  61.260  58.250  1.00  0.00            
ATOM   1180  C   LEU    73      24.870  62.480  62.360  1.00  0.00            
ATOM   1181  O   LEU    73      23.760  62.970  62.070  1.00  0.00            
ATOM   1182  N   THR    74      25.710  63.160  63.100  1.00  0.00            
ATOM   1183  H   THR    74      26.660  62.830  63.200  1.00  0.00            
ATOM   1184  CA  THR    74      25.360  64.450  63.700  1.00  0.00            
ATOM   1185  HA  THR    74      24.340  64.460  64.080  1.00  0.00            
ATOM   1186  CB  THR    74      26.190  64.840  64.940  1.00  0.00            
ATOM   1187  HB  THR    74      27.200  65.060  64.600  1.00  0.00            
ATOM   1188  CG2 THR    74      25.620  66.090  65.520  1.00  0.00            
ATOM   1189 1HG2 THR    74      24.570  65.880  65.680  1.00  0.00            
ATOM   1190 2HG2 THR    74      26.300  66.540  66.260  1.00  0.00            
ATOM   1191 3HG2 THR    74      25.540  66.880  64.780  1.00  0.00            
ATOM   1192  OG1 THR    74      26.170  63.810  65.870  1.00  0.00            
ATOM   1193  HG1 THR    74      26.250  63.000  65.380  1.00  0.00            
ATOM   1194  C   THR    74      25.330  65.540  62.630  1.00  0.00            
ATOM   1195  O   THR    74      24.310  66.160  62.450  1.00  0.00            
ATOM   1196  N   PHE    75      26.320  65.620  61.750  1.00  0.00            
ATOM   1197  H   PHE    75      27.110  64.990  61.810  1.00  0.00            
ATOM   1198  CA  PHE    75      26.430  66.670  60.690  1.00  0.00            
ATOM   1199  HA  PHE    75      25.440  66.940  60.310  1.00  0.00            
ATOM   1200  CB  PHE    75      27.000  67.980  61.360  1.00  0.00            
ATOM   1201  HB2 PHE    75      26.280  68.340  62.100  1.00  0.00            
ATOM   1202  HB3 PHE    75      27.890  67.750  61.940  1.00  0.00            
ATOM   1203  CG  PHE    75      27.150  69.130  60.410  1.00  0.00            
ATOM   1204  CD1 PHE    75      26.190  70.170  60.220  1.00  0.00            
ATOM   1205  HD1 PHE    75      25.290  70.120  60.820  1.00  0.00            
ATOM   1206  CE1 PHE    75      26.370  71.100  59.210  1.00  0.00            
ATOM   1207  HE1 PHE    75      25.550  71.770  58.990  1.00  0.00            
ATOM   1208  CZ  PHE    75      27.600  71.150  58.570  1.00  0.00            
ATOM   1209  HZ  PHE    75      27.770  71.970  57.880  1.00  0.00            
ATOM   1210  CE2 PHE    75      28.530  70.140  58.680  1.00  0.00            
ATOM   1211  HE2 PHE    75      29.440  70.180  58.100  1.00  0.00            
ATOM   1212  CD2 PHE    75      28.280  69.080  59.590  1.00  0.00            
ATOM   1213  HD2 PHE    75      28.940  68.250  59.780  1.00  0.00            
ATOM   1214  C   PHE    75      27.280  66.240  59.490  1.00  0.00            
ATOM   1215  O   PHE    75      28.220  65.490  59.630  1.00  0.00            
ATOM   1216  N   ARG    76      26.870  66.630  58.230  1.00  0.00            
ATOM   1217  H   ARG    76      26.020  67.160  58.100  1.00  0.00            
ATOM   1218  CA  ARG    76      27.700  66.530  57.010  1.00  0.00            
ATOM   1219  HA  ARG    76      28.740  66.490  57.350  1.00  0.00            
ATOM   1220  CB  ARG    76      27.370  65.300  56.160  1.00  0.00            
ATOM   1221  HB2 ARG    76      27.720  65.550  55.160  1.00  0.00            
ATOM   1222  HB3 ARG    76      27.940  64.390  56.370  1.00  0.00            
ATOM   1223  CG  ARG    76      25.890  65.010  56.010  1.00  0.00            
ATOM   1224  HG2 ARG    76      25.440  64.670  56.940  1.00  0.00            
ATOM   1225  HG3 ARG    76      25.290  65.840  55.640  1.00  0.00            
ATOM   1226  CD  ARG    76      25.620  63.880  55.020  1.00  0.00            
ATOM   1227  HD2 ARG    76      26.150  62.970  55.290  1.00  0.00            
ATOM   1228  HD3 ARG    76      24.570  63.590  55.000  1.00  0.00            
ATOM   1229  NE  ARG    76      26.030  64.240  53.600  1.00  0.00            
ATOM   1230  HE  ARG    76      26.340  65.180  53.400  1.00  0.00            
ATOM   1231  CZ  ARG    76      26.110  63.420  52.570  1.00  0.00            
ATOM   1232  NH1 ARG    76      25.880  62.120  52.720  1.00  0.00            
ATOM   1233 1HH1 ARG    76      25.350  61.860  53.540  1.00  0.00            
ATOM   1234 2HH1 ARG    76      25.830  61.540  51.890  1.00  0.00            
ATOM   1235  NH2 ARG    76      26.470  63.840  51.380  1.00  0.00            
ATOM   1236 1HH2 ARG    76      26.800  64.770  51.210  1.00  0.00            
ATOM   1237 2HH2 ARG    76      26.510  63.190  50.600  1.00  0.00            
ATOM   1238  C   ARG    76      27.620  67.840  56.170  1.00  0.00            
ATOM   1239  O   ARG    76      26.660  68.620  56.210  1.00  0.00            
ATOM   1240  N   LYS    77      28.720  68.120  55.370  1.00  0.00            
ATOM   1241  H   LYS    77      29.520  67.500  55.370  1.00  0.00            
ATOM   1242  CA  LYS    77      28.740  69.160  54.340  1.00  0.00            
ATOM   1243  HA  LYS    77      27.710  69.440  54.120  1.00  0.00            
ATOM   1244  CB  LYS    77      29.520  70.400  54.910  1.00  0.00            
ATOM   1245  HB2 LYS    77      29.110  70.590  55.890  1.00  0.00            
ATOM   1246  HB3 LYS    77      30.560  70.150  55.130  1.00  0.00            
ATOM   1247  CG  LYS    77      29.320  71.660  53.990  1.00  0.00            
ATOM   1248  HG2 LYS    77      30.000  71.560  53.150  1.00  0.00            
ATOM   1249  HG3 LYS    77      28.300  71.600  53.610  1.00  0.00            
ATOM   1250  CD  LYS    77      29.490  72.990  54.660  1.00  0.00            
ATOM   1251  HD2 LYS    77      28.710  73.210  55.380  1.00  0.00            
ATOM   1252  HD3 LYS    77      30.500  73.170  55.030  1.00  0.00            
ATOM   1253  CE  LYS    77      29.330  74.040  53.560  1.00  0.00            
ATOM   1254  HE2 LYS    77      30.220  73.960  52.930  1.00  0.00            
ATOM   1255  HE3 LYS    77      28.570  73.670  52.880  1.00  0.00            
ATOM   1256  NZ  LYS    77      28.970  75.460  53.900  1.00  0.00            
ATOM   1257  HZ1 LYS    77      28.030  75.630  54.220  1.00  0.00            
ATOM   1258  HZ2 LYS    77      29.640  75.850  54.540  1.00  0.00            
ATOM   1259  HZ3 LYS    77      29.060  76.060  53.090  1.00  0.00            
ATOM   1260  C   LYS    77      29.400  68.700  53.060  1.00  0.00            
ATOM   1261  O   LYS    77      30.560  68.300  53.140  1.00  0.00            
ATOM   1262  N   ASP    78      28.700  68.790  51.880  1.00  0.00            
ATOM   1263  H   ASP    78      27.840  69.320  51.880  1.00  0.00            
ATOM   1264  CA  ASP    78      29.260  68.420  50.530  1.00  0.00            
ATOM   1265  HA  ASP    78      29.730  67.440  50.650  1.00  0.00            
ATOM   1266  CB  ASP    78      28.160  68.180  49.460  1.00  0.00            
ATOM   1267  HB2 ASP    78      27.770  69.110  49.040  1.00  0.00            
ATOM   1268  HB3 ASP    78      28.710  67.770  48.620  1.00  0.00            
ATOM   1269  CG  ASP    78      27.010  67.170  49.830  1.00  0.00            
ATOM   1270  OD1 ASP    78      25.910  67.170  49.230  1.00  0.00            
ATOM   1271  OD2 ASP    78      27.220  66.370  50.800  1.00  0.00            
ATOM   1272  C   ASP    78      30.360  69.360  50.090  1.00  0.00            
ATOM   1273  O   ASP    78      30.310  70.600  50.290  1.00  0.00            
ATOM   1274  N   LEU    79      31.390  68.790  49.470  1.00  0.00            
ATOM   1275  H   LEU    79      31.520  67.790  49.510  1.00  0.00            
ATOM   1276  CA  LEU    79      32.590  69.530  49.010  1.00  0.00            
ATOM   1277  HA  LEU    79      32.450  70.570  49.300  1.00  0.00            
ATOM   1278  CB  LEU    79      33.870  68.970  49.680  1.00  0.00            
ATOM   1279  HB2 LEU    79      34.120  68.050  49.140  1.00  0.00            
ATOM   1280  HB3 LEU    79      34.690  69.600  49.330  1.00  0.00            
ATOM   1281  CG  LEU    79      33.840  68.850  51.200  1.00  0.00            
ATOM   1282  HG  LEU    79      32.910  68.360  51.490  1.00  0.00            
ATOM   1283  CD1 LEU    79      35.110  68.130  51.590  1.00  0.00            
ATOM   1284 1HD1 LEU    79      34.990  67.880  52.650  1.00  0.00            
ATOM   1285 2HD1 LEU    79      35.220  67.260  50.940  1.00  0.00            
ATOM   1286 3HD1 LEU    79      36.040  68.700  51.620  1.00  0.00            
ATOM   1287  CD2 LEU    79      33.920  70.270  51.800  1.00  0.00            
ATOM   1288 1HD2 LEU    79      34.720  70.830  51.320  1.00  0.00            
ATOM   1289 2HD2 LEU    79      33.030  70.850  51.540  1.00  0.00            
ATOM   1290 3HD2 LEU    79      34.090  70.170  52.870  1.00  0.00            
ATOM   1291  C   LEU    79      32.630  69.470  47.500  1.00  0.00            
ATOM   1292  O   LEU    79      33.100  70.400  46.880  1.00  0.00            
ATOM   1293  N   PHE    80      32.160  68.430  46.820  1.00  0.00            
ATOM   1294  H   PHE    80      31.700  67.730  47.390  1.00  0.00            
ATOM   1295  CA  PHE    80      32.030  68.150  45.370  1.00  0.00            
ATOM   1296  HA  PHE    80      31.550  68.940  44.790  1.00  0.00            
ATOM   1297  CB  PHE    80      33.380  67.820  44.730  1.00  0.00            
ATOM   1298  HB2 PHE    80      33.850  68.790  44.620  1.00  0.00            
ATOM   1299  HB3 PHE    80      33.950  67.300  45.500  1.00  0.00            
ATOM   1300  CG  PHE    80      33.300  66.900  43.530  1.00  0.00            
ATOM   1301  CD1 PHE    80      32.890  67.390  42.310  1.00  0.00            
ATOM   1302  HD1 PHE    80      32.540  68.400  42.280  1.00  0.00            
ATOM   1303  CE1 PHE    80      32.750  66.520  41.190  1.00  0.00            
ATOM   1304  HE1 PHE    80      32.380  66.980  40.280  1.00  0.00            
ATOM   1305  CZ  PHE    80      32.970  65.170  41.370  1.00  0.00            
ATOM   1306  HZ  PHE    80      32.760  64.550  40.510  1.00  0.00            
ATOM   1307  CE2 PHE    80      33.430  64.650  42.620  1.00  0.00            
ATOM   1308  HE2 PHE    80      33.420  63.580  42.770  1.00  0.00            
ATOM   1309  CD2 PHE    80      33.550  65.540  43.700  1.00  0.00            
ATOM   1310  HD2 PHE    80      33.730  65.160  44.700  1.00  0.00            
ATOM   1311  C   PHE    80      31.030  67.030  45.100  1.00  0.00            
ATOM   1312  O   PHE    80      31.040  66.040  45.820  1.00  0.00            
ATOM   1313  N   VAL    81      30.210  67.120  44.070  1.00  0.00            
ATOM   1314  H   VAL    81      30.250  67.940  43.480  1.00  0.00            
ATOM   1315  CA  VAL    81      29.410  66.030  43.540  1.00  0.00            
ATOM   1316  HA  VAL    81      29.940  65.090  43.710  1.00  0.00            
ATOM   1317  CB  VAL    81      28.100  65.820  44.340  1.00  0.00            
ATOM   1318  HB  VAL    81      28.470  65.740  45.360  1.00  0.00            
ATOM   1319  CG1 VAL    81      27.190  67.040  44.260  1.00  0.00            
ATOM   1320 1HG1 VAL    81      26.960  67.070  43.190  1.00  0.00            
ATOM   1321 2HG1 VAL    81      26.220  67.000  44.760  1.00  0.00            
ATOM   1322 3HG1 VAL    81      27.740  67.940  44.520  1.00  0.00            
ATOM   1323  CG2 VAL    81      27.250  64.580  43.950  1.00  0.00            
ATOM   1324 1HG2 VAL    81      26.650  64.770  43.050  1.00  0.00            
ATOM   1325 2HG2 VAL    81      27.860  63.680  43.930  1.00  0.00            
ATOM   1326 3HG2 VAL    81      26.610  64.330  44.800  1.00  0.00            
ATOM   1327  C   VAL    81      29.170  66.000  42.050  1.00  0.00            
ATOM   1328  O   VAL    81      28.880  67.020  41.490  1.00  0.00            
ATOM   1329  N   ALA    82      29.150  64.820  41.400  1.00  0.00            
ATOM   1330  H   ALA    82      29.240  63.950  41.900  1.00  0.00            
ATOM   1331  CA  ALA    82      28.630  64.750  40.020  1.00  0.00            
ATOM   1332  HA  ALA    82      28.160  65.700  39.780  1.00  0.00            
ATOM   1333  CB  ALA    82      29.780  64.520  39.070  1.00  0.00            
ATOM   1334  HB1 ALA    82      30.410  63.660  39.290  1.00  0.00            
ATOM   1335  HB2 ALA    82      29.380  64.370  38.060  1.00  0.00            
ATOM   1336  HB3 ALA    82      30.360  65.440  39.140  1.00  0.00            
ATOM   1337  C   ALA    82      27.630  63.580  39.910  1.00  0.00            
ATOM   1338  O   ALA    82      27.790  62.570  40.590  1.00  0.00            
ATOM   1339  N   ASN    83      26.690  63.680  38.920  1.00  0.00            
ATOM   1340  H   ASN    83      26.700  64.480  38.310  1.00  0.00            
ATOM   1341  CA  ASN    83      25.760  62.610  38.480  1.00  0.00            
ATOM   1342  HA  ASN    83      26.060  61.690  38.980  1.00  0.00            
ATOM   1343  CB  ASN    83      24.310  62.820  38.890  1.00  0.00            
ATOM   1344  HB2 ASN    83      23.900  63.420  38.070  1.00  0.00            
ATOM   1345  HB3 ASN    83      23.730  61.900  38.830  1.00  0.00            
ATOM   1346  CG  ASN    83      24.070  63.380  40.300  1.00  0.00            
ATOM   1347  OD1 ASN    83      24.130  62.650  41.250  1.00  0.00            
ATOM   1348  ND2 ASN    83      23.780  64.640  40.340  1.00  0.00            
ATOM   1349 1HD2 ASN    83      23.790  65.030  41.270  1.00  0.00            
ATOM   1350 2HD2 ASN    83      24.030  65.290  39.600  1.00  0.00            
ATOM   1351  C   ASN    83      25.840  62.220  36.970  1.00  0.00            
ATOM   1352  O   ASN    83      26.200  63.100  36.180  1.00  0.00            
ATOM   1353  N   VAL    84      25.530  60.990  36.620  1.00  0.00            
ATOM   1354  H   VAL    84      25.260  60.380  37.380  1.00  0.00            
ATOM   1355  CA  VAL    84      25.710  60.390  35.230  1.00  0.00            
ATOM   1356  HA  VAL    84      26.030  61.180  34.550  1.00  0.00            
ATOM   1357  CB  VAL    84      26.890  59.360  35.270  1.00  0.00            
ATOM   1358  HB  VAL    84      26.650  58.560  35.970  1.00  0.00            
ATOM   1359  CG1 VAL    84      27.040  58.770  33.890  1.00  0.00            
ATOM   1360 1HG1 VAL    84      27.560  59.450  33.210  1.00  0.00            
ATOM   1361 2HG1 VAL    84      27.720  57.920  33.920  1.00  0.00            
ATOM   1362 3HG1 VAL    84      26.130  58.390  33.440  1.00  0.00            
ATOM   1363  CG2 VAL    84      28.340  59.960  35.580  1.00  0.00            
ATOM   1364 1HG2 VAL    84      28.590  60.640  34.770  1.00  0.00            
ATOM   1365 2HG2 VAL    84      28.270  60.530  36.510  1.00  0.00            
ATOM   1366 3HG2 VAL    84      29.120  59.200  35.590  1.00  0.00            
ATOM   1367  C   VAL    84      24.270  59.920  34.860  1.00  0.00            
ATOM   1368  O   VAL    84      23.600  59.260  35.670  1.00  0.00            
ATOM   1369  N   GLN    85      23.760  60.270  33.650  1.00  0.00            
ATOM   1370  H   GLN    85      24.300  60.790  32.970  1.00  0.00            
ATOM   1371  CA  GLN    85      22.450  59.830  33.150  1.00  0.00            
ATOM   1372  HA  GLN    85      22.130  59.010  33.790  1.00  0.00            
ATOM   1373  CB  GLN    85      21.500  60.980  33.230  1.00  0.00            
ATOM   1374  HB2 GLN    85      20.530  60.560  32.970  1.00  0.00            
ATOM   1375  HB3 GLN    85      21.460  61.180  34.300  1.00  0.00            
ATOM   1376  CG  GLN    85      21.590  62.270  32.400  1.00  0.00            
ATOM   1377  HG2 GLN    85      22.000  63.020  33.080  1.00  0.00            
ATOM   1378  HG3 GLN    85      22.300  62.260  31.580  1.00  0.00            
ATOM   1379  CD  GLN    85      20.260  62.900  31.890  1.00  0.00            
ATOM   1380  OE1 GLN    85      19.620  63.660  32.550  1.00  0.00            
ATOM   1381  NE2 GLN    85      19.930  62.840  30.620  1.00  0.00            
ATOM   1382 1HE2 GLN    85      19.090  63.300  30.280  1.00  0.00            
ATOM   1383 2HE2 GLN    85      20.420  62.250  29.960  1.00  0.00            
ATOM   1384  C   GLN    85      22.500  59.320  31.740  1.00  0.00            
ATOM   1385  O   GLN    85      21.870  58.390  31.360  1.00  0.00            
ATOM   1386  N   SER    86      23.410  59.860  30.920  1.00  0.00            
ATOM   1387  H   SER    86      23.930  60.650  31.280  1.00  0.00            
ATOM   1388  CA  SER    86      23.960  59.240  29.670  1.00  0.00            
ATOM   1389  HA  SER    86      23.220  58.620  29.170  1.00  0.00            
ATOM   1390  CB  SER    86      24.390  60.420  28.820  1.00  0.00            
ATOM   1391  HB2 SER    86      25.310  60.860  29.210  1.00  0.00            
ATOM   1392  HB3 SER    86      24.710  59.970  27.880  1.00  0.00            
ATOM   1393  OG  SER    86      23.390  61.390  28.570  1.00  0.00            
ATOM   1394  HG  SER    86      23.670  62.060  27.940  1.00  0.00            
ATOM   1395  C   SER    86      25.210  58.340  29.940  1.00  0.00            
ATOM   1396  O   SER    86      26.240  58.750  30.530  1.00  0.00            
ATOM   1397  N   PHE    87      25.200  57.160  29.300  1.00  0.00            
ATOM   1398  H   PHE    87      24.400  57.060  28.690  1.00  0.00            
ATOM   1399  CA  PHE    87      26.260  56.110  29.390  1.00  0.00            
ATOM   1400  HA  PHE    87      27.050  56.560  29.990  1.00  0.00            
ATOM   1401  CB  PHE    87      25.690  54.980  30.240  1.00  0.00            
ATOM   1402  HB2 PHE    87      25.030  54.370  29.620  1.00  0.00            
ATOM   1403  HB3 PHE    87      26.490  54.250  30.380  1.00  0.00            
ATOM   1404  CG  PHE    87      25.040  55.390  31.560  1.00  0.00            
ATOM   1405  CD1 PHE    87      25.780  55.590  32.690  1.00  0.00            
ATOM   1406  HD1 PHE    87      26.860  55.530  32.660  1.00  0.00            
ATOM   1407  CE1 PHE    87      25.040  55.850  33.870  1.00  0.00            
ATOM   1408  HE1 PHE    87      25.510  56.120  34.800  1.00  0.00            
ATOM   1409  CZ  PHE    87      23.640  55.990  33.800  1.00  0.00            
ATOM   1410  HZ  PHE    87      23.120  56.230  34.710  1.00  0.00            
ATOM   1411  CE2 PHE    87      22.920  55.690  32.690  1.00  0.00            
ATOM   1412  HE2 PHE    87      21.850  55.680  32.590  1.00  0.00            
ATOM   1413  CD2 PHE    87      23.690  55.310  31.600  1.00  0.00            
ATOM   1414  HD2 PHE    87      23.190  55.000  30.690  1.00  0.00            
ATOM   1415  C   PHE    87      26.910  55.610  28.080  1.00  0.00            
ATOM   1416  O   PHE    87      27.140  54.430  27.970  1.00  0.00            
ATOM   1417  N   PRO    88      27.220  56.510  27.130  1.00  0.00            
ATOM   1418  CD  PRO    88      27.260  57.940  27.300  1.00  0.00            
ATOM   1419  HD2 PRO    88      27.860  58.240  28.150  1.00  0.00            
ATOM   1420  HD3 PRO    88      26.240  58.320  27.280  1.00  0.00            
ATOM   1421  CG  PRO    88      27.970  58.390  26.020  1.00  0.00            
ATOM   1422  HG2 PRO    88      29.040  58.380  26.260  1.00  0.00            
ATOM   1423  HG3 PRO    88      27.680  59.370  25.660  1.00  0.00            
ATOM   1424  CB  PRO    88      27.690  57.340  25.030  1.00  0.00            
ATOM   1425  HB2 PRO    88      28.500  57.370  24.300  1.00  0.00            
ATOM   1426  HB3 PRO    88      26.720  57.520  24.580  1.00  0.00            
ATOM   1427  CA  PRO    88      27.830  56.080  25.850  1.00  0.00            
ATOM   1428  HA  PRO    88      27.150  55.330  25.450  1.00  0.00            
ATOM   1429  C   PRO    88      29.260  55.610  26.010  1.00  0.00            
ATOM   1430  O   PRO    88      29.920  55.990  26.970  1.00  0.00            
ATOM   1431  N   PRO    89      29.850  55.010  25.030  1.00  0.00            
ATOM   1432  CD  PRO    89      29.100  54.470  23.910  1.00  0.00            
ATOM   1433  HD2 PRO    89      29.120  55.130  23.040  1.00  0.00            
ATOM   1434  HD3 PRO    89      28.100  54.080  24.100  1.00  0.00            
ATOM   1435  CG  PRO    89      29.810  53.190  23.540  1.00  0.00            
ATOM   1436  HG2 PRO    89      29.650  52.750  22.560  1.00  0.00            
ATOM   1437  HG3 PRO    89      29.550  52.380  24.220  1.00  0.00            
ATOM   1438  CB  PRO    89      31.250  53.590  23.710  1.00  0.00            
ATOM   1439  HB2 PRO    89      31.550  54.260  22.900  1.00  0.00            
ATOM   1440  HB3 PRO    89      31.820  52.670  23.780  1.00  0.00            
ATOM   1441  CA  PRO    89      31.200  54.390  25.050  1.00  0.00            
ATOM   1442  HA  PRO    89      31.210  53.760  25.950  1.00  0.00            
ATOM   1443  C   PRO    89      32.330  55.460  25.100  1.00  0.00            
ATOM   1444  O   PRO    89      33.420  55.320  25.680  1.00  0.00            
ATOM   1445  N   ALA    90      32.150  56.600  24.430  1.00  0.00            
ATOM   1446  H   ALA    90      31.340  56.630  23.820  1.00  0.00            
ATOM   1447  CA  ALA    90      33.180  57.660  24.390  1.00  0.00            
ATOM   1448  HA  ALA    90      33.660  57.780  25.360  1.00  0.00            
ATOM   1449  CB  ALA    90      34.240  57.400  23.340  1.00  0.00            
ATOM   1450  HB1 ALA    90      33.840  57.330  22.330  1.00  0.00            
ATOM   1451  HB2 ALA    90      34.990  58.200  23.360  1.00  0.00            
ATOM   1452  HB3 ALA    90      34.810  56.480  23.520  1.00  0.00            
ATOM   1453  C   ALA    90      32.450  58.980  24.210  1.00  0.00            
ATOM   1454  O   ALA    90      32.270  59.370  23.050  1.00  0.00            
ATOM   1455  N   PRO    91      32.080  59.640  25.320  1.00  0.00            
ATOM   1456  CD  PRO    91      31.980  59.090  26.610  1.00  0.00            
ATOM   1457  HD2 PRO    91      32.950  58.960  27.080  1.00  0.00            
ATOM   1458  HD3 PRO    91      31.460  58.130  26.670  1.00  0.00            
ATOM   1459  CG  PRO    91      31.140  60.150  27.400  1.00  0.00            
ATOM   1460  HG2 PRO    91      31.440  60.250  28.440  1.00  0.00            
ATOM   1461  HG3 PRO    91      30.080  59.920  27.360  1.00  0.00            
ATOM   1462  CB  PRO    91      31.320  61.450  26.730  1.00  0.00            
ATOM   1463  HB2 PRO    91      32.200  61.930  27.150  1.00  0.00            
ATOM   1464  HB3 PRO    91      30.530  62.200  26.750  1.00  0.00            
ATOM   1465  CA  PRO    91      31.710  61.040  25.260  1.00  0.00            
ATOM   1466  HA  PRO    91      30.740  61.170  24.790  1.00  0.00            
ATOM   1467  C   PRO    91      32.780  62.020  24.670  1.00  0.00            
ATOM   1468  O   PRO    91      33.990  61.940  24.710  1.00  0.00            
ATOM   1469  N   GLU    92      32.290  63.190  24.330  1.00  0.00            
ATOM   1470  H   GLU    92      31.300  63.330  24.470  1.00  0.00            
ATOM   1471  CA  GLU    92      33.070  64.400  24.030  1.00  0.00            
ATOM   1472  HA  GLU    92      33.700  64.270  23.150  1.00  0.00            
ATOM   1473  CB  GLU    92      32.110  65.630  23.760  1.00  0.00            
ATOM   1474  HB2 GLU    92      31.330  65.800  24.500  1.00  0.00            
ATOM   1475  HB3 GLU    92      32.730  66.530  23.800  1.00  0.00            
ATOM   1476  CG  GLU    92      31.330  65.500  22.490  1.00  0.00            
ATOM   1477  HG2 GLU    92      30.840  66.460  22.370  1.00  0.00            
ATOM   1478  HG3 GLU    92      31.940  65.230  21.630  1.00  0.00            
ATOM   1479  CD  GLU    92      30.300  64.400  22.570  1.00  0.00            
ATOM   1480  OE1 GLU    92      29.930  63.900  23.630  1.00  0.00            
ATOM   1481  OE2 GLU    92      29.900  63.930  21.510  1.00  0.00            
ATOM   1482  C   GLU    92      33.920  64.810  25.240  1.00  0.00            
ATOM   1483  O   GLU    92      33.390  65.180  26.270  1.00  0.00            
ATOM   1484  N   ASP    93      35.240  64.580  24.990  1.00  0.00            
ATOM   1485  H   ASP    93      35.540  64.070  24.180  1.00  0.00            
ATOM   1486  CA  ASP    93      36.320  64.900  26.010  1.00  0.00            
ATOM   1487  HA  ASP    93      37.230  64.550  25.530  1.00  0.00            
ATOM   1488  CB  ASP    93      36.510  66.410  26.280  1.00  0.00            
ATOM   1489  HB2 ASP    93      35.700  66.860  26.850  1.00  0.00            
ATOM   1490  HB3 ASP    93      37.480  66.530  26.770  1.00  0.00            
ATOM   1491  CG  ASP    93      36.720  67.150  24.940  1.00  0.00            
ATOM   1492  OD1 ASP    93      37.620  66.640  24.180  1.00  0.00            
ATOM   1493  OD2 ASP    93      36.060  68.150  24.630  1.00  0.00            
ATOM   1494  C   ASP    93      36.390  64.090  27.360  1.00  0.00            
ATOM   1495  O   ASP    93      37.280  64.320  28.230  1.00  0.00            
ATOM   1496  N   LYS    94      35.570  63.010  27.400  1.00  0.00            
ATOM   1497  H   LYS    94      34.950  62.850  26.610  1.00  0.00            
ATOM   1498  CA  LYS    94      35.610  61.990  28.440  1.00  0.00            
ATOM   1499  HA  LYS    94      36.050  62.410  29.350  1.00  0.00            
ATOM   1500  CB  LYS    94      34.230  61.460  28.890  1.00  0.00            
ATOM   1501  HB2 LYS    94      33.760  60.990  28.030  1.00  0.00            
ATOM   1502  HB3 LYS    94      34.360  60.700  29.660  1.00  0.00            
ATOM   1503  CG  LYS    94      33.290  62.530  29.390  1.00  0.00            
ATOM   1504  HG2 LYS    94      33.010  63.160  28.550  1.00  0.00            
ATOM   1505  HG3 LYS    94      32.300  62.130  29.650  1.00  0.00            
ATOM   1506  CD  LYS    94      33.770  63.390  30.570  1.00  0.00            
ATOM   1507  HD2 LYS    94      34.100  62.740  31.390  1.00  0.00            
ATOM   1508  HD3 LYS    94      34.710  63.880  30.320  1.00  0.00            
ATOM   1509  CE  LYS    94      32.760  64.410  30.980  1.00  0.00            
ATOM   1510  HE2 LYS    94      33.210  65.380  30.760  1.00  0.00            
ATOM   1511  HE3 LYS    94      31.880  64.320  30.350  1.00  0.00            
ATOM   1512  NZ  LYS    94      32.310  64.410  32.390  1.00  0.00            
ATOM   1513  HZ1 LYS    94      31.820  65.240  32.680  1.00  0.00            
ATOM   1514  HZ2 LYS    94      31.750  63.600  32.640  1.00  0.00            
ATOM   1515  HZ3 LYS    94      33.140  64.490  32.960  1.00  0.00            
ATOM   1516  C   LYS    94      36.460  60.790  28.090  1.00  0.00            
ATOM   1517  O   LYS    94      36.830  60.680  26.890  1.00  0.00            
ATOM   1518  N   LYS    95      36.850  59.950  29.040  1.00  0.00            
ATOM   1519  H   LYS    95      36.540  60.130  29.990  1.00  0.00            
ATOM   1520  CA  LYS    95      37.770  58.800  28.880  1.00  0.00            
ATOM   1521  HA  LYS    95      38.720  59.020  28.390  1.00  0.00            
ATOM   1522  CB  LYS    95      38.180  58.440  30.270  1.00  0.00            
ATOM   1523  HB2 LYS    95      38.710  59.270  30.740  1.00  0.00            
ATOM   1524  HB3 LYS    95      37.300  58.090  30.800  1.00  0.00            
ATOM   1525  CG  LYS    95      39.100  57.200  30.410  1.00  0.00            
ATOM   1526  HG2 LYS    95      38.510  56.290  30.330  1.00  0.00            
ATOM   1527  HG3 LYS    95      39.990  57.260  29.790  1.00  0.00            
ATOM   1528  CD  LYS    95      39.520  57.220  31.880  1.00  0.00            
ATOM   1529  HD2 LYS    95      40.240  57.980  32.170  1.00  0.00            
ATOM   1530  HD3 LYS    95      38.620  57.400  32.470  1.00  0.00            
ATOM   1531  CE  LYS    95      39.980  55.810  32.190  1.00  0.00            
ATOM   1532  HE2 LYS    95      39.230  55.070  31.940  1.00  0.00            
ATOM   1533  HE3 LYS    95      40.870  55.690  31.570  1.00  0.00            
ATOM   1534  NZ  LYS    95      40.330  55.770  33.580  1.00  0.00            
ATOM   1535  HZ1 LYS    95      40.780  54.880  33.720  1.00  0.00            
ATOM   1536  HZ2 LYS    95      40.990  56.500  33.800  1.00  0.00            
ATOM   1537  HZ3 LYS    95      39.530  55.900  34.180  1.00  0.00            
ATOM   1538  C   LYS    95      37.140  57.740  27.980  1.00  0.00            
ATOM   1539  O   LYS    95      35.960  57.380  28.230  1.00  0.00            
ATOM   1540  N   PRO    96      37.860  57.100  27.010  1.00  0.00            
ATOM   1541  CD  PRO    96      39.140  57.470  26.560  1.00  0.00            
ATOM   1542  HD2 PRO    96      39.860  56.880  27.130  1.00  0.00            
ATOM   1543  HD3 PRO    96      39.390  58.530  26.630  1.00  0.00            
ATOM   1544  CG  PRO    96      39.200  56.960  25.110  1.00  0.00            
ATOM   1545  HG2 PRO    96      40.240  56.770  24.810  1.00  0.00            
ATOM   1546  HG3 PRO    96      38.810  57.740  24.460  1.00  0.00            
ATOM   1547  CB  PRO    96      38.330  55.740  25.060  1.00  0.00            
ATOM   1548  HB2 PRO    96      39.080  54.960  25.190  1.00  0.00            
ATOM   1549  HB3 PRO    96      37.700  55.780  24.180  1.00  0.00            
ATOM   1550  CA  PRO    96      37.380  55.980  26.180  1.00  0.00            
ATOM   1551  HA  PRO    96      36.420  56.350  25.810  1.00  0.00            
ATOM   1552  C   PRO    96      37.180  54.650  26.930  1.00  0.00            
ATOM   1553  O   PRO    96      37.960  54.230  27.740  1.00  0.00            
ATOM   1554  N   LEU    97      36.010  54.030  26.640  1.00  0.00            
ATOM   1555  H   LEU    97      35.450  54.470  25.920  1.00  0.00            
ATOM   1556  CA  LEU    97      35.760  52.670  27.140  1.00  0.00            
ATOM   1557  HA  LEU    97      35.870  52.730  28.220  1.00  0.00            
ATOM   1558  CB  LEU    97      34.350  52.310  26.810  1.00  0.00            
ATOM   1559  HB2 LEU    97      33.680  52.920  27.410  1.00  0.00            
ATOM   1560  HB3 LEU    97      34.130  52.550  25.770  1.00  0.00            
ATOM   1561  CG  LEU    97      33.980  50.830  27.100  1.00  0.00            
ATOM   1562  HG  LEU    97      34.680  50.050  26.810  1.00  0.00            
ATOM   1563  CD1 LEU    97      33.840  50.570  28.590  1.00  0.00            
ATOM   1564 1HD1 LEU    97      32.810  50.760  28.890  1.00  0.00            
ATOM   1565 2HD1 LEU    97      33.950  49.490  28.750  1.00  0.00            
ATOM   1566 3HD1 LEU    97      34.560  51.100  29.210  1.00  0.00            
ATOM   1567  CD2 LEU    97      32.690  50.410  26.440  1.00  0.00            
ATOM   1568 1HD2 LEU    97      32.390  49.390  26.710  1.00  0.00            
ATOM   1569 2HD2 LEU    97      32.000  51.240  26.590  1.00  0.00            
ATOM   1570 3HD2 LEU    97      32.880  50.270  25.370  1.00  0.00            
ATOM   1571  C   LEU    97      36.750  51.710  26.520  1.00  0.00            
ATOM   1572  O   LEU    97      36.710  51.470  25.320  1.00  0.00            
ATOM   1573  N   THR    98      37.650  51.180  27.280  1.00  0.00            
ATOM   1574  H   THR    98      37.610  51.360  28.280  1.00  0.00            
ATOM   1575  CA  THR    98      38.770  50.330  26.800  1.00  0.00            
ATOM   1576  HA  THR    98      38.390  49.730  25.970  1.00  0.00            
ATOM   1577  CB  THR    98      39.830  51.230  26.200  1.00  0.00            
ATOM   1578  HB  THR    98      39.330  51.880  25.470  1.00  0.00            
ATOM   1579  CG2 THR    98      40.540  52.060  27.320  1.00  0.00            
ATOM   1580 1HG2 THR    98      41.180  52.830  26.880  1.00  0.00            
ATOM   1581 2HG2 THR    98      39.740  52.510  27.900  1.00  0.00            
ATOM   1582 3HG2 THR    98      41.130  51.400  27.950  1.00  0.00            
ATOM   1583  OG1 THR    98      40.780  50.420  25.600  1.00  0.00            
ATOM   1584  HG1 THR    98      40.410  49.760  25.010  1.00  0.00            
ATOM   1585  C   THR    98      39.330  49.360  27.970  1.00  0.00            
ATOM   1586  O   THR    98      38.970  49.580  29.110  1.00  0.00            
ATOM   1587  N   ARG    99      40.140  48.310  27.630  1.00  0.00            
ATOM   1588  H   ARG    99      40.230  48.170  26.630  1.00  0.00            
ATOM   1589  CA  ARG    99      41.000  47.460  28.530  1.00  0.00            
ATOM   1590  HA  ARG    99      41.490  46.680  27.940  1.00  0.00            
ATOM   1591  CB  ARG    99      42.130  48.350  29.190  1.00  0.00            
ATOM   1592  HB2 ARG    99      41.750  49.190  29.780  1.00  0.00            
ATOM   1593  HB3 ARG    99      42.660  47.690  29.890  1.00  0.00            
ATOM   1594  CG  ARG    99      43.170  48.740  28.100  1.00  0.00            
ATOM   1595  HG2 ARG    99      42.530  49.300  27.420  1.00  0.00            
ATOM   1596  HG3 ARG    99      43.930  49.410  28.500  1.00  0.00            
ATOM   1597  CD  ARG    99      43.860  47.620  27.280  1.00  0.00            
ATOM   1598  HD2 ARG    99      44.420  46.930  27.910  1.00  0.00            
ATOM   1599  HD3 ARG    99      43.070  47.090  26.740  1.00  0.00            
ATOM   1600  NE  ARG    99      44.800  48.230  26.350  1.00  0.00            
ATOM   1601  HE  ARG    99      45.790  48.040  26.420  1.00  0.00            
ATOM   1602  CZ  ARG    99      44.450  49.050  25.370  1.00  0.00            
ATOM   1603  NH1 ARG    99      43.290  49.190  24.710  1.00  0.00            
ATOM   1604 1HH1 ARG    99      42.510  48.560  24.820  1.00  0.00            
ATOM   1605 2HH1 ARG    99      43.190  50.040  24.170  1.00  0.00            
ATOM   1606  NH2 ARG    99      45.380  49.820  24.890  1.00  0.00            
ATOM   1607 1HH2 ARG    99      46.330  49.730  25.220  1.00  0.00            
ATOM   1608 2HH2 ARG    99      45.070  50.210  24.010  1.00  0.00            
ATOM   1609  C   ARG    99      40.080  46.810  29.580  1.00  0.00            
ATOM   1610  O   ARG    99      39.090  46.290  29.120  1.00  0.00            
ATOM   1611  N   LEU   100      40.360  46.950  30.870  1.00  0.00            
ATOM   1612  H   LEU   100      41.210  47.440  31.110  1.00  0.00            
ATOM   1613  CA  LEU   100      39.480  46.320  31.870  1.00  0.00            
ATOM   1614  HA  LEU   100      39.700  45.260  31.810  1.00  0.00            
ATOM   1615  CB  LEU   100      39.900  46.760  33.250  1.00  0.00            
ATOM   1616  HB2 LEU   100      40.970  46.560  33.320  1.00  0.00            
ATOM   1617  HB3 LEU   100      39.960  47.840  33.400  1.00  0.00            
ATOM   1618  CG  LEU   100      39.170  46.110  34.500  1.00  0.00            
ATOM   1619  HG  LEU   100      38.100  46.270  34.440  1.00  0.00            
ATOM   1620  CD1 LEU   100      39.510  44.570  34.510  1.00  0.00            
ATOM   1621 1HD1 LEU   100      39.270  44.130  33.540  1.00  0.00            
ATOM   1622 2HD1 LEU   100      40.590  44.400  34.520  1.00  0.00            
ATOM   1623 3HD1 LEU   100      38.960  44.140  35.340  1.00  0.00            
ATOM   1624  CD2 LEU   100      39.660  46.770  35.760  1.00  0.00            
ATOM   1625 1HD2 LEU   100      40.720  47.020  35.720  1.00  0.00            
ATOM   1626 2HD2 LEU   100      39.080  47.670  35.930  1.00  0.00            
ATOM   1627 3HD2 LEU   100      39.520  46.150  36.640  1.00  0.00            
ATOM   1628  C   LEU   100      38.020  46.580  31.700  1.00  0.00            
ATOM   1629  O   LEU   100      37.280  45.570  31.770  1.00  0.00            
ATOM   1630  N   GLN   101      37.530  47.820  31.500  1.00  0.00            
ATOM   1631  H   GLN   101      38.200  48.560  31.340  1.00  0.00            
ATOM   1632  CA  GLN   101      36.150  48.110  31.320  1.00  0.00            
ATOM   1633  HA  GLN   101      35.700  47.570  32.160  1.00  0.00            
ATOM   1634  CB  GLN   101      35.980  49.600  31.330  1.00  0.00            
ATOM   1635  HB2 GLN   101      36.670  50.020  30.600  1.00  0.00            
ATOM   1636  HB3 GLN   101      34.970  49.900  31.060  1.00  0.00            
ATOM   1637  CG  GLN   101      36.380  50.340  32.710  1.00  0.00            
ATOM   1638  HG2 GLN   101      37.060  49.680  33.260  1.00  0.00            
ATOM   1639  HG3 GLN   101      36.950  51.250  32.540  1.00  0.00            
ATOM   1640  CD  GLN   101      35.200  50.610  33.610  1.00  0.00            
ATOM   1641  OE1 GLN   101      34.940  50.000  34.670  1.00  0.00            
ATOM   1642  NE2 GLN   101      34.380  51.560  33.280  1.00  0.00            
ATOM   1643 1HE2 GLN   101      33.710  51.880  33.960  1.00  0.00            
ATOM   1644 2HE2 GLN   101      34.500  52.100  32.430  1.00  0.00            
ATOM   1645  C   GLN   101      35.560  47.600  30.020  1.00  0.00            
ATOM   1646  O   GLN   101      34.430  47.140  29.960  1.00  0.00            
ATOM   1647  N   GLU   102      36.220  47.660  28.890  1.00  0.00            
ATOM   1648  H   GLU   102      37.110  48.130  28.980  1.00  0.00            
ATOM   1649  CA  GLU   102      35.710  47.080  27.590  1.00  0.00            
ATOM   1650  HA  GLU   102      34.730  47.540  27.490  1.00  0.00            
ATOM   1651  CB  GLU   102      36.520  47.430  26.270  1.00  0.00            
ATOM   1652  HB2 GLU   102      36.630  48.510  26.320  1.00  0.00            
ATOM   1653  HB3 GLU   102      37.510  46.990  26.270  1.00  0.00            
ATOM   1654  CG  GLU   102      35.840  47.280  24.920  1.00  0.00            
ATOM   1655  HG2 GLU   102      34.760  47.330  25.090  1.00  0.00            
ATOM   1656  HG3 GLU   102      35.980  48.190  24.330  1.00  0.00            
ATOM   1657  CD  GLU   102      36.230  45.930  24.250  1.00  0.00            
ATOM   1658  OE1 GLU   102      36.910  44.990  24.780  1.00  0.00            
ATOM   1659  OE2 GLU   102      36.020  45.760  23.030  1.00  0.00            
ATOM   1660  C   GLU   102      35.570  45.530  27.680  1.00  0.00            
ATOM   1661  O   GLU   102      34.530  44.990  27.290  1.00  0.00            
ATOM   1662  N   ARG   103      36.580  44.820  28.280  1.00  0.00            
ATOM   1663  H   ARG   103      37.330  45.370  28.680  1.00  0.00            
ATOM   1664  CA  ARG   103      36.610  43.390  28.540  1.00  0.00            
ATOM   1665  HA  ARG   103      36.490  42.780  27.640  1.00  0.00            
ATOM   1666  CB  ARG   103      38.030  43.070  29.040  1.00  0.00            
ATOM   1667  HB2 ARG   103      38.780  43.430  28.340  1.00  0.00            
ATOM   1668  HB3 ARG   103      38.220  43.490  30.030  1.00  0.00            
ATOM   1669  CG  ARG   103      38.170  41.540  29.130  1.00  0.00            
ATOM   1670  HG2 ARG   103      37.490  41.100  29.860  1.00  0.00            
ATOM   1671  HG3 ARG   103      37.990  41.070  28.170  1.00  0.00            
ATOM   1672  CD  ARG   103      39.630  41.220  29.410  1.00  0.00            
ATOM   1673  HD2 ARG   103      40.220  41.420  28.520  1.00  0.00            
ATOM   1674  HD3 ARG   103      39.900  41.920  30.190  1.00  0.00            
ATOM   1675  NE  ARG   103      39.910  39.870  29.820  1.00  0.00            
ATOM   1676  HE  ARG   103      39.520  39.080  29.330  1.00  0.00            
ATOM   1677  CZ  ARG   103      40.540  39.480  30.890  1.00  0.00            
ATOM   1678  NH1 ARG   103      41.120  40.280  31.670  1.00  0.00            
ATOM   1679 1HH1 ARG   103      41.060  41.280  31.530  1.00  0.00            
ATOM   1680 2HH1 ARG   103      41.390  40.010  32.610  1.00  0.00            
ATOM   1681  NH2 ARG   103      40.610  38.220  31.200  1.00  0.00            
ATOM   1682 1HH2 ARG   103      40.240  37.630  30.470  1.00  0.00            
ATOM   1683 2HH2 ARG   103      41.210  37.960  31.970  1.00  0.00            
ATOM   1684  C   ARG   103      35.470  42.950  29.560  1.00  0.00            
ATOM   1685  O   ARG   103      34.730  41.960  29.380  1.00  0.00            
ATOM   1686  N   LEU   104      35.230  43.820  30.570  1.00  0.00            
ATOM   1687  H   LEU   104      35.820  44.640  30.650  1.00  0.00            
ATOM   1688  CA  LEU   104      34.220  43.640  31.590  1.00  0.00            
ATOM   1689  HA  LEU   104      34.290  42.580  31.870  1.00  0.00            
ATOM   1690  CB  LEU   104      34.500  44.580  32.780  1.00  0.00            
ATOM   1691  HB2 LEU   104      35.300  44.180  33.410  1.00  0.00            
ATOM   1692  HB3 LEU   104      34.620  45.610  32.440  1.00  0.00            
ATOM   1693  CG  LEU   104      33.400  44.710  33.790  1.00  0.00            
ATOM   1694  HG  LEU   104      32.520  45.210  33.370  1.00  0.00            
ATOM   1695  CD1 LEU   104      32.990  43.400  34.490  1.00  0.00            
ATOM   1696 1HD1 LEU   104      32.330  43.610  35.330  1.00  0.00            
ATOM   1697 2HD1 LEU   104      32.450  42.880  33.710  1.00  0.00            
ATOM   1698 3HD1 LEU   104      33.900  42.930  34.870  1.00  0.00            
ATOM   1699  CD2 LEU   104      33.800  45.540  35.010  1.00  0.00            
ATOM   1700 1HD2 LEU   104      34.680  45.170  35.540  1.00  0.00            
ATOM   1701 2HD2 LEU   104      33.990  46.530  34.600  1.00  0.00            
ATOM   1702 3HD2 LEU   104      32.890  45.720  35.590  1.00  0.00            
ATOM   1703  C   LEU   104      32.810  43.900  30.950  1.00  0.00            
ATOM   1704  O   LEU   104      31.900  43.070  31.190  1.00  0.00            
ATOM   1705  N   ILE   105      32.650  44.920  30.160  1.00  0.00            
ATOM   1706  H   ILE   105      33.360  45.630  30.160  1.00  0.00            
ATOM   1707  CA  ILE   105      31.400  45.160  29.420  1.00  0.00            
ATOM   1708  HA  ILE   105      30.650  45.200  30.210  1.00  0.00            
ATOM   1709  CB  ILE   105      31.440  46.520  28.690  1.00  0.00            
ATOM   1710  HB  ILE   105      32.480  46.530  28.390  1.00  0.00            
ATOM   1711  CG2 ILE   105      30.590  46.650  27.410  1.00  0.00            
ATOM   1712 1HG2 ILE   105      31.070  46.140  26.570  1.00  0.00            
ATOM   1713 2HG2 ILE   105      29.590  46.240  27.510  1.00  0.00            
ATOM   1714 3HG2 ILE   105      30.390  47.670  27.080  1.00  0.00            
ATOM   1715  CG1 ILE   105      31.050  47.660  29.690  1.00  0.00            
ATOM   1716 2HG1 ILE   105      31.670  47.610  30.580  1.00  0.00            
ATOM   1717 3HG1 ILE   105      31.310  48.610  29.210  1.00  0.00            
ATOM   1718  CD1 ILE   105      29.480  47.720  30.050  1.00  0.00            
ATOM   1719 1HD1 ILE   105      29.170  46.840  30.610  1.00  0.00            
ATOM   1720 2HD1 ILE   105      29.240  48.570  30.690  1.00  0.00            
ATOM   1721 3HD1 ILE   105      28.860  47.900  29.180  1.00  0.00            
ATOM   1722  C   ILE   105      31.090  44.010  28.500  1.00  0.00            
ATOM   1723  O   ILE   105      29.990  43.440  28.420  1.00  0.00            
ATOM   1724  N   LYS   106      32.130  43.410  27.850  1.00  0.00            
ATOM   1725  H   LYS   106      33.050  43.790  28.020  1.00  0.00            
ATOM   1726  CA  LYS   106      31.960  42.220  26.980  1.00  0.00            
ATOM   1727  HA  LYS   106      31.050  42.360  26.400  1.00  0.00            
ATOM   1728  CB  LYS   106      33.020  42.030  25.830  1.00  0.00            
ATOM   1729  HB2 LYS   106      34.020  42.250  26.210  1.00  0.00            
ATOM   1730  HB3 LYS   106      33.080  41.010  25.470  1.00  0.00            
ATOM   1731  CG  LYS   106      32.730  42.930  24.550  1.00  0.00            
ATOM   1732  HG2 LYS   106      31.890  42.600  23.940  1.00  0.00            
ATOM   1733  HG3 LYS   106      32.380  43.920  24.850  1.00  0.00            
ATOM   1734  CD  LYS   106      33.990  43.060  23.660  1.00  0.00            
ATOM   1735  HD2 LYS   106      34.740  43.670  24.160  1.00  0.00            
ATOM   1736  HD3 LYS   106      34.360  42.040  23.490  1.00  0.00            
ATOM   1737  CE  LYS   106      33.710  43.760  22.320  1.00  0.00            
ATOM   1738  HE2 LYS   106      32.940  43.170  21.820  1.00  0.00            
ATOM   1739  HE3 LYS   106      33.420  44.800  22.450  1.00  0.00            
ATOM   1740  NZ  LYS   106      34.830  43.870  21.330  1.00  0.00            
ATOM   1741  HZ1 LYS   106      35.370  43.040  21.150  1.00  0.00            
ATOM   1742  HZ2 LYS   106      34.550  44.140  20.400  1.00  0.00            
ATOM   1743  HZ3 LYS   106      35.430  44.660  21.560  1.00  0.00            
ATOM   1744  C   LYS   106      31.670  41.000  27.730  1.00  0.00            
ATOM   1745  O   LYS   106      31.140  40.060  27.160  1.00  0.00            
ATOM   1746  N   LYS   107      32.040  40.940  28.980  1.00  0.00            
ATOM   1747  H   LYS   107      32.550  41.730  29.360  1.00  0.00            
ATOM   1748  CA  LYS   107      31.710  39.810  29.880  1.00  0.00            
ATOM   1749  HA  LYS   107      31.880  38.870  29.360  1.00  0.00            
ATOM   1750  CB  LYS   107      32.720  39.810  31.020  1.00  0.00            
ATOM   1751  HB2 LYS   107      33.750  39.820  30.650  1.00  0.00            
ATOM   1752  HB3 LYS   107      32.480  40.620  31.710  1.00  0.00            
ATOM   1753  CG  LYS   107      32.730  38.520  31.800  1.00  0.00            
ATOM   1754  HG2 LYS   107      33.080  38.670  32.830  1.00  0.00            
ATOM   1755  HG3 LYS   107      31.700  38.190  31.950  1.00  0.00            
ATOM   1756  CD  LYS   107      33.640  37.440  31.220  1.00  0.00            
ATOM   1757  HD2 LYS   107      33.570  37.410  30.130  1.00  0.00            
ATOM   1758  HD3 LYS   107      34.630  37.830  31.460  1.00  0.00            
ATOM   1759  CE  LYS   107      33.320  36.130  31.870  1.00  0.00            
ATOM   1760  HE2 LYS   107      33.300  36.140  32.960  1.00  0.00            
ATOM   1761  HE3 LYS   107      32.270  35.890  31.780  1.00  0.00            
ATOM   1762  NZ  LYS   107      34.100  35.130  31.210  1.00  0.00            
ATOM   1763  HZ1 LYS   107      34.050  35.070  30.210  1.00  0.00            
ATOM   1764  HZ2 LYS   107      35.090  35.240  31.370  1.00  0.00            
ATOM   1765  HZ3 LYS   107      33.900  34.220  31.600  1.00  0.00            
ATOM   1766  C   LYS   107      30.220  39.790  30.340  1.00  0.00            
ATOM   1767  O   LYS   107      29.650  38.720  30.480  1.00  0.00            
ATOM   1768  N   LEU   108      29.710  41.010  30.640  1.00  0.00            
ATOM   1769  H   LEU   108      30.350  41.780  30.730  1.00  0.00            
ATOM   1770  CA  LEU   108      28.330  41.220  31.120  1.00  0.00            
ATOM   1771  HA  LEU   108      27.960  40.280  31.530  1.00  0.00            
ATOM   1772  CB  LEU   108      28.320  42.310  32.190  1.00  0.00            
ATOM   1773  HB2 LEU   108      28.590  43.210  31.640  1.00  0.00            
ATOM   1774  HB3 LEU   108      27.350  42.420  32.660  1.00  0.00            
ATOM   1775  CG  LEU   108      29.240  42.150  33.420  1.00  0.00            
ATOM   1776  HG  LEU   108      30.250  41.900  33.100  1.00  0.00            
ATOM   1777  CD1 LEU   108      29.300  43.370  34.330  1.00  0.00            
ATOM   1778 1HD1 LEU   108      29.950  43.120  35.160  1.00  0.00            
ATOM   1779 2HD1 LEU   108      29.730  44.210  33.780  1.00  0.00            
ATOM   1780 3HD1 LEU   108      28.320  43.480  34.800  1.00  0.00            
ATOM   1781  CD2 LEU   108      28.760  40.960  34.340  1.00  0.00            
ATOM   1782 1HD2 LEU   108      28.960  40.010  33.850  1.00  0.00            
ATOM   1783 2HD2 LEU   108      29.250  40.870  35.310  1.00  0.00            
ATOM   1784 3HD2 LEU   108      27.680  41.020  34.510  1.00  0.00            
ATOM   1785  C   LEU   108      27.300  41.440  30.060  1.00  0.00            
ATOM   1786  O   LEU   108      26.110  41.170  30.380  1.00  0.00            
ATOM   1787  N   GLY   109      27.640  41.830  28.860  1.00  0.00            
ATOM   1788  H   GLY   109      28.580  42.170  28.760  1.00  0.00            
ATOM   1789  CA  GLY   109      26.720  42.010  27.730  1.00  0.00            
ATOM   1790  HA2 GLY   109      27.380  42.080  26.860  1.00  0.00            
ATOM   1791  HA3 GLY   109      26.140  41.100  27.650  1.00  0.00            
ATOM   1792  C   GLY   109      25.780  43.210  27.740  1.00  0.00            
ATOM   1793  O   GLY   109      26.120  44.240  28.330  1.00  0.00            
ATOM   1794  N   GLU   110      24.640  43.220  27.030  1.00  0.00            
ATOM   1795  H   GLU   110      24.630  42.440  26.390  1.00  0.00            
ATOM   1796  CA  GLU   110      23.680  44.350  26.770  1.00  0.00            
ATOM   1797  HA  GLU   110      24.250  45.100  26.230  1.00  0.00            
ATOM   1798  CB  GLU   110      22.530  43.880  25.790  1.00  0.00            
ATOM   1799  HB2 GLU   110      22.890  43.590  24.800  1.00  0.00            
ATOM   1800  HB3 GLU   110      22.170  42.990  26.310  1.00  0.00            
ATOM   1801  CG  GLU   110      21.290  44.770  25.590  1.00  0.00            
ATOM   1802  HG2 GLU   110      20.630  44.180  24.960  1.00  0.00            
ATOM   1803  HG3 GLU   110      20.850  44.990  26.560  1.00  0.00            
ATOM   1804  CD  GLU   110      21.540  46.020  24.750  1.00  0.00            
ATOM   1805  OE1 GLU   110      20.700  46.930  24.860  1.00  0.00            
ATOM   1806  OE2 GLU   110      22.410  45.960  23.860  1.00  0.00            
ATOM   1807  C   GLU   110      23.100  45.110  27.970  1.00  0.00            
ATOM   1808  O   GLU   110      22.870  46.320  27.780  1.00  0.00            
ATOM   1809  N   HIE   111      22.810  44.470  29.070  1.00  0.00            
ATOM   1810  H   HIE   111      23.070  43.500  29.180  1.00  0.00            
ATOM   1811  CA  HIE   111      22.070  45.030  30.200  1.00  0.00            
ATOM   1812  HA  HIE   111      21.390  45.680  29.650  1.00  0.00            
ATOM   1813  CB  HIE   111      21.270  43.920  30.920  1.00  0.00            
ATOM   1814  HB2 HIE   111      21.800  43.360  31.700  1.00  0.00            
ATOM   1815  HB3 HIE   111      20.410  44.400  31.380  1.00  0.00            
ATOM   1816  CG  HIE   111      20.700  42.960  29.880  1.00  0.00            
ATOM   1817  ND1 HIE   111      21.180  41.730  29.520  1.00  0.00            
ATOM   1818  CE1 HIE   111      20.580  41.460  28.340  1.00  0.00            
ATOM   1819  HE1 HIE   111      20.690  40.570  27.740  1.00  0.00            
ATOM   1820  NE2 HIE   111      19.660  42.420  28.010  1.00  0.00            
ATOM   1821  HE2 HIE   111      19.210  42.530  27.120  1.00  0.00            
ATOM   1822  CD2 HIE   111      19.730  43.430  28.950  1.00  0.00            
ATOM   1823  HD2 HIE   111      19.290  44.410  28.890  1.00  0.00            
ATOM   1824  C   HIE   111      22.900  45.790  31.190  1.00  0.00            
ATOM   1825  O   HIE   111      22.480  46.180  32.300  1.00  0.00            
ATOM   1826  N   ALA   112      24.140  46.070  30.790  1.00  0.00            
ATOM   1827  H   ALA   112      24.390  45.700  29.890  1.00  0.00            
ATOM   1828  CA  ALA   112      25.260  46.610  31.650  1.00  0.00            
ATOM   1829  HA  ALA   112      24.880  46.780  32.650  1.00  0.00            
ATOM   1830  CB  ALA   112      26.310  45.590  31.770  1.00  0.00            
ATOM   1831  HB1 ALA   112      25.960  44.710  32.310  1.00  0.00            
ATOM   1832  HB2 ALA   112      26.670  45.330  30.780  1.00  0.00            
ATOM   1833  HB3 ALA   112      27.110  46.130  32.270  1.00  0.00            
ATOM   1834  C   ALA   112      25.780  47.920  30.980  1.00  0.00            
ATOM   1835  O   ALA   112      25.920  48.000  29.720  1.00  0.00            
ATOM   1836  N   TYR   113      25.990  48.950  31.750  1.00  0.00            
ATOM   1837  H   TYR   113      25.680  48.860  32.710  1.00  0.00            
ATOM   1838  CA  TYR   113      26.280  50.270  31.240  1.00  0.00            
ATOM   1839  HA  TYR   113      26.540  50.260  30.180  1.00  0.00            
ATOM   1840  CB  TYR   113      25.010  51.120  31.430  1.00  0.00            
ATOM   1841  HB2 TYR   113      24.930  51.310  32.500  1.00  0.00            
ATOM   1842  HB3 TYR   113      25.100  52.110  30.990  1.00  0.00            
ATOM   1843  CG  TYR   113      23.770  50.490  30.920  1.00  0.00            
ATOM   1844  CD1 TYR   113      22.990  49.760  31.840  1.00  0.00            
ATOM   1845  HD1 TYR   113      23.380  49.670  32.840  1.00  0.00            
ATOM   1846  CE1 TYR   113      21.730  49.360  31.390  1.00  0.00            
ATOM   1847  HE1 TYR   113      21.050  48.900  32.090  1.00  0.00            
ATOM   1848  CZ  TYR   113      21.180  49.690  30.100  1.00  0.00            
ATOM   1849  OH  TYR   113      19.870  49.350  29.830  1.00  0.00            
ATOM   1850  HH  TYR   113      19.590  49.540  28.930  1.00  0.00            
ATOM   1851  CE2 TYR   113      21.960  50.450  29.170  1.00  0.00            
ATOM   1852  HE2 TYR   113      21.530  50.780  28.240  1.00  0.00            
ATOM   1853  CD2 TYR   113      23.280  50.850  29.630  1.00  0.00            
ATOM   1854  HD2 TYR   113      23.810  51.540  28.990  1.00  0.00            
ATOM   1855  C   TYR   113      27.530  50.980  31.940  1.00  0.00            
ATOM   1856  O   TYR   113      27.680  50.990  33.140  1.00  0.00            
ATOM   1857  N   PRO   114      28.620  51.470  31.200  1.00  0.00            
ATOM   1858  CD  PRO   114      28.650  51.440  29.750  1.00  0.00            
ATOM   1859  HD2 PRO   114      27.820  52.090  29.460  1.00  0.00            
ATOM   1860  HD3 PRO   114      28.760  50.420  29.370  1.00  0.00            
ATOM   1861  CG  PRO   114      29.890  52.190  29.350  1.00  0.00            
ATOM   1862  HG2 PRO   114      29.670  53.240  29.140  1.00  0.00            
ATOM   1863  HG3 PRO   114      30.320  51.800  28.420  1.00  0.00            
ATOM   1864  CB  PRO   114      30.780  51.930  30.550  1.00  0.00            
ATOM   1865  HB2 PRO   114      31.620  52.630  30.560  1.00  0.00            
ATOM   1866  HB3 PRO   114      31.130  50.900  30.520  1.00  0.00            
ATOM   1867  CA  PRO   114      29.890  51.960  31.740  1.00  0.00            
ATOM   1868  HA  PRO   114      30.240  51.240  32.480  1.00  0.00            
ATOM   1869  C   PRO   114      29.870  53.380  32.300  1.00  0.00            
ATOM   1870  O   PRO   114      29.050  54.180  31.840  1.00  0.00            
ATOM   1871  N   PHE   115      30.750  53.670  33.260  1.00  0.00            
ATOM   1872  H   PHE   115      31.270  52.920  33.690  1.00  0.00            
ATOM   1873  CA  PHE   115      30.850  55.040  33.850  1.00  0.00            
ATOM   1874  HA  PHE   115      30.540  55.750  33.080  1.00  0.00            
ATOM   1875  CB  PHE   115      29.800  55.170  35.020  1.00  0.00            
ATOM   1876  HB2 PHE   115      29.680  56.220  35.270  1.00  0.00            
ATOM   1877  HB3 PHE   115      28.800  54.840  34.720  1.00  0.00            
ATOM   1878  CG  PHE   115      30.140  54.460  36.320  1.00  0.00            
ATOM   1879  CD1 PHE   115      31.080  54.970  37.210  1.00  0.00            
ATOM   1880  HD1 PHE   115      31.650  55.820  36.870  1.00  0.00            
ATOM   1881  CE1 PHE   115      31.340  54.310  38.430  1.00  0.00            
ATOM   1882  HE1 PHE   115      32.220  54.600  38.980  1.00  0.00            
ATOM   1883  CZ  PHE   115      30.670  53.080  38.740  1.00  0.00            
ATOM   1884  HZ  PHE   115      30.840  52.480  39.630  1.00  0.00            
ATOM   1885  CE2 PHE   115      29.710  52.600  37.770  1.00  0.00            
ATOM   1886  HE2 PHE   115      29.170  51.670  37.930  1.00  0.00            
ATOM   1887  CD2 PHE   115      29.450  53.240  36.570  1.00  0.00            
ATOM   1888  HD2 PHE   115      28.730  52.810  35.880  1.00  0.00            
ATOM   1889  C   PHE   115      32.280  55.390  34.340  1.00  0.00            
ATOM   1890  O   PHE   115      33.050  54.420  34.670  1.00  0.00            
ATOM   1891  N   THR   116      32.740  56.630  34.410  1.00  0.00            
ATOM   1892  H   THR   116      32.180  57.400  34.060  1.00  0.00            
ATOM   1893  CA  THR   116      34.050  57.120  34.850  1.00  0.00            
ATOM   1894  HA  THR   116      34.480  56.360  35.500  1.00  0.00            
ATOM   1895  CB  THR   116      35.080  57.270  33.720  1.00  0.00            
ATOM   1896  HB  THR   116      35.220  56.300  33.240  1.00  0.00            
ATOM   1897  CG2 THR   116      34.520  58.240  32.650  1.00  0.00            
ATOM   1898 1HG2 THR   116      34.680  59.270  32.980  1.00  0.00            
ATOM   1899 2HG2 THR   116      35.120  57.990  31.780  1.00  0.00            
ATOM   1900 3HG2 THR   116      33.470  58.050  32.440  1.00  0.00            
ATOM   1901  OG1 THR   116      36.410  57.530  34.130  1.00  0.00            
ATOM   1902  HG1 THR   116      36.810  56.670  34.200  1.00  0.00            
ATOM   1903  C   THR   116      33.900  58.600  35.460  1.00  0.00            
ATOM   1904  O   THR   116      32.960  59.340  35.020  1.00  0.00            
ATOM   1905  N   PHE   117      34.850  59.040  36.310  1.00  0.00            
ATOM   1906  H   PHE   117      35.550  58.400  36.650  1.00  0.00            
ATOM   1907  CA  PHE   117      35.050  60.360  36.920  1.00  0.00            
ATOM   1908  HA  PHE   117      34.470  61.160  36.450  1.00  0.00            
ATOM   1909  CB  PHE   117      34.630  60.350  38.400  1.00  0.00            
ATOM   1910  HB2 PHE   117      35.190  59.570  38.900  1.00  0.00            
ATOM   1911  HB3 PHE   117      34.920  61.290  38.860  1.00  0.00            
ATOM   1912  CG  PHE   117      33.110  60.150  38.420  1.00  0.00            
ATOM   1913  CD1 PHE   117      32.570  58.920  38.780  1.00  0.00            
ATOM   1914  HD1 PHE   117      33.220  58.090  38.990  1.00  0.00            
ATOM   1915  CE1 PHE   117      31.130  58.750  38.880  1.00  0.00            
ATOM   1916  HE1 PHE   117      30.730  57.760  39.050  1.00  0.00            
ATOM   1917  CZ  PHE   117      30.290  59.790  38.580  1.00  0.00            
ATOM   1918  HZ  PHE   117      29.220  59.640  38.610  1.00  0.00            
ATOM   1919  CE2 PHE   117      30.880  61.040  38.230  1.00  0.00            
ATOM   1920  HE2 PHE   117      30.190  61.840  38.010  1.00  0.00            
ATOM   1921  CD2 PHE   117      32.260  61.200  38.210  1.00  0.00            
ATOM   1922  HD2 PHE   117      32.770  62.140  38.080  1.00  0.00            
ATOM   1923  C   PHE   117      36.480  60.780  36.820  1.00  0.00            
ATOM   1924  O   PHE   117      37.420  60.270  37.420  1.00  0.00            
ATOM   1925  N   GLU   118      36.700  61.680  35.930  1.00  0.00            
ATOM   1926  H   GLU   118      35.970  61.830  35.240  1.00  0.00            
ATOM   1927  CA  GLU   118      37.810  62.650  36.140  1.00  0.00            
ATOM   1928  HA  GLU   118      38.680  62.030  36.340  1.00  0.00            
ATOM   1929  CB  GLU   118      38.150  63.280  34.800  1.00  0.00            
ATOM   1930  HB2 GLU   118      39.110  63.750  35.000  1.00  0.00            
ATOM   1931  HB3 GLU   118      38.260  62.490  34.060  1.00  0.00            
ATOM   1932  CG  GLU   118      37.190  64.350  34.260  1.00  0.00            
ATOM   1933  HG2 GLU   118      37.210  65.150  35.000  1.00  0.00            
ATOM   1934  HG3 GLU   118      37.730  64.900  33.500  1.00  0.00            
ATOM   1935  CD  GLU   118      35.740  63.850  33.980  1.00  0.00            
ATOM   1936  OE1 GLU   118      34.830  64.700  33.910  1.00  0.00            
ATOM   1937  OE2 GLU   118      35.490  62.600  33.790  1.00  0.00            
ATOM   1938  C   GLU   118      37.480  63.550  37.340  1.00  0.00            
ATOM   1939  O   GLU   118      36.620  64.390  37.230  1.00  0.00            
ATOM   1940  N   ILE   119      38.180  63.360  38.490  1.00  0.00            
ATOM   1941  H   ILE   119      38.810  62.570  38.520  1.00  0.00            
ATOM   1942  CA  ILE   119      37.960  64.130  39.800  1.00  0.00            
ATOM   1943  HA  ILE   119      36.880  64.260  39.920  1.00  0.00            
ATOM   1944  CB  ILE   119      38.510  63.270  41.000  1.00  0.00            
ATOM   1945  HB  ILE   119      39.540  62.930  40.820  1.00  0.00            
ATOM   1946  CG2 ILE   119      38.560  64.040  42.350  1.00  0.00            
ATOM   1947 1HG2 ILE   119      39.080  63.530  43.150  1.00  0.00            
ATOM   1948 2HG2 ILE   119      39.250  64.870  42.200  1.00  0.00            
ATOM   1949 3HG2 ILE   119      37.640  64.370  42.830  1.00  0.00            
ATOM   1950  CG1 ILE   119      37.560  62.020  41.230  1.00  0.00            
ATOM   1951 2HG1 ILE   119      36.490  62.210  41.170  1.00  0.00            
ATOM   1952 3HG1 ILE   119      37.770  61.320  40.430  1.00  0.00            
ATOM   1953  CD1 ILE   119      37.670  61.140  42.560  1.00  0.00            
ATOM   1954 1HD1 ILE   119      37.460  61.660  43.500  1.00  0.00            
ATOM   1955 2HD1 ILE   119      36.900  60.380  42.540  1.00  0.00            
ATOM   1956 3HD1 ILE   119      38.690  60.770  42.620  1.00  0.00            
ATOM   1957  C   ILE   119      38.730  65.500  39.740  1.00  0.00            
ATOM   1958  O   ILE   119      39.880  65.500  39.320  1.00  0.00            
ATOM   1959  N   PRO   120      38.140  66.680  40.140  1.00  0.00            
ATOM   1960  CD  PRO   120      36.730  66.800  40.540  1.00  0.00            
ATOM   1961  HD2 PRO   120      36.640  66.570  41.600  1.00  0.00            
ATOM   1962  HD3 PRO   120      36.140  66.160  39.880  1.00  0.00            
ATOM   1963  CG  PRO   120      36.340  68.270  40.460  1.00  0.00            
ATOM   1964  HG2 PRO   120      35.680  68.580  41.270  1.00  0.00            
ATOM   1965  HG3 PRO   120      35.780  68.520  39.550  1.00  0.00            
ATOM   1966  CB  PRO   120      37.720  68.990  40.560  1.00  0.00            
ATOM   1967  HB2 PRO   120      37.980  69.190  41.590  1.00  0.00            
ATOM   1968  HB3 PRO   120      37.680  69.980  40.100  1.00  0.00            
ATOM   1969  CA  PRO   120      38.720  68.000  39.920  1.00  0.00            
ATOM   1970  HA  PRO   120      38.790  68.210  38.860  1.00  0.00            
ATOM   1971  C   PRO   120      40.150  68.110  40.590  1.00  0.00            
ATOM   1972  O   PRO   120      40.410  67.390  41.540  1.00  0.00            
ATOM   1973  N   PRO   121      41.000  69.070  40.180  1.00  0.00            
ATOM   1974  CD  PRO   121      40.620  70.190  39.260  1.00  0.00            
ATOM   1975  HD2 PRO   121      39.730  70.730  39.590  1.00  0.00            
ATOM   1976  HD3 PRO   121      40.490  69.840  38.240  1.00  0.00            
ATOM   1977  CG  PRO   121      41.880  71.090  39.290  1.00  0.00            
ATOM   1978  HG2 PRO   121      41.760  71.910  40.000  1.00  0.00            
ATOM   1979  HG3 PRO   121      42.020  71.450  38.280  1.00  0.00            
ATOM   1980  CB  PRO   121      43.060  70.180  39.800  1.00  0.00            
ATOM   1981  HB2 PRO   121      43.690  70.780  40.460  1.00  0.00            
ATOM   1982  HB3 PRO   121      43.520  69.660  38.960  1.00  0.00            
ATOM   1983  CA  PRO   121      42.320  69.200  40.750  1.00  0.00            
ATOM   1984  HA  PRO   121      42.910  68.290  40.700  1.00  0.00            
ATOM   1985  C   PRO   121      42.180  69.780  42.230  1.00  0.00            
ATOM   1986  O   PRO   121      41.460  70.720  42.440  1.00  0.00            
ATOM   1987  N   ASN   122      43.010  69.300  43.170  1.00  0.00            
ATOM   1988  H   ASN   122      43.450  68.390  43.070  1.00  0.00            
ATOM   1989  CA  ASN   122      43.200  69.890  44.530  1.00  0.00            
ATOM   1990  HA  ASN   122      43.930  69.280  45.060  1.00  0.00            
ATOM   1991  CB  ASN   122      43.920  71.280  44.400  1.00  0.00            
ATOM   1992  HB2 ASN   122      43.200  71.950  43.930  1.00  0.00            
ATOM   1993  HB3 ASN   122      43.940  71.650  45.420  1.00  0.00            
ATOM   1994  CG  ASN   122      45.310  71.310  43.710  1.00  0.00            
ATOM   1995  OD1 ASN   122      46.010  70.290  43.750  1.00  0.00            
ATOM   1996  ND2 ASN   122      45.760  72.370  43.090  1.00  0.00            
ATOM   1997 1HD2 ASN   122      46.560  72.230  42.490  1.00  0.00            
ATOM   1998 2HD2 ASN   122      45.180  73.200  43.060  1.00  0.00            
ATOM   1999  C   ASN   122      42.010  69.850  45.530  1.00  0.00            
ATOM   2000  O   ASN   122      41.950  70.730  46.430  1.00  0.00            
ATOM   2001  N   LEU   123      41.060  68.930  45.310  1.00  0.00            
ATOM   2002  H   LEU   123      41.280  68.340  44.520  1.00  0.00            
ATOM   2003  CA  LEU   123      40.190  68.450  46.390  1.00  0.00            
ATOM   2004  HA  LEU   123      39.830  69.310  46.940  1.00  0.00            
ATOM   2005  CB  LEU   123      39.010  67.670  45.840  1.00  0.00            
ATOM   2006  HB2 LEU   123      39.320  66.690  45.480  1.00  0.00            
ATOM   2007  HB3 LEU   123      38.270  67.520  46.630  1.00  0.00            
ATOM   2008  CG  LEU   123      38.290  68.270  44.610  1.00  0.00            
ATOM   2009  HG  LEU   123      39.000  68.330  43.790  1.00  0.00            
ATOM   2010  CD1 LEU   123      37.090  67.470  44.140  1.00  0.00            
ATOM   2011 1HD1 LEU   123      36.440  68.040  43.480  1.00  0.00            
ATOM   2012 2HD1 LEU   123      37.330  66.540  43.620  1.00  0.00            
ATOM   2013 3HD1 LEU   123      36.470  67.180  44.990  1.00  0.00            
ATOM   2014  CD2 LEU   123      37.830  69.710  44.920  1.00  0.00            
ATOM   2015 1HD2 LEU   123      38.640  70.320  45.310  1.00  0.00            
ATOM   2016 2HD2 LEU   123      37.390  70.110  44.000  1.00  0.00            
ATOM   2017 3HD2 LEU   123      37.080  69.660  45.710  1.00  0.00            
ATOM   2018  C   LEU   123      41.050  67.550  47.420  1.00  0.00            
ATOM   2019  O   LEU   123      42.030  66.900  47.010  1.00  0.00            
ATOM   2020  N   PRO   124      40.680  67.490  48.700  1.00  0.00            
ATOM   2021  CD  PRO   124      39.440  68.100  49.250  1.00  0.00            
ATOM   2022  HD2 PRO   124      38.470  67.860  48.800  1.00  0.00            
ATOM   2023  HD3 PRO   124      39.620  69.170  49.380  1.00  0.00            
ATOM   2024  CG  PRO   124      39.440  67.550  50.680  1.00  0.00            
ATOM   2025  HG2 PRO   124      38.860  66.640  50.770  1.00  0.00            
ATOM   2026  HG3 PRO   124      38.870  68.290  51.230  1.00  0.00            
ATOM   2027  CB  PRO   124      40.830  67.400  51.110  1.00  0.00            
ATOM   2028  HB2 PRO   124      41.050  66.640  51.860  1.00  0.00            
ATOM   2029  HB3 PRO   124      41.160  68.380  51.470  1.00  0.00            
ATOM   2030  CA  PRO   124      41.570  67.010  49.790  1.00  0.00            
ATOM   2031  HA  PRO   124      42.510  67.550  49.820  1.00  0.00            
ATOM   2032  C   PRO   124      41.860  65.460  49.720  1.00  0.00            
ATOM   2033  O   PRO   124      41.030  64.700  49.110  1.00  0.00            
ATOM   2034  N   CYS   125      42.920  65.000  50.410  1.00  0.00            
ATOM   2035  H   CYS   125      43.580  65.620  50.850  1.00  0.00            
ATOM   2036  CA  CYS   125      43.020  63.580  50.720  1.00  0.00            
ATOM   2037  HA  CYS   125      42.940  63.030  49.780  1.00  0.00            
ATOM   2038  CB  CYS   125      44.360  63.280  51.260  1.00  0.00            
ATOM   2039  HB2 CYS   125      44.610  63.760  52.210  1.00  0.00            
ATOM   2040  HB3 CYS   125      44.440  62.200  51.310  1.00  0.00            
ATOM   2041  SG  CYS   125      45.550  63.980  50.190  1.00  0.00            
ATOM   2042  HG  CYS   125      45.710  65.020  51.010  1.00  0.00            
ATOM   2043  C   CYS   125      41.960  63.050  51.670  1.00  0.00            
ATOM   2044  O   CYS   125      41.710  63.720  52.630  1.00  0.00            
ATOM   2045  N   SER   126      41.310  61.840  51.470  1.00  0.00            
ATOM   2046  H   SER   126      41.530  61.370  50.600  1.00  0.00            
ATOM   2047  CA  SER   126      40.370  61.230  52.400  1.00  0.00            
ATOM   2048  HA  SER   126      39.590  61.950  52.610  1.00  0.00            
ATOM   2049  CB  SER   126      39.910  59.900  51.810  1.00  0.00            
ATOM   2050  HB2 SER   126      39.230  59.470  52.540  1.00  0.00            
ATOM   2051  HB3 SER   126      39.390  59.990  50.860  1.00  0.00            
ATOM   2052  OG  SER   126      41.180  59.110  51.680  1.00  0.00            
ATOM   2053  HG  SER   126      41.500  59.040  52.580  1.00  0.00            
ATOM   2054  C   SER   126      40.930  60.990  53.850  1.00  0.00            
ATOM   2055  O   SER   126      42.060  60.550  54.020  1.00  0.00            
ATOM   2056  N   VAL   127      40.160  61.390  54.840  1.00  0.00            
ATOM   2057  H   VAL   127      39.180  61.630  54.720  1.00  0.00            
ATOM   2058  CA  VAL   127      40.600  61.640  56.210  1.00  0.00            
ATOM   2059  HA  VAL   127      41.440  61.010  56.470  1.00  0.00            
ATOM   2060  CB  VAL   127      41.180  63.080  56.300  1.00  0.00            
ATOM   2061  HB  VAL   127      42.020  63.120  55.610  1.00  0.00            
ATOM   2062  CG1 VAL   127      40.170  64.070  55.760  1.00  0.00            
ATOM   2063 1HG1 VAL   127      39.290  64.040  56.400  1.00  0.00            
ATOM   2064 2HG1 VAL   127      40.530  65.100  55.810  1.00  0.00            
ATOM   2065 3HG1 VAL   127      39.880  63.940  54.720  1.00  0.00            
ATOM   2066  CG2 VAL   127      41.690  63.440  57.730  1.00  0.00            
ATOM   2067 1HG2 VAL   127      40.900  63.310  58.470  1.00  0.00            
ATOM   2068 2HG2 VAL   127      42.540  62.800  57.970  1.00  0.00            
ATOM   2069 3HG2 VAL   127      42.120  64.440  57.720  1.00  0.00            
ATOM   2070  C   VAL   127      39.550  61.440  57.320  1.00  0.00            
ATOM   2071  O   VAL   127      38.340  61.520  57.120  1.00  0.00            
ATOM   2072  N   THR   128      40.020  60.970  58.480  1.00  0.00            
ATOM   2073  H   THR   128      41.010  60.820  58.630  1.00  0.00            
ATOM   2074  CA  THR   128      39.190  60.890  59.650  1.00  0.00            
ATOM   2075  HA  THR   128      38.350  61.580  59.610  1.00  0.00            
ATOM   2076  CB  THR   128      38.490  59.500  59.740  1.00  0.00            
ATOM   2077  HB  THR   128      39.230  58.710  59.740  1.00  0.00            
ATOM   2078  CG2 THR   128      37.610  59.180  61.000  1.00  0.00            
ATOM   2079 1HG2 THR   128      36.960  60.010  61.260  1.00  0.00            
ATOM   2080 2HG2 THR   128      37.080  58.260  60.780  1.00  0.00            
ATOM   2081 3HG2 THR   128      38.280  59.000  61.840  1.00  0.00            
ATOM   2082  OG1 THR   128      37.760  59.220  58.580  1.00  0.00            
ATOM   2083  HG1 THR   128      38.030  59.860  57.920  1.00  0.00            
ATOM   2084  C   THR   128      39.990  61.350  60.850  1.00  0.00            
ATOM   2085  O   THR   128      41.200  61.380  60.740  1.00  0.00            
ATOM   2086  N   LEU   129      39.380  61.760  61.970  1.00  0.00            
ATOM   2087  H   LEU   129      38.380  61.880  61.940  1.00  0.00            
ATOM   2088  CA  LEU   129      40.010  62.330  63.170  1.00  0.00            
ATOM   2089  HA  LEU   129      41.000  61.880  63.310  1.00  0.00            
ATOM   2090  CB  LEU   129      40.170  63.820  62.960  1.00  0.00            
ATOM   2091  HB2 LEU   129      40.660  63.950  62.000  1.00  0.00            
ATOM   2092  HB3 LEU   129      39.170  64.230  62.780  1.00  0.00            
ATOM   2093  CG  LEU   129      40.760  64.730  64.060  1.00  0.00            
ATOM   2094  HG  LEU   129      40.090  64.770  64.920  1.00  0.00            
ATOM   2095  CD1 LEU   129      42.140  64.220  64.410  1.00  0.00            
ATOM   2096 1HD1 LEU   129      42.040  63.310  65.000  1.00  0.00            
ATOM   2097 2HD1 LEU   129      42.570  64.100  63.420  1.00  0.00            
ATOM   2098 3HD1 LEU   129      42.710  64.940  65.010  1.00  0.00            
ATOM   2099  CD2 LEU   129      40.890  66.170  63.520  1.00  0.00            
ATOM   2100 1HD2 LEU   129      39.900  66.550  63.290  1.00  0.00            
ATOM   2101 2HD2 LEU   129      41.350  66.860  64.240  1.00  0.00            
ATOM   2102 3HD2 LEU   129      41.420  66.040  62.580  1.00  0.00            
ATOM   2103  C   LEU   129      39.150  62.030  64.410  1.00  0.00            
ATOM   2104  O   LEU   129      38.070  62.500  64.500  1.00  0.00            
ATOM   2105  N   GLN   130      39.810  61.290  65.320  1.00  0.00            
ATOM   2106  H   GLN   130      40.750  60.950  65.190  1.00  0.00            
ATOM   2107  CA  GLN   130      39.300  61.170  66.700  1.00  0.00            
ATOM   2108  HA  GLN   130      38.300  60.760  66.710  1.00  0.00            
ATOM   2109  CB  GLN   130      40.170  60.170  67.500  1.00  0.00            
ATOM   2110  HB2 GLN   130      41.190  60.560  67.580  1.00  0.00            
ATOM   2111  HB3 GLN   130      39.740  60.190  68.500  1.00  0.00            
ATOM   2112  CG  GLN   130      40.240  58.720  66.930  1.00  0.00            
ATOM   2113  HG2 GLN   130      40.820  58.770  66.010  1.00  0.00            
ATOM   2114  HG3 GLN   130      40.850  58.190  67.660  1.00  0.00            
ATOM   2115  CD  GLN   130      38.870  58.120  66.630  1.00  0.00            
ATOM   2116  OE1 GLN   130      38.510  57.810  65.530  1.00  0.00            
ATOM   2117  NE2 GLN   130      37.940  58.200  67.500  1.00  0.00            
ATOM   2118 1HE2 GLN   130      37.030  57.860  67.220  1.00  0.00            
ATOM   2119 2HE2 GLN   130      38.240  58.350  68.450  1.00  0.00            
ATOM   2120  C   GLN   130      39.240  62.540  67.470  1.00  0.00            
ATOM   2121  O   GLN   130      40.140  63.370  67.440  1.00  0.00            
ATOM   2122  N   PRO   131      38.190  62.790  68.290  1.00  0.00            
ATOM   2123  CD  PRO   131      37.210  61.800  68.730  1.00  0.00            
ATOM   2124  HD2 PRO   131      37.720  60.890  69.050  1.00  0.00            
ATOM   2125  HD3 PRO   131      36.470  61.410  68.040  1.00  0.00            
ATOM   2126  CG  PRO   131      36.670  62.380  70.020  1.00  0.00            
ATOM   2127  HG2 PRO   131      37.180  61.970  70.890  1.00  0.00            
ATOM   2128  HG3 PRO   131      35.630  62.090  70.130  1.00  0.00            
ATOM   2129  CB  PRO   131      36.850  63.920  69.900  1.00  0.00            
ATOM   2130  HB2 PRO   131      36.900  64.510  70.810  1.00  0.00            
ATOM   2131  HB3 PRO   131      36.100  64.440  69.300  1.00  0.00            
ATOM   2132  CA  PRO   131      38.160  63.990  69.130  1.00  0.00            
ATOM   2133  HA  PRO   131      38.170  64.900  68.520  1.00  0.00            
ATOM   2134  C   PRO   131      39.340  64.060  70.170  1.00  0.00            
ATOM   2135  O   PRO   131      39.880  63.020  70.510  1.00  0.00            
ATOM   2136  N   GLY   132      39.810  65.270  70.550  1.00  0.00            
ATOM   2137  H   GLY   132      39.390  66.060  70.090  1.00  0.00            
ATOM   2138  CA  GLY   132      40.920  65.500  71.480  1.00  0.00            
ATOM   2139  HA2 GLY   132      41.710  64.940  70.970  1.00  0.00            
ATOM   2140  HA3 GLY   132      41.190  66.550  71.460  1.00  0.00            
ATOM   2141  C   GLY   132      40.760  65.070  72.840  1.00  0.00            
ATOM   2142  O   GLY   132      39.640  64.850  73.270  1.00  0.00            
ATOM   2143  N   PRO   133      41.860  64.720  73.600  1.00  0.00            
ATOM   2144  CD  PRO   133      43.260  64.750  73.220  1.00  0.00            
ATOM   2145  HD2 PRO   133      43.750  65.710  73.400  1.00  0.00            
ATOM   2146  HD3 PRO   133      43.420  64.700  72.150  1.00  0.00            
ATOM   2147  CG  PRO   133      43.980  63.610  73.990  1.00  0.00            
ATOM   2148  HG2 PRO   133      45.030  63.860  74.150  1.00  0.00            
ATOM   2149  HG3 PRO   133      43.790  62.710  73.410  1.00  0.00            
ATOM   2150  CB  PRO   133      43.130  63.610  75.310  1.00  0.00            
ATOM   2151  HB2 PRO   133      43.650  64.370  75.900  1.00  0.00            
ATOM   2152  HB3 PRO   133      43.280  62.640  75.780  1.00  0.00            
ATOM   2153  CA  PRO   133      41.760  64.030  74.900  1.00  0.00            
ATOM   2154  HA  PRO   133      41.090  63.170  74.820  1.00  0.00            
ATOM   2155  C   PRO   133      41.100  64.900  75.990  1.00  0.00            
ATOM   2156  O   PRO   133      40.320  64.430  76.860  1.00  0.00            
ATOM   2157  N   GLU   134      41.270  66.190  75.840  1.00  0.00            
ATOM   2158  H   GLU   134      41.820  66.580  75.090  1.00  0.00            
ATOM   2159  CA  GLU   134      40.650  67.180  76.770  1.00  0.00            
ATOM   2160  HA  GLU   134      40.400  66.700  77.720  1.00  0.00            
ATOM   2161  CB  GLU   134      41.610  68.350  77.100  1.00  0.00            
ATOM   2162  HB2 GLU   134      41.890  68.780  76.140  1.00  0.00            
ATOM   2163  HB3 GLU   134      41.180  69.110  77.760  1.00  0.00            
ATOM   2164  CG  GLU   134      42.900  67.850  77.770  1.00  0.00            
ATOM   2165  HG2 GLU   134      43.300  68.660  78.380  1.00  0.00            
ATOM   2166  HG3 GLU   134      42.650  67.100  78.520  1.00  0.00            
ATOM   2167  CD  GLU   134      43.950  67.280  76.860  1.00  0.00            
ATOM   2168  OE1 GLU   134      44.910  66.710  77.390  1.00  0.00            
ATOM   2169  OE2 GLU   134      43.920  67.510  75.600  1.00  0.00            
ATOM   2170  C   GLU   134      39.320  67.780  76.280  1.00  0.00            
ATOM   2171  O   GLU   134      38.860  68.840  76.790  1.00  0.00            
ATOM   2172  N   ASP   135      38.850  67.370  75.090  1.00  0.00            
ATOM   2173  H   ASP   135      39.270  66.560  74.650  1.00  0.00            
ATOM   2174  CA  ASP   135      37.730  67.990  74.360  1.00  0.00            
ATOM   2175  HA  ASP   135      37.610  69.010  74.710  1.00  0.00            
ATOM   2176  CB  ASP   135      38.110  68.200  72.870  1.00  0.00            
ATOM   2177  HB2 ASP   135      39.010  68.820  72.830  1.00  0.00            
ATOM   2178  HB3 ASP   135      38.300  67.210  72.440  1.00  0.00            
ATOM   2179  CG  ASP   135      37.030  68.830  72.050  1.00  0.00            
ATOM   2180  OD1 ASP   135      36.280  69.630  72.640  1.00  0.00            
ATOM   2181  OD2 ASP   135      36.930  68.520  70.830  1.00  0.00            
ATOM   2182  C   ASP   135      36.430  67.160  74.520  1.00  0.00            
ATOM   2183  O   ASP   135      36.590  65.920  74.630  1.00  0.00            
ATOM   2184  N   THR   136      35.280  67.840  74.470  1.00  0.00            
ATOM   2185  H   THR   136      35.370  68.810  74.190  1.00  0.00            
ATOM   2186  CA  THR   136      33.960  67.300  74.790  1.00  0.00            
ATOM   2187  HA  THR   136      34.090  66.370  75.350  1.00  0.00            
ATOM   2188  CB  THR   136      33.160  68.380  75.450  1.00  0.00            
ATOM   2189  HB  THR   136      32.200  67.990  75.780  1.00  0.00            
ATOM   2190  CG2 THR   136      33.880  69.000  76.680  1.00  0.00            
ATOM   2191 1HG2 THR   136      34.310  69.970  76.470  1.00  0.00            
ATOM   2192 2HG2 THR   136      32.970  69.270  77.220  1.00  0.00            
ATOM   2193 3HG2 THR   136      34.520  68.290  77.200  1.00  0.00            
ATOM   2194  OG1 THR   136      32.940  69.440  74.570  1.00  0.00            
ATOM   2195  HG1 THR   136      32.140  69.320  74.050  1.00  0.00            
ATOM   2196  C   THR   136      33.240  66.900  73.490  1.00  0.00            
ATOM   2197  O   THR   136      32.210  66.280  73.610  1.00  0.00            
ATOM   2198  N   GLY   137      33.790  67.100  72.310  1.00  0.00            
ATOM   2199  H   GLY   137      34.750  67.390  72.420  1.00  0.00            
ATOM   2200  CA  GLY   137      33.290  66.960  70.920  1.00  0.00            
ATOM   2201  HA2 GLY   137      32.240  67.240  70.980  1.00  0.00            
ATOM   2202  HA3 GLY   137      33.840  67.600  70.230  1.00  0.00            
ATOM   2203  C   GLY   137      33.300  65.550  70.430  1.00  0.00            
ATOM   2204  O   GLY   137      33.940  64.630  71.040  1.00  0.00            
ATOM   2205  N   LYS   138      32.590  65.330  69.310  1.00  0.00            
ATOM   2206  H   LYS   138      32.160  66.140  68.880  1.00  0.00            
ATOM   2207  CA  LYS   138      32.540  64.060  68.500  1.00  0.00            
ATOM   2208  HA  LYS   138      32.660  63.310  69.290  1.00  0.00            
ATOM   2209  CB  LYS   138      31.110  63.950  67.770  1.00  0.00            
ATOM   2210  HB2 LYS   138      31.100  64.710  66.990  1.00  0.00            
ATOM   2211  HB3 LYS   138      31.010  62.950  67.370  1.00  0.00            
ATOM   2212  CG  LYS   138      29.970  64.200  68.750  1.00  0.00            
ATOM   2213  HG2 LYS   138      30.220  63.660  69.660  1.00  0.00            
ATOM   2214  HG3 LYS   138      29.980  65.280  68.900  1.00  0.00            
ATOM   2215  CD  LYS   138      28.690  63.740  68.150  1.00  0.00            
ATOM   2216  HD2 LYS   138      28.540  63.790  67.070  1.00  0.00            
ATOM   2217  HD3 LYS   138      28.670  62.700  68.450  1.00  0.00            
ATOM   2218  CE  LYS   138      27.550  64.360  68.920  1.00  0.00            
ATOM   2219  HE2 LYS   138      27.760  64.250  69.980  1.00  0.00            
ATOM   2220  HE3 LYS   138      27.400  65.410  68.680  1.00  0.00            
ATOM   2221  NZ  LYS   138      26.310  63.570  68.670  1.00  0.00            
ATOM   2222  HZ1 LYS   138      26.440  62.580  68.850  1.00  0.00            
ATOM   2223  HZ2 LYS   138      25.560  63.960  69.230  1.00  0.00            
ATOM   2224  HZ3 LYS   138      25.920  63.590  67.740  1.00  0.00            
ATOM   2225  C   LYS   138      33.730  63.910  67.570  1.00  0.00            
ATOM   2226  O   LYS   138      34.370  64.880  67.340  1.00  0.00            
ATOM   2227  N   ALA   139      33.900  62.800  66.910  1.00  0.00            
ATOM   2228  H   ALA   139      33.210  62.080  67.040  1.00  0.00            
ATOM   2229  CA  ALA   139      34.930  62.580  65.860  1.00  0.00            
ATOM   2230  HA  ALA   139      35.840  63.080  66.190  1.00  0.00            
ATOM   2231  CB  ALA   139      35.250  61.110  65.710  1.00  0.00            
ATOM   2232  HB1 ALA   139      35.360  60.540  66.640  1.00  0.00            
ATOM   2233  HB2 ALA   139      34.410  60.740  65.120  1.00  0.00            
ATOM   2234  HB3 ALA   139      36.120  60.930  65.080  1.00  0.00            
ATOM   2235  C   ALA   139      34.520  63.400  64.590  1.00  0.00            
ATOM   2236  O   ALA   139      33.380  63.900  64.530  1.00  0.00            
ATOM   2237  N   CYS   140      35.420  63.450  63.580  1.00  0.00            
ATOM   2238  H   CYS   140      36.280  62.930  63.600  1.00  0.00            
ATOM   2239  CA  CYS   140      35.150  64.050  62.230  1.00  0.00            
ATOM   2240  HA  CYS   140      34.080  63.950  62.020  1.00  0.00            
ATOM   2241  CB  CYS   140      35.290  65.630  62.410  1.00  0.00            
ATOM   2242  HB2 CYS   140      34.920  66.210  61.560  1.00  0.00            
ATOM   2243  HB3 CYS   140      34.710  65.990  63.260  1.00  0.00            
ATOM   2244  SG  CYS   140      37.000  66.090  62.710  1.00  0.00            
ATOM   2245  HG  CYS   140      37.150  66.000  64.040  1.00  0.00            
ATOM   2246  C   CYS   140      35.930  63.400  61.070  1.00  0.00            
ATOM   2247  O   CYS   140      36.670  62.480  61.230  1.00  0.00            
ATOM   2248  N   GLY   141      35.750  63.860  59.880  1.00  0.00            
ATOM   2249  H   GLY   141      35.100  64.630  59.830  1.00  0.00            
ATOM   2250  CA  GLY   141      36.450  63.440  58.640  1.00  0.00            
ATOM   2251  HA2 GLY   141      37.530  63.550  58.700  1.00  0.00            
ATOM   2252  HA3 GLY   141      36.270  62.370  58.510  1.00  0.00            
ATOM   2253  C   GLY   141      35.920  64.010  57.320  1.00  0.00            
ATOM   2254  O   GLY   141      35.050  64.940  57.330  1.00  0.00            
ATOM   2255  N   VAL   142      36.440  63.340  56.210  1.00  0.00            
ATOM   2256  H   VAL   142      36.920  62.450  56.300  1.00  0.00            
ATOM   2257  CA  VAL   142      35.990  63.620  54.830  1.00  0.00            
ATOM   2258  HA  VAL   142      34.960  63.980  54.870  1.00  0.00            
ATOM   2259  CB  VAL   142      36.960  64.660  54.230  1.00  0.00            
ATOM   2260  HB  VAL   142      37.930  64.160  54.210  1.00  0.00            
ATOM   2261  CG1 VAL   142      36.520  65.060  52.820  1.00  0.00            
ATOM   2262 1HG1 VAL   142      35.520  65.480  52.950  1.00  0.00            
ATOM   2263 2HG1 VAL   142      37.080  65.930  52.500  1.00  0.00            
ATOM   2264 3HG1 VAL   142      36.480  64.190  52.170  1.00  0.00            
ATOM   2265  CG2 VAL   142      37.210  65.970  55.090  1.00  0.00            
ATOM   2266 1HG2 VAL   142      37.630  65.790  56.080  1.00  0.00            
ATOM   2267 2HG2 VAL   142      37.740  66.740  54.530  1.00  0.00            
ATOM   2268 3HG2 VAL   142      36.250  66.460  55.250  1.00  0.00            
ATOM   2269  C   VAL   142      36.050  62.320  54.050  1.00  0.00            
ATOM   2270  O   VAL   142      37.150  61.750  54.050  1.00  0.00            
ATOM   2271  N   ASP   143      34.990  61.870  53.390  1.00  0.00            
ATOM   2272  H   ASP   143      34.140  62.400  53.220  1.00  0.00            
ATOM   2273  CA  ASP   143      35.000  60.590  52.620  1.00  0.00            
ATOM   2274  HA  ASP   143      36.010  60.190  52.700  1.00  0.00            
ATOM   2275  CB  ASP   143      33.930  59.600  53.030  1.00  0.00            
ATOM   2276  HB2 ASP   143      32.940  60.020  52.810  1.00  0.00            
ATOM   2277  HB3 ASP   143      34.110  58.710  52.430  1.00  0.00            
ATOM   2278  CG  ASP   143      33.930  59.230  54.530  1.00  0.00            
ATOM   2279  OD1 ASP   143      32.950  58.810  55.170  1.00  0.00            
ATOM   2280  OD2 ASP   143      34.990  59.280  55.140  1.00  0.00            
ATOM   2281  C   ASP   143      34.760  60.950  51.150  1.00  0.00            
ATOM   2282  O   ASP   143      34.160  62.010  50.880  1.00  0.00            
ATOM   2283  N   TYR   144      35.220  60.100  50.190  1.00  0.00            
ATOM   2284  H   TYR   144      35.800  59.350  50.530  1.00  0.00            
ATOM   2285  CA  TYR   144      34.540  59.870  48.910  1.00  0.00            
ATOM   2286  HA  TYR   144      33.970  60.770  48.720  1.00  0.00            
ATOM   2287  CB  TYR   144      35.600  59.820  47.810  1.00  0.00            
ATOM   2288  HB2 TYR   144      36.170  58.890  47.890  1.00  0.00            
ATOM   2289  HB3 TYR   144      34.990  59.790  46.910  1.00  0.00            
ATOM   2290  CG  TYR   144      36.470  61.040  47.710  1.00  0.00            
ATOM   2291  CD1 TYR   144      37.550  61.330  48.550  1.00  0.00            
ATOM   2292  HD1 TYR   144      37.750  60.690  49.400  1.00  0.00            
ATOM   2293  CE1 TYR   144      38.440  62.360  48.340  1.00  0.00            
ATOM   2294  HE1 TYR   144      39.210  62.530  49.080  1.00  0.00            
ATOM   2295  CZ  TYR   144      38.180  63.250  47.240  1.00  0.00            
ATOM   2296  OH  TYR   144      38.980  64.360  47.140  1.00  0.00            
ATOM   2297  HH  TYR   144      39.690  64.220  47.780  1.00  0.00            
ATOM   2298  CE2 TYR   144      37.090  62.980  46.370  1.00  0.00            
ATOM   2299  HE2 TYR   144      36.910  63.660  45.550  1.00  0.00            
ATOM   2300  CD2 TYR   144      36.340  61.800  46.500  1.00  0.00            
ATOM   2301  HD2 TYR   144      35.510  61.610  45.830  1.00  0.00            
ATOM   2302  C   TYR   144      33.540  58.760  48.830  1.00  0.00            
ATOM   2303  O   TYR   144      33.790  57.590  49.280  1.00  0.00            
ATOM   2304  N   GLU   145      32.420  59.020  48.140  1.00  0.00            
ATOM   2305  H   GLU   145      32.240  59.840  47.580  1.00  0.00            
ATOM   2306  CA  GLU   145      31.370  57.960  48.040  1.00  0.00            
ATOM   2307  HA  GLU   145      31.790  56.980  48.280  1.00  0.00            
ATOM   2308  CB  GLU   145      30.240  58.320  48.970  1.00  0.00            
ATOM   2309  HB2 GLU   145      30.630  58.450  49.970  1.00  0.00            
ATOM   2310  HB3 GLU   145      30.050  59.320  48.590  1.00  0.00            
ATOM   2311  CG  GLU   145      29.000  57.320  49.000  1.00  0.00            
ATOM   2312  HG2 GLU   145      28.760  56.820  48.060  1.00  0.00            
ATOM   2313  HG3 GLU   145      29.300  56.530  49.690  1.00  0.00            
ATOM   2314  CD  GLU   145      27.740  58.010  49.490  1.00  0.00            
ATOM   2315  OE1 GLU   145      27.490  59.210  49.140  1.00  0.00            
ATOM   2316  OE2 GLU   145      27.050  57.370  50.270  1.00  0.00            
ATOM   2317  C   GLU   145      30.870  57.850  46.590  1.00  0.00            
ATOM   2318  O   GLU   145      30.510  58.870  46.040  1.00  0.00            
ATOM   2319  N   VAL   146      30.770  56.660  46.000  1.00  0.00            
ATOM   2320  H   VAL   146      31.090  55.880  46.560  1.00  0.00            
ATOM   2321  CA  VAL   146      30.120  56.450  44.690  1.00  0.00            
ATOM   2322  HA  VAL   146      29.860  57.420  44.260  1.00  0.00            
ATOM   2323  CB  VAL   146      31.160  55.710  43.760  1.00  0.00            
ATOM   2324  HB  VAL   146      32.060  56.320  43.820  1.00  0.00            
ATOM   2325  CG1 VAL   146      31.520  54.330  44.240  1.00  0.00            
ATOM   2326 1HG1 VAL   146      30.680  53.650  44.110  1.00  0.00            
ATOM   2327 2HG1 VAL   146      32.390  53.900  43.740  1.00  0.00            
ATOM   2328 3HG1 VAL   146      31.780  54.500  45.290  1.00  0.00            
ATOM   2329  CG2 VAL   146      30.850  55.650  42.310  1.00  0.00            
ATOM   2330 1HG2 VAL   146      29.940  55.070  42.150  1.00  0.00            
ATOM   2331 2HG2 VAL   146      30.610  56.620  41.870  1.00  0.00            
ATOM   2332 3HG2 VAL   146      31.710  55.250  41.770  1.00  0.00            
ATOM   2333  C   VAL   146      28.810  55.680  44.850  1.00  0.00            
ATOM   2334  O   VAL   146      28.780  54.740  45.690  1.00  0.00            
ATOM   2335  N   LYS   147      27.720  56.090  44.150  1.00  0.00            
ATOM   2336  H   LYS   147      27.830  56.810  43.450  1.00  0.00            
ATOM   2337  CA  LYS   147      26.340  55.560  44.360  1.00  0.00            
ATOM   2338  HA  LYS   147      26.350  54.630  44.920  1.00  0.00            
ATOM   2339  CB  LYS   147      25.480  56.640  45.100  1.00  0.00            
ATOM   2340  HB2 LYS   147      26.030  57.580  45.030  1.00  0.00            
ATOM   2341  HB3 LYS   147      24.460  56.710  44.720  1.00  0.00            
ATOM   2342  CG  LYS   147      25.370  56.280  46.610  1.00  0.00            
ATOM   2343  HG2 LYS   147      24.900  55.300  46.730  1.00  0.00            
ATOM   2344  HG3 LYS   147      26.370  56.180  47.040  1.00  0.00            
ATOM   2345  CD  LYS   147      24.710  57.340  47.420  1.00  0.00            
ATOM   2346  HD2 LYS   147      23.650  57.310  47.160  1.00  0.00            
ATOM   2347  HD3 LYS   147      24.740  57.110  48.490  1.00  0.00            
ATOM   2348  CE  LYS   147      25.120  58.830  47.200  1.00  0.00            
ATOM   2349  HE2 LYS   147      26.150  59.010  47.530  1.00  0.00            
ATOM   2350  HE3 LYS   147      25.230  59.010  46.130  1.00  0.00            
ATOM   2351  NZ  LYS   147      24.170  59.750  47.880  1.00  0.00            
ATOM   2352  HZ1 LYS   147      24.130  59.460  48.850  1.00  0.00            
ATOM   2353  HZ2 LYS   147      24.490  60.690  47.690  1.00  0.00            
ATOM   2354  HZ3 LYS   147      23.200  59.720  47.610  1.00  0.00            
ATOM   2355  C   LYS   147      25.690  55.270  43.030  1.00  0.00            
ATOM   2356  O   LYS   147      26.120  55.800  42.090  1.00  0.00            
ATOM   2357  N   ALA   148      24.630  54.450  43.050  1.00  0.00            
ATOM   2358  H   ALA   148      24.390  53.970  43.900  1.00  0.00            
ATOM   2359  CA  ALA   148      23.780  54.230  41.880  1.00  0.00            
ATOM   2360  HA  ALA   148      23.640  55.150  41.320  1.00  0.00            
ATOM   2361  CB  ALA   148      24.480  53.170  41.040  1.00  0.00            
ATOM   2362  HB1 ALA   148      25.420  53.550  40.640  1.00  0.00            
ATOM   2363  HB2 ALA   148      24.670  52.380  41.760  1.00  0.00            
ATOM   2364  HB3 ALA   148      23.790  52.880  40.240  1.00  0.00            
ATOM   2365  C   ALA   148      22.420  53.790  42.420  1.00  0.00            
ATOM   2366  O   ALA   148      22.300  53.130  43.480  1.00  0.00            
ATOM   2367  N   PHE   149      21.370  54.050  41.640  1.00  0.00            
ATOM   2368  H   PHE   149      21.660  54.570  40.830  1.00  0.00            
ATOM   2369  CA  PHE   149      19.950  53.780  41.880  1.00  0.00            
ATOM   2370  HA  PHE   149      19.700  52.840  42.370  1.00  0.00            
ATOM   2371  CB  PHE   149      19.480  54.880  42.810  1.00  0.00            
ATOM   2372  HB2 PHE   149      18.450  54.690  43.110  1.00  0.00            
ATOM   2373  HB3 PHE   149      20.010  54.890  43.760  1.00  0.00            
ATOM   2374  CG  PHE   149      19.440  56.290  42.310  1.00  0.00            
ATOM   2375  CD1 PHE   149      20.630  57.020  42.230  1.00  0.00            
ATOM   2376  HD1 PHE   149      21.520  56.780  42.800  1.00  0.00            
ATOM   2377  CE1 PHE   149      20.700  58.360  41.790  1.00  0.00            
ATOM   2378  HE1 PHE   149      21.560  59.000  41.890  1.00  0.00            
ATOM   2379  CZ  PHE   149      19.520  58.940  41.330  1.00  0.00            
ATOM   2380  HZ  PHE   149      19.660  59.960  41.030  1.00  0.00            
ATOM   2381  CE2 PHE   149      18.350  58.260  41.270  1.00  0.00            
ATOM   2382  HE2 PHE   149      17.480  58.780  40.910  1.00  0.00            
ATOM   2383  CD2 PHE   149      18.240  56.940  41.760  1.00  0.00            
ATOM   2384  HD2 PHE   149      17.300  56.400  41.690  1.00  0.00            
ATOM   2385  C   PHE   149      19.090  53.940  40.640  1.00  0.00            
ATOM   2386  O   PHE   149      19.420  54.760  39.780  1.00  0.00            
ATOM   2387  N   CYS   150      17.910  53.300  40.690  1.00  0.00            
ATOM   2388  H   CYS   150      17.610  52.940  41.580  1.00  0.00            
ATOM   2389  CA  CYS   150      17.010  53.250  39.550  1.00  0.00            
ATOM   2390  HA  CYS   150      17.350  53.800  38.670  1.00  0.00            
ATOM   2391  CB  CYS   150      17.080  51.790  39.130  1.00  0.00            
ATOM   2392  HB2 CYS   150      18.110  51.560  38.860  1.00  0.00            
ATOM   2393  HB3 CYS   150      16.990  51.190  40.030  1.00  0.00            
ATOM   2394  SG  CYS   150      15.790  51.460  37.950  1.00  0.00            
ATOM   2395  HG  CYS   150      14.820  51.170  38.830  1.00  0.00            
ATOM   2396  C   CYS   150      15.560  53.760  39.980  1.00  0.00            
ATOM   2397  O   CYS   150      14.800  53.150  40.720  1.00  0.00            
ATOM   2398  N   ALA   151      15.250  54.940  39.340  1.00  0.00            
ATOM   2399  H   ALA   151      15.840  55.230  38.570  1.00  0.00            
ATOM   2400  CA  ALA   151      14.040  55.730  39.600  1.00  0.00            
ATOM   2401  HA  ALA   151      13.260  55.090  40.030  1.00  0.00            
ATOM   2402  CB  ALA   151      14.480  56.640  40.740  1.00  0.00            
ATOM   2403  HB1 ALA   151      15.210  57.390  40.460  1.00  0.00            
ATOM   2404  HB2 ALA   151      13.580  57.160  41.050  1.00  0.00            
ATOM   2405  HB3 ALA   151      14.940  56.050  41.540  1.00  0.00            
ATOM   2406  C   ALA   151      13.460  56.540  38.430  1.00  0.00            
ATOM   2407  O   ALA   151      14.070  56.500  37.370  1.00  0.00            
ATOM   2408  N   GLU   152      12.370  57.300  38.540  1.00  0.00            
ATOM   2409  H   GLU   152      11.830  57.170  39.390  1.00  0.00            
ATOM   2410  CA  GLU   152      11.760  58.110  37.410  1.00  0.00            
ATOM   2411  HA  GLU   152      11.690  57.500  36.510  1.00  0.00            
ATOM   2412  CB  GLU   152      10.370  58.530  37.900  1.00  0.00            
ATOM   2413  HB2 GLU   152      10.430  59.150  38.800  1.00  0.00            
ATOM   2414  HB3 GLU   152       9.900  59.200  37.190  1.00  0.00            
ATOM   2415  CG  GLU   152       9.290  57.420  38.140  1.00  0.00            
ATOM   2416  HG2 GLU   152       8.290  57.810  38.360  1.00  0.00            
ATOM   2417  HG3 GLU   152       9.130  56.960  37.160  1.00  0.00            
ATOM   2418  CD  GLU   152       9.660  56.340  39.180  1.00  0.00            
ATOM   2419  OE1 GLU   152      10.360  56.640  40.130  1.00  0.00            
ATOM   2420  OE2 GLU   152       9.250  55.230  38.990  1.00  0.00            
ATOM   2421  C   GLU   152      12.610  59.370  36.980  1.00  0.00            
ATOM   2422  O   GLU   152      12.460  59.970  35.930  1.00  0.00            
ATOM   2423  N   ASN   153      13.330  59.910  37.990  1.00  0.00            
ATOM   2424  H   ASN   153      13.240  59.400  38.860  1.00  0.00            
ATOM   2425  CA  ASN   153      13.960  61.190  37.940  1.00  0.00            
ATOM   2426  HA  ASN   153      14.320  61.470  36.950  1.00  0.00            
ATOM   2427  CB  ASN   153      12.920  62.180  38.480  1.00  0.00            
ATOM   2428  HB2 ASN   153      12.180  62.130  37.680  1.00  0.00            
ATOM   2429  HB3 ASN   153      12.460  61.860  39.420  1.00  0.00            
ATOM   2430  CG  ASN   153      13.410  63.590  38.660  1.00  0.00            
ATOM   2431  OD1 ASN   153      14.510  63.900  38.260  1.00  0.00            
ATOM   2432  ND2 ASN   153      12.770  64.480  39.430  1.00  0.00            
ATOM   2433 1HD2 ASN   153      13.210  65.310  39.790  1.00  0.00            
ATOM   2434 2HD2 ASN   153      11.930  64.070  39.830  1.00  0.00            
ATOM   2435  C   ASN   153      15.200  61.060  38.890  1.00  0.00            
ATOM   2436  O   ASN   153      15.200  60.390  39.900  1.00  0.00            
ATOM   2437  N   LEU   154      16.270  61.700  38.500  1.00  0.00            
ATOM   2438  H   LEU   154      16.270  62.200  37.620  1.00  0.00            
ATOM   2439  CA  LEU   154      17.470  61.920  39.300  1.00  0.00            
ATOM   2440  HA  LEU   154      18.050  61.020  39.500  1.00  0.00            
ATOM   2441  CB  LEU   154      18.370  62.750  38.460  1.00  0.00            
ATOM   2442  HB2 LEU   154      18.540  62.220  37.530  1.00  0.00            
ATOM   2443  HB3 LEU   154      17.720  63.600  38.220  1.00  0.00            
ATOM   2444  CG  LEU   154      19.660  63.260  39.020  1.00  0.00            
ATOM   2445  HG  LEU   154      19.440  63.650  40.010  1.00  0.00            
ATOM   2446  CD1 LEU   154      20.790  62.250  39.050  1.00  0.00            
ATOM   2447 1HD1 LEU   154      21.360  62.290  38.120  1.00  0.00            
ATOM   2448 2HD1 LEU   154      21.330  62.560  39.940  1.00  0.00            
ATOM   2449 3HD1 LEU   154      20.370  61.260  39.170  1.00  0.00            
ATOM   2450  CD2 LEU   154      20.200  64.540  38.310  1.00  0.00            
ATOM   2451 1HD2 LEU   154      19.510  65.370  38.400  1.00  0.00            
ATOM   2452 2HD2 LEU   154      21.220  64.830  38.590  1.00  0.00            
ATOM   2453 3HD2 LEU   154      20.200  64.310  37.250  1.00  0.00            
ATOM   2454  C   LEU   154      17.190  62.640  40.660  1.00  0.00            
ATOM   2455  O   LEU   154      17.980  62.390  41.610  1.00  0.00            
ATOM   2456  N   GLU   155      16.120  63.420  40.680  1.00  0.00            
ATOM   2457  H   GLU   155      15.760  63.610  39.760  1.00  0.00            
ATOM   2458  CA  GLU   155      15.570  64.060  41.920  1.00  0.00            
ATOM   2459  HA  GLU   155      16.380  64.000  42.650  1.00  0.00            
ATOM   2460  CB  GLU   155      15.230  65.510  41.580  1.00  0.00            
ATOM   2461  HB2 GLU   155      15.760  66.010  40.780  1.00  0.00            
ATOM   2462  HB3 GLU   155      14.170  65.590  41.330  1.00  0.00            
ATOM   2463  CG  GLU   155      15.620  66.410  42.820  1.00  0.00            
ATOM   2464  HG2 GLU   155      15.110  67.350  42.650  1.00  0.00            
ATOM   2465  HG3 GLU   155      15.190  66.150  43.780  1.00  0.00            
ATOM   2466  CD  GLU   155      17.160  66.670  43.130  1.00  0.00            
ATOM   2467  OE1 GLU   155      17.430  66.890  44.350  1.00  0.00            
ATOM   2468  OE2 GLU   155      17.990  66.670  42.190  1.00  0.00            
ATOM   2469  C   GLU   155      14.380  63.310  42.560  1.00  0.00            
ATOM   2470  O   GLU   155      13.650  63.800  43.400  1.00  0.00            
ATOM   2471  N   GLU   156      14.080  62.050  42.100  1.00  0.00            
ATOM   2472  H   GLU   156      14.720  61.560  41.490  1.00  0.00            
ATOM   2473  CA  GLU   156      13.020  61.330  42.840  1.00  0.00            
ATOM   2474  HA  GLU   156      12.160  62.000  42.840  1.00  0.00            
ATOM   2475  CB  GLU   156      12.650  60.170  41.910  1.00  0.00            
ATOM   2476  HB2 GLU   156      12.580  60.540  40.880  1.00  0.00            
ATOM   2477  HB3 GLU   156      13.520  59.510  41.880  1.00  0.00            
ATOM   2478  CG  GLU   156      11.300  59.470  42.370  1.00  0.00            
ATOM   2479  HG2 GLU   156      11.360  58.480  41.920  1.00  0.00            
ATOM   2480  HG3 GLU   156      11.150  59.240  43.430  1.00  0.00            
ATOM   2481  CD  GLU   156       9.970  60.090  41.820  1.00  0.00            
ATOM   2482  OE1 GLU   156       8.940  60.160  42.570  1.00  0.00            
ATOM   2483  OE2 GLU   156       9.930  60.650  40.710  1.00  0.00            
ATOM   2484  C   GLU   156      13.220  60.900  44.270  1.00  0.00            
ATOM   2485  O   GLU   156      12.190  60.760  44.980  1.00  0.00            
ATOM   2486  N   LYS   157      14.430  60.720  44.860  1.00  0.00            
ATOM   2487  H   LYS   157      15.210  60.860  44.240  1.00  0.00            
ATOM   2488  CA  LYS   157      14.750  60.470  46.270  1.00  0.00            
ATOM   2489  HA  LYS   157      15.800  60.170  46.250  1.00  0.00            
ATOM   2490  CB  LYS   157      14.660  61.740  47.020  1.00  0.00            
ATOM   2491  HB2 LYS   157      13.630  62.080  47.030  1.00  0.00            
ATOM   2492  HB3 LYS   157      14.940  61.540  48.060  1.00  0.00            
ATOM   2493  CG  LYS   157      15.700  62.790  46.510  1.00  0.00            
ATOM   2494  HG2 LYS   157      16.750  62.550  46.700  1.00  0.00            
ATOM   2495  HG3 LYS   157      15.660  62.820  45.420  1.00  0.00            
ATOM   2496  CD  LYS   157      15.340  64.110  47.160  1.00  0.00            
ATOM   2497  HD2 LYS   157      14.270  64.250  47.250  1.00  0.00            
ATOM   2498  HD3 LYS   157      15.570  64.060  48.220  1.00  0.00            
ATOM   2499  CE  LYS   157      16.030  65.380  46.530  1.00  0.00            
ATOM   2500  HE2 LYS   157      17.040  65.140  46.210  1.00  0.00            
ATOM   2501  HE3 LYS   157      15.560  65.700  45.590  1.00  0.00            
ATOM   2502  NZ  LYS   157      16.150  66.540  47.410  1.00  0.00            
ATOM   2503  HZ1 LYS   157      15.260  66.760  47.820  1.00  0.00            
ATOM   2504  HZ2 LYS   157      16.850  66.310  48.100  1.00  0.00            
ATOM   2505  HZ3 LYS   157      16.550  67.330  46.920  1.00  0.00            
ATOM   2506  C   LYS   157      14.060  59.310  47.050  1.00  0.00            
ATOM   2507  O   LYS   157      13.920  59.350  48.250  1.00  0.00            
ATOM   2508  N   ILE   158      13.730  58.290  46.230  1.00  0.00            
ATOM   2509  H   ILE   158      13.740  58.470  45.230  1.00  0.00            
ATOM   2510  CA  ILE   158      13.150  57.070  46.740  1.00  0.00            
ATOM   2511  HA  ILE   158      12.170  57.250  47.190  1.00  0.00            
ATOM   2512  CB  ILE   158      12.840  56.080  45.620  1.00  0.00            
ATOM   2513  HB  ILE   158      13.020  55.060  45.970  1.00  0.00            
ATOM   2514  CG2 ILE   158      11.320  56.150  45.340  1.00  0.00            
ATOM   2515 1HG2 ILE   158      11.010  55.460  44.560  1.00  0.00            
ATOM   2516 2HG2 ILE   158      10.750  55.940  46.240  1.00  0.00            
ATOM   2517 3HG2 ILE   158      11.020  57.160  45.040  1.00  0.00            
ATOM   2518  CG1 ILE   158      13.600  56.190  44.290  1.00  0.00            
ATOM   2519 2HG1 ILE   158      13.290  55.430  43.570  1.00  0.00            
ATOM   2520 3HG1 ILE   158      13.380  57.140  43.790  1.00  0.00            
ATOM   2521  CD1 ILE   158      15.120  55.980  44.380  1.00  0.00            
ATOM   2522 1HD1 ILE   158      15.640  56.340  43.490  1.00  0.00            
ATOM   2523 2HD1 ILE   158      15.460  56.460  45.290  1.00  0.00            
ATOM   2524 3HD1 ILE   158      15.420  54.930  44.470  1.00  0.00            
ATOM   2525  C   ILE   158      14.050  56.380  47.870  1.00  0.00            
ATOM   2526  O   ILE   158      15.270  56.650  47.900  1.00  0.00            
ATOM   2527  N   HIE   159      13.530  55.430  48.600  1.00  0.00            
ATOM   2528  H   HIE   159      12.600  55.090  48.380  1.00  0.00            
ATOM   2529  CA  HIE   159      14.140  54.780  49.760  1.00  0.00            
ATOM   2530  HA  HIE   159      14.280  55.520  50.550  1.00  0.00            
ATOM   2531  CB  HIE   159      13.220  53.840  50.370  1.00  0.00            
ATOM   2532  HB2 HIE   159      12.300  54.360  50.610  1.00  0.00            
ATOM   2533  HB3 HIE   159      12.810  53.190  49.600  1.00  0.00            
ATOM   2534  CG  HIE   159      13.710  53.140  51.540  1.00  0.00            
ATOM   2535  ND1 HIE   159      14.070  51.760  51.540  1.00  0.00            
ATOM   2536  CE1 HIE   159      14.530  51.460  52.750  1.00  0.00            
ATOM   2537  HE1 HIE   159      14.960  50.510  53.030  1.00  0.00            
ATOM   2538  NE2 HIE   159      14.570  52.580  53.510  1.00  0.00            
ATOM   2539  HE2 HIE   159      14.820  52.670  54.480  1.00  0.00            
ATOM   2540  CD2 HIE   159      14.160  53.630  52.730  1.00  0.00            
ATOM   2541  HD2 HIE   159      14.080  54.610  53.180  1.00  0.00            
ATOM   2542  C   HIE   159      15.440  54.030  49.490  1.00  0.00            
ATOM   2543  O   HIE   159      15.490  53.400  48.450  1.00  0.00            
ATOM   2544  N   LYS   160      16.380  54.100  50.420  1.00  0.00            
ATOM   2545  H   LYS   160      16.180  54.580  51.290  1.00  0.00            
ATOM   2546  CA  LYS   160      17.730  53.440  50.330  1.00  0.00            
ATOM   2547  HA  LYS   160      18.390  54.100  49.760  1.00  0.00            
ATOM   2548  CB  LYS   160      18.220  53.100  51.770  1.00  0.00            
ATOM   2549  HB2 LYS   160      17.480  52.440  52.240  1.00  0.00            
ATOM   2550  HB3 LYS   160      19.120  52.520  51.590  1.00  0.00            
ATOM   2551  CG  LYS   160      18.600  54.170  52.750  1.00  0.00            
ATOM   2552  HG2 LYS   160      17.950  55.010  52.500  1.00  0.00            
ATOM   2553  HG3 LYS   160      18.240  53.880  53.740  1.00  0.00            
ATOM   2554  CD  LYS   160      20.080  54.530  52.920  1.00  0.00            
ATOM   2555  HD2 LYS   160      20.650  53.770  53.450  1.00  0.00            
ATOM   2556  HD3 LYS   160      20.630  54.640  51.980  1.00  0.00            
ATOM   2557  CE  LYS   160      20.320  55.820  53.770  1.00  0.00            
ATOM   2558  HE2 LYS   160      19.610  55.790  54.600  1.00  0.00            
ATOM   2559  HE3 LYS   160      21.290  55.820  54.260  1.00  0.00            
ATOM   2560  NZ  LYS   160      20.300  57.160  53.050  1.00  0.00            
ATOM   2561  HZ1 LYS   160      21.270  57.400  52.890  1.00  0.00            
ATOM   2562  HZ2 LYS   160      19.650  57.060  52.280  1.00  0.00            
ATOM   2563  HZ3 LYS   160      19.850  57.850  53.630  1.00  0.00            
ATOM   2564  C   LYS   160      17.730  52.070  49.550  1.00  0.00            
ATOM   2565  O   LYS   160      18.650  51.880  48.740  1.00  0.00            
ATOM   2566  N   ARG   161      16.740  51.220  49.760  1.00  0.00            
ATOM   2567  H   ARG   161      15.950  51.500  50.320  1.00  0.00            
ATOM   2568  CA  ARG   161      16.700  49.870  49.160  1.00  0.00            
ATOM   2569  HA  ARG   161      17.520  49.240  49.510  1.00  0.00            
ATOM   2570  CB  ARG   161      15.500  49.140  49.640  1.00  0.00            
ATOM   2571  HB2 ARG   161      15.460  48.120  49.250  1.00  0.00            
ATOM   2572  HB3 ARG   161      15.560  49.180  50.720  1.00  0.00            
ATOM   2573  CG  ARG   161      14.130  49.580  49.050  1.00  0.00            
ATOM   2574  HG2 ARG   161      14.170  50.670  49.080  1.00  0.00            
ATOM   2575  HG3 ARG   161      14.020  49.180  48.040  1.00  0.00            
ATOM   2576  CD  ARG   161      12.990  49.160  49.860  1.00  0.00            
ATOM   2577  HD2 ARG   161      13.120  48.080  49.880  1.00  0.00            
ATOM   2578  HD3 ARG   161      13.050  49.590  50.860  1.00  0.00            
ATOM   2579  NE  ARG   161      11.760  49.500  49.180  1.00  0.00            
ATOM   2580  HE  ARG   161      11.640  49.150  48.240  1.00  0.00            
ATOM   2581  CZ  ARG   161      10.830  50.350  49.640  1.00  0.00            
ATOM   2582  NH1 ARG   161      10.870  50.790  50.890  1.00  0.00            
ATOM   2583 1HH1 ARG   161      11.710  50.560  51.400  1.00  0.00            
ATOM   2584 2HH1 ARG   161      10.210  51.460  51.270  1.00  0.00            
ATOM   2585  NH2 ARG   161       9.800  50.710  48.930  1.00  0.00            
ATOM   2586 1HH2 ARG   161       9.810  50.620  47.920  1.00  0.00            
ATOM   2587 2HH2 ARG   161       9.180  51.370  49.380  1.00  0.00            
ATOM   2588  C   ARG   161      16.810  49.730  47.600  1.00  0.00            
ATOM   2589  O   ARG   161      17.270  48.690  47.080  1.00  0.00            
ATOM   2590  N   ASN   162      16.340  50.730  46.930  1.00  0.00            
ATOM   2591  H   ASN   162      16.030  51.500  47.510  1.00  0.00            
ATOM   2592  CA  ASN   162      16.540  51.110  45.510  1.00  0.00            
ATOM   2593  HA  ASN   162      16.330  50.200  44.950  1.00  0.00            
ATOM   2594  CB  ASN   162      15.490  52.140  45.200  1.00  0.00            
ATOM   2595  HB2 ASN   162      15.800  53.120  45.570  1.00  0.00            
ATOM   2596  HB3 ASN   162      15.410  52.240  44.110  1.00  0.00            
ATOM   2597  CG  ASN   162      14.110  51.640  45.540  1.00  0.00            
ATOM   2598  OD1 ASN   162      13.520  50.740  44.870  1.00  0.00            
ATOM   2599  ND2 ASN   162      13.520  52.320  46.520  1.00  0.00            
ATOM   2600 1HD2 ASN   162      12.550  52.230  46.800  1.00  0.00            
ATOM   2601 2HD2 ASN   162      14.150  52.900  47.060  1.00  0.00            
ATOM   2602  C   ASN   162      17.920  51.580  45.030  1.00  0.00            
ATOM   2603  O   ASN   162      18.000  52.100  43.870  1.00  0.00            
ATOM   2604  N   SER   163      18.970  51.430  45.860  1.00  0.00            
ATOM   2605  H   SER   163      18.730  51.080  46.770  1.00  0.00            
ATOM   2606  CA  SER   163      20.350  51.940  45.580  1.00  0.00            
ATOM   2607  HA  SER   163      20.490  51.860  44.510  1.00  0.00            
ATOM   2608  CB  SER   163      20.260  53.460  46.040  1.00  0.00            
ATOM   2609  HB2 SER   163      19.530  53.910  45.370  1.00  0.00            
ATOM   2610  HB3 SER   163      19.900  53.550  47.070  1.00  0.00            
ATOM   2611  OG  SER   163      21.570  54.050  46.000  1.00  0.00            
ATOM   2612  HG  SER   163      21.780  54.320  45.100  1.00  0.00            
ATOM   2613  C   SER   163      21.440  51.110  46.280  1.00  0.00            
ATOM   2614  O   SER   163      21.210  50.340  47.210  1.00  0.00            
ATOM   2615  N   VAL   164      22.660  51.330  45.800  1.00  0.00            
ATOM   2616  H   VAL   164      22.740  52.040  45.080  1.00  0.00            
ATOM   2617  CA  VAL   164      23.870  50.960  46.460  1.00  0.00            
ATOM   2618  HA  VAL   164      23.640  50.530  47.430  1.00  0.00            
ATOM   2619  CB  VAL   164      24.460  49.830  45.630  1.00  0.00            
ATOM   2620  HB  VAL   164      23.710  49.070  45.380  1.00  0.00            
ATOM   2621  CG1 VAL   164      25.000  50.160  44.210  1.00  0.00            
ATOM   2622 1HG1 VAL   164      25.990  50.610  44.220  1.00  0.00            
ATOM   2623 2HG1 VAL   164      25.140  49.180  43.770  1.00  0.00            
ATOM   2624 3HG1 VAL   164      24.250  50.780  43.700  1.00  0.00            
ATOM   2625  CG2 VAL   164      25.530  49.000  46.390  1.00  0.00            
ATOM   2626 1HG2 VAL   164      25.780  48.070  45.890  1.00  0.00            
ATOM   2627 2HG2 VAL   164      26.430  49.620  46.420  1.00  0.00            
ATOM   2628 3HG2 VAL   164      25.140  48.820  47.390  1.00  0.00            
ATOM   2629  C   VAL   164      24.890  52.030  46.690  1.00  0.00            
ATOM   2630  O   VAL   164      25.200  52.740  45.730  1.00  0.00            
ATOM   2631  N   ARG   165      25.520  52.100  47.810  1.00  0.00            
ATOM   2632  H   ARG   165      25.270  51.390  48.480  1.00  0.00            
ATOM   2633  CA  ARG   165      26.590  53.040  48.140  1.00  0.00            
ATOM   2634  HA  ARG   165      26.700  53.590  47.200  1.00  0.00            
ATOM   2635  CB  ARG   165      26.200  54.000  49.300  1.00  0.00            
ATOM   2636  HB2 ARG   165      27.100  54.510  49.650  1.00  0.00            
ATOM   2637  HB3 ARG   165      25.430  54.680  48.950  1.00  0.00            
ATOM   2638  CG  ARG   165      25.600  53.230  50.500  1.00  0.00            
ATOM   2639  HG2 ARG   165      24.610  52.870  50.240  1.00  0.00            
ATOM   2640  HG3 ARG   165      26.270  52.460  50.910  1.00  0.00            
ATOM   2641  CD  ARG   165      25.460  54.250  51.740  1.00  0.00            
ATOM   2642  HD2 ARG   165      24.640  54.950  51.570  1.00  0.00            
ATOM   2643  HD3 ARG   165      25.150  53.740  52.650  1.00  0.00            
ATOM   2644  NE  ARG   165      26.580  55.200  52.000  1.00  0.00            
ATOM   2645  HE  ARG   165      26.660  55.980  51.370  1.00  0.00            
ATOM   2646  CZ  ARG   165      27.400  55.300  53.000  1.00  0.00            
ATOM   2647  NH1 ARG   165      27.480  54.490  53.970  1.00  0.00            
ATOM   2648 1HH1 ARG   165      26.840  53.730  54.180  1.00  0.00            
ATOM   2649 2HH1 ARG   165      27.900  54.870  54.800  1.00  0.00            
ATOM   2650  NH2 ARG   165      28.220  56.300  52.920  1.00  0.00            
ATOM   2651 1HH2 ARG   165      28.350  56.850  52.090  1.00  0.00            
ATOM   2652 2HH2 ARG   165      28.750  56.620  53.720  1.00  0.00            
ATOM   2653  C   ARG   165      27.960  52.390  48.400  1.00  0.00            
ATOM   2654  O   ARG   165      27.940  51.430  49.170  1.00  0.00            
ATOM   2655  N   LEU   166      29.050  52.800  47.820  1.00  0.00            
ATOM   2656  H   LEU   166      28.960  53.490  47.090  1.00  0.00            
ATOM   2657  CA  LEU   166      30.340  52.240  48.010  1.00  0.00            
ATOM   2658  HA  LEU   166      30.220  51.470  48.780  1.00  0.00            
ATOM   2659  CB  LEU   166      30.790  51.560  46.680  1.00  0.00            
ATOM   2660  HB2 LEU   166      31.120  52.290  45.930  1.00  0.00            
ATOM   2661  HB3 LEU   166      31.730  51.110  46.990  1.00  0.00            
ATOM   2662  CG  LEU   166      29.910  50.510  46.130  1.00  0.00            
ATOM   2663  HG  LEU   166      29.460  50.080  47.020  1.00  0.00            
ATOM   2664  CD1 LEU   166      28.950  51.130  45.090  1.00  0.00            
ATOM   2665 1HD1 LEU   166      28.370  51.920  45.580  1.00  0.00            
ATOM   2666 2HD1 LEU   166      29.560  51.490  44.260  1.00  0.00            
ATOM   2667 3HD1 LEU   166      28.170  50.430  44.790  1.00  0.00            
ATOM   2668  CD2 LEU   166      30.620  49.380  45.450  1.00  0.00            
ATOM   2669 1HD2 LEU   166      30.950  48.510  46.010  1.00  0.00            
ATOM   2670 2HD2 LEU   166      30.020  48.990  44.630  1.00  0.00            
ATOM   2671 3HD2 LEU   166      31.530  49.800  45.030  1.00  0.00            
ATOM   2672  C   LEU   166      31.320  53.360  48.430  1.00  0.00            
ATOM   2673  O   LEU   166      31.340  54.430  47.880  1.00  0.00            
ATOM   2674  N   VAL   167      32.030  53.130  49.560  1.00  0.00            
ATOM   2675  H   VAL   167      31.890  52.220  49.970  1.00  0.00            
ATOM   2676  CA  VAL   167      32.990  54.120  50.130  1.00  0.00            
ATOM   2677  HA  VAL   167      32.730  55.120  49.800  1.00  0.00            
ATOM   2678  CB  VAL   167      32.910  54.220  51.580  1.00  0.00            
ATOM   2679  HB  VAL   167      33.230  53.280  52.030  1.00  0.00            
ATOM   2680  CG1 VAL   167      33.810  55.330  52.210  1.00  0.00            
ATOM   2681 1HG1 VAL   167      33.420  56.210  51.700  1.00  0.00            
ATOM   2682 2HG1 VAL   167      33.590  55.350  53.280  1.00  0.00            
ATOM   2683 3HG1 VAL   167      34.870  55.240  51.990  1.00  0.00            
ATOM   2684  CG2 VAL   167      31.440  54.310  52.020  1.00  0.00            
ATOM   2685 1HG2 VAL   167      30.780  53.520  51.660  1.00  0.00            
ATOM   2686 2HG2 VAL   167      31.420  54.220  53.110  1.00  0.00            
ATOM   2687 3HG2 VAL   167      30.980  55.250  51.730  1.00  0.00            
ATOM   2688  C   VAL   167      34.430  53.770  49.690  1.00  0.00            
ATOM   2689  O   VAL   167      34.800  52.680  49.900  1.00  0.00            
ATOM   2690  N   ILE   168      35.080  54.810  49.090  1.00  0.00            
ATOM   2691  H   ILE   168      34.560  55.670  49.110  1.00  0.00            
ATOM   2692  CA  ILE   168      36.390  54.760  48.500  1.00  0.00            
ATOM   2693  HA  ILE   168      36.900  53.820  48.670  1.00  0.00            
ATOM   2694  CB  ILE   168      36.280  54.780  46.960  1.00  0.00            
ATOM   2695  HB  ILE   168      37.220  54.400  46.570  1.00  0.00            
ATOM   2696  CG2 ILE   168      35.170  53.750  46.460  1.00  0.00            
ATOM   2697 1HG2 ILE   168      35.270  53.700  45.370  1.00  0.00            
ATOM   2698 2HG2 ILE   168      35.360  52.800  46.960  1.00  0.00            
ATOM   2699 3HG2 ILE   168      34.170  54.070  46.730  1.00  0.00            
ATOM   2700  CG1 ILE   168      36.020  56.240  46.440  1.00  0.00            
ATOM   2701 2HG1 ILE   168      35.140  56.540  47.010  1.00  0.00            
ATOM   2702 3HG1 ILE   168      36.870  56.880  46.670  1.00  0.00            
ATOM   2703  CD1 ILE   168      35.640  56.380  45.040  1.00  0.00            
ATOM   2704 1HD1 ILE   168      35.200  57.370  44.900  1.00  0.00            
ATOM   2705 2HD1 ILE   168      36.510  56.200  44.400  1.00  0.00            
ATOM   2706 3HD1 ILE   168      34.900  55.620  44.790  1.00  0.00            
ATOM   2707  C   ILE   168      37.450  55.820  48.980  1.00  0.00            
ATOM   2708  O   ILE   168      37.130  56.960  49.260  1.00  0.00            
ATOM   2709  N   ARG   169      38.730  55.390  49.030  1.00  0.00            
ATOM   2710  H   ARG   169      38.850  54.540  48.500  1.00  0.00            
ATOM   2711  CA  ARG   169      39.930  56.110  49.660  1.00  0.00            
ATOM   2712  HA  ARG   169      39.570  56.970  50.230  1.00  0.00            
ATOM   2713  CB  ARG   169      40.750  55.120  50.510  1.00  0.00            
ATOM   2714  HB2 ARG   169      40.080  54.690  51.260  1.00  0.00            
ATOM   2715  HB3 ARG   169      41.270  54.390  49.890  1.00  0.00            
ATOM   2716  CG  ARG   169      41.880  55.840  51.300  1.00  0.00            
ATOM   2717  HG2 ARG   169      42.590  56.250  50.590  1.00  0.00            
ATOM   2718  HG3 ARG   169      41.330  56.610  51.840  1.00  0.00            
ATOM   2719  CD  ARG   169      42.570  54.940  52.290  1.00  0.00            
ATOM   2720  HD2 ARG   169      43.390  55.520  52.710  1.00  0.00            
ATOM   2721  HD3 ARG   169      41.870  54.750  53.100  1.00  0.00            
ATOM   2722  NE  ARG   169      43.060  53.620  51.740  1.00  0.00            
ATOM   2723  HE  ARG   169      42.790  53.430  50.790  1.00  0.00            
ATOM   2724  CZ  ARG   169      43.400  52.580  52.450  1.00  0.00            
ATOM   2725  NH1 ARG   169      43.530  52.600  53.780  1.00  0.00            
ATOM   2726 1HH1 ARG   169      43.560  53.450  54.310  1.00  0.00            
ATOM   2727 2HH1 ARG   169      43.620  51.720  54.280  1.00  0.00            
ATOM   2728  NH2 ARG   169      43.610  51.410  51.970  1.00  0.00            
ATOM   2729 1HH2 ARG   169      43.290  51.250  51.020  1.00  0.00            
ATOM   2730 2HH2 ARG   169      43.930  50.630  52.530  1.00  0.00            
ATOM   2731  C   ARG   169      40.720  56.870  48.570  1.00  0.00            
ATOM   2732  O   ARG   169      40.950  56.290  47.500  1.00  0.00            
ATOM   2733  N   LYS   170      41.190  58.130  48.820  1.00  0.00            
ATOM   2734  H   LYS   170      41.150  58.540  49.740  1.00  0.00            
ATOM   2735  CA  LYS   170      41.930  58.970  47.820  1.00  0.00            
ATOM   2736  HA  LYS   170      42.430  58.230  47.190  1.00  0.00            
ATOM   2737  CB  LYS   170      40.820  59.730  47.070  1.00  0.00            
ATOM   2738  HB2 LYS   170      40.230  58.930  46.640  1.00  0.00            
ATOM   2739  HB3 LYS   170      40.170  60.180  47.820  1.00  0.00            
ATOM   2740  CG  LYS   170      41.170  60.690  45.970  1.00  0.00            
ATOM   2741  HG2 LYS   170      42.050  60.240  45.520  1.00  0.00            
ATOM   2742  HG3 LYS   170      40.320  60.710  45.280  1.00  0.00            
ATOM   2743  CD  LYS   170      41.610  62.050  46.400  1.00  0.00            
ATOM   2744  HD2 LYS   170      41.340  62.310  47.430  1.00  0.00            
ATOM   2745  HD3 LYS   170      42.690  62.120  46.390  1.00  0.00            
ATOM   2746  CE  LYS   170      41.080  63.110  45.410  1.00  0.00            
ATOM   2747  HE2 LYS   170      41.440  62.900  44.410  1.00  0.00            
ATOM   2748  HE3 LYS   170      39.990  63.110  45.450  1.00  0.00            
ATOM   2749  NZ  LYS   170      41.680  64.420  45.730  1.00  0.00            
ATOM   2750  HZ1 LYS   170      41.390  64.720  46.650  1.00  0.00            
ATOM   2751  HZ2 LYS   170      42.680  64.340  45.870  1.00  0.00            
ATOM   2752  HZ3 LYS   170      41.500  65.230  45.160  1.00  0.00            
ATOM   2753  C   LYS   170      42.960  59.860  48.460  1.00  0.00            
ATOM   2754  O   LYS   170      42.650  60.740  49.230  1.00  0.00            
ATOM   2755  N   VAL   171      44.230  59.530  48.260  1.00  0.00            
ATOM   2756  H   VAL   171      44.530  58.960  47.480  1.00  0.00            
ATOM   2757  CA  VAL   171      45.290  60.030  49.160  1.00  0.00            
ATOM   2758  HA  VAL   171      44.910  60.870  49.740  1.00  0.00            
ATOM   2759  CB  VAL   171      45.720  59.000  50.190  1.00  0.00            
ATOM   2760  HB  VAL   171      46.510  59.400  50.820  1.00  0.00            
ATOM   2761  CG1 VAL   171      44.580  58.690  51.160  1.00  0.00            
ATOM   2762 1HG1 VAL   171      43.780  58.160  50.650  1.00  0.00            
ATOM   2763 2HG1 VAL   171      44.940  58.100  52.010  1.00  0.00            
ATOM   2764 3HG1 VAL   171      44.150  59.590  51.600  1.00  0.00            
ATOM   2765  CG2 VAL   171      46.290  57.730  49.610  1.00  0.00            
ATOM   2766 1HG2 VAL   171      45.650  57.220  48.900  1.00  0.00            
ATOM   2767 2HG2 VAL   171      47.260  57.900  49.140  1.00  0.00            
ATOM   2768 3HG2 VAL   171      46.500  56.980  50.380  1.00  0.00            
ATOM   2769  C   VAL   171      46.520  60.440  48.350  1.00  0.00            
ATOM   2770  O   VAL   171      46.820  59.850  47.330  1.00  0.00            
ATOM   2771  N   GLN   172      47.300  61.400  48.860  1.00  0.00            
ATOM   2772  H   GLN   172      47.020  61.770  49.760  1.00  0.00            
ATOM   2773  CA  GLN   172      48.410  62.040  48.090  1.00  0.00            
ATOM   2774  HA  GLN   172      48.130  61.930  47.050  1.00  0.00            
ATOM   2775  CB  GLN   172      48.400  63.530  48.320  1.00  0.00            
ATOM   2776  HB2 GLN   172      47.600  63.910  47.680  1.00  0.00            
ATOM   2777  HB3 GLN   172      48.120  63.680  49.370  1.00  0.00            
ATOM   2778  CG  GLN   172      49.720  64.250  47.920  1.00  0.00            
ATOM   2779  HG2 GLN   172      50.420  63.730  48.580  1.00  0.00            
ATOM   2780  HG3 GLN   172      49.770  64.050  46.850  1.00  0.00            
ATOM   2781  CD  GLN   172      49.780  65.800  48.140  1.00  0.00            
ATOM   2782  OE1 GLN   172      48.990  66.370  48.860  1.00  0.00            
ATOM   2783  NE2 GLN   172      50.680  66.560  47.560  1.00  0.00            
ATOM   2784 1HE2 GLN   172      50.530  67.550  47.740  1.00  0.00            
ATOM   2785 2HE2 GLN   172      51.380  66.200  46.940  1.00  0.00            
ATOM   2786  C   GLN   172      49.820  61.350  48.090  1.00  0.00            
ATOM   2787  O   GLN   172      50.210  60.890  49.150  1.00  0.00            
ATOM   2788  N   TYR   173      50.450  61.330  46.920  1.00  0.00            
ATOM   2789  H   TYR   173      49.890  61.680  46.160  1.00  0.00            
ATOM   2790  CA  TYR   173      51.890  61.000  46.720  1.00  0.00            
ATOM   2791  HA  TYR   173      52.270  60.510  47.620  1.00  0.00            
ATOM   2792  CB  TYR   173      52.000  59.910  45.680  1.00  0.00            
ATOM   2793  HB2 TYR   173      51.700  58.960  46.130  1.00  0.00            
ATOM   2794  HB3 TYR   173      51.250  60.090  44.900  1.00  0.00            
ATOM   2795  CG  TYR   173      53.430  59.760  45.180  1.00  0.00            
ATOM   2796  CD1 TYR   173      54.440  59.170  46.010  1.00  0.00            
ATOM   2797  HD1 TYR   173      54.240  58.840  47.020  1.00  0.00            
ATOM   2798  CE1 TYR   173      55.810  59.220  45.630  1.00  0.00            
ATOM   2799  HE1 TYR   173      56.570  58.770  46.250  1.00  0.00            
ATOM   2800  CZ  TYR   173      56.210  59.850  44.430  1.00  0.00            
ATOM   2801  OH  TYR   173      57.500  59.780  43.970  1.00  0.00            
ATOM   2802  HH  TYR   173      58.160  59.270  44.460  1.00  0.00            
ATOM   2803  CE2 TYR   173      55.210  60.400  43.650  1.00  0.00            
ATOM   2804  HE2 TYR   173      55.520  60.910  42.750  1.00  0.00            
ATOM   2805  CD2 TYR   173      53.800  60.330  43.960  1.00  0.00            
ATOM   2806  HD2 TYR   173      53.120  60.740  43.230  1.00  0.00            
ATOM   2807  C   TYR   173      52.750  62.220  46.460  1.00  0.00            
ATOM   2808  O   TYR   173      52.370  63.110  45.690  1.00  0.00            
ATOM   2809  N   ALA   174      53.980  62.370  47.100  1.00  0.00            
ATOM   2810  H   ALA   174      54.160  61.720  47.850  1.00  0.00            
ATOM   2811  CA  ALA   174      55.050  63.360  46.630  1.00  0.00            
ATOM   2812  HA  ALA   174      54.820  63.620  45.590  1.00  0.00            
ATOM   2813  CB  ALA   174      54.880  64.700  47.390  1.00  0.00            
ATOM   2814  HB1 ALA   174      54.800  64.530  48.460  1.00  0.00            
ATOM   2815  HB2 ALA   174      55.640  65.420  47.110  1.00  0.00            
ATOM   2816  HB3 ALA   174      53.890  65.100  47.140  1.00  0.00            
ATOM   2817  C   ALA   174      56.480  62.810  46.570  1.00  0.00            
ATOM   2818  O   ALA   174      56.890  62.260  47.580  1.00  0.00            
ATOM   2819  N   PRO   175      57.410  63.170  45.620  1.00  0.00            
ATOM   2820  CD  PRO   175      57.110  63.800  44.330  1.00  0.00            
ATOM   2821  HD2 PRO   175      56.630  64.770  44.470  1.00  0.00            
ATOM   2822  HD3 PRO   175      56.580  63.040  43.750  1.00  0.00            
ATOM   2823  CG  PRO   175      58.540  63.950  43.700  1.00  0.00            
ATOM   2824  HG2 PRO   175      58.990  64.880  44.060  1.00  0.00            
ATOM   2825  HG3 PRO   175      58.550  63.970  42.610  1.00  0.00            
ATOM   2826  CB  PRO   175      59.430  62.810  44.220  1.00  0.00            
ATOM   2827  HB2 PRO   175      60.500  63.030  44.280  1.00  0.00            
ATOM   2828  HB3 PRO   175      59.250  61.940  43.600  1.00  0.00            
ATOM   2829  CA  PRO   175      58.820  62.670  45.640  1.00  0.00            
ATOM   2830  HA  PRO   175      58.790  61.590  45.800  1.00  0.00            
ATOM   2831  C   PRO   175      59.770  63.220  46.750  1.00  0.00            
ATOM   2832  O   PRO   175      59.710  64.440  46.950  1.00  0.00            
ATOM   2833  N   GLU   176      60.680  62.470  47.320  1.00  0.00            
ATOM   2834  H   GLU   176      60.560  61.510  47.060  1.00  0.00            
ATOM   2835  CA  GLU   176      61.830  62.800  48.220  1.00  0.00            
ATOM   2836  HA  GLU   176      61.440  63.420  49.030  1.00  0.00            
ATOM   2837  CB  GLU   176      62.280  61.570  49.030  1.00  0.00            
ATOM   2838  HB2 GLU   176      63.070  61.870  49.720  1.00  0.00            
ATOM   2839  HB3 GLU   176      61.500  61.160  49.680  1.00  0.00            
ATOM   2840  CG  GLU   176      62.720  60.430  48.130  1.00  0.00            
ATOM   2841  HG2 GLU   176      61.800  60.210  47.570  1.00  0.00            
ATOM   2842  HG3 GLU   176      63.380  60.850  47.370  1.00  0.00            
ATOM   2843  CD  GLU   176      63.160  59.180  48.910  1.00  0.00            
ATOM   2844  OE1 GLU   176      63.180  59.130  50.110  1.00  0.00            
ATOM   2845  OE2 GLU   176      63.520  58.200  48.180  1.00  0.00            
ATOM   2846  C   GLU   176      62.980  63.600  47.560  1.00  0.00            
ATOM   2847  O   GLU   176      64.150  63.410  47.800  1.00  0.00            
ATOM   2848  N   ARG   177      62.620  64.700  46.850  1.00  0.00            
ATOM   2849  H   ARG   177      61.630  64.880  46.850  1.00  0.00            
ATOM   2850  CA  ARG   177      63.550  65.490  46.020  1.00  0.00            
ATOM   2851  HA  ARG   177      64.150  64.770  45.480  1.00  0.00            
ATOM   2852  CB  ARG   177      62.650  66.410  45.200  1.00  0.00            
ATOM   2853  HB2 ARG   177      61.740  66.570  45.780  1.00  0.00            
ATOM   2854  HB3 ARG   177      62.960  67.430  44.970  1.00  0.00            
ATOM   2855  CG  ARG   177      62.390  65.720  43.810  1.00  0.00            
ATOM   2856  HG2 ARG   177      63.260  65.870  43.180  1.00  0.00            
ATOM   2857  HG3 ARG   177      62.150  64.650  43.860  1.00  0.00            
ATOM   2858  CD  ARG   177      61.290  66.520  43.050  1.00  0.00            
ATOM   2859  HD2 ARG   177      60.370  66.570  43.630  1.00  0.00            
ATOM   2860  HD3 ARG   177      61.700  67.520  42.950  1.00  0.00            
ATOM   2861  NE  ARG   177      60.810  65.810  41.860  1.00  0.00            
ATOM   2862  HE  ARG   177      60.950  64.820  41.900  1.00  0.00            
ATOM   2863  CZ  ARG   177      60.440  66.380  40.700  1.00  0.00            
ATOM   2864  NH1 ARG   177      60.660  67.610  40.480  1.00  0.00            
ATOM   2865 1HH1 ARG   177      61.020  68.230  41.200  1.00  0.00            
ATOM   2866 2HH1 ARG   177      60.260  68.120  39.710  1.00  0.00            
ATOM   2867  NH2 ARG   177      59.980  65.650  39.750  1.00  0.00            
ATOM   2868 1HH2 ARG   177      59.790  64.690  39.990  1.00  0.00            
ATOM   2869 2HH2 ARG   177      59.960  66.000  38.800  1.00  0.00            
ATOM   2870  C   ARG   177      64.530  66.450  46.830  1.00  0.00            
ATOM   2871  O   ARG   177      64.320  66.710  48.040  1.00  0.00            
ATOM   2872  N   PRO   178      65.530  67.090  46.150  1.00  0.00            
ATOM   2873  CD  PRO   178      66.020  66.720  44.920  1.00  0.00            
ATOM   2874  HD2 PRO   178      65.490  67.210  44.100  1.00  0.00            
ATOM   2875  HD3 PRO   178      65.930  65.640  44.820  1.00  0.00            
ATOM   2876  CG  PRO   178      67.520  67.070  44.890  1.00  0.00            
ATOM   2877  HG2 PRO   178      67.910  67.270  43.900  1.00  0.00            
ATOM   2878  HG3 PRO   178      68.060  66.200  45.280  1.00  0.00            
ATOM   2879  CB  PRO   178      67.460  68.290  45.750  1.00  0.00            
ATOM   2880  HB2 PRO   178      67.160  69.190  45.210  1.00  0.00            
ATOM   2881  HB3 PRO   178      68.460  68.500  46.120  1.00  0.00            
ATOM   2882  CA  PRO   178      66.440  68.030  46.860  1.00  0.00            
ATOM   2883  HA  PRO   178      67.060  67.630  47.670  1.00  0.00            
ATOM   2884  C   PRO   178      65.700  69.340  47.380  1.00  0.00            
ATOM   2885  O   PRO   178      64.630  69.680  46.810  1.00  0.00            
ATOM   2886  N   GLY   179      66.200  69.930  48.450  1.00  0.00            
ATOM   2887  H   GLY   179      66.900  69.360  48.900  1.00  0.00            
ATOM   2888  CA  GLY   179      65.870  71.280  49.050  1.00  0.00            
ATOM   2889  HA2 GLY   179      66.230  72.040  48.350  1.00  0.00            
ATOM   2890  HA3 GLY   179      64.790  71.310  49.220  1.00  0.00            
ATOM   2891  C   GLY   179      66.550  71.490  50.400  1.00  0.00            
ATOM   2892  O   GLY   179      67.230  70.580  50.890  1.00  0.00            
ATOM   2893  N   PRO   180      66.470  72.690  51.000  1.00  0.00            
ATOM   2894  CD  PRO   180      65.670  73.820  50.370  1.00  0.00            
ATOM   2895  HD2 PRO   180      64.690  73.480  50.070  1.00  0.00            
ATOM   2896  HD3 PRO   180      66.130  74.290  49.500  1.00  0.00            
ATOM   2897  CG  PRO   180      65.550  74.790  51.540  1.00  0.00            
ATOM   2898  HG2 PRO   180      64.580  74.690  52.020  1.00  0.00            
ATOM   2899  HG3 PRO   180      65.630  75.830  51.230  1.00  0.00            
ATOM   2900  CB  PRO   180      66.600  74.420  52.580  1.00  0.00            
ATOM   2901  HB2 PRO   180      66.350  74.600  53.630  1.00  0.00            
ATOM   2902  HB3 PRO   180      67.460  75.030  52.330  1.00  0.00            
ATOM   2903  CA  PRO   180      66.850  72.910  52.320  1.00  0.00            
ATOM   2904  HA  PRO   180      67.910  72.720  52.490  1.00  0.00            
ATOM   2905  C   PRO   180      65.980  72.130  53.260  1.00  0.00            
ATOM   2906  O   PRO   180      64.780  72.370  53.370  1.00  0.00            
ATOM   2907  N   GLN   181      66.660  71.190  53.940  1.00  0.00            
ATOM   2908  H   GLN   181      67.610  71.010  53.630  1.00  0.00            
ATOM   2909  CA  GLN   181      65.980  70.210  54.760  1.00  0.00            
ATOM   2910  HA  GLN   181      64.970  70.070  54.390  1.00  0.00            
ATOM   2911  CB  GLN   181      66.720  68.810  54.760  1.00  0.00            
ATOM   2912  HB2 GLN   181      67.660  68.870  55.300  1.00  0.00            
ATOM   2913  HB3 GLN   181      66.130  68.020  55.220  1.00  0.00            
ATOM   2914  CG  GLN   181      67.040  68.130  53.440  1.00  0.00            
ATOM   2915  HG2 GLN   181      67.930  68.590  53.000  1.00  0.00            
ATOM   2916  HG3 GLN   181      67.370  67.140  53.780  1.00  0.00            
ATOM   2917  CD  GLN   181      65.990  67.990  52.390  1.00  0.00            
ATOM   2918  OE1 GLN   181      64.890  68.430  52.530  1.00  0.00            
ATOM   2919  NE2 GLN   181      66.210  67.240  51.350  1.00  0.00            
ATOM   2920 1HE2 GLN   181      65.390  66.930  50.850  1.00  0.00            
ATOM   2921 2HE2 GLN   181      66.990  66.610  51.300  1.00  0.00            
ATOM   2922  C   GLN   181      65.790  70.790  56.240  1.00  0.00            
ATOM   2923  O   GLN   181      66.460  71.730  56.620  1.00  0.00            
ATOM   2924  N   PRO   182      64.800  70.320  57.070  1.00  0.00            
ATOM   2925  CD  PRO   182      63.720  69.400  56.790  1.00  0.00            
ATOM   2926  HD2 PRO   182      63.960  68.360  57.020  1.00  0.00            
ATOM   2927  HD3 PRO   182      63.450  69.290  55.740  1.00  0.00            
ATOM   2928  CG  PRO   182      62.510  69.810  57.610  1.00  0.00            
ATOM   2929  HG2 PRO   182      61.810  68.990  57.780  1.00  0.00            
ATOM   2930  HG3 PRO   182      61.940  70.610  57.150  1.00  0.00            
ATOM   2931  CB  PRO   182      63.110  70.450  58.870  1.00  0.00            
ATOM   2932  HB2 PRO   182      63.330  69.700  59.630  1.00  0.00            
ATOM   2933  HB3 PRO   182      62.350  71.150  59.230  1.00  0.00            
ATOM   2934  CA  PRO   182      64.450  71.100  58.280  1.00  0.00            
ATOM   2935  HA  PRO   182      64.220  72.080  57.850  1.00  0.00            
ATOM   2936  C   PRO   182      65.540  71.260  59.290  1.00  0.00            
ATOM   2937  O   PRO   182      66.100  70.250  59.700  1.00  0.00            
ATOM   2938  N   THR   183      65.910  72.520  59.740  1.00  0.00            
ATOM   2939  H   THR   183      65.390  73.340  59.460  1.00  0.00            
ATOM   2940  CA  THR   183      66.880  72.740  60.800  1.00  0.00            
ATOM   2941  HA  THR   183      67.060  71.830  61.360  1.00  0.00            
ATOM   2942  CB  THR   183      68.250  72.980  60.130  1.00  0.00            
ATOM   2943  HB  THR   183      68.480  72.150  59.450  1.00  0.00            
ATOM   2944  CG2 THR   183      68.300  74.390  59.430  1.00  0.00            
ATOM   2945 1HG2 THR   183      67.750  74.420  58.490  1.00  0.00            
ATOM   2946 2HG2 THR   183      68.080  75.240  60.070  1.00  0.00            
ATOM   2947 3HG2 THR   183      69.300  74.710  59.150  1.00  0.00            
ATOM   2948  OG1 THR   183      69.300  73.030  61.050  1.00  0.00            
ATOM   2949  HG1 THR   183      69.480  72.100  61.190  1.00  0.00            
ATOM   2950  C   THR   183      66.510  73.800  61.800  1.00  0.00            
ATOM   2951  O   THR   183      65.790  74.740  61.550  1.00  0.00            
ATOM   2952  N   ALA   184      66.900  73.550  62.990  1.00  0.00            
ATOM   2953  H   ALA   184      67.540  72.780  63.110  1.00  0.00            
ATOM   2954  CA  ALA   184      66.640  74.390  64.170  1.00  0.00            
ATOM   2955  HA  ALA   184      66.420  75.390  63.790  1.00  0.00            
ATOM   2956  CB  ALA   184      65.420  73.890  64.910  1.00  0.00            
ATOM   2957  HB1 ALA   184      65.580  72.940  65.420  1.00  0.00            
ATOM   2958  HB2 ALA   184      65.250  74.580  65.740  1.00  0.00            
ATOM   2959  HB3 ALA   184      64.570  73.830  64.240  1.00  0.00            
ATOM   2960  C   ALA   184      67.940  74.570  65.060  1.00  0.00            
ATOM   2961  O   ALA   184      68.770  73.660  65.070  1.00  0.00            
ATOM   2962  N   GLU   185      68.100  75.700  65.800  1.00  0.00            
ATOM   2963  H   GLU   185      67.400  76.410  65.680  1.00  0.00            
ATOM   2964  CA  GLU   185      69.220  76.090  66.670  1.00  0.00            
ATOM   2965  HA  GLU   185      69.630  75.160  67.050  1.00  0.00            
ATOM   2966  CB  GLU   185      70.280  76.760  65.760  1.00  0.00            
ATOM   2967  HB2 GLU   185      70.750  76.040  65.090  1.00  0.00            
ATOM   2968  HB3 GLU   185      69.870  77.590  65.190  1.00  0.00            
ATOM   2969  CG  GLU   185      71.460  77.320  66.570  1.00  0.00            
ATOM   2970  HG2 GLU   185      71.360  78.080  67.340  1.00  0.00            
ATOM   2971  HG3 GLU   185      71.870  76.520  67.180  1.00  0.00            
ATOM   2972  CD  GLU   185      72.540  77.910  65.660  1.00  0.00            
ATOM   2973  OE1 GLU   185      73.140  78.890  66.160  1.00  0.00            
ATOM   2974  OE2 GLU   185      72.840  77.520  64.560  1.00  0.00            
ATOM   2975  C   GLU   185      68.690  77.010  67.710  1.00  0.00            
ATOM   2976  O   GLU   185      68.080  77.940  67.410  1.00  0.00            
ATOM   2977  N   THR   186      69.020  76.770  68.920  1.00  0.00            
ATOM   2978  H   THR   186      69.530  75.900  69.010  1.00  0.00            
ATOM   2979  CA  THR   186      68.430  77.480  70.120  1.00  0.00            
ATOM   2980  HA  THR   186      68.310  78.520  69.820  1.00  0.00            
ATOM   2981  CB  THR   186      67.100  76.900  70.690  1.00  0.00            
ATOM   2982  HB  THR   186      66.400  76.630  69.900  1.00  0.00            
ATOM   2983  CG2 THR   186      67.210  75.650  71.520  1.00  0.00            
ATOM   2984 1HG2 THR   186      67.730  75.830  72.470  1.00  0.00            
ATOM   2985 2HG2 THR   186      66.220  75.230  71.640  1.00  0.00            
ATOM   2986 3HG2 THR   186      67.880  75.020  70.940  1.00  0.00            
ATOM   2987  OG1 THR   186      66.370  77.870  71.460  1.00  0.00            
ATOM   2988  HG1 THR   186      66.530  78.750  71.110  1.00  0.00            
ATOM   2989  C   THR   186      69.530  77.640  71.190  1.00  0.00            
ATOM   2990  O   THR   186      70.510  76.970  71.090  1.00  0.00            
ATOM   2991  N   THR   187      69.230  78.350  72.270  1.00  0.00            
ATOM   2992  H   THR   187      68.510  79.050  72.170  1.00  0.00            
ATOM   2993  CA  THR   187      70.100  78.490  73.420  1.00  0.00            
ATOM   2994  HA  THR   187      70.680  77.600  73.670  1.00  0.00            
ATOM   2995  CB  THR   187      71.170  79.620  73.250  1.00  0.00            
ATOM   2996  HB  THR   187      71.670  79.670  74.220  1.00  0.00            
ATOM   2997  CG2 THR   187      72.210  79.410  72.200  1.00  0.00            
ATOM   2998 1HG2 THR   187      72.560  78.380  72.280  1.00  0.00            
ATOM   2999 2HG2 THR   187      71.720  79.640  71.250  1.00  0.00            
ATOM   3000 3HG2 THR   187      73.060  80.080  72.200  1.00  0.00            
ATOM   3001  OG1 THR   187      70.540  80.860  73.020  1.00  0.00            
ATOM   3002  HG1 THR   187      70.370  81.220  73.890  1.00  0.00            
ATOM   3003  C   THR   187      69.330  78.670  74.760  1.00  0.00            
ATOM   3004  O   THR   187      68.180  79.050  74.680  1.00  0.00            
ATOM   3005  N   ARG   188      69.910  78.480  75.970  1.00  0.00            
ATOM   3006  H   ARG   188      70.860  78.150  76.040  1.00  0.00            
ATOM   3007  CA  ARG   188      69.460  79.090  77.160  1.00  0.00            
ATOM   3008  HA  ARG   188      68.820  79.950  76.990  1.00  0.00            
ATOM   3009  CB  ARG   188      68.510  78.030  77.840  1.00  0.00            
ATOM   3010  HB2 ARG   188      67.810  77.640  77.100  1.00  0.00            
ATOM   3011  HB3 ARG   188      68.940  77.110  78.210  1.00  0.00            
ATOM   3012  CG  ARG   188      67.550  78.560  78.810  1.00  0.00            
ATOM   3013  HG2 ARG   188      68.180  78.780  79.680  1.00  0.00            
ATOM   3014  HG3 ARG   188      67.080  79.460  78.420  1.00  0.00            
ATOM   3015  CD  ARG   188      66.570  77.510  79.190  1.00  0.00            
ATOM   3016  HD2 ARG   188      65.940  77.320  78.320  1.00  0.00            
ATOM   3017  HD3 ARG   188      67.100  76.580  79.410  1.00  0.00            
ATOM   3018  NE  ARG   188      65.580  77.920  80.200  1.00  0.00            
ATOM   3019  HE  ARG   188      65.720  78.810  80.660  1.00  0.00            
ATOM   3020  CZ  ARG   188      64.750  77.140  80.810  1.00  0.00            
ATOM   3021  NH1 ARG   188      64.590  75.830  80.560  1.00  0.00            
ATOM   3022 1HH1 ARG   188      65.110  75.370  79.830  1.00  0.00            
ATOM   3023 2HH1 ARG   188      64.070  75.190  81.140  1.00  0.00            
ATOM   3024  NH2 ARG   188      63.990  77.610  81.770  1.00  0.00            
ATOM   3025 1HH2 ARG   188      63.990  78.590  82.030  1.00  0.00            
ATOM   3026 2HH2 ARG   188      63.250  77.050  82.160  1.00  0.00            
ATOM   3027  C   ARG   188      70.560  79.350  78.130  1.00  0.00            
ATOM   3028  O   ARG   188      71.530  78.650  78.120  1.00  0.00            
ATOM   3029  N   GLN   189      70.460  80.460  78.820  1.00  0.00            
ATOM   3030  H   GLN   189      69.600  80.970  78.710  1.00  0.00            
ATOM   3031  CA  GLN   189      71.230  80.810  80.030  1.00  0.00            
ATOM   3032  HA  GLN   189      72.260  80.520  79.820  1.00  0.00            
ATOM   3033  CB  GLN   189      71.270  82.380  80.050  1.00  0.00            
ATOM   3034  HB2 GLN   189      71.300  82.890  79.080  1.00  0.00            
ATOM   3035  HB3 GLN   189      70.400  82.740  80.590  1.00  0.00            
ATOM   3036  CG  GLN   189      72.420  83.060  80.800  1.00  0.00            
ATOM   3037  HG2 GLN   189      72.130  84.100  80.930  1.00  0.00            
ATOM   3038  HG3 GLN   189      72.420  82.720  81.840  1.00  0.00            
ATOM   3039  CD  GLN   189      73.820  82.960  80.110  1.00  0.00            
ATOM   3040  OE1 GLN   189      73.880  82.690  78.940  1.00  0.00            
ATOM   3041  NE2 GLN   189      74.930  83.160  80.800  1.00  0.00            
ATOM   3042 1HE2 GLN   189      75.820  82.910  80.400  1.00  0.00            
ATOM   3043 2HE2 GLN   189      74.860  83.290  81.800  1.00  0.00            
ATOM   3044  C   GLN   189      70.680  80.300  81.380  1.00  0.00            
ATOM   3045  O   GLN   189      69.500  80.090  81.600  1.00  0.00            
ATOM   3046  N   PHE   190      71.580  79.980  82.310  1.00  0.00            
ATOM   3047  H   PHE   190      72.570  80.080  82.120  1.00  0.00            
ATOM   3048  CA  PHE   190      71.360  79.190  83.520  1.00  0.00            
ATOM   3049  HA  PHE   190      70.280  79.180  83.630  1.00  0.00            
ATOM   3050  CB  PHE   190      71.630  77.710  83.430  1.00  0.00            
ATOM   3051  HB2 PHE   190      72.690  77.560  83.180  1.00  0.00            
ATOM   3052  HB3 PHE   190      71.490  77.290  84.420  1.00  0.00            
ATOM   3053  CG  PHE   190      70.880  76.830  82.420  1.00  0.00            
ATOM   3054  CD1 PHE   190      70.060  75.800  82.900  1.00  0.00            
ATOM   3055  HD1 PHE   190      69.870  75.680  83.960  1.00  0.00            
ATOM   3056  CE1 PHE   190      69.490  74.880  82.000  1.00  0.00            
ATOM   3057  HE1 PHE   190      68.860  74.050  82.280  1.00  0.00            
ATOM   3058  CZ  PHE   190      69.780  74.980  80.580  1.00  0.00            
ATOM   3059  HZ  PHE   190      69.450  74.320  79.790  1.00  0.00            
ATOM   3060  CE2 PHE   190      70.530  76.040  80.090  1.00  0.00            
ATOM   3061  HE2 PHE   190      70.680  76.200  79.030  1.00  0.00            
ATOM   3062  CD2 PHE   190      71.070  77.020  80.960  1.00  0.00            
ATOM   3063  HD2 PHE   190      71.730  77.820  80.650  1.00  0.00            
ATOM   3064  C   PHE   190      71.890  79.670  84.840  1.00  0.00            
ATOM   3065  O   PHE   190      72.990  80.240  84.770  1.00  0.00            
ATOM   3066  N   LEU   191      71.220  79.470  85.960  1.00  0.00            
ATOM   3067  H   LEU   191      70.290  79.090  85.920  1.00  0.00            
ATOM   3068  CA  LEU   191      71.640  79.840  87.380  1.00  0.00            
ATOM   3069  HA  LEU   191      71.760  80.920  87.430  1.00  0.00            
ATOM   3070  CB  LEU   191      70.450  79.390  88.240  1.00  0.00            
ATOM   3071  HB2 LEU   191      69.630  79.840  87.690  1.00  0.00            
ATOM   3072  HB3 LEU   191      70.230  78.320  88.200  1.00  0.00            
ATOM   3073  CG  LEU   191      70.330  79.740  89.760  1.00  0.00            
ATOM   3074  HG  LEU   191      70.940  79.020  90.290  1.00  0.00            
ATOM   3075  CD1 LEU   191      70.700  81.140  90.010  1.00  0.00            
ATOM   3076 1HD1 LEU   191      70.630  81.260  91.090  1.00  0.00            
ATOM   3077 2HD1 LEU   191      71.750  81.350  89.800  1.00  0.00            
ATOM   3078 3HD1 LEU   191      70.110  81.840  89.420  1.00  0.00            
ATOM   3079  CD2 LEU   191      68.890  79.630  90.200  1.00  0.00            
ATOM   3080 1HD2 LEU   191      68.870  79.970  91.230  1.00  0.00            
ATOM   3081 2HD2 LEU   191      68.330  80.340  89.590  1.00  0.00            
ATOM   3082 3HD2 LEU   191      68.610  78.580  90.060  1.00  0.00            
ATOM   3083  C   LEU   191      72.900  79.100  87.770  1.00  0.00            
ATOM   3084  O   LEU   191      73.080  77.900  87.610  1.00  0.00            
ATOM   3085  N   MET   192      73.810  79.840  88.340  1.00  0.00            
ATOM   3086  H   MET   192      73.590  80.830  88.420  1.00  0.00            
ATOM   3087  CA  MET   192      75.210  79.650  88.700  1.00  0.00            
ATOM   3088  HA  MET   192      75.630  80.570  89.100  1.00  0.00            
ATOM   3089  CB  MET   192      75.260  78.660  89.830  1.00  0.00            
ATOM   3090  HB2 MET   192      75.030  77.640  89.500  1.00  0.00            
ATOM   3091  HB3 MET   192      76.270  78.520  90.220  1.00  0.00            
ATOM   3092  CG  MET   192      74.370  78.930  91.030  1.00  0.00            
ATOM   3093  HG2 MET   192      73.300  78.940  90.830  1.00  0.00            
ATOM   3094  HG3 MET   192      74.520  78.160  91.780  1.00  0.00            
ATOM   3095  SD  MET   192      74.550  80.670  91.760  1.00  0.00            
ATOM   3096  CE  MET   192      73.730  80.340  93.350  1.00  0.00            
ATOM   3097  HE1 MET   192      73.920  81.150  94.050  1.00  0.00            
ATOM   3098  HE2 MET   192      72.730  79.930  93.200  1.00  0.00            
ATOM   3099  HE3 MET   192      74.330  79.530  93.770  1.00  0.00            
ATOM   3100  C   MET   192      76.120  79.250  87.510  1.00  0.00            
ATOM   3101  O   MET   192      77.120  78.590  87.760  1.00  0.00            
ATOM   3102  N   SER   193      75.780  79.760  86.290  1.00  0.00            
ATOM   3103  H   SER   193      74.920  80.260  86.110  1.00  0.00            
ATOM   3104  CA  SER   193      76.490  79.380  85.050  1.00  0.00            
ATOM   3105  HA  SER   193      77.470  78.940  85.220  1.00  0.00            
ATOM   3106  CB  SER   193      75.820  78.330  84.210  1.00  0.00            
ATOM   3107  HB2 SER   193      74.740  78.450  84.320  1.00  0.00            
ATOM   3108  HB3 SER   193      76.200  78.370  83.180  1.00  0.00            
ATOM   3109  OG  SER   193      76.190  77.070  84.720  1.00  0.00            
ATOM   3110  HG  SER   193      75.560  76.940  85.440  1.00  0.00            
ATOM   3111  C   SER   193      76.820  80.590  84.100  1.00  0.00            
ATOM   3112  O   SER   193      75.970  81.260  83.540  1.00  0.00            
ATOM   3113  N   ASP   194      78.110  80.880  83.920  1.00  0.00            
ATOM   3114  H   ASP   194      78.790  80.400  84.490  1.00  0.00            
ATOM   3115  CA  ASP   194      78.610  82.030  83.070  1.00  0.00            
ATOM   3116  HA  ASP   194      78.170  82.880  83.580  1.00  0.00            
ATOM   3117  CB  ASP   194      80.160  82.200  83.060  1.00  0.00            
ATOM   3118  HB2 ASP   194      80.480  81.530  82.260  1.00  0.00            
ATOM   3119  HB3 ASP   194      80.440  83.230  82.840  1.00  0.00            
ATOM   3120  CG  ASP   194      80.880  81.880  84.340  1.00  0.00            
ATOM   3121  OD1 ASP   194      80.230  81.630  85.400  1.00  0.00            
ATOM   3122  OD2 ASP   194      82.160  81.970  84.370  1.00  0.00            
ATOM   3123  C   ASP   194      78.110  82.000  81.620  1.00  0.00            
ATOM   3124  O   ASP   194      77.830  83.040  81.060  1.00  0.00            
ATOM   3125  N   LYS   195      77.950  80.800  80.990  1.00  0.00            
ATOM   3126  H   LYS   195      78.160  79.950  81.500  1.00  0.00            
ATOM   3127  CA  LYS   195      77.840  80.670  79.510  1.00  0.00            
ATOM   3128  HA  LYS   195      77.770  81.640  79.030  1.00  0.00            
ATOM   3129  CB  LYS   195      79.020  79.930  78.990  1.00  0.00            
ATOM   3130  HB2 LYS   195      79.190  79.080  79.650  1.00  0.00            
ATOM   3131  HB3 LYS   195      78.790  79.660  77.960  1.00  0.00            
ATOM   3132  CG  LYS   195      80.340  80.760  78.840  1.00  0.00            
ATOM   3133  HG2 LYS   195      80.270  81.600  78.150  1.00  0.00            
ATOM   3134  HG3 LYS   195      80.490  81.180  79.830  1.00  0.00            
ATOM   3135  CD  LYS   195      81.580  79.890  78.460  1.00  0.00            
ATOM   3136  HD2 LYS   195      81.510  79.070  79.170  1.00  0.00            
ATOM   3137  HD3 LYS   195      81.540  79.500  77.450  1.00  0.00            
ATOM   3138  CE  LYS   195      82.830  80.650  78.670  1.00  0.00            
ATOM   3139  HE2 LYS   195      82.930  81.450  77.940  1.00  0.00            
ATOM   3140  HE3 LYS   195      82.860  80.960  79.710  1.00  0.00            
ATOM   3141  NZ  LYS   195      84.010  79.790  78.590  1.00  0.00            
ATOM   3142  HZ1 LYS   195      84.190  79.310  77.720  1.00  0.00            
ATOM   3143  HZ2 LYS   195      84.850  80.340  78.630  1.00  0.00            
ATOM   3144  HZ3 LYS   195      84.020  79.090  79.320  1.00  0.00            
ATOM   3145  C   LYS   195      76.600  79.870  79.070  1.00  0.00            
ATOM   3146  O   LYS   195      76.250  78.930  79.770  1.00  0.00            
ATOM   3147  N   PRO   196      75.990  80.080  77.850  1.00  0.00            
ATOM   3148  CD  PRO   196      76.280  81.130  76.910  1.00  0.00            
ATOM   3149  HD2 PRO   196      77.360  81.180  76.760  1.00  0.00            
ATOM   3150  HD3 PRO   196      75.990  82.070  77.390  1.00  0.00            
ATOM   3151  CG  PRO   196      75.570  80.810  75.640  1.00  0.00            
ATOM   3152  HG2 PRO   196      76.200  80.140  75.060  1.00  0.00            
ATOM   3153  HG3 PRO   196      75.280  81.650  75.010  1.00  0.00            
ATOM   3154  CB  PRO   196      74.360  80.040  76.110  1.00  0.00            
ATOM   3155  HB2 PRO   196      74.020  79.260  75.440  1.00  0.00            
ATOM   3156  HB3 PRO   196      73.550  80.710  76.420  1.00  0.00            
ATOM   3157  CA  PRO   196      74.790  79.390  77.480  1.00  0.00            
ATOM   3158  HA  PRO   196      74.030  79.550  78.250  1.00  0.00            
ATOM   3159  C   PRO   196      74.930  77.820  77.180  1.00  0.00            
ATOM   3160  O   PRO   196      75.990  77.440  76.760  1.00  0.00            
ATOM   3161  N   LEU   197      73.800  77.000  77.250  1.00  0.00            
ATOM   3162  H   LEU   197      72.910  77.340  77.560  1.00  0.00            
ATOM   3163  CA  LEU   197      73.840  75.640  76.590  1.00  0.00            
ATOM   3164  HA  LEU   197      74.880  75.350  76.670  1.00  0.00            
ATOM   3165  CB  LEU   197      72.930  74.690  77.470  1.00  0.00            
ATOM   3166  HB2 LEU   197      73.330  74.620  78.480  1.00  0.00            
ATOM   3167  HB3 LEU   197      72.020  75.280  77.580  1.00  0.00            
ATOM   3168  CG  LEU   197      72.520  73.300  76.860  1.00  0.00            
ATOM   3169  HG  LEU   197      72.140  73.530  75.860  1.00  0.00            
ATOM   3170  CD1 LEU   197      73.670  72.280  76.560  1.00  0.00            
ATOM   3171 1HD1 LEU   197      73.290  71.430  76.000  1.00  0.00            
ATOM   3172 2HD1 LEU   197      74.470  72.760  76.000  1.00  0.00            
ATOM   3173 3HD1 LEU   197      74.010  72.090  77.580  1.00  0.00            
ATOM   3174  CD2 LEU   197      71.380  72.590  77.590  1.00  0.00            
ATOM   3175 1HD2 LEU   197      70.370  72.960  77.390  1.00  0.00            
ATOM   3176 2HD2 LEU   197      71.360  71.510  77.460  1.00  0.00            
ATOM   3177 3HD2 LEU   197      71.580  72.730  78.650  1.00  0.00            
ATOM   3178  C   LEU   197      73.320  75.740  75.200  1.00  0.00            
ATOM   3179  O   LEU   197      72.170  76.140  75.050  1.00  0.00            
ATOM   3180  N   HIE   198      74.090  75.340  74.190  1.00  0.00            
ATOM   3181  H   HIE   198      75.010  75.000  74.440  1.00  0.00            
ATOM   3182  CA  HIE   198      73.790  75.330  72.770  1.00  0.00            
ATOM   3183  HA  HIE   198      73.080  76.140  72.560  1.00  0.00            
ATOM   3184  CB  HIE   198      75.100  75.750  72.110  1.00  0.00            
ATOM   3185  HB2 HIE   198      75.140  76.830  72.050  1.00  0.00            
ATOM   3186  HB3 HIE   198      75.920  75.410  72.750  1.00  0.00            
ATOM   3187  CG  HIE   198      75.190  75.230  70.690  1.00  0.00            
ATOM   3188  ND1 HIE   198      75.720  73.970  70.460  1.00  0.00            
ATOM   3189  CE1 HIE   198      75.380  73.790  69.180  1.00  0.00            
ATOM   3190  HE1 HIE   198      75.520  72.840  68.680  1.00  0.00            
ATOM   3191  NE2 HIE   198      74.720  74.810  68.600  1.00  0.00            
ATOM   3192  HE2 HIE   198      74.350  74.820  67.670  1.00  0.00            
ATOM   3193  CD2 HIE   198      74.510  75.730  69.620  1.00  0.00            
ATOM   3194  HD2 HIE   198      73.870  76.600  69.680  1.00  0.00            
ATOM   3195  C   HIE   198      73.170  73.980  72.210  1.00  0.00            
ATOM   3196  O   HIE   198      73.560  72.890  72.650  1.00  0.00            
ATOM   3197  N   LEU   199      72.100  74.140  71.380  1.00  0.00            
ATOM   3198  H   LEU   199      71.560  74.990  71.420  1.00  0.00            
ATOM   3199  CA  LEU   199      71.430  73.030  70.620  1.00  0.00            
ATOM   3200  HA  LEU   199      72.050  72.140  70.690  1.00  0.00            
ATOM   3201  CB  LEU   199      70.070  72.670  71.250  1.00  0.00            
ATOM   3202  HB2 LEU   199      70.110  72.280  72.270  1.00  0.00            
ATOM   3203  HB3 LEU   199      69.540  73.620  71.350  1.00  0.00            
ATOM   3204  CG  LEU   199      69.030  71.810  70.500  1.00  0.00            
ATOM   3205  HG  LEU   199      68.690  72.400  69.650  1.00  0.00            
ATOM   3206  CD1 LEU   199      69.540  70.350  70.110  1.00  0.00            
ATOM   3207 1HD1 LEU   199      69.630  69.730  71.000  1.00  0.00            
ATOM   3208 2HD1 LEU   199      68.900  69.940  69.330  1.00  0.00            
ATOM   3209 3HD1 LEU   199      70.560  70.430  69.720  1.00  0.00            
ATOM   3210  CD2 LEU   199      67.790  71.560  71.430  1.00  0.00            
ATOM   3211 1HD2 LEU   199      67.140  70.800  70.980  1.00  0.00            
ATOM   3212 2HD2 LEU   199      68.100  71.220  72.420  1.00  0.00            
ATOM   3213 3HD2 LEU   199      67.260  72.500  71.520  1.00  0.00            
ATOM   3214  C   LEU   199      71.230  73.360  69.170  1.00  0.00            
ATOM   3215  O   LEU   199      70.800  74.450  68.880  1.00  0.00            
ATOM   3216  N   GLU   200      71.510  72.360  68.300  1.00  0.00            
ATOM   3217  H   GLU   200      72.070  71.570  68.590  1.00  0.00            
ATOM   3218  CA  GLU   200      71.020  72.430  66.930  1.00  0.00            
ATOM   3219  HA  GLU   200      70.100  73.020  66.880  1.00  0.00            
ATOM   3220  CB  GLU   200      72.070  73.220  66.150  1.00  0.00            
ATOM   3221  HB2 GLU   200      71.630  73.570  65.220  1.00  0.00            
ATOM   3222  HB3 GLU   200      72.320  74.090  66.760  1.00  0.00            
ATOM   3223  CG  GLU   200      73.430  72.390  65.880  1.00  0.00            
ATOM   3224  HG2 GLU   200      73.790  71.930  66.800  1.00  0.00            
ATOM   3225  HG3 GLU   200      73.230  71.580  65.190  1.00  0.00            
ATOM   3226  CD  GLU   200      74.560  73.190  65.390  1.00  0.00            
ATOM   3227  OE1 GLU   200      74.970  74.270  65.950  1.00  0.00            
ATOM   3228  OE2 GLU   200      75.140  72.680  64.390  1.00  0.00            
ATOM   3229  C   GLU   200      70.700  70.990  66.440  1.00  0.00            
ATOM   3230  O   GLU   200      71.070  69.960  67.000  1.00  0.00            
ATOM   3231  N   ALA   201      69.960  70.880  65.320  1.00  0.00            
ATOM   3232  H   ALA   201      69.620  71.650  64.770  1.00  0.00            
ATOM   3233  CA  ALA   201      69.450  69.660  64.850  1.00  0.00            
ATOM   3234  HA  ALA   201      70.190  68.880  65.060  1.00  0.00            
ATOM   3235  CB  ALA   201      68.240  69.370  65.770  1.00  0.00            
ATOM   3236  HB1 ALA   201      68.580  69.130  66.780  1.00  0.00            
ATOM   3237  HB2 ALA   201      67.470  70.140  65.770  1.00  0.00            
ATOM   3238  HB3 ALA   201      67.930  68.400  65.400  1.00  0.00            
ATOM   3239  C   ALA   201      68.980  69.750  63.410  1.00  0.00            
ATOM   3240  O   ALA   201      68.620  70.830  62.940  1.00  0.00            
ATOM   3241  N   SER   202      69.000  68.640  62.570  1.00  0.00            
ATOM   3242  H   SER   202      69.410  67.850  63.040  1.00  0.00            
ATOM   3243  CA  SER   202      68.560  68.540  61.180  1.00  0.00            
ATOM   3244  HA  SER   202      67.800  69.300  60.990  1.00  0.00            
ATOM   3245  CB  SER   202      69.700  68.820  60.280  1.00  0.00            
ATOM   3246  HB2 SER   202      70.180  69.780  60.450  1.00  0.00            
ATOM   3247  HB3 SER   202      70.430  68.030  60.460  1.00  0.00            
ATOM   3248  OG  SER   202      69.220  68.710  59.010  1.00  0.00            
ATOM   3249  HG  SER   202      69.020  69.620  58.770  1.00  0.00            
ATOM   3250  C   SER   202      67.880  67.220  60.950  1.00  0.00            
ATOM   3251  O   SER   202      68.270  66.190  61.580  1.00  0.00            
ATOM   3252  N   LEU   203      66.820  67.260  60.140  1.00  0.00            
ATOM   3253  H   LEU   203      66.530  68.180  59.820  1.00  0.00            
ATOM   3254  CA  LEU   203      66.070  66.160  59.570  1.00  0.00            
ATOM   3255  HA  LEU   203      66.130  65.330  60.280  1.00  0.00            
ATOM   3256  CB  LEU   203      64.590  66.540  59.360  1.00  0.00            
ATOM   3257  HB2 LEU   203      64.670  67.390  58.680  1.00  0.00            
ATOM   3258  HB3 LEU   203      64.110  65.680  58.900  1.00  0.00            
ATOM   3259  CG  LEU   203      63.760  67.030  60.620  1.00  0.00            
ATOM   3260  HG  LEU   203      63.900  68.110  60.720  1.00  0.00            
ATOM   3261  CD1 LEU   203      62.280  66.860  60.380  1.00  0.00            
ATOM   3262 1HD1 LEU   203      61.990  65.810  60.420  1.00  0.00            
ATOM   3263 2HD1 LEU   203      61.730  67.390  61.150  1.00  0.00            
ATOM   3264 3HD1 LEU   203      62.050  67.400  59.460  1.00  0.00            
ATOM   3265  CD2 LEU   203      64.020  66.130  61.860  1.00  0.00            
ATOM   3266 1HD2 LEU   203      65.080  66.250  62.090  1.00  0.00            
ATOM   3267 2HD2 LEU   203      63.460  66.360  62.760  1.00  0.00            
ATOM   3268 3HD2 LEU   203      63.860  65.080  61.610  1.00  0.00            
ATOM   3269  C   LEU   203      66.700  65.830  58.190  1.00  0.00            
ATOM   3270  O   LEU   203      67.090  66.650  57.380  1.00  0.00            
ATOM   3271  N   ASP   204      66.940  64.480  57.930  1.00  0.00            
ATOM   3272  H   ASP   204      66.570  63.780  58.560  1.00  0.00            
ATOM   3273  CA  ASP   204      67.730  63.930  56.790  1.00  0.00            
ATOM   3274  HA  ASP   204      68.720  64.390  56.820  1.00  0.00            
ATOM   3275  CB  ASP   204      67.920  62.400  56.940  1.00  0.00            
ATOM   3276  HB2 ASP   204      68.170  62.260  58.000  1.00  0.00            
ATOM   3277  HB3 ASP   204      67.000  61.870  56.720  1.00  0.00            
ATOM   3278  CG  ASP   204      69.100  61.780  56.150  1.00  0.00            
ATOM   3279  OD1 ASP   204      68.810  61.110  55.120  1.00  0.00            
ATOM   3280  OD2 ASP   204      70.250  61.800  56.640  1.00  0.00            
ATOM   3281  C   ASP   204      67.070  64.300  55.450  1.00  0.00            
ATOM   3282  O   ASP   204      67.730  64.440  54.360  1.00  0.00            
ATOM   3283  N   LYS   205      65.760  64.640  55.410  1.00  0.00            
ATOM   3284  H   LYS   205      65.250  64.770  56.270  1.00  0.00            
ATOM   3285  CA  LYS   205      64.990  65.070  54.320  1.00  0.00            
ATOM   3286  HA  LYS   205      65.640  65.710  53.720  1.00  0.00            
ATOM   3287  CB  LYS   205      64.620  63.900  53.330  1.00  0.00            
ATOM   3288  HB2 LYS   205      64.230  64.380  52.440  1.00  0.00            
ATOM   3289  HB3 LYS   205      65.510  63.350  53.010  1.00  0.00            
ATOM   3290  CG  LYS   205      63.670  62.780  53.880  1.00  0.00            
ATOM   3291  HG2 LYS   205      64.090  62.250  54.730  1.00  0.00            
ATOM   3292  HG3 LYS   205      62.810  63.320  54.280  1.00  0.00            
ATOM   3293  CD  LYS   205      63.310  61.770  52.760  1.00  0.00            
ATOM   3294  HD2 LYS   205      62.700  62.320  52.030  1.00  0.00            
ATOM   3295  HD3 LYS   205      64.240  61.390  52.340  1.00  0.00            
ATOM   3296  CE  LYS   205      62.520  60.670  53.500  1.00  0.00            
ATOM   3297  HE2 LYS   205      63.300  60.060  53.970  1.00  0.00            
ATOM   3298  HE3 LYS   205      61.960  61.180  54.280  1.00  0.00            
ATOM   3299  NZ  LYS   205      61.750  59.920  52.530  1.00  0.00            
ATOM   3300  HZ1 LYS   205      60.960  60.410  52.130  1.00  0.00            
ATOM   3301  HZ2 LYS   205      62.260  59.600  51.720  1.00  0.00            
ATOM   3302  HZ3 LYS   205      61.460  59.090  53.030  1.00  0.00            
ATOM   3303  C   LYS   205      63.680  65.810  54.850  1.00  0.00            
ATOM   3304  O   LYS   205      63.390  65.670  56.030  1.00  0.00            
ATOM   3305  N   GLU   206      62.960  66.470  53.960  1.00  0.00            
ATOM   3306  H   GLU   206      63.370  66.620  53.050  1.00  0.00            
ATOM   3307  CA  GLU   206      61.710  67.150  54.260  1.00  0.00            
ATOM   3308  HA  GLU   206      61.710  67.510  55.290  1.00  0.00            
ATOM   3309  CB  GLU   206      61.670  68.440  53.450  1.00  0.00            
ATOM   3310  HB2 GLU   206      62.540  69.030  53.720  1.00  0.00            
ATOM   3311  HB3 GLU   206      61.820  68.170  52.410  1.00  0.00            
ATOM   3312  CG  GLU   206      60.420  69.300  53.560  1.00  0.00            
ATOM   3313  HG2 GLU   206      59.540  68.790  53.960  1.00  0.00            
ATOM   3314  HG3 GLU   206      60.730  70.070  54.270  1.00  0.00            
ATOM   3315  CD  GLU   206      59.990  69.920  52.190  1.00  0.00            
ATOM   3316  OE1 GLU   206      60.790  70.450  51.400  1.00  0.00            
ATOM   3317  OE2 GLU   206      58.770  70.030  52.030  1.00  0.00            
ATOM   3318  C   GLU   206      60.460  66.270  54.070  1.00  0.00            
ATOM   3319  O   GLU   206      59.400  66.540  54.680  1.00  0.00            
ATOM   3320  N   ILE   207      60.590  65.250  53.220  1.00  0.00            
ATOM   3321  H   ILE   207      61.430  65.020  52.730  1.00  0.00            
ATOM   3322  CA  ILE   207      59.340  64.460  52.890  1.00  0.00            
ATOM   3323  HA  ILE   207      58.570  64.790  53.590  1.00  0.00            
ATOM   3324  CB  ILE   207      58.790  64.700  51.450  1.00  0.00            
ATOM   3325  HB  ILE   207      59.630  64.360  50.850  1.00  0.00            
ATOM   3326  CG2 ILE   207      57.570  63.800  51.230  1.00  0.00            
ATOM   3327 1HG2 ILE   207      57.950  62.790  51.170  1.00  0.00            
ATOM   3328 2HG2 ILE   207      56.770  63.970  51.960  1.00  0.00            
ATOM   3329 3HG2 ILE   207      57.160  63.950  50.230  1.00  0.00            
ATOM   3330  CG1 ILE   207      58.550  66.210  51.120  1.00  0.00            
ATOM   3331 2HG1 ILE   207      57.590  66.540  51.520  1.00  0.00            
ATOM   3332 3HG1 ILE   207      59.320  66.720  51.700  1.00  0.00            
ATOM   3333  CD1 ILE   207      58.390  66.350  49.610  1.00  0.00            
ATOM   3334 1HD1 ILE   207      57.380  66.060  49.300  1.00  0.00            
ATOM   3335 2HD1 ILE   207      58.560  67.390  49.340  1.00  0.00            
ATOM   3336 3HD1 ILE   207      59.170  65.780  49.100  1.00  0.00            
ATOM   3337  C   ILE   207      59.500  62.940  53.260  1.00  0.00            
ATOM   3338  O   ILE   207      60.290  62.300  52.560  1.00  0.00            
ATOM   3339  N   TYR   208      58.810  62.370  54.240  1.00  0.00            
ATOM   3340  H   TYR   208      57.970  62.810  54.580  1.00  0.00            
ATOM   3341  CA  TYR   208      58.860  60.920  54.480  1.00  0.00            
ATOM   3342  HA  TYR   208      59.690  60.490  53.940  1.00  0.00            
ATOM   3343  CB  TYR   208      59.100  60.600  55.970  1.00  0.00            
ATOM   3344  HB2 TYR   208      58.570  61.350  56.550  1.00  0.00            
ATOM   3345  HB3 TYR   208      58.670  59.650  56.290  1.00  0.00            
ATOM   3346  CG  TYR   208      60.550  60.760  56.380  1.00  0.00            
ATOM   3347  CD1 TYR   208      61.030  62.070  56.640  1.00  0.00            
ATOM   3348  HD1 TYR   208      60.380  62.930  56.700  1.00  0.00            
ATOM   3349  CE1 TYR   208      62.380  62.190  56.980  1.00  0.00            
ATOM   3350  HE1 TYR   208      62.850  63.150  57.140  1.00  0.00            
ATOM   3351  CZ  TYR   208      63.220  61.060  57.220  1.00  0.00            
ATOM   3352  OH  TYR   208      64.530  61.200  57.480  1.00  0.00            
ATOM   3353  HH  TYR   208      65.120  60.480  57.250  1.00  0.00            
ATOM   3354  CE2 TYR   208      62.740  59.780  56.920  1.00  0.00            
ATOM   3355  HE2 TYR   208      63.330  58.880  57.040  1.00  0.00            
ATOM   3356  CD2 TYR   208      61.390  59.680  56.590  1.00  0.00            
ATOM   3357  HD2 TYR   208      60.990  58.680  56.460  1.00  0.00            
ATOM   3358  C   TYR   208      57.570  60.310  53.970  1.00  0.00            
ATOM   3359  O   TYR   208      56.600  60.930  53.520  1.00  0.00            
ATOM   3360  N   TYR   209      57.510  58.970  54.100  1.00  0.00            
ATOM   3361  H   TYR   209      58.340  58.500  54.430  1.00  0.00            
ATOM   3362  CA  TYR   209      56.360  58.060  53.680  1.00  0.00            
ATOM   3363  HA  TYR   209      55.560  58.710  53.340  1.00  0.00            
ATOM   3364  CB  TYR   209      56.760  57.230  52.440  1.00  0.00            
ATOM   3365  HB2 TYR   209      57.590  56.610  52.800  1.00  0.00            
ATOM   3366  HB3 TYR   209      55.880  56.660  52.150  1.00  0.00            
ATOM   3367  CG  TYR   209      57.210  57.950  51.220  1.00  0.00            
ATOM   3368  CD1 TYR   209      56.230  58.600  50.440  1.00  0.00            
ATOM   3369  HD1 TYR   209      55.170  58.470  50.570  1.00  0.00            
ATOM   3370  CE1 TYR   209      56.650  59.480  49.430  1.00  0.00            
ATOM   3371  HE1 TYR   209      55.910  59.890  48.760  1.00  0.00            
ATOM   3372  CZ  TYR   209      58.030  59.610  49.160  1.00  0.00            
ATOM   3373  OH  TYR   209      58.500  60.350  48.140  1.00  0.00            
ATOM   3374  HH  TYR   209      57.820  60.970  47.880  1.00  0.00            
ATOM   3375  CE2 TYR   209      59.020  58.860  49.870  1.00  0.00            
ATOM   3376  HE2 TYR   209      60.060  58.920  49.610  1.00  0.00            
ATOM   3377  CD2 TYR   209      58.620  58.050  50.930  1.00  0.00            
ATOM   3378  HD2 TYR   209      59.320  57.480  51.510  1.00  0.00            
ATOM   3379  C   TYR   209      55.860  57.180  54.830  1.00  0.00            
ATOM   3380  O   TYR   209      56.530  57.030  55.840  1.00  0.00            
ATOM   3381  N   HIE   210      54.690  56.680  54.630  1.00  0.00            
ATOM   3382  H   HIE   210      54.120  56.980  53.850  1.00  0.00            
ATOM   3383  CA  HIE   210      53.970  55.660  55.540  1.00  0.00            
ATOM   3384  HA  HIE   210      54.010  56.100  56.540  1.00  0.00            
ATOM   3385  CB  HIE   210      52.490  55.420  55.180  1.00  0.00            
ATOM   3386  HB2 HIE   210      52.270  55.080  54.170  1.00  0.00            
ATOM   3387  HB3 HIE   210      52.190  54.620  55.850  1.00  0.00            
ATOM   3388  CG  HIE   210      51.670  56.670  55.400  1.00  0.00            
ATOM   3389  ND1 HIE   210      51.630  57.380  56.590  1.00  0.00            
ATOM   3390  CE1 HIE   210      50.840  58.440  56.390  1.00  0.00            
ATOM   3391  HE1 HIE   210      50.850  59.250  57.100  1.00  0.00            
ATOM   3392  NE2 HIE   210      50.310  58.430  55.130  1.00  0.00            
ATOM   3393  HE2 HIE   210      49.690  59.100  54.690  1.00  0.00            
ATOM   3394  CD2 HIE   210      50.800  57.320  54.480  1.00  0.00            
ATOM   3395  HD2 HIE   210      50.590  56.870  53.520  1.00  0.00            
ATOM   3396  C   HIE   210      54.770  54.360  55.570  1.00  0.00            
ATOM   3397  O   HIE   210      55.140  53.810  54.510  1.00  0.00            
ATOM   3398  N   GLY   211      55.060  53.880  56.790  1.00  0.00            
ATOM   3399  H   GLY   211      54.710  54.400  57.580  1.00  0.00            
ATOM   3400  CA  GLY   211      56.010  52.820  57.110  1.00  0.00            
ATOM   3401  HA2 GLY   211      55.970  52.500  58.150  1.00  0.00            
ATOM   3402  HA3 GLY   211      55.790  51.980  56.450  1.00  0.00            
ATOM   3403  C   GLY   211      57.500  53.020  56.890  1.00  0.00            
ATOM   3404  O   GLY   211      58.320  52.060  57.050  1.00  0.00            
ATOM   3405  N   GLU   212      57.960  54.230  56.560  1.00  0.00            
ATOM   3406  H   GLU   212      57.250  54.950  56.630  1.00  0.00            
ATOM   3407  CA  GLU   212      59.390  54.630  56.490  1.00  0.00            
ATOM   3408  HA  GLU   212      59.910  53.730  56.180  1.00  0.00            
ATOM   3409  CB  GLU   212      59.570  55.590  55.340  1.00  0.00            
ATOM   3410  HB2 GLU   212      59.230  55.000  54.490  1.00  0.00            
ATOM   3411  HB3 GLU   212      58.840  56.400  55.420  1.00  0.00            
ATOM   3412  CG  GLU   212      60.950  56.070  55.130  1.00  0.00            
ATOM   3413  HG2 GLU   212      61.090  56.630  56.060  1.00  0.00            
ATOM   3414  HG3 GLU   212      61.650  55.250  55.000  1.00  0.00            
ATOM   3415  CD  GLU   212      61.110  57.110  54.000  1.00  0.00            
ATOM   3416  OE1 GLU   212      61.910  56.870  53.080  1.00  0.00            
ATOM   3417  OE2 GLU   212      60.370  58.140  53.880  1.00  0.00            
ATOM   3418  C   GLU   212      59.930  55.150  57.880  1.00  0.00            
ATOM   3419  O   GLU   212      59.250  56.070  58.380  1.00  0.00            
ATOM   3420  N   PRO   213      61.060  54.690  58.380  1.00  0.00            
ATOM   3421  CD  PRO   213      61.790  53.440  57.980  1.00  0.00            
ATOM   3422  HD2 PRO   213      62.600  53.600  57.260  1.00  0.00            
ATOM   3423  HD3 PRO   213      61.010  52.730  57.690  1.00  0.00            
ATOM   3424  CG  PRO   213      62.440  52.950  59.260  1.00  0.00            
ATOM   3425  HG2 PRO   213      63.350  52.370  59.100  1.00  0.00            
ATOM   3426  HG3 PRO   213      61.730  52.370  59.850  1.00  0.00            
ATOM   3427  CB  PRO   213      62.800  54.210  60.020  1.00  0.00            
ATOM   3428  HB2 PRO   213      63.760  54.650  59.750  1.00  0.00            
ATOM   3429  HB3 PRO   213      62.780  54.080  61.100  1.00  0.00            
ATOM   3430  CA  PRO   213      61.720  55.210  59.560  1.00  0.00            
ATOM   3431  HA  PRO   213      61.020  55.170  60.390  1.00  0.00            
ATOM   3432  C   PRO   213      62.250  56.670  59.360  1.00  0.00            
ATOM   3433  O   PRO   213      62.810  57.120  58.340  1.00  0.00            
ATOM   3434  N   ILE   214      61.870  57.450  60.370  1.00  0.00            
ATOM   3435  H   ILE   214      61.670  56.880  61.180  1.00  0.00            
ATOM   3436  CA  ILE   214      62.150  58.890  60.550  1.00  0.00            
ATOM   3437  HA  ILE   214      62.270  59.250  59.530  1.00  0.00            
ATOM   3438  CB  ILE   214      60.880  59.660  61.050  1.00  0.00            
ATOM   3439  HB  ILE   214      60.400  59.070  61.840  1.00  0.00            
ATOM   3440  CG2 ILE   214      61.290  61.030  61.640  1.00  0.00            
ATOM   3441 1HG2 ILE   214      61.750  60.830  62.610  1.00  0.00            
ATOM   3442 2HG2 ILE   214      61.980  61.420  60.900  1.00  0.00            
ATOM   3443 3HG2 ILE   214      60.460  61.700  61.850  1.00  0.00            
ATOM   3444  CG1 ILE   214      59.970  59.870  59.800  1.00  0.00            
ATOM   3445 2HG1 ILE   214      60.350  60.660  59.150  1.00  0.00            
ATOM   3446 3HG1 ILE   214      59.960  58.980  59.170  1.00  0.00            
ATOM   3447  CD1 ILE   214      58.570  60.170  60.250  1.00  0.00            
ATOM   3448 1HD1 ILE   214      58.340  59.650  61.180  1.00  0.00            
ATOM   3449 2HD1 ILE   214      58.460  61.230  60.470  1.00  0.00            
ATOM   3450 3HD1 ILE   214      57.830  59.960  59.470  1.00  0.00            
ATOM   3451  C   ILE   214      63.540  59.060  61.240  1.00  0.00            
ATOM   3452  O   ILE   214      63.920  58.270  62.110  1.00  0.00            
ATOM   3453  N   SER   215      64.240  60.130  60.930  1.00  0.00            
ATOM   3454  H   SER   215      64.060  60.740  60.150  1.00  0.00            
ATOM   3455  CA  SER   215      65.550  60.390  61.530  1.00  0.00            
ATOM   3456  HA  SER   215      65.580  60.030  62.560  1.00  0.00            
ATOM   3457  CB  SER   215      66.560  59.700  60.690  1.00  0.00            
ATOM   3458  HB2 SER   215      66.200  58.720  60.360  1.00  0.00            
ATOM   3459  HB3 SER   215      66.710  60.340  59.820  1.00  0.00            
ATOM   3460  OG  SER   215      67.730  59.630  61.380  1.00  0.00            
ATOM   3461  HG  SER   215      67.590  59.260  62.250  1.00  0.00            
ATOM   3462  C   SER   215      65.940  61.840  61.740  1.00  0.00            
ATOM   3463  O   SER   215      65.500  62.730  60.960  1.00  0.00            
ATOM   3464  N   VAL   216      66.790  62.160  62.720  1.00  0.00            
ATOM   3465  H   VAL   216      67.320  61.370  63.060  1.00  0.00            
ATOM   3466  CA  VAL   216      67.220  63.450  63.210  1.00  0.00            
ATOM   3467  HA  VAL   216      67.260  64.120  62.350  1.00  0.00            
ATOM   3468  CB  VAL   216      66.150  64.140  64.020  1.00  0.00            
ATOM   3469  HB  VAL   216      65.170  64.170  63.570  1.00  0.00            
ATOM   3470  CG1 VAL   216      65.860  63.480  65.380  1.00  0.00            
ATOM   3471 1HG1 VAL   216      65.610  62.440  65.190  1.00  0.00            
ATOM   3472 2HG1 VAL   216      66.730  63.540  66.030  1.00  0.00            
ATOM   3473 3HG1 VAL   216      64.990  64.010  65.770  1.00  0.00            
ATOM   3474  CG2 VAL   216      66.620  65.580  64.370  1.00  0.00            
ATOM   3475 1HG2 VAL   216      67.620  65.590  64.820  1.00  0.00            
ATOM   3476 2HG2 VAL   216      66.650  66.170  63.460  1.00  0.00            
ATOM   3477 3HG2 VAL   216      65.880  66.040  65.020  1.00  0.00            
ATOM   3478  C   VAL   216      68.640  63.380  63.770  1.00  0.00            
ATOM   3479  O   VAL   216      69.000  62.520  64.560  1.00  0.00            
ATOM   3480  N   ASN   217      69.510  64.230  63.360  1.00  0.00            
ATOM   3481  H   ASN   217      69.190  64.980  62.760  1.00  0.00            
ATOM   3482  CA  ASN   217      70.850  64.380  63.930  1.00  0.00            
ATOM   3483  HA  ASN   217      71.230  63.510  64.450  1.00  0.00            
ATOM   3484  CB  ASN   217      71.790  64.760  62.780  1.00  0.00            
ATOM   3485  HB2 ASN   217      71.710  63.930  62.080  1.00  0.00            
ATOM   3486  HB3 ASN   217      71.570  65.720  62.300  1.00  0.00            
ATOM   3487  CG  ASN   217      73.270  64.810  63.320  1.00  0.00            
ATOM   3488  OD1 ASN   217      73.650  64.020  64.140  1.00  0.00            
ATOM   3489  ND2 ASN   217      74.090  65.790  62.920  1.00  0.00            
ATOM   3490 1HD2 ASN   217      75.020  65.800  63.310  1.00  0.00            
ATOM   3491 2HD2 ASN   217      73.690  66.440  62.260  1.00  0.00            
ATOM   3492  C   ASN   217      70.760  65.590  64.890  1.00  0.00            
ATOM   3493  O   ASN   217      69.970  66.520  64.520  1.00  0.00            
ATOM   3494  N   VAL   218      71.560  65.690  66.000  1.00  0.00            
ATOM   3495  H   VAL   218      72.290  64.990  65.960  1.00  0.00            
ATOM   3496  CA  VAL   218      71.360  66.610  67.140  1.00  0.00            
ATOM   3497  HA  VAL   218      70.770  67.480  66.850  1.00  0.00            
ATOM   3498  CB  VAL   218      70.670  65.900  68.320  1.00  0.00            
ATOM   3499  HB  VAL   218      71.380  65.230  68.810  1.00  0.00            
ATOM   3500  CG1 VAL   218      70.400  66.930  69.470  1.00  0.00            
ATOM   3501 1HG1 VAL   218      69.960  67.820  69.010  1.00  0.00            
ATOM   3502 2HG1 VAL   218      69.730  66.580  70.260  1.00  0.00            
ATOM   3503 3HG1 VAL   218      71.260  67.300  70.020  1.00  0.00            
ATOM   3504  CG2 VAL   218      69.380  65.110  67.950  1.00  0.00            
ATOM   3505 1HG2 VAL   218      68.820  64.800  68.830  1.00  0.00            
ATOM   3506 2HG2 VAL   218      68.700  65.820  67.470  1.00  0.00            
ATOM   3507 3HG2 VAL   218      69.560  64.230  67.340  1.00  0.00            
ATOM   3508  C   VAL   218      72.780  66.960  67.460  1.00  0.00            
ATOM   3509  O   VAL   218      73.520  66.000  67.870  1.00  0.00            
ATOM   3510  N   HIE   219      73.240  68.190  67.410  1.00  0.00            
ATOM   3511  H   HIE   219      72.550  68.910  67.280  1.00  0.00            
ATOM   3512  CA  HIE   219      74.570  68.580  67.950  1.00  0.00            
ATOM   3513  HA  HIE   219      75.130  67.730  68.320  1.00  0.00            
ATOM   3514  CB  HIE   219      75.360  69.170  66.810  1.00  0.00            
ATOM   3515  HB2 HIE   219      75.570  68.420  66.040  1.00  0.00            
ATOM   3516  HB3 HIE   219      74.710  69.930  66.380  1.00  0.00            
ATOM   3517  CG  HIE   219      76.750  69.710  67.080  1.00  0.00            
ATOM   3518  ND1 HIE   219      77.800  68.940  67.520  1.00  0.00            
ATOM   3519  CE1 HIE   219      78.850  69.810  67.700  1.00  0.00            
ATOM   3520  HE1 HIE   219      79.850  69.550  68.000  1.00  0.00            
ATOM   3521  NE2 HIE   219      78.430  71.070  67.410  1.00  0.00            
ATOM   3522  HE2 HIE   219      78.950  71.930  67.510  1.00  0.00            
ATOM   3523  CD2 HIE   219      77.140  70.990  66.950  1.00  0.00            
ATOM   3524  HD2 HIE   219      76.560  71.810  66.560  1.00  0.00            
ATOM   3525  C   HIE   219      74.400  69.610  69.060  1.00  0.00            
ATOM   3526  O   HIE   219      73.370  70.280  69.170  1.00  0.00            
ATOM   3527  N   VAL   220      75.360  69.600  69.990  1.00  0.00            
ATOM   3528  H   VAL   220      76.190  69.050  69.790  1.00  0.00            
ATOM   3529  CA  VAL   220      75.250  70.090  71.300  1.00  0.00            
ATOM   3530  HA  VAL   220      74.480  70.870  71.320  1.00  0.00            
ATOM   3531  CB  VAL   220      74.830  69.020  72.330  1.00  0.00            
ATOM   3532  HB  VAL   220      75.520  68.200  72.550  1.00  0.00            
ATOM   3533  CG1 VAL   220      74.460  69.750  73.650  1.00  0.00            
ATOM   3534 1HG1 VAL   220      75.370  70.140  74.120  1.00  0.00            
ATOM   3535 2HG1 VAL   220      73.780  70.580  73.460  1.00  0.00            
ATOM   3536 3HG1 VAL   220      73.900  69.100  74.330  1.00  0.00            
ATOM   3537  CG2 VAL   220      73.430  68.340  72.010  1.00  0.00            
ATOM   3538 1HG2 VAL   220      73.130  67.710  72.850  1.00  0.00            
ATOM   3539 2HG2 VAL   220      72.630  69.060  71.880  1.00  0.00            
ATOM   3540 3HG2 VAL   220      73.460  67.680  71.140  1.00  0.00            
ATOM   3541  C   VAL   220      76.590  70.650  71.820  1.00  0.00            
ATOM   3542  O   VAL   220      77.630  70.060  71.710  1.00  0.00            
ATOM   3543  N   THR   221      76.530  71.830  72.430  1.00  0.00            
ATOM   3544  H   THR   221      75.620  72.250  72.480  1.00  0.00            
ATOM   3545  CA  THR   221      77.620  72.310  73.350  1.00  0.00            
ATOM   3546  HA  THR   221      78.290  71.460  73.520  1.00  0.00            
ATOM   3547  CB  THR   221      78.460  73.480  72.780  1.00  0.00            
ATOM   3548  HB  THR   221      77.810  74.360  72.800  1.00  0.00            
ATOM   3549  CG2 THR   221      79.800  73.740  73.550  1.00  0.00            
ATOM   3550 1HG2 THR   221      80.390  74.600  73.230  1.00  0.00            
ATOM   3551 2HG2 THR   221      79.400  73.840  74.550  1.00  0.00            
ATOM   3552 3HG2 THR   221      80.430  72.850  73.620  1.00  0.00            
ATOM   3553  OG1 THR   221      78.760  73.040  71.440  1.00  0.00            
ATOM   3554  HG1 THR   221      77.880  72.910  71.100  1.00  0.00            
ATOM   3555  C   THR   221      77.040  72.760  74.700  1.00  0.00            
ATOM   3556  O   THR   221      76.400  73.790  74.740  1.00  0.00            
ATOM   3557  N   ASN   222      77.310  72.060  75.730  1.00  0.00            
ATOM   3558  H   ASN   222      77.840  71.210  75.620  1.00  0.00            
ATOM   3559  CA  ASN   222      77.100  72.430  77.130  1.00  0.00            
ATOM   3560  HA  ASN   222      76.300  73.160  77.250  1.00  0.00            
ATOM   3561  CB  ASN   222      76.860  71.080  77.850  1.00  0.00            
ATOM   3562  HB2 ASN   222      76.190  70.450  77.270  1.00  0.00            
ATOM   3563  HB3 ASN   222      77.830  70.610  78.000  1.00  0.00            
ATOM   3564  CG  ASN   222      76.320  71.330  79.250  1.00  0.00            
ATOM   3565  OD1 ASN   222      75.860  72.440  79.560  1.00  0.00            
ATOM   3566  ND2 ASN   222      76.400  70.380  80.140  1.00  0.00            
ATOM   3567 1HD2 ASN   222      76.100  70.690  81.050  1.00  0.00            
ATOM   3568 2HD2 ASN   222      76.870  69.490  79.990  1.00  0.00            
ATOM   3569  C   ASN   222      78.300  73.260  77.710  1.00  0.00            
ATOM   3570  O   ASN   222      79.190  72.700  78.290  1.00  0.00            
ATOM   3571  N   ASN   223      78.260  74.570  77.650  1.00  0.00            
ATOM   3572  H   ASN   223      77.640  74.920  76.940  1.00  0.00            
ATOM   3573  CA  ASN   223      79.070  75.540  78.390  1.00  0.00            
ATOM   3574  HA  ASN   223      80.080  75.180  78.570  1.00  0.00            
ATOM   3575  CB  ASN   223      79.150  76.820  77.590  1.00  0.00            
ATOM   3576  HB2 ASN   223      78.320  77.490  77.790  1.00  0.00            
ATOM   3577  HB3 ASN   223      80.020  77.380  77.960  1.00  0.00            
ATOM   3578  CG  ASN   223      79.370  76.630  76.110  1.00  0.00            
ATOM   3579  OD1 ASN   223      80.490  76.530  75.670  1.00  0.00            
ATOM   3580  ND2 ASN   223      78.320  76.620  75.370  1.00  0.00            
ATOM   3581 1HD2 ASN   223      78.460  76.430  74.390  1.00  0.00            
ATOM   3582 2HD2 ASN   223      77.430  76.990  75.650  1.00  0.00            
ATOM   3583  C   ASN   223      78.630  75.780  79.830  1.00  0.00            
ATOM   3584  O   ASN   223      79.350  76.400  80.600  1.00  0.00            
ATOM   3585  N   THR   224      77.500  75.230  80.300  1.00  0.00            
ATOM   3586  H   THR   224      76.840  74.790  79.670  1.00  0.00            
ATOM   3587  CA  THR   224      77.120  75.320  81.740  1.00  0.00            
ATOM   3588  HA  THR   224      77.250  76.290  82.210  1.00  0.00            
ATOM   3589  CB  THR   224      75.600  75.050  81.830  1.00  0.00            
ATOM   3590  HB  THR   224      75.390  75.570  82.760  1.00  0.00            
ATOM   3591  CG2 THR   224      74.670  75.630  80.810  1.00  0.00            
ATOM   3592 1HG2 THR   224      74.730  75.090  79.870  1.00  0.00            
ATOM   3593 2HG2 THR   224      73.610  75.620  81.050  1.00  0.00            
ATOM   3594 3HG2 THR   224      74.840  76.710  80.710  1.00  0.00            
ATOM   3595  OG1 THR   224      75.260  73.670  81.990  1.00  0.00            
ATOM   3596  HG1 THR   224      75.490  73.250  81.160  1.00  0.00            
ATOM   3597  C   THR   224      77.720  74.350  82.750  1.00  0.00            
ATOM   3598  O   THR   224      78.390  73.390  82.350  1.00  0.00            
ATOM   3599  N   ASN   225      77.570  74.640  84.050  1.00  0.00            
ATOM   3600  H   ASN   225      77.100  75.510  84.230  1.00  0.00            
ATOM   3601  CA  ASN   225      78.180  73.910  85.200  1.00  0.00            
ATOM   3602  HA  ASN   225      79.110  73.410  84.920  1.00  0.00            
ATOM   3603  CB  ASN   225      78.590  74.920  86.280  1.00  0.00            
ATOM   3604  HB2 ASN   225      77.710  75.470  86.610  1.00  0.00            
ATOM   3605  HB3 ASN   225      79.140  74.340  87.030  1.00  0.00            
ATOM   3606  CG  ASN   225      79.510  76.040  85.780  1.00  0.00            
ATOM   3607  OD1 ASN   225      80.390  75.730  84.960  1.00  0.00            
ATOM   3608  ND2 ASN   225      79.290  77.300  86.140  1.00  0.00            
ATOM   3609 1HD2 ASN   225      79.960  77.970  85.780  1.00  0.00            
ATOM   3610 2HD2 ASN   225      78.640  77.570  86.860  1.00  0.00            
ATOM   3611  C   ASN   225      77.200  72.730  85.740  1.00  0.00            
ATOM   3612  O   ASN   225      77.440  72.280  86.850  1.00  0.00            
ATOM   3613  N   LYS   226      76.220  72.290  84.940  1.00  0.00            
ATOM   3614  H   LYS   226      76.100  72.730  84.040  1.00  0.00            
ATOM   3615  CA  LYS   226      75.530  71.030  85.170  1.00  0.00            
ATOM   3616  HA  LYS   226      76.090  70.420  85.880  1.00  0.00            
ATOM   3617  CB  LYS   226      74.150  71.210  85.840  1.00  0.00            
ATOM   3618  HB2 LYS   226      73.570  71.840  85.170  1.00  0.00            
ATOM   3619  HB3 LYS   226      73.610  70.290  86.100  1.00  0.00            
ATOM   3620  CG  LYS   226      74.100  71.920  87.200  1.00  0.00            
ATOM   3621  HG2 LYS   226      74.720  72.820  87.210  1.00  0.00            
ATOM   3622  HG3 LYS   226      73.060  72.210  87.380  1.00  0.00            
ATOM   3623  CD  LYS   226      74.490  70.980  88.310  1.00  0.00            
ATOM   3624  HD2 LYS   226      74.050  69.990  88.220  1.00  0.00            
ATOM   3625  HD3 LYS   226      75.560  70.760  88.270  1.00  0.00            
ATOM   3626  CE  LYS   226      74.110  71.630  89.670  1.00  0.00            
ATOM   3627  HE2 LYS   226      74.840  72.380  89.970  1.00  0.00            
ATOM   3628  HE3 LYS   226      73.160  72.160  89.570  1.00  0.00            
ATOM   3629  NZ  LYS   226      74.170  70.670  90.730  1.00  0.00            
ATOM   3630  HZ1 LYS   226      75.020  70.120  90.800  1.00  0.00            
ATOM   3631  HZ2 LYS   226      73.950  71.030  91.650  1.00  0.00            
ATOM   3632  HZ3 LYS   226      73.430  69.980  90.700  1.00  0.00            
ATOM   3633  C   LYS   226      75.480  70.170  83.940  1.00  0.00            
ATOM   3634  O   LYS   226      75.750  70.670  82.810  1.00  0.00            
ATOM   3635  N   THR   227      75.140  68.920  84.140  1.00  0.00            
ATOM   3636  H   THR   227      74.840  68.560  85.040  1.00  0.00            
ATOM   3637  CA  THR   227      75.370  67.810  83.140  1.00  0.00            
ATOM   3638  HA  THR   227      76.130  68.090  82.410  1.00  0.00            
ATOM   3639  CB  THR   227      75.830  66.510  83.770  1.00  0.00            
ATOM   3640  HB  THR   227      75.090  66.170  84.490  1.00  0.00            
ATOM   3641  CG2 THR   227      76.140  65.510  82.650  1.00  0.00            
ATOM   3642 1HG2 THR   227      75.160  65.200  82.290  1.00  0.00            
ATOM   3643 2HG2 THR   227      76.740  66.050  81.920  1.00  0.00            
ATOM   3644 3HG2 THR   227      76.700  64.660  83.050  1.00  0.00            
ATOM   3645  OG1 THR   227      77.120  66.760  84.370  1.00  0.00            
ATOM   3646  HG1 THR   227      76.850  67.200  85.180  1.00  0.00            
ATOM   3647  C   THR   227      74.080  67.590  82.370  1.00  0.00            
ATOM   3648  O   THR   227      73.070  67.330  83.000  1.00  0.00            
ATOM   3649  N   VAL   228      74.110  67.630  81.060  1.00  0.00            
ATOM   3650  H   VAL   228      74.890  68.040  80.570  1.00  0.00            
ATOM   3651  CA  VAL   228      72.940  67.190  80.180  1.00  0.00            
ATOM   3652  HA  VAL   228      71.970  67.460  80.590  1.00  0.00            
ATOM   3653  CB  VAL   228      73.090  67.840  78.760  1.00  0.00            
ATOM   3654  HB  VAL   228      74.110  67.690  78.410  1.00  0.00            
ATOM   3655  CG1 VAL   228      72.110  67.280  77.680  1.00  0.00            
ATOM   3656 1HG1 VAL   228      72.340  66.220  77.610  1.00  0.00            
ATOM   3657 2HG1 VAL   228      71.100  67.530  78.010  1.00  0.00            
ATOM   3658 3HG1 VAL   228      72.300  67.790  76.730  1.00  0.00            
ATOM   3659  CG2 VAL   228      72.880  69.340  78.820  1.00  0.00            
ATOM   3660 1HG2 VAL   228      73.220  69.720  77.860  1.00  0.00            
ATOM   3661 2HG2 VAL   228      71.810  69.510  78.970  1.00  0.00            
ATOM   3662 3HG2 VAL   228      73.390  69.840  79.640  1.00  0.00            
ATOM   3663  C   VAL   228      72.830  65.630  80.300  1.00  0.00            
ATOM   3664  O   VAL   228      73.830  64.900  80.270  1.00  0.00            
ATOM   3665  N   LYS   229      71.620  65.110  80.430  1.00  0.00            
ATOM   3666  H   LYS   229      70.900  65.810  80.430  1.00  0.00            
ATOM   3667  CA  LYS   229      71.270  63.630  80.540  1.00  0.00            
ATOM   3668  HA  LYS   229      71.980  63.010  80.000  1.00  0.00            
ATOM   3669  CB  LYS   229      71.180  63.150  82.010  1.00  0.00            
ATOM   3670  HB2 LYS   229      70.430  63.750  82.520  1.00  0.00            
ATOM   3671  HB3 LYS   229      70.860  62.110  82.020  1.00  0.00            
ATOM   3672  CG  LYS   229      72.490  63.320  82.780  1.00  0.00            
ATOM   3673  HG2 LYS   229      72.830  64.350  82.770  1.00  0.00            
ATOM   3674  HG3 LYS   229      72.360  63.130  83.850  1.00  0.00            
ATOM   3675  CD  LYS   229      73.620  62.340  82.320  1.00  0.00            
ATOM   3676  HD2 LYS   229      73.710  62.290  81.240  1.00  0.00            
ATOM   3677  HD3 LYS   229      74.510  62.800  82.760  1.00  0.00            
ATOM   3678  CE  LYS   229      73.650  60.960  82.870  1.00  0.00            
ATOM   3679  HE2 LYS   229      73.350  60.980  83.920  1.00  0.00            
ATOM   3680  HE3 LYS   229      72.910  60.340  82.360  1.00  0.00            
ATOM   3681  NZ  LYS   229      74.980  60.270  82.670  1.00  0.00            
ATOM   3682  HZ1 LYS   229      75.200  60.310  81.680  1.00  0.00            
ATOM   3683  HZ2 LYS   229      75.760  60.780  83.050  1.00  0.00            
ATOM   3684  HZ3 LYS   229      74.920  59.300  82.930  1.00  0.00            
ATOM   3685  C   LYS   229      69.930  63.400  79.690  1.00  0.00            
ATOM   3686  O   LYS   229      69.350  64.350  79.260  1.00  0.00            
ATOM   3687  N   LYS   230      69.470  62.170  79.460  1.00  0.00            
ATOM   3688  H   LYS   230      70.030  61.430  79.830  1.00  0.00            
ATOM   3689  CA  LYS   230      68.100  61.810  78.960  1.00  0.00            
ATOM   3690  HA  LYS   230      68.310  60.870  78.440  1.00  0.00            
ATOM   3691  CB  LYS   230      67.000  61.700  80.080  1.00  0.00            
ATOM   3692  HB2 LYS   230      67.040  62.680  80.560  1.00  0.00            
ATOM   3693  HB3 LYS   230      66.000  61.600  79.660  1.00  0.00            
ATOM   3694  CG  LYS   230      67.290  60.670  81.170  1.00  0.00            
ATOM   3695  HG2 LYS   230      68.350  60.750  81.410  1.00  0.00            
ATOM   3696  HG3 LYS   230      66.800  61.000  82.090  1.00  0.00            
ATOM   3697  CD  LYS   230      66.780  59.290  80.710  1.00  0.00            
ATOM   3698  HD2 LYS   230      66.080  58.910  81.450  1.00  0.00            
ATOM   3699  HD3 LYS   230      66.250  59.490  79.770  1.00  0.00            
ATOM   3700  CE  LYS   230      67.790  58.140  80.520  1.00  0.00            
ATOM   3701  HE2 LYS   230      68.670  58.400  79.930  1.00  0.00            
ATOM   3702  HE3 LYS   230      68.300  57.910  81.460  1.00  0.00            
ATOM   3703  NZ  LYS   230      67.190  56.880  80.040  1.00  0.00            
ATOM   3704  HZ1 LYS   230      66.850  57.130  79.120  1.00  0.00            
ATOM   3705  HZ2 LYS   230      67.900  56.170  80.060  1.00  0.00            
ATOM   3706  HZ3 LYS   230      66.360  56.550  80.530  1.00  0.00            
ATOM   3707  C   LYS   230      67.670  62.590  77.700  1.00  0.00            
ATOM   3708  O   LYS   230      66.530  62.930  77.500  1.00  0.00            
ATOM   3709  N   ILE   231      68.630  62.830  76.780  1.00  0.00            
ATOM   3710  H   ILE   231      69.590  62.630  77.030  1.00  0.00            
ATOM   3711  CA  ILE   231      68.360  63.370  75.440  1.00  0.00            
ATOM   3712  HA  ILE   231      67.890  64.340  75.590  1.00  0.00            
ATOM   3713  CB  ILE   231      69.590  63.570  74.580  1.00  0.00            
ATOM   3714  HB  ILE   231      70.040  62.600  74.360  1.00  0.00            
ATOM   3715  CG2 ILE   231      69.210  64.140  73.140  1.00  0.00            
ATOM   3716 1HG2 ILE   231      68.400  63.550  72.710  1.00  0.00            
ATOM   3717 2HG2 ILE   231      68.870  65.180  73.150  1.00  0.00            
ATOM   3718 3HG2 ILE   231      70.120  64.110  72.540  1.00  0.00            
ATOM   3719  CG1 ILE   231      70.700  64.410  75.350  1.00  0.00            
ATOM   3720 2HG1 ILE   231      70.350  65.410  75.580  1.00  0.00            
ATOM   3721 3HG1 ILE   231      70.870  63.980  76.340  1.00  0.00            
ATOM   3722  CD1 ILE   231      72.030  64.450  74.570  1.00  0.00            
ATOM   3723 1HD1 ILE   231      72.250  63.450  74.210  1.00  0.00            
ATOM   3724 2HD1 ILE   231      72.050  65.170  73.760  1.00  0.00            
ATOM   3725 3HD1 ILE   231      72.860  64.600  75.260  1.00  0.00            
ATOM   3726  C   ILE   231      67.210  62.510  74.780  1.00  0.00            
ATOM   3727  O   ILE   231      67.290  61.260  74.790  1.00  0.00            
ATOM   3728  N   LYS   232      66.060  63.140  74.390  1.00  0.00            
ATOM   3729  H   LYS   232      65.960  64.140  74.420  1.00  0.00            
ATOM   3730  CA  LYS   232      64.830  62.460  74.020  1.00  0.00            
ATOM   3731  HA  LYS   232      65.170  61.470  73.720  1.00  0.00            
ATOM   3732  CB  LYS   232      64.020  62.220  75.290  1.00  0.00            
ATOM   3733  HB2 LYS   232      63.020  61.850  75.040  1.00  0.00            
ATOM   3734  HB3 LYS   232      64.510  61.560  76.000  1.00  0.00            
ATOM   3735  CG  LYS   232      63.640  63.600  75.780  1.00  0.00            
ATOM   3736  HG2 LYS   232      64.530  64.210  75.940  1.00  0.00            
ATOM   3737  HG3 LYS   232      62.940  64.000  75.040  1.00  0.00            
ATOM   3738  CD  LYS   232      62.880  63.460  77.090  1.00  0.00            
ATOM   3739  HD2 LYS   232      62.360  64.390  77.340  1.00  0.00            
ATOM   3740  HD3 LYS   232      62.130  62.690  76.930  1.00  0.00            
ATOM   3741  CE  LYS   232      63.770  62.960  78.290  1.00  0.00            
ATOM   3742  HE2 LYS   232      64.370  62.090  78.040  1.00  0.00            
ATOM   3743  HE3 LYS   232      64.570  63.640  78.590  1.00  0.00            
ATOM   3744  NZ  LYS   232      62.920  62.620  79.470  1.00  0.00            
ATOM   3745  HZ1 LYS   232      62.390  63.430  79.770  1.00  0.00            
ATOM   3746  HZ2 LYS   232      62.270  61.860  79.310  1.00  0.00            
ATOM   3747  HZ3 LYS   232      63.450  62.400  80.290  1.00  0.00            
ATOM   3748  C   LYS   232      64.180  63.180  72.900  1.00  0.00            
ATOM   3749  O   LYS   232      64.180  64.400  72.720  1.00  0.00            
ATOM   3750  N   ILE   233      63.500  62.360  72.130  1.00  0.00            
ATOM   3751  H   ILE   233      63.590  61.370  72.300  1.00  0.00            
ATOM   3752  CA  ILE   233      63.040  62.650  70.780  1.00  0.00            
ATOM   3753  HA  ILE   233      63.090  63.700  70.490  1.00  0.00            
ATOM   3754  CB  ILE   233      63.880  61.760  69.730  1.00  0.00            
ATOM   3755  HB  ILE   233      63.510  60.740  69.860  1.00  0.00            
ATOM   3756  CG2 ILE   233      63.630  62.170  68.230  1.00  0.00            
ATOM   3757 1HG2 ILE   233      64.190  61.520  67.560  1.00  0.00            
ATOM   3758 2HG2 ILE   233      62.610  61.880  67.980  1.00  0.00            
ATOM   3759 3HG2 ILE   233      63.670  63.240  68.030  1.00  0.00            
ATOM   3760  CG1 ILE   233      65.380  61.700  69.920  1.00  0.00            
ATOM   3761 2HG1 ILE   233      65.660  61.470  70.950  1.00  0.00            
ATOM   3762 3HG1 ILE   233      65.720  60.790  69.420  1.00  0.00            
ATOM   3763  CD1 ILE   233      66.190  62.900  69.340  1.00  0.00            
ATOM   3764 1HD1 ILE   233      66.340  62.750  68.270  1.00  0.00            
ATOM   3765 2HD1 ILE   233      65.630  63.820  69.540  1.00  0.00            
ATOM   3766 3HD1 ILE   233      67.170  62.800  69.800  1.00  0.00            
ATOM   3767  C   ILE   233      61.560  62.200  70.600  1.00  0.00            
ATOM   3768  O   ILE   233      61.220  61.050  70.810  1.00  0.00            
ATOM   3769  N   SER   234      60.730  63.040  70.080  1.00  0.00            
ATOM   3770  H   SER   234      61.020  63.990  69.900  1.00  0.00            
ATOM   3771  CA  SER   234      59.320  62.700  69.680  1.00  0.00            
ATOM   3772  HA  SER   234      59.340  61.620  69.530  1.00  0.00            
ATOM   3773  CB  SER   234      58.440  62.900  70.900  1.00  0.00            
ATOM   3774  HB2 SER   234      58.830  62.330  71.750  1.00  0.00            
ATOM   3775  HB3 SER   234      58.440  63.930  71.260  1.00  0.00            
ATOM   3776  OG  SER   234      57.070  62.570  70.740  1.00  0.00            
ATOM   3777  HG  SER   234      56.950  61.620  70.670  1.00  0.00            
ATOM   3778  C   SER   234      58.830  63.300  68.390  1.00  0.00            
ATOM   3779  O   SER   234      58.880  64.500  68.150  1.00  0.00            
ATOM   3780  N   VAL   235      58.190  62.390  67.570  1.00  0.00            
ATOM   3781  H   VAL   235      58.240  61.400  67.770  1.00  0.00            
ATOM   3782  CA  VAL   235      57.480  62.690  66.330  1.00  0.00            
ATOM   3783  HA  VAL   235      57.940  63.550  65.850  1.00  0.00            
ATOM   3784  CB  VAL   235      57.580  61.720  65.140  1.00  0.00            
ATOM   3785  HB  VAL   235      56.970  60.880  65.470  1.00  0.00            
ATOM   3786  CG1 VAL   235      57.000  62.330  63.880  1.00  0.00            
ATOM   3787 1HG1 VAL   235      57.560  63.240  63.670  1.00  0.00            
ATOM   3788 2HG1 VAL   235      57.080  61.620  63.050  1.00  0.00            
ATOM   3789 3HG1 VAL   235      55.980  62.630  64.100  1.00  0.00            
ATOM   3790  CG2 VAL   235      58.930  61.170  64.760  1.00  0.00            
ATOM   3791 1HG2 VAL   235      59.200  60.510  65.590  1.00  0.00            
ATOM   3792 2HG2 VAL   235      58.780  60.440  63.960  1.00  0.00            
ATOM   3793 3HG2 VAL   235      59.580  62.040  64.650  1.00  0.00            
ATOM   3794  C   VAL   235      56.020  62.980  66.710  1.00  0.00            
ATOM   3795  O   VAL   235      55.360  62.150  67.240  1.00  0.00            
ATOM   3796  N   ARG   236      55.540  64.200  66.450  1.00  0.00            
ATOM   3797  H   ARG   236      56.120  64.810  65.880  1.00  0.00            
ATOM   3798  CA  ARG   236      54.210  64.720  66.840  1.00  0.00            
ATOM   3799  HA  ARG   236      53.720  63.950  67.430  1.00  0.00            
ATOM   3800  CB  ARG   236      54.200  65.940  67.750  1.00  0.00            
ATOM   3801  HB2 ARG   236      54.920  66.660  67.360  1.00  0.00            
ATOM   3802  HB3 ARG   236      53.230  66.450  67.710  1.00  0.00            
ATOM   3803  CG  ARG   236      54.580  65.550  69.220  1.00  0.00            
ATOM   3804  HG2 ARG   236      54.100  64.620  69.530  1.00  0.00            
ATOM   3805  HG3 ARG   236      55.670  65.470  69.220  1.00  0.00            
ATOM   3806  CD  ARG   236      54.240  66.660  70.220  1.00  0.00            
ATOM   3807  HD2 ARG   236      54.880  67.530  70.050  1.00  0.00            
ATOM   3808  HD3 ARG   236      53.190  66.880  70.040  1.00  0.00            
ATOM   3809  NE  ARG   236      54.380  66.110  71.650  1.00  0.00            
ATOM   3810  HE  ARG   236      54.930  65.280  71.830  1.00  0.00            
ATOM   3811  CZ  ARG   236      53.890  66.660  72.740  1.00  0.00            
ATOM   3812  NH1 ARG   236      53.350  67.860  72.720  1.00  0.00            
ATOM   3813 1HH1 ARG   236      53.470  68.470  71.930  1.00  0.00            
ATOM   3814 2HH1 ARG   236      52.840  68.210  73.520  1.00  0.00            
ATOM   3815  NH2 ARG   236      54.040  66.070  73.850  1.00  0.00            
ATOM   3816 1HH2 ARG   236      54.490  65.170  73.740  1.00  0.00            
ATOM   3817 2HH2 ARG   236      53.340  66.220  74.570  1.00  0.00            
ATOM   3818  C   ARG   236      53.430  64.980  65.560  1.00  0.00            
ATOM   3819  O   ARG   236      53.880  65.620  64.600  1.00  0.00            
ATOM   3820  N   GLN   237      52.210  64.470  65.550  1.00  0.00            
ATOM   3821  H   GLN   237      51.880  64.140  66.450  1.00  0.00            
ATOM   3822  CA  GLN   237      51.160  64.940  64.640  1.00  0.00            
ATOM   3823  HA  GLN   237      51.600  65.240  63.680  1.00  0.00            
ATOM   3824  CB  GLN   237      50.340  63.740  64.210  1.00  0.00            
ATOM   3825  HB2 GLN   237      50.940  62.870  63.910  1.00  0.00            
ATOM   3826  HB3 GLN   237      49.940  63.400  65.170  1.00  0.00            
ATOM   3827  CG  GLN   237      49.180  63.890  63.170  1.00  0.00            
ATOM   3828  HG2 GLN   237      48.710  64.860  63.320  1.00  0.00            
ATOM   3829  HG3 GLN   237      49.620  63.830  62.180  1.00  0.00            
ATOM   3830  CD  GLN   237      48.080  62.850  63.290  1.00  0.00            
ATOM   3831  OE1 GLN   237      47.180  63.010  64.080  1.00  0.00            
ATOM   3832  NE2 GLN   237      48.010  61.830  62.470  1.00  0.00            
ATOM   3833 1HE2 GLN   237      47.260  61.150  62.520  1.00  0.00            
ATOM   3834 2HE2 GLN   237      48.820  61.730  61.880  1.00  0.00            
ATOM   3835  C   GLN   237      50.310  66.110  65.210  1.00  0.00            
ATOM   3836  O   GLN   237      50.200  66.270  66.440  1.00  0.00            
ATOM   3837  N   TYR   238      49.860  66.990  64.270  1.00  0.00            
ATOM   3838  H   TYR   238      49.940  66.690  63.310  1.00  0.00            
ATOM   3839  CA  TYR   238      48.910  68.140  64.570  1.00  0.00            
ATOM   3840  HA  TYR   238      48.530  68.040  65.580  1.00  0.00            
ATOM   3841  CB  TYR   238      49.710  69.450  64.650  1.00  0.00            
ATOM   3842  HB2 TYR   238      50.160  69.660  63.680  1.00  0.00            
ATOM   3843  HB3 TYR   238      49.010  70.250  64.930  1.00  0.00            
ATOM   3844  CG  TYR   238      50.900  69.420  65.570  1.00  0.00            
ATOM   3845  CD1 TYR   238      50.700  69.820  66.910  1.00  0.00            
ATOM   3846  HD1 TYR   238      49.720  70.150  67.230  1.00  0.00            
ATOM   3847  CE1 TYR   238      51.750  69.660  67.860  1.00  0.00            
ATOM   3848  HE1 TYR   238      51.550  69.970  68.880  1.00  0.00            
ATOM   3849  CZ  TYR   238      53.060  69.330  67.450  1.00  0.00            
ATOM   3850  OH  TYR   238      54.110  69.330  68.330  1.00  0.00            
ATOM   3851  HH  TYR   238      54.970  69.380  67.890  1.00  0.00            
ATOM   3852  CE2 TYR   238      53.250  69.060  66.090  1.00  0.00            
ATOM   3853  HE2 TYR   238      54.290  68.910  65.860  1.00  0.00            
ATOM   3854  CD2 TYR   238      52.200  69.000  65.160  1.00  0.00            
ATOM   3855  HD2 TYR   238      52.320  68.710  64.130  1.00  0.00            
ATOM   3856  C   TYR   238      47.700  68.190  63.560  1.00  0.00            
ATOM   3857  O   TYR   238      47.730  67.770  62.410  1.00  0.00            
ATOM   3858  N   ALA   239      46.570  68.750  64.030  1.00  0.00            
ATOM   3859  H   ALA   239      46.440  69.000  65.000  1.00  0.00            
ATOM   3860  CA  ALA   239      45.370  68.810  63.280  1.00  0.00            
ATOM   3861  HA  ALA   239      45.660  68.880  62.230  1.00  0.00            
ATOM   3862  CB  ALA   239      44.560  67.560  63.470  1.00  0.00            
ATOM   3863  HB1 ALA   239      43.620  67.550  62.920  1.00  0.00            
ATOM   3864  HB2 ALA   239      45.160  66.690  63.200  1.00  0.00            
ATOM   3865  HB3 ALA   239      44.310  67.360  64.510  1.00  0.00            
ATOM   3866  C   ALA   239      44.480  69.940  63.620  1.00  0.00            
ATOM   3867  O   ALA   239      44.470  70.470  64.760  1.00  0.00            
ATOM   3868  N   ASP   240      43.690  70.370  62.660  1.00  0.00            
ATOM   3869  H   ASP   240      43.720  69.870  61.790  1.00  0.00            
ATOM   3870  CA  ASP   240      42.890  71.590  62.640  1.00  0.00            
ATOM   3871  HA  ASP   240      42.720  71.860  63.690  1.00  0.00            
ATOM   3872  CB  ASP   240      43.690  72.800  62.010  1.00  0.00            
ATOM   3873  HB2 ASP   240      44.770  72.870  62.160  1.00  0.00            
ATOM   3874  HB3 ASP   240      43.630  72.770  60.920  1.00  0.00            
ATOM   3875  CG  ASP   240      43.060  74.170  62.340  1.00  0.00            
ATOM   3876  OD1 ASP   240      41.970  74.350  62.910  1.00  0.00            
ATOM   3877  OD2 ASP   240      43.740  75.140  61.980  1.00  0.00            
ATOM   3878  C   ASP   240      41.540  71.410  61.850  1.00  0.00            
ATOM   3879  O   ASP   240      41.640  71.200  60.670  1.00  0.00            
ATOM   3880  N   ILE   241      40.390  71.800  62.430  1.00  0.00            
ATOM   3881  H   ILE   241      40.490  72.090  63.400  1.00  0.00            
ATOM   3882  CA  ILE   241      39.090  71.500  61.890  1.00  0.00            
ATOM   3883  HA  ILE   241      39.070  70.770  61.080  1.00  0.00            
ATOM   3884  CB  ILE   241      38.230  70.930  63.040  1.00  0.00            
ATOM   3885  HB  ILE   241      38.370  71.650  63.850  1.00  0.00            
ATOM   3886  CG2 ILE   241      36.750  70.860  62.750  1.00  0.00            
ATOM   3887 1HG2 ILE   241      36.310  71.810  62.410  1.00  0.00            
ATOM   3888 2HG2 ILE   241      36.450  70.100  62.030  1.00  0.00            
ATOM   3889 3HG2 ILE   241      36.260  70.690  63.700  1.00  0.00            
ATOM   3890  CG1 ILE   241      38.690  69.460  63.340  1.00  0.00            
ATOM   3891 2HG1 ILE   241      37.820  68.910  63.690  1.00  0.00            
ATOM   3892 3HG1 ILE   241      39.160  68.880  62.540  1.00  0.00            
ATOM   3893  CD1 ILE   241      39.810  69.450  64.440  1.00  0.00            
ATOM   3894 1HD1 ILE   241      39.600  70.000  65.360  1.00  0.00            
ATOM   3895 2HD1 ILE   241      40.160  68.490  64.830  1.00  0.00            
ATOM   3896 3HD1 ILE   241      40.690  70.020  64.140  1.00  0.00            
ATOM   3897  C   ILE   241      38.460  72.770  61.240  1.00  0.00            
ATOM   3898  O   ILE   241      38.000  73.740  61.860  1.00  0.00            
ATOM   3899  N   CYS   242      38.390  72.820  59.900  1.00  0.00            
ATOM   3900  H   CYS   242      38.770  72.030  59.410  1.00  0.00            
ATOM   3901  CA  CYS   242      37.770  73.920  59.140  1.00  0.00            
ATOM   3902  HA  CYS   242      38.020  74.890  59.570  1.00  0.00            
ATOM   3903  CB  CYS   242      38.330  73.930  57.720  1.00  0.00            
ATOM   3904  HB2 CYS   242      37.790  73.120  57.220  1.00  0.00            
ATOM   3905  HB3 CYS   242      38.150  74.900  57.270  1.00  0.00            
ATOM   3906  SG  CYS   242      40.120  73.610  57.760  1.00  0.00            
ATOM   3907  HG  CYS   242      40.320  74.900  58.010  1.00  0.00            
ATOM   3908  C   CYS   242      36.230  73.980  59.120  1.00  0.00            
ATOM   3909  O   CYS   242      35.650  75.040  58.840  1.00  0.00            
ATOM   3910  N   LEU   243      35.560  72.830  59.280  1.00  0.00            
ATOM   3911  H   LEU   243      36.010  71.960  59.500  1.00  0.00            
ATOM   3912  CA  LEU   243      34.100  72.800  59.200  1.00  0.00            
ATOM   3913  HA  LEU   243      33.800  73.830  59.020  1.00  0.00            
ATOM   3914  CB  LEU   243      33.740  71.920  58.000  1.00  0.00            
ATOM   3915  HB2 LEU   243      34.200  70.960  58.210  1.00  0.00            
ATOM   3916  HB3 LEU   243      32.650  71.800  58.070  1.00  0.00            
ATOM   3917  CG  LEU   243      34.260  72.430  56.640  1.00  0.00            
ATOM   3918  HG  LEU   243      35.310  72.710  56.720  1.00  0.00            
ATOM   3919  CD1 LEU   243      33.960  71.340  55.640  1.00  0.00            
ATOM   3920 1HD1 LEU   243      34.480  71.630  54.730  1.00  0.00            
ATOM   3921 2HD1 LEU   243      34.470  70.390  55.820  1.00  0.00            
ATOM   3922 3HD1 LEU   243      32.900  71.150  55.440  1.00  0.00            
ATOM   3923  CD2 LEU   243      33.560  73.650  56.100  1.00  0.00            
ATOM   3924 1HD2 LEU   243      32.470  73.550  56.130  1.00  0.00            
ATOM   3925 2HD2 LEU   243      33.730  74.550  56.690  1.00  0.00            
ATOM   3926 3HD2 LEU   243      33.920  73.930  55.110  1.00  0.00            
ATOM   3927  C   LEU   243      33.390  72.430  60.520  1.00  0.00            
ATOM   3928  O   LEU   243      34.000  72.020  61.510  1.00  0.00            
ATOM   3929  N   PHE   244      32.070  72.630  60.580  1.00  0.00            
ATOM   3930  H   PHE   244      31.660  73.120  59.800  1.00  0.00            
ATOM   3931  CA  PHE   244      31.210  72.460  61.810  1.00  0.00            
ATOM   3932  HA  PHE   244      30.240  72.830  61.510  1.00  0.00            
ATOM   3933  CB  PHE   244      31.030  70.970  62.180  1.00  0.00            
ATOM   3934  HB2 PHE   244      30.800  70.510  61.220  1.00  0.00            
ATOM   3935  HB3 PHE   244      32.000  70.670  62.570  1.00  0.00            
ATOM   3936  CG  PHE   244      29.910  70.690  63.080  1.00  0.00            
ATOM   3937  CD1 PHE   244      28.580  70.840  62.550  1.00  0.00            
ATOM   3938  HD1 PHE   244      28.380  71.180  61.540  1.00  0.00            
ATOM   3939  CE1 PHE   244      27.450  70.510  63.300  1.00  0.00            
ATOM   3940  HE1 PHE   244      26.500  70.670  62.830  1.00  0.00            
ATOM   3941  CZ  PHE   244      27.680  69.940  64.580  1.00  0.00            
ATOM   3942  HZ  PHE   244      26.820  69.790  65.220  1.00  0.00            
ATOM   3943  CE2 PHE   244      28.910  69.840  65.170  1.00  0.00            
ATOM   3944  HE2 PHE   244      29.020  69.820  66.240  1.00  0.00            
ATOM   3945  CD2 PHE   244      30.080  70.130  64.410  1.00  0.00            
ATOM   3946  HD2 PHE   244      31.070  70.020  64.830  1.00  0.00            
ATOM   3947  C   PHE   244      31.660  73.370  62.960  1.00  0.00            
ATOM   3948  O   PHE   244      31.440  73.040  64.120  1.00  0.00            
ATOM   3949  N   ASN   245      32.310  74.560  62.680  1.00  0.00            
ATOM   3950  H   ASN   245      32.640  74.610  61.730  1.00  0.00            
ATOM   3951  CA  ASN   245      32.950  75.480  63.610  1.00  0.00            
ATOM   3952  HA  ASN   245      33.380  76.230  62.930  1.00  0.00            
ATOM   3953  CB  ASN   245      31.850  76.130  64.430  1.00  0.00            
ATOM   3954  HB2 ASN   245      31.000  75.500  64.730  1.00  0.00            
ATOM   3955  HB3 ASN   245      32.370  76.490  65.310  1.00  0.00            
ATOM   3956  CG  ASN   245      31.150  77.240  63.730  1.00  0.00            
ATOM   3957  OD1 ASN   245      31.160  77.390  62.520  1.00  0.00            
ATOM   3958  ND2 ASN   245      30.480  78.070  64.480  1.00  0.00            
ATOM   3959 1HD2 ASN   245      29.900  78.780  64.060  1.00  0.00            
ATOM   3960 2HD2 ASN   245      30.490  77.850  65.460  1.00  0.00            
ATOM   3961  C   ASN   245      34.180  74.890  64.330  1.00  0.00            
ATOM   3962  O   ASN   245      34.270  73.720  64.610  1.00  0.00            
ATOM   3963  N   THR   246      35.250  75.690  64.480  1.00  0.00            
ATOM   3964  H   THR   246      35.140  76.670  64.230  1.00  0.00            
ATOM   3965  CA  THR   246      36.620  75.240  64.580  1.00  0.00            
ATOM   3966  HA  THR   246      36.530  74.420  63.860  1.00  0.00            
ATOM   3967  CB  THR   246      37.570  76.300  63.980  1.00  0.00            
ATOM   3968  HB  THR   246      38.490  75.730  63.830  1.00  0.00            
ATOM   3969  CG2 THR   246      37.150  76.840  62.630  1.00  0.00            
ATOM   3970 1HG2 THR   246      38.080  77.150  62.150  1.00  0.00            
ATOM   3971 2HG2 THR   246      36.790  76.000  62.030  1.00  0.00            
ATOM   3972 3HG2 THR   246      36.400  77.620  62.730  1.00  0.00            
ATOM   3973  OG1 THR   246      37.700  77.430  64.940  1.00  0.00            
ATOM   3974  HG1 THR   246      38.240  77.150  65.680  1.00  0.00            
ATOM   3975  C   THR   246      37.100  74.650  65.860  1.00  0.00            
ATOM   3976  O   THR   246      36.720  75.130  66.920  1.00  0.00            
ATOM   3977  N   ALA   247      38.060  73.680  65.720  1.00  0.00            
ATOM   3978  H   ALA   247      38.410  73.410  64.810  1.00  0.00            
ATOM   3979  CA  ALA   247      38.730  72.900  66.830  1.00  0.00            
ATOM   3980  HA  ALA   247      38.770  73.560  67.690  1.00  0.00            
ATOM   3981  CB  ALA   247      37.910  71.700  67.260  1.00  0.00            
ATOM   3982  HB1 ALA   247      36.950  72.120  67.570  1.00  0.00            
ATOM   3983  HB2 ALA   247      37.880  70.960  66.470  1.00  0.00            
ATOM   3984  HB3 ALA   247      38.390  71.290  68.150  1.00  0.00            
ATOM   3985  C   ALA   247      40.200  72.520  66.470  1.00  0.00            
ATOM   3986  O   ALA   247      40.580  72.430  65.290  1.00  0.00            
ATOM   3987  N   GLN   248      41.110  72.180  67.420  1.00  0.00            
ATOM   3988  H   GLN   248      40.820  72.170  68.390  1.00  0.00            
ATOM   3989  CA  GLN   248      42.530  71.900  67.120  1.00  0.00            
ATOM   3990  HA  GLN   248      42.560  71.530  66.100  1.00  0.00            
ATOM   3991  CB  GLN   248      43.490  73.100  67.150  1.00  0.00            
ATOM   3992  HB2 GLN   248      43.380  73.670  68.070  1.00  0.00            
ATOM   3993  HB3 GLN   248      44.500  72.680  67.120  1.00  0.00            
ATOM   3994  CG  GLN   248      43.350  74.060  65.950  1.00  0.00            
ATOM   3995  HG2 GLN   248      43.800  73.620  65.060  1.00  0.00            
ATOM   3996  HG3 GLN   248      42.280  74.150  65.800  1.00  0.00            
ATOM   3997  CD  GLN   248      44.070  75.390  66.290  1.00  0.00            
ATOM   3998  OE1 GLN   248      45.280  75.630  65.960  1.00  0.00            
ATOM   3999  NE2 GLN   248      43.390  76.300  66.950  1.00  0.00            
ATOM   4000 1HE2 GLN   248      43.700  77.260  66.910  1.00  0.00            
ATOM   4001 2HE2 GLN   248      42.450  75.990  67.150  1.00  0.00            
ATOM   4002  C   GLN   248      43.040  70.770  68.050  1.00  0.00            
ATOM   4003  O   GLN   248      43.040  70.840  69.300  1.00  0.00            
ATOM   4004  N   TYR   249      43.640  69.760  67.380  1.00  0.00            
ATOM   4005  H   TYR   249      43.630  69.820  66.370  1.00  0.00            
ATOM   4006  CA  TYR   249      44.260  68.640  68.180  1.00  0.00            
ATOM   4007  HA  TYR   249      44.310  68.790  69.260  1.00  0.00            
ATOM   4008  CB  TYR   249      43.380  67.370  68.060  1.00  0.00            
ATOM   4009  HB2 TYR   249      43.620  67.060  67.040  1.00  0.00            
ATOM   4010  HB3 TYR   249      43.740  66.510  68.630  1.00  0.00            
ATOM   4011  CG  TYR   249      41.850  67.490  68.260  1.00  0.00            
ATOM   4012  CD1 TYR   249      41.200  68.210  69.270  1.00  0.00            
ATOM   4013  HD1 TYR   249      41.720  68.660  70.100  1.00  0.00            
ATOM   4014  CE1 TYR   249      39.830  68.410  69.260  1.00  0.00            
ATOM   4015  HE1 TYR   249      39.380  68.920  70.110  1.00  0.00            
ATOM   4016  CZ  TYR   249      39.020  67.720  68.340  1.00  0.00            
ATOM   4017  OH  TYR   249      37.630  67.750  68.470  1.00  0.00            
ATOM   4018  HH  TYR   249      37.310  68.190  69.270  1.00  0.00            
ATOM   4019  CE2 TYR   249      39.720  67.040  67.340  1.00  0.00            
ATOM   4020  HE2 TYR   249      39.170  66.500  66.580  1.00  0.00            
ATOM   4021  CD2 TYR   249      41.080  66.900  67.240  1.00  0.00            
ATOM   4022  HD2 TYR   249      41.590  66.400  66.440  1.00  0.00            
ATOM   4023  C   TYR   249      45.760  68.370  67.810  1.00  0.00            
ATOM   4024  O   TYR   249      46.220  68.780  66.810  1.00  0.00            
ATOM   4025  N   LYS   250      46.440  67.570  68.700  1.00  0.00            
ATOM   4026  H   LYS   250      46.030  67.440  69.610  1.00  0.00            
ATOM   4027  CA  LYS   250      47.790  67.160  68.630  1.00  0.00            
ATOM   4028  HA  LYS   250      48.270  67.210  67.650  1.00  0.00            
ATOM   4029  CB  LYS   250      48.570  68.170  69.490  1.00  0.00            
ATOM   4030  HB2 LYS   250      49.610  67.850  69.430  1.00  0.00            
ATOM   4031  HB3 LYS   250      48.530  69.120  68.970  1.00  0.00            
ATOM   4032  CG  LYS   250      48.060  68.290  70.940  1.00  0.00            
ATOM   4033  HG2 LYS   250      47.050  68.710  70.900  1.00  0.00            
ATOM   4034  HG3 LYS   250      48.070  67.320  71.430  1.00  0.00            
ATOM   4035  CD  LYS   250      48.990  69.250  71.700  1.00  0.00            
ATOM   4036  HD2 LYS   250      50.060  69.080  71.580  1.00  0.00            
ATOM   4037  HD3 LYS   250      48.820  70.230  71.260  1.00  0.00            
ATOM   4038  CE  LYS   250      48.630  69.170  73.210  1.00  0.00            
ATOM   4039  HE2 LYS   250      47.560  69.310  73.330  1.00  0.00            
ATOM   4040  HE3 LYS   250      48.850  68.150  73.530  1.00  0.00            
ATOM   4041  NZ  LYS   250      49.340  70.140  74.000  1.00  0.00            
ATOM   4042  HZ1 LYS   250      50.350  70.030  74.020  1.00  0.00            
ATOM   4043  HZ2 LYS   250      49.270  71.050  73.560  1.00  0.00            
ATOM   4044  HZ3 LYS   250      48.930  70.140  74.920  1.00  0.00            
ATOM   4045  C   LYS   250      47.940  65.720  69.230  1.00  0.00            
ATOM   4046  O   LYS   250      47.120  65.380  70.010  1.00  0.00            
ATOM   4047  N   CYS   251      48.940  64.940  68.780  1.00  0.00            
ATOM   4048  H   CYS   251      49.610  65.320  68.130  1.00  0.00            
ATOM   4049  CA  CYS   251      49.250  63.620  69.340  1.00  0.00            
ATOM   4050  HA  CYS   251      49.040  63.670  70.400  1.00  0.00            
ATOM   4051  CB  CYS   251      48.310  62.610  68.730  1.00  0.00            
ATOM   4052  HB2 CYS   251      47.270  62.940  68.790  1.00  0.00            
ATOM   4053  HB3 CYS   251      48.440  62.640  67.640  1.00  0.00            
ATOM   4054  SG  CYS   251      48.580  60.990  69.340  1.00  0.00            
ATOM   4055  HG  CYS   251      48.650  61.490  70.580  1.00  0.00            
ATOM   4056  C   CYS   251      50.730  63.240  69.050  1.00  0.00            
ATOM   4057  O   CYS   251      51.260  63.350  67.910  1.00  0.00            
ATOM   4058  N   PRO   252      51.470  62.620  70.030  1.00  0.00            
ATOM   4059  CD  PRO   252      51.180  62.380  71.470  1.00  0.00            
ATOM   4060  HD2 PRO   252      50.320  61.720  71.490  1.00  0.00            
ATOM   4061  HD3 PRO   252      50.890  63.250  72.050  1.00  0.00            
ATOM   4062  CG  PRO   252      52.310  61.580  72.170  1.00  0.00            
ATOM   4063  HG2 PRO   252      52.100  60.510  72.150  1.00  0.00            
ATOM   4064  HG3 PRO   252      52.690  61.950  73.120  1.00  0.00            
ATOM   4065  CB  PRO   252      53.440  61.900  71.080  1.00  0.00            
ATOM   4066  HB2 PRO   252      54.190  61.110  71.090  1.00  0.00            
ATOM   4067  HB3 PRO   252      53.990  62.810  71.310  1.00  0.00            
ATOM   4068  CA  PRO   252      52.760  61.990  69.700  1.00  0.00            
ATOM   4069  HA  PRO   252      53.370  62.570  69.010  1.00  0.00            
ATOM   4070  C   PRO   252      52.720  60.530  69.200  1.00  0.00            
ATOM   4071  O   PRO   252      52.200  59.570  69.800  1.00  0.00            
ATOM   4072  N   VAL   253      53.230  60.330  67.970  1.00  0.00            
ATOM   4073  H   VAL   253      53.690  61.100  67.500  1.00  0.00            
ATOM   4074  CA  VAL   253      53.030  59.090  67.200  1.00  0.00            
ATOM   4075  HA  VAL   253      52.350  58.400  67.690  1.00  0.00            
ATOM   4076  CB  VAL   253      52.460  59.430  65.850  1.00  0.00            
ATOM   4077  HB  VAL   253      52.380  58.480  65.320  1.00  0.00            
ATOM   4078  CG1 VAL   253      51.010  59.830  66.100  1.00  0.00            
ATOM   4079 1HG1 VAL   253      50.870  60.790  66.600  1.00  0.00            
ATOM   4080 2HG1 VAL   253      50.450  59.860  65.160  1.00  0.00            
ATOM   4081 3HG1 VAL   253      50.610  59.050  66.740  1.00  0.00            
ATOM   4082  CG2 VAL   253      53.140  60.430  64.910  1.00  0.00            
ATOM   4083 1HG2 VAL   253      54.180  60.240  64.630  1.00  0.00            
ATOM   4084 2HG2 VAL   253      52.600  60.410  63.960  1.00  0.00            
ATOM   4085 3HG2 VAL   253      53.250  61.410  65.370  1.00  0.00            
ATOM   4086  C   VAL   253      54.320  58.280  67.050  1.00  0.00            
ATOM   4087  O   VAL   253      54.310  57.110  66.630  1.00  0.00            
ATOM   4088  N   ALA   254      55.460  58.830  67.480  1.00  0.00            
ATOM   4089  H   ALA   254      55.360  59.750  67.870  1.00  0.00            
ATOM   4090  CA  ALA   254      56.730  58.030  67.710  1.00  0.00            
ATOM   4091  HA  ALA   254      56.440  57.090  68.170  1.00  0.00            
ATOM   4092  CB  ALA   254      57.480  57.750  66.430  1.00  0.00            
ATOM   4093  HB1 ALA   254      56.810  57.290  65.700  1.00  0.00            
ATOM   4094  HB2 ALA   254      57.960  58.670  66.110  1.00  0.00            
ATOM   4095  HB3 ALA   254      58.190  56.990  66.780  1.00  0.00            
ATOM   4096  C   ALA   254      57.620  58.680  68.770  1.00  0.00            
ATOM   4097  O   ALA   254      57.750  59.890  68.820  1.00  0.00            
ATOM   4098  N   MET   255      58.170  57.880  69.640  1.00  0.00            
ATOM   4099  H   MET   255      58.030  56.910  69.440  1.00  0.00            
ATOM   4100  CA  MET   255      58.990  58.240  70.880  1.00  0.00            
ATOM   4101  HA  MET   255      59.180  59.310  70.830  1.00  0.00            
ATOM   4102  CB  MET   255      58.260  57.970  72.220  1.00  0.00            
ATOM   4103  HB2 MET   255      57.510  57.190  72.120  1.00  0.00            
ATOM   4104  HB3 MET   255      58.980  57.560  72.930  1.00  0.00            
ATOM   4105  CG  MET   255      57.490  59.150  72.880  1.00  0.00            
ATOM   4106  HG2 MET   255      57.450  59.060  73.970  1.00  0.00            
ATOM   4107  HG3 MET   255      57.940  60.140  72.820  1.00  0.00            
ATOM   4108  SD  MET   255      55.840  59.430  72.280  1.00  0.00            
ATOM   4109  CE  MET   255      54.870  59.470  73.830  1.00  0.00            
ATOM   4110  HE1 MET   255      55.130  60.330  74.450  1.00  0.00            
ATOM   4111  HE2 MET   255      53.830  59.400  73.530  1.00  0.00            
ATOM   4112  HE3 MET   255      55.080  58.520  74.320  1.00  0.00            
ATOM   4113  C   MET   255      60.390  57.570  70.860  1.00  0.00            
ATOM   4114  O   MET   255      60.400  56.380  70.440  1.00  0.00            
ATOM   4115  N   GLU   256      61.400  58.290  71.230  1.00  0.00            
ATOM   4116  H   GLU   256      61.420  59.300  71.210  1.00  0.00            
ATOM   4117  CA  GLU   256      62.670  57.640  71.450  1.00  0.00            
ATOM   4118  HA  GLU   256      62.420  56.610  71.730  1.00  0.00            
ATOM   4119  CB  GLU   256      63.540  57.560  70.140  1.00  0.00            
ATOM   4120  HB2 GLU   256      63.000  56.910  69.450  1.00  0.00            
ATOM   4121  HB3 GLU   256      63.680  58.510  69.620  1.00  0.00            
ATOM   4122  CG  GLU   256      64.990  57.040  70.240  1.00  0.00            
ATOM   4123  HG2 GLU   256      65.470  57.140  69.260  1.00  0.00            
ATOM   4124  HG3 GLU   256      65.430  57.720  70.970  1.00  0.00            
ATOM   4125  CD  GLU   256      65.300  55.640  70.870  1.00  0.00            
ATOM   4126  OE1 GLU   256      66.320  55.040  70.420  1.00  0.00            
ATOM   4127  OE2 GLU   256      64.560  55.230  71.800  1.00  0.00            
ATOM   4128  C   GLU   256      63.370  58.320  72.630  1.00  0.00            
ATOM   4129  O   GLU   256      63.230  59.520  72.760  1.00  0.00            
ATOM   4130  N   GLU   257      64.180  57.580  73.370  1.00  0.00            
ATOM   4131  H   GLU   257      64.340  56.620  73.120  1.00  0.00            
ATOM   4132  CA  GLU   257      64.920  58.060  74.550  1.00  0.00            
ATOM   4133  HA  GLU   257      65.090  59.120  74.370  1.00  0.00            
ATOM   4134  CB  GLU   257      63.980  57.820  75.740  1.00  0.00            
ATOM   4135  HB2 GLU   257      63.100  58.420  75.540  1.00  0.00            
ATOM   4136  HB3 GLU   257      63.740  56.770  75.870  1.00  0.00            
ATOM   4137  CG  GLU   257      64.580  58.460  77.040  1.00  0.00            
ATOM   4138  HG2 GLU   257      65.330  57.770  77.450  1.00  0.00            
ATOM   4139  HG3 GLU   257      65.080  59.400  76.830  1.00  0.00            
ATOM   4140  CD  GLU   257      63.630  58.840  78.120  1.00  0.00            
ATOM   4141  OE1 GLU   257      63.930  59.560  79.120  1.00  0.00            
ATOM   4142  OE2 GLU   257      62.450  58.400  77.940  1.00  0.00            
ATOM   4143  C   GLU   257      66.190  57.330  74.860  1.00  0.00            
ATOM   4144  O   GLU   257      66.210  56.090  74.850  1.00  0.00            
ATOM   4145  N   ALA   258      67.320  57.960  75.230  1.00  0.00            
ATOM   4146  H   ALA   258      67.290  58.970  75.240  1.00  0.00            
ATOM   4147  CA  ALA   258      68.690  57.380  75.390  1.00  0.00            
ATOM   4148  HA  ALA   258      68.630  56.300  75.310  1.00  0.00            
ATOM   4149  CB  ALA   258      69.480  57.970  74.270  1.00  0.00            
ATOM   4150  HB1 ALA   258      69.050  57.690  73.300  1.00  0.00            
ATOM   4151  HB2 ALA   258      69.530  59.050  74.430  1.00  0.00            
ATOM   4152  HB3 ALA   258      70.450  57.480  74.320  1.00  0.00            
ATOM   4153  C   ALA   258      69.300  57.580  76.870  1.00  0.00            
ATOM   4154  O   ALA   258      68.920  58.550  77.430  1.00  0.00            
ATOM   4155  N   ASP   259      70.250  56.770  77.400  1.00  0.00            
ATOM   4156  H   ASP   259      70.450  55.870  76.980  1.00  0.00            
ATOM   4157  CA  ASP   259      71.180  57.200  78.470  1.00  0.00            
ATOM   4158  HA  ASP   259      70.600  57.540  79.320  1.00  0.00            
ATOM   4159  CB  ASP   259      71.710  55.900  79.090  1.00  0.00            
ATOM   4160  HB2 ASP   259      72.440  55.430  78.430  1.00  0.00            
ATOM   4161  HB3 ASP   259      72.080  56.150  80.090  1.00  0.00            
ATOM   4162  CG  ASP   259      70.560  54.980  79.410  1.00  0.00            
ATOM   4163  OD1 ASP   259      70.690  53.800  79.040  1.00  0.00            
ATOM   4164  OD2 ASP   259      69.660  55.440  80.140  1.00  0.00            
ATOM   4165  C   ASP   259      72.360  58.070  78.060  1.00  0.00            
ATOM   4166  O   ASP   259      73.370  58.040  78.690  1.00  0.00            
ATOM   4167  N   ASP   260      72.140  58.900  77.040  1.00  0.00            
ATOM   4168  H   ASP   260      71.280  58.720  76.530  1.00  0.00            
ATOM   4169  CA  ASP   260      73.180  59.810  76.600  1.00  0.00            
ATOM   4170  HA  ASP   260      74.110  59.240  76.490  1.00  0.00            
ATOM   4171  CB  ASP   260      72.850  60.460  75.240  1.00  0.00            
ATOM   4172  HB2 ASP   260      71.970  61.090  75.390  1.00  0.00            
ATOM   4173  HB3 ASP   260      73.760  60.990  74.980  1.00  0.00            
ATOM   4174  CG  ASP   260      72.550  59.470  74.130  1.00  0.00            
ATOM   4175  OD1 ASP   260      71.810  59.840  73.190  1.00  0.00            
ATOM   4176  OD2 ASP   260      72.970  58.270  74.150  1.00  0.00            
ATOM   4177  C   ASP   260      73.430  60.950  77.640  1.00  0.00            
ATOM   4178  O   ASP   260      72.480  61.260  78.450  1.00  0.00            
ATOM   4179  N   THR   261      74.560  61.710  77.420  1.00  0.00            
ATOM   4180  H   THR   261      75.130  61.390  76.650  1.00  0.00            
ATOM   4181  CA  THR   261      75.230  62.550  78.370  1.00  0.00            
ATOM   4182  HA  THR   261      74.540  62.980  79.090  1.00  0.00            
ATOM   4183  CB  THR   261      76.190  61.700  79.260  1.00  0.00            
ATOM   4184  HB  THR   261      77.020  61.420  78.610  1.00  0.00            
ATOM   4185  CG2 THR   261      76.770  62.400  80.530  1.00  0.00            
ATOM   4186 1HG2 THR   261      77.580  63.070  80.260  1.00  0.00            
ATOM   4187 2HG2 THR   261      76.010  63.020  81.000  1.00  0.00            
ATOM   4188 3HG2 THR   261      77.150  61.640  81.220  1.00  0.00            
ATOM   4189  OG1 THR   261      75.640  60.540  79.740  1.00  0.00            
ATOM   4190  HG1 THR   261      76.260  59.840  79.510  1.00  0.00            
ATOM   4191  C   THR   261      76.100  63.660  77.810  1.00  0.00            
ATOM   4192  O   THR   261      76.860  63.370  76.900  1.00  0.00            
ATOM   4193  N   VAL   262      76.080  64.870  78.420  1.00  0.00            
ATOM   4194  H   VAL   262      75.430  64.980  79.190  1.00  0.00            
ATOM   4195  CA  VAL   262      76.920  65.980  78.010  1.00  0.00            
ATOM   4196  HA  VAL   262      77.800  65.640  77.460  1.00  0.00            
ATOM   4197  CB  VAL   262      76.280  67.000  76.990  1.00  0.00            
ATOM   4198  HB  VAL   262      75.840  67.870  77.480  1.00  0.00            
ATOM   4199  CG1 VAL   262      77.440  67.580  76.110  1.00  0.00            
ATOM   4200 1HG1 VAL   262      77.990  66.760  75.650  1.00  0.00            
ATOM   4201 2HG1 VAL   262      77.080  68.190  75.280  1.00  0.00            
ATOM   4202 3HG1 VAL   262      78.150  68.240  76.610  1.00  0.00            
ATOM   4203  CG2 VAL   262      75.280  66.420  76.020  1.00  0.00            
ATOM   4204 1HG2 VAL   262      74.730  67.080  75.350  1.00  0.00            
ATOM   4205 2HG2 VAL   262      75.860  65.700  75.450  1.00  0.00            
ATOM   4206 3HG2 VAL   262      74.550  65.720  76.440  1.00  0.00            
ATOM   4207  C   VAL   262      77.420  66.650  79.220  1.00  0.00            
ATOM   4208  O   VAL   262      76.660  67.420  79.900  1.00  0.00            
ATOM   4209  N   ALA   263      78.580  66.250  79.620  1.00  0.00            
ATOM   4210  H   ALA   263      79.100  65.650  78.990  1.00  0.00            
ATOM   4211  CA  ALA   263      79.360  66.800  80.720  1.00  0.00            
ATOM   4212  HA  ALA   263      78.790  66.670  81.640  1.00  0.00            
ATOM   4213  CB  ALA   263      80.760  66.080  80.690  1.00  0.00            
ATOM   4214  HB1 ALA   263      81.630  66.660  80.960  1.00  0.00            
ATOM   4215  HB2 ALA   263      80.850  65.160  81.260  1.00  0.00            
ATOM   4216  HB3 ALA   263      81.030  65.870  79.650  1.00  0.00            
ATOM   4217  C   ALA   263      79.510  68.350  80.620  1.00  0.00            
ATOM   4218  O   ALA   263      79.420  68.940  79.490  1.00  0.00            
ATOM   4219  N   PRO   264      79.670  68.980  81.750  1.00  0.00            
ATOM   4220  CD  PRO   264      79.740  68.390  83.100  1.00  0.00            
ATOM   4221  HD2 PRO   264      80.540  67.640  83.150  1.00  0.00            
ATOM   4222  HD3 PRO   264      78.760  67.970  83.310  1.00  0.00            
ATOM   4223  CG  PRO   264      80.110  69.540  84.000  1.00  0.00            
ATOM   4224  HG2 PRO   264      81.200  69.610  83.990  1.00  0.00            
ATOM   4225  HG3 PRO   264      79.720  69.430  85.010  1.00  0.00            
ATOM   4226  CB  PRO   264      79.580  70.720  83.200  1.00  0.00            
ATOM   4227  HB2 PRO   264      80.140  71.640  83.360  1.00  0.00            
ATOM   4228  HB3 PRO   264      78.530  70.940  83.400  1.00  0.00            
ATOM   4229  CA  PRO   264      79.700  70.430  81.740  1.00  0.00            
ATOM   4230  HA  PRO   264      78.760  70.750  81.290  1.00  0.00            
ATOM   4231  C   PRO   264      80.980  70.820  81.010  1.00  0.00            
ATOM   4232  O   PRO   264      81.960  70.100  80.890  1.00  0.00            
ATOM   4233  N   SER   265      80.960  72.030  80.430  1.00  0.00            
ATOM   4234  H   SER   265      80.070  72.490  80.550  1.00  0.00            
ATOM   4235  CA  SER   265      81.940  72.540  79.490  1.00  0.00            
ATOM   4236  HA  SER   265      81.570  73.360  78.870  1.00  0.00            
ATOM   4237  CB  SER   265      83.030  73.350  80.230  1.00  0.00            
ATOM   4238  HB2 SER   265      83.400  72.780  81.070  1.00  0.00            
ATOM   4239  HB3 SER   265      83.900  73.480  79.590  1.00  0.00            
ATOM   4240  OG  SER   265      82.520  74.580  80.730  1.00  0.00            
ATOM   4241  HG  SER   265      81.920  74.340  81.440  1.00  0.00            
ATOM   4242  C   SER   265      82.530  71.470  78.500  1.00  0.00            
ATOM   4243  O   SER   265      83.710  71.470  78.280  1.00  0.00            
ATOM   4244  N   SER   266      81.600  70.700  77.790  1.00  0.00            
ATOM   4245  H   SER   266      80.620  70.930  77.890  1.00  0.00            
ATOM   4246  CA  SER   266      81.910  69.670  76.770  1.00  0.00            
ATOM   4247  HA  SER   266      82.860  69.970  76.340  1.00  0.00            
ATOM   4248  CB  SER   266      82.000  68.290  77.370  1.00  0.00            
ATOM   4249  HB2 SER   266      82.640  67.750  76.670  1.00  0.00            
ATOM   4250  HB3 SER   266      82.430  68.240  78.370  1.00  0.00            
ATOM   4251  OG  SER   266      80.720  67.720  77.230  1.00  0.00            
ATOM   4252  HG  SER   266      80.100  68.190  77.790  1.00  0.00            
ATOM   4253  C   SER   266      80.970  69.660  75.530  1.00  0.00            
ATOM   4254  O   SER   266      79.770  69.990  75.740  1.00  0.00            
ATOM   4255  N   THR   267      81.450  69.280  74.360  1.00  0.00            
ATOM   4256  H   THR   267      82.360  68.850  74.250  1.00  0.00            
ATOM   4257  CA  THR   267      80.680  69.040  73.130  1.00  0.00            
ATOM   4258  HA  THR   267      79.820  69.710  73.140  1.00  0.00            
ATOM   4259  CB  THR   267      81.480  69.290  71.810  1.00  0.00            
ATOM   4260  HB  THR   267      80.890  68.950  70.960  1.00  0.00            
ATOM   4261  CG2 THR   267      81.760  70.770  71.710  1.00  0.00            
ATOM   4262 1HG2 THR   267      80.960  71.460  71.960  1.00  0.00            
ATOM   4263 2HG2 THR   267      82.680  70.900  72.280  1.00  0.00            
ATOM   4264 3HG2 THR   267      81.950  70.990  70.660  1.00  0.00            
ATOM   4265  OG1 THR   267      82.710  68.630  71.780  1.00  0.00            
ATOM   4266  HG1 THR   267      82.990  68.540  70.860  1.00  0.00            
ATOM   4267  C   THR   267      80.080  67.600  72.890  1.00  0.00            
ATOM   4268  O   THR   267      80.490  66.630  73.490  1.00  0.00            
ATOM   4269  N   PHE   268      79.100  67.440  72.000  1.00  0.00            
ATOM   4270  H   PHE   268      78.820  68.250  71.470  1.00  0.00            
ATOM   4271  CA  PHE   268      78.350  66.200  71.730  1.00  0.00            
ATOM   4272  HA  PHE   268      79.140  65.440  71.660  1.00  0.00            
ATOM   4273  CB  PHE   268      77.460  65.860  72.950  1.00  0.00            
ATOM   4274  HB2 PHE   268      78.070  65.450  73.760  1.00  0.00            
ATOM   4275  HB3 PHE   268      76.990  66.760  73.350  1.00  0.00            
ATOM   4276  CG  PHE   268      76.350  64.820  72.650  1.00  0.00            
ATOM   4277  CD1 PHE   268      76.630  63.450  72.940  1.00  0.00            
ATOM   4278  HD1 PHE   268      77.570  63.100  73.350  1.00  0.00            
ATOM   4279  CE1 PHE   268      75.670  62.460  72.680  1.00  0.00            
ATOM   4280  HE1 PHE   268      75.940  61.420  72.770  1.00  0.00            
ATOM   4281  CZ  PHE   268      74.400  62.840  72.270  1.00  0.00            
ATOM   4282  HZ  PHE   268      73.600  62.120  72.150  1.00  0.00            
ATOM   4283  CE2 PHE   268      74.170  64.140  71.830  1.00  0.00            
ATOM   4284  HE2 PHE   268      73.220  64.430  71.390  1.00  0.00            
ATOM   4285  CD2 PHE   268      75.130  65.120  72.060  1.00  0.00            
ATOM   4286  HD2 PHE   268      74.970  66.140  71.770  1.00  0.00            
ATOM   4287  C   PHE   268      77.540  66.240  70.450  1.00  0.00            
ATOM   4288  O   PHE   268      76.890  67.250  70.240  1.00  0.00            
ATOM   4289  N   CYS   269      77.510  65.190  69.610  1.00  0.00            
ATOM   4290  H   CYS   269      78.270  64.520  69.690  1.00  0.00            
ATOM   4291  CA  CYS   269      76.560  64.970  68.570  1.00  0.00            
ATOM   4292  HA  CYS   269      75.640  65.530  68.720  1.00  0.00            
ATOM   4293  CB  CYS   269      77.110  65.470  67.190  1.00  0.00            
ATOM   4294  HB2 CYS   269      77.550  66.470  67.260  1.00  0.00            
ATOM   4295  HB3 CYS   269      77.820  64.730  66.830  1.00  0.00            
ATOM   4296  SG  CYS   269      75.750  65.340  66.000  1.00  0.00            
ATOM   4297  HG  CYS   269      74.930  66.200  66.620  1.00  0.00            
ATOM   4298  C   CYS   269      75.970  63.560  68.470  1.00  0.00            
ATOM   4299  O   CYS   269      76.830  62.670  68.650  1.00  0.00            
ATOM   4300  N   LYS   270      74.740  63.360  67.960  1.00  0.00            
ATOM   4301  H   LYS   270      74.150  64.180  67.980  1.00  0.00            
ATOM   4302  CA  LYS   270      74.160  62.000  67.730  1.00  0.00            
ATOM   4303  HA  LYS   270      74.880  61.350  67.240  1.00  0.00            
ATOM   4304  CB  LYS   270      73.830  61.350  69.060  1.00  0.00            
ATOM   4305  HB2 LYS   270      74.750  61.180  69.630  1.00  0.00            
ATOM   4306  HB3 LYS   270      73.170  62.020  69.600  1.00  0.00            
ATOM   4307  CG  LYS   270      73.090  59.960  68.930  1.00  0.00            
ATOM   4308  HG2 LYS   270      72.060  60.060  68.580  1.00  0.00            
ATOM   4309  HG3 LYS   270      73.650  59.320  68.250  1.00  0.00            
ATOM   4310  CD  LYS   270      72.860  59.250  70.290  1.00  0.00            
ATOM   4311  HD2 LYS   270      73.820  58.950  70.720  1.00  0.00            
ATOM   4312  HD3 LYS   270      72.350  59.990  70.890  1.00  0.00            
ATOM   4313  CE  LYS   270      71.940  58.110  70.170  1.00  0.00            
ATOM   4314  HE2 LYS   270      70.980  58.440  69.780  1.00  0.00            
ATOM   4315  HE3 LYS   270      72.360  57.470  69.400  1.00  0.00            
ATOM   4316  NZ  LYS   270      71.650  57.610  71.500  1.00  0.00            
ATOM   4317  HZ1 LYS   270      72.480  57.080  71.750  1.00  0.00            
ATOM   4318  HZ2 LYS   270      71.580  58.260  72.270  1.00  0.00            
ATOM   4319  HZ3 LYS   270      70.850  57.000  71.460  1.00  0.00            
ATOM   4320  C   LYS   270      72.990  61.960  66.780  1.00  0.00            
ATOM   4321  O   LYS   270      72.090  62.780  66.850  1.00  0.00            
ATOM   4322  N   VAL   271      73.070  61.090  65.770  1.00  0.00            
ATOM   4323  H   VAL   271      73.860  60.460  65.680  1.00  0.00            
ATOM   4324  CA  VAL   271      71.840  60.650  65.000  1.00  0.00            
ATOM   4325  HA  VAL   271      71.340  61.570  64.720  1.00  0.00            
ATOM   4326  CB  VAL   271      72.250  59.990  63.630  1.00  0.00            
ATOM   4327  HB  VAL   271      72.690  59.030  63.900  1.00  0.00            
ATOM   4328  CG1 VAL   271      71.000  59.850  62.840  1.00  0.00            
ATOM   4329 1HG1 VAL   271      71.230  59.460  61.850  1.00  0.00            
ATOM   4330 2HG1 VAL   271      70.380  59.030  63.200  1.00  0.00            
ATOM   4331 3HG1 VAL   271      70.490  60.810  62.890  1.00  0.00            
ATOM   4332  CG2 VAL   271      73.270  60.780  62.770  1.00  0.00            
ATOM   4333 1HG2 VAL   271      73.940  61.300  63.450  1.00  0.00            
ATOM   4334 2HG2 VAL   271      73.770  60.200  62.000  1.00  0.00            
ATOM   4335 3HG2 VAL   271      72.790  61.580  62.200  1.00  0.00            
ATOM   4336  C   VAL   271      70.980  59.640  65.830  1.00  0.00            
ATOM   4337  O   VAL   271      71.450  58.650  66.370  1.00  0.00            
ATOM   4338  N   TYR   272      69.680  59.890  65.740  1.00  0.00            
ATOM   4339  H   TYR   272      69.350  60.790  65.430  1.00  0.00            
ATOM   4340  CA  TYR   272      68.590  58.970  66.130  1.00  0.00            
ATOM   4341  HA  TYR   272      69.000  58.120  66.670  1.00  0.00            
ATOM   4342  CB  TYR   272      67.780  59.700  67.210  1.00  0.00            
ATOM   4343  HB2 TYR   272      67.250  60.530  66.760  1.00  0.00            
ATOM   4344  HB3 TYR   272      66.910  59.130  67.530  1.00  0.00            
ATOM   4345  CG  TYR   272      68.600  60.160  68.400  1.00  0.00            
ATOM   4346  CD1 TYR   272      69.230  61.410  68.450  1.00  0.00            
ATOM   4347  HD1 TYR   272      69.210  62.020  67.560  1.00  0.00            
ATOM   4348  CE1 TYR   272      69.930  61.860  69.600  1.00  0.00            
ATOM   4349  HE1 TYR   272      70.380  62.840  69.560  1.00  0.00            
ATOM   4350  CZ  TYR   272      69.910  61.090  70.760  1.00  0.00            
ATOM   4351  OH  TYR   272      70.480  61.600  71.860  1.00  0.00            
ATOM   4352  HH  TYR   272      70.850  60.880  72.380  1.00  0.00            
ATOM   4353  CE2 TYR   272      69.220  59.870  70.730  1.00  0.00            
ATOM   4354  HE2 TYR   272      69.110  59.310  71.650  1.00  0.00            
ATOM   4355  CD2 TYR   272      68.570  59.400  69.580  1.00  0.00            
ATOM   4356  HD2 TYR   272      67.950  58.510  69.610  1.00  0.00            
ATOM   4357  C   TYR   272      67.660  58.540  64.940  1.00  0.00            
ATOM   4358  O   TYR   272      67.400  59.200  63.950  1.00  0.00            
ATOM   4359  N   THR   273      66.970  57.420  65.160  1.00  0.00            
ATOM   4360  H   THR   273      67.150  56.850  65.970  1.00  0.00            
ATOM   4361  CA  THR   273      66.020  56.860  64.160  1.00  0.00            
ATOM   4362  HA  THR   273      65.550  57.570  63.490  1.00  0.00            
ATOM   4363  CB  THR   273      66.830  55.900  63.350  1.00  0.00            
ATOM   4364  HB  THR   273      67.390  55.280  64.050  1.00  0.00            
ATOM   4365  CG2 THR   273      66.010  54.970  62.510  1.00  0.00            
ATOM   4366 1HG2 THR   273      66.670  54.160  62.200  1.00  0.00            
ATOM   4367 2HG2 THR   273      65.220  54.470  63.080  1.00  0.00            
ATOM   4368 3HG2 THR   273      65.510  55.380  61.630  1.00  0.00            
ATOM   4369  OG1 THR   273      67.640  56.680  62.470  1.00  0.00            
ATOM   4370  HG1 THR   273      68.330  56.950  63.080  1.00  0.00            
ATOM   4371  C   THR   273      64.870  56.210  64.970  1.00  0.00            
ATOM   4372  O   THR   273      65.080  55.540  65.970  1.00  0.00            
ATOM   4373  N   LEU   274      63.680  56.450  64.530  1.00  0.00            
ATOM   4374  H   LEU   274      63.660  56.950  63.640  1.00  0.00            
ATOM   4375  CA  LEU   274      62.380  56.150  65.200  1.00  0.00            
ATOM   4376  HA  LEU   274      62.560  55.110  65.440  1.00  0.00            
ATOM   4377  CB  LEU   274      62.150  57.010  66.450  1.00  0.00            
ATOM   4378  HB2 LEU   274      61.470  56.470  67.110  1.00  0.00            
ATOM   4379  HB3 LEU   274      63.100  57.020  66.980  1.00  0.00            
ATOM   4380  CG  LEU   274      61.540  58.440  66.250  1.00  0.00            
ATOM   4381  HG  LEU   274      60.570  58.190  65.830  1.00  0.00            
ATOM   4382  CD1 LEU   274      61.310  59.080  67.690  1.00  0.00            
ATOM   4383 1HD1 LEU   274      60.680  59.970  67.650  1.00  0.00            
ATOM   4384 2HD1 LEU   274      60.920  58.340  68.380  1.00  0.00            
ATOM   4385 3HD1 LEU   274      62.290  59.430  68.020  1.00  0.00            
ATOM   4386  CD2 LEU   274      62.300  59.470  65.410  1.00  0.00            
ATOM   4387 1HD2 LEU   274      61.920  60.490  65.380  1.00  0.00            
ATOM   4388 2HD2 LEU   274      63.330  59.540  65.770  1.00  0.00            
ATOM   4389 3HD2 LEU   274      62.300  59.080  64.390  1.00  0.00            
ATOM   4390  C   LEU   274      61.150  56.230  64.270  1.00  0.00            
ATOM   4391  O   LEU   274      61.080  57.140  63.430  1.00  0.00            
ATOM   4392  N   THR   275      60.210  55.260  64.380  1.00  0.00            
ATOM   4393  H   THR   275      60.320  54.540  65.090  1.00  0.00            
ATOM   4394  CA  THR   275      59.190  55.060  63.300  1.00  0.00            
ATOM   4395  HA  THR   275      59.440  55.740  62.490  1.00  0.00            
ATOM   4396  CB  THR   275      59.280  53.700  62.600  1.00  0.00            
ATOM   4397  HB  THR   275      58.830  52.880  63.170  1.00  0.00            
ATOM   4398  CG2 THR   275      58.560  53.660  61.310  1.00  0.00            
ATOM   4399 1HG2 THR   275      58.980  54.450  60.690  1.00  0.00            
ATOM   4400 2HG2 THR   275      58.760  52.740  60.760  1.00  0.00            
ATOM   4401 3HG2 THR   275      57.510  53.660  61.610  1.00  0.00            
ATOM   4402  OG1 THR   275      60.610  53.400  62.310  1.00  0.00            
ATOM   4403  HG1 THR   275      61.030  53.220  63.160  1.00  0.00            
ATOM   4404  C   THR   275      57.670  55.220  63.730  1.00  0.00            
ATOM   4405  O   THR   275      57.250  54.640  64.710  1.00  0.00            
ATOM   4406  N   PRO   276      56.840  56.020  63.000  1.00  0.00            
ATOM   4407  CD  PRO   276      57.220  56.890  61.980  1.00  0.00            
ATOM   4408  HD2 PRO   276      57.690  56.280  61.220  1.00  0.00            
ATOM   4409  HD3 PRO   276      57.880  57.690  62.310  1.00  0.00            
ATOM   4410  CG  PRO   276      55.960  57.520  61.520  1.00  0.00            
ATOM   4411  HG2 PRO   276      55.640  57.040  60.600  1.00  0.00            
ATOM   4412  HG3 PRO   276      56.140  58.580  61.340  1.00  0.00            
ATOM   4413  CB  PRO   276      54.950  57.400  62.720  1.00  0.00            
ATOM   4414  HB2 PRO   276      53.920  57.560  62.430  1.00  0.00            
ATOM   4415  HB3 PRO   276      55.020  58.160  63.490  1.00  0.00            
ATOM   4416  CA  PRO   276      55.430  56.080  63.280  1.00  0.00            
ATOM   4417  HA  PRO   276      55.260  56.060  64.360  1.00  0.00            
ATOM   4418  C   PRO   276      54.650  54.930  62.730  1.00  0.00            
ATOM   4419  O   PRO   276      54.890  54.480  61.610  1.00  0.00            
ATOM   4420  N   PHE   277      53.680  54.410  63.520  1.00  0.00            
ATOM   4421  H   PHE   277      53.360  54.840  64.380  1.00  0.00            
ATOM   4422  CA  PHE   277      52.670  53.490  63.100  1.00  0.00            
ATOM   4423  HA  PHE   277      52.710  53.560  62.010  1.00  0.00            
ATOM   4424  CB  PHE   277      53.040  52.010  63.600  1.00  0.00            
ATOM   4425  HB2 PHE   277      52.920  51.870  64.680  1.00  0.00            
ATOM   4426  HB3 PHE   277      52.430  51.290  63.060  1.00  0.00            
ATOM   4427  CG  PHE   277      54.450  51.670  63.310  1.00  0.00            
ATOM   4428  CD1 PHE   277      54.920  51.250  62.050  1.00  0.00            
ATOM   4429  HD1 PHE   277      54.360  51.350  61.130  1.00  0.00            
ATOM   4430  CE1 PHE   277      56.240  50.830  61.940  1.00  0.00            
ATOM   4431  HE1 PHE   277      56.660  50.580  60.970  1.00  0.00            
ATOM   4432  CZ  PHE   277      57.080  50.860  63.080  1.00  0.00            
ATOM   4433  HZ  PHE   277      58.110  50.540  62.980  1.00  0.00            
ATOM   4434  CE2 PHE   277      56.660  51.320  64.300  1.00  0.00            
ATOM   4435  HE2 PHE   277      57.350  51.340  65.130  1.00  0.00            
ATOM   4436  CD2 PHE   277      55.310  51.570  64.420  1.00  0.00            
ATOM   4437  HD2 PHE   277      54.950  51.770  65.420  1.00  0.00            
ATOM   4438  C   PHE   277      51.220  53.870  63.530  1.00  0.00            
ATOM   4439  O   PHE   277      51.160  54.630  64.490  1.00  0.00            
ATOM   4440  N   LEU   278      50.200  53.270  62.890  1.00  0.00            
ATOM   4441  H   LEU   278      50.400  52.680  62.090  1.00  0.00            
ATOM   4442  CA  LEU   278      48.850  53.310  63.470  1.00  0.00            
ATOM   4443  HA  LEU   278      48.690  54.330  63.830  1.00  0.00            
ATOM   4444  CB  LEU   278      47.750  53.090  62.380  1.00  0.00            
ATOM   4445  HB2 LEU   278      47.720  53.920  61.680  1.00  0.00            
ATOM   4446  HB3 LEU   278      48.020  52.160  61.870  1.00  0.00            
ATOM   4447  CG  LEU   278      46.360  52.910  62.970  1.00  0.00            
ATOM   4448  HG  LEU   278      46.410  52.230  63.820  1.00  0.00            
ATOM   4449  CD1 LEU   278      45.700  54.230  63.500  1.00  0.00            
ATOM   4450 1HD1 LEU   278      45.560  54.980  62.720  1.00  0.00            
ATOM   4451 2HD1 LEU   278      44.770  53.890  63.960  1.00  0.00            
ATOM   4452 3HD1 LEU   278      46.400  54.600  64.240  1.00  0.00            
ATOM   4453  CD2 LEU   278      45.530  52.480  61.810  1.00  0.00            
ATOM   4454 1HD2 LEU   278      44.570  52.070  62.120  1.00  0.00            
ATOM   4455 2HD2 LEU   278      45.410  53.280  61.070  1.00  0.00            
ATOM   4456 3HD2 LEU   278      46.090  51.660  61.380  1.00  0.00            
ATOM   4457  C   LEU   278      48.820  52.190  64.600  1.00  0.00            
ATOM   4458  O   LEU   278      48.390  52.400  65.740  1.00  0.00            
ATOM   4459  N   ALA   279      49.420  51.060  64.280  1.00  0.00            
ATOM   4460  H   ALA   279      49.880  50.910  63.390  1.00  0.00            
ATOM   4461  CA  ALA   279      49.610  49.930  65.170  1.00  0.00            
ATOM   4462  HA  ALA   279      48.600  49.580  65.380  1.00  0.00            
ATOM   4463  CB  ALA   279      50.190  48.750  64.400  1.00  0.00            
ATOM   4464  HB1 ALA   279      51.250  48.980  64.310  1.00  0.00            
ATOM   4465  HB2 ALA   279      49.980  47.860  65.000  1.00  0.00            
ATOM   4466  HB3 ALA   279      49.600  48.600  63.500  1.00  0.00            
ATOM   4467  C   ALA   279      50.260  50.180  66.600  1.00  0.00            
ATOM   4468  O   ALA   279      50.090  49.360  67.460  1.00  0.00            
ATOM   4469  N   ASN   280      51.030  51.260  66.820  1.00  0.00            
ATOM   4470  H   ASN   280      51.070  51.970  66.110  1.00  0.00            
ATOM   4471  CA  ASN   280      51.460  51.610  68.160  1.00  0.00            
ATOM   4472  HA  ASN   280      51.450  50.700  68.760  1.00  0.00            
ATOM   4473  CB  ASN   280      52.900  52.050  68.070  1.00  0.00            
ATOM   4474  HB2 ASN   280      53.070  52.670  67.180  1.00  0.00            
ATOM   4475  HB3 ASN   280      53.230  52.740  68.850  1.00  0.00            
ATOM   4476  CG  ASN   280      53.850  50.940  68.130  1.00  0.00            
ATOM   4477  OD1 ASN   280      54.270  50.360  67.210  1.00  0.00            
ATOM   4478  ND2 ASN   280      54.200  50.520  69.370  1.00  0.00            
ATOM   4479 1HD2 ASN   280      54.870  49.780  69.430  1.00  0.00            
ATOM   4480 2HD2 ASN   280      53.950  51.140  70.120  1.00  0.00            
ATOM   4481  C   ASN   280      50.620  52.670  68.810  1.00  0.00            
ATOM   4482  O   ASN   280      50.860  53.080  69.910  1.00  0.00            
ATOM   4483  N   ASN   281      49.650  53.290  68.100  1.00  0.00            
ATOM   4484  H   ASN   281      49.490  52.930  67.170  1.00  0.00            
ATOM   4485  CA  ASN   281      49.010  54.530  68.500  1.00  0.00            
ATOM   4486  HA  ASN   281      49.200  54.820  69.540  1.00  0.00            
ATOM   4487  CB  ASN   281      49.610  55.680  67.630  1.00  0.00            
ATOM   4488  HB2 ASN   281      49.420  55.500  66.570  1.00  0.00            
ATOM   4489  HB3 ASN   281      49.190  56.650  67.910  1.00  0.00            
ATOM   4490  CG  ASN   281      51.060  55.810  67.800  1.00  0.00            
ATOM   4491  OD1 ASN   281      51.470  56.050  68.940  1.00  0.00            
ATOM   4492  ND2 ASN   281      51.860  55.710  66.760  1.00  0.00            
ATOM   4493 1HD2 ASN   281      52.850  55.920  66.830  1.00  0.00            
ATOM   4494 2HD2 ASN   281      51.420  55.440  65.890  1.00  0.00            
ATOM   4495  C   ASN   281      47.490  54.460  68.420  1.00  0.00            
ATOM   4496  O   ASN   281      46.890  55.470  68.790  1.00  0.00            
ATOM   4497  N   ARG   282      46.910  53.540  67.780  1.00  0.00            
ATOM   4498  H   ARG   282      47.560  52.870  67.390  1.00  0.00            
ATOM   4499  CA  ARG   282      45.490  53.580  67.360  1.00  0.00            
ATOM   4500  HA  ARG   282      45.440  54.450  66.700  1.00  0.00            
ATOM   4501  CB  ARG   282      45.120  52.350  66.540  1.00  0.00            
ATOM   4502  HB2 ARG   282      44.140  52.450  66.060  1.00  0.00            
ATOM   4503  HB3 ARG   282      45.910  52.110  65.830  1.00  0.00            
ATOM   4504  CG  ARG   282      44.960  51.060  67.400  1.00  0.00            
ATOM   4505  HG2 ARG   282      45.890  50.830  67.910  1.00  0.00            
ATOM   4506  HG3 ARG   282      44.220  51.220  68.190  1.00  0.00            
ATOM   4507  CD  ARG   282      44.480  49.740  66.670  1.00  0.00            
ATOM   4508  HD2 ARG   282      44.140  49.050  67.430  1.00  0.00            
ATOM   4509  HD3 ARG   282      43.650  50.000  66.020  1.00  0.00            
ATOM   4510  NE  ARG   282      45.660  49.020  66.070  1.00  0.00            
ATOM   4511  HE  ARG   282      46.270  48.520  66.710  1.00  0.00            
ATOM   4512  CZ  ARG   282      45.820  48.750  64.820  1.00  0.00            
ATOM   4513  NH1 ARG   282      45.190  49.290  63.780  1.00  0.00            
ATOM   4514 1HH1 ARG   282      44.230  49.570  63.910  1.00  0.00            
ATOM   4515 2HH1 ARG   282      45.480  49.020  62.840  1.00  0.00            
ATOM   4516  NH2 ARG   282      46.740  47.930  64.620  1.00  0.00            
ATOM   4517 1HH2 ARG   282      47.180  47.530  65.430  1.00  0.00            
ATOM   4518 2HH2 ARG   282      46.970  47.730  63.650  1.00  0.00            
ATOM   4519  C   ARG   282      44.460  53.930  68.430  1.00  0.00            
ATOM   4520  O   ARG   282      43.460  54.550  68.130  1.00  0.00            
ATOM   4521  N   GLU   283      44.630  53.540  69.670  1.00  0.00            
ATOM   4522  H   GLU   283      45.400  52.890  69.720  1.00  0.00            
ATOM   4523  CA  GLU   283      43.840  53.870  70.860  1.00  0.00            
ATOM   4524  HA  GLU   283      42.810  53.720  70.520  1.00  0.00            
ATOM   4525  CB  GLU   283      44.270  52.920  71.960  1.00  0.00            
ATOM   4526  HB2 GLU   283      43.690  52.970  72.880  1.00  0.00            
ATOM   4527  HB3 GLU   283      44.180  51.890  71.600  1.00  0.00            
ATOM   4528  CG  GLU   283      45.720  53.240  72.510  1.00  0.00            
ATOM   4529  HG2 GLU   283      45.710  54.270  72.860  1.00  0.00            
ATOM   4530  HG3 GLU   283      45.850  52.650  73.420  1.00  0.00            
ATOM   4531  CD  GLU   283      46.980  52.950  71.590  1.00  0.00            
ATOM   4532  OE1 GLU   283      46.760  52.120  70.650  1.00  0.00            
ATOM   4533  OE2 GLU   283      48.060  53.480  71.860  1.00  0.00            
ATOM   4534  C   GLU   283      44.020  55.300  71.340  1.00  0.00            
ATOM   4535  O   GLU   283      43.370  55.680  72.340  1.00  0.00            
ATOM   4536  N   LYS   284      44.850  56.150  70.710  1.00  0.00            
ATOM   4537  H   LYS   284      45.440  55.870  69.940  1.00  0.00            
ATOM   4538  CA  LYS   284      45.090  57.550  71.130  1.00  0.00            
ATOM   4539  HA  LYS   284      45.140  57.580  72.220  1.00  0.00            
ATOM   4540  CB  LYS   284      46.470  58.020  70.680  1.00  0.00            
ATOM   4541  HB2 LYS   284      46.650  57.710  69.650  1.00  0.00            
ATOM   4542  HB3 LYS   284      46.550  59.090  70.870  1.00  0.00            
ATOM   4543  CG  LYS   284      47.640  57.370  71.430  1.00  0.00            
ATOM   4544  HG2 LYS   284      47.540  57.470  72.510  1.00  0.00            
ATOM   4545  HG3 LYS   284      47.540  56.320  71.180  1.00  0.00            
ATOM   4546  CD  LYS   284      49.020  57.890  71.040  1.00  0.00            
ATOM   4547  HD2 LYS   284      49.100  58.010  69.960  1.00  0.00            
ATOM   4548  HD3 LYS   284      49.150  58.860  71.510  1.00  0.00            
ATOM   4549  CE  LYS   284      50.070  56.930  71.460  1.00  0.00            
ATOM   4550  HE2 LYS   284      49.920  55.950  71.030  1.00  0.00            
ATOM   4551  HE3 LYS   284      50.980  57.290  70.960  1.00  0.00            
ATOM   4552  NZ  LYS   284      50.250  56.880  72.890  1.00  0.00            
ATOM   4553  HZ1 LYS   284      49.500  56.300  73.240  1.00  0.00            
ATOM   4554  HZ2 LYS   284      51.060  56.440  73.300  1.00  0.00            
ATOM   4555  HZ3 LYS   284      50.230  57.750  73.390  1.00  0.00            
ATOM   4556  C   LYS   284      43.960  58.510  70.650  1.00  0.00            
ATOM   4557  O   LYS   284      43.530  58.450  69.480  1.00  0.00            
ATOM   4558  N   ARG   285      43.440  59.370  71.500  1.00  0.00            
ATOM   4559  H   ARG   285      43.770  59.290  72.450  1.00  0.00            
ATOM   4560  CA  ARG   285      42.500  60.500  71.160  1.00  0.00            
ATOM   4561  HA  ARG   285      41.810  60.130  70.410  1.00  0.00            
ATOM   4562  CB  ARG   285      41.710  60.900  72.430  1.00  0.00            
ATOM   4563  HB2 ARG   285      42.340  60.810  73.320  1.00  0.00            
ATOM   4564  HB3 ARG   285      41.370  61.930  72.340  1.00  0.00            
ATOM   4565  CG  ARG   285      40.500  59.970  72.520  1.00  0.00            
ATOM   4566  HG2 ARG   285      39.760  60.180  71.760  1.00  0.00            
ATOM   4567  HG3 ARG   285      40.830  58.940  72.670  1.00  0.00            
ATOM   4568  CD  ARG   285      39.810  60.250  73.890  1.00  0.00            
ATOM   4569  HD2 ARG   285      40.370  59.850  74.740  1.00  0.00            
ATOM   4570  HD3 ARG   285      39.640  61.320  74.010  1.00  0.00            
ATOM   4571  NE  ARG   285      38.440  59.580  73.840  1.00  0.00            
ATOM   4572  HE  ARG   285      38.300  58.900  73.100  1.00  0.00            
ATOM   4573  CZ  ARG   285      37.390  59.740  74.640  1.00  0.00            
ATOM   4574  NH1 ARG   285      37.410  60.570  75.630  1.00  0.00            
ATOM   4575 1HH1 ARG   285      38.260  61.060  75.880  1.00  0.00            
ATOM   4576 2HH1 ARG   285      36.530  60.760  76.090  1.00  0.00            
ATOM   4577  NH2 ARG   285      36.300  59.060  74.410  1.00  0.00            
ATOM   4578 1HH2 ARG   285      36.190  58.630  73.500  1.00  0.00            
ATOM   4579 2HH2 ARG   285      35.480  59.180  74.990  1.00  0.00            
ATOM   4580  C   ARG   285      43.300  61.640  70.630  1.00  0.00            
ATOM   4581  O   ARG   285      44.470  61.940  70.920  1.00  0.00            
ATOM   4582  N   GLY   286      42.570  62.430  69.860  1.00  0.00            
ATOM   4583  H   GLY   286      41.560  62.380  69.760  1.00  0.00            
ATOM   4584  CA  GLY   286      43.220  63.520  69.090  1.00  0.00            
ATOM   4585  HA2 GLY   286      42.420  64.070  68.580  1.00  0.00            
ATOM   4586  HA3 GLY   286      43.740  64.190  69.770  1.00  0.00            
ATOM   4587  C   GLY   286      44.140  63.070  67.910  1.00  0.00            
ATOM   4588  O   GLY   286      45.080  63.810  67.520  1.00  0.00            
ATOM   4589  N   LEU   287      43.820  62.000  67.180  1.00  0.00            
ATOM   4590  H   LEU   287      42.910  61.650  67.430  1.00  0.00            
ATOM   4591  CA  LEU   287      44.620  61.330  66.170  1.00  0.00            
ATOM   4592  HA  LEU   287      45.500  61.940  65.960  1.00  0.00            
ATOM   4593  CB  LEU   287      44.990  59.870  66.650  1.00  0.00            
ATOM   4594  HB2 LEU   287      45.510  59.810  67.610  1.00  0.00            
ATOM   4595  HB3 LEU   287      44.040  59.350  66.760  1.00  0.00            
ATOM   4596  CG  LEU   287      45.930  59.100  65.700  1.00  0.00            
ATOM   4597  HG  LEU   287      45.700  59.120  64.630  1.00  0.00            
ATOM   4598  CD1 LEU   287      47.350  59.600  65.930  1.00  0.00            
ATOM   4599 1HD1 LEU   287      48.030  59.160  65.200  1.00  0.00            
ATOM   4600 2HD1 LEU   287      47.490  60.680  65.900  1.00  0.00            
ATOM   4601 3HD1 LEU   287      47.640  59.270  66.930  1.00  0.00            
ATOM   4602  CD2 LEU   287      45.860  57.620  66.120  1.00  0.00            
ATOM   4603 1HD2 LEU   287      46.480  57.350  66.990  1.00  0.00            
ATOM   4604 2HD2 LEU   287      44.840  57.220  66.090  1.00  0.00            
ATOM   4605 3HD2 LEU   287      46.340  57.000  65.360  1.00  0.00            
ATOM   4606  C   LEU   287      43.930  61.270  64.850  1.00  0.00            
ATOM   4607  O   LEU   287      42.840  60.750  64.780  1.00  0.00            
ATOM   4608  N   ALA   288      44.680  61.460  63.770  1.00  0.00            
ATOM   4609  H   ALA   288      45.640  61.750  63.920  1.00  0.00            
ATOM   4610  CA  ALA   288      44.160  61.400  62.440  1.00  0.00            
ATOM   4611  HA  ALA   288      43.080  61.290  62.550  1.00  0.00            
ATOM   4612  CB  ALA   288      44.530  62.710  61.770  1.00  0.00            
ATOM   4613  HB1 ALA   288      45.580  62.610  61.510  1.00  0.00            
ATOM   4614  HB2 ALA   288      43.960  62.710  60.840  1.00  0.00            
ATOM   4615  HB3 ALA   288      44.350  63.610  62.370  1.00  0.00            
ATOM   4616  C   ALA   288      44.460  60.170  61.620  1.00  0.00            
ATOM   4617  O   ALA   288      45.630  59.710  61.520  1.00  0.00            
ATOM   4618  N   LEU   289      43.520  59.720  60.790  1.00  0.00            
ATOM   4619  H   LEU   289      42.710  60.310  60.720  1.00  0.00            
ATOM   4620  CA  LEU   289      43.410  58.380  60.130  1.00  0.00            
ATOM   4621  HA  LEU   289      44.390  57.910  60.180  1.00  0.00            
ATOM   4622  CB  LEU   289      42.270  57.500  60.780  1.00  0.00            
ATOM   4623  HB2 LEU   289      41.280  57.860  60.500  1.00  0.00            
ATOM   4624  HB3 LEU   289      42.380  56.520  60.310  1.00  0.00            
ATOM   4625  CG  LEU   289      42.360  57.460  62.320  1.00  0.00            
ATOM   4626  HG  LEU   289      43.170  58.030  62.760  1.00  0.00            
ATOM   4627  CD1 LEU   289      41.050  57.910  63.040  1.00  0.00            
ATOM   4628 1HD1 LEU   289      41.210  57.850  64.110  1.00  0.00            
ATOM   4629 2HD1 LEU   289      40.810  58.930  62.750  1.00  0.00            
ATOM   4630 3HD1 LEU   289      40.220  57.260  62.760  1.00  0.00            
ATOM   4631  CD2 LEU   289      42.530  55.990  62.680  1.00  0.00            
ATOM   4632 1HD2 LEU   289      41.700  55.360  62.370  1.00  0.00            
ATOM   4633 2HD2 LEU   289      43.490  55.750  62.220  1.00  0.00            
ATOM   4634 3HD2 LEU   289      42.730  56.010  63.750  1.00  0.00            
ATOM   4635  C   LEU   289      43.100  58.570  58.620  1.00  0.00            
ATOM   4636  O   LEU   289      42.480  59.550  58.180  1.00  0.00            
ATOM   4637  N   ASP   290      43.380  57.550  57.820  1.00  0.00            
ATOM   4638  H   ASP   290      43.930  56.820  58.240  1.00  0.00            
ATOM   4639  CA  ASP   290      43.080  57.590  56.370  1.00  0.00            
ATOM   4640  HA  ASP   290      43.000  58.660  56.180  1.00  0.00            
ATOM   4641  CB  ASP   290      44.180  56.890  55.490  1.00  0.00            
ATOM   4642  HB2 ASP   290      43.990  57.100  54.440  1.00  0.00            
ATOM   4643  HB3 ASP   290      45.170  57.240  55.810  1.00  0.00            
ATOM   4644  CG  ASP   290      44.360  55.370  55.610  1.00  0.00            
ATOM   4645  OD1 ASP   290      45.430  54.950  55.050  1.00  0.00            
ATOM   4646  OD2 ASP   290      43.430  54.580  55.970  1.00  0.00            
ATOM   4647  C   ASP   290      41.570  57.170  56.140  1.00  0.00            
ATOM   4648  O   ASP   290      41.130  57.060  55.010  1.00  0.00            
ATOM   4649  N   GLY   291      40.790  56.920  57.230  1.00  0.00            
ATOM   4650  H   GLY   291      41.170  57.140  58.140  1.00  0.00            
ATOM   4651  CA  GLY   291      39.360  56.670  57.240  1.00  0.00            
ATOM   4652  HA2 GLY   291      38.790  57.580  57.050  1.00  0.00            
ATOM   4653  HA3 GLY   291      39.070  55.960  56.470  1.00  0.00            
ATOM   4654  C   GLY   291      38.940  56.010  58.610  1.00  0.00            
ATOM   4655  O   GLY   291      39.670  56.190  59.630  1.00  0.00            
ATOM   4656  N   LYS   292      37.970  55.060  58.720  1.00  0.00            
ATOM   4657  H   LYS   292      37.310  54.910  57.970  1.00  0.00            
ATOM   4658  CA  LYS   292      37.430  54.540  60.000  1.00  0.00            
ATOM   4659  HA  LYS   292      37.330  55.450  60.590  1.00  0.00            
ATOM   4660  CB  LYS   292      36.030  54.010  59.830  1.00  0.00            
ATOM   4661  HB2 LYS   292      35.760  53.780  60.860  1.00  0.00            
ATOM   4662  HB3 LYS   292      35.360  54.740  59.370  1.00  0.00            
ATOM   4663  CG  LYS   292      35.900  52.740  59.010  1.00  0.00            
ATOM   4664  HG2 LYS   292      36.310  52.960  58.020  1.00  0.00            
ATOM   4665  HG3 LYS   292      36.600  51.980  59.380  1.00  0.00            
ATOM   4666  CD  LYS   292      34.520  52.080  59.040  1.00  0.00            
ATOM   4667  HD2 LYS   292      34.690  51.060  58.710  1.00  0.00            
ATOM   4668  HD3 LYS   292      34.160  52.210  60.060  1.00  0.00            
ATOM   4669  CE  LYS   292      33.620  52.780  58.000  1.00  0.00            
ATOM   4670  HE2 LYS   292      33.530  53.820  58.320  1.00  0.00            
ATOM   4671  HE3 LYS   292      34.080  52.680  57.020  1.00  0.00            
ATOM   4672  NZ  LYS   292      32.270  52.110  58.010  1.00  0.00            
ATOM   4673  HZ1 LYS   292      31.710  52.250  58.850  1.00  0.00            
ATOM   4674  HZ2 LYS   292      31.720  52.500  57.260  1.00  0.00            
ATOM   4675  HZ3 LYS   292      32.250  51.120  57.820  1.00  0.00            
ATOM   4676  C   LYS   292      38.290  53.620  60.910  1.00  0.00            
ATOM   4677  O   LYS   292      38.830  52.580  60.430  1.00  0.00            
ATOM   4678  N   LEU   293      38.300  53.830  62.250  1.00  0.00            
ATOM   4679  H   LEU   293      37.830  54.650  62.610  1.00  0.00            
ATOM   4680  CA  LEU   293      39.190  53.110  63.240  1.00  0.00            
ATOM   4681  HA  LEU   293      40.210  53.180  62.870  1.00  0.00            
ATOM   4682  CB  LEU   293      39.060  53.930  64.550  1.00  0.00            
ATOM   4683  HB2 LEU   293      39.360  54.950  64.300  1.00  0.00            
ATOM   4684  HB3 LEU   293      38.010  53.880  64.820  1.00  0.00            
ATOM   4685  CG  LEU   293      39.860  53.480  65.770  1.00  0.00            
ATOM   4686  HG  LEU   293      39.510  52.540  66.200  1.00  0.00            
ATOM   4687  CD1 LEU   293      41.340  53.340  65.500  1.00  0.00            
ATOM   4688 1HD1 LEU   293      41.650  54.160  64.850  1.00  0.00            
ATOM   4689 2HD1 LEU   293      41.960  53.540  66.370  1.00  0.00            
ATOM   4690 3HD1 LEU   293      41.580  52.400  64.980  1.00  0.00            
ATOM   4691  CD2 LEU   293      39.540  54.570  66.720  1.00  0.00            
ATOM   4692 1HD2 LEU   293      40.330  54.570  67.470  1.00  0.00            
ATOM   4693 2HD2 LEU   293      39.750  55.500  66.190  1.00  0.00            
ATOM   4694 3HD2 LEU   293      38.560  54.560  67.200  1.00  0.00            
ATOM   4695  C   LEU   293      38.980  51.610  63.340  1.00  0.00            
ATOM   4696  O   LEU   293      39.890  50.920  63.770  1.00  0.00            
ATOM   4697  N   LYS   294      37.730  51.160  63.170  1.00  0.00            
ATOM   4698  H   LYS   294      37.000  51.770  62.830  1.00  0.00            
ATOM   4699  CA  LYS   294      37.310  49.740  63.070  1.00  0.00            
ATOM   4700  HA  LYS   294      37.770  49.240  63.920  1.00  0.00            
ATOM   4701  CB  LYS   294      35.820  49.590  63.330  1.00  0.00            
ATOM   4702  HB2 LYS   294      35.580  48.580  63.000  1.00  0.00            
ATOM   4703  HB3 LYS   294      35.660  49.750  64.400  1.00  0.00            
ATOM   4704  CG  LYS   294      34.930  50.470  62.450  1.00  0.00            
ATOM   4705  HG2 LYS   294      35.330  51.480  62.430  1.00  0.00            
ATOM   4706  HG3 LYS   294      34.820  50.110  61.430  1.00  0.00            
ATOM   4707  CD  LYS   294      33.510  50.560  62.890  1.00  0.00            
ATOM   4708  HD2 LYS   294      32.880  51.200  62.280  1.00  0.00            
ATOM   4709  HD3 LYS   294      33.040  49.590  62.740  1.00  0.00            
ATOM   4710  CE  LYS   294      33.350  50.840  64.440  1.00  0.00            
ATOM   4711  HE2 LYS   294      33.810  50.030  65.000  1.00  0.00            
ATOM   4712  HE3 LYS   294      33.960  51.740  64.490  1.00  0.00            
ATOM   4713  NZ  LYS   294      31.920  51.150  64.740  1.00  0.00            
ATOM   4714  HZ1 LYS   294      31.510  51.710  64.000  1.00  0.00            
ATOM   4715  HZ2 LYS   294      31.340  50.330  64.750  1.00  0.00            
ATOM   4716  HZ3 LYS   294      31.800  51.690  65.590  1.00  0.00            
ATOM   4717  C   LYS   294      37.770  48.950  61.910  1.00  0.00            
ATOM   4718  O   LYS   294      37.830  47.780  61.940  1.00  0.00            
ATOM   4719  N2  6FC   295      38.120  49.620  60.780  1.00  0.00            
ATOM   4720  H6  6FC   295      38.220  50.620  60.700  1.00  0.00            
ATOM   4721  C1  6FC   295      38.620  48.770  59.680  1.00  0.00            
ATOM   4722  C2  6FC   295      38.370  49.710  58.430  1.00  0.00            
ATOM   4723  S1  6FC   295      38.840  49.100  56.760  1.00  0.00            
ATOM   4724  C3  6FC   295      38.110  50.330  55.740  1.00  0.00            
ATOM   4725  C4  6FC   295      38.890  51.260  55.040  1.00  0.00            
ATOM   4726  C6  6FC   295      38.210  52.020  54.000  1.00  0.00            
ATOM   4727  N1  6FC   295      36.880  51.940  53.840  1.00  0.00            
ATOM   4728  C7  6FC   295      36.140  51.130  54.570  1.00  0.00            
ATOM   4729  C5  6FC   295      36.720  50.280  55.540  1.00  0.00            
ATOM   4730  H5  6FC   295      36.120  49.560  56.060  1.00  0.00            
ATOM   4731  C8  6FC   295      34.670  51.040  54.210  1.00  0.00            
ATOM   4732  F1  6FC   295      34.000  52.270  54.110  1.00  0.00            
ATOM   4733  F2  6FC   295      33.940  50.170  55.050  1.00  0.00            
ATOM   4734  F3  6FC   295      34.550  50.390  53.010  1.00  0.00            
ATOM   4735  C9  6FC   295      38.980  52.960  53.110  1.00  0.00            
ATOM   4736  F4  6FC   295      40.310  52.720  53.180  1.00  0.00            
ATOM   4737  F5  6FC   295      38.500  52.810  51.800  1.00  0.00            
ATOM   4738  F6  6FC   295      38.750  54.260  53.420  1.00  0.00            
ATOM   4739  H4  6FC   295      39.960  51.260  55.170  1.00  0.00            
ATOM   4740  H2  6FC   295      37.320  49.990  58.390  1.00  0.00            
ATOM   4741  H3  6FC   295      38.850  50.670  58.620  1.00  0.00            
ATOM   4742  H1  6FC   295      38.140  47.800  59.640  1.00  0.00            
ATOM   4743  C10 6FC   295      40.180  48.450  59.800  1.00  0.00            
ATOM   4744  O1  6FC   295      41.010  49.280  60.120  1.00  0.00            
ATOM   4745  N   GLU   296      40.600  47.220  59.340  1.00  0.00            
ATOM   4746  H   GLU   296      39.950  46.530  58.960  1.00  0.00            
ATOM   4747  CA  GLU   296      42.000  46.820  59.480  1.00  0.00            
ATOM   4748  HA  GLU   296      42.370  47.230  60.420  1.00  0.00            
ATOM   4749  CB  GLU   296      42.210  45.290  59.520  1.00  0.00            
ATOM   4750  HB2 GLU   296      41.340  44.810  59.980  1.00  0.00            
ATOM   4751  HB3 GLU   296      42.360  44.940  58.500  1.00  0.00            
ATOM   4752  CG  GLU   296      43.480  44.970  60.280  1.00  0.00            
ATOM   4753  HG2 GLU   296      44.320  45.300  59.670  1.00  0.00            
ATOM   4754  HG3 GLU   296      43.540  45.490  61.230  1.00  0.00            
ATOM   4755  CD  GLU   296      43.610  43.510  60.650  1.00  0.00            
ATOM   4756  OE1 GLU   296      43.660  42.610  59.840  1.00  0.00            
ATOM   4757  OE2 GLU   296      43.670  43.230  61.850  1.00  0.00            
ATOM   4758  C   GLU   296      42.890  47.500  58.420  1.00  0.00            
ATOM   4759  O   GLU   296      44.030  47.820  58.730  1.00  0.00            
ATOM   4760  N   ASP   297      42.390  47.840  57.260  1.00  0.00            
ATOM   4761  H   ASP   297      41.510  47.430  56.980  1.00  0.00            
ATOM   4762  CA  ASP   297      43.080  48.530  56.170  1.00  0.00            
ATOM   4763  HA  ASP   297      44.030  48.050  55.950  1.00  0.00            
ATOM   4764  CB  ASP   297      42.240  48.370  54.840  1.00  0.00            
ATOM   4765  HB2 ASP   297      41.580  47.530  55.020  1.00  0.00            
ATOM   4766  HB3 ASP   297      41.570  49.230  54.720  1.00  0.00            
ATOM   4767  CG  ASP   297      43.060  48.200  53.560  1.00  0.00            
ATOM   4768  OD1 ASP   297      44.180  48.790  53.290  1.00  0.00            
ATOM   4769  OD2 ASP   297      42.630  47.430  52.600  1.00  0.00            
ATOM   4770  C   ASP   297      43.440  49.950  56.370  1.00  0.00            
ATOM   4771  O   ASP   297      44.120  50.630  55.620  1.00  0.00            
ATOM   4772  N   THR   298      42.940  50.510  57.510  1.00  0.00            
ATOM   4773  H   THR   298      42.270  49.980  58.040  1.00  0.00            
ATOM   4774  CA  THR   298      43.150  51.870  58.010  1.00  0.00            
ATOM   4775  HA  THR   298      43.010  52.490  57.120  1.00  0.00            
ATOM   4776  CB  THR   298      42.100  52.230  59.130  1.00  0.00            
ATOM   4777  HB  THR   298      42.100  51.490  59.920  1.00  0.00            
ATOM   4778  CG2 THR   298      42.250  53.630  59.660  1.00  0.00            
ATOM   4779 1HG2 THR   298      42.330  54.300  58.810  1.00  0.00            
ATOM   4780 2HG2 THR   298      41.490  53.880  60.400  1.00  0.00            
ATOM   4781 3HG2 THR   298      43.190  53.770  60.190  1.00  0.00            
ATOM   4782  OG1 THR   298      40.840  52.260  58.570  1.00  0.00            
ATOM   4783  HG1 THR   298      40.190  52.450  59.250  1.00  0.00            
ATOM   4784  C   THR   298      44.620  52.110  58.530  1.00  0.00            
ATOM   4785  O   THR   298      45.290  51.200  58.910  1.00  0.00            
ATOM   4786  N   ASN   299      45.200  53.270  58.250  1.00  0.00            
ATOM   4787  H   ASN   299      44.550  53.860  57.760  1.00  0.00            
ATOM   4788  CA  ASN   299      46.550  53.770  58.600  1.00  0.00            
ATOM   4789  HA  ASN   299      46.940  53.230  59.460  1.00  0.00            
ATOM   4790  CB  ASN   299      47.500  53.630  57.420  1.00  0.00            
ATOM   4791  HB2 ASN   299      47.320  54.540  56.840  1.00  0.00            
ATOM   4792  HB3 ASN   299      48.510  53.620  57.820  1.00  0.00            
ATOM   4793  CG  ASN   299      47.430  52.340  56.600  1.00  0.00            
ATOM   4794  OD1 ASN   299      48.090  51.350  56.800  1.00  0.00            
ATOM   4795  ND2 ASN   299      46.540  52.380  55.640  1.00  0.00            
ATOM   4796 1HD2 ASN   299      46.560  51.630  54.970  1.00  0.00            
ATOM   4797 2HD2 ASN   299      46.050  53.250  55.470  1.00  0.00            
ATOM   4798  C   ASN   299      46.500  55.250  59.100  1.00  0.00            
ATOM   4799  O   ASN   299      45.400  55.780  59.240  1.00  0.00            
ATOM   4800  N   LEU   300      47.680  55.840  59.370  1.00  0.00            
ATOM   4801  H   LEU   300      48.530  55.340  59.130  1.00  0.00            
ATOM   4802  CA  LEU   300      47.700  57.280  59.540  1.00  0.00            
ATOM   4803  HA  LEU   300      46.930  57.620  60.240  1.00  0.00            
ATOM   4804  CB  LEU   300      49.050  57.630  60.250  1.00  0.00            
ATOM   4805  HB2 LEU   300      49.850  57.350  59.550  1.00  0.00            
ATOM   4806  HB3 LEU   300      49.120  58.720  60.210  1.00  0.00            
ATOM   4807  CG  LEU   300      49.460  57.040  61.560  1.00  0.00            
ATOM   4808  HG  LEU   300      49.750  56.020  61.330  1.00  0.00            
ATOM   4809  CD1 LEU   300      50.700  57.710  62.230  1.00  0.00            
ATOM   4810 1HD1 LEU   300      50.810  57.180  63.180  1.00  0.00            
ATOM   4811 2HD1 LEU   300      51.600  57.490  61.660  1.00  0.00            
ATOM   4812 3HD1 LEU   300      50.470  58.770  62.330  1.00  0.00            
ATOM   4813  CD2 LEU   300      48.370  57.150  62.600  1.00  0.00            
ATOM   4814 1HD2 LEU   300      48.050  58.190  62.640  1.00  0.00            
ATOM   4815 2HD2 LEU   300      47.520  56.590  62.210  1.00  0.00            
ATOM   4816 3HD2 LEU   300      48.670  56.810  63.590  1.00  0.00            
ATOM   4817  C   LEU   300      47.420  58.130  58.280  1.00  0.00            
ATOM   4818  O   LEU   300      47.830  57.830  57.170  1.00  0.00            
ATOM   4819  N   ALA   301      46.850  59.300  58.530  1.00  0.00            
ATOM   4820  H   ALA   301      46.700  59.580  59.490  1.00  0.00            
ATOM   4821  CA  ALA   301      46.620  60.390  57.590  1.00  0.00            
ATOM   4822  HA  ALA   301      45.910  59.970  56.860  1.00  0.00            
ATOM   4823  CB  ALA   301      45.950  61.640  58.290  1.00  0.00            
ATOM   4824  HB1 ALA   301      46.170  62.520  57.700  1.00  0.00            
ATOM   4825  HB2 ALA   301      44.870  61.530  58.250  1.00  0.00            
ATOM   4826  HB3 ALA   301      46.440  61.820  59.250  1.00  0.00            
ATOM   4827  C   ALA   301      47.900  60.970  56.940  1.00  0.00            
ATOM   4828  O   ALA   301      48.970  60.930  57.560  1.00  0.00            
ATOM   4829  N   SER   302      47.830  61.410  55.690  1.00  0.00            
ATOM   4830  H   SER   302      46.950  61.290  55.210  1.00  0.00            
ATOM   4831  CA  SER   302      48.920  62.200  55.050  1.00  0.00            
ATOM   4832  HA  SER   302      49.880  61.930  55.490  1.00  0.00            
ATOM   4833  CB  SER   302      48.970  61.830  53.560  1.00  0.00            
ATOM   4834  HB2 SER   302      48.090  62.170  53.020  1.00  0.00            
ATOM   4835  HB3 SER   302      49.850  62.350  53.200  1.00  0.00            
ATOM   4836  OG  SER   302      49.090  60.390  53.140  1.00  0.00            
ATOM   4837  HG  SER   302      48.290  59.890  53.320  1.00  0.00            
ATOM   4838  C   SER   302      48.650  63.730  55.210  1.00  0.00            
ATOM   4839  O   SER   302      47.490  64.160  55.190  1.00  0.00            
ATOM   4840  N   SER   303      49.710  64.500  55.150  1.00  0.00            
ATOM   4841  H   SER   303      50.600  64.030  55.240  1.00  0.00            
ATOM   4842  CA  SER   303      49.620  65.980  55.330  1.00  0.00            
ATOM   4843  HA  SER   303      49.370  66.150  56.380  1.00  0.00            
ATOM   4844  CB  SER   303      50.940  66.630  55.060  1.00  0.00            
ATOM   4845  HB2 SER   303      51.290  66.560  54.030  1.00  0.00            
ATOM   4846  HB3 SER   303      50.860  67.680  55.350  1.00  0.00            
ATOM   4847  OG  SER   303      52.030  66.120  55.740  1.00  0.00            
ATOM   4848  HG  SER   303      52.320  66.740  56.420  1.00  0.00            
ATOM   4849  C   SER   303      48.660  66.660  54.410  1.00  0.00            
ATOM   4850  O   SER   303      48.820  66.500  53.160  1.00  0.00            
ATOM   4851  N   THR   304      47.670  67.380  54.920  1.00  0.00            
ATOM   4852  H   THR   304      47.600  67.530  55.920  1.00  0.00            
ATOM   4853  CA  THR   304      46.900  68.280  54.000  1.00  0.00            
ATOM   4854  HA  THR   304      46.530  67.700  53.160  1.00  0.00            
ATOM   4855  CB  THR   304      45.500  68.760  54.620  1.00  0.00            
ATOM   4856  HB  THR   304      45.690  69.630  55.250  1.00  0.00            
ATOM   4857  CG2 THR   304      44.510  69.160  53.530  1.00  0.00            
ATOM   4858 1HG2 THR   304      44.330  68.310  52.880  1.00  0.00            
ATOM   4859 2HG2 THR   304      43.570  69.520  53.930  1.00  0.00            
ATOM   4860 3HG2 THR   304      44.960  69.940  52.920  1.00  0.00            
ATOM   4861  OG1 THR   304      44.920  67.770  55.480  1.00  0.00            
ATOM   4862  HG1 THR   304      44.620  67.010  54.980  1.00  0.00            
ATOM   4863  C   THR   304      47.740  69.560  53.610  1.00  0.00            
ATOM   4864  O   THR   304      47.820  70.510  54.360  1.00  0.00            
ATOM   4865  N   LEU   305      48.340  69.510  52.430  1.00  0.00            
ATOM   4866  H   LEU   305      48.380  68.660  51.890  1.00  0.00            
ATOM   4867  CA  LEU   305      49.030  70.650  51.870  1.00  0.00            
ATOM   4868  HA  LEU   305      49.420  71.190  52.730  1.00  0.00            
ATOM   4869  CB  LEU   305      49.990  70.160  50.790  1.00  0.00            
ATOM   4870  HB2 LEU   305      49.500  69.540  50.030  1.00  0.00            
ATOM   4871  HB3 LEU   305      50.400  70.990  50.200  1.00  0.00            
ATOM   4872  CG  LEU   305      51.230  69.450  51.350  1.00  0.00            
ATOM   4873  HG  LEU   305      51.000  68.900  52.260  1.00  0.00            
ATOM   4874  CD1 LEU   305      51.800  68.310  50.440  1.00  0.00            
ATOM   4875 1HD1 LEU   305      50.930  67.750  50.110  1.00  0.00            
ATOM   4876 2HD1 LEU   305      52.310  68.830  49.620  1.00  0.00            
ATOM   4877 3HD1 LEU   305      52.540  67.690  50.950  1.00  0.00            
ATOM   4878  CD2 LEU   305      52.400  70.370  51.640  1.00  0.00            
ATOM   4879 1HD2 LEU   305      53.090  69.980  52.390  1.00  0.00            
ATOM   4880 2HD2 LEU   305      52.950  70.760  50.780  1.00  0.00            
ATOM   4881 3HD2 LEU   305      51.940  71.280  52.000  1.00  0.00            
ATOM   4882  C   LEU   305      47.840  71.500  51.210  1.00  0.00            
ATOM   4883  O   LEU   305      47.010  70.850  50.520  1.00  0.00            
ATOM   4884  N   LEU   306      47.900  72.810  51.440  1.00  0.00            
ATOM   4885  H   LEU   306      48.720  73.220  51.860  1.00  0.00            
ATOM   4886  CA  LEU   306      46.900  73.730  50.880  1.00  0.00            
ATOM   4887  HA  LEU   306      45.880  73.330  50.940  1.00  0.00            
ATOM   4888  CB  LEU   306      46.930  75.010  51.670  1.00  0.00            
ATOM   4889  HB2 LEU   306      47.950  75.400  51.640  1.00  0.00            
ATOM   4890  HB3 LEU   306      46.290  75.760  51.210  1.00  0.00            
ATOM   4891  CG  LEU   306      46.420  75.010  53.130  1.00  0.00            
ATOM   4892  HG  LEU   306      45.390  74.650  53.100  1.00  0.00            
ATOM   4893  CD1 LEU   306      47.150  74.170  54.170  1.00  0.00            
ATOM   4894 1HD1 LEU   306      48.220  74.390  54.200  1.00  0.00            
ATOM   4895 2HD1 LEU   306      46.820  74.540  55.140  1.00  0.00            
ATOM   4896 3HD1 LEU   306      46.840  73.140  54.020  1.00  0.00            
ATOM   4897  CD2 LEU   306      46.520  76.520  53.560  1.00  0.00            
ATOM   4898 1HD2 LEU   306      46.300  76.610  54.620  1.00  0.00            
ATOM   4899 2HD2 LEU   306      47.560  76.840  53.500  1.00  0.00            
ATOM   4900 3HD2 LEU   306      45.870  77.150  52.960  1.00  0.00            
ATOM   4901  C   LEU   306      47.110  73.980  49.380  1.00  0.00            
ATOM   4902  O   LEU   306      47.210  75.120  48.940  1.00  0.00            
ATOM   4903  N   ARG   307      47.220  72.890  48.640  1.00  0.00            
ATOM   4904  H   ARG   307      46.980  72.020  49.090  1.00  0.00            
ATOM   4905  CA  ARG   307      47.680  72.860  47.210  1.00  0.00            
ATOM   4906  HA  ARG   307      48.760  72.920  47.250  1.00  0.00            
ATOM   4907  CB  ARG   307      47.350  71.520  46.540  1.00  0.00            
ATOM   4908  HB2 ARG   307      46.270  71.360  46.560  1.00  0.00            
ATOM   4909  HB3 ARG   307      47.670  71.650  45.510  1.00  0.00            
ATOM   4910  CG  ARG   307      48.050  70.430  47.260  1.00  0.00            
ATOM   4911  HG2 ARG   307      49.070  70.640  47.580  1.00  0.00            
ATOM   4912  HG3 ARG   307      47.460  70.200  48.140  1.00  0.00            
ATOM   4913  CD  ARG   307      48.030  69.140  46.440  1.00  0.00            
ATOM   4914  HD2 ARG   307      48.520  69.400  45.500  1.00  0.00            
ATOM   4915  HD3 ARG   307      48.780  68.430  46.770  1.00  0.00            
ATOM   4916  NE  ARG   307      46.690  68.590  46.290  1.00  0.00            
ATOM   4917  HE  ARG   307      46.010  69.190  46.730  1.00  0.00            
ATOM   4918  CZ  ARG   307      46.340  67.440  45.760  1.00  0.00            
ATOM   4919  NH1 ARG   307      47.130  66.660  45.110  1.00  0.00            
ATOM   4920 1HH1 ARG   307      48.110  66.840  44.970  1.00  0.00            
ATOM   4921 2HH1 ARG   307      46.770  65.770  44.800  1.00  0.00            
ATOM   4922  NH2 ARG   307      45.140  66.960  46.060  1.00  0.00            
ATOM   4923 1HH2 ARG   307      44.650  67.560  46.700  1.00  0.00            
ATOM   4924 2HH2 ARG   307      44.940  65.970  45.950  1.00  0.00            
ATOM   4925  C   ARG   307      47.270  74.050  46.360  1.00  0.00            
ATOM   4926  O   ARG   307      46.100  74.230  46.100  1.00  0.00            
ATOM   4927  N   GLU   308      48.300  74.710  45.850  1.00  0.00            
ATOM   4928  H   GLU   308      49.240  74.550  46.170  1.00  0.00            
ATOM   4929  CA  GLU   308      48.170  75.690  44.790  1.00  0.00            
ATOM   4930  HA  GLU   308      49.090  76.250  44.930  1.00  0.00            
ATOM   4931  CB  GLU   308      48.280  75.150  43.310  1.00  0.00            
ATOM   4932  HB2 GLU   308      47.320  74.780  42.940  1.00  0.00            
ATOM   4933  HB3 GLU   308      48.630  75.970  42.680  1.00  0.00            
ATOM   4934  CG  GLU   308      49.260  74.030  43.050  1.00  0.00            
ATOM   4935  HG2 GLU   308      49.000  73.140  43.630  1.00  0.00            
ATOM   4936  HG3 GLU   308      49.290  73.930  41.960  1.00  0.00            
ATOM   4937  CD  GLU   308      50.720  74.440  43.380  1.00  0.00            
ATOM   4938  OE1 GLU   308      51.230  75.320  42.740  1.00  0.00            
ATOM   4939  OE2 GLU   308      51.220  74.020  44.460  1.00  0.00            
ATOM   4940  C   GLU   308      47.080  76.770  44.990  1.00  0.00            
ATOM   4941  O   GLU   308      46.290  77.080  44.100  1.00  0.00            
ATOM   4942  N   GLY   309      47.130  77.390  46.180  1.00  0.00            
ATOM   4943  H   GLY   309      47.880  77.110  46.800  1.00  0.00            
ATOM   4944  CA  GLY   309      46.090  78.390  46.550  1.00  0.00            
ATOM   4945  HA2 GLY   309      46.460  78.910  47.430  1.00  0.00            
ATOM   4946  HA3 GLY   309      45.960  79.140  45.770  1.00  0.00            
ATOM   4947  C   GLY   309      44.760  77.820  47.010  1.00  0.00            
ATOM   4948  O   GLY   309      43.760  78.590  47.150  1.00  0.00            
ATOM   4949  N   ALA   310      44.610  76.490  47.220  1.00  0.00            
ATOM   4950  H   ALA   310      45.430  75.910  47.230  1.00  0.00            
ATOM   4951  CA  ALA   310      43.390  75.840  47.750  1.00  0.00            
ATOM   4952  HA  ALA   310      42.700  76.070  46.940  1.00  0.00            
ATOM   4953  CB  ALA   310      43.280  74.300  47.740  1.00  0.00            
ATOM   4954  HB1 ALA   310      43.930  73.780  48.440  1.00  0.00            
ATOM   4955  HB2 ALA   310      42.250  73.960  47.820  1.00  0.00            
ATOM   4956  HB3 ALA   310      43.500  73.940  46.730  1.00  0.00            
ATOM   4957  C   ALA   310      42.920  76.370  49.130  1.00  0.00            
ATOM   4958  O   ALA   310      43.730  76.560  50.060  1.00  0.00            
ATOM   4959  N   ASN   311      41.680  76.680  49.300  1.00  0.00            
ATOM   4960  H   ASN   311      41.060  76.430  48.540  1.00  0.00            
ATOM   4961  CA  ASN   311      41.050  77.180  50.510  1.00  0.00            
ATOM   4962  HA  ASN   311      41.710  77.940  50.920  1.00  0.00            
ATOM   4963  CB  ASN   311      39.760  77.860  49.960  1.00  0.00            
ATOM   4964  HB2 ASN   311      39.960  78.770  49.380  1.00  0.00            
ATOM   4965  HB3 ASN   311      39.220  77.150  49.340  1.00  0.00            
ATOM   4966  CG  ASN   311      38.760  78.280  51.090  1.00  0.00            
ATOM   4967  OD1 ASN   311      39.080  78.260  52.250  1.00  0.00            
ATOM   4968  ND2 ASN   311      37.550  78.530  50.760  1.00  0.00            
ATOM   4969 1HD2 ASN   311      36.910  78.850  51.480  1.00  0.00            
ATOM   4970 2HD2 ASN   311      37.260  78.680  49.810  1.00  0.00            
ATOM   4971  C   ASN   311      40.850  76.070  51.580  1.00  0.00            
ATOM   4972  O   ASN   311      40.280  75.050  51.250  1.00  0.00            
ATOM   4973  N   ARG   312      41.310  76.310  52.800  1.00  0.00            
ATOM   4974  H   ARG   312      41.740  77.190  53.000  1.00  0.00            
ATOM   4975  CA  ARG   312      41.190  75.470  54.000  1.00  0.00            
ATOM   4976  HA  ARG   312      41.850  74.610  53.870  1.00  0.00            
ATOM   4977  CB  ARG   312      41.900  76.280  55.140  1.00  0.00            
ATOM   4978  HB2 ARG   312      42.110  75.630  56.000  1.00  0.00            
ATOM   4979  HB3 ARG   312      42.910  76.510  54.800  1.00  0.00            
ATOM   4980  CG  ARG   312      41.110  77.500  55.680  1.00  0.00            
ATOM   4981  HG2 ARG   312      40.790  78.010  54.760  1.00  0.00            
ATOM   4982  HG3 ARG   312      40.190  77.130  56.120  1.00  0.00            
ATOM   4983  CD  ARG   312      41.860  78.390  56.650  1.00  0.00            
ATOM   4984  HD2 ARG   312      42.560  79.080  56.190  1.00  0.00            
ATOM   4985  HD3 ARG   312      41.160  79.110  57.070  1.00  0.00            
ATOM   4986  NE  ARG   312      42.780  77.710  57.630  1.00  0.00            
ATOM   4987  HE  ARG   312      43.770  77.890  57.530  1.00  0.00            
ATOM   4988  CZ  ARG   312      42.360  77.080  58.740  1.00  0.00            
ATOM   4989  NH1 ARG   312      41.110  76.860  59.030  1.00  0.00            
ATOM   4990 1HH1 ARG   312      40.420  77.310  58.450  1.00  0.00            
ATOM   4991 2HH1 ARG   312      40.960  76.470  59.950  1.00  0.00            
ATOM   4992  NH2 ARG   312      43.180  76.620  59.630  1.00  0.00            
ATOM   4993 1HH2 ARG   312      44.130  76.500  59.320  1.00  0.00            
ATOM   4994 2HH2 ARG   312      42.880  76.280  60.530  1.00  0.00            
ATOM   4995  C   ARG   312      39.780  74.950  54.240  1.00  0.00            
ATOM   4996  O   ARG   312      39.630  73.760  54.450  1.00  0.00            
ATOM   4997  N   GLU   313      38.730  75.810  54.000  1.00  0.00            
ATOM   4998  H   GLU   313      38.990  76.720  53.650  1.00  0.00            
ATOM   4999  CA  GLU   313      37.340  75.490  54.250  1.00  0.00            
ATOM   5000  HA  GLU   313      37.220  75.030  55.220  1.00  0.00            
ATOM   5001  CB  GLU   313      36.560  76.850  54.140  1.00  0.00            
ATOM   5002  HB2 GLU   313      36.710  77.310  53.160  1.00  0.00            
ATOM   5003  HB3 GLU   313      35.510  76.560  54.260  1.00  0.00            
ATOM   5004  CG  GLU   313      36.880  77.850  55.270  1.00  0.00            
ATOM   5005  HG2 GLU   313      36.540  77.380  56.200  1.00  0.00            
ATOM   5006  HG3 GLU   313      37.950  78.030  55.340  1.00  0.00            
ATOM   5007  CD  GLU   313      35.990  79.100  55.050  1.00  0.00            
ATOM   5008  OE1 GLU   313      36.050  79.690  53.940  1.00  0.00            
ATOM   5009  OE2 GLU   313      35.280  79.530  56.010  1.00  0.00            
ATOM   5010  C   GLU   313      36.830  74.450  53.200  1.00  0.00            
ATOM   5011  O   GLU   313      36.040  73.550  53.520  1.00  0.00            
ATOM   5012  N   ILE   314      37.410  74.500  52.000  1.00  0.00            
ATOM   5013  H   ILE   314      38.180  75.130  51.860  1.00  0.00            
ATOM   5014  CA  ILE   314      37.170  73.420  50.920  1.00  0.00            
ATOM   5015  HA  ILE   314      36.110  73.190  51.050  1.00  0.00            
ATOM   5016  CB  ILE   314      37.520  73.930  49.490  1.00  0.00            
ATOM   5017  HB  ILE   314      38.520  74.360  49.480  1.00  0.00            
ATOM   5018  CG2 ILE   314      37.400  72.860  48.380  1.00  0.00            
ATOM   5019 1HG2 ILE   314      36.440  72.360  48.460  1.00  0.00            
ATOM   5020 2HG2 ILE   314      37.460  73.340  47.410  1.00  0.00            
ATOM   5021 3HG2 ILE   314      38.200  72.120  48.430  1.00  0.00            
ATOM   5022  CG1 ILE   314      36.600  75.170  49.250  1.00  0.00            
ATOM   5023 2HG1 ILE   314      36.700  75.860  50.090  1.00  0.00            
ATOM   5024 3HG1 ILE   314      37.000  75.750  48.420  1.00  0.00            
ATOM   5025  CD1 ILE   314      35.120  74.850  49.070  1.00  0.00            
ATOM   5026 1HD1 ILE   314      34.660  74.530  50.000  1.00  0.00            
ATOM   5027 2HD1 ILE   314      34.650  75.800  48.820  1.00  0.00            
ATOM   5028 3HD1 ILE   314      35.030  74.120  48.270  1.00  0.00            
ATOM   5029  C   ILE   314      37.990  72.130  51.290  1.00  0.00            
ATOM   5030  O   ILE   314      37.640  71.070  50.770  1.00  0.00            
ATOM   5031  N   LEU   315      39.110  72.180  52.030  1.00  0.00            
ATOM   5032  H   LEU   315      39.450  73.100  52.260  1.00  0.00            
ATOM   5033  CA  LEU   315      39.860  70.990  52.490  1.00  0.00            
ATOM   5034  HA  LEU   315      39.760  70.230  51.710  1.00  0.00            
ATOM   5035  CB  LEU   315      41.290  71.340  52.670  1.00  0.00            
ATOM   5036  HB2 LEU   315      41.330  72.120  53.420  1.00  0.00            
ATOM   5037  HB3 LEU   315      41.830  70.410  52.860  1.00  0.00            
ATOM   5038  CG  LEU   315      41.980  71.900  51.380  1.00  0.00            
ATOM   5039  HG  LEU   315      41.340  72.710  51.040  1.00  0.00            
ATOM   5040  CD1 LEU   315      43.330  72.650  51.580  1.00  0.00            
ATOM   5041 1HD1 LEU   315      44.020  71.810  51.650  1.00  0.00            
ATOM   5042 2HD1 LEU   315      43.570  73.300  50.740  1.00  0.00            
ATOM   5043 3HD1 LEU   315      43.380  73.210  52.510  1.00  0.00            
ATOM   5044  CD2 LEU   315      42.200  70.910  50.220  1.00  0.00            
ATOM   5045 1HD2 LEU   315      42.640  70.000  50.620  1.00  0.00            
ATOM   5046 2HD2 LEU   315      41.260  70.640  49.730  1.00  0.00            
ATOM   5047 3HD2 LEU   315      42.840  71.320  49.440  1.00  0.00            
ATOM   5048  C   LEU   315      39.220  70.400  53.790  1.00  0.00            
ATOM   5049  O   LEU   315      39.460  69.240  54.070  1.00  0.00            
ATOM   5050  N   GLY   316      38.360  71.150  54.490  1.00  0.00            
ATOM   5051  H   GLY   316      38.550  72.130  54.380  1.00  0.00            
ATOM   5052  CA  GLY   316      37.560  70.690  55.690  1.00  0.00            
ATOM   5053  HA2 GLY   316      37.000  71.570  56.000  1.00  0.00            
ATOM   5054  HA3 GLY   316      36.800  69.940  55.510  1.00  0.00            
ATOM   5055  C   GLY   316      38.280  70.350  57.020  1.00  0.00            
ATOM   5056  O   GLY   316      37.680  70.660  58.090  1.00  0.00            
ATOM   5057  N   ILE   317      39.430  69.800  56.900  1.00  0.00            
ATOM   5058  H   ILE   317      39.720  69.640  55.940  1.00  0.00            
ATOM   5059  CA  ILE   317      40.390  69.550  57.990  1.00  0.00            
ATOM   5060  HA  ILE   317      40.230  70.340  58.720  1.00  0.00            
ATOM   5061  CB  ILE   317      40.060  68.180  58.590  1.00  0.00
[truncated: 126,412 more chars]
