# Supplementary material for: Distinct activation mechanisms of β-arrestin-1 revealed by 19F NMR spectroscopy
Source: Nat Commun. 2023 Nov 29;14:7865. doi: 10.1038/s41467-023-43694-1 (PMC10686989; doi:10.1038/s41467-023-43694-1)
Supplement: Supplementary file 3 — Supplementary Data 1 [file 41467_2023_43694_MOESM3_ESM.zip › Supplementary-Data-1/Input-output-files/L71CF_output#1.pdb]

REMARK    GENERATED BY TRJCONV
TITLE     a
REMARK    THIS IS A SIMULATION BOX
CRYST1   81.627  118.614   97.566  90.00  90.00  90.00 P 1           1
MODEL        1
ATOM      1  N   MET     1      45.600 114.140  45.040  1.00  0.00            
ATOM      2  H1  MET     1      44.660 114.250  44.700  1.00  0.00            
ATOM      3  H2  MET     1      45.820 113.160  45.140  1.00  0.00            
ATOM      4  H3  MET     1      46.150 114.630  44.350  1.00  0.00            
ATOM      5  CA  MET     1      45.820 114.950  46.260  1.00  0.00            
ATOM      6  HA  MET     1      45.250 114.540  47.090  1.00  0.00            
ATOM      7  CB  MET     1      47.270 114.780  46.760  1.00  0.00            
ATOM      8  HB2 MET     1      47.480 113.840  47.270  1.00  0.00            
ATOM      9  HB3 MET     1      47.860 114.950  45.860  1.00  0.00            
ATOM     10  CG  MET     1      47.760 115.730  47.830  1.00  0.00            
ATOM     11  HG2 MET     1      48.840 115.630  47.910  1.00  0.00            
ATOM     12  HG3 MET     1      47.540 116.720  47.440  1.00  0.00            
ATOM     13  SD  MET     1      46.920 115.590  49.440  1.00  0.00            
ATOM     14  CE  MET     1      47.530 117.050  50.340  1.00  0.00            
ATOM     15  HE1 MET     1      47.250 117.900  49.710  1.00  0.00            
ATOM     16  HE2 MET     1      46.970 117.140  51.280  1.00  0.00            
ATOM     17  HE3 MET     1      48.610 117.010  50.470  1.00  0.00            
ATOM     18  C   MET     1      45.360 116.390  46.160  1.00  0.00            
ATOM     19  O   MET     1      45.700 117.070  45.180  1.00  0.00            
ATOM     20  N   GLY     2      44.750 116.950  47.200  1.00  0.00            
ATOM     21  H   GLY     2      44.560 116.380  48.010  1.00  0.00            
ATOM     22  CA  GLY     2      44.380 118.420  47.140  1.00  0.00            
ATOM     23  HA2 GLY     2      44.000 118.700  48.130  1.00  0.00            
ATOM     24  HA3 GLY     2      45.290 118.980  46.960  1.00  0.00            
ATOM     25  C   GLY     2      43.350 118.950  46.190  1.00  0.00            
ATOM     26  O   GLY     2      42.150 118.600  46.250  1.00  0.00            
ATOM     27  N   ASP     3      43.860 119.720  45.160  1.00  0.00            
ATOM     28  H   ASP     3      44.860 119.840  45.090  1.00  0.00            
ATOM     29  CA  ASP     3      42.990 120.290  44.090  1.00  0.00            
ATOM     30  HA  ASP     3      42.060 119.730  44.050  1.00  0.00            
ATOM     31  CB  ASP     3      42.590 121.680  44.600  1.00  0.00            
ATOM     32  HB2 ASP     3      41.670 122.040  44.140  1.00  0.00            
ATOM     33  HB3 ASP     3      42.360 121.630  45.660  1.00  0.00            
ATOM     34  CG  ASP     3      43.630 122.730  44.480  1.00  0.00            
ATOM     35  OD1 ASP     3      44.830 122.440  44.730  1.00  0.00            
ATOM     36  OD2 ASP     3      43.310 123.810  44.000  1.00  0.00            
ATOM     37  C   ASP     3      43.670 120.440  42.690  1.00  0.00            
ATOM     38  O   ASP     3      42.900 120.730  41.720  1.00  0.00            
ATOM     39  N   LYS     4      44.980 120.360  42.490  1.00  0.00            
ATOM     40  H   LYS     4      45.610 119.970  43.180  1.00  0.00            
ATOM     41  CA  LYS     4      45.630 120.550  41.130  1.00  0.00            
ATOM     42  HA  LYS     4      44.990 121.180  40.520  1.00  0.00            
ATOM     43  CB  LYS     4      47.040 121.190  41.270  1.00  0.00            
ATOM     44  HB2 LYS     4      47.680 120.510  41.820  1.00  0.00            
ATOM     45  HB3 LYS     4      47.300 121.330  40.220  1.00  0.00            
ATOM     46  CG  LYS     4      47.220 122.540  41.960  1.00  0.00            
ATOM     47  HG2 LYS     4      47.230 122.490  43.050  1.00  0.00            
ATOM     48  HG3 LYS     4      48.230 122.890  41.750  1.00  0.00            
ATOM     49  CD  LYS     4      46.250 123.670  41.500  1.00  0.00            
ATOM     50  HD2 LYS     4      46.210 123.890  40.430  1.00  0.00            
ATOM     51  HD3 LYS     4      45.260 123.330  41.800  1.00  0.00            
ATOM     52  CE  LYS     4      46.440 124.880  42.280  1.00  0.00            
ATOM     53  HE2 LYS     4      47.480 125.210  42.290  1.00  0.00            
ATOM     54  HE3 LYS     4      45.880 125.590  41.680  1.00  0.00            
ATOM     55  NZ  LYS     4      45.990 124.770  43.700  1.00  0.00            
ATOM     56  HZ1 LYS     4      45.080 124.350  43.840  1.00  0.00            
ATOM     57  HZ2 LYS     4      46.700 124.330  44.270  1.00  0.00            
ATOM     58  HZ3 LYS     4      45.880 125.690  44.110  1.00  0.00            
ATOM     59  C   LYS     4      45.690 119.230  40.300  1.00  0.00            
ATOM     60  O   LYS     4      45.900 118.210  40.940  1.00  0.00            
ATOM     61  N   GLY     5      45.430 119.330  39.000  1.00  0.00            
ATOM     62  H   GLY     5      45.230 120.190  38.520  1.00  0.00            
ATOM     63  CA  GLY     5      45.540 118.190  38.010  1.00  0.00            
ATOM     64  HA2 GLY     5      45.020 117.390  38.520  1.00  0.00            
ATOM     65  HA3 GLY     5      45.040 118.470  37.080  1.00  0.00            
ATOM     66  C   GLY     5      46.970 117.590  37.770  1.00  0.00            
ATOM     67  O   GLY     5      47.940 117.910  38.380  1.00  0.00            
ATOM     68  N   THR     6      46.970 116.590  36.870  1.00  0.00            
ATOM     69  H   THR     6      46.040 116.340  36.560  1.00  0.00            
ATOM     70  CA  THR     6      48.160 115.920  36.410  1.00  0.00            
ATOM     71  HA  THR     6      48.880 115.800  37.220  1.00  0.00            
ATOM     72  CB  THR     6      47.750 114.540  35.810  1.00  0.00            
ATOM     73  HB  THR     6      46.920 114.570  35.100  1.00  0.00            
ATOM     74  CG2 THR     6      48.930 113.680  35.320  1.00  0.00            
ATOM     75 1HG2 THR     6      49.230 113.960  34.310  1.00  0.00            
ATOM     76 2HG2 THR     6      49.790 113.670  36.000  1.00  0.00            
ATOM     77 3HG2 THR     6      48.620 112.630  35.350  1.00  0.00            
ATOM     78  OG1 THR     6      47.310 113.830  36.940  1.00  0.00            
ATOM     79  HG1 THR     6      47.990 113.890  37.600  1.00  0.00            
ATOM     80  C   THR     6      48.800 116.640  35.210  1.00  0.00            
ATOM     81  O   THR     6      48.060 117.040  34.260  1.00  0.00            
ATOM     82  N   ARG     7      50.160 116.770  35.200  1.00  0.00            
ATOM     83  H   ARG     7      50.690 116.500  36.020  1.00  0.00            
ATOM     84  CA  ARG     7      50.870 117.410  34.140  1.00  0.00            
ATOM     85  HA  ARG     7      50.430 118.370  33.860  1.00  0.00            
ATOM     86  CB  ARG     7      52.340 117.560  34.600  1.00  0.00            
ATOM     87  HB2 ARG     7      52.330 117.970  35.610  1.00  0.00            
ATOM     88  HB3 ARG     7      52.680 116.530  34.740  1.00  0.00            
ATOM     89  CG  ARG     7      53.220 118.430  33.660  1.00  0.00            
ATOM     90  HG2 ARG     7      53.050 118.150  32.620  1.00  0.00            
ATOM     91  HG3 ARG     7      53.040 119.500  33.790  1.00  0.00            
ATOM     92  CD  ARG     7      54.690 118.230  34.030  1.00  0.00            
ATOM     93  HD2 ARG     7      55.150 119.070  33.510  1.00  0.00            
ATOM     94  HD3 ARG     7      54.820 118.400  35.100  1.00  0.00            
ATOM     95  NE  ARG     7      55.200 116.920  33.650  1.00  0.00            
ATOM     96  HE  ARG     7      54.500 116.210  33.480  1.00  0.00            
ATOM     97  CZ  ARG     7      56.450 116.570  34.010  1.00  0.00            
ATOM     98  NH1 ARG     7      56.720 115.270  34.160  1.00  0.00            
ATOM     99 1HH1 ARG     7      55.980 114.590  34.070  1.00  0.00            
ATOM    100 2HH1 ARG     7      57.660 115.150  34.490  1.00  0.00            
ATOM    101  NH2 ARG     7      57.390 117.410  34.390  1.00  0.00            
ATOM    102 1HH2 ARG     7      57.250 118.400  34.290  1.00  0.00            
ATOM    103 2HH2 ARG     7      58.220 117.090  34.880  1.00  0.00            
ATOM    104  C   ARG     7      50.850 116.580  32.870  1.00  0.00            
ATOM    105  O   ARG     7      51.360 115.490  32.780  1.00  0.00            
ATOM    106  N   VAL     8      50.310 117.160  31.760  1.00  0.00            
ATOM    107  H   VAL     8      49.880 118.050  31.930  1.00  0.00            
ATOM    108  CA  VAL     8      50.420 116.680  30.350  1.00  0.00            
ATOM    109  HA  VAL     8      50.970 115.750  30.430  1.00  0.00            
ATOM    110  CB  VAL     8      49.080 116.350  29.710  1.00  0.00            
ATOM    111  HB  VAL     8      48.390 117.200  29.670  1.00  0.00            
ATOM    112  CG1 VAL     8      49.060 116.040  28.230  1.00  0.00            
ATOM    113 1HG1 VAL     8      49.480 116.860  27.650  1.00  0.00            
ATOM    114 2HG1 VAL     8      49.500 115.090  27.920  1.00  0.00            
ATOM    115 3HG1 VAL     8      48.040 115.820  27.920  1.00  0.00            
ATOM    116  CG2 VAL     8      48.420 115.190  30.450  1.00  0.00            
ATOM    117 1HG2 VAL     8      47.490 115.000  29.920  1.00  0.00            
ATOM    118 2HG2 VAL     8      49.000 114.260  30.520  1.00  0.00            
ATOM    119 3HG2 VAL     8      48.190 115.630  31.410  1.00  0.00            
ATOM    120  C   VAL     8      51.220 117.690  29.520  1.00  0.00            
ATOM    121  O   VAL     8      50.980 118.920  29.680  1.00  0.00            
ATOM    122  N   PHE     9      52.150 117.180  28.680  1.00  0.00            
ATOM    123  H   PHE     9      52.250 116.180  28.670  1.00  0.00            
ATOM    124  CA  PHE     9      52.940 117.970  27.800  1.00  0.00            
ATOM    125  HA  PHE     9      53.070 118.980  28.210  1.00  0.00            
ATOM    126  CB  PHE     9      54.340 117.430  27.680  1.00  0.00            
ATOM    127  HB2 PHE     9      54.270 116.370  27.430  1.00  0.00            
ATOM    128  HB3 PHE     9      54.920 117.970  26.920  1.00  0.00            
ATOM    129  CG  PHE     9      55.220 117.410  28.860  1.00  0.00            
ATOM    130  CD1 PHE     9      55.540 116.270  29.630  1.00  0.00            
ATOM    131  HD1 PHE     9      55.130 115.290  29.430  1.00  0.00            
ATOM    132  CE1 PHE     9      56.570 116.260  30.630  1.00  0.00            
ATOM    133  HE1 PHE     9      56.840 115.320  31.070  1.00  0.00            
ATOM    134  CZ  PHE     9      57.070 117.480  31.010  1.00  0.00            
ATOM    135  HZ  PHE     9      57.720 117.500  31.880  1.00  0.00            
ATOM    136  CE2 PHE     9      56.730 118.630  30.410  1.00  0.00            
ATOM    137  HE2 PHE     9      57.060 119.610  30.730  1.00  0.00            
ATOM    138  CD2 PHE     9      55.830 118.570  29.260  1.00  0.00            
ATOM    139  HD2 PHE     9      55.650 119.450  28.660  1.00  0.00            
ATOM    140  C   PHE     9      52.160 118.060  26.490  1.00  0.00            
ATOM    141  O   PHE     9      51.580 117.050  26.060  1.00  0.00            
ATOM    142  N   LYS    10      52.380 119.180  25.740  1.00  0.00            
ATOM    143  H   LYS    10      52.820 119.990  26.170  1.00  0.00            
ATOM    144  CA  LYS    10      51.660 119.420  24.520  1.00  0.00            
ATOM    145  HA  LYS    10      51.520 118.450  24.040  1.00  0.00            
ATOM    146  CB  LYS    10      50.250 119.840  24.890  1.00  0.00            
ATOM    147  HB2 LYS    10      49.540 119.610  24.090  1.00  0.00            
ATOM    148  HB3 LYS    10      49.930 119.250  25.750  1.00  0.00            
ATOM    149  CG  LYS    10      50.120 121.350  25.310  1.00  0.00            
ATOM    150  HG2 LYS    10      50.840 121.490  26.120  1.00  0.00            
ATOM    151  HG3 LYS    10      50.480 121.900  24.430  1.00  0.00            
ATOM    152  CD  LYS    10      48.790 121.900  25.760  1.00  0.00            
ATOM    153  HD2 LYS    10      48.300 121.230  26.460  1.00  0.00            
ATOM    154  HD3 LYS    10      49.010 122.810  26.320  1.00  0.00            
ATOM    155  CE  LYS    10      47.870 122.120  24.530  1.00  0.00            
ATOM    156  HE2 LYS    10      47.880 121.230  23.910  1.00  0.00            
ATOM    157  HE3 LYS    10      46.860 122.180  24.940  1.00  0.00            
ATOM    158  NZ  LYS    10      48.070 123.380  23.760  1.00  0.00            
ATOM    159  HZ1 LYS    10      47.670 124.140  24.280  1.00  0.00            
ATOM    160  HZ2 LYS    10      49.030 123.570  23.520  1.00  0.00            
ATOM    161  HZ3 LYS    10      47.650 123.270  22.850  1.00  0.00            
ATOM    162  C   LYS    10      52.440 120.340  23.520  1.00  0.00            
ATOM    163  O   LYS    10      53.260 121.200  23.900  1.00  0.00            
ATOM    164  N   LYS    11      52.130 120.100  22.280  1.00  0.00            
ATOM    165  H   LYS    11      51.610 119.240  22.180  1.00  0.00            
ATOM    166  CA  LYS    11      52.700 120.880  21.140  1.00  0.00            
ATOM    167  HA  LYS    11      52.870 121.880  21.560  1.00  0.00            
ATOM    168  CB  LYS    11      54.050 120.320  20.740  1.00  0.00            
ATOM    169  HB2 LYS    11      54.600 120.310  21.680  1.00  0.00            
ATOM    170  HB3 LYS    11      53.890 119.340  20.280  1.00  0.00            
ATOM    171  CG  LYS    11      54.730 121.260  19.720  1.00  0.00            
ATOM    172  HG2 LYS    11      54.240 121.430  18.760  1.00  0.00            
ATOM    173  HG3 LYS    11      54.870 122.280  20.070  1.00  0.00            
ATOM    174  CD  LYS    11      56.110 120.800  19.400  1.00  0.00            
ATOM    175  HD2 LYS    11      56.780 120.900  20.260  1.00  0.00            
ATOM    176  HD3 LYS    11      56.030 119.800  18.960  1.00  0.00            
ATOM    177  CE  LYS    11      56.550 121.630  18.240  1.00  0.00            
ATOM    178  HE2 LYS    11      55.710 121.600  17.540  1.00  0.00            
ATOM    179  HE3 LYS    11      56.830 122.640  18.540  1.00  0.00            
ATOM    180  NZ  LYS    11      57.720 121.150  17.550  1.00  0.00            
ATOM    181  HZ1 LYS    11      58.450 121.230  18.250  1.00  0.00            
ATOM    182  HZ2 LYS    11      57.670 120.190  17.240  1.00  0.00            
ATOM    183  HZ3 LYS    11      57.880 121.770  16.760  1.00  0.00            
ATOM    184  C   LYS    11      51.830 121.020  19.910  1.00  0.00            
ATOM    185  O   LYS    11      51.300 120.000  19.460  1.00  0.00            
ATOM    186  N   ALA    12      51.660 122.240  19.420  1.00  0.00            
ATOM    187  H   ALA    12      51.910 123.030  20.010  1.00  0.00            
ATOM    188  CA  ALA    12      50.810 122.570  18.280  1.00  0.00            
ATOM    189  HA  ALA    12      50.270 121.660  18.000  1.00  0.00            
ATOM    190  CB  ALA    12      49.710 123.560  18.760  1.00  0.00            
ATOM    191  HB1 ALA    12      50.080 124.580  18.850  1.00  0.00            
ATOM    192  HB2 ALA    12      48.910 123.590  18.010  1.00  0.00            
ATOM    193  HB3 ALA    12      49.290 123.200  19.700  1.00  0.00            
ATOM    194  C   ALA    12      51.520 123.010  17.030  1.00  0.00            
ATOM    195  O   ALA    12      52.690 123.420  17.090  1.00  0.00            
ATOM    196  N   SER    13      50.860 122.950  15.860  1.00  0.00            
ATOM    197  H   SER    13      49.920 122.600  15.970  1.00  0.00            
ATOM    198  CA  SER    13      51.340 123.300  14.590  1.00  0.00            
ATOM    199  HA  SER    13      52.280 122.770  14.410  1.00  0.00            
ATOM    200  CB  SER    13      50.290 122.930  13.500  1.00  0.00            
ATOM    201  HB2 SER    13      50.550 123.340  12.530  1.00  0.00            
ATOM    202  HB3 SER    13      50.180 121.850  13.430  1.00  0.00            
ATOM    203  OG  SER    13      48.990 123.440  13.840  1.00  0.00            
ATOM    204  HG  SER    13      48.470 123.730  13.080  1.00  0.00            
ATOM    205  C   SER    13      51.600 124.800  14.430  1.00  0.00            
ATOM    206  O   SER    13      51.020 125.590  15.170  1.00  0.00            
ATOM    207  N   PRO    14      52.330 125.190  13.420  1.00  0.00            
ATOM    208  CD  PRO    14      53.250 124.410  12.550  1.00  0.00            
ATOM    209  HD2 PRO    14      52.600 123.940  11.810  1.00  0.00            
ATOM    210  HD3 PRO    14      53.810 123.650  13.080  1.00  0.00            
ATOM    211  CG  PRO    14      54.100 125.440  11.790  1.00  0.00            
ATOM    212  HG2 PRO    14      54.440 125.180  10.800  1.00  0.00            
ATOM    213  HG3 PRO    14      55.030 125.610  12.340  1.00  0.00            
ATOM    214  CB  PRO    14      53.340 126.690  11.810  1.00  0.00            
ATOM    215  HB2 PRO    14      52.670 126.830  10.960  1.00  0.00            
ATOM    216  HB3 PRO    14      53.900 127.610  11.980  1.00  0.00            
ATOM    217  CA  PRO    14      52.500 126.590  13.100  1.00  0.00            
ATOM    218  HA  PRO    14      53.090 127.050  13.900  1.00  0.00            
ATOM    219  C   PRO    14      51.160 127.330  12.980  1.00  0.00            
ATOM    220  O   PRO    14      51.100 128.430  13.500  1.00  0.00            
ATOM    221  N   ASN    15      50.060 126.720  12.450  1.00  0.00            
ATOM    222  H   ASN    15      50.240 125.790  12.100  1.00  0.00            
ATOM    223  CA  ASN    15      48.740 127.370  12.320  1.00  0.00            
ATOM    224  HA  ASN    15      48.840 128.450  12.300  1.00  0.00            
ATOM    225  CB  ASN    15      48.150 127.050  10.930  1.00  0.00            
ATOM    226  HB2 ASN    15      47.220 127.630  10.890  1.00  0.00            
ATOM    227  HB3 ASN    15      48.790 127.260  10.070  1.00  0.00            
ATOM    228  CG  ASN    15      47.730 125.560  10.790  1.00  0.00            
ATOM    229  OD1 ASN    15      47.730 124.800  11.720  1.00  0.00            
ATOM    230  ND2 ASN    15      47.150 125.250   9.660  1.00  0.00            
ATOM    231 1HD2 ASN    15      46.560 124.450   9.560  1.00  0.00            
ATOM    232 2HD2 ASN    15      46.950 126.020   9.040  1.00  0.00            
ATOM    233  C   ASN    15      47.840 127.090  13.570  1.00  0.00            
ATOM    234  O   ASN    15      46.660 127.490  13.500  1.00  0.00            
ATOM    235  N   GLY    16      48.310 126.370  14.570  1.00  0.00            
ATOM    236  H   GLY    16      49.290 126.160  14.430  1.00  0.00            
ATOM    237  CA  GLY    16      47.710 125.980  15.850  1.00  0.00            
ATOM    238  HA2 GLY    16      48.500 125.620  16.510  1.00  0.00            
ATOM    239  HA3 GLY    16      47.320 126.870  16.340  1.00  0.00            
ATOM    240  C   GLY    16      46.560 125.030  15.830  1.00  0.00            
ATOM    241  O   GLY    16      46.060 124.590  16.820  1.00  0.00            
ATOM    242  N   LYS    17      46.220 124.590  14.590  1.00  0.00            
ATOM    243  H   LYS    17      46.750 124.870  13.780  1.00  0.00            
ATOM    244  CA  LYS    17      45.030 123.790  14.270  1.00  0.00            
ATOM    245  HA  LYS    17      44.260 124.090  14.990  1.00  0.00            
ATOM    246  CB  LYS    17      44.390 124.110  12.860  1.00  0.00            
ATOM    247  HB2 LYS    17      44.970 123.680  12.040  1.00  0.00            
ATOM    248  HB3 LYS    17      43.440 123.620  12.670  1.00  0.00            
ATOM    249  CG  LYS    17      44.270 125.630  12.510  1.00  0.00            
ATOM    250  HG2 LYS    17      45.280 126.030  12.360  1.00  0.00            
ATOM    251  HG3 LYS    17      43.660 125.750  11.620  1.00  0.00            
ATOM    252  CD  LYS    17      43.500 126.320  13.630  1.00  0.00            
ATOM    253  HD2 LYS    17      42.570 125.750  13.660  1.00  0.00            
ATOM    254  HD3 LYS    17      43.970 126.280  14.610  1.00  0.00            
ATOM    255  CE  LYS    17      43.070 127.790  13.190  1.00  0.00            
ATOM    256  HE2 LYS    17      43.980 128.280  12.830  1.00  0.00            
ATOM    257  HE3 LYS    17      42.450 127.650  12.310  1.00  0.00            
ATOM    258  NZ  LYS    17      42.230 128.450  14.290  1.00  0.00            
ATOM    259  HZ1 LYS    17      41.420 127.890  14.490  1.00  0.00            
ATOM    260  HZ2 LYS    17      42.600 128.480  15.230  1.00  0.00            
ATOM    261  HZ3 LYS    17      41.830 129.360  14.090  1.00  0.00            
ATOM    262  C   LYS    17      45.250 122.290  14.330  1.00  0.00            
ATOM    263  O   LYS    17      44.340 121.570  13.910  1.00  0.00            
ATOM    264  N   LEU    18      46.380 121.780  14.780  1.00  0.00            
ATOM    265  H   LEU    18      47.210 122.370  14.720  1.00  0.00            
ATOM    266  CA  LEU    18      46.610 120.440  15.290  1.00  0.00            
ATOM    267  HA  LEU    18      45.690 119.950  15.600  1.00  0.00            
ATOM    268  CB  LEU    18      47.210 119.500  14.140  1.00  0.00            
ATOM    269  HB2 LEU    18      46.540 119.510  13.290  1.00  0.00            
ATOM    270  HB3 LEU    18      48.100 119.980  13.750  1.00  0.00            
ATOM    271  CG  LEU    18      47.410 118.010  14.530  1.00  0.00            
ATOM    272  HG  LEU    18      46.800 117.670  15.360  1.00  0.00            
ATOM    273  CD1 LEU    18      47.010 117.200  13.270  1.00  0.00            
ATOM    274 1HD1 LEU    18      45.930 117.270  13.210  1.00  0.00            
ATOM    275 2HD1 LEU    18      47.360 117.680  12.360  1.00  0.00            
ATOM    276 3HD1 LEU    18      47.300 116.150  13.370  1.00  0.00            
ATOM    277  CD2 LEU    18      48.800 117.540  14.870  1.00  0.00            
ATOM    278 1HD2 LEU    18      49.430 117.600  13.990  1.00  0.00            
ATOM    279 2HD2 LEU    18      49.130 118.130  15.730  1.00  0.00            
ATOM    280 3HD2 LEU    18      48.760 116.530  15.270  1.00  0.00            
ATOM    281  C   LEU    18      47.560 120.330  16.520  1.00  0.00            
ATOM    282  O   LEU    18      48.500 121.070  16.630  1.00  0.00            
ATOM    283  N   THR    19      47.310 119.420  17.390  1.00  0.00            
ATOM    284  H   THR    19      46.610 118.720  17.170  1.00  0.00            
ATOM    285  CA  THR    19      48.060 119.290  18.680  1.00  0.00            
ATOM    286  HA  THR    19      48.980 119.880  18.610  1.00  0.00            
ATOM    287  CB  THR    19      47.380 120.050  19.800  1.00  0.00            
ATOM    288  HB  THR    19      46.650 119.380  20.250  1.00  0.00            
ATOM    289  CG2 THR    19      48.360 120.300  20.960  1.00  0.00            
ATOM    290 1HG2 THR    19      49.180 120.940  20.620  1.00  0.00            
ATOM    291 2HG2 THR    19      47.850 120.860  21.740  1.00  0.00            
ATOM    292 3HG2 THR    19      48.830 119.400  21.360  1.00  0.00            
ATOM    293  OG1 THR    19      46.880 121.380  19.490  1.00  0.00            
ATOM    294  HG1 THR    19      46.310 121.340  18.710  1.00  0.00            
ATOM    295  C   THR    19      48.210 117.850  19.090  1.00  0.00            
ATOM    296  O   THR    19      47.300 117.030  18.990  1.00  0.00            
ATOM    297  N   VAL    20      49.380 117.490  19.670  1.00  0.00            
ATOM    298  H   VAL    20      50.080 118.210  19.600  1.00  0.00            
ATOM    299  CA  VAL    20      49.720 116.190  20.140  1.00  0.00            
ATOM    300  HA  VAL    20      48.850 115.540  20.040  1.00  0.00            
ATOM    301  CB  VAL    20      50.890 115.570  19.410  1.00  0.00            
ATOM    302  HB  VAL    20      51.830 116.030  19.730  1.00  0.00            
ATOM    303  CG1 VAL    20      51.110 114.150  19.860  1.00  0.00            
ATOM    304 1HG1 VAL    20      50.220 113.530  19.850  1.00  0.00            
ATOM    305 2HG1 VAL    20      51.940 113.650  19.360  1.00  0.00            
ATOM    306 3HG1 VAL    20      51.400 114.160  20.910  1.00  0.00            
ATOM    307  CG2 VAL    20      50.850 115.720  17.880  1.00  0.00            
ATOM    308 1HG2 VAL    20      50.830 116.790  17.700  1.00  0.00            
ATOM    309 2HG2 VAL    20      51.760 115.300  17.450  1.00  0.00            
ATOM    310 3HG2 VAL    20      49.920 115.240  17.560  1.00  0.00            
ATOM    311  C   VAL    20      50.030 116.390  21.600  1.00  0.00            
ATOM    312  O   VAL    20      50.960 117.070  22.020  1.00  0.00            
ATOM    313  N   TYR    21      49.260 115.650  22.430  1.00  0.00            
ATOM    314  H   TYR    21      48.440 115.240  22.010  1.00  0.00            
ATOM    315  CA  TYR    21      49.430 115.440  23.870  1.00  0.00            
ATOM    316  HA  TYR    21      50.010 116.300  24.220  1.00  0.00            
ATOM    317  CB  TYR    21      48.040 115.530  24.570  1.00  0.00            
ATOM    318  HB2 TYR    21      47.580 114.640  24.160  1.00  0.00            
ATOM    319  HB3 TYR    21      48.310 115.400  25.620  1.00  0.00            
ATOM    320  CG  TYR    21      47.180 116.760  24.390  1.00  0.00            
ATOM    321  CD1 TYR    21      46.400 116.940  23.260  1.00  0.00            
ATOM    322  HD1 TYR    21      46.540 116.250  22.440  1.00  0.00            
ATOM    323  CE1 TYR    21      45.690 118.100  23.040  1.00  0.00            
ATOM    324  HE1 TYR    21      45.140 118.170  22.120  1.00  0.00            
ATOM    325  CZ  TYR    21      45.710 119.170  23.930  1.00  0.00            
ATOM    326  OH  TYR    21      45.070 120.290  23.700  1.00  0.00            
ATOM    327  HH  TYR    21      44.870 120.820  24.470  1.00  0.00            
ATOM    328  CE2 TYR    21      46.570 119.000  25.050  1.00  0.00            
ATOM    329  HE2 TYR    21      46.710 119.830  25.710  1.00  0.00            
ATOM    330  CD2 TYR    21      47.220 117.790  25.290  1.00  0.00            
ATOM    331  HD2 TYR    21      47.800 117.800  26.200  1.00  0.00            
ATOM    332  C   TYR    21      50.180 114.200  24.260  1.00  0.00            
ATOM    333  O   TYR    21      49.850 113.090  23.870  1.00  0.00            
ATOM    334  N   LEU    22      51.070 114.320  25.260  1.00  0.00            
ATOM    335  H   LEU    22      51.180 115.210  25.730  1.00  0.00            
ATOM    336  CA  LEU    22      51.900 113.260  25.870  1.00  0.00            
ATOM    337  HA  LEU    22      51.420 112.290  25.710  1.00  0.00            
ATOM    338  CB  LEU    22      53.310 113.380  25.310  1.00  0.00            
ATOM    339  HB2 LEU    22      53.770 114.350  25.520  1.00  0.00            
ATOM    340  HB3 LEU    22      53.930 112.590  25.740  1.00  0.00            
ATOM    341  CG  LEU    22      53.390 113.070  23.770  1.00  0.00            
ATOM    342  HG  LEU    22      52.740 113.780  23.260  1.00  0.00            
ATOM    343  CD1 LEU    22      54.890 113.200  23.390  1.00  0.00            
ATOM    344 1HD1 LEU    22      55.520 112.470  23.900  1.00  0.00            
ATOM    345 2HD1 LEU    22      54.930 113.290  22.310  1.00  0.00            
ATOM    346 3HD1 LEU    22      55.300 114.160  23.680  1.00  0.00            
ATOM    347  CD2 LEU    22      52.950 111.660  23.350  1.00  0.00            
ATOM    348 1HD2 LEU    22      53.400 110.930  24.020  1.00  0.00            
ATOM    349 2HD2 LEU    22      51.880 111.570  23.540  1.00  0.00            
ATOM    350 3HD2 LEU    22      53.260 111.510  22.320  1.00  0.00            
ATOM    351  C   LEU    22      51.990 113.490  27.420  1.00  0.00            
ATOM    352  O   LEU    22      52.390 114.530  27.880  1.00  0.00            
ATOM    353  N   GLY    23      51.830 112.460  28.240  1.00  0.00            
ATOM    354  H   GLY    23      51.250 111.710  27.890  1.00  0.00            
ATOM    355  CA  GLY    23      52.120 112.520  29.640  1.00  0.00            
ATOM    356  HA2 GLY    23      51.850 113.510  29.990  1.00  0.00            
ATOM    357  HA3 GLY    23      51.480 111.900  30.270  1.00  0.00            
ATOM    358  C   GLY    23      53.550 112.440  29.960  1.00  0.00            
ATOM    359  O   GLY    23      53.820 112.500  31.150  1.00  0.00            
ATOM    360  N   LYS    24      54.490 112.260  28.980  1.00  0.00            
ATOM    361  H   LYS    24      54.090 112.100  28.070  1.00  0.00            
ATOM    362  CA  LYS    24      55.960 112.020  29.190  1.00  0.00            
ATOM    363  HA  LYS    24      56.290 112.500  30.110  1.00  0.00            
ATOM    364  CB  LYS    24      56.210 110.500  29.330  1.00  0.00            
ATOM    365  HB2 LYS    24      55.790 109.900  28.520  1.00  0.00            
ATOM    366  HB3 LYS    24      57.280 110.260  29.310  1.00  0.00            
ATOM    367  CG  LYS    24      55.480 109.870  30.610  1.00  0.00            
ATOM    368  HG2 LYS    24      55.520 110.430  31.550  1.00  0.00            
ATOM    369  HG3 LYS    24      54.400 109.790  30.460  1.00  0.00            
ATOM    370  CD  LYS    24      56.050 108.540  30.950  1.00  0.00            
ATOM    371  HD2 LYS    24      56.160 107.850  30.110  1.00  0.00            
ATOM    372  HD3 LYS    24      57.080 108.600  31.310  1.00  0.00            
ATOM    373  CE  LYS    24      55.230 107.710  32.050  1.00  0.00            
ATOM    374  HE2 LYS    24      55.140 108.430  32.870  1.00  0.00            
ATOM    375  HE3 LYS    24      54.260 107.410  31.650  1.00  0.00            
ATOM    376  NZ  LYS    24      55.860 106.470  32.540  1.00  0.00            
ATOM    377  HZ1 LYS    24      56.210 105.880  31.800  1.00  0.00            
ATOM    378  HZ2 LYS    24      56.510 106.810  33.220  1.00  0.00            
ATOM    379  HZ3 LYS    24      55.080 105.920  32.880  1.00  0.00            
ATOM    380  C   LYS    24      56.710 112.600  28.020  1.00  0.00            
ATOM    381  O   LYS    24      56.170 112.810  26.920  1.00  0.00            
ATOM    382  N   ARG    25      58.000 112.900  28.200  1.00  0.00            
ATOM    383  H   ARG    25      58.420 112.680  29.090  1.00  0.00            
ATOM    384  CA  ARG    25      58.970 113.190  27.130  1.00  0.00            
ATOM    385  HA  ARG    25      58.570 112.860  26.170  1.00  0.00            
ATOM    386  CB  ARG    25      59.090 114.700  26.930  1.00  0.00            
ATOM    387  HB2 ARG    25      59.780 114.870  26.100  1.00  0.00            
ATOM    388  HB3 ARG    25      58.140 115.080  26.550  1.00  0.00            
ATOM    389  CG  ARG    25      59.460 115.570  28.170  1.00  0.00            
ATOM    390  HG2 ARG    25      58.780 115.350  28.990  1.00  0.00            
ATOM    391  HG3 ARG    25      60.510 115.390  28.430  1.00  0.00            
ATOM    392  CD  ARG    25      59.360 116.970  27.810  1.00  0.00            
ATOM    393  HD2 ARG    25      59.830 117.100  26.840  1.00  0.00            
ATOM    394  HD3 ARG    25      58.310 117.250  27.760  1.00  0.00            
ATOM    395  NE  ARG    25      59.900 117.800  28.860  1.00  0.00            
ATOM    396  HE  ARG    25      60.030 117.320  29.740  1.00  0.00            
ATOM    397  CZ  ARG    25      60.260 119.070  28.840  1.00  0.00            
ATOM    398  NH1 ARG    25      60.230 119.830  27.810  1.00  0.00            
ATOM    399 1HH1 ARG    25      59.830 119.500  26.940  1.00  0.00            
ATOM    400 2HH1 ARG    25      60.470 120.780  28.040  1.00  0.00            
ATOM    401  NH2 ARG    25      60.910 119.550  29.860  1.00  0.00            
ATOM    402 1HH2 ARG    25      61.130 118.790  30.490  1.00  0.00            
ATOM    403 2HH2 ARG    25      61.270 120.490  29.820  1.00  0.00            
ATOM    404  C   ARG    25      60.320 112.510  27.330  1.00  0.00            
ATOM    405  O   ARG    25      61.160 112.560  26.450  1.00  0.00            
ATOM    406  N   ASP    26      60.600 111.960  28.460  1.00  0.00            
ATOM    407  H   ASP    26      59.830 111.850  29.100  1.00  0.00            
ATOM    408  CA  ASP    26      61.840 111.320  28.930  1.00  0.00            
ATOM    409  HA  ASP    26      62.600 111.180  28.160  1.00  0.00            
ATOM    410  CB  ASP    26      62.460 111.980  30.180  1.00  0.00            
ATOM    411  HB2 ASP    26      61.620 112.060  30.870  1.00  0.00            
ATOM    412  HB3 ASP    26      63.250 111.430  30.710  1.00  0.00            
ATOM    413  CG  ASP    26      62.930 113.340  29.830  1.00  0.00            
ATOM    414  OD1 ASP    26      62.950 114.340  30.600  1.00  0.00            
ATOM    415  OD2 ASP    26      63.430 113.420  28.710  1.00  0.00            
ATOM    416  C   ASP    26      61.490 109.840  29.210  1.00  0.00            
ATOM    417  O   ASP    26      61.180 109.510  30.390  1.00  0.00            
ATOM    418  N   PHE    27      61.340 109.030  28.200  1.00  0.00            
ATOM    419  H   PHE    27      61.580 109.430  27.310  1.00  0.00            
ATOM    420  CA  PHE    27      60.920 107.590  28.330  1.00  0.00            
ATOM    421  HA  PHE    27      60.370 107.540  29.270  1.00  0.00            
ATOM    422  CB  PHE    27      60.020 107.160  27.160  1.00  0.00            
ATOM    423  HB2 PHE    27      60.630 107.000  26.270  1.00  0.00            
ATOM    424  HB3 PHE    27      59.720 106.140  27.380  1.00  0.00            
ATOM    425  CG  PHE    27      58.830 108.060  26.870  1.00  0.00            
ATOM    426  CD1 PHE    27      59.030 109.120  25.950  1.00  0.00            
ATOM    427  HD1 PHE    27      60.050 109.370  25.700  1.00  0.00            
ATOM    428  CE1 PHE    27      57.860 109.890  25.490  1.00  0.00            
ATOM    429  HE1 PHE    27      57.910 110.750  24.840  1.00  0.00            
ATOM    430  CZ  PHE    27      56.540 109.500  25.870  1.00  0.00            
ATOM    431  HZ  PHE    27      55.740 110.100  25.470  1.00  0.00            
ATOM    432  CE2 PHE    27      56.350 108.400  26.680  1.00  0.00            
ATOM    433  HE2 PHE    27      55.370 108.010  26.860  1.00  0.00            
ATOM    434  CD2 PHE    27      57.460 107.690  27.210  1.00  0.00            
ATOM    435  HD2 PHE    27      57.260 106.750  27.710  1.00  0.00            
ATOM    436  C   PHE    27      62.170 106.640  28.480  1.00  0.00            
ATOM    437  O   PHE    27      63.290 106.930  28.090  1.00  0.00            
ATOM    438  N   VAL    28      61.890 105.470  29.060  1.00  0.00            
ATOM    439  H   VAL    28      60.970 105.310  29.440  1.00  0.00            
ATOM    440  CA  VAL    28      62.900 104.670  29.700  1.00  0.00            
ATOM    441  HA  VAL    28      63.870 105.160  29.670  1.00  0.00            
ATOM    442  CB  VAL    28      62.560 104.390  31.200  1.00  0.00            
ATOM    443  HB  VAL    28      61.690 103.750  31.320  1.00  0.00            
ATOM    444  CG1 VAL    28      63.780 103.770  31.840  1.00  0.00            
ATOM    445 1HG1 VAL    28      63.960 102.720  31.590  1.00  0.00            
ATOM    446 2HG1 VAL    28      64.650 104.390  31.680  1.00  0.00            
ATOM    447 3HG1 VAL    28      63.520 103.740  32.900  1.00  0.00            
ATOM    448  CG2 VAL    28      62.260 105.700  31.970  1.00  0.00            
ATOM    449 1HG2 VAL    28      63.060 106.410  31.750  1.00  0.00            
ATOM    450 2HG2 VAL    28      61.320 106.130  31.620  1.00  0.00            
ATOM    451 3HG2 VAL    28      62.200 105.460  33.030  1.00  0.00            
ATOM    452  C   VAL    28      63.090 103.350  28.960  1.00  0.00            
ATOM    453  O   VAL    28      62.280 102.410  28.940  1.00  0.00            
ATOM    454  N   ASP    29      64.290 103.260  28.420  1.00  0.00            
ATOM    455  H   ASP    29      64.800 104.130  28.500  1.00  0.00            
ATOM    456  CA  ASP    29      64.740 101.920  27.950  1.00  0.00            
ATOM    457  HA  ASP    29      63.860 101.390  27.580  1.00  0.00            
ATOM    458  CB  ASP    29      65.690 102.060  26.740  1.00  0.00            
ATOM    459  HB2 ASP    29      65.140 102.540  25.930  1.00  0.00            
ATOM    460  HB3 ASP    29      66.520 102.720  26.990  1.00  0.00            
ATOM    461  CG  ASP    29      66.080 100.780  26.120  1.00  0.00            
ATOM    462  OD1 ASP    29      66.810 100.870  25.070  1.00  0.00            
ATOM    463  OD2 ASP    29      65.590  99.630  26.400  1.00  0.00            
ATOM    464  C   ASP    29      65.370 101.260  29.080  1.00  0.00            
ATOM    465  O   ASP    29      66.590 101.180  29.320  1.00  0.00            
ATOM    466  N   HIE    30      64.560 100.650  29.940  1.00  0.00            
ATOM    467  H   HIE    30      63.580 100.830  29.800  1.00  0.00            
ATOM    468  CA  HIE    30      65.150  99.720  30.930  1.00  0.00            
ATOM    469  HA  HIE    30      66.070 100.140  31.330  1.00  0.00            
ATOM    470  CB  HIE    30      64.070  99.270  31.910  1.00  0.00            
ATOM    471  HB2 HIE    30      63.490 100.100  32.300  1.00  0.00            
ATOM    472  HB3 HIE    30      63.330  98.720  31.330  1.00  0.00            
ATOM    473  CG  HIE    30      64.580  98.460  33.120  1.00  0.00            
ATOM    474  ND1 HIE    30      64.980  97.120  33.060  1.00  0.00            
ATOM    475  CE1 HIE    30      65.240  96.840  34.350  1.00  0.00            
ATOM    476  HE1 HIE    30      65.680  95.910  34.670  1.00  0.00            
ATOM    477  NE2 HIE    30      65.080  97.850  35.110  1.00  0.00            
ATOM    478  HE2 HIE    30      65.230  97.800  36.100  1.00  0.00            
ATOM    479  CD2 HIE    30      64.550  98.900  34.400  1.00  0.00            
ATOM    480  HD2 HIE    30      64.230  99.860  34.780  1.00  0.00            
ATOM    481  C   HIE    30      65.590  98.470  30.090  1.00  0.00            
ATOM    482  O   HIE    30      64.880  97.880  29.320  1.00  0.00            
ATOM    483  N   ILE    31      66.740  97.920  30.490  1.00  0.00            
ATOM    484  H   ILE    31      67.270  98.450  31.170  1.00  0.00            
ATOM    485  CA  ILE    31      67.380  96.760  29.930  1.00  0.00            
ATOM    486  HA  ILE    31      67.650  97.150  28.940  1.00  0.00            
ATOM    487  CB  ILE    31      68.700  96.370  30.730  1.00  0.00            
ATOM    488  HB  ILE    31      69.300  97.280  30.740  1.00  0.00            
ATOM    489  CG2 ILE    31      68.420  96.020  32.240  1.00  0.00            
ATOM    490 1HG2 ILE    31      69.400  95.940  32.710  1.00  0.00            
ATOM    491 2HG2 ILE    31      67.830  96.830  32.660  1.00  0.00            
ATOM    492 3HG2 ILE    31      67.920  95.060  32.330  1.00  0.00            
ATOM    493  CG1 ILE    31      69.450  95.260  29.940  1.00  0.00            
ATOM    494 2HG1 ILE    31      69.030  94.270  30.150  1.00  0.00            
ATOM    495 3HG1 ILE    31      69.520  95.580  28.900  1.00  0.00            
ATOM    496  CD1 ILE    31      70.930  95.100  30.310  1.00  0.00            
ATOM    497 1HD1 ILE    31      71.020  94.350  31.100  1.00  0.00            
ATOM    498 2HD1 ILE    31      71.440  94.770  29.410  1.00  0.00            
ATOM    499 3HD1 ILE    31      71.280  96.080  30.650  1.00  0.00            
ATOM    500  C   ILE    31      66.500  95.530  29.830  1.00  0.00            
ATOM    501  O   ILE    31      66.630  94.810  28.850  1.00  0.00            
ATOM    502  N   ASP    32      65.610  95.330  30.820  1.00  0.00            
ATOM    503  H   ASP    32      65.540  96.020  31.550  1.00  0.00            
ATOM    504  CA  ASP    32      64.640  94.220  30.760  1.00  0.00            
ATOM    505  HA  ASP    32      65.170  93.330  30.410  1.00  0.00            
ATOM    506  CB  ASP    32      64.070  93.750  32.090  1.00  0.00            
ATOM    507  HB2 ASP    32      63.300  94.440  32.460  1.00  0.00            
ATOM    508  HB3 ASP    32      63.600  92.780  31.910  1.00  0.00            
ATOM    509  CG  ASP    32      65.070  93.710  33.220  1.00  0.00            
ATOM    510  OD1 ASP    32      64.670  93.540  34.420  1.00  0.00            
ATOM    511  OD2 ASP    32      66.260  93.600  33.070  1.00  0.00            
ATOM    512  C   ASP    32      63.600  94.470  29.680  1.00  0.00            
ATOM    513  O   ASP    32      63.160  93.640  28.870  1.00  0.00            
ATOM    514  N   LEU    33      62.950  95.660  29.810  1.00  0.00            
ATOM    515  H   LEU    33      63.210  96.390  30.460  1.00  0.00            
ATOM    516  CA  LEU    33      61.910  96.040  28.790  1.00  0.00            
ATOM    517  HA  LEU    33      62.240  95.620  27.840  1.00  0.00            
ATOM    518  CB  LEU    33      60.620  95.350  29.030  1.00  0.00            
ATOM    519  HB2 LEU    33      60.750  94.290  29.280  1.00  0.00            
ATOM    520  HB3 LEU    33      60.220  95.840  29.920  1.00  0.00            
ATOM    521  CG  LEU    33      59.460  95.350  27.980  1.00  0.00            
ATOM    522  HG  LEU    33      59.250  96.400  27.810  1.00  0.00            
ATOM    523  CD1 LEU    33      59.790  94.670  26.630  1.00  0.00            
ATOM    524 1HD1 LEU    33      59.010  94.840  25.880  1.00  0.00            
ATOM    525 2HD1 LEU    33      60.710  95.090  26.240  1.00  0.00            
ATOM    526 3HD1 LEU    33      59.980  93.610  26.810  1.00  0.00            
ATOM    527  CD2 LEU    33      58.120  94.850  28.490  1.00  0.00            
ATOM    528 1HD2 LEU    33      57.320  95.080  27.790  1.00  0.00            
ATOM    529 2HD2 LEU    33      58.150  93.780  28.660  1.00  0.00            
ATOM    530 3HD2 LEU    33      57.740  95.350  29.380  1.00  0.00            
ATOM    531  C   LEU    33      61.680  97.530  28.460  1.00  0.00            
ATOM    532  O   LEU    33      61.300  98.400  29.290  1.00  0.00            
ATOM    533  N   VAL    34      61.720  97.950  27.180  1.00  0.00            
ATOM    534  H   VAL    34      61.960  97.270  26.480  1.00  0.00            
ATOM    535  CA  VAL    34      61.570  99.380  26.830  1.00  0.00            
ATOM    536  HA  VAL    34      62.190  99.940  27.530  1.00  0.00            
ATOM    537  CB  VAL    34      62.050  99.710  25.440  1.00  0.00            
ATOM    538  HB  VAL    34      63.140  99.680  25.360  1.00  0.00            
ATOM    539  CG1 VAL    34      61.500  98.710  24.410  1.00  0.00            
ATOM    540 1HG1 VAL    34      61.540  99.090  23.390  1.00  0.00            
ATOM    541 2HG1 VAL    34      61.900  97.700  24.510  1.00  0.00            
ATOM    542 3HG1 VAL    34      60.420  98.670  24.600  1.00  0.00            
ATOM    543  CG2 VAL    34      61.660 101.070  24.910  1.00  0.00            
ATOM    544 1HG2 VAL    34      61.750 101.810  25.710  1.00  0.00            
ATOM    545 2HG2 VAL    34      62.190 101.290  23.990  1.00  0.00            
ATOM    546 3HG2 VAL    34      60.580 101.100  24.730  1.00  0.00            
ATOM    547  C   VAL    34      60.140  99.800  27.070  1.00  0.00            
ATOM    548  O   VAL    34      59.210  99.030  26.840  1.00  0.00            
ATOM    549  N   GLU    35      59.980 101.070  27.580  1.00  0.00            
ATOM    550  H   GLU    35      60.850 101.350  28.010  1.00  0.00            
ATOM    551  CA  GLU    35      58.800 101.810  27.810  1.00  0.00            
ATOM    552  HA  GLU    35      58.160 101.290  28.520  1.00  0.00            
ATOM    553  CB  GLU    35      59.140 103.110  28.550  1.00  0.00            
ATOM    554  HB2 GLU    35      59.500 102.840  29.540  1.00  0.00            
ATOM    555  HB3 GLU    35      59.970 103.640  28.060  1.00  0.00            
ATOM    556  CG  GLU    35      58.030 104.110  28.740  1.00  0.00            
ATOM    557  HG2 GLU    35      57.990 104.790  27.900  1.00  0.00            
ATOM    558  HG3 GLU    35      57.080 103.590  28.870  1.00  0.00            
ATOM    559  CD  GLU    35      58.190 104.870  30.080  1.00  0.00            
ATOM    560  OE1 GLU    35      59.320 105.320  30.490  1.00  0.00            
ATOM    561  OE2 GLU    35      57.170 105.020  30.780  1.00  0.00            
ATOM    562  C   GLU    35      58.080 102.230  26.530  1.00  0.00            
ATOM    563  O   GLU    35      58.810 102.700  25.640  1.00  0.00            
ATOM    564  N   PRO    36      56.750 101.990  26.320  1.00  0.00            
ATOM    565  CD  PRO    36      55.860 101.240  27.180  1.00  0.00            
ATOM    566  HD2 PRO    36      55.740 101.740  28.140  1.00  0.00            
ATOM    567  HD3 PRO    36      56.340 100.270  27.350  1.00  0.00            
ATOM    568  CG  PRO    36      54.520 101.080  26.510  1.00  0.00            
ATOM    569  HG2 PRO    36      53.840 101.820  26.940  1.00  0.00            
ATOM    570  HG3 PRO    36      54.220 100.030  26.510  1.00  0.00            
ATOM    571  CB  PRO    36      54.820 101.350  25.020  1.00  0.00            
ATOM    572  HB2 PRO    36      53.950 101.820  24.560  1.00  0.00            
ATOM    573  HB3 PRO    36      55.050 100.430  24.480  1.00  0.00            
ATOM    574  CA  PRO    36      56.070 102.360  25.130  1.00  0.00            
ATOM    575  HA  PRO    36      56.740 102.310  24.270  1.00  0.00            
ATOM    576  C   PRO    36      55.430 103.750  25.240  1.00  0.00            
ATOM    577  O   PRO    36      54.930 104.160  26.310  1.00  0.00            
ATOM    578  N   VAL    37      55.230 104.410  24.130  1.00  0.00            
ATOM    579  H   VAL    37      55.530 103.890  23.320  1.00  0.00            
ATOM    580  CA  VAL    37      54.790 105.800  24.000  1.00  0.00            
ATOM    581  HA  VAL    37      54.890 106.260  24.980  1.00  0.00            
ATOM    582  CB  VAL    37      55.700 106.570  23.080  1.00  0.00            
ATOM    583  HB  VAL    37      55.670 105.960  22.180  1.00  0.00            
ATOM    584  CG1 VAL    37      55.140 107.920  22.670  1.00  0.00            
ATOM    585 1HG1 VAL    37      55.910 108.290  22.000  1.00  0.00            
ATOM    586 2HG1 VAL    37      54.160 107.800  22.200  1.00  0.00            
ATOM    587 3HG1 VAL    37      55.130 108.670  23.460  1.00  0.00            
ATOM    588  CG2 VAL    37      57.190 106.630  23.520  1.00  0.00            
ATOM    589 1HG2 VAL    37      57.800 107.010  22.700  1.00  0.00            
ATOM    590 2HG2 VAL    37      57.400 107.170  24.440  1.00  0.00            
ATOM    591 3HG2 VAL    37      57.400 105.590  23.760  1.00  0.00            
ATOM    592  C   VAL    37      53.360 105.820  23.680  1.00  0.00            
ATOM    593  O   VAL    37      52.900 105.380  22.680  1.00  0.00            
ATOM    594  N   ASP    38      52.520 106.480  24.520  1.00  0.00            
ATOM    595  H   ASP    38      52.860 107.040  25.280  1.00  0.00            
ATOM    596  CA  ASP    38      51.080 106.630  24.330  1.00  0.00            
ATOM    597  HA  ASP    38      50.760 106.260  23.350  1.00  0.00            
ATOM    598  CB  ASP    38      50.310 105.810  25.370  1.00  0.00            
ATOM    599  HB2 ASP    38      49.270 105.790  25.060  1.00  0.00            
ATOM    600  HB3 ASP    38      50.730 104.800  25.370  1.00  0.00            
ATOM    601  CG  ASP    38      50.350 106.400  26.800  1.00  0.00            
ATOM    602  OD1 ASP    38      49.370 106.170  27.540  1.00  0.00            
ATOM    603  OD2 ASP    38      51.300 107.130  27.200  1.00  0.00            
ATOM    604  C   ASP    38      50.700 108.130  24.280  1.00  0.00            
ATOM    605  O   ASP    38      51.570 109.050  24.400  1.00  0.00            
ATOM    606  N   GLY    39      49.480 108.400  23.970  1.00  0.00            
ATOM    607  H   GLY    39      48.820 107.730  23.610  1.00  0.00            
ATOM    608  CA  GLY    39      49.080 109.820  23.850  1.00  0.00            
ATOM    609  HA2 GLY    39      48.930 110.290  24.820  1.00  0.00            
ATOM    610  HA3 GLY    39      49.860 110.410  23.360  1.00  0.00            
ATOM    611  C   GLY    39      47.790 110.000  23.060  1.00  0.00            
ATOM    612  O   GLY    39      47.060 109.060  22.830  1.00  0.00            
ATOM    613  N   VAL    40      47.440 111.250  22.830  1.00  0.00            
ATOM    614  H   VAL    40      48.100 111.960  23.100  1.00  0.00            
ATOM    615  CA  VAL    40      46.290 111.660  22.000  1.00  0.00            
ATOM    616  HA  VAL    40      46.000 110.770  21.430  1.00  0.00            
ATOM    617  CB  VAL    40      45.010 111.910  22.820  1.00  0.00            
ATOM    618  HB  VAL    40      44.150 111.870  22.150  1.00  0.00            
ATOM    619  CG1 VAL    40      44.760 110.900  23.940  1.00  0.00            
ATOM    620 1HG1 VAL    40      45.590 111.050  24.620  1.00  0.00            
ATOM    621 2HG1 VAL    40      43.790 111.160  24.360  1.00  0.00            
ATOM    622 3HG1 VAL    40      44.740 109.860  23.620  1.00  0.00            
ATOM    623  CG2 VAL    40      44.860 113.270  23.480  1.00  0.00            
ATOM    624 1HG2 VAL    40      43.870 113.370  23.930  1.00  0.00            
ATOM    625 2HG2 VAL    40      45.530 113.300  24.330  1.00  0.00            
ATOM    626 3HG2 VAL    40      45.100 114.060  22.760  1.00  0.00            
ATOM    627  C   VAL    40      46.600 112.790  21.050  1.00  0.00            
ATOM    628  O   VAL    40      47.350 113.750  21.320  1.00  0.00            
ATOM    629  N   VAL    41      45.990 112.720  19.840  1.00  0.00            
ATOM    630  H   VAL    41      45.500 111.850  19.720  1.00  0.00            
ATOM    631  CA  VAL    41      46.040 113.710  18.730  1.00  0.00            
ATOM    632  HA  VAL    41      46.700 114.460  19.170  1.00  0.00            
ATOM    633  CB  VAL    41      46.660 113.140  17.430  1.00  0.00            
ATOM    634  HB  VAL    41      47.620 112.750  17.760  1.00  0.00            
ATOM    635  CG1 VAL    41      45.840 112.000  16.770  1.00  0.00            
ATOM    636 1HG1 VAL    41      44.780 112.220  16.840  1.00  0.00            
ATOM    637 2HG1 VAL    41      45.980 111.870  15.690  1.00  0.00            
ATOM    638 3HG1 VAL    41      46.010 111.090  17.330  1.00  0.00            
ATOM    639  CG2 VAL    41      46.980 114.230  16.380  1.00  0.00            
ATOM    640 1HG2 VAL    41      47.470 115.130  16.750  1.00  0.00            
ATOM    641 2HG2 VAL    41      47.700 113.830  15.660  1.00  0.00            
ATOM    642 3HG2 VAL    41      46.080 114.530  15.850  1.00  0.00            
ATOM    643  C   VAL    41      44.740 114.450  18.560  1.00  0.00            
ATOM    644  O   VAL    41      43.660 114.000  18.140  1.00  0.00            
ATOM    645  N   LEU    42      44.850 115.750  18.860  1.00  0.00            
ATOM    646  H   LEU    42      45.770 116.100  19.070  1.00  0.00            
ATOM    647  CA  LEU    42      43.720 116.700  18.730  1.00  0.00            
ATOM    648  HA  LEU    42      42.740 116.250  18.580  1.00  0.00            
ATOM    649  CB  LEU    42      43.800 117.510  20.020  1.00  0.00            
ATOM    650  HB2 LEU    42      43.680 116.940  20.940  1.00  0.00            
ATOM    651  HB3 LEU    42      44.770 118.010  20.070  1.00  0.00            
ATOM    652  CG  LEU    42      42.720 118.630  20.040  1.00  0.00            
ATOM    653  HG  LEU    42      41.890 118.230  19.470  1.00  0.00            
ATOM    654  CD1 LEU    42      42.290 119.000  21.430  1.00  0.00            
ATOM    655 1HD1 LEU    42      43.080 119.080  22.170  1.00  0.00            
ATOM    656 2HD1 LEU    42      41.740 119.930  21.320  1.00  0.00            
ATOM    657 3HD1 LEU    42      41.520 118.320  21.790  1.00  0.00            
ATOM    658  CD2 LEU    42      43.160 120.020  19.460  1.00  0.00            
ATOM    659 1HD2 LEU    42      42.360 120.760  19.550  1.00  0.00            
ATOM    660 2HD2 LEU    42      44.120 120.300  19.870  1.00  0.00            
ATOM    661 3HD2 LEU    42      43.270 120.070  18.380  1.00  0.00            
ATOM    662  C   LEU    42      43.930 117.530  17.390  1.00  0.00            
ATOM    663  O   LEU    42      45.030 117.830  16.940  1.00  0.00            
ATOM    664  N   VAL    43      42.820 117.780  16.780  1.00  0.00            
ATOM    665  H   VAL    43      41.940 117.400  17.100  1.00  0.00            
ATOM    666  CA  VAL    43      42.660 118.510  15.440  1.00  0.00            
ATOM    667  HA  VAL    43      43.490 119.210  15.330  1.00  0.00            
ATOM    668  CB  VAL    43      42.550 117.490  14.230  1.00  0.00            
ATOM    669  HB  VAL    43      43.300 116.710  14.350  1.00  0.00            
ATOM    670  CG1 VAL    43      41.170 116.760  14.140  1.00  0.00            
ATOM    671 1HG1 VAL    43      41.000 115.980  13.390  1.00  0.00            
ATOM    672 2HG1 VAL    43      41.000 116.320  15.120  1.00  0.00            
ATOM    673 3HG1 VAL    43      40.460 117.560  13.940  1.00  0.00            
ATOM    674  CG2 VAL    43      42.800 118.090  12.920  1.00  0.00            
ATOM    675 1HG2 VAL    43      42.030 118.820  12.640  1.00  0.00            
ATOM    676 2HG2 VAL    43      43.760 118.600  12.840  1.00  0.00            
ATOM    677 3HG2 VAL    43      42.790 117.260  12.210  1.00  0.00            
ATOM    678  C   VAL    43      41.460 119.480  15.460  1.00  0.00            
ATOM    679  O   VAL    43      40.610 119.330  16.350  1.00  0.00            
ATOM    680  N   ASP    44      41.420 120.420  14.550  1.00  0.00            
ATOM    681  H   ASP    44      42.210 120.490  13.930  1.00  0.00            
ATOM    682  CA  ASP    44      40.300 121.370  14.390  1.00  0.00            
ATOM    683  HA  ASP    44      40.060 121.750  15.380  1.00  0.00            
ATOM    684  CB  ASP    44      40.830 122.430  13.440  1.00  0.00            
ATOM    685  HB2 ASP    44      41.650 122.930  13.950  1.00  0.00            
ATOM    686  HB3 ASP    44      41.130 121.920  12.530  1.00  0.00            
ATOM    687  CG  ASP    44      39.760 123.520  13.100  1.00  0.00            
ATOM    688  OD1 ASP    44      38.740 123.650  13.730  1.00  0.00            
ATOM    689  OD2 ASP    44      40.010 124.200  12.110  1.00  0.00            
ATOM    690  C   ASP    44      39.110 120.740  13.690  1.00  0.00            
ATOM    691  O   ASP    44      39.290 120.140  12.570  1.00  0.00            
ATOM    692  N   PRO    45      37.890 120.790  14.110  1.00  0.00            
ATOM    693  CD  PRO    45      37.490 121.270  15.450  1.00  0.00            
ATOM    694  HD2 PRO    45      37.210 122.320  15.570  1.00  0.00            
ATOM    695  HD3 PRO    45      38.280 121.090  16.180  1.00  0.00            
ATOM    696  CG  PRO    45      36.250 120.430  15.780  1.00  0.00            
ATOM    697  HG2 PRO    45      35.600 120.940  16.490  1.00  0.00            
ATOM    698  HG3 PRO    45      36.650 119.490  16.150  1.00  0.00            
ATOM    699  CB  PRO    45      35.550 120.250  14.430  1.00  0.00            
ATOM    700  HB2 PRO    45      35.010 121.140  14.110  1.00  0.00            
ATOM    701  HB3 PRO    45      34.900 119.380  14.410  1.00  0.00            
ATOM    702  CA  PRO    45      36.790 120.090  13.490  1.00  0.00            
ATOM    703  HA  PRO    45      36.950 119.020  13.410  1.00  0.00            
ATOM    704  C   PRO    45      36.400 120.590  12.080  1.00  0.00            
ATOM    705  O   PRO    45      36.270 119.890  11.080  1.00  0.00            
ATOM    706  N   GLU    46      36.490 121.890  11.970  1.00  0.00            
ATOM    707  H   GLU    46      36.850 122.500  12.690  1.00  0.00            
ATOM    708  CA  GLU    46      36.280 122.660  10.720  1.00  0.00            
ATOM    709  HA  GLU    46      35.260 122.350  10.460  1.00  0.00            
ATOM    710  CB  GLU    46      36.380 124.160  10.980  1.00  0.00            
ATOM    711  HB2 GLU    46      35.880 124.450  11.910  1.00  0.00            
ATOM    712  HB3 GLU    46      37.420 124.480  11.030  1.00  0.00            
ATOM    713  CG  GLU    46      35.910 125.060   9.860  1.00  0.00            
ATOM    714  HG2 GLU    46      36.050 126.120  10.070  1.00  0.00            
ATOM    715  HG3 GLU    46      36.430 124.910   8.910  1.00  0.00            
ATOM    716  CD  GLU    46      34.420 124.820   9.650  1.00  0.00            
ATOM    717  OE1 GLU    46      33.620 125.110  10.570  1.00  0.00            
ATOM    718  OE2 GLU    46      34.060 124.430   8.570  1.00  0.00            
ATOM    719  C   GLU    46      37.340 122.220   9.630  1.00  0.00            
ATOM    720  O   GLU    46      37.130 122.440   8.420  1.00  0.00            
ATOM    721  N   TYR    47      38.410 121.560  10.080  1.00  0.00            
ATOM    722  H   TYR    47      38.420 121.450  11.080  1.00  0.00            
ATOM    723  CA  TYR    47      39.390 120.920   9.170  1.00  0.00            
ATOM    724  HA  TYR    47      39.370 121.400   8.200  1.00  0.00            
ATOM    725  CB  TYR    47      40.780 121.300   9.750  1.00  0.00            
ATOM    726  HB2 TYR    47      40.820 122.390   9.740  1.00  0.00            
ATOM    727  HB3 TYR    47      40.810 121.070  10.820  1.00  0.00            
ATOM    728  CG  TYR    47      42.110 120.790   9.060  1.00  0.00            
ATOM    729  CD1 TYR    47      43.230 120.740   9.870  1.00  0.00            
ATOM    730  HD1 TYR    47      43.100 120.920  10.930  1.00  0.00            
ATOM    731  CE1 TYR    47      44.490 120.450   9.360  1.00  0.00            
ATOM    732  HE1 TYR    47      45.330 120.550  10.020  1.00  0.00            
ATOM    733  CZ  TYR    47      44.610 120.210   7.960  1.00  0.00            
ATOM    734  OH  TYR    47      45.830 119.990   7.390  1.00  0.00            
ATOM    735  HH  TYR    47      45.920 120.370   6.510  1.00  0.00            
ATOM    736  CE2 TYR    47      43.430 120.070   7.180  1.00  0.00            
ATOM    737  HE2 TYR    47      43.600 119.900   6.130  1.00  0.00            
ATOM    738  CD2 TYR    47      42.170 120.540   7.640  1.00  0.00            
ATOM    739  HD2 TYR    47      41.270 120.490   7.050  1.00  0.00            
ATOM    740  C   TYR    47      39.320 119.420   8.980  1.00  0.00            
ATOM    741  O   TYR    47      39.430 118.940   7.860  1.00  0.00            
ATOM    742  N   LEU    48      38.990 118.740  10.050  1.00  0.00            
ATOM    743  H   LEU    48      38.890 119.210  10.930  1.00  0.00            
ATOM    744  CA  LEU    48      38.700 117.320  10.030  1.00  0.00            
ATOM    745  HA  LEU    48      39.520 116.760   9.600  1.00  0.00            
ATOM    746  CB  LEU    48      38.630 116.810  11.570  1.00  0.00            
ATOM    747  HB2 LEU    48      39.560 117.090  12.050  1.00  0.00            
ATOM    748  HB3 LEU    48      37.820 117.340  12.070  1.00  0.00            
ATOM    749  CG  LEU    48      38.280 115.330  11.840  1.00  0.00            
ATOM    750  HG  LEU    48      37.330 114.990  11.430  1.00  0.00            
ATOM    751  CD1 LEU    48      39.390 114.400  11.390  1.00  0.00            
ATOM    752 1HD1 LEU    48      39.320 113.370  11.750  1.00  0.00            
ATOM    753 2HD1 LEU    48      39.300 114.440  10.300  1.00  0.00            
ATOM    754 3HD1 LEU    48      40.410 114.770  11.510  1.00  0.00            
ATOM    755  CD2 LEU    48      38.200 115.000  13.290  1.00  0.00            
ATOM    756 1HD2 LEU    48      37.560 115.710  13.800  1.00  0.00            
ATOM    757 2HD2 LEU    48      37.730 114.020  13.400  1.00  0.00            
ATOM    758 3HD2 LEU    48      39.150 114.980  13.830  1.00  0.00            
ATOM    759  C   LEU    48      37.450 116.910   9.220  1.00  0.00            
ATOM    760  O   LEU    48      37.370 115.710   8.810  1.00  0.00            
ATOM    761  N   LYS    49      36.590 117.840   8.810  1.00  0.00            
ATOM    762  H   LYS    49      36.680 118.800   9.130  1.00  0.00            
ATOM    763  CA  LYS    49      35.260 117.470   8.210  1.00  0.00            
ATOM    764  HA  LYS    49      34.720 116.760   8.830  1.00  0.00            
ATOM    765  CB  LYS    49      34.430 118.750   8.280  1.00  0.00            
ATOM    766  HB2 LYS    49      33.480 118.570   7.790  1.00  0.00            
ATOM    767  HB3 LYS    49      34.220 118.910   9.340  1.00  0.00            
ATOM    768  CG  LYS    49      34.960 120.040   7.610  1.00  0.00            
ATOM    769  HG2 LYS    49      35.920 120.250   8.070  1.00  0.00            
ATOM    770  HG3 LYS    49      34.980 119.820   6.540  1.00  0.00            
ATOM    771  CD  LYS    49      34.070 121.230   8.050  1.00  0.00            
ATOM    772  HD2 LYS    49      34.020 121.110   9.130  1.00  0.00            
ATOM    773  HD3 LYS    49      34.600 122.130   7.740  1.00  0.00            
ATOM    774  CE  LYS    49      32.670 121.290   7.510  1.00  0.00            
ATOM    775  HE2 LYS    49      32.700 121.390   6.430  1.00  0.00            
ATOM    776  HE3 LYS    49      32.210 120.330   7.760  1.00  0.00            
ATOM    777  NZ  LYS    49      32.020 122.460   8.140  1.00  0.00            
ATOM    778  HZ1 LYS    49      32.640 123.250   8.050  1.00  0.00            
ATOM    779  HZ2 LYS    49      31.100 122.630   7.750  1.00  0.00            
ATOM    780  HZ3 LYS    49      32.030 122.270   9.130  1.00  0.00            
ATOM    781  C   LYS    49      35.230 116.860   6.860  1.00  0.00            
ATOM    782  O   LYS    49      34.170 116.490   6.300  1.00  0.00            
ATOM    783  N   GLU    50      36.420 116.760   6.210  1.00  0.00            
ATOM    784  H   GLU    50      37.220 117.170   6.680  1.00  0.00            
ATOM    785  CA  GLU    50      36.550 115.930   4.960  1.00  0.00            
ATOM    786  HA  GLU    50      35.730 115.210   5.000  1.00  0.00            
ATOM    787  CB  GLU    50      36.050 116.750   3.780  1.00  0.00            
ATOM    788  HB2 GLU    50      35.860 115.940   3.060  1.00  0.00            
ATOM    789  HB3 GLU    50      35.090 117.220   3.990  1.00  0.00            
ATOM    790  CG  GLU    50      37.160 117.700   3.210  1.00  0.00            
ATOM    791  HG2 GLU    50      37.330 118.510   3.920  1.00  0.00            
ATOM    792  HG3 GLU    50      38.070 117.110   3.270  1.00  0.00            
ATOM    793  CD  GLU    50      36.960 118.140   1.770  1.00  0.00            
ATOM    794  OE1 GLU    50      36.540 119.320   1.520  1.00  0.00            
ATOM    795  OE2 GLU    50      37.310 117.350   0.880  1.00  0.00            
ATOM    796  C   GLU    50      37.800 115.080   4.810  1.00  0.00            
ATOM    797  O   GLU    50      38.210 114.700   3.780  1.00  0.00            
ATOM    798  N   ARG    51      38.500 114.870   5.910  1.00  0.00            
ATOM    799  H   ARG    51      38.070 115.290   6.720  1.00  0.00            
ATOM    800  CA  ARG    51      39.870 114.300   6.030  1.00  0.00            
ATOM    801  HA  ARG    51      40.120 113.680   5.170  1.00  0.00            
ATOM    802  CB  ARG    51      40.780 115.460   6.170  1.00  0.00            
ATOM    803  HB2 ARG    51      40.400 116.190   6.890  1.00  0.00            
ATOM    804  HB3 ARG    51      41.750 115.090   6.500  1.00  0.00            
ATOM    805  CG  ARG    51      41.100 116.210   4.850  1.00  0.00            
ATOM    806  HG2 ARG    51      41.400 115.580   4.010  1.00  0.00            
ATOM    807  HG3 ARG    51      40.180 116.770   4.690  1.00  0.00            
ATOM    808  CD  ARG    51      42.240 117.180   5.140  1.00  0.00            
ATOM    809  HD2 ARG    51      41.950 117.800   5.990  1.00  0.00            
ATOM    810  HD3 ARG    51      43.170 116.650   5.350  1.00  0.00            
ATOM    811  NE  ARG    51      42.520 118.100   4.000  1.00  0.00            
ATOM    812  HE  ARG    51      41.730 118.560   3.580  1.00  0.00            
ATOM    813  CZ  ARG    51      43.670 118.610   3.680  1.00  0.00            
ATOM    814  NH1 ARG    51      44.840 118.270   4.200  1.00  0.00            
ATOM    815 1HH1 ARG    51      44.960 117.690   5.010  1.00  0.00            
ATOM    816 2HH1 ARG    51      45.630 118.680   3.710  1.00  0.00            
ATOM    817  NH2 ARG    51      43.730 119.530   2.730  1.00  0.00            
ATOM    818 1HH2 ARG    51      42.860 119.590   2.210  1.00  0.00            
ATOM    819 2HH2 ARG    51      44.630 119.740   2.320  1.00  0.00            
ATOM    820  C   ARG    51      40.030 113.390   7.220  1.00  0.00            
ATOM    821  O   ARG    51      39.080 113.280   8.020  1.00  0.00            
ATOM    822  N   ARG    52      41.180 112.820   7.490  1.00  0.00            
ATOM    823  H   ARG    52      41.830 112.920   6.730  1.00  0.00            
ATOM    824  CA  ARG    52      41.550 111.890   8.600  1.00  0.00            
ATOM    825  HA  ARG    52      40.720 111.920   9.290  1.00  0.00            
ATOM    826  CB  ARG    52      41.570 110.350   8.250  1.00  0.00            
ATOM    827  HB2 ARG    52      42.200 109.840   8.980  1.00  0.00            
ATOM    828  HB3 ARG    52      40.630 109.900   8.570  1.00  0.00            
ATOM    829  CG  ARG    52      41.930 109.950   6.790  1.00  0.00            
ATOM    830  HG2 ARG    52      41.200 110.440   6.140  1.00  0.00            
ATOM    831  HG3 ARG    52      42.870 110.420   6.480  1.00  0.00            
ATOM    832  CD  ARG    52      41.900 108.440   6.530  1.00  0.00            
ATOM    833  HD2 ARG    52      42.640 107.860   7.070  1.00  0.00            
ATOM    834  HD3 ARG    52      40.990 108.030   6.970  1.00  0.00            
ATOM    835  NE  ARG    52      41.880 108.140   5.050  1.00  0.00            
ATOM    836  HE  ARG    52      42.100 108.920   4.450  1.00  0.00            
ATOM    837  CZ  ARG    52      41.780 107.040   4.460  1.00  0.00            
ATOM    838  NH1 ARG    52      41.420 105.970   5.100  1.00  0.00            
ATOM    839 1HH1 ARG    52      41.140 106.080   6.060  1.00  0.00            
ATOM    840 2HH1 ARG    52      41.300 105.080   4.640  1.00  0.00            
ATOM    841  NH2 ARG    52      42.020 107.060   3.140  1.00  0.00            
ATOM    842 1HH2 ARG    52      42.290 107.930   2.700  1.00  0.00            
ATOM    843 2HH2 ARG    52      41.840 106.260   2.560  1.00  0.00            
ATOM    844  C   ARG    52      42.840 112.330   9.310  1.00  0.00            
ATOM    845  O   ARG    52      43.670 112.880   8.600  1.00  0.00            
ATOM    846  N   VAL    53      42.990 112.120  10.600  1.00  0.00            
ATOM    847  H   VAL    53      42.300 111.570  11.080  1.00  0.00            
ATOM    848  CA  VAL    53      44.210 112.490  11.280  1.00  0.00            
ATOM    849  HA  VAL    53      44.730 113.370  10.900  1.00  0.00            
ATOM    850  CB  VAL    53      43.820 112.900  12.690  1.00  0.00            
ATOM    851  HB  VAL    53      43.410 112.080  13.280  1.00  0.00            
ATOM    852  CG1 VAL    53      44.980 113.340  13.550  1.00  0.00            
ATOM    853 1HG1 VAL    53      45.710 112.530  13.500  1.00  0.00            
ATOM    854 2HG1 VAL    53      45.590 114.170  13.220  1.00  0.00            
ATOM    855 3HG1 VAL    53      44.700 113.400  14.600  1.00  0.00            
ATOM    856  CG2 VAL    53      42.870 114.130  12.760  1.00  0.00            
ATOM    857 1HG2 VAL    53      41.800 113.900  12.720  1.00  0.00            
ATOM    858 2HG2 VAL    53      43.030 114.480  13.780  1.00  0.00            
ATOM    859 3HG2 VAL    53      43.090 114.840  11.970  1.00  0.00            
ATOM    860  C   VAL    53      45.230 111.380  11.280  1.00  0.00            
ATOM    861  O   VAL    53      44.800 110.230  11.480  1.00  0.00            
ATOM    862  N   TYR    54      46.470 111.710  10.900  1.00  0.00            
ATOM    863  H   TYR    54      46.750 112.670  11.020  1.00  0.00            
ATOM    864  CA  TYR    54      47.560 110.660  10.920  1.00  0.00            
ATOM    865  HA  TYR    54      47.150 109.710  11.270  1.00  0.00            
ATOM    866  CB  TYR    54      48.230 110.550   9.600  1.00  0.00            
ATOM    867  HB2 TYR    54      48.680 111.500   9.330  1.00  0.00            
ATOM    868  HB3 TYR    54      49.030 109.830   9.750  1.00  0.00            
ATOM    869  CG  TYR    54      47.380 110.090   8.460  1.00  0.00            
ATOM    870  CD1 TYR    54      47.330 108.770   7.980  1.00  0.00            
ATOM    871  HD1 TYR    54      47.940 108.020   8.450  1.00  0.00            
ATOM    872  CE1 TYR    54      46.480 108.440   6.940  1.00  0.00            
ATOM    873  HE1 TYR    54      46.580 107.430   6.570  1.00  0.00            
ATOM    874  CZ  TYR    54      45.760 109.370   6.220  1.00  0.00            
ATOM    875  OH  TYR    54      44.960 108.910   5.240  1.00  0.00            
ATOM    876  HH  TYR    54      45.220 108.080   4.830  1.00  0.00            
ATOM    877  CE2 TYR    54      45.960 110.700   6.590  1.00  0.00            
ATOM    878  HE2 TYR    54      45.370 111.430   6.060  1.00  0.00            
ATOM    879  CD2 TYR    54      46.730 111.070   7.660  1.00  0.00            
ATOM    880  HD2 TYR    54      46.720 112.130   7.890  1.00  0.00            
ATOM    881  C   TYR    54      48.600 111.100  11.910  1.00  0.00            
ATOM    882  O   TYR    54      48.930 112.220  11.980  1.00  0.00            
ATOM    883  N   VAL    55      49.220 110.150  12.620  1.00  0.00            
ATOM    884  H   VAL    55      48.840 109.210  12.600  1.00  0.00            
ATOM    885  CA  VAL    55      50.420 110.320  13.440  1.00  0.00            
ATOM    886  HA  VAL    55      50.870 111.250  13.070  1.00  0.00            
ATOM    887  CB  VAL    55      50.080 110.540  14.910  1.00  0.00            
ATOM    888  HB  VAL    55      49.420 111.410  14.970  1.00  0.00            
ATOM    889  CG1 VAL    55      49.250 109.370  15.510  1.00  0.00            
ATOM    890 1HG1 VAL    55      48.680 109.680  16.380  1.00  0.00            
ATOM    891 2HG1 VAL    55      48.430 109.160  14.830  1.00  0.00            
ATOM    892 3HG1 VAL    55      49.840 108.470  15.690  1.00  0.00            
ATOM    893  CG2 VAL    55      51.220 110.820  15.900  1.00  0.00            
ATOM    894 1HG2 VAL    55      50.770 111.030  16.870  1.00  0.00            
ATOM    895 2HG2 VAL    55      51.840 109.920  16.000  1.00  0.00            
ATOM    896 3HG2 VAL    55      51.880 111.570  15.490  1.00  0.00            
ATOM    897  C   VAL    55      51.440 109.130  13.390  1.00  0.00            
ATOM    898  O   VAL    55      51.020 108.020  13.340  1.00  0.00            
ATOM    899  N   THR    56      52.760 109.440  13.280  1.00  0.00            
ATOM    900  H   THR    56      53.000 110.410  13.150  1.00  0.00            
ATOM    901  CA  THR    56      53.850 108.400  13.000  1.00  0.00            
ATOM    902  HA  THR    56      53.410 107.400  13.010  1.00  0.00            
ATOM    903  CB  THR    56      54.530 108.660  11.650  1.00  0.00            
ATOM    904  HB  THR    56      54.790 109.720  11.630  1.00  0.00            
ATOM    905  CG2 THR    56      55.690 107.670  11.300  1.00  0.00            
ATOM    906 1HG2 THR    56      55.220 106.690  11.190  1.00  0.00            
ATOM    907 2HG2 THR    56      56.160 107.800  10.320  1.00  0.00            
ATOM    908 3HG2 THR    56      56.380 107.600  12.140  1.00  0.00            
ATOM    909  OG1 THR    56      53.560 108.470  10.640  1.00  0.00            
ATOM    910  HG1 THR    56      53.870 109.010   9.910  1.00  0.00            
ATOM    911  C   THR    56      55.040 108.510  14.030  1.00  0.00            
ATOM    912  O   THR    56      55.680 109.600  14.250  1.00  0.00            
ATOM    913  N   LEU    57      55.370 107.460  14.850  1.00  0.00            
ATOM    914  H   LEU    57      54.830 106.620  14.710  1.00  0.00            
ATOM    915  CA  LEU    57      56.680 107.400  15.510  1.00  0.00            
ATOM    916  HA  LEU    57      56.910 108.360  15.970  1.00  0.00            
ATOM    917  CB  LEU    57      56.490 106.450  16.680  1.00  0.00            
ATOM    918  HB2 LEU    57      55.780 106.870  17.400  1.00  0.00            
ATOM    919  HB3 LEU    57      56.050 105.530  16.290  1.00  0.00            
ATOM    920  CG  LEU    57      57.810 106.090  17.400  1.00  0.00            
ATOM    921  HG  LEU    57      58.530 105.650  16.700  1.00  0.00            
ATOM    922  CD1 LEU    57      58.430 107.320  18.100  1.00  0.00            
ATOM    923 1HD1 LEU    57      58.670 108.010  17.280  1.00  0.00            
ATOM    924 2HD1 LEU    57      57.710 107.770  18.780  1.00  0.00            
ATOM    925 3HD1 LEU    57      59.280 107.110  18.760  1.00  0.00            
ATOM    926  CD2 LEU    57      57.490 105.120  18.490  1.00  0.00            
ATOM    927 1HD2 LEU    57      58.410 104.970  19.060  1.00  0.00            
ATOM    928 2HD2 LEU    57      56.770 105.590  19.150  1.00  0.00            
ATOM    929 3HD2 LEU    57      57.050 104.160  18.200  1.00  0.00            
ATOM    930  C   LEU    57      57.730 106.890  14.560  1.00  0.00            
ATOM    931  O   LEU    57      57.520 105.870  13.980  1.00  0.00            
ATOM    932  N   THR    58      58.880 107.560  14.470  1.00  0.00            
ATOM    933  H   THR    58      58.860 108.410  15.030  1.00  0.00            
ATOM    934  CA  THR    58      60.110 107.240  13.670  1.00  0.00            
ATOM    935  HA  THR    58      59.990 106.250  13.220  1.00  0.00            
ATOM    936  CB  THR    58      60.350 108.190  12.510  1.00  0.00            
ATOM    937  HB  THR    58      60.320 109.220  12.850  1.00  0.00            
ATOM    938  CG2 THR    58      61.550 107.820  11.610  1.00  0.00            
ATOM    939 1HG2 THR    58      62.530 107.980  12.070  1.00  0.00            
ATOM    940 2HG2 THR    58      61.560 106.780  11.310  1.00  0.00            
ATOM    941 3HG2 THR    58      61.620 108.400  10.700  1.00  0.00            
ATOM    942  OG1 THR    58      59.300 108.180  11.700  1.00  0.00            
ATOM    943  HG1 THR    58      58.650 108.730  12.150  1.00  0.00            
ATOM    944  C   THR    58      61.250 107.210  14.690  1.00  0.00            
ATOM    945  O   THR    58      61.260 107.910  15.710  1.00  0.00            
ATOM    946  N   CYS    59      62.200 106.280  14.500  1.00  0.00            
ATOM    947  H   CYS    59      62.030 105.550  13.810  1.00  0.00            
ATOM    948  CA  CYS    59      63.600 106.400  15.020  1.00  0.00            
ATOM    949  HA  CYS    59      63.680 107.320  15.600  1.00  0.00            
ATOM    950  CB  CYS    59      63.970 105.210  15.830  1.00  0.00            
ATOM    951  HB2 CYS    59      63.310 105.060  16.680  1.00  0.00            
ATOM    952  HB3 CYS    59      64.050 104.320  15.210  1.00  0.00            
ATOM    953  SG  CYS    59      65.640 105.560  16.470  1.00  0.00            
ATOM    954  HG  CYS    59      65.200 106.550  17.250  1.00  0.00            
ATOM    955  C   CYS    59      64.550 106.530  13.780  1.00  0.00            
ATOM    956  O   CYS    59      64.290 105.830  12.800  1.00  0.00            
ATOM    957  N   ALA    60      65.480 107.490  13.830  1.00  0.00            
ATOM    958  H   ALA    60      65.570 108.080  14.640  1.00  0.00            
ATOM    959  CA  ALA    60      66.290 107.840  12.700  1.00  0.00            
ATOM    960  HA  ALA    60      66.350 106.930  12.100  1.00  0.00            
ATOM    961  CB  ALA    60      65.530 108.930  11.920  1.00  0.00            
ATOM    962  HB1 ALA    60      65.580 109.900  12.410  1.00  0.00            
ATOM    963  HB2 ALA    60      65.970 109.050  10.920  1.00  0.00            
ATOM    964  HB3 ALA    60      64.470 108.710  11.780  1.00  0.00            
ATOM    965  C   ALA    60      67.730 108.300  12.960  1.00  0.00            
ATOM    966  O   ALA    60      67.950 109.260  13.700  1.00  0.00            
ATOM    967  N   PHE    61      68.800 107.670  12.440  1.00  0.00            
ATOM    968  H   PHE    61      68.670 107.020  11.680  1.00  0.00            
ATOM    969  CA  PHE    61      70.200 108.080  12.480  1.00  0.00            
ATOM    970  HA  PHE    61      70.540 108.430  13.450  1.00  0.00            
ATOM    971  CB  PHE    61      71.050 106.890  12.150  1.00  0.00            
ATOM    972  HB2 PHE    61      70.840 106.230  12.990  1.00  0.00            
ATOM    973  HB3 PHE    61      70.610 106.400  11.280  1.00  0.00            
ATOM    974  CG  PHE    61      72.530 107.100  11.870  1.00  0.00            
ATOM    975  CD1 PHE    61      73.390 107.030  13.020  1.00  0.00            
ATOM    976  HD1 PHE    61      72.970 106.760  13.980  1.00  0.00            
ATOM    977  CE1 PHE    61      74.720 107.450  12.970  1.00  0.00            
ATOM    978  HE1 PHE    61      75.370 107.430  13.830  1.00  0.00            
ATOM    979  CZ  PHE    61      75.200 107.870  11.720  1.00  0.00            
ATOM    980  HZ  PHE    61      76.230 108.160  11.550  1.00  0.00            
ATOM    981  CE2 PHE    61      74.380 107.870  10.520  1.00  0.00            
ATOM    982  HE2 PHE    61      74.860 108.040   9.570  1.00  0.00            
ATOM    983  CD2 PHE    61      73.020 107.500  10.600  1.00  0.00            
ATOM    984  HD2 PHE    61      72.370 107.500   9.740  1.00  0.00            
ATOM    985  C   PHE    61      70.460 109.230  11.440  1.00  0.00            
ATOM    986  O   PHE    61      69.980 109.080  10.360  1.00  0.00            
ATOM    987  N   ARG    62      71.070 110.280  11.870  1.00  0.00            
ATOM    988  H   ARG    62      71.360 110.290  12.840  1.00  0.00            
ATOM    989  CA  ARG    62      71.480 111.400  11.070  1.00  0.00            
ATOM    990  HA  ARG    62      71.380 111.100  10.020  1.00  0.00            
ATOM    991  CB  ARG    62      70.610 112.580  11.350  1.00  0.00            
ATOM    992  HB2 ARG    62      71.020 113.330  10.690  1.00  0.00            
ATOM    993  HB3 ARG    62      69.630 112.290  10.960  1.00  0.00            
ATOM    994  CG  ARG    62      70.480 112.860  12.870  1.00  0.00            
ATOM    995  HG2 ARG    62      69.650 112.210  13.160  1.00  0.00            
ATOM    996  HG3 ARG    62      71.440 112.810  13.380  1.00  0.00            
ATOM    997  CD  ARG    62      69.880 114.240  13.140  1.00  0.00            
ATOM    998  HD2 ARG    62      70.450 115.130  12.870  1.00  0.00            
ATOM    999  HD3 ARG    62      68.870 114.270  12.730  1.00  0.00            
ATOM   1000  NE  ARG    62      69.590 114.420  14.520  1.00  0.00            
ATOM   1001  HE  ARG    62      68.660 114.100  14.760  1.00  0.00            
ATOM   1002  CZ  ARG    62      70.400 114.540  15.520  1.00  0.00            
ATOM   1003  NH1 ARG    62      71.670 114.610  15.340  1.00  0.00            
ATOM   1004 1HH1 ARG    62      72.020 114.430  14.410  1.00  0.00            
ATOM   1005 2HH1 ARG    62      72.150 114.640  16.230  1.00  0.00            
ATOM   1006  NH2 ARG    62      70.070 114.710  16.780  1.00  0.00            
ATOM   1007 1HH2 ARG    62      69.090 114.580  17.000  1.00  0.00            
ATOM   1008 2HH2 ARG    62      70.680 114.770  17.580  1.00  0.00            
ATOM   1009  C   ARG    62      72.920 111.810  11.280  1.00  0.00            
ATOM   1010  O   ARG    62      73.620 111.570  12.220  1.00  0.00            
ATOM   1011  N   TYR    63      73.380 112.530  10.250  1.00  0.00            
ATOM   1012  H   TYR    63      72.740 112.710   9.480  1.00  0.00            
ATOM   1013  CA  TYR    63      74.730 112.920   9.980  1.00  0.00            
ATOM   1014  HA  TYR    63      75.140 112.980  10.990  1.00  0.00            
ATOM   1015  CB  TYR    63      75.490 111.850   9.170  1.00  0.00            
ATOM   1016  HB2 TYR    63      75.200 110.870   9.530  1.00  0.00            
ATOM   1017  HB3 TYR    63      75.130 111.780   8.150  1.00  0.00            
ATOM   1018  CG  TYR    63      77.000 112.060   9.200  1.00  0.00            
ATOM   1019  CD1 TYR    63      77.760 111.320  10.110  1.00  0.00            
ATOM   1020  HD1 TYR    63      77.270 110.460  10.560  1.00  0.00            
ATOM   1021  CE1 TYR    63      79.140 111.690  10.420  1.00  0.00            
ATOM   1022  HE1 TYR    63      79.740 111.200  11.170  1.00  0.00            
ATOM   1023  CZ  TYR    63      79.760 112.690   9.710  1.00  0.00            
ATOM   1024  OH  TYR    63      81.040 113.030   9.920  1.00  0.00            
ATOM   1025  HH  TYR    63      81.280 113.030  10.850  1.00  0.00            
ATOM   1026  CE2 TYR    63      79.030 113.490   8.800  1.00  0.00            
ATOM   1027  HE2 TYR    63      79.510 114.320   8.310  1.00  0.00            
ATOM   1028  CD2 TYR    63      77.630 113.160   8.530  1.00  0.00            
ATOM   1029  HD2 TYR    63      77.040 113.770   7.870  1.00  0.00            
ATOM   1030  C   TYR    63      74.530 114.290   9.330  1.00  0.00            
ATOM   1031  O   TYR    63      73.720 114.430   8.420  1.00  0.00            
ATOM   1032  N   GLY    64      75.300 115.270   9.710  1.00  0.00            
ATOM   1033  H   GLY    64      75.860 115.100  10.530  1.00  0.00            
ATOM   1034  CA  GLY    64      75.190 116.640   9.190  1.00  0.00            
ATOM   1035  HA2 GLY    64      76.220 116.940   9.000  1.00  0.00            
ATOM   1036  HA3 GLY    64      74.520 116.690   8.330  1.00  0.00            
ATOM   1037  C   GLY    64      74.620 117.500  10.200  1.00  0.00            
ATOM   1038  O   GLY    64      75.160 117.490  11.280  1.00  0.00            
ATOM   1039  N   ARG    65      73.500 118.290   9.940  1.00  0.00            
ATOM   1040  H   ARG    65      73.240 118.330   8.960  1.00  0.00            
ATOM   1041  CA  ARG    65      72.730 119.050  10.950  1.00  0.00            
ATOM   1042  HA  ARG    65      73.450 119.740  11.390  1.00  0.00            
ATOM   1043  CB  ARG    65      71.560 119.890  10.310  1.00  0.00            
ATOM   1044  HB2 ARG    65      70.770 119.210   9.990  1.00  0.00            
ATOM   1045  HB3 ARG    65      71.000 120.310  11.140  1.00  0.00            
ATOM   1046  CG  ARG    65      71.890 121.040   9.350  1.00  0.00            
ATOM   1047  HG2 ARG    65      72.630 120.790   8.580  1.00  0.00            
ATOM   1048  HG3 ARG    65      70.930 121.280   8.890  1.00  0.00            
ATOM   1049  CD  ARG    65      72.540 122.170  10.200  1.00  0.00            
ATOM   1050  HD2 ARG    65      73.580 122.050  10.500  1.00  0.00            
ATOM   1051  HD3 ARG    65      72.630 123.000   9.490  1.00  0.00            
ATOM   1052  NE  ARG    65      71.710 122.640  11.300  1.00  0.00            
ATOM   1053  HE  ARG    65      71.690 122.190  12.200  1.00  0.00            
ATOM   1054  CZ  ARG    65      70.920 123.690  11.370  1.00  0.00            
ATOM   1055  NH1 ARG    65      70.750 124.460  10.280  1.00  0.00            
ATOM   1056 1HH1 ARG    65      71.060 124.260   9.340  1.00  0.00            
ATOM   1057 2HH1 ARG    65      70.250 125.340  10.350  1.00  0.00            
ATOM   1058  NH2 ARG    65      70.400 123.900  12.550  1.00  0.00            
ATOM   1059 1HH2 ARG    65      70.710 123.320  13.310  1.00  0.00            
ATOM   1060 2HH2 ARG    65      69.980 124.780  12.810  1.00  0.00            
ATOM   1061  C   ARG    65      72.200 118.290  12.160  1.00  0.00            
ATOM   1062  O   ARG    65      71.860 117.100  12.030  1.00  0.00            
ATOM   1063  N   GLU    66      72.000 118.980  13.230  1.00  0.00            
ATOM   1064  H   GLU    66      72.470 119.870  13.250  1.00  0.00            
ATOM   1065  CA  GLU    66      71.700 118.380  14.560  1.00  0.00            
ATOM   1066  HA  GLU    66      72.280 117.460  14.580  1.00  0.00            
ATOM   1067  CB  GLU    66      72.360 119.190  15.690  1.00  0.00            
ATOM   1068  HB2 GLU    66      72.410 118.560  16.580  1.00  0.00            
ATOM   1069  HB3 GLU    66      73.400 119.360  15.410  1.00  0.00            
ATOM   1070  CG  GLU    66      71.790 120.560  16.050  1.00  0.00            
ATOM   1071  HG2 GLU    66      70.890 120.350  16.640  1.00  0.00            
ATOM   1072  HG3 GLU    66      72.520 120.880  16.790  1.00  0.00            
ATOM   1073  CD  GLU    66      71.580 121.750  14.980  1.00  0.00            
ATOM   1074  OE1 GLU    66      72.160 121.700  13.890  1.00  0.00            
ATOM   1075  OE2 GLU    66      70.800 122.670  15.270  1.00  0.00            
ATOM   1076  C   GLU    66      70.160 118.010  14.820  1.00  0.00            
ATOM   1077  O   GLU    66      69.780 117.750  15.970  1.00  0.00            
ATOM   1078  N   ASP    67      69.350 118.070  13.760  1.00  0.00            
ATOM   1079  H   ASP    67      69.800 118.330  12.890  1.00  0.00            
ATOM   1080  CA  ASP    67      67.910 117.720  13.820  1.00  0.00            
ATOM   1081  HA  ASP    67      67.890 117.010  14.650  1.00  0.00            
ATOM   1082  CB  ASP    67      67.120 118.910  14.430  1.00  0.00            
ATOM   1083  HB2 ASP    67      67.490 119.040  15.450  1.00  0.00            
ATOM   1084  HB3 ASP    67      67.290 119.840  13.890  1.00  0.00            
ATOM   1085  CG  ASP    67      65.610 118.690  14.620  1.00  0.00            
ATOM   1086  OD1 ASP    67      64.940 117.900  13.910  1.00  0.00            
ATOM   1087  OD2 ASP    67      65.000 119.310  15.550  1.00  0.00            
ATOM   1088  C   ASP    67      67.450 117.240  12.420  1.00  0.00            
ATOM   1089  O   ASP    67      68.020 117.760  11.470  1.00  0.00            
ATOM   1090  N   LEU    68      66.560 116.260  12.450  1.00  0.00            
ATOM   1091  H   LEU    68      66.160 115.990  13.340  1.00  0.00            
ATOM   1092  CA  LEU    68      66.010 115.570  11.280  1.00  0.00            
ATOM   1093  HA  LEU    68      66.770 115.120  10.650  1.00  0.00            
ATOM   1094  CB  LEU    68      64.940 114.500  11.620  1.00  0.00            
ATOM   1095  HB2 LEU    68      64.130 115.070  12.060  1.00  0.00            
ATOM   1096  HB3 LEU    68      64.640 114.060  10.670  1.00  0.00            
ATOM   1097  CG  LEU    68      65.390 113.470  12.600  1.00  0.00            
ATOM   1098  HG  LEU    68      65.890 113.790  13.520  1.00  0.00            
ATOM   1099  CD1 LEU    68      64.230 112.550  13.100  1.00  0.00            
ATOM   1100 1HD1 LEU    68      63.590 113.010  13.850  1.00  0.00            
ATOM   1101 2HD1 LEU    68      63.760 112.190  12.190  1.00  0.00            
ATOM   1102 3HD1 LEU    68      64.560 111.580  13.470  1.00  0.00            
ATOM   1103  CD2 LEU    68      66.390 112.530  11.910  1.00  0.00            
ATOM   1104 1HD2 LEU    68      65.980 112.230  10.950  1.00  0.00            
ATOM   1105 2HD2 LEU    68      67.340 113.050  11.840  1.00  0.00            
ATOM   1106 3HD2 LEU    68      66.660 111.660  12.510  1.00  0.00            
ATOM   1107  C   LEU    68      65.300 116.560  10.350  1.00  0.00            
ATOM   1108  O   LEU    68      65.190 116.300   9.150  1.00  0.00            
ATOM   1109  N   ASP    69      64.910 117.730  10.800  1.00  0.00            
ATOM   1110  H   ASP    69      64.910 117.810  11.810  1.00  0.00            
ATOM   1111  CA  ASP    69      64.220 118.820  10.060  1.00  0.00            
ATOM   1112  HA  ASP    69      64.620 118.820   9.050  1.00  0.00            
ATOM   1113  CB  ASP    69      62.750 118.480   9.860  1.00  0.00            
ATOM   1114  HB2 ASP    69      62.490 117.430   9.720  1.00  0.00            
ATOM   1115  HB3 ASP    69      62.210 118.570  10.810  1.00  0.00            
ATOM   1116  CG  ASP    69      61.970 119.270   8.760  1.00  0.00            
ATOM   1117  OD1 ASP    69      62.490 120.240   8.120  1.00  0.00            
ATOM   1118  OD2 ASP    69      60.760 118.930   8.640  1.00  0.00            
ATOM   1119  C   ASP    69      64.410 120.270  10.550  1.00  0.00            
ATOM   1120  O   ASP    69      63.430 120.980  10.990  1.00  0.00            
ATOM   1121  N   VAL    70      65.630 120.790  10.390  1.00  0.00            
ATOM   1122  H   VAL    70      66.320 120.090  10.150  1.00  0.00            
ATOM   1123  CA  VAL    70      65.990 122.230  10.630  1.00  0.00            
ATOM   1124  HA  VAL    70      65.150 122.870  10.910  1.00  0.00            
ATOM   1125  CB  VAL    70      66.770 122.310  11.920  1.00  0.00            
ATOM   1126  HB  VAL    70      66.150 121.780  12.640  1.00  0.00            
ATOM   1127  CG1 VAL    70      68.200 121.680  12.040  1.00  0.00            
ATOM   1128 1HG1 VAL    70      68.680 122.030  12.950  1.00  0.00            
ATOM   1129 2HG1 VAL    70      68.260 120.590  11.990  1.00  0.00            
ATOM   1130 3HG1 VAL    70      68.910 121.980  11.260  1.00  0.00            
ATOM   1131  CG2 VAL    70      66.960 123.710  12.420  1.00  0.00            
ATOM   1132 1HG2 VAL    70      67.610 124.330  11.800  1.00  0.00            
ATOM   1133 2HG2 VAL    70      65.930 124.080  12.400  1.00  0.00            
ATOM   1134 3HG2 VAL    70      67.360 123.690  13.440  1.00  0.00            
ATOM   1135  C   VAL    70      66.730 122.840   9.440  1.00  0.00            
ATOM   1136  O   VAL    70      66.660 124.090   9.290  1.00  0.00            
ATOM   1137  N2  6FC    71      67.000 122.030   8.420  1.00  0.00            
ATOM   1138  H6  6FC    71      66.920 121.050   8.630  1.00  0.00            
ATOM   1139  C1  6FC    71      67.250 122.510   7.110  1.00  0.00            
ATOM   1140  C2  6FC    71      65.940 122.740   6.300  1.00  0.00            
ATOM   1141  S1  6FC    71      65.960 122.530   4.500  1.00  0.00            
ATOM   1142  C3  6FC    71      66.790 123.950   3.860  1.00  0.00            
ATOM   1143  C4  6FC    71      66.190 125.190   3.700  1.00  0.00            
ATOM   1144  C6  6FC    71      66.980 126.330   3.240  1.00  0.00            
ATOM   1145  N1  6FC    71      68.290 126.120   3.030  1.00  0.00            
ATOM   1146  C7  6FC    71      68.900 124.960   3.330  1.00  0.00            
ATOM   1147  C5  6FC    71      68.170 123.890   3.790  1.00  0.00            
ATOM   1148  H5  6FC    71      68.610 122.920   3.970  1.00  0.00            
ATOM   1149  C8  6FC    71      70.420 124.880   3.070  1.00  0.00            
ATOM   1150  F1  6FC    71      71.150 125.970   3.500  1.00  0.00            
ATOM   1151  F2  6FC    71      70.530 124.700   1.730  1.00  0.00            
ATOM   1152  F3  6FC    71      70.910 123.830   3.670  1.00  0.00            
ATOM   1153  C9  6FC    71      66.430 127.680   2.840  1.00  0.00            
ATOM   1154  F4  6FC    71      67.390 128.690   2.940  1.00  0.00            
ATOM   1155  F5  6FC    71      65.840 127.700   1.590  1.00  0.00            
ATOM   1156  F6  6FC    71      65.450 128.150   3.670  1.00  0.00            
ATOM   1157  H4  6FC    71      65.130 125.320   3.820  1.00  0.00            
ATOM   1158  H2  6FC    71      65.650 123.760   6.570  1.00  0.00            
ATOM   1159  H3  6FC    71      65.140 122.130   6.720  1.00  0.00            
ATOM   1160  H1  6FC    71      67.760 123.460   7.240  1.00  0.00            
ATOM   1161  C10 6FC    71      68.260 121.550   6.380  1.00  0.00            
ATOM   1162  O1  6FC    71      69.390 121.880   6.240  1.00  0.00            
ATOM   1163  N   GLY    72      67.770 120.370   6.020  1.00  0.00            
ATOM   1164  H   GLY    72      66.850 120.190   6.400  1.00  0.00            
ATOM   1165  CA  GLY    72      68.550 119.350   5.260  1.00  0.00            
ATOM   1166  HA2 GLY    72      67.810 118.730   4.750  1.00  0.00            
ATOM   1167  HA3 GLY    72      69.150 119.820   4.490  1.00  0.00            
ATOM   1168  C   GLY    72      69.450 118.530   6.190  1.00  0.00            
ATOM   1169  O   GLY    72      69.630 118.920   7.340  1.00  0.00            
ATOM   1170  N   LEU    73      69.980 117.460   5.650  1.00  0.00            
ATOM   1171  H   LEU    73      69.670 117.140   4.740  1.00  0.00            
ATOM   1172  CA  LEU    73      70.990 116.670   6.290  1.00  0.00            
ATOM   1173  HA  LEU    73      71.490 117.380   6.940  1.00  0.00            
ATOM   1174  CB  LEU    73      70.360 115.440   6.950  1.00  0.00            
ATOM   1175  HB2 LEU    73      69.640 114.980   6.280  1.00  0.00            
ATOM   1176  HB3 LEU    73      71.080 114.640   7.140  1.00  0.00            
ATOM   1177  CG  LEU    73      69.630 115.800   8.230  1.00  0.00            
ATOM   1178  HG  LEU    73      68.860 116.570   8.200  1.00  0.00            
ATOM   1179  CD1 LEU    73      68.950 114.520   8.740  1.00  0.00            
ATOM   1180 1HD1 LEU    73      68.460 114.650   9.710  1.00  0.00            
ATOM   1181 2HD1 LEU    73      68.300 114.330   7.890  1.00  0.00            
ATOM   1182 3HD1 LEU    73      69.640 113.680   8.830  1.00  0.00            
ATOM   1183  CD2 LEU    73      70.660 116.190   9.290  1.00  0.00            
ATOM   1184 1HD2 LEU    73      71.160 117.130   9.080  1.00  0.00            
ATOM   1185 2HD2 LEU    73      70.120 116.240  10.230  1.00  0.00            
ATOM   1186 3HD2 LEU    73      71.470 115.470   9.390  1.00  0.00            
ATOM   1187  C   LEU    73      72.040 116.210   5.340  1.00  0.00            
ATOM   1188  O   LEU    73      71.710 116.060   4.170  1.00  0.00            
ATOM   1189  N   THR    74      73.290 115.950   5.870  1.00  0.00            
ATOM   1190  H   THR    74      73.450 116.160   6.840  1.00  0.00            
ATOM   1191  CA  THR    74      74.350 115.340   5.070  1.00  0.00            
ATOM   1192  HA  THR    74      74.310 115.780   4.070  1.00  0.00            
ATOM   1193  CB  THR    74      75.710 115.490   5.790  1.00  0.00            
ATOM   1194  HB  THR    74      75.640 115.030   6.780  1.00  0.00            
ATOM   1195  CG2 THR    74      76.880 114.820   5.040  1.00  0.00            
ATOM   1196 1HG2 THR    74      77.850 115.230   5.330  1.00  0.00            
ATOM   1197 2HG2 THR    74      76.860 113.770   5.320  1.00  0.00            
ATOM   1198 3HG2 THR    74      76.740 114.900   3.960  1.00  0.00            
ATOM   1199  OG1 THR    74      75.990 116.910   6.000  1.00  0.00            
ATOM   1200  HG1 THR    74      75.960 117.330   5.130  1.00  0.00            
ATOM   1201  C   THR    74      74.010 113.880   4.710  1.00  0.00            
ATOM   1202  O   THR    74      74.300 113.430   3.610  1.00  0.00            
ATOM   1203  N   PHE    75      73.370 113.240   5.660  1.00  0.00            
ATOM   1204  H   PHE    75      73.240 113.750   6.520  1.00  0.00            
ATOM   1205  CA  PHE    75      72.830 111.800   5.530  1.00  0.00            
ATOM   1206  HA  PHE    75      72.320 111.580   4.590  1.00  0.00            
ATOM   1207  CB  PHE    75      74.030 110.790   5.460  1.00  0.00            
ATOM   1208  HB2 PHE    75      74.600 110.890   4.530  1.00  0.00            
ATOM   1209  HB3 PHE    75      74.740 111.090   6.220  1.00  0.00            
ATOM   1210  CG  PHE    75      73.640 109.270   5.560  1.00  0.00            
ATOM   1211  CD1 PHE    75      73.530 108.540   4.380  1.00  0.00            
ATOM   1212  HD1 PHE    75      73.500 109.110   3.460  1.00  0.00            
ATOM   1213  CE1 PHE    75      73.340 107.170   4.360  1.00  0.00            
ATOM   1214  HE1 PHE    75      72.990 106.740   3.430  1.00  0.00            
ATOM   1215  CZ  PHE    75      73.250 106.480   5.610  1.00  0.00            
ATOM   1216  HZ  PHE    75      72.890 105.460   5.650  1.00  0.00            
ATOM   1217  CE2 PHE    75      73.440 107.190   6.820  1.00  0.00            
ATOM   1218  HE2 PHE    75      73.660 106.660   7.740  1.00  0.00            
ATOM   1219  CD2 PHE    75      73.730 108.570   6.780  1.00  0.00            
ATOM   1220  HD2 PHE    75      73.970 109.080   7.700  1.00  0.00            
ATOM   1221  C   PHE    75      71.850 111.460   6.640  1.00  0.00            
ATOM   1222  O   PHE    75      72.000 111.990   7.780  1.00  0.00            
ATOM   1223  N   ARG    76      70.850 110.580   6.380  1.00  0.00            
ATOM   1224  H   ARG    76      70.960 110.160   5.460  1.00  0.00            
ATOM   1225  CA  ARG    76      69.770 110.010   7.200  1.00  0.00            
ATOM   1226  HA  ARG    76      70.110 110.060   8.230  1.00  0.00            
ATOM   1227  CB  ARG    76      68.460 110.810   6.890  1.00  0.00            
ATOM   1228  HB2 ARG    76      68.700 111.870   6.770  1.00  0.00            
ATOM   1229  HB3 ARG    76      67.960 110.500   5.970  1.00  0.00            
ATOM   1230  CG  ARG    76      67.410 110.730   8.030  1.00  0.00            
ATOM   1231  HG2 ARG    76      67.220 109.740   8.450  1.00  0.00            
ATOM   1232  HG3 ARG    76      67.790 111.370   8.830  1.00  0.00            
ATOM   1233  CD  ARG    76      66.060 111.310   7.610  1.00  0.00            
ATOM   1234  HD2 ARG    76      66.060 112.390   7.770  1.00  0.00            
ATOM   1235  HD3 ARG    76      65.850 111.090   6.560  1.00  0.00            
ATOM   1236  NE  ARG    76      65.030 110.610   8.390  1.00  0.00            
ATOM   1237  HE  ARG    76      65.070 109.620   8.590  1.00  0.00            
ATOM   1238  CZ  ARG    76      64.010 111.020   9.150  1.00  0.00            
ATOM   1239  NH1 ARG    76      63.560 112.190   9.090  1.00  0.00            
ATOM   1240 1HH1 ARG    76      63.880 112.780   8.330  1.00  0.00            
ATOM   1241 2HH1 ARG    76      62.780 112.520   9.650  1.00  0.00            
ATOM   1242  NH2 ARG    76      63.330 110.140   9.810  1.00  0.00            
ATOM   1243 1HH2 ARG    76      63.620 109.180   9.730  1.00  0.00            
ATOM   1244 2HH2 ARG    76      62.590 110.540  10.380  1.00  0.00            
ATOM   1245  C   ARG    76      69.630 108.520   6.940  1.00  0.00            
ATOM   1246  O   ARG    76      69.980 108.110   5.780  1.00  0.00            
ATOM   1247  N   LYS    77      69.120 107.760   7.910  1.00  0.00            
ATOM   1248  H   LYS    77      68.960 108.260   8.770  1.00  0.00            
ATOM   1249  CA  LYS    77      68.810 106.330   7.790  1.00  0.00            
ATOM   1250  HA  LYS    77      68.310 106.080   6.850  1.00  0.00            
ATOM   1251  CB  LYS    77      70.110 105.520   7.850  1.00  0.00            
ATOM   1252  HB2 LYS    77      70.650 105.680   6.920  1.00  0.00            
ATOM   1253  HB3 LYS    77      70.780 105.940   8.610  1.00  0.00            
ATOM   1254  CG  LYS    77      70.040 104.070   8.300  1.00  0.00            
ATOM   1255  HG2 LYS    77      71.070 103.710   8.300  1.00  0.00            
ATOM   1256  HG3 LYS    77      69.590 104.180   9.290  1.00  0.00            
ATOM   1257  CD  LYS    77      69.300 103.160   7.440  1.00  0.00            
ATOM   1258  HD2 LYS    77      68.270 103.440   7.620  1.00  0.00            
ATOM   1259  HD3 LYS    77      69.530 103.400   6.400  1.00  0.00            
ATOM   1260  CE  LYS    77      69.610 101.770   7.770  1.00  0.00            
ATOM   1261  HE2 LYS    77      70.690 101.650   7.690  1.00  0.00            
ATOM   1262  HE3 LYS    77      69.270 101.510   8.770  1.00  0.00            
ATOM   1263  NZ  LYS    77      68.990 100.870   6.840  1.00  0.00            
ATOM   1264  HZ1 LYS    77      68.070 101.170   6.550  1.00  0.00            
ATOM   1265  HZ2 LYS    77      69.620 100.760   6.060  1.00  0.00            
ATOM   1266  HZ3 LYS    77      68.810  99.990   7.320  1.00  0.00            
ATOM   1267  C   LYS    77      67.790 106.050   8.870  1.00  0.00            
ATOM   1268  O   LYS    77      68.080 106.210  10.080  1.00  0.00            
ATOM   1269  N   ASP    78      66.580 105.640   8.520  1.00  0.00            
ATOM   1270  H   ASP    78      66.350 105.510   7.550  1.00  0.00            
ATOM   1271  CA  ASP    78      65.610 105.260   9.520  1.00  0.00            
ATOM   1272  HA  ASP    78      65.620 105.850  10.430  1.00  0.00            
ATOM   1273  CB  ASP    78      64.230 105.340   8.850  1.00  0.00            
ATOM   1274  HB2 ASP    78      64.140 104.660   8.010  1.00  0.00            
ATOM   1275  HB3 ASP    78      63.410 105.020   9.490  1.00  0.00            
ATOM   1276  CG  ASP    78      63.850 106.820   8.450  1.00  0.00            
ATOM   1277  OD1 ASP    78      64.490 107.800   8.990  1.00  0.00            
ATOM   1278  OD2 ASP    78      62.950 107.070   7.650  1.00  0.00            
ATOM   1279  C   ASP    78      65.790 103.890  10.150  1.00  0.00            
ATOM   1280  O   ASP    78      66.320 103.000   9.470  1.00  0.00            
ATOM   1281  N   LEU    79      65.350 103.730  11.390  1.00  0.00            
ATOM   1282  H   LEU    79      64.880 104.480  11.870  1.00  0.00            
ATOM   1283  CA  LEU    79      65.700 102.580  12.190  1.00  0.00            
ATOM   1284  HA  LEU    79      66.210 101.880  11.520  1.00  0.00            
ATOM   1285  CB  LEU    79      66.600 102.980  13.330  1.00  0.00            
ATOM   1286  HB2 LEU    79      65.990 103.670  13.920  1.00  0.00            
ATOM   1287  HB3 LEU    79      66.830 102.050  13.840  1.00  0.00            
ATOM   1288  CG  LEU    79      67.890 103.740  12.830  1.00  0.00            
ATOM   1289  HG  LEU    79      67.600 104.670  12.360  1.00  0.00            
ATOM   1290  CD1 LEU    79      68.650 104.160  14.080  1.00  0.00            
ATOM   1291 1HD1 LEU    79      67.920 104.590  14.760  1.00  0.00            
ATOM   1292 2HD1 LEU    79      69.160 103.330  14.560  1.00  0.00            
ATOM   1293 3HD1 LEU    79      69.360 104.950  13.870  1.00  0.00            
ATOM   1294  CD2 LEU    79      68.810 103.020  11.860  1.00  0.00            
ATOM   1295 1HD2 LEU    79      68.470 102.990  10.830  1.00  0.00            
ATOM   1296 2HD2 LEU    79      69.820 103.430  11.930  1.00  0.00            
ATOM   1297 3HD2 LEU    79      68.990 102.040  12.310  1.00  0.00            
ATOM   1298  C   LEU    79      64.420 101.930  12.680  1.00  0.00            
ATOM   1299  O   LEU    79      64.350 100.720  12.750  1.00  0.00            
ATOM   1300  N   PHE    80      63.330 102.650  12.950  1.00  0.00            
ATOM   1301  H   PHE    80      63.360 103.640  12.760  1.00  0.00            
ATOM   1302  CA  PHE    80      62.040 102.070  13.390  1.00  0.00            
ATOM   1303  HA  PHE    80      61.870 101.170  12.780  1.00  0.00            
ATOM   1304  CB  PHE    80      62.060 101.730  14.820  1.00  0.00            
ATOM   1305  HB2 PHE    80      62.490 100.740  14.930  1.00  0.00            
ATOM   1306  HB3 PHE    80      62.700 102.410  15.380  1.00  0.00            
ATOM   1307  CG  PHE    80      60.690 101.570  15.500  1.00  0.00            
ATOM   1308  CD1 PHE    80      59.720 100.600  15.120  1.00  0.00            
ATOM   1309  HD1 PHE    80      59.930  99.810  14.410  1.00  0.00            
ATOM   1310  CE1 PHE    80      58.470 100.510  15.790  1.00  0.00            
ATOM   1311  HE1 PHE    80      57.840  99.690  15.490  1.00  0.00            
ATOM   1312  CZ  PHE    80      58.220 101.340  16.900  1.00  0.00            
ATOM   1313  HZ  PHE    80      57.260 101.230  17.390  1.00  0.00            
ATOM   1314  CE2 PHE    80      59.240 102.280  17.320  1.00  0.00            
ATOM   1315  HE2 PHE    80      59.090 102.920  18.170  1.00  0.00            
ATOM   1316  CD2 PHE    80      60.380 102.400  16.560  1.00  0.00            
ATOM   1317  HD2 PHE    80      61.070 103.200  16.760  1.00  0.00            
ATOM   1318  C   PHE    80      60.900 103.030  12.990  1.00  0.00            
ATOM   1319  O   PHE    80      60.960 104.200  13.230  1.00  0.00            
ATOM   1320  N   VAL    81      59.840 102.470  12.420  1.00  0.00            
ATOM   1321  H   VAL    81      59.820 101.490  12.190  1.00  0.00            
ATOM   1322  CA  VAL    81      58.650 103.260  11.980  1.00  0.00            
ATOM   1323  HA  VAL    81      58.600 104.260  12.410  1.00  0.00            
ATOM   1324  CB  VAL    81      58.700 103.390  10.430  1.00  0.00            
ATOM   1325  HB  VAL    81      58.990 102.460   9.940  1.00  0.00            
ATOM   1326  CG1 VAL    81      57.450 103.870   9.780  1.00  0.00            
ATOM   1327 1HG1 VAL    81      57.100 104.790  10.240  1.00  0.00            
ATOM   1328 2HG1 VAL    81      57.620 103.990   8.710  1.00  0.00            
ATOM   1329 3HG1 VAL    81      56.660 103.120   9.790  1.00  0.00            
ATOM   1330  CG2 VAL    81      59.690 104.510  10.160  1.00  0.00            
ATOM   1331 1HG2 VAL    81      60.750 104.270  10.270  1.00  0.00            
ATOM   1332 2HG2 VAL    81      59.630 104.890   9.140  1.00  0.00            
ATOM   1333 3HG2 VAL    81      59.400 105.310  10.840  1.00  0.00            
ATOM   1334  C   VAL    81      57.260 102.590  12.370  1.00  0.00            
ATOM   1335  O   VAL    81      56.950 101.460  12.090  1.00  0.00            
ATOM   1336  N   ALA    82      56.400 103.310  13.000  1.00  0.00            
ATOM   1337  H   ALA    82      56.560 104.300  13.140  1.00  0.00            
ATOM   1338  CA  ALA    82      54.970 102.810  13.310  1.00  0.00            
ATOM   1339  HA  ALA    82      54.700 102.120  12.510  1.00  0.00            
ATOM   1340  CB  ALA    82      54.890 102.150  14.650  1.00  0.00            
ATOM   1341  HB1 ALA    82      55.210 101.100  14.600  1.00  0.00            
ATOM   1342  HB2 ALA    82      55.630 102.570  15.340  1.00  0.00            
ATOM   1343  HB3 ALA    82      53.880 102.090  15.040  1.00  0.00            
ATOM   1344  C   ALA    82      53.970 103.890  13.140  1.00  0.00            
ATOM   1345  O   ALA    82      54.080 104.920  13.770  1.00  0.00            
ATOM   1346  N   ASN    83      52.900 103.720  12.360  1.00  0.00            
ATOM   1347  H   ASN    83      52.820 102.930  11.730  1.00  0.00            
ATOM   1348  CA  ASN    83      51.870 104.750  12.150  1.00  0.00            
ATOM   1349  HA  ASN    83      52.180 105.660  12.670  1.00  0.00            
ATOM   1350  CB  ASN    83      51.760 104.890  10.580  1.00  0.00            
ATOM   1351  HB2 ASN    83      52.700 105.110  10.070  1.00  0.00            
ATOM   1352  HB3 ASN    83      51.460 103.900  10.210  1.00  0.00            
ATOM   1353  CG  ASN    83      50.710 105.880  10.180  1.00  0.00            
ATOM   1354  OD1 ASN    83      49.620 105.610   9.690  1.00  0.00            
ATOM   1355  ND2 ASN    83      51.050 107.110  10.270  1.00  0.00            
ATOM   1356 1HD2 ASN    83      50.260 107.700  10.070  1.00  0.00            
ATOM   1357 2HD2 ASN    83      51.960 107.460  10.560  1.00  0.00            
ATOM   1358  C   ASN    83      50.420 104.380  12.650  1.00  0.00            
ATOM   1359  O   ASN    83      50.100 103.200  12.830  1.00  0.00            
ATOM   1360  N   VAL    84      49.690 105.440  12.940  1.00  0.00            
ATOM   1361  H   VAL    84      50.090 106.360  12.830  1.00  0.00            
ATOM   1362  CA  VAL    84      48.270 105.440  13.370  1.00  0.00            
ATOM   1363  HA  VAL    84      47.850 104.460  13.140  1.00  0.00            
ATOM   1364  CB  VAL    84      48.070 105.800  14.870  1.00  0.00            
ATOM   1365  HB  VAL    84      48.820 106.530  15.180  1.00  0.00            
ATOM   1366  CG1 VAL    84      46.630 106.260  15.150  1.00  0.00            
ATOM   1367 1HG1 VAL    84      46.640 106.570  16.190  1.00  0.00            
ATOM   1368 2HG1 VAL    84      46.240 107.150  14.650  1.00  0.00            
ATOM   1369 3HG1 VAL    84      45.890 105.490  14.950  1.00  0.00            
ATOM   1370  CG2 VAL    84      48.230 104.430  15.570  1.00  0.00            
ATOM   1371 1HG2 VAL    84      47.340 103.870  15.280  1.00  0.00            
ATOM   1372 2HG2 VAL    84      49.220 104.020  15.320  1.00  0.00            
ATOM   1373 3HG2 VAL    84      48.040 104.610  16.630  1.00  0.00            
ATOM   1374  C   VAL    84      47.410 106.460  12.520  1.00  0.00            
ATOM   1375  O   VAL    84      47.890 107.520  12.070  1.00  0.00            
ATOM   1376  N   GLN    85      46.170 106.100  12.100  1.00  0.00            
ATOM   1377  H   GLN    85      45.910 105.150  12.290  1.00  0.00            
ATOM   1378  CA  GLN    85      45.180 107.010  11.450  1.00  0.00            
ATOM   1379  HA  GLN    85      45.560 108.030  11.580  1.00  0.00            
ATOM   1380  CB  GLN    85      45.190 106.820   9.920  1.00  0.00            
ATOM   1381  HB2 GLN    85      44.710 107.690   9.490  1.00  0.00            
ATOM   1382  HB3 GLN    85      46.230 106.810   9.580  1.00  0.00            
ATOM   1383  CG  GLN    85      44.510 105.470   9.570  1.00  0.00            
ATOM   1384  HG2 GLN    85      44.980 104.630  10.080  1.00  0.00            
ATOM   1385  HG3 GLN    85      43.440 105.590   9.730  1.00  0.00            
ATOM   1386  CD  GLN    85      44.770 105.130   8.030  1.00  0.00            
ATOM   1387  OE1 GLN    85      45.850 104.930   7.530  1.00  0.00            
ATOM   1388  NE2 GLN    85      43.700 104.850   7.220  1.00  0.00            
ATOM   1389 1HE2 GLN    85      43.870 104.760   6.230  1.00  0.00            
ATOM   1390 2HE2 GLN    85      42.740 104.870   7.520  1.00  0.00            
ATOM   1391  C   GLN    85      43.780 107.000  12.090  1.00  0.00            
ATOM   1392  O   GLN    85      43.420 105.950  12.680  1.00  0.00            
ATOM   1393  N   SER    86      42.940 108.010  11.830  1.00  0.00            
ATOM   1394  H   SER    86      43.280 108.840  11.370  1.00  0.00            
ATOM   1395  CA  SER    86      41.560 107.910  12.210  1.00  0.00            
ATOM   1396  HA  SER    86      41.470 107.820  13.290  1.00  0.00            
ATOM   1397  CB  SER    86      40.780 109.210  11.890  1.00  0.00            
ATOM   1398  HB2 SER    86      40.830 109.400  10.820  1.00  0.00            
ATOM   1399  HB3 SER    86      39.760 109.170  12.290  1.00  0.00            
ATOM   1400  OG  SER    86      41.480 110.290  12.540  1.00  0.00            
ATOM   1401  HG  SER    86      41.160 110.220  13.440  1.00  0.00            
ATOM   1402  C   SER    86      40.820 106.780  11.530  1.00  0.00            
ATOM   1403  O   SER    86      40.880 106.560  10.310  1.00  0.00            
ATOM   1404  N   PHE    87      40.050 106.000  12.280  1.00  0.00            
ATOM   1405  H   PHE    87      40.030 106.230  13.270  1.00  0.00            
ATOM   1406  CA  PHE    87      39.180 104.940  11.810  1.00  0.00            
ATOM   1407  HA  PHE    87      38.940 105.150  10.770  1.00  0.00            
ATOM   1408  CB  PHE    87      39.870 103.540  11.870  1.00  0.00            
ATOM   1409  HB2 PHE    87      40.310 103.460  12.870  1.00  0.00            
ATOM   1410  HB3 PHE    87      39.060 102.820  11.770  1.00  0.00            
ATOM   1411  CG  PHE    87      40.820 103.120  10.770  1.00  0.00            
ATOM   1412  CD1 PHE    87      40.460 103.030   9.400  1.00  0.00            
ATOM   1413  HD1 PHE    87      39.420 103.100   9.120  1.00  0.00            
ATOM   1414  CE1 PHE    87      41.400 102.610   8.400  1.00  0.00            
ATOM   1415  HE1 PHE    87      41.140 102.680   7.360  1.00  0.00            
ATOM   1416  CZ  PHE    87      42.680 102.340   8.790  1.00  0.00            
ATOM   1417  HZ  PHE    87      43.370 101.930   8.060  1.00  0.00            
ATOM   1418  CE2 PHE    87      43.070 102.320  10.150  1.00  0.00            
ATOM   1419  HE2 PHE    87      44.040 101.960  10.430  1.00  0.00            
ATOM   1420  CD2 PHE    87      42.130 102.800  11.110  1.00  0.00            
ATOM   1421  HD2 PHE    87      42.440 102.920  12.130  1.00  0.00            
ATOM   1422  C   PHE    87      37.820 104.840  12.500  1.00  0.00            
ATOM   1423  O   PHE    87      37.790 105.150  13.640  1.00  0.00            
ATOM   1424  N   PRO    88      36.700 104.440  11.800  1.00  0.00            
ATOM   1425  CD  PRO    88      36.520 104.110  10.430  1.00  0.00            
ATOM   1426  HD2 PRO    88      36.930 103.120  10.250  1.00  0.00            
ATOM   1427  HD3 PRO    88      37.010 104.820   9.770  1.00  0.00            
ATOM   1428  CG  PRO    88      35.020 104.020  10.010  1.00  0.00            
ATOM   1429  HG2 PRO    88      34.880 103.130   9.410  1.00  0.00            
ATOM   1430  HG3 PRO    88      34.610 104.930   9.570  1.00  0.00            
ATOM   1431  CB  PRO    88      34.360 103.900  11.400  1.00  0.00            
ATOM   1432  HB2 PRO    88      34.080 102.900  11.730  1.00  0.00            
ATOM   1433  HB3 PRO    88      33.390 104.390  11.340  1.00  0.00            
ATOM   1434  CA  PRO    88      35.330 104.410  12.400  1.00  0.00            
ATOM   1435  HA  PRO    88      35.020 105.420  12.660  1.00  0.00            
ATOM   1436  C   PRO    88      35.340 103.570  13.750  1.00  0.00            
ATOM   1437  O   PRO    88      36.150 102.650  13.970  1.00  0.00            
ATOM   1438  N   PRO    89      34.360 103.830  14.610  1.00  0.00            
ATOM   1439  CD  PRO    89      33.370 104.900  14.520  1.00  0.00            
ATOM   1440  HD2 PRO    89      32.630 104.580  13.790  1.00  0.00            
ATOM   1441  HD3 PRO    89      33.870 105.840  14.290  1.00  0.00            
ATOM   1442  CG  PRO    89      32.650 105.010  15.960  1.00  0.00            
ATOM   1443  HG2 PRO    89      31.610 105.270  15.780  1.00  0.00            
ATOM   1444  HG3 PRO    89      33.090 105.770  16.600  1.00  0.00            
ATOM   1445  CB  PRO    89      32.910 103.580  16.520  1.00  0.00            
ATOM   1446  HB2 PRO    89      32.100 102.910  16.240  1.00  0.00            
ATOM   1447  HB3 PRO    89      33.010 103.530  17.600  1.00  0.00            
ATOM   1448  CA  PRO    89      34.240 103.180  15.930  1.00  0.00            
ATOM   1449  HA  PRO    89      35.110 103.560  16.460  1.00  0.00            
ATOM   1450  C   PRO    89      34.320 101.680  16.010  1.00  0.00            
ATOM   1451  O   PRO    89      33.740 100.940  15.190  1.00  0.00            
ATOM   1452  N   ALA    90      35.080 101.220  16.980  1.00  0.00            
ATOM   1453  H   ALA    90      35.410 101.910  17.630  1.00  0.00            
ATOM   1454  CA  ALA    90      35.080  99.790  17.470  1.00  0.00            
ATOM   1455  HA  ALA    90      35.100  99.200  16.550  1.00  0.00            
ATOM   1456  CB  ALA    90      36.350  99.560  18.270  1.00  0.00            
ATOM   1457  HB1 ALA    90      36.420  98.550  18.670  1.00  0.00            
ATOM   1458  HB2 ALA    90      37.210  99.700  17.610  1.00  0.00            
ATOM   1459  HB3 ALA    90      36.470 100.340  19.030  1.00  0.00            
ATOM   1460  C   ALA    90      33.900  99.400  18.410  1.00  0.00            
ATOM   1461  O   ALA    90      33.700 100.100  19.420  1.00  0.00            
ATOM   1462  N   PRO    91      33.340  98.200  18.230  1.00  0.00            
ATOM   1463  CD  PRO    91      33.950  97.100  17.410  1.00  0.00            
ATOM   1464  HD2 PRO    91      35.030  97.030  17.380  1.00  0.00            
ATOM   1465  HD3 PRO    91      33.670  97.310  16.380  1.00  0.00            
ATOM   1466  CG  PRO    91      33.400  95.820  18.000  1.00  0.00            
ATOM   1467  HG2 PRO    91      34.100  95.370  18.700  1.00  0.00            
ATOM   1468  HG3 PRO    91      33.200  95.100  17.210  1.00  0.00            
ATOM   1469  CB  PRO    91      32.030  96.230  18.670  1.00  0.00            
ATOM   1470  HB2 PRO    91      31.850  95.530  19.490  1.00  0.00            
ATOM   1471  HB3 PRO    91      31.250  96.290  17.920  1.00  0.00            
ATOM   1472  CA  PRO    91      32.400  97.600  19.260  1.00  0.00            
ATOM   1473  HA  PRO    91      31.580  98.300  19.390  1.00  0.00            
ATOM   1474  C   PRO    91      33.050  97.440  20.650  1.00  0.00            
ATOM   1475  O   PRO    91      34.280  97.390  20.810  1.00  0.00            
ATOM   1476  N   GLU    92      32.200  97.310  21.700  1.00  0.00            
ATOM   1477  H   GLU    92      31.220  97.310  21.450  1.00  0.00            
ATOM   1478  CA  GLU    92      32.490  97.310  23.100  1.00  0.00            
ATOM   1479  HA  GLU    92      33.030  98.250  23.260  1.00  0.00            
ATOM   1480  CB  GLU    92      31.180  97.350  23.840  1.00  0.00            
ATOM   1481  HB2 GLU    92      30.700  96.390  23.670  1.00  0.00            
ATOM   1482  HB3 GLU    92      31.430  97.530  24.890  1.00  0.00            
ATOM   1483  CG  GLU    92      30.180  98.460  23.510  1.00  0.00            
ATOM   1484  HG2 GLU    92      29.910  98.360  22.460  1.00  0.00            
ATOM   1485  HG3 GLU    92      29.400  98.240  24.240  1.00  0.00            
ATOM   1486  CD  GLU    92      30.730  99.930  23.780  1.00  0.00            
ATOM   1487  OE1 GLU    92      31.110 100.110  24.980  1.00  0.00            
ATOM   1488  OE2 GLU    92      30.690 100.820  22.870  1.00  0.00            
ATOM   1489  C   GLU    92      33.400  96.230  23.590  1.00  0.00            
ATOM   1490  O   GLU    92      33.910  96.240  24.700  1.00  0.00            
ATOM   1491  N   ASP    93      33.650  95.190  22.790  1.00  0.00            
ATOM   1492  H   ASP    93      33.020  95.190  22.000  1.00  0.00            
ATOM   1493  CA  ASP    93      34.610  94.090  22.840  1.00  0.00            
ATOM   1494  HA  ASP    93      34.450  93.530  23.760  1.00  0.00            
ATOM   1495  CB  ASP    93      34.440  93.170  21.670  1.00  0.00            
ATOM   1496  HB2 ASP    93      34.580  93.640  20.700  1.00  0.00            
ATOM   1497  HB3 ASP    93      35.320  92.540  21.690  1.00  0.00            
ATOM   1498  CG  ASP    93      33.230  92.290  21.630  1.00  0.00            
ATOM   1499  OD1 ASP    93      32.390  92.320  22.510  1.00  0.00            
ATOM   1500  OD2 ASP    93      33.280  91.470  20.700  1.00  0.00            
ATOM   1501  C   ASP    93      36.060  94.690  22.810  1.00  0.00            
ATOM   1502  O   ASP    93      36.950  93.930  23.050  1.00  0.00            
ATOM   1503  N   LYS    94      36.210  95.960  22.380  1.00  0.00            
ATOM   1504  H   LYS    94      35.350  96.410  22.100  1.00  0.00            
ATOM   1505  CA  LYS    94      37.500  96.670  22.290  1.00  0.00            
ATOM   1506  HA  LYS    94      38.130  96.300  21.480  1.00  0.00            
ATOM   1507  CB  LYS    94      37.220  98.140  21.950  1.00  0.00            
ATOM   1508  HB2 LYS    94      38.150  98.710  22.010  1.00  0.00            
ATOM   1509  HB3 LYS    94      36.830  98.170  20.930  1.00  0.00            
ATOM   1510  CG  LYS    94      36.180  98.920  22.820  1.00  0.00            
ATOM   1511  HG2 LYS    94      35.260  98.340  22.910  1.00  0.00            
ATOM   1512  HG3 LYS    94      36.490  99.070  23.860  1.00  0.00            
ATOM   1513  CD  LYS    94      35.820 100.300  22.300  1.00  0.00            
ATOM   1514  HD2 LYS    94      36.660 100.990  22.290  1.00  0.00            
ATOM   1515  HD3 LYS    94      35.340 100.190  21.320  1.00  0.00            
ATOM   1516  CE  LYS    94      34.750 100.800  23.300  1.00  0.00            
ATOM   1517  HE2 LYS    94      33.830 100.230  23.150  1.00  0.00            
ATOM   1518  HE3 LYS    94      35.180 100.650  24.290  1.00  0.00            
ATOM   1519  NZ  LYS    94      34.440 102.210  23.010  1.00  0.00            
ATOM   1520  HZ1 LYS    94      33.800 102.500  23.740  1.00  0.00            
ATOM   1521  HZ2 LYS    94      35.240 102.790  23.220  1.00  0.00            
ATOM   1522  HZ3 LYS    94      34.030 102.380  22.110  1.00  0.00            
ATOM   1523  C   LYS    94      38.350  96.540  23.580  1.00  0.00            
ATOM   1524  O   LYS    94      37.860  96.550  24.680  1.00  0.00            
ATOM   1525  N   LYS    95      39.660  96.490  23.290  1.00  0.00            
ATOM   1526  H   LYS    95      39.980  96.480  22.330  1.00  0.00            
ATOM   1527  CA  LYS    95      40.720  96.650  24.340  1.00  0.00            
ATOM   1528  HA  LYS    95      40.520  95.890  25.100  1.00  0.00            
ATOM   1529  CB  LYS    95      42.130  96.490  23.810  1.00  0.00            
ATOM   1530  HB2 LYS    95      42.300  95.460  23.510  1.00  0.00            
ATOM   1531  HB3 LYS    95      42.110  97.100  22.910  1.00  0.00            
ATOM   1532  CG  LYS    95      43.280  97.000  24.720  1.00  0.00            
ATOM   1533  HG2 LYS    95      43.410  98.080  24.800  1.00  0.00            
ATOM   1534  HG3 LYS    95      43.070  96.630  25.720  1.00  0.00            
ATOM   1535  CD  LYS    95      44.490  96.290  24.190  1.00  0.00            
ATOM   1536  HD2 LYS    95      44.250  95.240  24.010  1.00  0.00            
ATOM   1537  HD3 LYS    95      44.720  96.600  23.170  1.00  0.00            
ATOM   1538  CE  LYS    95      45.650  96.500  25.190  1.00  0.00            
ATOM   1539  HE2 LYS    95      45.860  97.560  25.070  1.00  0.00            
ATOM   1540  HE3 LYS    95      45.340  96.120  26.160  1.00  0.00            
ATOM   1541  NZ  LYS    95      46.860  95.740  24.760  1.00  0.00            
ATOM   1542  HZ1 LYS    95      46.870  94.740  24.870  1.00  0.00            
ATOM   1543  HZ2 LYS    95      47.040  95.980  23.790  1.00  0.00            
ATOM   1544  HZ3 LYS    95      47.630  96.100  25.300  1.00  0.00            
ATOM   1545  C   LYS    95      40.580  98.070  24.980  1.00  0.00            
ATOM   1546  O   LYS    95      40.630  99.100  24.290  1.00  0.00            
ATOM   1547  N   PRO    96      40.390  98.220  26.320  1.00  0.00            
ATOM   1548  CD  PRO    96      40.180  97.180  27.300  1.00  0.00            
ATOM   1549  HD2 PRO    96      41.080  96.690  27.660  1.00  0.00            
ATOM   1550  HD3 PRO    96      39.580  96.380  26.860  1.00  0.00            
ATOM   1551  CG  PRO    96      39.500  97.810  28.550  1.00  0.00            
ATOM   1552  HG2 PRO    96      39.860  97.260  29.420  1.00  0.00            
ATOM   1553  HG3 PRO    96      38.440  98.000  28.400  1.00  0.00            
ATOM   1554  CB  PRO    96      40.210  99.190  28.560  1.00  0.00            
ATOM   1555  HB2 PRO    96      41.220  99.100  28.960  1.00  0.00            
ATOM   1556  HB3 PRO    96      39.590  99.940  29.040  1.00  0.00            
ATOM   1557  CA  PRO    96      40.360  99.510  27.040  1.00  0.00            
ATOM   1558  HA  PRO    96      39.450 100.050  26.810  1.00  0.00            
ATOM   1559  C   PRO    96      41.670 100.400  26.810  1.00  0.00            
ATOM   1560  O   PRO    96      42.810  99.910  26.770  1.00  0.00            
ATOM   1561  N   LEU    97      41.480 101.740  26.820  1.00  0.00            
ATOM   1562  H   LEU    97      40.520 102.060  26.880  1.00  0.00            
ATOM   1563  CA  LEU    97      42.510 102.740  26.850  1.00  0.00            
ATOM   1564  HA  LEU    97      43.280 102.480  26.130  1.00  0.00            
ATOM   1565  CB  LEU    97      41.950 104.150  26.470  1.00  0.00            
ATOM   1566  HB2 LEU    97      41.100 104.270  27.140  1.00  0.00            
ATOM   1567  HB3 LEU    97      42.680 104.920  26.710  1.00  0.00            
ATOM   1568  CG  LEU    97      41.420 104.460  25.020  1.00  0.00            
ATOM   1569  HG  LEU    97      40.610 103.790  24.740  1.00  0.00            
ATOM   1570  CD1 LEU    97      40.990 105.920  24.870  1.00  0.00            
ATOM   1571 1HD1 LEU    97      40.580 106.070  23.870  1.00  0.00            
ATOM   1572 2HD1 LEU    97      40.230 106.160  25.610  1.00  0.00            
ATOM   1573 3HD1 LEU    97      41.760 106.690  24.870  1.00  0.00            
ATOM   1574  CD2 LEU    97      42.670 104.240  24.090  1.00  0.00            
ATOM   1575 1HD2 LEU    97      42.470 104.360  23.030  1.00  0.00            
ATOM   1576 2HD2 LEU    97      43.500 104.890  24.380  1.00  0.00            
ATOM   1577 3HD2 LEU    97      43.060 103.230  24.140  1.00  0.00            
ATOM   1578  C   LEU    97      43.250 102.770  28.260  1.00  0.00            
ATOM   1579  O   LEU    97      42.580 102.620  29.350  1.00  0.00            
ATOM   1580  N   THR    98      44.510 103.230  28.140  1.00  0.00            
ATOM   1581  H   THR    98      44.850 103.310  27.190  1.00  0.00            
ATOM   1582  CA  THR    98      45.300 103.630  29.280  1.00  0.00            
ATOM   1583  HA  THR    98      45.460 102.750  29.890  1.00  0.00            
ATOM   1584  CB  THR    98      46.780 104.020  28.950  1.00  0.00            
ATOM   1585  HB  THR    98      47.290 104.490  29.790  1.00  0.00            
ATOM   1586  CG2 THR    98      47.450 102.690  28.440  1.00  0.00            
ATOM   1587 1HG2 THR    98      48.520 102.870  28.340  1.00  0.00            
ATOM   1588 2HG2 THR    98      47.150 101.830  29.040  1.00  0.00            
ATOM   1589 3HG2 THR    98      47.120 102.440  27.440  1.00  0.00            
ATOM   1590  OG1 THR    98      46.760 104.840  27.840  1.00  0.00            
ATOM   1591  HG1 THR    98      47.650 105.190  27.720  1.00  0.00            
ATOM   1592  C   THR    98      44.640 104.810  30.030  1.00  0.00            
ATOM   1593  O   THR    98      43.930 105.610  29.460  1.00  0.00            
ATOM   1594  N   ARG    99      44.910 104.870  31.390  1.00  0.00            
ATOM   1595  H   ARG    99      45.400 104.090  31.790  1.00  0.00            
ATOM   1596  CA  ARG    99      44.150 105.490  32.410  1.00  0.00            
ATOM   1597  HA  ARG    99      43.100 105.320  32.180  1.00  0.00            
ATOM   1598  CB  ARG    99      44.510 104.750  33.740  1.00  0.00            
ATOM   1599  HB2 ARG    99      44.400 103.680  33.590  1.00  0.00            
ATOM   1600  HB3 ARG    99      45.570 104.930  33.960  1.00  0.00            
ATOM   1601  CG  ARG    99      43.740 105.160  34.970  1.00  0.00            
ATOM   1602  HG2 ARG    99      43.930 106.230  35.100  1.00  0.00            
ATOM   1603  HG3 ARG    99      42.660 105.030  34.860  1.00  0.00            
ATOM   1604  CD  ARG    99      44.140 104.350  36.240  1.00  0.00            
ATOM   1605  HD2 ARG    99      43.210 104.360  36.800  1.00  0.00            
ATOM   1606  HD3 ARG    99      44.370 103.340  35.910  1.00  0.00            
ATOM   1607  NE  ARG    99      45.310 104.830  37.020  1.00  0.00            
ATOM   1608  HE  ARG    99      45.710 105.670  36.630  1.00  0.00            
ATOM   1609  CZ  ARG    99      45.780 104.340  38.160  1.00  0.00            
ATOM   1610  NH1 ARG    99      45.180 103.350  38.760  1.00  0.00            
ATOM   1611 1HH1 ARG    99      44.290 102.990  38.450  1.00  0.00            
ATOM   1612 2HH1 ARG    99      45.530 102.920  39.610  1.00  0.00            
ATOM   1613  NH2 ARG    99      46.910 104.740  38.610  1.00  0.00            
ATOM   1614 1HH2 ARG    99      47.490 105.480  38.240  1.00  0.00            
ATOM   1615 2HH2 ARG    99      47.220 104.410  39.520  1.00  0.00            
ATOM   1616  C   ARG    99      44.220 107.030  32.580  1.00  0.00            
ATOM   1617  O   ARG    99      43.250 107.570  33.190  1.00  0.00            
ATOM   1618  N   LEU   100      45.380 107.580  32.140  1.00  0.00            
ATOM   1619  H   LEU   100      46.160 106.990  31.900  1.00  0.00            
ATOM   1620  CA  LEU   100      45.480 109.030  31.810  1.00  0.00            
ATOM   1621  HA  LEU   100      44.960 109.540  32.630  1.00  0.00            
ATOM   1622  CB  LEU   100      46.940 109.400  31.900  1.00  0.00            
ATOM   1623  HB2 LEU   100      47.380 109.150  32.870  1.00  0.00            
ATOM   1624  HB3 LEU   100      47.420 108.720  31.200  1.00  0.00            
ATOM   1625  CG  LEU   100      47.340 110.810  31.430  1.00  0.00            
ATOM   1626  HG  LEU   100      47.040 110.840  30.380  1.00  0.00            
ATOM   1627  CD1 LEU   100      46.560 111.850  32.220  1.00  0.00            
ATOM   1628 1HD1 LEU   100      45.530 111.590  31.990  1.00  0.00            
ATOM   1629 2HD1 LEU   100      46.860 111.840  33.270  1.00  0.00            
ATOM   1630 3HD1 LEU   100      46.710 112.830  31.770  1.00  0.00            
ATOM   1631  CD2 LEU   100      48.840 111.040  31.400  1.00  0.00            
ATOM   1632 1HD2 LEU   100      49.170 110.320  30.640  1.00  0.00            
ATOM   1633 2HD2 LEU   100      49.200 112.050  31.190  1.00  0.00            
ATOM   1634 3HD2 LEU   100      49.270 110.660  32.320  1.00  0.00            
ATOM   1635  C   LEU   100      44.780 109.360  30.520  1.00  0.00            
ATOM   1636  O   LEU   100      43.910 110.280  30.480  1.00  0.00            
ATOM   1637  N   GLN   101      45.050 108.600  29.460  1.00  0.00            
ATOM   1638  H   GLN   101      45.820 107.950  29.440  1.00  0.00            
ATOM   1639  CA  GLN   101      44.660 109.010  28.120  1.00  0.00            
ATOM   1640  HA  GLN   101      44.920 110.040  27.890  1.00  0.00            
ATOM   1641  CB  GLN   101      45.290 108.170  27.040  1.00  0.00            
ATOM   1642  HB2 GLN   101      44.740 107.230  27.100  1.00  0.00            
ATOM   1643  HB3 GLN   101      44.990 108.640  26.110  1.00  0.00            
ATOM   1644  CG  GLN   101      46.810 107.970  27.080  1.00  0.00            
ATOM   1645  HG2 GLN   101      47.000 107.380  27.980  1.00  0.00            
ATOM   1646  HG3 GLN   101      47.140 107.460  26.180  1.00  0.00            
ATOM   1647  CD  GLN   101      47.550 109.310  27.040  1.00  0.00            
ATOM   1648  OE1 GLN   101      47.160 110.370  26.590  1.00  0.00            
ATOM   1649  NE2 GLN   101      48.740 109.360  27.500  1.00  0.00            
ATOM   1650 1HE2 GLN   101      49.310 110.130  27.160  1.00  0.00            
ATOM   1651 2HE2 GLN   101      49.250 108.560  27.840  1.00  0.00            
ATOM   1652  C   GLN   101      43.170 108.980  27.920  1.00  0.00            
ATOM   1653  O   GLN   101      42.530 109.830  27.300  1.00  0.00            
ATOM   1654  N   GLU   102      42.500 107.970  28.540  1.00  0.00            
ATOM   1655  H   GLU   102      42.930 107.130  28.900  1.00  0.00            
ATOM   1656  CA  GLU   102      41.010 107.980  28.550  1.00  0.00            
ATOM   1657  HA  GLU   102      40.700 108.020  27.510  1.00  0.00            
ATOM   1658  CB  GLU   102      40.610 106.660  29.150  1.00  0.00            
ATOM   1659  HB2 GLU   102      39.590 106.530  28.800  1.00  0.00            
ATOM   1660  HB3 GLU   102      41.210 105.840  28.740  1.00  0.00            
ATOM   1661  CG  GLU   102      40.580 106.590  30.690  1.00  0.00            
ATOM   1662  HG2 GLU   102      41.620 106.670  31.010  1.00  0.00            
ATOM   1663  HG3 GLU   102      39.990 107.390  31.140  1.00  0.00            
ATOM   1664  CD  GLU   102      39.810 105.420  31.270  1.00  0.00            
ATOM   1665  OE1 GLU   102      38.830 104.950  30.570  1.00  0.00            
ATOM   1666  OE2 GLU   102      40.250 105.130  32.400  1.00  0.00            
ATOM   1667  C   GLU   102      40.440 109.180  29.230  1.00  0.00            
ATOM   1668  O   GLU   102      39.570 109.820  28.690  1.00  0.00            
ATOM   1669  N   ARG   103      41.010 109.670  30.400  1.00  0.00            
ATOM   1670  H   ARG   103      41.910 109.290  30.650  1.00  0.00            
ATOM   1671  CA  ARG   103      40.520 110.870  31.090  1.00  0.00            
ATOM   1672  HA  ARG   103      39.440 110.880  30.960  1.00  0.00            
ATOM   1673  CB  ARG   103      40.750 110.790  32.580  1.00  0.00            
ATOM   1674  HB2 ARG   103      40.110 111.520  33.060  1.00  0.00            
ATOM   1675  HB3 ARG   103      40.330 109.860  32.960  1.00  0.00            
ATOM   1676  CG  ARG   103      42.190 110.970  33.160  1.00  0.00            
ATOM   1677  HG2 ARG   103      42.840 110.250  32.650  1.00  0.00            
ATOM   1678  HG3 ARG   103      42.530 111.960  32.860  1.00  0.00            
ATOM   1679  CD  ARG   103      42.340 110.670  34.650  1.00  0.00            
ATOM   1680  HD2 ARG   103      41.600 111.320  35.120  1.00  0.00            
ATOM   1681  HD3 ARG   103      41.960 109.660  34.820  1.00  0.00            
ATOM   1682  NE  ARG   103      43.710 110.840  35.170  1.00  0.00            
ATOM   1683  HE  ARG   103      44.230 109.980  35.270  1.00  0.00            
ATOM   1684  CZ  ARG   103      44.260 111.990  35.560  1.00  0.00            
ATOM   1685  NH1 ARG   103      43.700 113.100  35.590  1.00  0.00            
ATOM   1686 1HH1 ARG   103      42.790 113.240  35.170  1.00  0.00            
ATOM   1687 2HH1 ARG   103      44.180 113.940  35.890  1.00  0.00            
ATOM   1688  NH2 ARG   103      45.510 111.940  35.990  1.00  0.00            
ATOM   1689 1HH2 ARG   103      45.910 111.020  35.900  1.00  0.00            
ATOM   1690 2HH2 ARG   103      46.010 112.690  36.450  1.00  0.00            
ATOM   1691  C   ARG   103      40.940 112.140  30.340  1.00  0.00            
ATOM   1692  O   ARG   103      40.210 113.110  30.430  1.00  0.00            
ATOM   1693  N   LEU   104      42.000 112.140  29.550  1.00  0.00            
ATOM   1694  H   LEU   104      42.640 111.370  29.690  1.00  0.00            
ATOM   1695  CA  LEU   104      42.470 113.250  28.640  1.00  0.00            
ATOM   1696  HA  LEU   104      42.490 114.180  29.210  1.00  0.00            
ATOM   1697  CB  LEU   104      43.840 112.930  28.110  1.00  0.00            
ATOM   1698  HB2 LEU   104      44.520 112.690  28.920  1.00  0.00            
ATOM   1699  HB3 LEU   104      43.710 112.000  27.560  1.00  0.00            
ATOM   1700  CG  LEU   104      44.450 113.960  27.190  1.00  0.00            
ATOM   1701  HG  LEU   104      43.960 114.030  26.220  1.00  0.00            
ATOM   1702  CD1 LEU   104      44.460 115.390  27.750  1.00  0.00            
ATOM   1703 1HD1 LEU   104      43.460 115.710  28.020  1.00  0.00            
ATOM   1704 2HD1 LEU   104      45.060 115.500  28.660  1.00  0.00            
ATOM   1705 3HD1 LEU   104      44.680 116.100  26.950  1.00  0.00            
ATOM   1706  CD2 LEU   104      45.920 113.630  26.870  1.00  0.00            
ATOM   1707 1HD2 LEU   104      46.520 113.750  27.770  1.00  0.00            
ATOM   1708 2HD2 LEU   104      46.020 112.560  26.690  1.00  0.00            
ATOM   1709 3HD2 LEU   104      46.190 114.250  26.020  1.00  0.00            
ATOM   1710  C   LEU   104      41.480 113.490  27.470  1.00  0.00            
ATOM   1711  O   LEU   104      41.070 114.550  27.210  1.00  0.00            
ATOM   1712  N   ILE   105      40.930 112.400  26.870  1.00  0.00            
ATOM   1713  H   ILE   105      41.360 111.490  26.910  1.00  0.00            
ATOM   1714  CA  ILE   105      39.730 112.440  25.880  1.00  0.00            
ATOM   1715  HA  ILE   105      39.950 113.270  25.210  1.00  0.00            
ATOM   1716  CB  ILE   105      39.600 111.090  25.160  1.00  0.00            
ATOM   1717  HB  ILE   105      39.570 110.280  25.890  1.00  0.00            
ATOM   1718  CG2 ILE   105      38.170 110.960  24.440  1.00  0.00            
ATOM   1719 1HG2 ILE   105      38.120 111.640  23.590  1.00  0.00            
ATOM   1720 2HG2 ILE   105      38.230 110.000  23.940  1.00  0.00            
ATOM   1721 3HG2 ILE   105      37.230 111.030  24.980  1.00  0.00            
ATOM   1722  CG1 ILE   105      40.710 110.940  24.080  1.00  0.00            
ATOM   1723 2HG1 ILE   105      40.560 111.380  23.090  1.00  0.00            
ATOM   1724 3HG1 ILE   105      41.470 111.630  24.430  1.00  0.00            
ATOM   1725  CD1 ILE   105      41.320 109.480  23.950  1.00  0.00            
ATOM   1726 1HD1 ILE   105      42.180 109.500  23.290  1.00  0.00            
ATOM   1727 2HD1 ILE   105      41.710 109.000  24.850  1.00  0.00            
ATOM   1728 3HD1 ILE   105      40.480 108.910  23.560  1.00  0.00            
ATOM   1729  C   ILE   105      38.450 112.950  26.570  1.00  0.00            
ATOM   1730  O   ILE   105      37.680 113.730  26.030  1.00  0.00            
ATOM   1731  N   LYS   106      38.140 112.570  27.810  1.00  0.00            
ATOM   1732  H   LYS   106      38.720 111.870  28.250  1.00  0.00            
ATOM   1733  CA  LYS   106      37.050 113.170  28.620  1.00  0.00            
ATOM   1734  HA  LYS   106      36.130 113.180  28.030  1.00  0.00            
ATOM   1735  CB  LYS   106      36.770 112.240  29.780  1.00  0.00            
ATOM   1736  HB2 LYS   106      37.640 111.760  30.210  1.00  0.00            
ATOM   1737  HB3 LYS   106      36.260 112.770  30.590  1.00  0.00            
ATOM   1738  CG  LYS   106      35.860 111.050  29.420  1.00  0.00            
ATOM   1739  HG2 LYS   106      35.980 110.860  28.360  1.00  0.00            
ATOM   1740  HG3 LYS   106      36.240 110.140  29.870  1.00  0.00            
ATOM   1741  CD  LYS   106      34.390 111.400  29.560  1.00  0.00            
ATOM   1742  HD2 LYS   106      34.170 112.450  29.360  1.00  0.00            
ATOM   1743  HD3 LYS   106      33.760 110.880  28.830  1.00  0.00            
ATOM   1744  CE  LYS   106      34.060 111.120  31.040  1.00  0.00            
ATOM   1745  HE2 LYS   106      34.770 111.640  31.670  1.00  0.00            
ATOM   1746  HE3 LYS   106      33.060 111.560  31.150  1.00  0.00            
ATOM   1747  NZ  LYS   106      34.070 109.660  31.340  1.00  0.00            
ATOM   1748  HZ1 LYS   106      34.950 109.380  31.740  1.00  0.00            
ATOM   1749  HZ2 LYS   106      33.210 109.460  31.820  1.00  0.00            
ATOM   1750  HZ3 LYS   106      33.910 109.110  30.500  1.00  0.00            
ATOM   1751  C   LYS   106      37.300 114.610  29.040  1.00  0.00            
ATOM   1752  O   LYS   106      36.340 115.310  29.250  1.00  0.00            
ATOM   1753  N   LYS   107      38.580 115.090  29.300  1.00  0.00            
ATOM   1754  H   LYS   107      39.310 114.400  29.350  1.00  0.00            
ATOM   1755  CA  LYS   107      38.980 116.490  29.520  1.00  0.00            
ATOM   1756  HA  LYS   107      38.280 116.920  30.250  1.00  0.00            
ATOM   1757  CB  LYS   107      40.410 116.600  30.010  1.00  0.00            
ATOM   1758  HB2 LYS   107      40.520 115.930  30.860  1.00  0.00            
ATOM   1759  HB3 LYS   107      41.050 116.180  29.230  1.00  0.00            
ATOM   1760  CG  LYS   107      40.860 118.030  30.420  1.00  0.00            
ATOM   1761  HG2 LYS   107      41.950 118.060  30.520  1.00  0.00            
ATOM   1762  HG3 LYS   107      40.540 118.780  29.700  1.00  0.00            
ATOM   1763  CD  LYS   107      40.080 118.450  31.770  1.00  0.00            
ATOM   1764  HD2 LYS   107      39.040 118.650  31.550  1.00  0.00            
ATOM   1765  HD3 LYS   107      40.200 117.710  32.570  1.00  0.00            
ATOM   1766  CE  LYS   107      40.420 119.870  32.120  1.00  0.00            
ATOM   1767  HE2 LYS   107      41.480 119.950  32.360  1.00  0.00            
ATOM   1768  HE3 LYS   107      40.240 120.520  31.270  1.00  0.00            
ATOM   1769  NZ  LYS   107      39.810 120.320  33.380  1.00  0.00            
ATOM   1770  HZ1 LYS   107      40.160 119.820  34.190  1.00  0.00            
ATOM   1771  HZ2 LYS   107      40.010 121.290  33.570  1.00  0.00            
ATOM   1772  HZ3 LYS   107      38.810 120.190  33.340  1.00  0.00            
ATOM   1773  C   LYS   107      38.740 117.320  28.260  1.00  0.00            
ATOM   1774  O   LYS   107      38.030 118.300  28.330  1.00  0.00            
ATOM   1775  N   LEU   108      39.360 116.960  27.150  1.00  0.00            
ATOM   1776  H   LEU   108      39.830 116.070  27.070  1.00  0.00            
ATOM   1777  CA  LEU   108      39.460 117.760  25.930  1.00  0.00            
ATOM   1778  HA  LEU   108      39.760 118.800  26.080  1.00  0.00            
ATOM   1779  CB  LEU   108      40.560 117.200  24.960  1.00  0.00            
ATOM   1780  HB2 LEU   108      40.350 116.180  24.650  1.00  0.00            
ATOM   1781  HB3 LEU   108      40.610 117.830  24.070  1.00  0.00            
ATOM   1782  CG  LEU   108      41.980 117.210  25.580  1.00  0.00            
ATOM   1783  HG  LEU   108      42.000 116.560  26.460  1.00  0.00            
ATOM   1784  CD1 LEU   108      42.930 116.600  24.620  1.00  0.00            
ATOM   1785 1HD1 LEU   108      42.370 115.940  23.950  1.00  0.00            
ATOM   1786 2HD1 LEU   108      43.400 117.340  23.970  1.00  0.00            
ATOM   1787 3HD1 LEU   108      43.800 116.130  25.070  1.00  0.00            
ATOM   1788  CD2 LEU   108      42.470 118.660  25.860  1.00  0.00            
ATOM   1789 1HD2 LEU   108      43.560 118.690  25.870  1.00  0.00            
ATOM   1790 2HD2 LEU   108      41.990 119.350  25.160  1.00  0.00            
ATOM   1791 3HD2 LEU   108      42.100 119.030  26.810  1.00  0.00            
ATOM   1792  C   LEU   108      38.150 117.810  25.120  1.00  0.00            
ATOM   1793  O   LEU   108      37.770 118.920  24.700  1.00  0.00            
ATOM   1794  N   GLY   109      37.620 116.680  24.800  1.00  0.00            
ATOM   1795  H   GLY   109      38.000 115.820  25.160  1.00  0.00            
ATOM   1796  CA  GLY   109      36.630 116.550  23.740  1.00  0.00            
ATOM   1797  HA2 GLY   109      35.610 116.460  24.120  1.00  0.00            
ATOM   1798  HA3 GLY   109      36.520 117.490  23.190  1.00  0.00            
ATOM   1799  C   GLY   109      36.780 115.450  22.740  1.00  0.00            
ATOM   1800  O   GLY   109      37.910 115.150  22.370  1.00  0.00            
ATOM   1801  N   GLU   110      35.710 114.930  22.110  1.00  0.00            
ATOM   1802  H   GLU   110      34.780 115.200  22.410  1.00  0.00            
ATOM   1803  CA  GLU   110      35.740 113.840  21.120  1.00  0.00            
ATOM   1804  HA  GLU   110      36.350 113.050  21.550  1.00  0.00            
ATOM   1805  CB  GLU   110      34.310 113.280  20.960  1.00  0.00            
ATOM   1806  HB2 GLU   110      34.450 112.400  20.330  1.00  0.00            
ATOM   1807  HB3 GLU   110      33.920 112.820  21.870  1.00  0.00            
ATOM   1808  CG  GLU   110      33.240 114.210  20.380  1.00  0.00            
ATOM   1809  HG2 GLU   110      33.660 114.740  19.520  1.00  0.00            
ATOM   1810  HG3 GLU   110      32.430 113.560  20.060  1.00  0.00            
ATOM   1811  CD  GLU   110      32.720 115.330  21.290  1.00  0.00            
ATOM   1812  OE1 GLU   110      32.020 116.260  20.780  1.00  0.00            
ATOM   1813  OE2 GLU   110      33.060 115.350  22.490  1.00  0.00            
ATOM   1814  C   GLU   110      36.360 114.070  19.720  1.00  0.00            
ATOM   1815  O   GLU   110      36.530 113.170  18.890  1.00  0.00            
ATOM   1816  N   HIE   111      36.820 115.340  19.450  1.00  0.00            
ATOM   1817  H   HIE   111      36.530 116.070  20.080  1.00  0.00            
ATOM   1818  CA  HIE   111      37.640 115.730  18.390  1.00  0.00            
ATOM   1819  HA  HIE   111      37.330 115.130  17.540  1.00  0.00            
ATOM   1820  CB  HIE   111      37.530 117.240  18.120  1.00  0.00            
ATOM   1821  HB2 HIE   111      38.220 117.560  17.340  1.00  0.00            
ATOM   1822  HB3 HIE   111      36.530 117.310  17.690  1.00  0.00            
ATOM   1823  CG  HIE   111      37.730 118.070  19.390  1.00  0.00            
ATOM   1824  ND1 HIE   111      38.920 118.420  19.980  1.00  0.00            
ATOM   1825  CE1 HIE   111      38.530 119.110  21.070  1.00  0.00            
ATOM   1826  HE1 HIE   111      39.240 119.520  21.780  1.00  0.00            
ATOM   1827  NE2 HIE   111      37.200 119.150  21.220  1.00  0.00            
ATOM   1828  HE2 HIE   111      36.670 119.600  21.960  1.00  0.00            
ATOM   1829  CD2 HIE   111      36.670 118.470  20.140  1.00  0.00            
ATOM   1830  HD2 HIE   111      35.660 118.320  19.790  1.00  0.00            
ATOM   1831  C   HIE   111      39.150 115.400  18.590  1.00  0.00            
ATOM   1832  O   HIE   111      39.900 115.250  17.590  1.00  0.00            
ATOM   1833  N   ALA   112      39.520 115.120  19.850  1.00  0.00            
ATOM   1834  H   ALA   112      38.860 115.370  20.580  1.00  0.00            
ATOM   1835  CA  ALA   112      40.780 114.390  20.240  1.00  0.00            
ATOM   1836  HA  ALA   112      41.560 114.770  19.580  1.00  0.00            
ATOM   1837  CB  ALA   112      41.220 114.630  21.680  1.00  0.00            
ATOM   1838  HB1 ALA   112      41.250 115.680  21.950  1.00  0.00            
ATOM   1839  HB2 ALA   112      40.390 114.200  22.240  1.00  0.00            
ATOM   1840  HB3 ALA   112      42.200 114.170  21.810  1.00  0.00            
ATOM   1841  C   ALA   112      40.550 112.910  19.910  1.00  0.00            
ATOM   1842  O   ALA   112      39.490 112.330  20.100  1.00  0.00            
ATOM   1843  N   TYR   113      41.710 112.300  19.530  1.00  0.00            
ATOM   1844  H   TYR   113      42.540 112.840  19.340  1.00  0.00            
ATOM   1845  CA  TYR   113      41.860 110.860  19.200  1.00  0.00            
ATOM   1846  HA  TYR   113      41.000 110.270  19.510  1.00  0.00            
ATOM   1847  CB  TYR   113      41.880 110.780  17.660  1.00  0.00            
ATOM   1848  HB2 TYR   113      41.080 111.370  17.230  1.00  0.00            
ATOM   1849  HB3 TYR   113      42.800 111.230  17.290  1.00  0.00            
ATOM   1850  CG  TYR   113      41.740 109.370  17.080  1.00  0.00            
ATOM   1851  CD1 TYR   113      42.850 108.520  16.870  1.00  0.00            
ATOM   1852  HD1 TYR   113      43.830 108.940  17.060  1.00  0.00            
ATOM   1853  CE1 TYR   113      42.600 107.250  16.320  1.00  0.00            
ATOM   1854  HE1 TYR   113      43.340 106.500  16.050  1.00  0.00            
ATOM   1855  CZ  TYR   113      41.290 106.820  16.130  1.00  0.00            
ATOM   1856  OH  TYR   113      41.030 105.580  15.650  1.00  0.00            
ATOM   1857  HH  TYR   113      41.800 105.050  15.450  1.00  0.00            
ATOM   1858  CE2 TYR   113      40.190 107.660  16.230  1.00  0.00            
ATOM   1859  HE2 TYR   113      39.190 107.310  16.010  1.00  0.00            
ATOM   1860  CD2 TYR   113      40.410 109.000  16.640  1.00  0.00            
ATOM   1861  HD2 TYR   113      39.630 109.740  16.750  1.00  0.00            
ATOM   1862  C   TYR   113      43.080 110.160  19.810  1.00  0.00            
ATOM   1863  O   TYR   113      44.180 110.710  19.830  1.00  0.00            
ATOM   1864  N   PRO   114      42.950 108.890  20.170  1.00  0.00            
ATOM   1865  CD  PRO   114      41.680 108.160  20.340  1.00  0.00            
ATOM   1866  HD2 PRO   114      41.180 108.040  19.380  1.00  0.00            
ATOM   1867  HD3 PRO   114      40.970 108.640  21.020  1.00  0.00            
ATOM   1868  CG  PRO   114      42.010 106.670  20.770  1.00  0.00            
ATOM   1869  HG2 PRO   114      42.130 106.120  19.840  1.00  0.00            
ATOM   1870  HG3 PRO   114      41.200 106.270  21.380  1.00  0.00            
ATOM   1871  CB  PRO   114      43.370 106.970  21.470  1.00  0.00            
ATOM   1872  HB2 PRO   114      43.960 106.060  21.590  1.00  0.00            
ATOM   1873  HB3 PRO   114      43.180 107.360  22.470  1.00  0.00            
ATOM   1874  CA  PRO   114      44.060 108.130  20.640  1.00  0.00            
ATOM   1875  HA  PRO   114      44.670 108.750  21.300  1.00  0.00            
ATOM   1876  C   PRO   114      45.200 107.610  19.680  1.00  0.00            
ATOM   1877  O   PRO   114      45.010 107.190  18.580  1.00  0.00            
ATOM   1878  N   PHE   115      46.390 107.470  20.220  1.00  0.00            
ATOM   1879  H   PHE   115      46.630 107.900  21.110  1.00  0.00            
ATOM   1880  CA  PHE   115      47.460 106.680  19.610  1.00  0.00            
ATOM   1881  HA  PHE   115      47.050 105.870  19.010  1.00  0.00            
ATOM   1882  CB  PHE   115      48.450 107.480  18.820  1.00  0.00            
ATOM   1883  HB2 PHE   115      49.240 106.760  18.580  1.00  0.00            
ATOM   1884  HB3 PHE   115      47.970 107.850  17.910  1.00  0.00            
ATOM   1885  CG  PHE   115      49.090 108.720  19.440  1.00  0.00            
ATOM   1886  CD1 PHE   115      50.310 108.580  20.160  1.00  0.00            
ATOM   1887  HD1 PHE   115      50.660 107.590  20.410  1.00  0.00            
ATOM   1888  CE1 PHE   115      50.750 109.730  20.930  1.00  0.00            
ATOM   1889  HE1 PHE   115      51.500 109.670  21.700  1.00  0.00            
ATOM   1890  CZ  PHE   115      50.120 110.990  20.740  1.00  0.00            
ATOM   1891  HZ  PHE   115      50.630 111.880  21.060  1.00  0.00            
ATOM   1892  CE2 PHE   115      49.000 111.100  19.900  1.00  0.00            
ATOM   1893  HE2 PHE   115      48.560 112.080  19.780  1.00  0.00            
ATOM   1894  CD2 PHE   115      48.450 109.930  19.260  1.00  0.00            
ATOM   1895  HD2 PHE   115      47.550 110.020  18.670  1.00  0.00            
ATOM   1896  C   PHE   115      48.260 106.010  20.730  1.00  0.00            
ATOM   1897  O   PHE   115      48.250 106.470  21.860  1.00  0.00            
ATOM   1898  N   THR   116      48.890 104.850  20.440  1.00  0.00            
ATOM   1899  H   THR   116      48.890 104.490  19.500  1.00  0.00            
ATOM   1900  CA  THR   116      49.880 104.100  21.200  1.00  0.00            
ATOM   1901  HA  THR   116      50.390 104.730  21.920  1.00  0.00            
ATOM   1902  CB  THR   116      49.180 102.970  22.010  1.00  0.00            
ATOM   1903  HB  THR   116      48.540 102.400  21.350  1.00  0.00            
ATOM   1904  CG2 THR   116      50.010 101.910  22.800  1.00  0.00            
ATOM   1905 1HG2 THR   116      49.320 101.300  23.390  1.00  0.00            
ATOM   1906 2HG2 THR   116      50.660 101.230  22.250  1.00  0.00            
ATOM   1907 3HG2 THR   116      50.650 102.470  23.480  1.00  0.00            
ATOM   1908  OG1 THR   116      48.500 103.660  23.010  1.00  0.00            
ATOM   1909  HG1 THR   116      47.990 104.290  22.490  1.00  0.00            
ATOM   1910  C   THR   116      50.910 103.440  20.320  1.00  0.00            
ATOM   1911  O   THR   116      50.580 103.060  19.210  1.00  0.00            
ATOM   1912  N   PHE   117      52.190 103.340  20.780  1.00  0.00            
ATOM   1913  H   PHE   117      52.550 103.810  21.610  1.00  0.00            
ATOM   1914  CA  PHE   117      53.260 102.730  20.000  1.00  0.00            
ATOM   1915  HA  PHE   117      52.850 102.040  19.260  1.00  0.00            
ATOM   1916  CB  PHE   117      54.000 103.910  19.340  1.00  0.00            
ATOM   1917  HB2 PHE   117      54.510 104.510  20.090  1.00  0.00            
ATOM   1918  HB3 PHE   117      54.840 103.500  18.770  1.00  0.00            
ATOM   1919  CG  PHE   117      53.220 104.800  18.380  1.00  0.00            
ATOM   1920  CD1 PHE   117      53.100 106.180  18.630  1.00  0.00            
ATOM   1921  HD1 PHE   117      53.410 106.570  19.590  1.00  0.00            
ATOM   1922  CE1 PHE   117      52.540 107.080  17.700  1.00  0.00            
ATOM   1923  HE1 PHE   117      52.680 108.130  17.890  1.00  0.00            
ATOM   1924  CZ  PHE   117      52.060 106.610  16.450  1.00  0.00            
ATOM   1925  HZ  PHE   117      51.580 107.300  15.780  1.00  0.00            
ATOM   1926  CE2 PHE   117      52.150 105.210  16.280  1.00  0.00            
ATOM   1927  HE2 PHE   117      51.700 104.830  15.370  1.00  0.00            
ATOM   1928  CD2 PHE   117      52.760 104.290  17.160  1.00  0.00            
ATOM   1929  HD2 PHE   117      52.570 103.240  17.020  1.00  0.00            
ATOM   1930  C   PHE   117      54.210 101.940  20.920  1.00  0.00            
ATOM   1931  O   PHE   117      55.100 102.440  21.660  1.00  0.00            
ATOM   1932  N   GLU   118      54.170 100.620  20.620  1.00  0.00            
ATOM   1933  H   GLU   118      53.640 100.300  19.830  1.00  0.00            
ATOM   1934  CA  GLU   118      55.090  99.700  21.270  1.00  0.00            
ATOM   1935  HA  GLU   118      55.330  99.940  22.300  1.00  0.00            
ATOM   1936  CB  GLU   118      54.470  98.310  21.130  1.00  0.00            
ATOM   1937  HB2 GLU   118      53.450  98.360  21.520  1.00  0.00            
ATOM   1938  HB3 GLU   118      54.310  97.900  20.130  1.00  0.00            
ATOM   1939  CG  GLU   118      55.350  97.240  21.810  1.00  0.00            
ATOM   1940  HG2 GLU   118      54.940  96.250  21.590  1.00  0.00            
ATOM   1941  HG3 GLU   118      56.340  97.170  21.360  1.00  0.00            
ATOM   1942  CD  GLU   118      55.460  97.360  23.330  1.00  0.00            
ATOM   1943  OE1 GLU   118      54.440  97.110  23.990  1.00  0.00            
ATOM   1944  OE2 GLU   118      56.640  97.520  23.830  1.00  0.00            
ATOM   1945  C   GLU   118      56.490  99.690  20.560  1.00  0.00            
ATOM   1946  O   GLU   118      56.500  99.570  19.290  1.00  0.00            
ATOM   1947  N   ILE   119      57.660  99.770  21.310  1.00  0.00            
ATOM   1948  H   ILE   119      57.600  99.690  22.310  1.00  0.00            
ATOM   1949  CA  ILE   119      59.010  99.900  20.750  1.00  0.00            
ATOM   1950  HA  ILE   119      58.840 100.180  19.710  1.00  0.00            
ATOM   1951  CB  ILE   119      59.810 101.060  21.400  1.00  0.00            
ATOM   1952  HB  ILE   119      60.060 100.700  22.400  1.00  0.00            
ATOM   1953  CG2 ILE   119      61.160 101.340  20.690  1.00  0.00            
ATOM   1954 1HG2 ILE   119      61.810 100.470  20.730  1.00  0.00            
ATOM   1955 2HG2 ILE   119      61.060 101.620  19.650  1.00  0.00            
ATOM   1956 3HG2 ILE   119      61.680 102.180  21.150  1.00  0.00            
ATOM   1957  CG1 ILE   119      58.920 102.360  21.460  1.00  0.00            
ATOM   1958 2HG1 ILE   119      58.850 102.790  20.460  1.00  0.00            
ATOM   1959 3HG1 ILE   119      57.940 102.120  21.880  1.00  0.00            
ATOM   1960  CD1 ILE   119      59.450 103.500  22.320  1.00  0.00            
ATOM   1961 1HD1 ILE   119      58.720 104.310  22.320  1.00  0.00            
ATOM   1962 2HD1 ILE   119      59.700 103.100  23.310  1.00  0.00            
ATOM   1963 3HD1 ILE   119      60.380 103.910  21.940  1.00  0.00            
ATOM   1964  C   ILE   119      59.760  98.560  20.800  1.00  0.00            
ATOM   1965  O   ILE   119      60.090  98.080  21.880  1.00  0.00            
ATOM   1966  N   PRO   120      60.150  98.030  19.580  1.00  0.00            
ATOM   1967  CD  PRO   120      59.860  98.640  18.270  1.00  0.00            
ATOM   1968  HD2 PRO   120      60.490  99.520  18.180  1.00  0.00            
ATOM   1969  HD3 PRO   120      58.810  98.880  18.110  1.00  0.00            
ATOM   1970  CG  PRO   120      60.240  97.610  17.170  1.00  0.00            
ATOM   1971  HG2 PRO   120      60.640  98.080  16.270  1.00  0.00            
ATOM   1972  HG3 PRO   120      59.370  97.000  16.950  1.00  0.00            
ATOM   1973  CB  PRO   120      61.270  96.670  17.920  1.00  0.00            
ATOM   1974  HB2 PRO   120      62.300  96.880  17.630  1.00  0.00            
ATOM   1975  HB3 PRO   120      61.010  95.640  17.670  1.00  0.00            
ATOM   1976  CA  PRO   120      60.930  96.810  19.440  1.00  0.00            
ATOM   1977  HA  PRO   120      60.240  96.010  19.680  1.00  0.00            
ATOM   1978  C   PRO   120      62.170  96.820  20.320  1.00  0.00            
ATOM   1979  O   PRO   120      62.860  97.860  20.610  1.00  0.00            
ATOM   1980  N   PRO   121      62.420  95.680  20.940  1.00  0.00            
ATOM   1981  CD  PRO   121      61.740  94.390  20.930  1.00  0.00            
ATOM   1982  HD2 PRO   121      62.050  93.780  20.080  1.00  0.00            
ATOM   1983  HD3 PRO   121      60.660  94.560  20.950  1.00  0.00            
ATOM   1984  CG  PRO   121      62.260  93.690  22.190  1.00  0.00            
ATOM   1985  HG2 PRO   121      62.050  92.620  22.110  1.00  0.00            
ATOM   1986  HG3 PRO   121      61.740  94.080  23.060  1.00  0.00            
ATOM   1987  CB  PRO   121      63.730  93.980  22.160  1.00  0.00            
ATOM   1988  HB2 PRO   121      64.190  93.410  21.350  1.00  0.00            
ATOM   1989  HB3 PRO   121      64.220  93.850  23.120  1.00  0.00            
ATOM   1990  CA  PRO   121      63.670  95.480  21.720  1.00  0.00            
ATOM   1991  HA  PRO   121      63.650  96.070  22.640  1.00  0.00            
ATOM   1992  C   PRO   121      64.970  95.840  20.900  1.00  0.00            
ATOM   1993  O   PRO   121      65.070  95.720  19.690  1.00  0.00            
ATOM   1994  N   ASN   122      65.950  96.370  21.630  1.00  0.00            
ATOM   1995  H   ASN   122      65.760  96.400  22.620  1.00  0.00            
ATOM   1996  CA  ASN   122      67.360  96.530  21.190  1.00  0.00            
ATOM   1997  HA  ASN   122      67.930  97.030  21.980  1.00  0.00            
ATOM   1998  CB  ASN   122      68.010  95.160  20.940  1.00  0.00            
ATOM   1999  HB2 ASN   122      67.750  94.890  19.920  1.00  0.00            
ATOM   2000  HB3 ASN   122      69.090  95.320  20.940  1.00  0.00            
ATOM   2001  CG  ASN   122      67.720  94.060  22.000  1.00  0.00            
ATOM   2002  OD1 ASN   122      67.360  94.240  23.100  1.00  0.00            
ATOM   2003  ND2 ASN   122      67.950  92.840  21.660  1.00  0.00            
ATOM   2004 1HD2 ASN   122      67.910  92.220  22.450  1.00  0.00            
ATOM   2005 2HD2 ASN   122      68.160  92.500  20.730  1.00  0.00            
ATOM   2006  C   ASN   122      67.570  97.520  20.040  1.00  0.00            
ATOM   2007  O   ASN   122      68.720  97.570  19.550  1.00  0.00            
ATOM   2008  N   LEU   123      66.580  98.400  19.780  1.00  0.00            
ATOM   2009  H   LEU   123      65.670  98.210  20.180  1.00  0.00            
ATOM   2010  CA  LEU   123      66.750  99.670  19.120  1.00  0.00            
ATOM   2011  HA  LEU   123      67.320  99.440  18.220  1.00  0.00            
ATOM   2012  CB  LEU   123      65.350 100.220  18.670  1.00  0.00            
ATOM   2013  HB2 LEU   123      64.700 100.180  19.550  1.00  0.00            
ATOM   2014  HB3 LEU   123      65.360 101.300  18.520  1.00  0.00            
ATOM   2015  CG  LEU   123      64.500  99.380  17.610  1.00  0.00            
ATOM   2016  HG  LEU   123      64.490  98.330  17.880  1.00  0.00            
ATOM   2017  CD1 LEU   123      63.020  99.710  17.700  1.00  0.00            
ATOM   2018 1HD1 LEU   123      62.750 100.680  17.280  1.00  0.00            
ATOM   2019 2HD1 LEU   123      62.500  98.950  17.110  1.00  0.00            
ATOM   2020 3HD1 LEU   123      62.720  99.560  18.740  1.00  0.00            
ATOM   2021  CD2 LEU   123      64.900  99.390  16.090  1.00  0.00            
ATOM   2022 1HD2 LEU   123      64.250  98.690  15.580  1.00  0.00            
ATOM   2023 2HD2 LEU   123      64.850 100.350  15.560  1.00  0.00            
ATOM   2024 3HD2 LEU   123      65.900  98.980  15.960  1.00  0.00            
ATOM   2025  C   LEU   123      67.570 100.640  20.000  1.00  0.00            
ATOM   2026  O   LEU   123      67.560 100.470  21.250  1.00  0.00            
ATOM   2027  N   PRO   124      68.220 101.610  19.360  1.00  0.00            
ATOM   2028  CD  PRO   124      68.410 101.720  17.850  1.00  0.00            
ATOM   2029  HD2 PRO   124      67.490 101.570  17.280  1.00  0.00            
ATOM   2030  HD3 PRO   124      69.220 101.000  17.700  1.00  0.00            
ATOM   2031  CG  PRO   124      69.030 103.030  17.620  1.00  0.00            
ATOM   2032  HG2 PRO   124      68.210 103.740  17.650  1.00  0.00            
ATOM   2033  HG3 PRO   124      69.630 103.080  16.720  1.00  0.00            
ATOM   2034  CB  PRO   124      69.860 103.260  18.900  1.00  0.00            
ATOM   2035  HB2 PRO   124      70.060 104.300  19.150  1.00  0.00            
ATOM   2036  HB3 PRO   124      70.850 102.810  18.840  1.00  0.00            
ATOM   2037  CA  PRO   124      69.110 102.530  19.990  1.00  0.00            
ATOM   2038  HA  PRO   124      69.810 101.860  20.500  1.00  0.00            
ATOM   2039  C   PRO   124      68.470 103.500  21.020  1.00  0.00            
ATOM   2040  O   PRO   124      67.260 103.640  21.040  1.00  0.00            
ATOM   2041  N   CYS   125      69.280 104.170  21.830  1.00  0.00            
ATOM   2042  H   CYS   125      70.270 103.980  21.820  1.00  0.00            
ATOM   2043  CA  CYS   125      68.780 105.300  22.650  1.00  0.00            
ATOM   2044  HA  CYS   125      67.700 105.210  22.750  1.00  0.00            
ATOM   2045  CB  CYS   125      69.320 105.200  24.090  1.00  0.00            
ATOM   2046  HB2 CYS   125      70.380 104.910  24.120  1.00  0.00            
ATOM   2047  HB3 CYS   125      69.190 106.170  24.560  1.00  0.00            
ATOM   2048  SG  CYS   125      68.460 103.920  25.050  1.00  0.00            
ATOM   2049  HG  CYS   125      69.180 102.890  24.600  1.00  0.00            
ATOM   2050  C   CYS   125      69.020 106.620  22.000  1.00  0.00            
ATOM   2051  O   CYS   125      69.660 106.750  20.900  1.00  0.00            
ATOM   2052  N   SER   126      68.520 107.710  22.590  1.00  0.00            
ATOM   2053  H   SER   126      68.080 107.530  23.480  1.00  0.00            
ATOM   2054  CA  SER   126      68.940 109.170  22.300  1.00  0.00            
ATOM   2055  HA  SER   126      68.670 109.500  21.290  1.00  0.00            
ATOM   2056  CB  SER   126      68.160 110.060  23.240  1.00  0.00            
ATOM   2057  HB2 SER   126      68.520 109.990  24.270  1.00  0.00            
ATOM   2058  HB3 SER   126      68.330 111.090  22.940  1.00  0.00            
ATOM   2059  OG  SER   126      66.720 109.880  23.150  1.00  0.00            
ATOM   2060  HG  SER   126      66.450 110.380  22.380  1.00  0.00            
ATOM   2061  C   SER   126      70.410 109.510  22.530  1.00  0.00            
ATOM   2062  O   SER   126      70.950 109.290  23.630  1.00  0.00            
ATOM   2063  N   VAL   127      70.900 110.150  21.460  1.00  0.00            
ATOM   2064  H   VAL   127      70.460 110.140  20.550  1.00  0.00            
ATOM   2065  CA  VAL   127      72.240 110.570  21.390  1.00  0.00            
ATOM   2066  HA  VAL   127      72.450 111.150  22.290  1.00  0.00            
ATOM   2067  CB  VAL   127      73.170 109.340  21.350  1.00  0.00            
ATOM   2068  HB  VAL   127      73.190 108.850  22.330  1.00  0.00            
ATOM   2069  CG1 VAL   127      72.650 108.290  20.350  1.00  0.00            
ATOM   2070 1HG1 VAL   127      73.320 107.440  20.180  1.00  0.00            
ATOM   2071 2HG1 VAL   127      71.790 107.780  20.780  1.00  0.00            
ATOM   2072 3HG1 VAL   127      72.420 108.830  19.430  1.00  0.00            
ATOM   2073  CG2 VAL   127      74.630 109.780  21.170  1.00  0.00            
ATOM   2074 1HG2 VAL   127      74.750 110.140  20.140  1.00  0.00            
ATOM   2075 2HG2 VAL   127      74.900 110.560  21.880  1.00  0.00            
ATOM   2076 3HG2 VAL   127      75.230 108.870  21.150  1.00  0.00            
ATOM   2077  C   VAL   127      72.540 111.620  20.270  1.00  0.00            
ATOM   2078  O   VAL   127      72.140 111.510  19.150  1.00  0.00            
ATOM   2079  N   THR   128      73.380 112.570  20.590  1.00  0.00            
ATOM   2080  H   THR   128      73.770 112.520  21.520  1.00  0.00            
ATOM   2081  CA  THR   128      73.970 113.490  19.620  1.00  0.00            
ATOM   2082  HA  THR   128      73.960 113.060  18.620  1.00  0.00            
ATOM   2083  CB  THR   128      73.000 114.550  19.470  1.00  0.00            
ATOM   2084  HB  THR   128      72.870 115.070  20.420  1.00  0.00            
ATOM   2085  CG2 THR   128      73.590 115.680  18.620  1.00  0.00            
ATOM   2086 1HG2 THR   128      73.720 115.450  17.560  1.00  0.00            
ATOM   2087 2HG2 THR   128      72.930 116.540  18.670  1.00  0.00            
ATOM   2088 3HG2 THR   128      74.600 115.950  18.950  1.00  0.00            
ATOM   2089  OG1 THR   128      71.790 114.350  18.830  1.00  0.00            
ATOM   2090  HG1 THR   128      71.400 113.530  19.160  1.00  0.00            
ATOM   2091  C   THR   128      75.420 113.840  20.070  1.00  0.00            
ATOM   2092  O   THR   128      75.830 113.790  21.230  1.00  0.00            
ATOM   2093  N   LEU   129      76.290 113.920  19.100  1.00  0.00            
ATOM   2094  H   LEU   129      75.940 113.990  18.160  1.00  0.00            
ATOM   2095  CA  LEU   129      77.770 113.730  19.220  1.00  0.00            
ATOM   2096  HA  LEU   129      78.080 113.900  20.250  1.00  0.00            
ATOM   2097  CB  LEU   129      78.170 112.270  18.770  1.00  0.00            
ATOM   2098  HB2 LEU   129      77.850 111.580  19.550  1.00  0.00            
ATOM   2099  HB3 LEU   129      77.560 112.110  17.880  1.00  0.00            
ATOM   2100  CG  LEU   129      79.580 111.920  18.420  1.00  0.00            
ATOM   2101  HG  LEU   129      79.970 112.700  17.760  1.00  0.00            
ATOM   2102  CD1 LEU   129      80.550 111.830  19.610  1.00  0.00            
ATOM   2103 1HD1 LEU   129      80.640 112.870  19.930  1.00  0.00            
ATOM   2104 2HD1 LEU   129      80.140 111.200  20.390  1.00  0.00            
ATOM   2105 3HD1 LEU   129      81.560 111.520  19.340  1.00  0.00            
ATOM   2106  CD2 LEU   129      79.660 110.600  17.710  1.00  0.00            
ATOM   2107 1HD2 LEU   129      78.850 110.520  16.980  1.00  0.00            
ATOM   2108 2HD2 LEU   129      80.630 110.440  17.220  1.00  0.00            
ATOM   2109 3HD2 LEU   129      79.430 109.880  18.490  1.00  0.00            
ATOM   2110  C   LEU   129      78.400 114.830  18.400  1.00  0.00            
ATOM   2111  O   LEU   129      78.360 114.820  17.180  1.00  0.00            
ATOM   2112  N   GLN   130      79.020 115.830  19.090  1.00  0.00            
ATOM   2113  H   GLN   130      78.920 115.820  20.090  1.00  0.00            
ATOM   2114  CA  GLN   130      79.880 116.840  18.520  1.00  0.00            
ATOM   2115  HA  GLN   130      79.330 117.170  17.640  1.00  0.00            
ATOM   2116  CB  GLN   130      80.080 117.990  19.490  1.00  0.00            
ATOM   2117  HB2 GLN   130      79.090 118.350  19.770  1.00  0.00            
ATOM   2118  HB3 GLN   130      80.630 117.650  20.370  1.00  0.00            
ATOM   2119  CG  GLN   130      80.870 119.150  18.860  1.00  0.00            
ATOM   2120  HG2 GLN   130      81.860 118.760  18.610  1.00  0.00            
ATOM   2121  HG3 GLN   130      80.370 119.450  17.930  1.00  0.00            
ATOM   2122  CD  GLN   130      81.130 120.360  19.760  1.00  0.00            
ATOM   2123  OE1 GLN   130      81.970 121.200  19.360  1.00  0.00            
ATOM   2124  NE2 GLN   130      80.500 120.510  20.910  1.00  0.00            
ATOM   2125 1HE2 GLN   130      80.940 121.170  21.540  1.00  0.00            
ATOM   2126 2HE2 GLN   130      79.900 119.850  21.390  1.00  0.00            
ATOM   2127  C   GLN   130      81.190 116.180  18.180  1.00  0.00            
ATOM   2128  O   GLN   130      81.840 115.620  19.050  1.00  0.00            
ATOM   2129  N   PRO   131      81.660 116.260  16.930  1.00  0.00            
ATOM   2130  CD  PRO   131      81.040 117.020  15.820  1.00  0.00            
ATOM   2131  HD2 PRO   131      80.730 118.020  16.140  1.00  0.00            
ATOM   2132  HD3 PRO   131      80.180 116.400  15.550  1.00  0.00            
ATOM   2133  CG  PRO   131      82.030 117.190  14.740  1.00  0.00            
ATOM   2134  HG2 PRO   131      82.660 118.040  15.000  1.00  0.00            
ATOM   2135  HG3 PRO   131      81.570 117.330  13.760  1.00  0.00            
ATOM   2136  CB  PRO   131      82.800 115.840  14.900  1.00  0.00            
ATOM   2137  HB2 PRO   131      83.790 115.750  14.470  1.00  0.00            
ATOM   2138  HB3 PRO   131      82.130 115.120  14.430  1.00  0.00            
ATOM   2139  CA  PRO   131      82.780 115.500  16.380  1.00  0.00            
ATOM   2140  HA  PRO   131      82.500 114.470  16.580  1.00  0.00            
ATOM   2141  C   PRO   131      84.160 115.870  17.080  1.00  0.00            
ATOM   2142  O   PRO   131      84.210 116.900  17.740  1.00  0.00            
ATOM   2143  N   GLY   132      85.150 114.980  16.980  1.00  0.00            
ATOM   2144  H   GLY   132      84.770 114.130  16.580  1.00  0.00            
ATOM   2145  CA  GLY   132      86.520 114.970  17.640  1.00  0.00            
ATOM   2146  HA2 GLY   132      86.250 114.870  18.690  1.00  0.00            
ATOM   2147  HA3 GLY   132      87.090 114.070  17.390  1.00  0.00            
ATOM   2148  C   GLY   132      87.390 116.150  17.290  1.00  0.00            
ATOM   2149  O   GLY   132      87.270 116.730  16.210  1.00  0.00            
ATOM   2150  N   PRO   133      88.330 116.480  18.200  1.00  0.00            
ATOM   2151  CD  PRO   133      88.380 115.890  19.510  1.00  0.00            
ATOM   2152  HD2 PRO   133      88.800 114.910  19.320  1.00  0.00            
ATOM   2153  HD3 PRO   133      87.390 115.780  19.950  1.00  0.00            
ATOM   2154  CG  PRO   133      89.390 116.680  20.400  1.00  0.00            
ATOM   2155  HG2 PRO   133      89.990 115.950  20.960  1.00  0.00            
ATOM   2156  HG3 PRO   133      88.720 117.330  20.960  1.00  0.00            
ATOM   2157  CB  PRO   133      90.150 117.580  19.410  1.00  0.00            
ATOM   2158  HB2 PRO   133      90.970 116.940  19.090  1.00  0.00            
ATOM   2159  HB3 PRO   133      90.370 118.550  19.860  1.00  0.00            
ATOM   2160  CA  PRO   133      89.110 117.740  18.210  1.00  0.00            
ATOM   2161  HA  PRO   133      88.460 118.580  18.440  1.00  0.00            
ATOM   2162  C   PRO   133      89.750 117.910  16.820  1.00  0.00            
ATOM   2163  O   PRO   133      89.410 118.880  16.130  1.00  0.00            
ATOM   2164  N   GLU   134      90.540 116.930  16.430  1.00  0.00            
ATOM   2165  H   GLU   134      90.500 116.100  17.010  1.00  0.00            
ATOM   2166  CA  GLU   134      91.290 117.060  15.090  1.00  0.00            
ATOM   2167  HA  GLU   134      91.830 118.000  15.030  1.00  0.00            
ATOM   2168  CB  GLU   134      92.350 115.950  14.990  1.00  0.00            
ATOM   2169  HB2 GLU   134      91.850 114.990  15.010  1.00  0.00            
ATOM   2170  HB3 GLU   134      92.900 116.110  14.060  1.00  0.00            
ATOM   2171  CG  GLU   134      93.510 116.090  16.050  1.00  0.00            
ATOM   2172  HG2 GLU   134      94.430 115.680  15.640  1.00  0.00            
ATOM   2173  HG3 GLU   134      93.650 117.160  16.240  1.00  0.00            
ATOM   2174  CD  GLU   134      93.100 115.400  17.430  1.00  0.00            
ATOM   2175  OE1 GLU   134      92.120 114.650  17.560  1.00  0.00            
ATOM   2176  OE2 GLU   134      93.860 115.620  18.390  1.00  0.00            
ATOM   2177  C   GLU   134      90.430 117.050  13.830  1.00  0.00            
ATOM   2178  O   GLU   134      90.770 117.600  12.800  1.00  0.00            
ATOM   2179  N   ASP   135      89.330 116.310  13.840  1.00  0.00            
ATOM   2180  H   ASP   135      89.070 116.070  14.790  1.00  0.00            
ATOM   2181  CA  ASP   135      88.670 115.810  12.700  1.00  0.00            
ATOM   2182  HA  ASP   135      89.490 115.560  12.020  1.00  0.00            
ATOM   2183  CB  ASP   135      87.840 114.590  13.070  1.00  0.00            
ATOM   2184  HB2 ASP   135      88.430 113.980  13.750  1.00  0.00            
ATOM   2185  HB3 ASP   135      86.970 114.970  13.610  1.00  0.00            
ATOM   2186  CG  ASP   135      87.480 113.740  11.820  1.00  0.00            
ATOM   2187  OD1 ASP   135      86.590 112.890  11.900  1.00  0.00            
ATOM   2188  OD2 ASP   135      87.990 114.010  10.680  1.00  0.00            
ATOM   2189  C   ASP   135      87.770 116.730  12.000  1.00  0.00            
ATOM   2190  O   ASP   135      87.050 117.480  12.580  1.00  0.00            
ATOM   2191  N   THR   136      87.690 116.670  10.670  1.00  0.00            
ATOM   2192  H   THR   136      88.240 115.960  10.190  1.00  0.00            
ATOM   2193  CA  THR   136      86.800 117.500   9.820  1.00  0.00            
ATOM   2194  HA  THR   136      86.700 118.460  10.320  1.00  0.00            
ATOM   2195  CB  THR   136      87.370 117.720   8.360  1.00  0.00            
ATOM   2196  HB  THR   136      87.080 116.830   7.800  1.00  0.00            
ATOM   2197  CG2 THR   136      86.800 118.960   7.790  1.00  0.00            
ATOM   2198 1HG2 THR   136      85.710 118.910   7.870  1.00  0.00            
ATOM   2199 2HG2 THR   136      87.160 119.740   8.450  1.00  0.00            
ATOM   2200 3HG2 THR   136      87.100 119.070   6.750  1.00  0.00            
ATOM   2201  OG1 THR   136      88.750 117.830   8.370  1.00  0.00            
ATOM   2202  HG1 THR   136      89.070 118.320   9.130  1.00  0.00            
ATOM   2203  C   THR   136      85.350 116.960   9.830  1.00  0.00            
ATOM   2204  O   THR   136      84.710 117.030   8.830  1.00  0.00            
ATOM   2205  N   GLY   137      84.860 116.330  10.930  1.00  0.00            
ATOM   2206  H   GLY   137      85.430 116.270  11.760  1.00  0.00            
ATOM   2207  CA  GLY   137      83.500 115.800  11.000  1.00  0.00            
ATOM   2208  HA2 GLY   137      83.430 115.020  10.240  1.00  0.00            
ATOM   2209  HA3 GLY   137      83.340 115.360  11.980  1.00  0.00            
ATOM   2210  C   GLY   137      82.290 116.790  10.960  1.00  0.00            
ATOM   2211  O   GLY   137      82.480 117.990  11.070  1.00  0.00            
ATOM   2212  N   LYS   138      81.120 116.190  11.030  1.00  0.00            
ATOM   2213  H   LYS   138      81.090 115.190  11.190  1.00  0.00            
ATOM   2214  CA  LYS   138      79.860 117.020  11.270  1.00  0.00            
ATOM   2215  HA  LYS   138      80.020 118.080  11.460  1.00  0.00            
ATOM   2216  CB  LYS   138      78.910 116.980  10.070  1.00  0.00            
ATOM   2217  HB2 LYS   138      78.410 116.010  10.040  1.00  0.00            
ATOM   2218  HB3 LYS   138      78.150 117.760  10.170  1.00  0.00            
ATOM   2219  CG  LYS   138      79.640 117.310   8.800  1.00  0.00            
ATOM   2220  HG2 LYS   138      80.180 118.250   8.930  1.00  0.00            
ATOM   2221  HG3 LYS   138      80.460 116.610   8.690  1.00  0.00            
ATOM   2222  CD  LYS   138      78.660 117.450   7.640  1.00  0.00            
ATOM   2223  HD2 LYS   138      78.180 116.500   7.440  1.00  0.00            
ATOM   2224  HD3 LYS   138      77.860 118.150   7.900  1.00  0.00            
ATOM   2225  CE  LYS   138      79.280 117.880   6.290  1.00  0.00            
ATOM   2226  HE2 LYS   138      80.010 117.150   5.950  1.00  0.00            
ATOM   2227  HE3 LYS   138      78.550 117.980   5.480  1.00  0.00            
ATOM   2228  NZ  LYS   138      79.990 119.160   6.410  1.00  0.00            
ATOM   2229  HZ1 LYS   138      80.050 119.580   5.490  1.00  0.00            
ATOM   2230  HZ2 LYS   138      79.520 119.790   7.040  1.00  0.00            
ATOM   2231  HZ3 LYS   138      80.910 119.110   6.820  1.00  0.00            
ATOM   2232  C   LYS   138      79.150 116.520  12.570  1.00  0.00            
ATOM   2233  O   LYS   138      79.680 115.620  13.200  1.00  0.00            
ATOM   2234  N   ALA   139      78.040 117.130  12.930  1.00  0.00            
ATOM   2235  H   ALA   139      77.650 117.910  12.420  1.00  0.00            
ATOM   2236  CA  ALA   139      77.220 116.600  14.030  1.00  0.00            
ATOM   2237  HA  ALA   139      77.860 116.510  14.900  1.00  0.00            
ATOM   2238  CB  ALA   139      76.120 117.620  14.440  1.00  0.00            
ATOM   2239  HB1 ALA   139      76.410 118.660  14.540  1.00  0.00            
ATOM   2240  HB2 ALA   139      75.280 117.710  13.760  1.00  0.00            
ATOM   2241  HB3 ALA   139      75.710 117.330  15.410  1.00  0.00            
ATOM   2242  C   ALA   139      76.630 115.280  13.670  1.00  0.00            
ATOM   2243  O   ALA   139      76.370 115.020  12.520  1.00  0.00            
ATOM   2244  N   CYS   140      76.380 114.360  14.590  1.00  0.00            
ATOM   2245  H   CYS   140      76.630 114.570  15.550  1.00  0.00            
ATOM   2246  CA  CYS   140      75.970 113.000  14.300  1.00  0.00            
ATOM   2247  HA  CYS   140      75.300 112.930  13.440  1.00  0.00            
ATOM   2248  CB  CYS   140      77.170 112.110  13.960  1.00  0.00            
ATOM   2249  HB2 CYS   140      77.840 112.490  13.190  1.00  0.00            
ATOM   2250  HB3 CYS   140      77.770 112.080  14.870  1.00  0.00            
ATOM   2251  SG  CYS   140      76.730 110.330  13.720  1.00  0.00            
ATOM   2252  HG  CYS   140      76.050 110.510  12.580  1.00  0.00            
ATOM   2253  C   CYS   140      75.150 112.490  15.500  1.00  0.00            
ATOM   2254  O   CYS   140      75.300 112.920  16.640  1.00  0.00            
ATOM   2255  N   GLY   141      74.200 111.550  15.320  1.00  0.00            
ATOM   2256  H   GLY   141      73.870 111.480  14.360  1.00  0.00            
ATOM   2257  CA  GLY   141      73.320 110.980  16.360  1.00  0.00            
ATOM   2258  HA2 GLY   141      73.880 110.350  17.060  1.00  0.00            
ATOM   2259  HA3 GLY   141      72.960 111.840  16.930  1.00  0.00            
ATOM   2260  C   GLY   141      72.070 110.310  15.870  1.00  0.00            
ATOM   2261  O   GLY   141      72.010 110.100  14.670  1.00  0.00            
ATOM   2262  N   VAL   142      71.120 110.050  16.780  1.00  0.00            
ATOM   2263  H   VAL   142      71.410 110.350  17.700  1.00  0.00            
ATOM   2264  CA  VAL   142      69.920 109.320  16.610  1.00  0.00            
ATOM   2265  HA  VAL   142      69.660 109.250  15.560  1.00  0.00            
ATOM   2266  CB  VAL   142      70.090 107.840  17.080  1.00  0.00            
ATOM   2267  HB  VAL   142      70.910 107.730  17.790  1.00  0.00            
ATOM   2268  CG1 VAL   142      68.880 107.190  17.670  1.00  0.00            
ATOM   2269 1HG1 VAL   142      68.050 107.200  16.960  1.00  0.00            
ATOM   2270 2HG1 VAL   142      69.120 106.140  17.870  1.00  0.00            
ATOM   2271 3HG1 VAL   142      68.570 107.640  18.610  1.00  0.00            
ATOM   2272  CG2 VAL   142      70.560 106.850  15.950  1.00  0.00            
ATOM   2273 1HG2 VAL   142      70.650 105.830  16.340  1.00  0.00            
ATOM   2274 2HG2 VAL   142      69.840 106.910  15.140  1.00  0.00            
ATOM   2275 3HG2 VAL   142      71.530 107.150  15.560  1.00  0.00            
ATOM   2276  C   VAL   142      68.780 109.930  17.390  1.00  0.00            
ATOM   2277  O   VAL   142      68.880 110.200  18.590  1.00  0.00            
ATOM   2278  N   ASP   143      67.730 110.260  16.640  1.00  0.00            
ATOM   2279  H   ASP   143      67.680 109.800  15.740  1.00  0.00            
ATOM   2280  CA  ASP   143      66.440 110.730  17.270  1.00  0.00            
ATOM   2281  HA  ASP   143      66.700 111.000  18.290  1.00  0.00            
ATOM   2282  CB  ASP   143      66.060 112.070  16.440  1.00  0.00            
ATOM   2283  HB2 ASP   143      66.120 111.980  15.350  1.00  0.00            
ATOM   2284  HB3 ASP   143      65.010 112.300  16.600  1.00  0.00            
ATOM   2285  CG  ASP   143      66.900 113.310  16.630  1.00  0.00            
ATOM   2286  OD1 ASP   143      67.370 113.480  17.790  1.00  0.00            
ATOM   2287  OD2 ASP   143      67.210 114.100  15.740  1.00  0.00            
ATOM   2288  C   ASP   143      65.280 109.740  17.320  1.00  0.00            
ATOM   2289  O   ASP   143      65.270 108.780  16.500  1.00  0.00            
ATOM   2290  N   TYR   144      64.240 110.060  18.100  1.00  0.00            
ATOM   2291  H   TYR   144      64.340 110.850  18.720  1.00  0.00            
ATOM   2292  CA  TYR   144      62.950 109.410  18.050  1.00  0.00            
ATOM   2293  HA  TYR   144      62.950 108.720  17.210  1.00  0.00            
ATOM   2294  CB  TYR   144      62.630 108.690  19.340  1.00  0.00            
ATOM   2295  HB2 TYR   144      62.800 109.240  20.270  1.00  0.00            
ATOM   2296  HB3 TYR   144      61.550 108.520  19.390  1.00  0.00            
ATOM   2297  CG  TYR   144      63.280 107.330  19.510  1.00  0.00            
ATOM   2298  CD1 TYR   144      64.710 107.270  19.540  1.00  0.00            
ATOM   2299  HD1 TYR   144      65.430 108.080  19.550  1.00  0.00            
ATOM   2300  CE1 TYR   144      65.320 106.050  19.640  1.00  0.00            
ATOM   2301  HE1 TYR   144      66.400 105.990  19.660  1.00  0.00            
ATOM   2302  CZ  TYR   144      64.600 104.820  19.730  1.00  0.00            
ATOM   2303  OH  TYR   144      65.130 103.600  19.710  1.00  0.00            
ATOM   2304  HH  TYR   144      66.000 103.560  20.120  1.00  0.00            
ATOM   2305  CE2 TYR   144      63.190 104.970  19.580  1.00  0.00            
ATOM   2306  HE2 TYR   144      62.630 104.050  19.680  1.00  0.00            
ATOM   2307  CD2 TYR   144      62.510 106.180  19.450  1.00  0.00            
ATOM   2308  HD2 TYR   144      61.440 106.220  19.290  1.00  0.00            
ATOM   2309  C   TYR   144      61.970 110.600  17.920  1.00  0.00            
ATOM   2310  O   TYR   144      62.120 111.670  18.580  1.00  0.00            
ATOM   2311  N   GLU   145      61.040 110.510  16.960  1.00  0.00            
ATOM   2312  H   GLU   145      61.030 109.660  16.420  1.00  0.00            
ATOM   2313  CA  GLU   145      60.100 111.590  16.680  1.00  0.00            
ATOM   2314  HA  GLU   145      60.030 112.230  17.570  1.00  0.00            
ATOM   2315  CB  GLU   145      60.660 112.250  15.430  1.00  0.00            
ATOM   2316  HB2 GLU   145      61.660 112.630  15.630  1.00  0.00            
ATOM   2317  HB3 GLU   145      60.800 111.560  14.600  1.00  0.00            
ATOM   2318  CG  GLU   145      59.760 113.370  14.950  1.00  0.00            
ATOM   2319  HG2 GLU   145      58.710 113.140  15.110  1.00  0.00            
ATOM   2320  HG3 GLU   145      60.110 114.270  15.480  1.00  0.00            
ATOM   2321  CD  GLU   145      60.040 113.640  13.440  1.00  0.00            
ATOM   2322  OE1 GLU   145      59.800 112.820  12.610  1.00  0.00            
ATOM   2323  OE2 GLU   145      60.430 114.790  13.120  1.00  0.00            
ATOM   2324  C   GLU   145      58.690 111.100  16.420  1.00  0.00            
ATOM   2325  O   GLU   145      58.440 110.230  15.590  1.00  0.00            
ATOM   2326  N   VAL   146      57.710 111.710  17.110  1.00  0.00            
ATOM   2327  H   VAL   146      58.160 112.360  17.740  1.00  0.00            
ATOM   2328  CA  VAL   146      56.290 111.620  16.920  1.00  0.00            
ATOM   2329  HA  VAL   146      56.090 110.670  16.430  1.00  0.00            
ATOM   2330  CB  VAL   146      55.660 111.420  18.340  1.00  0.00            
ATOM   2331  HB  VAL   146      56.050 112.270  18.890  1.00  0.00            
ATOM   2332  CG1 VAL   146      54.080 111.230  18.330  1.00  0.00            
ATOM   2333 1HG1 VAL   146      53.630 111.230  19.320  1.00  0.00            
ATOM   2334 2HG1 VAL   146      53.550 112.100  17.940  1.00  0.00            
ATOM   2335 3HG1 VAL   146      53.790 110.300  17.850  1.00  0.00            
ATOM   2336  CG2 VAL   146      56.080 110.060  19.050  1.00  0.00            
ATOM   2337 1HG2 VAL   146      57.160 110.100  19.090  1.00  0.00            
ATOM   2338 2HG2 VAL   146      55.560 109.960  20.000  1.00  0.00            
ATOM   2339 3HG2 VAL   146      55.860 109.170  18.450  1.00  0.00            
ATOM   2340  C   VAL   146      55.730 112.730  16.070  1.00  0.00            
ATOM   2341  O   VAL   146      55.770 113.880  16.460  1.00  0.00            
ATOM   2342  N   LYS   147      55.290 112.390  14.850  1.00  0.00            
ATOM   2343  H   LYS   147      55.390 111.410  14.610  1.00  0.00            
ATOM   2344  CA  LYS   147      54.870 113.320  13.820  1.00  0.00            
ATOM   2345  HA  LYS   147      54.970 114.350  14.160  1.00  0.00            
ATOM   2346  CB  LYS   147      55.840 113.200  12.640  1.00  0.00            
ATOM   2347  HB2 LYS   147      56.850 113.260  13.050  1.00  0.00            
ATOM   2348  HB3 LYS   147      55.780 112.210  12.190  1.00  0.00            
ATOM   2349  CG  LYS   147      55.690 114.300  11.620  1.00  0.00            
ATOM   2350  HG2 LYS   147      54.730 114.130  11.130  1.00  0.00            
ATOM   2351  HG3 LYS   147      55.680 115.230  12.190  1.00  0.00            
ATOM   2352  CD  LYS   147      56.860 114.390  10.640  1.00  0.00            
ATOM   2353  HD2 LYS   147      57.810 114.570  11.140  1.00  0.00            
ATOM   2354  HD3 LYS   147      56.880 113.490  10.020  1.00  0.00            
ATOM   2355  CE  LYS   147      56.570 115.570   9.800  1.00  0.00            
ATOM   2356  HE2 LYS   147      55.540 115.600   9.450  1.00  0.00            
ATOM   2357  HE3 LYS   147      56.770 116.480  10.380  1.00  0.00            
ATOM   2358  NZ  LYS   147      57.460 115.620   8.660  1.00  0.00            
ATOM   2359  HZ1 LYS   147      57.300 116.500   8.190  1.00  0.00            
ATOM   2360  HZ2 LYS   147      58.450 115.580   8.840  1.00  0.00            
ATOM   2361  HZ3 LYS   147      57.170 114.980   7.950  1.00  0.00            
ATOM   2362  C   LYS   147      53.410 113.240  13.440  1.00  0.00            
ATOM   2363  O   LYS   147      52.960 112.120  13.120  1.00  0.00            
ATOM   2364  N   ALA   148      52.670 114.290  13.330  1.00  0.00            
ATOM   2365  H   ALA   148      53.110 115.190  13.470  1.00  0.00            
ATOM   2366  CA  ALA   148      51.160 114.290  13.130  1.00  0.00            
ATOM   2367  HA  ALA   148      50.950 113.280  12.780  1.00  0.00            
ATOM   2368  CB  ALA   148      50.490 114.490  14.450  1.00  0.00            
ATOM   2369  HB1 ALA   148      50.990 113.810  15.150  1.00  0.00            
ATOM   2370  HB2 ALA   148      50.670 115.470  14.890  1.00  0.00            
ATOM   2371  HB3 ALA   148      49.440 114.230  14.360  1.00  0.00            
ATOM   2372  C   ALA   148      50.680 115.350  12.100  1.00  0.00            
ATOM   2373  O   ALA   148      51.270 116.430  11.970  1.00  0.00            
ATOM   2374  N   PHE   149      49.610 115.100  11.370  1.00  0.00            
ATOM   2375  H   PHE   149      49.210 114.210  11.610  1.00  0.00            
ATOM   2376  CA  PHE   149      49.020 115.890  10.300  1.00  0.00            
ATOM   2377  HA  PHE   149      48.850 116.920  10.630  1.00  0.00            
ATOM   2378  CB  PHE   149      49.840 115.770   9.000  1.00  0.00            
ATOM   2379  HB2 PHE   149      49.290 116.230   8.180  1.00  0.00            
ATOM   2380  HB3 PHE   149      50.750 116.360   9.160  1.00  0.00            
ATOM   2381  CG  PHE   149      50.200 114.300   8.650  1.00  0.00            
ATOM   2382  CD1 PHE   149      51.280 113.620   9.240  1.00  0.00            
ATOM   2383  HD1 PHE   149      51.710 114.040  10.140  1.00  0.00            
ATOM   2384  CE1 PHE   149      51.740 112.360   8.830  1.00  0.00            
ATOM   2385  HE1 PHE   149      52.500 111.810   9.380  1.00  0.00            
ATOM   2386  CZ  PHE   149      51.180 111.750   7.750  1.00  0.00            
ATOM   2387  HZ  PHE   149      51.680 110.890   7.320  1.00  0.00            
ATOM   2388  CE2 PHE   149      50.050 112.330   7.090  1.00  0.00            
ATOM   2389  HE2 PHE   149      49.510 111.810   6.310  1.00  0.00            
ATOM   2390  CD2 PHE   149      49.670 113.630   7.540  1.00  0.00            
ATOM   2391  HD2 PHE   149      48.810 114.030   7.020  1.00  0.00            
ATOM   2392  C   PHE   149      47.580 115.370  10.050  1.00  0.00            
ATOM   2393  O   PHE   149      47.020 114.610  10.780  1.00  0.00            
ATOM   2394  N   CYS   150      46.890 115.920   9.030  1.00  0.00            
ATOM   2395  H   CYS   150      47.450 116.600   8.540  1.00  0.00            
ATOM   2396  CA  CYS   150      45.470 115.600   8.640  1.00  0.00            
ATOM   2397  HA  CYS   150      45.250 114.570   8.890  1.00  0.00            
ATOM   2398  CB  CYS   150      44.450 116.460   9.390  1.00  0.00            
ATOM   2399  HB2 CYS   150      44.750 116.340  10.440  1.00  0.00            
ATOM   2400  HB3 CYS   150      44.540 117.440   8.940  1.00  0.00            
ATOM   2401  SG  CYS   150      42.830 115.700   8.950  1.00  0.00            
ATOM   2402  HG  CYS   150      42.200 116.100  10.060  1.00  0.00            
ATOM   2403  C   CYS   150      45.290 115.770   7.120  1.00  0.00            
ATOM   2404  O   CYS   150      45.530 116.860   6.560  1.00  0.00            
ATOM   2405  N   ALA   151      44.760 114.700   6.500  1.00  0.00            
ATOM   2406  H   ALA   151      44.210 114.020   7.010  1.00  0.00            
ATOM   2407  CA  ALA   151      44.860 114.540   5.000  1.00  0.00            
ATOM   2408  HA  ALA   151      44.510 115.350   4.360  1.00  0.00            
ATOM   2409  CB  ALA   151      46.260 114.140   4.570  1.00  0.00            
ATOM   2410  HB1 ALA   151      47.060 114.860   4.770  1.00  0.00            
ATOM   2411  HB2 ALA   151      46.520 113.260   5.160  1.00  0.00            
ATOM   2412  HB3 ALA   151      46.300 113.890   3.510  1.00  0.00            
ATOM   2413  C   ALA   151      43.840 113.470   4.520  1.00  0.00            
ATOM   2414  O   ALA   151      43.120 112.990   5.410  1.00  0.00            
ATOM   2415  N   GLU   152      43.700 113.160   3.250  1.00  0.00            
ATOM   2416  H   GLU   152      44.360 113.580   2.610  1.00  0.00            
ATOM   2417  CA  GLU   152      42.770 112.140   2.770  1.00  0.00            
ATOM   2418  HA  GLU   152      41.960 111.970   3.480  1.00  0.00            
ATOM   2419  CB  GLU   152      42.120 112.700   1.440  1.00  0.00            
ATOM   2420  HB2 GLU   152      41.350 113.420   1.740  1.00  0.00            
ATOM   2421  HB3 GLU   152      42.870 113.260   0.880  1.00  0.00            
ATOM   2422  CG  GLU   152      41.580 111.560   0.590  1.00  0.00            
ATOM   2423  HG2 GLU   152      41.310 112.120  -0.300  1.00  0.00            
ATOM   2424  HG3 GLU   152      42.260 110.750   0.320  1.00  0.00            
ATOM   2425  CD  GLU   152      40.250 110.930   1.150  1.00  0.00            
ATOM   2426  OE1 GLU   152      39.650 111.240   2.230  1.00  0.00            
ATOM   2427  OE2 GLU   152      39.750 110.030   0.450  1.00  0.00            
ATOM   2428  C   GLU   152      43.530 110.850   2.700  1.00  0.00            
ATOM   2429  O   GLU   152      42.880 109.820   2.730  1.00  0.00            
ATOM   2430  N   ASN   153      44.850 110.870   2.440  1.00  0.00            
ATOM   2431  H   ASN   153      45.270 111.740   2.180  1.00  0.00            
ATOM   2432  CA  ASN   153      45.690 109.710   2.300  1.00  0.00            
ATOM   2433  HA  ASN   153      45.230 108.900   2.870  1.00  0.00            
ATOM   2434  CB  ASN   153      45.880 109.320   0.870  1.00  0.00            
ATOM   2435  HB2 ASN   153      46.420 108.380   0.840  1.00  0.00            
ATOM   2436  HB3 ASN   153      44.900 109.210   0.410  1.00  0.00            
ATOM   2437  CG  ASN   153      46.600 110.380   0.080  1.00  0.00            
ATOM   2438  OD1 ASN   153      46.150 111.450  -0.170  1.00  0.00            
ATOM   2439  ND2 ASN   153      47.830 110.130  -0.160  1.00  0.00            
ATOM   2440 1HD2 ASN   153      48.390 110.920  -0.460  1.00  0.00            
ATOM   2441 2HD2 ASN   153      48.230 109.280   0.200  1.00  0.00            
ATOM   2442  C   ASN   153      47.110 110.020   2.870  1.00  0.00            
ATOM   2443  O   ASN   153      47.460 111.170   2.890  1.00  0.00            
ATOM   2444  N   LEU   154      47.780 108.990   3.410  1.00  0.00            
ATOM   2445  H   LEU   154      47.410 108.060   3.270  1.00  0.00            
ATOM   2446  CA  LEU   154      49.060 109.120   4.140  1.00  0.00            
ATOM   2447  HA  LEU   154      48.990 109.780   5.000  1.00  0.00            
ATOM   2448  CB  LEU   154      49.490 107.660   4.450  1.00  0.00            
ATOM   2449  HB2 LEU   154      48.640 107.280   5.020  1.00  0.00            
ATOM   2450  HB3 LEU   154      49.570 107.200   3.470  1.00  0.00            
ATOM   2451  CG  LEU   154      50.840 107.520   5.210  1.00  0.00            
ATOM   2452  HG  LEU   154      51.600 108.110   4.690  1.00  0.00            
ATOM   2453  CD1 LEU   154      50.760 108.000   6.690  1.00  0.00            
ATOM   2454 1HD1 LEU   154      50.390 109.010   6.870  1.00  0.00            
ATOM   2455 2HD1 LEU   154      50.030 107.340   7.140  1.00  0.00            
ATOM   2456 3HD1 LEU   154      51.660 107.770   7.260  1.00  0.00            
ATOM   2457  CD2 LEU   154      51.300 106.100   5.240  1.00  0.00            
ATOM   2458 1HD2 LEU   154      52.240 106.040   5.790  1.00  0.00            
ATOM   2459 2HD2 LEU   154      50.640 105.430   5.800  1.00  0.00            
ATOM   2460 3HD2 LEU   154      51.540 105.760   4.240  1.00  0.00            
ATOM   2461  C   LEU   154      50.110 109.960   3.390  1.00  0.00            
ATOM   2462  O   LEU   154      50.900 110.760   3.990  1.00  0.00            
ATOM   2463  N   GLU   155      50.390 109.530   2.160  1.00  0.00            
ATOM   2464  H   GLU   155      49.790 108.810   1.800  1.00  0.00            
ATOM   2465  CA  GLU   155      51.510 109.930   1.350  1.00  0.00            
ATOM   2466  HA  GLU   155      52.490 109.890   1.840  1.00  0.00            
ATOM   2467  CB  GLU   155      51.670 108.890   0.160  1.00  0.00            
ATOM   2468  HB2 GLU   155      51.030 108.950  -0.720  1.00  0.00            
ATOM   2469  HB3 GLU   155      52.620 109.040  -0.360  1.00  0.00            
ATOM   2470  CG  GLU   155      51.680 107.340   0.640  1.00  0.00            
ATOM   2471  HG2 GLU   155      52.330 106.790  -0.040  1.00  0.00            
ATOM   2472  HG3 GLU   155      52.060 107.400   1.660  1.00  0.00            
ATOM   2473  CD  GLU   155      50.310 106.760   0.440  1.00  0.00            
ATOM   2474  OE1 GLU   155      49.260 107.410   0.490  1.00  0.00            
ATOM   2475  OE2 GLU   155      50.310 105.540   0.080  1.00  0.00            
ATOM   2476  C   GLU   155      51.420 111.380   0.780  1.00  0.00            
ATOM   2477  O   GLU   155      52.360 111.960   0.170  1.00  0.00            
ATOM   2478  N   GLU   156      50.360 112.090   1.070  1.00  0.00            
ATOM   2479  H   GLU   156      49.670 111.690   1.700  1.00  0.00            
ATOM   2480  CA  GLU   156      49.980 113.470   0.610  1.00  0.00            
ATOM   2481  HA  GLU   156      49.800 113.500  -0.460  1.00  0.00            
ATOM   2482  CB  GLU   156      48.690 113.880   1.310  1.00  0.00            
ATOM   2483  HB2 GLU   156      47.910 113.210   0.960  1.00  0.00            
ATOM   2484  HB3 GLU   156      48.870 113.760   2.370  1.00  0.00            
ATOM   2485  CG  GLU   156      48.190 115.300   1.070  1.00  0.00            
ATOM   2486  HG2 GLU   156      47.320 115.350   1.720  1.00  0.00            
ATOM   2487  HG3 GLU   156      48.910 116.050   1.410  1.00  0.00            
ATOM   2488  CD  GLU   156      47.860 115.570  -0.400  1.00  0.00            
ATOM   2489  OE1 GLU   156      48.810 115.620  -1.280  1.00  0.00            
ATOM   2490  OE2 GLU   156      46.670 115.720  -0.730  1.00  0.00            
ATOM   2491  C   GLU   156      51.080 114.530   0.860  1.00  0.00            
ATOM   2492  O   GLU   156      51.750 114.510   1.910  1.00  0.00            
ATOM   2493  N   LYS   157      51.180 115.580   0.020  1.00  0.00            
ATOM   2494  H   LYS   157      50.550 115.590  -0.770  1.00  0.00            
ATOM   2495  CA  LYS   157      52.210 116.620   0.170  1.00  0.00            
ATOM   2496  HA  LYS   157      53.100 116.090   0.520  1.00  0.00            
ATOM   2497  CB  LYS   157      52.570 117.170  -1.200  1.00  0.00            
ATOM   2498  HB2 LYS   157      53.210 118.030  -1.010  1.00  0.00            
ATOM   2499  HB3 LYS   157      53.270 116.500  -1.680  1.00  0.00            
ATOM   2500  CG  LYS   157      51.420 117.510  -2.170  1.00  0.00            
ATOM   2501  HG2 LYS   157      51.850 118.040  -3.020  1.00  0.00            
ATOM   2502  HG3 LYS   157      50.940 116.570  -2.400  1.00  0.00            
ATOM   2503  CD  LYS   157      50.350 118.420  -1.520  1.00  0.00            
ATOM   2504  HD2 LYS   157      49.900 117.850  -0.710  1.00  0.00            
ATOM   2505  HD3 LYS   157      50.770 119.310  -1.060  1.00  0.00            
ATOM   2506  CE  LYS   157      49.210 118.820  -2.480  1.00  0.00            
ATOM   2507  HE2 LYS   157      48.410 119.400  -2.030  1.00  0.00            
ATOM   2508  HE3 LYS   157      49.650 119.460  -3.250  1.00  0.00            
ATOM   2509  NZ  LYS   157      48.440 117.730  -3.050  1.00  0.00            
ATOM   2510  HZ1 LYS   157      49.130 117.210  -3.590  1.00  0.00            
ATOM   2511  HZ2 LYS   157      48.260 117.060  -2.320  1.00  0.00            
ATOM   2512  HZ3 LYS   157      47.660 118.040  -3.610  1.00  0.00            
ATOM   2513  C   LYS   157      52.000 117.630   1.250  1.00  0.00            
ATOM   2514  O   LYS   157      52.130 118.830   0.990  1.00  0.00            
ATOM   2515  N   ILE   158      51.650 117.240   2.490  1.00  0.00            
ATOM   2516  H   ILE   158      51.600 116.260   2.760  1.00  0.00            
ATOM   2517  CA  ILE   158      51.320 118.240   3.520  1.00  0.00            
ATOM   2518  HA  ILE   158      50.390 118.740   3.230  1.00  0.00            
ATOM   2519  CB  ILE   158      50.830 117.450   4.760  1.00  0.00            
ATOM   2520  HB  ILE   158      51.590 116.730   5.040  1.00  0.00            
ATOM   2521  CG2 ILE   158      50.740 118.390   5.980  1.00  0.00            
ATOM   2522 1HG2 ILE   158      50.210 117.870   6.780  1.00  0.00            
ATOM   2523 2HG2 ILE   158      51.780 118.630   6.220  1.00  0.00            
ATOM   2524 3HG2 ILE   158      50.190 119.300   5.720  1.00  0.00            
ATOM   2525  CG1 ILE   158      49.400 116.780   4.610  1.00  0.00            
ATOM   2526 2HG1 ILE   158      49.490 116.320   3.630  1.00  0.00            
ATOM   2527 3HG1 ILE   158      49.340 116.040   5.410  1.00  0.00            
ATOM   2528  CD1 ILE   158      48.180 117.760   4.580  1.00  0.00            
ATOM   2529 1HD1 ILE   158      47.330 117.270   4.090  1.00  0.00            
ATOM   2530 2HD1 ILE   158      47.830 118.030   5.580  1.00  0.00            
ATOM   2531 3HD1 ILE   158      48.500 118.620   4.000  1.00  0.00            
ATOM   2532  C   ILE   158      52.330 119.340   3.830  1.00  0.00            
ATOM   2533  O   ILE   158      53.460 119.020   4.160  1.00  0.00            
ATOM   2534  N   HIE   159      51.900 120.620   3.880  1.00  0.00            
ATOM   2535  H   HIE   159      50.950 120.790   3.590  1.00  0.00            
ATOM   2536  CA  HIE   159      52.810 121.750   4.150  1.00  0.00            
ATOM   2537  HA  HIE   159      53.710 121.580   3.550  1.00  0.00            
ATOM   2538  CB  HIE   159      52.140 123.070   3.680  1.00  0.00            
ATOM   2539  HB2 HIE   159      51.770 122.970   2.660  1.00  0.00            
ATOM   2540  HB3 HIE   159      51.340 123.450   4.300  1.00  0.00            
ATOM   2541  CG  HIE   159      53.160 124.200   3.560  1.00  0.00            
ATOM   2542  ND1 HIE   159      53.660 124.980   4.640  1.00  0.00            
ATOM   2543  CE1 HIE   159      54.660 125.780   4.150  1.00  0.00            
ATOM   2544  HE1 HIE   159      55.100 126.580   4.720  1.00  0.00            
ATOM   2545  NE2 HIE   159      54.740 125.590   2.810  1.00  0.00            
ATOM   2546  HE2 HIE   159      55.470 126.010   2.240  1.00  0.00            
ATOM   2547  CD2 HIE   159      53.810 124.630   2.420  1.00  0.00            
ATOM   2548  HD2 HIE   159      53.710 124.140   1.460  1.00  0.00            
ATOM   2549  C   HIE   159      53.270 121.820   5.590  1.00  0.00            
ATOM   2550  O   HIE   159      52.610 121.340   6.510  1.00  0.00            
ATOM   2551  N   LYS   160      54.440 122.390   5.870  1.00  0.00            
ATOM   2552  H   LYS   160      54.830 122.830   5.050  1.00  0.00            
ATOM   2553  CA  LYS   160      55.080 122.590   7.120  1.00  0.00            
ATOM   2554  HA  LYS   160      55.280 121.620   7.580  1.00  0.00            
ATOM   2555  CB  LYS   160      56.420 123.310   6.760  1.00  0.00            
ATOM   2556  HB2 LYS   160      56.900 122.710   5.990  1.00  0.00            
ATOM   2557  HB3 LYS   160      56.220 124.250   6.250  1.00  0.00            
ATOM   2558  CG  LYS   160      57.440 123.450   7.900  1.00  0.00            
ATOM   2559  HG2 LYS   160      56.940 123.800   8.810  1.00  0.00            
ATOM   2560  HG3 LYS   160      57.890 122.480   8.110  1.00  0.00            
ATOM   2561  CD  LYS   160      58.610 124.390   7.530  1.00  0.00            
ATOM   2562  HD2 LYS   160      59.070 123.920   6.660  1.00  0.00            
ATOM   2563  HD3 LYS   160      58.150 125.340   7.240  1.00  0.00            
ATOM   2564  CE  LYS   160      59.710 124.540   8.650  1.00  0.00            
ATOM   2565  HE2 LYS   160      59.290 125.040   9.530  1.00  0.00            
ATOM   2566  HE3 LYS   160      59.990 123.540   8.960  1.00  0.00            
ATOM   2567  NZ  LYS   160      60.840 125.250   8.110  1.00  0.00            
ATOM   2568  HZ1 LYS   160      61.580 125.450   8.770  1.00  0.00            
ATOM   2569  HZ2 LYS   160      61.290 124.730   7.370  1.00  0.00            
ATOM   2570  HZ3 LYS   160      60.580 126.100   7.630  1.00  0.00            
ATOM   2571  C   LYS   160      54.190 123.380   8.090  1.00  0.00            
ATOM   2572  O   LYS   160      54.320 123.100   9.310  1.00  0.00            
ATOM   2573  N   ARG   161      53.320 124.290   7.600  1.00  0.00            
ATOM   2574  H   ARG   161      53.260 124.500   6.610  1.00  0.00            
ATOM   2575  CA  ARG   161      52.330 125.040   8.450  1.00  0.00            
ATOM   2576  HA  ARG   161      53.000 125.470   9.190  1.00  0.00            
ATOM   2577  CB  ARG   161      51.710 126.120   7.630  1.00  0.00            
ATOM   2578  HB2 ARG   161      51.390 125.650   6.700  1.00  0.00            
ATOM   2579  HB3 ARG   161      50.850 126.580   8.110  1.00  0.00            
ATOM   2580  CG  ARG   161      52.780 127.190   7.280  1.00  0.00            
ATOM   2581  HG2 ARG   161      53.150 127.770   8.130  1.00  0.00            
ATOM   2582  HG3 ARG   161      53.610 126.840   6.670  1.00  0.00            
ATOM   2583  CD  ARG   161      52.060 128.210   6.410  1.00  0.00            
ATOM   2584  HD2 ARG   161      51.100 128.510   6.830  1.00  0.00            
ATOM   2585  HD3 ARG   161      52.790 129.010   6.240  1.00  0.00            
ATOM   2586  NE  ARG   161      51.600 127.670   5.090  1.00  0.00            
ATOM   2587  HE  ARG   161      50.770 127.100   5.020  1.00  0.00            
ATOM   2588  CZ  ARG   161      52.180 127.890   3.920  1.00  0.00            
ATOM   2589  NH1 ARG   161      53.280 128.610   3.750  1.00  0.00            
ATOM   2590 1HH1 ARG   161      53.720 128.990   4.570  1.00  0.00            
ATOM   2591 2HH1 ARG   161      53.680 128.690   2.820  1.00  0.00            
ATOM   2592  NH2 ARG   161      51.650 127.320   2.870  1.00  0.00            
ATOM   2593 1HH2 ARG   161      50.980 126.590   3.060  1.00  0.00            
ATOM   2594 2HH2 ARG   161      52.170 127.390   2.010  1.00  0.00            
ATOM   2595  C   ARG   161      51.280 124.170   9.180  1.00  0.00            
ATOM   2596  O   ARG   161      50.980 124.380  10.360  1.00  0.00            
ATOM   2597  N   ASN   162      50.850 123.110   8.490  1.00  0.00            
ATOM   2598  H   ASN   162      51.280 122.900   7.600  1.00  0.00            
ATOM   2599  CA  ASN   162      49.600 122.430   8.870  1.00  0.00            
ATOM   2600  HA  ASN   162      48.980 123.130   9.430  1.00  0.00            
ATOM   2601  CB  ASN   162      48.890 121.910   7.580  1.00  0.00            
ATOM   2602  HB2 ASN   162      49.580 121.310   7.000  1.00  0.00            
ATOM   2603  HB3 ASN   162      48.010 121.350   7.910  1.00  0.00            
ATOM   2604  CG  ASN   162      48.420 122.980   6.570  1.00  0.00            
ATOM   2605  OD1 ASN   162      49.020 123.100   5.490  1.00  0.00            
ATOM   2606  ND2 ASN   162      47.370 123.790   6.730  1.00  0.00            
ATOM   2607 1HD2 ASN   162      47.190 124.410   5.950  1.00  0.00            
ATOM   2608 2HD2 ASN   162      46.760 123.640   7.520  1.00  0.00            
ATOM   2609  C   ASN   162      49.720 121.220   9.840  1.00  0.00            
ATOM   2610  O   ASN   162      48.790 120.590  10.240  1.00  0.00            
ATOM   2611  N   SER   163      50.980 121.000  10.210  1.00  0.00            
ATOM   2612  H   SER   163      51.630 121.720   9.920  1.00  0.00            
ATOM   2613  CA  SER   163      51.450 119.740  10.900  1.00  0.00            
ATOM   2614  HA  SER   163      50.600 119.190  11.290  1.00  0.00            
ATOM   2615  CB  SER   163      52.110 118.790   9.870  1.00  0.00            
ATOM   2616  HB2 SER   163      52.480 117.950  10.440  1.00  0.00            
ATOM   2617  HB3 SER   163      51.340 118.590   9.120  1.00  0.00            
ATOM   2618  OG  SER   163      53.080 119.560   9.110  1.00  0.00            
ATOM   2619  HG  SER   163      53.300 119.120   8.290  1.00  0.00            
ATOM   2620  C   SER   163      52.500 120.030  11.990  1.00  0.00            
ATOM   2621  O   SER   163      53.010 121.190  12.060  1.00  0.00            
ATOM   2622  N   VAL   164      52.810 119.080  12.820  1.00  0.00            
ATOM   2623  H   VAL   164      52.290 118.210  12.770  1.00  0.00            
ATOM   2624  CA  VAL   164      53.640 119.220  14.010  1.00  0.00            
ATOM   2625  HA  VAL   164      54.320 120.030  13.730  1.00  0.00            
ATOM   2626  CB  VAL   164      52.900 119.800  15.210  1.00  0.00            
ATOM   2627  HB  VAL   164      52.360 120.660  14.810  1.00  0.00            
ATOM   2628  CG1 VAL   164      51.860 118.870  15.920  1.00  0.00            
ATOM   2629 1HG1 VAL   164      51.090 119.470  16.410  1.00  0.00            
ATOM   2630 2HG1 VAL   164      51.300 118.420  15.110  1.00  0.00            
ATOM   2631 3HG1 VAL   164      52.330 118.180  16.620  1.00  0.00            
ATOM   2632  CG2 VAL   164      53.760 120.270  16.390  1.00  0.00            
ATOM   2633 1HG2 VAL   164      54.360 119.470  16.820  1.00  0.00            
ATOM   2634 2HG2 VAL   164      54.390 121.080  16.020  1.00  0.00            
ATOM   2635 3HG2 VAL   164      53.130 120.610  17.220  1.00  0.00            
ATOM   2636  C   VAL   164      54.490 118.030  14.350  1.00  0.00            
ATOM   2637  O   VAL   164      54.020 116.900  14.250  1.00  0.00            
ATOM   2638  N   ARG   165      55.690 118.310  14.900  1.00  0.00            
ATOM   2639  H   ARG   165      56.010 119.260  14.890  1.00  0.00            
ATOM   2640  CA  ARG   165      56.670 117.310  15.370  1.00  0.00            
ATOM   2641  HA  ARG   165      56.160 116.350  15.290  1.00  0.00            
ATOM   2642  CB  ARG   165      57.810 117.090  14.440  1.00  0.00            
ATOM   2643  HB2 ARG   165      58.480 116.260  14.660  1.00  0.00            
ATOM   2644  HB3 ARG   165      57.390 116.900  13.460  1.00  0.00            
ATOM   2645  CG  ARG   165      58.760 118.370  14.420  1.00  0.00            
ATOM   2646  HG2 ARG   165      58.170 119.260  14.640  1.00  0.00            
ATOM   2647  HG3 ARG   165      59.380 118.260  15.310  1.00  0.00            
ATOM   2648  CD  ARG   165      59.410 118.560  13.090  1.00  0.00            
ATOM   2649  HD2 ARG   165      58.630 118.340  12.360  1.00  0.00            
ATOM   2650  HD3 ARG   165      59.760 119.590  13.020  1.00  0.00            
ATOM   2651  NE  ARG   165      60.580 117.650  12.990  1.00  0.00            
ATOM   2652  HE  ARG   165      60.410 116.700  12.690  1.00  0.00            
ATOM   2653  CZ  ARG   165      61.790 117.770  13.380  1.00  0.00            
ATOM   2654  NH1 ARG   165      62.400 118.830  13.900  1.00  0.00            
ATOM   2655 1HH1 ARG   165      62.090 119.780  13.750  1.00  0.00            
ATOM   2656 2HH1 ARG   165      63.340 118.610  14.170  1.00  0.00            
ATOM   2657  NH2 ARG   165      62.560 116.710  13.300  1.00  0.00            
ATOM   2658 1HH2 ARG   165      62.150 115.790  13.170  1.00  0.00            
ATOM   2659 2HH2 ARG   165      63.540 116.810  13.530  1.00  0.00            
ATOM   2660  C   ARG   165      57.090 117.300  16.840  1.00  0.00            
ATOM   2661  O   ARG   165      57.130 118.380  17.380  1.00  0.00            
ATOM   2662  N   LEU   166      57.310 116.190  17.530  1.00  0.00            
ATOM   2663  H   LEU   166      57.280 115.290  17.060  1.00  0.00            
ATOM   2664  CA  LEU   166      57.620 116.020  18.930  1.00  0.00            
ATOM   2665  HA  LEU   166      58.030 116.940  19.360  1.00  0.00            
ATOM   2666  CB  LEU   166      56.420 115.540  19.800  1.00  0.00            
ATOM   2667  HB2 LEU   166      56.100 114.610  19.330  1.00  0.00            
ATOM   2668  HB3 LEU   166      56.910 115.400  20.760  1.00  0.00            
ATOM   2669  CG  LEU   166      55.270 116.550  19.790  1.00  0.00            
ATOM   2670  HG  LEU   166      55.720 117.540  19.700  1.00  0.00            
ATOM   2671  CD1 LEU   166      54.260 116.310  18.650  1.00  0.00            
ATOM   2672 1HD1 LEU   166      53.910 115.290  18.780  1.00  0.00            
ATOM   2673 2HD1 LEU   166      53.480 117.070  18.700  1.00  0.00            
ATOM   2674 3HD1 LEU   166      54.760 116.310  17.680  1.00  0.00            
ATOM   2675  CD2 LEU   166      54.380 116.340  21.020  1.00  0.00            
ATOM   2676 1HD2 LEU   166      53.570 117.070  21.060  1.00  0.00            
ATOM   2677 2HD2 LEU   166      53.960 115.340  20.920  1.00  0.00            
ATOM   2678 3HD2 LEU   166      55.130 116.460  21.810  1.00  0.00            
ATOM   2679  C   LEU   166      58.810 114.980  19.030  1.00  0.00            
ATOM   2680  O   LEU   166      58.650 113.790  19.060  1.00  0.00            
ATOM   2681  N   VAL   167      60.040 115.510  18.980  1.00  0.00            
ATOM   2682  H   VAL   167      60.100 116.510  18.840  1.00  0.00            
ATOM   2683  CA  VAL   167      61.270 114.610  19.090  1.00  0.00            
ATOM   2684  HA  VAL   167      60.990 113.670  18.600  1.00  0.00            
ATOM   2685  CB  VAL   167      62.480 115.200  18.420  1.00  0.00            
ATOM   2686  HB  VAL   167      62.590 116.150  18.950  1.00  0.00            
ATOM   2687  CG1 VAL   167      63.710 114.290  18.500  1.00  0.00            
ATOM   2688 1HG1 VAL   167      63.590 113.390  17.900  1.00  0.00            
ATOM   2689 2HG1 VAL   167      64.490 114.930  18.090  1.00  0.00            
ATOM   2690 3HG1 VAL   167      63.950 114.050  19.530  1.00  0.00            
ATOM   2691  CG2 VAL   167      62.280 115.550  16.940  1.00  0.00            
ATOM   2692 1HG2 VAL   167      63.230 116.040  16.700  1.00  0.00            
ATOM   2693 2HG2 VAL   167      62.120 114.700  16.280  1.00  0.00            
ATOM   2694 3HG2 VAL   167      61.510 116.320  16.890  1.00  0.00            
ATOM   2695  C   VAL   167      61.460 114.140  20.510  1.00  0.00            
ATOM   2696  O   VAL   167      62.200 114.740  21.360  1.00  0.00            
ATOM   2697  N   ILE   168      60.880 113.060  20.910  1.00  0.00            
ATOM   2698  H   ILE   168      60.250 112.620  20.260  1.00  0.00            
ATOM   2699  CA  ILE   168      60.910 112.500  22.310  1.00  0.00            
ATOM   2700  HA  ILE   168      60.670 113.320  22.990  1.00  0.00            
ATOM   2701  CB  ILE   168      59.880 111.340  22.560  1.00  0.00            
ATOM   2702  HB  ILE   168      59.990 111.020  23.600  1.00  0.00            
ATOM   2703  CG2 ILE   168      58.540 112.080  22.460  1.00  0.00            
ATOM   2704 1HG2 ILE   168      57.680 111.470  22.710  1.00  0.00            
ATOM   2705 2HG2 ILE   168      58.500 112.780  23.300  1.00  0.00            
ATOM   2706 3HG2 ILE   168      58.310 112.590  21.520  1.00  0.00            
ATOM   2707  CG1 ILE   168      59.980 110.000  21.680  1.00  0.00            
ATOM   2708 2HG1 ILE   168      58.960 109.620  21.620  1.00  0.00            
ATOM   2709 3HG1 ILE   168      60.330 110.280  20.680  1.00  0.00            
ATOM   2710  CD1 ILE   168      60.860 108.930  22.350  1.00  0.00            
ATOM   2711 1HD1 ILE   168      60.380 108.640  23.280  1.00  0.00            
ATOM   2712 2HD1 ILE   168      60.750 108.060  21.700  1.00  0.00            
ATOM   2713 3HD1 ILE   168      61.910 109.210  22.450  1.00  0.00            
ATOM   2714  C   ILE   168      62.290 112.000  22.750  1.00  0.00            
ATOM   2715  O   ILE   168      63.010 111.470  21.920  1.00  0.00            
ATOM   2716  N   ARG   169      62.630 112.050  24.050  1.00  0.00            
ATOM   2717  H   ARG   169      62.100 112.590  24.710  1.00  0.00            
ATOM   2718  CA  ARG   169      63.800 111.240  24.600  1.00  0.00            
ATOM   2719  HA  ARG   169      64.520 111.250  23.790  1.00  0.00            
ATOM   2720  CB  ARG   169      64.470 111.910  25.730  1.00  0.00            
ATOM   2721  HB2 ARG   169      63.750 112.290  26.470  1.00  0.00            
ATOM   2722  HB3 ARG   169      65.030 111.190  26.330  1.00  0.00            
ATOM   2723  CG  ARG   169      65.460 113.090  25.320  1.00  0.00            
ATOM   2724  HG2 ARG   169      65.930 112.950  24.350  1.00  0.00            
ATOM   2725  HG3 ARG   169      64.860 114.000  25.190  1.00  0.00            
ATOM   2726  CD  ARG   169      66.490 113.410  26.360  1.00  0.00            
ATOM   2727  HD2 ARG   169      66.950 112.480  26.660  1.00  0.00            
ATOM   2728  HD3 ARG   169      67.260 114.080  25.970  1.00  0.00            
ATOM   2729  NE  ARG   169      65.900 113.940  27.650  1.00  0.00            
ATOM   2730  HE  ARG   169      64.990 113.600  27.910  1.00  0.00            
ATOM   2731  CZ  ARG   169      66.500 114.730  28.570  1.00  0.00            
ATOM   2732  NH1 ARG   169      67.640 115.360  28.400  1.00  0.00            
ATOM   2733 1HH1 ARG   169      68.270 115.130  27.650  1.00  0.00            
ATOM   2734 2HH1 ARG   169      67.860 116.100  29.060  1.00  0.00            
ATOM   2735  NH2 ARG   169      65.820 115.040  29.640  1.00  0.00            
ATOM   2736 1HH2 ARG   169      64.910 114.610  29.720  1.00  0.00            
ATOM   2737 2HH2 ARG   169      66.320 115.340  30.460  1.00  0.00            
ATOM   2738  C   ARG   169      63.540 109.710  24.860  1.00  0.00            
ATOM   2739  O   ARG   169      62.500 109.370  25.540  1.00  0.00            
ATOM   2740  N   LYS   170      64.400 108.840  24.360  1.00  0.00            
ATOM   2741  H   LYS   170      65.200 109.290  23.960  1.00  0.00            
ATOM   2742  CA  LYS   170      64.360 107.450  24.620  1.00  0.00            
ATOM   2743  HA  LYS   170      63.590 107.340  25.380  1.00  0.00            
ATOM   2744  CB  LYS   170      63.860 106.650  23.340  1.00  0.00            
ATOM   2745  HB2 LYS   170      62.930 107.180  23.130  1.00  0.00            
ATOM   2746  HB3 LYS   170      64.430 106.790  22.420  1.00  0.00            
ATOM   2747  CG  LYS   170      63.690 105.130  23.470  1.00  0.00            
ATOM   2748  HG2 LYS   170      63.250 105.050  24.460  1.00  0.00            
ATOM   2749  HG3 LYS   170      63.060 104.800  22.640  1.00  0.00            
ATOM   2750  CD  LYS   170      64.890 104.300  23.370  1.00  0.00            
ATOM   2751  HD2 LYS   170      65.540 104.630  22.560  1.00  0.00            
ATOM   2752  HD3 LYS   170      65.500 104.320  24.280  1.00  0.00            
ATOM   2753  CE  LYS   170      64.410 102.830  23.080  1.00  0.00            
ATOM   2754  HE2 LYS   170      63.830 102.450  23.920  1.00  0.00            
ATOM   2755  HE3 LYS   170      63.780 102.600  22.220  1.00  0.00            
ATOM   2756  NZ  LYS   170      65.600 101.960  22.960  1.00  0.00            
ATOM   2757  HZ1 LYS   170      65.330 100.990  22.830  1.00  0.00            
ATOM   2758  HZ2 LYS   170      66.220 102.080  22.180  1.00  0.00            
ATOM   2759  HZ3 LYS   170      66.140 101.900  23.820  1.00  0.00            
ATOM   2760  C   LYS   170      65.700 106.950  25.240  1.00  0.00            
ATOM   2761  O   LYS   170      66.720 106.850  24.570  1.00  0.00            
ATOM   2762  N   VAL   171      65.730 106.870  26.590  1.00  0.00            
ATOM   2763  H   VAL   171      64.870 107.020  27.090  1.00  0.00            
ATOM   2764  CA  VAL   171      67.040 106.720  27.310  1.00  0.00            
ATOM   2765  HA  VAL   171      67.820 106.500  26.580  1.00  0.00            
ATOM   2766  CB  VAL   171      67.480 108.000  28.040  1.00  0.00            
ATOM   2767  HB  VAL   171      68.440 107.740  28.490  1.00  0.00            
ATOM   2768  CG1 VAL   171      67.690 109.140  27.080  1.00  0.00            
ATOM   2769 1HG1 VAL   171      66.760 109.380  26.550  1.00  0.00            
ATOM   2770 2HG1 VAL   171      68.130 110.010  27.560  1.00  0.00            
ATOM   2771 3HG1 VAL   171      68.360 108.770  26.310  1.00  0.00            
ATOM   2772  CG2 VAL   171      66.490 108.660  29.100  1.00  0.00            
ATOM   2773 1HG2 VAL   171      66.380 107.980  29.950  1.00  0.00            
ATOM   2774 2HG2 VAL   171      66.850 109.620  29.470  1.00  0.00            
ATOM   2775 3HG2 VAL   171      65.480 108.740  28.710  1.00  0.00            
ATOM   2776  C   VAL   171      67.140 105.550  28.240  1.00  0.00            
ATOM   2777  O   VAL   171      66.240 105.170  28.950  1.00  0.00            
ATOM   2778  N   GLN   172      68.370 104.960  28.250  1.00  0.00            
ATOM   2779  H   GLN   172      68.990 105.290  27.530  1.00  0.00            
ATOM   2780  CA  GLN   172      68.760 103.700  28.850  1.00  0.00            
ATOM   2781  HA  GLN   172      68.040 102.940  28.550  1.00  0.00            
ATOM   2782  CB  GLN   172      70.070 103.300  28.180  1.00  0.00            
ATOM   2783  HB2 GLN   172      70.390 102.360  28.620  1.00  0.00            
ATOM   2784  HB3 GLN   172      69.850 103.010  27.150  1.00  0.00            
ATOM   2785  CG  GLN   172      71.220 104.310  28.260  1.00  0.00            
ATOM   2786  HG2 GLN   172      71.130 105.060  29.050  1.00  0.00            
ATOM   2787  HG3 GLN   172      72.180 103.810  28.400  1.00  0.00            
ATOM   2788  CD  GLN   172      71.370 105.140  26.910  1.00  0.00            
ATOM   2789  OE1 GLN   172      70.570 106.020  26.650  1.00  0.00            
ATOM   2790  NE2 GLN   172      72.360 104.900  26.050  1.00  0.00            
ATOM   2791 1HE2 GLN   172      72.490 105.500  25.250  1.00  0.00            
ATOM   2792 2HE2 GLN   172      73.070 104.260  26.350  1.00  0.00            
ATOM   2793  C   GLN   172      68.870 103.720  30.360  1.00  0.00            
ATOM   2794  O   GLN   172      69.270 104.680  31.030  1.00  0.00            
ATOM   2795  N   TYR   173      68.460 102.590  30.970  1.00  0.00            
ATOM   2796  H   TYR   173      68.010 101.910  30.370  1.00  0.00            
ATOM   2797  CA  TYR   173      68.700 102.250  32.380  1.00  0.00            
ATOM   2798  HA  TYR   173      69.560 102.780  32.780  1.00  0.00            
ATOM   2799  CB  TYR   173      67.310 102.580  33.060  1.00  0.00            
ATOM   2800  HB2 TYR   173      67.010 103.600  32.830  1.00  0.00            
ATOM   2801  HB3 TYR   173      66.540 101.930  32.640  1.00  0.00            
ATOM   2802  CG  TYR   173      67.300 102.330  34.540  1.00  0.00            
ATOM   2803  CD1 TYR   173      67.700 103.310  35.440  1.00  0.00            
ATOM   2804  HD1 TYR   173      68.070 104.260  35.100  1.00  0.00            
ATOM   2805  CE1 TYR   173      67.780 103.060  36.850  1.00  0.00            
ATOM   2806  HE1 TYR   173      68.270 103.840  37.430  1.00  0.00            
ATOM   2807  CZ  TYR   173      67.210 101.870  37.350  1.00  0.00            
ATOM   2808  OH  TYR   173      67.210 101.760  38.750  1.00  0.00            
ATOM   2809  HH  TYR   173      67.340 102.610  39.170  1.00  0.00            
ATOM   2810  CE2 TYR   173      66.780 100.870  36.490  1.00  0.00            
ATOM   2811  HE2 TYR   173      66.500  99.950  36.980  1.00  0.00            
ATOM   2812  CD2 TYR   173      66.910 101.070  35.110  1.00  0.00            
ATOM   2813  HD2 TYR   173      66.630 100.240  34.480  1.00  0.00            
ATOM   2814  C   TYR   173      69.100 100.720  32.560  1.00  0.00            
ATOM   2815  O   TYR   173      68.390  99.810  31.990  1.00  0.00            
ATOM   2816  N   ALA   174      70.030 100.500  33.430  1.00  0.00            
ATOM   2817  H   ALA   174      70.510 101.250  33.900  1.00  0.00            
ATOM   2818  CA  ALA   174      70.130  99.200  34.030  1.00  0.00            
ATOM   2819  HA  ALA   174      69.170  98.700  33.900  1.00  0.00            
ATOM   2820  CB  ALA   174      71.240  98.400  33.250  1.00  0.00            
ATOM   2821  HB1 ALA   174      72.230  98.750  33.550  1.00  0.00            
ATOM   2822  HB2 ALA   174      71.170  97.320  33.390  1.00  0.00            
ATOM   2823  HB3 ALA   174      71.230  98.580  32.180  1.00  0.00            
ATOM   2824  C   ALA   174      70.470  99.110  35.550  1.00  0.00            
ATOM   2825  O   ALA   174      71.170 100.040  36.060  1.00  0.00            
ATOM   2826  N   PRO   175      69.960  98.090  36.290  1.00  0.00            
ATOM   2827  CD  PRO   175      68.980  97.060  35.840  1.00  0.00            
ATOM   2828  HD2 PRO   175      69.370  96.430  35.030  1.00  0.00            
ATOM   2829  HD3 PRO   175      68.110  97.530  35.390  1.00  0.00            
ATOM   2830  CG  PRO   175      68.520  96.220  37.040  1.00  0.00            
ATOM   2831  HG2 PRO   175      69.150  95.330  37.040  1.00  0.00            
ATOM   2832  HG3 PRO   175      67.460  96.030  36.890  1.00  0.00            
ATOM   2833  CB  PRO   175      68.890  97.110  38.190  1.00  0.00            
ATOM   2834  HB2 PRO   175      68.970  96.470  39.070  1.00  0.00            
ATOM   2835  HB3 PRO   175      68.060  97.800  38.350  1.00  0.00            
ATOM   2836  CA  PRO   175      70.090  97.930  37.770  1.00  0.00            
ATOM   2837  HA  PRO   175      70.160  98.850  38.340  1.00  0.00            
ATOM   2838  C   PRO   175      71.380  97.210  38.100  1.00  0.00            
ATOM   2839  O   PRO   175      71.810  96.340  37.340  1.00  0.00            
ATOM   2840  N   GLU   176      72.010  97.480  39.240  1.00  0.00            
ATOM   2841  H   GLU   176      71.640  98.200  39.850  1.00  0.00            
ATOM   2842  CA  GLU   176      73.010  96.520  39.820  1.00  0.00            
ATOM   2843  HA  GLU   176      73.830  96.490  39.100  1.00  0.00            
ATOM   2844  CB  GLU   176      73.570  96.960  41.150  1.00  0.00            
ATOM   2845  HB2 GLU   176      72.750  96.760  41.830  1.00  0.00            
ATOM   2846  HB3 GLU   176      74.300  96.170  41.370  1.00  0.00            
ATOM   2847  CG  GLU   176      74.080  98.400  41.140  1.00  0.00            
ATOM   2848  HG2 GLU   176      74.990  98.420  41.730  1.00  0.00            
ATOM   2849  HG3 GLU   176      74.520  98.590  40.160  1.00  0.00            
ATOM   2850  CD  GLU   176      73.100  99.480  41.660  1.00  0.00            
ATOM   2851  OE1 GLU   176      73.540 100.610  42.030  1.00  0.00            
ATOM   2852  OE2 GLU   176      71.850  99.270  41.550  1.00  0.00            
ATOM   2853  C   GLU   176      72.420  95.090  39.900  1.00  0.00            
ATOM   2854  O   GLU   176      71.220  94.960  40.340  1.00  0.00            
ATOM   2855  N   ARG   177      73.160  94.130  39.480  1.00  0.00            
ATOM   2856  H   ARG   177      74.040  94.390  39.050  1.00  0.00            
ATOM   2857  CA  ARG   177      72.880  92.660  39.520  1.00  0.00            
ATOM   2858  HA  ARG   177      72.260  92.380  40.370  1.00  0.00            
ATOM   2859  CB  ARG   177      72.140  92.130  38.290  1.00  0.00            
ATOM   2860  HB2 ARG   177      72.620  92.440  37.360  1.00  0.00            
ATOM   2861  HB3 ARG   177      72.090  91.050  38.290  1.00  0.00            
ATOM   2862  CG  ARG   177      70.760  92.650  38.270  1.00  0.00            
ATOM   2863  HG2 ARG   177      70.140  92.450  39.150  1.00  0.00            
ATOM   2864  HG3 ARG   177      70.790  93.740  38.190  1.00  0.00            
ATOM   2865  CD  ARG   177      70.010  92.210  37.020  1.00  0.00            
ATOM   2866  HD2 ARG   177      70.370  92.890  36.250  1.00  0.00            
ATOM   2867  HD3 ARG   177      70.240  91.180  36.790  1.00  0.00            
ATOM   2868  NE  ARG   177      68.520  92.390  37.100  1.00  0.00            
ATOM   2869  HE  ARG   177      68.130  92.130  37.990  1.00  0.00            
ATOM   2870  CZ  ARG   177      67.700  92.640  36.190  1.00  0.00            
ATOM   2871  NH1 ARG   177      68.070  92.650  34.930  1.00  0.00            
ATOM   2872 1HH1 ARG   177      69.020  92.410  34.680  1.00  0.00            
ATOM   2873 2HH1 ARG   177      67.470  92.820  34.140  1.00  0.00            
ATOM   2874  NH2 ARG   177      66.450  92.960  36.390  1.00  0.00            
ATOM   2875 1HH2 ARG   177      66.070  93.110  37.320  1.00  0.00            
ATOM   2876 2HH2 ARG   177      65.850  93.130  35.590  1.00  0.00            
ATOM   2877  C   ARG   177      74.210  91.970  39.590  1.00  0.00            
ATOM   2878  O   ARG   177      75.240  92.590  39.150  1.00  0.00            
ATOM   2879  N   PRO   178      74.390  90.850  40.270  1.00  0.00            
ATOM   2880  CD  PRO   178      73.330  90.010  40.840  1.00  0.00            
ATOM   2881  HD2 PRO   178      72.550  89.800  40.100  1.00  0.00            
ATOM   2882  HD3 PRO   178      72.990  90.470  41.760  1.00  0.00            
ATOM   2883  CG  PRO   178      74.030  88.750  41.230  1.00  0.00            
ATOM   2884  HG2 PRO   178      74.040  88.110  40.340  1.00  0.00            
ATOM   2885  HG3 PRO   178      73.500  88.270  42.050  1.00  0.00            
ATOM   2886  CB  PRO   178      75.440  89.230  41.670  1.00  0.00            
ATOM   2887  HB2 PRO   178      76.250  88.510  41.640  1.00  0.00            
ATOM   2888  HB3 PRO   178      75.400  89.630  42.680  1.00  0.00            
ATOM   2889  CA  PRO   178      75.690  90.330  40.610  1.00  0.00            
ATOM   2890  HA  PRO   178      76.240  91.130  41.120  1.00  0.00            
ATOM   2891  C   PRO   178      76.570  89.860  39.430  1.00  0.00            
ATOM   2892  O   PRO   178      76.070  89.350  38.420  1.00  0.00            
ATOM   2893  N   GLY   179      77.890  89.970  39.680  1.00  0.00            
ATOM   2894  H   GLY   179      78.200  90.410  40.530  1.00  0.00            
ATOM   2895  CA  GLY   179      78.960  89.420  38.850  1.00  0.00            
ATOM   2896  HA2 GLY   179      78.870  88.330  38.850  1.00  0.00            
ATOM   2897  HA3 GLY   179      78.950  89.830  37.840  1.00  0.00            
ATOM   2898  C   GLY   179      80.340  89.840  39.340  1.00  0.00            
ATOM   2899  O   GLY   179      80.410  90.470  40.410  1.00  0.00            
ATOM   2900  N   PRO   180      81.430  89.480  38.710  1.00  0.00            
ATOM   2901  CD  PRO   180      81.460  88.490  37.620  1.00  0.00            
ATOM   2902  HD2 PRO   180      80.770  88.940  36.900  1.00  0.00            
ATOM   2903  HD3 PRO   180      81.200  87.490  37.960  1.00  0.00            
ATOM   2904  CG  PRO   180      82.870  88.470  36.960  1.00  0.00            
ATOM   2905  HG2 PRO   180      82.870  89.100  36.070  1.00  0.00            
ATOM   2906  HG3 PRO   180      83.280  87.460  36.880  1.00  0.00            
ATOM   2907  CB  PRO   180      83.690  89.270  37.990  1.00  0.00            
ATOM   2908  HB2 PRO   180      84.430  89.880  37.480  1.00  0.00            
ATOM   2909  HB3 PRO   180      84.170  88.570  38.670  1.00  0.00            
ATOM   2910  CA  PRO   180      82.760  90.060  38.940  1.00  0.00            
ATOM   2911  HA  PRO   180      83.100  89.850  39.950  1.00  0.00            
ATOM   2912  C   PRO   180      82.820  91.540  38.700  1.00  0.00            
ATOM   2913  O   PRO   180      82.100  92.010  37.860  1.00  0.00            
ATOM   2914  N   GLN   181      83.600  92.270  39.470  1.00  0.00            
ATOM   2915  H   GLN   181      84.240  91.740  40.050  1.00  0.00            
ATOM   2916  CA  GLN   181      83.690  93.670  39.570  1.00  0.00            
ATOM   2917  HA  GLN   181      82.770  94.200  39.330  1.00  0.00            
ATOM   2918  CB  GLN   181      84.000  94.060  41.060  1.00  0.00            
ATOM   2919  HB2 GLN   181      84.500  93.200  41.510  1.00  0.00            
ATOM   2920  HB3 GLN   181      84.680  94.890  41.230  1.00  0.00            
ATOM   2921  CG  GLN   181      82.800  94.360  41.930  1.00  0.00            
ATOM   2922  HG2 GLN   181      83.080  94.590  42.960  1.00  0.00            
ATOM   2923  HG3 GLN   181      82.310  95.200  41.440  1.00  0.00            
ATOM   2924  CD  GLN   181      81.740  93.260  42.020  1.00  0.00            
ATOM   2925  OE1 GLN   181      80.620  93.470  41.850  1.00  0.00            
ATOM   2926  NE2 GLN   181      82.170  92.010  42.280  1.00  0.00            
ATOM   2927 1HE2 GLN   181      81.630  91.320  41.780  1.00  0.00            
ATOM   2928 2HE2 GLN   181      83.150  91.810  42.410  1.00  0.00            
ATOM   2929  C   GLN   181      84.790  94.230  38.670  1.00  0.00            
ATOM   2930  O   GLN   181      85.880  93.610  38.710  1.00  0.00            
ATOM   2931  N   PRO   182      84.630  95.320  37.890  1.00  0.00            
ATOM   2932  CD  PRO   182      83.450  96.210  37.660  1.00  0.00            
ATOM   2933  HD2 PRO   182      83.310  96.790  38.580  1.00  0.00            
ATOM   2934  HD3 PRO   182      82.460  95.780  37.530  1.00  0.00            
ATOM   2935  CG  PRO   182      83.800  97.260  36.610  1.00  0.00            
ATOM   2936  HG2 PRO   182      83.420  98.280  36.740  1.00  0.00            
ATOM   2937  HG3 PRO   182      83.320  96.820  35.740  1.00  0.00            
ATOM   2938  CB  PRO   182      85.300  97.210  36.490  1.00  0.00            
ATOM   2939  HB2 PRO   182      85.750  98.040  37.040  1.00  0.00            
ATOM   2940  HB3 PRO   182      85.670  97.310  35.460  1.00  0.00            
ATOM   2941  CA  PRO   182      85.730  95.950  37.130  1.00  0.00            
ATOM   2942  HA  PRO   182      85.970  95.250  36.320  1.00  0.00            
ATOM   2943  C   PRO   182      86.960  96.140  37.970  1.00  0.00            
ATOM   2944  O   PRO   182      87.050  97.030  38.850  1.00  0.00            
ATOM   2945  N   THR   183      88.070  95.470  37.640  1.00  0.00            
ATOM   2946  H   THR   183      87.920  94.660  37.040  1.00  0.00            
ATOM   2947  CA  THR   183      89.370  95.480  38.360  1.00  0.00            
ATOM   2948  HA  THR   183      89.510  96.420  38.890  1.00  0.00            
ATOM   2949  CB  THR   183      89.240  94.330  39.370  1.00  0.00            
ATOM   2950  HB  THR   183      88.820  93.490  38.820  1.00  0.00            
ATOM   2951  CG2 THR   183      90.480  93.930  40.140  1.00  0.00            
ATOM   2952 1HG2 THR   183      90.260  93.180  40.890  1.00  0.00            
ATOM   2953 2HG2 THR   183      91.180  93.550  39.400  1.00  0.00            
ATOM   2954 3HG2 THR   183      90.900  94.790  40.670  1.00  0.00            
ATOM   2955  OG1 THR   183      88.360  94.700  40.360  1.00  0.00            
ATOM   2956  HG1 THR   183      87.490  94.580  39.970  1.00  0.00            
ATOM   2957  C   THR   183      90.480  95.080  37.290  1.00  0.00            
ATOM   2958  O   THR   183      90.260  94.290  36.390  1.00  0.00            
ATOM   2959  N   ALA   184      91.710  95.650  37.490  1.00  0.00            
ATOM   2960  H   ALA   184      91.960  96.270  38.240  1.00  0.00            
ATOM   2961  CA  ALA   184      92.730  95.510  36.460  1.00  0.00            
ATOM   2962  HA  ALA   184      92.750  94.510  36.010  1.00  0.00            
ATOM   2963  CB  ALA   184      92.420  96.530  35.350  1.00  0.00            
ATOM   2964  HB1 ALA   184      92.530  97.580  35.640  1.00  0.00            
ATOM   2965  HB2 ALA   184      93.130  96.340  34.550  1.00  0.00            
ATOM   2966  HB3 ALA   184      91.440  96.340  34.910  1.00  0.00            
ATOM   2967  C   ALA   184      94.100  95.800  37.060  1.00  0.00            
ATOM   2968  O   ALA   184      94.180  96.750  37.850  1.00  0.00            
ATOM   2969  N   GLU   185      95.110  95.090  36.670  1.00  0.00            
ATOM   2970  H   GLU   185      94.880  94.330  36.040  1.00  0.00            
ATOM   2971  CA  GLU   185      96.470  95.190  37.240  1.00  0.00            
ATOM   2972  HA  GLU   185      96.400  96.130  37.780  1.00  0.00            
ATOM   2973  CB  GLU   185      96.710  94.040  38.260  1.00  0.00            
ATOM   2974  HB2 GLU   185      97.510  94.400  38.910  1.00  0.00            
ATOM   2975  HB3 GLU   185      95.810  94.070  38.880  1.00  0.00            
ATOM   2976  CG  GLU   185      97.170  92.710  37.610  1.00  0.00            
ATOM   2977  HG2 GLU   185      96.790  92.450  36.620  1.00  0.00            
ATOM   2978  HG3 GLU   185      98.190  92.900  37.280  1.00  0.00            
ATOM   2979  CD  GLU   185      97.140  91.510  38.530  1.00  0.00            
ATOM   2980  OE1 GLU   185      98.030  90.660  38.310  1.00  0.00            
ATOM   2981  OE2 GLU   185      96.260  91.300  39.430  1.00  0.00            
ATOM   2982  C   GLU   185      97.590  95.420  36.240  1.00  0.00            
ATOM   2983  O   GLU   185      97.520  95.010  35.040  1.00  0.00            
ATOM   2984  N   THR   186      98.650  96.020  36.710  1.00  0.00            
ATOM   2985  H   THR   186      98.600  96.300  37.680  1.00  0.00            
ATOM   2986  CA  THR   186     100.050  96.070  36.120  1.00  0.00            
ATOM   2987  HA  THR   186     100.090  95.280  35.370  1.00  0.00            
ATOM   2988  CB  THR   186     100.170  97.370  35.360  1.00  0.00            
ATOM   2989  HB  THR   186      99.200  97.370  34.860  1.00  0.00            
ATOM   2990  CG2 THR   186     100.380  98.590  36.220  1.00  0.00            
ATOM   2991 1HG2 THR   186     101.380  98.600  36.650  1.00  0.00            
ATOM   2992 2HG2 THR   186     100.110  99.510  35.700  1.00  0.00            
ATOM   2993 3HG2 THR   186      99.640  98.550  37.030  1.00  0.00            
ATOM   2994  OG1 THR   186     101.230  97.290  34.430  1.00  0.00            
ATOM   2995  HG1 THR   186     100.900  96.730  33.730  1.00  0.00            
ATOM   2996  C   THR   186     101.150  95.830  37.070  1.00  0.00            
ATOM   2997  O   THR   186     100.930  95.930  38.300  1.00  0.00            
ATOM   2998  N   THR   187     102.380  95.600  36.570  1.00  0.00            
ATOM   2999  H   THR   187     102.590  95.780  35.600  1.00  0.00            
ATOM   3000  CA  THR   187     103.570  95.620  37.440  1.00  0.00            
ATOM   3001  HA  THR   187     103.340  96.190  38.340  1.00  0.00            
ATOM   3002  CB  THR   187     103.960  94.200  37.870  1.00  0.00            
ATOM   3003  HB  THR   187     104.960  94.270  38.300  1.00  0.00            
ATOM   3004  CG2 THR   187     103.100  93.520  38.840  1.00  0.00            
ATOM   3005 1HG2 THR   187     103.640  92.670  39.270  1.00  0.00            
ATOM   3006 2HG2 THR   187     102.830  94.040  39.760  1.00  0.00            
ATOM   3007 3HG2 THR   187     102.220  93.100  38.340  1.00  0.00            
ATOM   3008  OG1 THR   187     104.140  93.460  36.720  1.00  0.00            
ATOM   3009  HG1 THR   187     103.310  93.620  36.260  1.00  0.00            
ATOM   3010  C   THR   187     104.850  96.200  36.750  1.00  0.00            
ATOM   3011  O   THR   187     104.890  96.200  35.510  1.00  0.00            
ATOM   3012  N   ARG   188     105.900  96.660  37.470  1.00  0.00            
ATOM   3013  H   ARG   188     105.840  96.660  38.480  1.00  0.00            
ATOM   3014  CA  ARG   188     107.100  97.210  36.840  1.00  0.00            
ATOM   3015  HA  ARG   188     106.990  97.040  35.770  1.00  0.00            
ATOM   3016  CB  ARG   188     107.070  98.730  36.920  1.00  0.00            
ATOM   3017  HB2 ARG   188     106.190  99.150  36.450  1.00  0.00            
ATOM   3018  HB3 ARG   188     106.990  99.000  37.970  1.00  0.00            
ATOM   3019  CG  ARG   188     108.340  99.530  36.390  1.00  0.00            
ATOM   3020  HG2 ARG   188     108.220 100.610  36.430  1.00  0.00            
ATOM   3021  HG3 ARG   188     109.170  99.310  37.060  1.00  0.00            
ATOM   3022  CD  ARG   188     108.690  99.200  34.870  1.00  0.00            
ATOM   3023  HD2 ARG   188     109.630  99.720  34.680  1.00  0.00            
ATOM   3024  HD3 ARG   188     108.860  98.140  34.680  1.00  0.00            
ATOM   3025  NE  ARG   188     107.660  99.550  33.940  1.00  0.00            
ATOM   3026  HE  ARG   188     107.150  98.770  33.540  1.00  0.00            
ATOM   3027  CZ  ARG   188     107.220 100.780  33.550  1.00  0.00            
ATOM   3028  NH1 ARG   188     107.700 101.970  33.870  1.00  0.00            
ATOM   3029 1HH1 ARG   188     108.410 102.080  34.590  1.00  0.00            
ATOM   3030 2HH1 ARG   188     107.090 102.750  33.670  1.00  0.00            
ATOM   3031  NH2 ARG   188     106.210 100.830  32.740  1.00  0.00            
ATOM   3032 1HH2 ARG   188     105.660  99.980  32.720  1.00  0.00            
ATOM   3033 2HH2 ARG   188     105.850 101.710  32.400  1.00  0.00            
ATOM   3034  C   ARG   188     108.400  96.660  37.380  1.00  0.00            
ATOM   3035  O   ARG   188     108.850  97.020  38.460  1.00  0.00            
ATOM   3036  N   GLN   189     109.050  95.760  36.700  1.00  0.00            
ATOM   3037  H   GLN   189     108.690  95.780  35.760  1.00  0.00            
ATOM   3038  CA  GLN   189     110.390  95.260  37.050  1.00  0.00            
ATOM   3039  HA  GLN   189     110.270  94.860  38.050  1.00  0.00            
ATOM   3040  CB  GLN   189     110.790  94.120  36.090  1.00  0.00            
ATOM   3041  HB2 GLN   189     110.950  94.550  35.100  1.00  0.00            
ATOM   3042  HB3 GLN   189     111.730  93.780  36.530  1.00  0.00            
ATOM   3043  CG  GLN   189     109.810  92.940  35.890  1.00  0.00            
ATOM   3044  HG2 GLN   189     108.910  93.260  35.360  1.00  0.00            
ATOM   3045  HG3 GLN   189     110.300  92.300  35.160  1.00  0.00            
ATOM   3046  CD  GLN   189     109.510  92.210  37.170  1.00  0.00            
ATOM   3047  OE1 GLN   189     110.160  92.340  38.170  1.00  0.00            
ATOM   3048  NE2 GLN   189     108.520  91.340  37.150  1.00  0.00            
ATOM   3049 1HE2 GLN   189     108.210  91.030  38.070  1.00  0.00            
ATOM   3050 2HE2 GLN   189     107.890  91.260  36.370  1.00  0.00            
ATOM   3051  C   GLN   189     111.430  96.370  37.040  1.00  0.00            
ATOM   3052  O   GLN   189     111.240  97.390  36.420  1.00  0.00            
ATOM   3053  N   PHE   190     112.460  96.210  37.840  1.00  0.00            
ATOM   3054  H   PHE   190     112.450  95.370  38.400  1.00  0.00            
ATOM   3055  CA  PHE   190     113.510  97.230  38.090  1.00  0.00            
ATOM   3056  HA  PHE   190     113.490  97.990  37.300  1.00  0.00            
ATOM   3057  CB  PHE   190     113.390  97.690  39.560  1.00  0.00            
ATOM   3058  HB2 PHE   190     113.580  96.750  40.070  1.00  0.00            
ATOM   3059  HB3 PHE   190     114.130  98.480  39.620  1.00  0.00            
ATOM   3060  CG  PHE   190     112.000  98.240  39.900  1.00  0.00            
ATOM   3061  CD1 PHE   190     111.260  97.750  40.960  1.00  0.00            
ATOM   3062  HD1 PHE   190     111.610  96.820  41.380  1.00  0.00            
ATOM   3063  CE1 PHE   190     110.140  98.470  41.430  1.00  0.00            
ATOM   3064  HE1 PHE   190     109.700  98.260  42.400  1.00  0.00            
ATOM   3065  CZ  PHE   190     109.660  99.590  40.750  1.00  0.00            
ATOM   3066  HZ  PHE   190     108.840 100.130  41.190  1.00  0.00            
ATOM   3067  CE2 PHE   190     110.440 100.060  39.650  1.00  0.00            
ATOM   3068  HE2 PHE   190     110.140 100.950  39.120  1.00  0.00            
ATOM   3069  CD2 PHE   190     111.600  99.410  39.230  1.00  0.00            
ATOM   3070  HD2 PHE   190     112.100  99.790  38.350  1.00  0.00            
ATOM   3071  C   PHE   190     114.930  96.560  37.930  1.00  0.00            
ATOM   3072  O   PHE   190     115.090  95.340  38.050  1.00  0.00            
ATOM   3073  N   LEU   191     115.930  97.370  37.720  1.00  0.00            
ATOM   3074  H   LEU   191     115.720  98.350  37.600  1.00  0.00            
ATOM   3075  CA  LEU   191     117.330  96.990  37.930  1.00  0.00            
ATOM   3076  HA  LEU   191     117.430  96.010  37.470  1.00  0.00            
ATOM   3077  CB  LEU   191     118.410  97.910  37.330  1.00  0.00            
ATOM   3078  HB2 LEU   191     118.470  98.810  37.940  1.00  0.00            
ATOM   3079  HB3 LEU   191     119.360  97.370  37.380  1.00  0.00            
ATOM   3080  CG  LEU   191     118.240  98.210  35.790  1.00  0.00            
ATOM   3081  HG  LEU   191     117.270  98.670  35.610  1.00  0.00            
ATOM   3082  CD1 LEU   191     119.290  99.210  35.470  1.00  0.00            
ATOM   3083 1HD1 LEU   191     119.320  99.980  36.240  1.00  0.00            
ATOM   3084 2HD1 LEU   191     120.280  98.750  35.430  1.00  0.00            
ATOM   3085 3HD1 LEU   191     119.150  99.650  34.480  1.00  0.00            
ATOM   3086  CD2 LEU   191     118.250  96.940  34.940  1.00  0.00            
ATOM   3087 1HD2 LEU   191     119.240  96.520  35.130  1.00  0.00            
ATOM   3088 2HD2 LEU   191     117.440  96.220  35.070  1.00  0.00            
ATOM   3089 3HD2 LEU   191     118.070  97.230  33.910  1.00  0.00            
ATOM   3090  C   LEU   191     117.570  96.920  39.460  1.00  0.00            
ATOM   3091  O   LEU   191     117.420  97.890  40.220  1.00  0.00            
ATOM   3092  N   MET   192     118.220  95.830  39.810  1.00  0.00            
ATOM   3093  H   MET   192     118.280  95.070  39.140  1.00  0.00            
ATOM   3094  CA  MET   192     118.670  95.660  41.190  1.00  0.00            
ATOM   3095  HA  MET   192     119.110  94.670  41.090  1.00  0.00            
ATOM   3096  CB  MET   192     119.840  96.660  41.550  1.00  0.00            
ATOM   3097  HB2 MET   192     120.250  97.020  40.600  1.00  0.00            
ATOM   3098  HB3 MET   192     119.390  97.510  42.050  1.00  0.00            
ATOM   3099  CG  MET   192     121.010  96.130  42.350  1.00  0.00            
ATOM   3100  HG2 MET   192     121.360  95.260  41.800  1.00  0.00            
ATOM   3101  HG3 MET   192     121.780  96.910  42.400  1.00  0.00            
ATOM   3102  SD  MET   192     120.720  95.550  44.070  1.00  0.00            
ATOM   3103  CE  MET   192     120.410  97.200  44.750  1.00  0.00            
ATOM   3104  HE1 MET   192     120.190  97.030  45.800  1.00  0.00            
ATOM   3105  HE2 MET   192     121.350  97.740  44.660  1.00  0.00            
ATOM   3106  HE3 MET   192     119.550  97.640  44.240  1.00  0.00            
ATOM   3107  C   MET   192     117.480  95.530  42.220  1.00  0.00            
ATOM   3108  O   MET   192     117.440  96.320  43.230  1.00  0.00            
ATOM   3109  N   SER   193     116.470  94.800  41.870  1.00  0.00            
ATOM   3110  H   SER   193     116.470  94.260  41.020  1.00  0.00            
ATOM   3111  CA  SER   193     115.410  94.470  42.850  1.00  0.00            
ATOM   3112  HA  SER   193     115.860  94.460  43.850  1.00  0.00            
ATOM   3113  CB  SER   193     114.270  95.590  42.900  1.00  0.00            
ATOM   3114  HB2 SER   193     114.730  96.470  43.350  1.00  0.00            
ATOM   3115  HB3 SER   193     113.990  95.900  41.890  1.00  0.00            
ATOM   3116  OG  SER   193     113.240  95.290  43.750  1.00  0.00            
ATOM   3117  HG  SER   193     112.550  94.790  43.310  1.00  0.00            
ATOM   3118  C   SER   193     114.920  93.090  42.470  1.00  0.00            
ATOM   3119  O   SER   193     114.480  92.900  41.370  1.00  0.00            
ATOM   3120  N   ASP   194     114.820  92.200  43.450  1.00  0.00            
ATOM   3121  H   ASP   194     115.180  92.540  44.320  1.00  0.00            
ATOM   3122  CA  ASP   194     114.170  90.950  43.330  1.00  0.00            
ATOM   3123  HA  ASP   194     114.600  90.430  42.470  1.00  0.00            
ATOM   3124  CB  ASP   194     114.530  90.030  44.540  1.00  0.00            
ATOM   3125  HB2 ASP   194     114.200  90.490  45.470  1.00  0.00            
ATOM   3126  HB3 ASP   194     114.010  89.090  44.320  1.00  0.00            
ATOM   3127  CG  ASP   194     115.970  89.630  44.680  1.00  0.00            
ATOM   3128  OD1 ASP   194     116.880  89.730  43.790  1.00  0.00            
ATOM   3129  OD2 ASP   194     116.280  89.210  45.810  1.00  0.00            
ATOM   3130  C   ASP   194     112.610  90.930  43.050  1.00  0.00            
ATOM   3131  O   ASP   194     112.120  90.000  42.470  1.00  0.00            
ATOM   3132  N   LYS   195     111.880  92.040  43.420  1.00  0.00            
ATOM   3133  H   LYS   195     112.370  92.610  44.100  1.00  0.00            
ATOM   3134  CA  LYS   195     110.440  92.280  43.070  1.00  0.00            
ATOM   3135  HA  LYS   195     110.050  91.510  42.410  1.00  0.00            
ATOM   3136  CB  LYS   195     109.610  92.120  44.380  1.00  0.00            
ATOM   3137  HB2 LYS   195     110.030  92.800  45.110  1.00  0.00            
ATOM   3138  HB3 LYS   195     108.600  92.490  44.210  1.00  0.00            
ATOM   3139  CG  LYS   195     109.500  90.640  44.850  1.00  0.00            
ATOM   3140  HG2 LYS   195     108.800  90.140  44.180  1.00  0.00            
ATOM   3141  HG3 LYS   195     110.440  90.100  44.730  1.00  0.00            
ATOM   3142  CD  LYS   195     109.090  90.480  46.360  1.00  0.00            
ATOM   3143  HD2 LYS   195     109.170  89.400  46.470  1.00  0.00            
ATOM   3144  HD3 LYS   195     109.820  91.000  46.980  1.00  0.00            
ATOM   3145  CE  LYS   195     107.620  90.940  46.660  1.00  0.00            
ATOM   3146  HE2 LYS   195     107.360  91.970  46.400  1.00  0.00            
ATOM   3147  HE3 LYS   195     106.920  90.430  46.000  1.00  0.00            
ATOM   3148  NZ  LYS   195     107.360  90.690  48.050  1.00  0.00            
ATOM   3149  HZ1 LYS   195     107.640  91.500  48.570  1.00  0.00            
ATOM   3150  HZ2 LYS   195     106.400  90.530  48.330  1.00  0.00            
ATOM   3151  HZ3 LYS   195     107.800  89.830  48.360  1.00  0.00            
ATOM   3152  C   LYS   195     110.070  93.610  42.370  1.00  0.00            
ATOM   3153  O   LYS   195     110.800  94.620  42.510  1.00  0.00            
ATOM   3154  N   PRO   196     109.040  93.600  41.640  1.00  0.00            
ATOM   3155  CD  PRO   196     108.080  92.450  41.370  1.00  0.00            
ATOM   3156  HD2 PRO   196     107.770  92.040  42.330  1.00  0.00            
ATOM   3157  HD3 PRO   196     108.680  91.650  40.930  1.00  0.00            
ATOM   3158  CG  PRO   196     107.000  92.940  40.420  1.00  0.00            
ATOM   3159  HG2 PRO   196     106.180  93.370  41.000  1.00  0.00            
ATOM   3160  HG3 PRO   196     106.730  92.140  39.730  1.00  0.00            
ATOM   3161  CB  PRO   196     107.710  94.090  39.750  1.00  0.00            
ATOM   3162  HB2 PRO   196     106.980  94.750  39.280  1.00  0.00            
ATOM   3163  HB3 PRO   196     108.260  93.840  38.840  1.00  0.00            
ATOM   3164  CA  PRO   196     108.530  94.700  40.850  1.00  0.00            
ATOM   3165  HA  PRO   196     109.380  95.230  40.400  1.00  0.00            
ATOM   3166  C   PRO   196     107.750  95.650  41.780  1.00  0.00            
ATOM   3167  O   PRO   196     107.300  95.260  42.830  1.00  0.00            
ATOM   3168  N   LEU   197     107.420  96.860  41.310  1.00  0.00            
ATOM   3169  H   LEU   197     107.690  97.160  40.390  1.00  0.00            
ATOM   3170  CA  LEU   197     106.270  97.510  41.840  1.00  0.00            
ATOM   3171  HA  LEU   197     106.300  97.400  42.930  1.00  0.00            
ATOM   3172  CB  LEU   197     106.370  98.970  41.480  1.00  0.00            
ATOM   3173  HB2 LEU   197     107.040  99.480  42.180  1.00  0.00            
ATOM   3174  HB3 LEU   197     106.900  99.000  40.530  1.00  0.00            
ATOM   3175  CG  LEU   197     105.160  99.940  41.470  1.00  0.00            
ATOM   3176  HG  LEU   197     104.440  99.650  42.230  1.00  0.00            
ATOM   3177  CD1 LEU   197     105.500 101.470  41.750  1.00  0.00            
ATOM   3178 1HD1 LEU   197     105.690 101.510  42.820  1.00  0.00            
ATOM   3179 2HD1 LEU   197     106.290 101.880  41.130  1.00  0.00            
ATOM   3180 3HD1 LEU   197     104.600 102.070  41.610  1.00  0.00            
ATOM   3181  CD2 LEU   197     104.430  99.960  40.080  1.00  0.00            
ATOM   3182 1HD2 LEU   197     104.200  98.950  39.730  1.00  0.00            
ATOM   3183 2HD2 LEU   197     103.500 100.540  40.110  1.00  0.00            
ATOM   3184 3HD2 LEU   197     105.060 100.340  39.280  1.00  0.00            
ATOM   3185  C   LEU   197     105.000  96.890  41.360  1.00  0.00            
ATOM   3186  O   LEU   197     104.910  96.270  40.300  1.00  0.00            
ATOM   3187  N   HIE   198     103.900  96.990  42.080  1.00  0.00            
ATOM   3188  H   HIE   198     104.010  97.630  42.850  1.00  0.00            
ATOM   3189  CA  HIE   198     102.530  96.630  41.680  1.00  0.00            
ATOM   3190  HA  HIE   198     102.480  96.330  40.630  1.00  0.00            
ATOM   3191  CB  HIE   198     102.120  95.430  42.560  1.00  0.00            
ATOM   3192  HB2 HIE   198     102.730  94.550  42.340  1.00  0.00            
ATOM   3193  HB3 HIE   198     102.360  95.730  43.580  1.00  0.00            
ATOM   3194  CG  HIE   198     100.720  94.950  42.200  1.00  0.00            
ATOM   3195  ND1 HIE   198      99.670  95.070  43.080  1.00  0.00            
ATOM   3196  CE1 HIE   198      98.510  94.710  42.500  1.00  0.00            
ATOM   3197  HE1 HIE   198      97.520  94.530  42.910  1.00  0.00            
ATOM   3198  NE2 HIE   198      98.840  94.370  41.210  1.00  0.00            
ATOM   3199  HE2 HIE   198      98.280  94.060  40.430  1.00  0.00            
ATOM   3200  CD2 HIE   198     100.230  94.480  41.070  1.00  0.00            
ATOM   3201  HD2 HIE   198     100.810  94.430  40.160  1.00  0.00            
ATOM   3202  C   HIE   198     101.500  97.710  41.730  1.00  0.00            
ATOM   3203  O   HIE   198     101.670  98.650  42.510  1.00  0.00            
ATOM   3204  N   LEU   199     100.460  97.630  40.880  1.00  0.00            
ATOM   3205  H   LEU   199     100.450  96.830  40.260  1.00  0.00            
ATOM   3206  CA  LEU   199      99.390  98.620  40.790  1.00  0.00            
ATOM   3207  HA  LEU   199      99.200  99.010  41.790  1.00  0.00            
ATOM   3208  CB  LEU   199      99.790  99.780  39.860  1.00  0.00            
ATOM   3209  HB2 LEU   199     100.340 100.470  40.500  1.00  0.00            
ATOM   3210  HB3 LEU   199     100.520  99.400  39.140  1.00  0.00            
ATOM   3211  CG  LEU   199      98.600 100.680  39.370  1.00  0.00            
ATOM   3212  HG  LEU   199      97.840 100.130  38.830  1.00  0.00            
ATOM   3213  CD1 LEU   199      97.850 101.450  40.510  1.00  0.00            
ATOM   3214 1HD1 LEU   199      96.870 101.690  40.100  1.00  0.00            
ATOM   3215 2HD1 LEU   199      97.710 100.790  41.370  1.00  0.00            
ATOM   3216 3HD1 LEU   199      98.320 102.370  40.850  1.00  0.00            
ATOM   3217  CD2 LEU   199      99.140 101.680  38.370  1.00  0.00            
ATOM   3218 1HD2 LEU   199      98.400 102.480  38.260  1.00  0.00            
ATOM   3219 2HD2 LEU   199     100.040 102.140  38.770  1.00  0.00            
ATOM   3220 3HD2 LEU   199      99.290 101.270  37.380  1.00  0.00            
ATOM   3221  C   LEU   199      98.100  97.880  40.280  1.00  0.00            
ATOM   3222  O   LEU   199      98.100  97.390  39.170  1.00  0.00            
ATOM   3223  N   GLU   200      97.180  97.800  41.190  1.00  0.00            
ATOM   3224  H   GLU   200      97.290  98.300  42.060  1.00  0.00            
ATOM   3225  CA  GLU   200      95.820  97.480  40.760  1.00  0.00            
ATOM   3226  HA  GLU   200      95.830  97.200  39.710  1.00  0.00            
ATOM   3227  CB  GLU   200      95.440  96.160  41.460  1.00  0.00            
ATOM   3228  HB2 GLU   200      96.050  95.310  41.140  1.00  0.00            
ATOM   3229  HB3 GLU   200      95.640  96.210  42.530  1.00  0.00            
ATOM   3230  CG  GLU   200      93.950  95.730  41.420  1.00  0.00            
ATOM   3231  HG2 GLU   200      93.200  96.500  41.600  1.00  0.00            
ATOM   3232  HG3 GLU   200      93.700  95.530  40.380  1.00  0.00            
ATOM   3233  CD  GLU   200      93.730  94.660  42.450  1.00  0.00            
ATOM   3234  OE1 GLU   200      93.790  93.460  42.100  1.00  0.00            
ATOM   3235  OE2 GLU   200      93.550  95.040  43.620  1.00  0.00            
ATOM   3236  C   GLU   200      94.880  98.670  40.900  1.00  0.00            
ATOM   3237  O   GLU   200      94.810  99.260  41.960  1.00  0.00            
ATOM   3238  N   ALA   201      93.990  98.920  39.900  1.00  0.00            
ATOM   3239  H   ALA   201      94.040  98.270  39.130  1.00  0.00            
ATOM   3240  CA  ALA   201      92.820  99.790  39.980  1.00  0.00            
ATOM   3241  HA  ALA   201      92.790 100.220  40.990  1.00  0.00            
ATOM   3242  CB  ALA   201      92.950 100.940  38.970  1.00  0.00            
ATOM   3243  HB1 ALA   201      92.050 101.550  39.070  1.00  0.00            
ATOM   3244  HB2 ALA   201      93.830 101.540  39.220  1.00  0.00            
ATOM   3245  HB3 ALA   201      92.980 100.610  37.930  1.00  0.00            
ATOM   3246  C   ALA   201      91.520  98.950  39.810  1.00  0.00            
ATOM   3247  O   ALA   201      91.530  97.870  39.230  1.00  0.00            
ATOM   3248  N   SER   202      90.490  99.400  40.540  1.00  0.00            
ATOM   3249  H   SER   202      90.730 100.140  41.170  1.00  0.00            
ATOM   3250  CA  SER   202      89.220  98.650  40.770  1.00  0.00            
ATOM   3251  HA  SER   202      88.990  98.090  39.870  1.00  0.00            
ATOM   3252  CB  SER   202      89.520  97.760  41.960  1.00  0.00            
ATOM   3253  HB2 SER   202      90.320  97.060  41.720  1.00  0.00            
ATOM   3254  HB3 SER   202      89.900  98.400  42.760  1.00  0.00            
ATOM   3255  OG  SER   202      88.310  97.070  42.390  1.00  0.00            
ATOM   3256  HG  SER   202      88.160  96.310  41.830  1.00  0.00            
ATOM   3257  C   SER   202      88.050  99.650  41.190  1.00  0.00            
ATOM   3258  O   SER   202      88.290 100.770  41.740  1.00  0.00            
ATOM   3259  N   LEU   203      86.840  99.160  40.930  1.00  0.00            
ATOM   3260  H   LEU   203      86.720  98.220  40.570  1.00  0.00            
ATOM   3261  CA  LEU   203      85.620  99.870  41.280  1.00  0.00            
ATOM   3262  HA  LEU   203      85.780 100.760  41.890  1.00  0.00            
ATOM   3263  CB  LEU   203      84.820 100.180  39.930  1.00  0.00            
ATOM   3264  HB2 LEU   203      84.790  99.250  39.370  1.00  0.00            
ATOM   3265  HB3 LEU   203      83.770 100.420  40.110  1.00  0.00            
ATOM   3266  CG  LEU   203      85.580 101.230  39.050  1.00  0.00            
ATOM   3267  HG  LEU   203      86.630 100.960  39.060  1.00  0.00            
ATOM   3268  CD1 LEU   203      85.040 101.140  37.600  1.00  0.00            
ATOM   3269 1HD1 LEU   203      84.310 101.940  37.490  1.00  0.00            
ATOM   3270 2HD1 LEU   203      85.890 101.350  36.950  1.00  0.00            
ATOM   3271 3HD1 LEU   203      84.710 100.110  37.450  1.00  0.00            
ATOM   3272  CD2 LEU   203      85.490 102.620  39.620  1.00  0.00            
ATOM   3273 1HD2 LEU   203      85.870 102.720  40.640  1.00  0.00            
ATOM   3274 2HD2 LEU   203      86.080 103.320  39.030  1.00  0.00            
ATOM   3275 3HD2 LEU   203      84.430 102.880  39.620  1.00  0.00            
ATOM   3276  C   LEU   203      84.680  99.030  42.160  1.00  0.00            
ATOM   3277  O   LEU   203      84.780  97.770  42.260  1.00  0.00            
ATOM   3278  N   ASP   204      83.840  99.610  42.990  1.00  0.00            
ATOM   3279  H   ASP   204      83.710 100.610  42.930  1.00  0.00            
ATOM   3280  CA  ASP   204      82.990  98.830  43.920  1.00  0.00            
ATOM   3281  HA  ASP   204      83.540  97.970  44.310  1.00  0.00            
ATOM   3282  CB  ASP   204      82.690  99.680  45.200  1.00  0.00            
ATOM   3283  HB2 ASP   204      81.860  99.170  45.690  1.00  0.00            
ATOM   3284  HB3 ASP   204      83.520  99.610  45.910  1.00  0.00            
ATOM   3285  CG  ASP   204      82.220 101.120  45.060  1.00  0.00            
ATOM   3286  OD1 ASP   204      81.210 101.400  44.350  1.00  0.00            
ATOM   3287  OD2 ASP   204      82.890 101.960  45.710  1.00  0.00            
ATOM   3288  C   ASP   204      81.700  98.200  43.270  1.00  0.00            
ATOM   3289  O   ASP   204      81.130  97.210  43.720  1.00  0.00            
ATOM   3290  N   LYS   205      81.300  98.680  42.110  1.00  0.00            
ATOM   3291  H   LYS   205      81.790  99.500  41.780  1.00  0.00            
ATOM   3292  CA  LYS   205      80.200  98.100  41.270  1.00  0.00            
ATOM   3293  HA  LYS   205      80.210  97.030  41.450  1.00  0.00            
ATOM   3294  CB  LYS   205      78.830  98.710  41.580  1.00  0.00            
ATOM   3295  HB2 LYS   205      78.090  98.260  40.920  1.00  0.00            
ATOM   3296  HB3 LYS   205      78.630  98.580  42.650  1.00  0.00            
ATOM   3297  CG  LYS   205      78.780 100.190  41.290  1.00  0.00            
ATOM   3298  HG2 LYS   205      79.590 100.720  41.770  1.00  0.00            
ATOM   3299  HG3 LYS   205      78.990 100.320  40.230  1.00  0.00            
ATOM   3300  CD  LYS   205      77.400 100.780  41.780  1.00  0.00            
ATOM   3301  HD2 LYS   205      76.600 100.320  41.190  1.00  0.00            
ATOM   3302  HD3 LYS   205      77.150 100.490  42.800  1.00  0.00            
ATOM   3303  CE  LYS   205      77.340 102.270  41.650  1.00  0.00            
ATOM   3304  HE2 LYS   205      77.780 102.780  42.510  1.00  0.00            
ATOM   3305  HE3 LYS   205      77.990 102.590  40.840  1.00  0.00            
ATOM   3306  NZ  LYS   205      76.000 102.760  41.290  1.00  0.00            
ATOM   3307  HZ1 LYS   205      75.720 102.340  40.420  1.00  0.00            
ATOM   3308  HZ2 LYS   205      75.300 102.530  41.980  1.00  0.00            
ATOM   3309  HZ3 LYS   205      76.090 103.770  41.250  1.00  0.00            
ATOM   3310  C   LYS   205      80.520  98.270  39.840  1.00  0.00            
ATOM   3311  O   LYS   205      81.350  99.150  39.460  1.00  0.00            
ATOM   3312  N   GLU   206      79.780  97.610  39.000  1.00  0.00            
ATOM   3313  H   GLU   206      79.160  96.910  39.390  1.00  0.00            
ATOM   3314  CA  GLU   206      79.950  97.730  37.530  1.00  0.00            
ATOM   3315  HA  GLU   206      81.010  97.980  37.400  1.00  0.00            
ATOM   3316  CB  GLU   206      79.700  96.370  36.850  1.00  0.00            
ATOM   3317  HB2 GLU   206      80.280  95.650  37.430  1.00  0.00            
ATOM   3318  HB3 GLU   206      78.630  96.190  36.860  1.00  0.00            
ATOM   3319  CG  GLU   206      80.110  96.310  35.360  1.00  0.00            
ATOM   3320  HG2 GLU   206      79.260  96.480  34.710  1.00  0.00            
ATOM   3321  HG3 GLU   206      81.030  96.880  35.200  1.00  0.00            
ATOM   3322  CD  GLU   206      80.550  94.850  35.050  1.00  0.00            
ATOM   3323  OE1 GLU   206      81.720  94.460  35.280  1.00  0.00            
ATOM   3324  OE2 GLU   206      79.770  94.050  34.420  1.00  0.00            
ATOM   3325  C   GLU   206      79.170  98.890  36.910  1.00  0.00            
ATOM   3326  O   GLU   206      79.570  99.420  35.840  1.00  0.00            
ATOM   3327  N   ILE   207      78.010  99.190  37.520  1.00  0.00            
ATOM   3328  H   ILE   207      77.640  98.820  38.390  1.00  0.00            
ATOM   3329  CA  ILE   207      77.080 100.210  36.970  1.00  0.00            
ATOM   3330  HA  ILE   207      77.420 100.540  35.990  1.00  0.00            
ATOM   3331  CB  ILE   207      75.630  99.750  36.630  1.00  0.00            
ATOM   3332  HB  ILE   207      75.130  99.560  37.580  1.00  0.00            
ATOM   3333  CG2 ILE   207      74.740 100.850  35.970  1.00  0.00            
ATOM   3334 1HG2 ILE   207      73.740 100.550  35.650  1.00  0.00            
ATOM   3335 2HG2 ILE   207      74.520 101.660  36.660  1.00  0.00            
ATOM   3336 3HG2 ILE   207      75.190 101.240  35.050  1.00  0.00            
ATOM   3337  CG1 ILE   207      75.650  98.390  35.980  1.00  0.00            
ATOM   3338 2HG1 ILE   207      76.400  98.430  35.190  1.00  0.00            
ATOM   3339 3HG1 ILE   207      75.960  97.720  36.790  1.00  0.00            
ATOM   3340  CD1 ILE   207      74.290  97.850  35.450  1.00  0.00            
ATOM   3341 1HD1 ILE   207      74.460  96.810  35.170  1.00  0.00            
ATOM   3342 2HD1 ILE   207      73.580  97.890  36.270  1.00  0.00            
ATOM   3343 3HD1 ILE   207      73.920  98.500  34.650  1.00  0.00            
ATOM   3344  C   ILE   207      77.100 101.490  37.810  1.00  0.00            
ATOM   3345  O   ILE   207      76.610 101.450  38.930  1.00  0.00            
ATOM   3346  N   TYR   208      77.290 102.650  37.210  1.00  0.00            
ATOM   3347  H   TYR   208      77.550 102.550  36.230  1.00  0.00            
ATOM   3348  CA  TYR   208      77.090 103.980  37.930  1.00  0.00            
ATOM   3349  HA  TYR   208      76.690 103.930  38.950  1.00  0.00            
ATOM   3350  CB  TYR   208      78.410 104.680  38.030  1.00  0.00            
ATOM   3351  HB2 TYR   208      78.840 104.810  37.040  1.00  0.00            
ATOM   3352  HB3 TYR   208      78.240 105.690  38.390  1.00  0.00            
ATOM   3353  CG  TYR   208      79.460 103.990  38.970  1.00  0.00            
ATOM   3354  CD1 TYR   208      80.320 102.940  38.460  1.00  0.00            
ATOM   3355  HD1 TYR   208      80.320 102.520  37.470  1.00  0.00            
ATOM   3356  CE1 TYR   208      81.310 102.370  39.310  1.00  0.00            
ATOM   3357  HE1 TYR   208      81.940 101.570  38.940  1.00  0.00            
ATOM   3358  CZ  TYR   208      81.420 102.830  40.650  1.00  0.00            
ATOM   3359  OH  TYR   208      82.330 102.330  41.590  1.00  0.00            
ATOM   3360  HH  TYR   208      81.960 102.350  42.480  1.00  0.00            
ATOM   3361  CE2 TYR   208      80.610 103.940  41.150  1.00  0.00            
ATOM   3362  HE2 TYR   208      80.660 104.270  42.180  1.00  0.00            
ATOM   3363  CD2 TYR   208      79.730 104.560  40.250  1.00  0.00            
ATOM   3364  HD2 TYR   208      79.120 105.380  40.580  1.00  0.00            
ATOM   3365  C   TYR   208      76.080 104.820  37.240  1.00  0.00            
ATOM   3366  O   TYR   208      75.650 104.650  36.080  1.00  0.00            
ATOM   3367  N   TYR   209      75.600 105.930  37.850  1.00  0.00            
ATOM   3368  H   TYR   209      76.020 106.180  38.730  1.00  0.00            
ATOM   3369  CA  TYR   209      74.570 106.800  37.220  1.00  0.00            
ATOM   3370  HA  TYR   209      74.350 106.520  36.190  1.00  0.00            
ATOM   3371  CB  TYR   209      73.240 106.760  38.020  1.00  0.00            
ATOM   3372  HB2 TYR   209      73.460 107.160  39.010  1.00  0.00            
ATOM   3373  HB3 TYR   209      72.480 107.400  37.550  1.00  0.00            
ATOM   3374  CG  TYR   209      72.640 105.400  38.140  1.00  0.00            
ATOM   3375  CD1 TYR   209      71.800 104.870  37.200  1.00  0.00            
ATOM   3376  HD1 TYR   209      71.440 105.490  36.400  1.00  0.00            
ATOM   3377  CE1 TYR   209      71.560 103.410  37.250  1.00  0.00            
ATOM   3378  HE1 TYR   209      70.850 102.960  36.570  1.00  0.00            
ATOM   3379  CZ  TYR   209      72.220 102.620  38.220  1.00  0.00            
ATOM   3380  OH  TYR   209      72.090 101.230  38.290  1.00  0.00            
ATOM   3381  HH  TYR   209      72.050 100.880  37.400  1.00  0.00            
ATOM   3382  CE2 TYR   209      72.920 103.280  39.270  1.00  0.00            
ATOM   3383  HE2 TYR   209      73.300 102.630  40.040  1.00  0.00            
ATOM   3384  CD2 TYR   209      73.040 104.660  39.290  1.00  0.00            
ATOM   3385  HD2 TYR   209      73.790 105.030  39.970  1.00  0.00            
ATOM   3386  C   TYR   209      75.160 108.170  36.940  1.00  0.00            
ATOM   3387  O   TYR   209      76.280 108.510  37.430  1.00  0.00            
ATOM   3388  N   HIE   210      74.410 109.100  36.270  1.00  0.00            
ATOM   3389  H   HIE   210      73.630 108.800  35.700  1.00  0.00            
ATOM   3390  CA  HIE   210      74.760 110.530  36.260  1.00  0.00            
ATOM   3391  HA  HIE   210      75.770 110.630  35.860  1.00  0.00            
ATOM   3392  CB  HIE   210      73.760 111.340  35.460  1.00  0.00            
ATOM   3393  HB2 HIE   210      72.820 111.240  36.010  1.00  0.00            
ATOM   3394  HB3 HIE   210      74.210 112.340  35.460  1.00  0.00            
ATOM   3395  CG  HIE   210      73.390 110.970  33.950  1.00  0.00            
ATOM   3396  ND1 HIE   210      72.580 111.780  33.180  1.00  0.00            
ATOM   3397  CE1 HIE   210      72.670 111.250  31.920  1.00  0.00            
ATOM   3398  HE1 HIE   210      72.170 111.540  31.000  1.00  0.00            
ATOM   3399  NE2 HIE   210      73.490 110.180  32.000  1.00  0.00            
ATOM   3400  HE2 HIE   210      73.730 109.600  31.210  1.00  0.00            
ATOM   3401  CD2 HIE   210      74.020 109.990  33.250  1.00  0.00            
ATOM   3402  HD2 HIE   210      74.570 109.140  33.640  1.00  0.00            
ATOM   3403  C   HIE   210      74.760 111.150  37.700  1.00  0.00            
ATOM   3404  O   HIE   210      74.000 110.820  38.600  1.00  0.00            
ATOM   3405  N   GLY   211      75.680 112.080  37.980  1.00  0.00            
ATOM   3406  H   GLY   211      76.390 112.350  37.310  1.00  0.00            
ATOM   3407  CA  GLY   211      75.750 112.800  39.280  1.00  0.00            
ATOM   3408  HA2 GLY   211      76.340 113.720  39.260  1.00  0.00            
ATOM   3409  HA3 GLY   211      74.750 113.020  39.640  1.00  0.00            
ATOM   3410  C   GLY   211      76.430 111.990  40.350  1.00  0.00            
ATOM   3411  O   GLY   211      76.590 112.510  41.450  1.00  0.00            
ATOM   3412  N   GLU   212      76.870 110.760  40.080  1.00  0.00            
ATOM   3413  H   GLU   212      76.870 110.460  39.120  1.00  0.00            
ATOM   3414  CA  GLU   212      77.550 109.840  41.040  1.00  0.00            
ATOM   3415  HA  GLU   212      77.270 110.140  42.050  1.00  0.00            
ATOM   3416  CB  GLU   212      76.820 108.510  40.890  1.00  0.00            
ATOM   3417  HB2 GLU   212      75.770 108.640  41.140  1.00  0.00            
ATOM   3418  HB3 GLU   212      76.960 108.220  39.850  1.00  0.00            
ATOM   3419  CG  GLU   212      77.370 107.420  41.830  1.00  0.00            
ATOM   3420  HG2 GLU   212      78.440 107.290  41.670  1.00  0.00            
ATOM   3421  HG3 GLU   212      77.220 107.830  42.830  1.00  0.00            
ATOM   3422  CD  GLU   212      76.580 106.090  41.760  1.00  0.00            
ATOM   3423  OE1 GLU   212      76.120 105.670  42.880  1.00  0.00            
ATOM   3424  OE2 GLU   212      76.500 105.440  40.680  1.00  0.00            
ATOM   3425  C   GLU   212      79.110 109.650  40.810  1.00  0.00            
ATOM   3426  O   GLU   212      79.610 109.520  39.740  1.00  0.00            
ATOM   3427  N   PRO   213      79.870 109.710  41.910  1.00  0.00            
ATOM   3428  CD  PRO   213      79.570 110.330  43.210  1.00  0.00            
ATOM   3429  HD2 PRO   213      78.990 109.580  43.750  1.00  0.00            
ATOM   3430  HD3 PRO   213      78.950 111.220  43.150  1.00  0.00            
ATOM   3431  CG  PRO   213      80.880 110.550  43.950  1.00  0.00            
ATOM   3432  HG2 PRO   213      80.800 110.260  45.000  1.00  0.00            
ATOM   3433  HG3 PRO   213      81.120 111.600  43.810  1.00  0.00            
ATOM   3434  CB  PRO   213      81.900 109.690  43.200  1.00  0.00            
ATOM   3435  HB2 PRO   213      82.020 108.700  43.640  1.00  0.00            
ATOM   3436  HB3 PRO   213      82.860 110.180  43.100  1.00  0.00            
ATOM   3437  CA  PRO   213      81.320 109.520  41.790  1.00  0.00            
ATOM   3438  HA  PRO   213      81.700 110.260  41.090  1.00  0.00            
ATOM   3439  C   PRO   213      81.640 108.080  41.320  1.00  0.00            
ATOM   3440  O   PRO   213      81.150 107.130  41.900  1.00  0.00            
ATOM   3441  N   ILE   214      82.530 108.030  40.290  1.00  0.00            
ATOM   3442  H   ILE   214      83.040 108.880  40.120  1.00  0.00            
ATOM   3443  CA  ILE   214      83.260 106.840  39.810  1.00  0.00            
ATOM   3444  HA  ILE   214      82.650 105.940  39.780  1.00  0.00            
ATOM   3445  CB  ILE   214      83.950 107.180  38.410  1.00  0.00            
ATOM   3446  HB  ILE   214      84.660 108.000  38.460  1.00  0.00            
ATOM   3447  CG2 ILE   214      84.870 106.020  37.840  1.00  0.00            
ATOM   3448 1HG2 ILE   214      85.810 106.020  38.390  1.00  0.00            
ATOM   3449 2HG2 ILE   214      84.390 105.050  37.990  1.00  0.00            
ATOM   3450 3HG2 ILE   214      85.140 106.240  36.810  1.00  0.00            
ATOM   3451  CG1 ILE   214      82.880 107.480  37.310  1.00  0.00            
ATOM   3452 2HG1 ILE   214      82.510 108.500  37.460  1.00  0.00            
ATOM   3453 3HG1 ILE   214      83.400 107.640  36.360  1.00  0.00            
ATOM   3454  CD1 ILE   214      81.790 106.460  37.090  1.00  0.00            
ATOM   3455 1HD1 ILE   214      81.340 106.260  38.060  1.00  0.00            
ATOM   3456 2HD1 ILE   214      81.000 106.910  36.480  1.00  0.00            
ATOM   3457 3HD1 ILE   214      82.050 105.560  36.530  1.00  0.00            
ATOM   3458  C   ILE   214      84.320 106.650  40.870  1.00  0.00            
ATOM   3459  O   ILE   214      85.290 107.470  40.980  1.00  0.00            
ATOM   3460  N   SER   215      84.170 105.570  41.650  1.00  0.00            
ATOM   3461  H   SER   215      83.450 104.900  41.430  1.00  0.00            
ATOM   3462  CA  SER   215      84.880 105.460  42.960  1.00  0.00            
ATOM   3463  HA  SER   215      85.300 106.420  43.240  1.00  0.00            
ATOM   3464  CB  SER   215      83.810 105.200  44.030  1.00  0.00            
ATOM   3465  HB2 SER   215      83.230 104.290  43.870  1.00  0.00            
ATOM   3466  HB3 SER   215      84.460 105.050  44.890  1.00  0.00            
ATOM   3467  OG  SER   215      82.990 106.260  44.280  1.00  0.00            
ATOM   3468  HG  SER   215      82.370 106.140  43.550  1.00  0.00            
ATOM   3469  C   SER   215      86.050 104.450  42.790  1.00  0.00            
ATOM   3470  O   SER   215      85.960 103.350  43.290  1.00  0.00            
ATOM   3471  N   VAL   216      87.100 104.800  42.070  1.00  0.00            
ATOM   3472  H   VAL   216      87.170 105.770  41.790  1.00  0.00            
ATOM   3473  CA  VAL   216      88.210 103.930  41.820  1.00  0.00            
ATOM   3474  HA  VAL   216      87.780 102.990  41.460  1.00  0.00            
ATOM   3475  CB  VAL   216      88.960 104.380  40.550  1.00  0.00            
ATOM   3476  HB  VAL   216      88.240 104.280  39.730  1.00  0.00            
ATOM   3477  CG1 VAL   216      89.520 105.780  40.540  1.00  0.00            
ATOM   3478 1HG1 VAL   216      89.900 106.010  39.550  1.00  0.00            
ATOM   3479 2HG1 VAL   216      88.750 106.480  40.840  1.00  0.00            
ATOM   3480 3HG1 VAL   216      90.370 105.860  41.220  1.00  0.00            
ATOM   3481  CG2 VAL   216      90.050 103.380  40.130  1.00  0.00            
ATOM   3482 1HG2 VAL   216      89.460 102.480  39.940  1.00  0.00            
ATOM   3483 2HG2 VAL   216      90.710 103.670  39.310  1.00  0.00            
ATOM   3484 3HG2 VAL   216      90.680 103.190  40.990  1.00  0.00            
ATOM   3485  C   VAL   216      89.010 103.730  43.100  1.00  0.00            
ATOM   3486  O   VAL   216      89.640 104.680  43.570  1.00  0.00            
ATOM   3487  N   ASN   217      88.950 102.500  43.690  1.00  0.00            
ATOM   3488  H   ASN   217      88.500 101.740  43.200  1.00  0.00            
ATOM   3489  CA  ASN   217      90.000 101.970  44.560  1.00  0.00            
ATOM   3490  HA  ASN   217      90.170 102.730  45.320  1.00  0.00            
ATOM   3491  CB  ASN   217      89.460 100.620  45.170  1.00  0.00            
ATOM   3492  HB2 ASN   217      88.400 100.680  45.390  1.00  0.00            
ATOM   3493  HB3 ASN   217      89.650  99.750  44.540  1.00  0.00            
ATOM   3494  CG  ASN   217      90.140 100.380  46.460  1.00  0.00            
ATOM   3495  OD1 ASN   217      91.020 101.120  46.860  1.00  0.00            
ATOM   3496  ND2 ASN   217      89.670  99.380  47.190  1.00  0.00            
ATOM   3497 1HD2 ASN   217      90.020  99.120  48.100  1.00  0.00            
ATOM   3498 2HD2 ASN   217      88.990  98.770  46.760  1.00  0.00            
ATOM   3499  C   ASN   217      91.260 101.790  43.820  1.00  0.00            
ATOM   3500  O   ASN   217      91.170 101.300  42.690  1.00  0.00            
ATOM   3501  N   VAL   218      92.400 102.180  44.380  1.00  0.00            
ATOM   3502  H   VAL   218      92.340 102.660  45.270  1.00  0.00            
ATOM   3503  CA  VAL   218      93.790 102.130  43.890  1.00  0.00            
ATOM   3504  HA  VAL   218      93.800 101.510  42.990  1.00  0.00            
ATOM   3505  CB  VAL   218      94.340 103.510  43.460  1.00  0.00            
ATOM   3506  HB  VAL   218      94.440 104.110  44.360  1.00  0.00            
ATOM   3507  CG1 VAL   218      95.730 103.350  42.830  1.00  0.00            
ATOM   3508 1HG1 VAL   218      96.100 104.330  42.520  1.00  0.00            
ATOM   3509 2HG1 VAL   218      96.450 103.000  43.570  1.00  0.00            
ATOM   3510 3HG1 VAL   218      95.710 102.630  42.000  1.00  0.00            
ATOM   3511  CG2 VAL   218      93.360 103.990  42.310  1.00  0.00            
ATOM   3512 1HG2 VAL   218      93.660 104.950  41.880  1.00  0.00            
ATOM   3513 2HG2 VAL   218      93.370 103.270  41.500  1.00  0.00            
ATOM   3514 3HG2 VAL   218      92.380 104.160  42.770  1.00  0.00            
ATOM   3515  C   VAL   218      94.630 101.480  44.980  1.00  0.00            
ATOM   3516  O   VAL   218      94.650 101.910  46.110  1.00  0.00            
ATOM   3517  N   HIE   219      95.390 100.440  44.630  1.00  0.00            
ATOM   3518  H   HIE   219      95.320 100.290  43.640  1.00  0.00            
ATOM   3519  CA  HIE   219      96.220  99.580  45.400  1.00  0.00            
ATOM   3520  HA  HIE   219      96.220  99.970  46.410  1.00  0.00            
ATOM   3521  CB  HIE   219      95.510  98.240  45.530  1.00  0.00            
ATOM   3522  HB2 HIE   219      94.560  98.480  46.020  1.00  0.00            
ATOM   3523  HB3 HIE   219      95.300  97.810  44.550  1.00  0.00            
ATOM   3524  CG  HIE   219      96.260  97.190  46.340  1.00  0.00            
ATOM   3525  ND1 HIE   219      96.800  97.330  47.560  1.00  0.00            
ATOM   3526  CE1 HIE   219      97.160  96.140  48.040  1.00  0.00            
ATOM   3527  HE1 HIE   219      97.570  95.960  49.020  1.00  0.00            
ATOM   3528  NE2 HIE   219      97.020  95.220  47.030  1.00  0.00            
ATOM   3529  HE2 HIE   219      97.440  94.300  47.050  1.00  0.00            
ATOM   3530  CD2 HIE   219      96.390  95.860  45.990  1.00  0.00            
ATOM   3531  HD2 HIE   219      96.060  95.350  45.090  1.00  0.00            
ATOM   3532  C   HIE   219      97.670  99.600  44.760  1.00  0.00            
ATOM   3533  O   HIE   219      97.790  99.180  43.640  1.00  0.00            
ATOM   3534  N   VAL   220      98.700 100.140  45.480  1.00  0.00            
ATOM   3535  H   VAL   220      98.450 100.400  46.430  1.00  0.00            
ATOM   3536  CA  VAL   220     100.100 100.360  45.010  1.00  0.00            
ATOM   3537  HA  VAL   220     100.180  99.780  44.090  1.00  0.00            
ATOM   3538  CB  VAL   220     100.420 101.800  44.670  1.00  0.00            
ATOM   3539  HB  VAL   220     100.640 102.350  45.590  1.00  0.00            
ATOM   3540  CG1 VAL   220     101.650 102.060  43.710  1.00  0.00            
ATOM   3541 1HG1 VAL   220     101.480 101.320  42.930  1.00  0.00            
ATOM   3542 2HG1 VAL   220     101.570 103.070  43.310  1.00  0.00            
ATOM   3543 3HG1 VAL   220     102.510 101.830  44.340  1.00  0.00            
ATOM   3544  CG2 VAL   220      99.250 102.580  44.110  1.00  0.00            
ATOM   3545 1HG2 VAL   220      99.570 103.590  43.890  1.00  0.00            
ATOM   3546 2HG2 VAL   220      98.980 102.090  43.180  1.00  0.00            
ATOM   3547 3HG2 VAL   220      98.390 102.740  44.770  1.00  0.00            
ATOM   3548  C   VAL   220     101.160  99.770  46.030  1.00  0.00            
ATOM   3549  O   VAL   220     101.080  99.930  47.260  1.00  0.00            
ATOM   3550  N   THR   221     102.200  99.110  45.450  1.00  0.00            
ATOM   3551  H   THR   221     102.230  99.020  44.450  1.00  0.00            
ATOM   3552  CA  THR   221     103.280  98.560  46.210  1.00  0.00            
ATOM   3553  HA  THR   221     103.300  99.010  47.210  1.00  0.00            
ATOM   3554  CB  THR   221     103.110  97.030  46.410  1.00  0.00            
ATOM   3555  HB  THR   221     103.070  96.510  45.460  1.00  0.00            
ATOM   3556  CG2 THR   221     104.290  96.370  47.150  1.00  0.00            
ATOM   3557 1HG2 THR   221     105.150  96.420  46.480  1.00  0.00            
ATOM   3558 2HG2 THR   221     104.610  96.990  48.000  1.00  0.00            
ATOM   3559 3HG2 THR   221     104.020  95.380  47.500  1.00  0.00            
ATOM   3560  OG1 THR   221     101.980  96.780  47.180  1.00  0.00            
ATOM   3561  HG1 THR   221     101.240  96.930  46.590  1.00  0.00            
ATOM   3562  C   THR   221     104.540  98.890  45.470  1.00  0.00            
ATOM   3563  O   THR   221     104.710  98.470  44.330  1.00  0.00            
ATOM   3564  N   ASN   222     105.480  99.660  46.130  1.00  0.00            
ATOM   3565  H   ASN   222     105.370 100.040  47.060  1.00  0.00            
ATOM   3566  CA  ASN   222     106.880  99.790  45.700  1.00  0.00            
ATOM   3567  HA  ASN   222     106.860  99.720  44.610  1.00  0.00            
ATOM   3568  CB  ASN   222     107.330 101.250  46.070  1.00  0.00            
ATOM   3569  HB2 ASN   222     106.570 101.990  45.830  1.00  0.00            
ATOM   3570  HB3 ASN   222     107.570 101.270  47.130  1.00  0.00            
ATOM   3571  CG  ASN   222     108.590 101.680  45.360  1.00  0.00            
ATOM   3572  OD1 ASN   222     108.890 101.280  44.240  1.00  0.00            
ATOM   3573  ND2 ASN   222     109.370 102.540  45.980  1.00  0.00            
ATOM   3574 1HD2 ASN   222     110.180 102.910  45.520  1.00  0.00            
ATOM   3575 2HD2 ASN   222     108.960 103.100  46.720  1.00  0.00            
ATOM   3576  C   ASN   222     107.810  98.690  46.250  1.00  0.00            
ATOM   3577  O   ASN   222     107.640  98.210  47.390  1.00  0.00            
ATOM   3578  N   ASN   223     108.810  98.420  45.410  1.00  0.00            
ATOM   3579  H   ASN   223     108.660  98.660  44.450  1.00  0.00            
ATOM   3580  CA  ASN   223     110.090  97.620  45.750  1.00  0.00            
ATOM   3581  HA  ASN   223     110.300  97.670  46.820  1.00  0.00            
ATOM   3582  CB  ASN   223     109.870  96.180  45.260  1.00  0.00            
ATOM   3583  HB2 ASN   223     109.410  96.170  44.260  1.00  0.00            
ATOM   3584  HB3 ASN   223     110.790  95.640  45.050  1.00  0.00            
ATOM   3585  CG  ASN   223     108.990  95.390  46.130  1.00  0.00            
ATOM   3586  OD1 ASN   223     109.120  95.370  47.350  1.00  0.00            
ATOM   3587  ND2 ASN   223     108.010  94.750  45.580  1.00  0.00            
ATOM   3588 1HD2 ASN   223     107.520  94.080  46.150  1.00  0.00            
ATOM   3589 2HD2 ASN   223     107.760  94.860  44.610  1.00  0.00            
ATOM   3590  C   ASN   223     111.430  98.200  45.220  1.00  0.00            
ATOM   3591  O   ASN   223     112.430  97.460  45.300  1.00  0.00            
ATOM   3592  N   THR   224     111.450  99.460  44.710  1.00  0.00            
ATOM   3593  H   THR   224     110.600 100.010  44.710  1.00  0.00            
ATOM   3594  CA  THR   224     112.650 100.150  44.340  1.00  0.00            
ATOM   3595  HA  THR   224     113.390  99.360  44.460  1.00  0.00            
ATOM   3596  CB  THR   224     112.720 100.570  42.860  1.00  0.00            
ATOM   3597  HB  THR   224     112.380  99.730  42.260  1.00  0.00            
ATOM   3598  CG2 THR   224     111.840 101.820  42.630  1.00  0.00            
ATOM   3599 1HG2 THR   224     111.970 102.140  41.600  1.00  0.00            
ATOM   3600 2HG2 THR   224     110.820 101.520  42.870  1.00  0.00            
ATOM   3601 3HG2 THR   224     112.140 102.640  43.290  1.00  0.00            
ATOM   3602  OG1 THR   224     114.060 100.920  42.470  1.00  0.00            
ATOM   3603  HG1 THR   224     114.610 100.150  42.280  1.00  0.00            
ATOM   3604  C   THR   224     113.170 101.190  45.330  1.00  0.00            
ATOM   3605  O   THR   224     112.410 101.750  46.150  1.00  0.00            
ATOM   3606  N   ASN   225     114.500 101.400  45.300  1.00  0.00            
ATOM   3607  H   ASN   225     115.020 100.960  44.560  1.00  0.00            
ATOM   3608  CA  ASN   225     115.230 102.270  46.240  1.00  0.00            
ATOM   3609  HA  ASN   225     114.940 101.940  47.240  1.00  0.00            
ATOM   3610  CB  ASN   225     116.790 101.930  46.150  1.00  0.00            
ATOM   3611  HB2 ASN   225     117.300 102.590  46.850  1.00  0.00            
ATOM   3612  HB3 ASN   225     117.020 100.900  46.420  1.00  0.00            
ATOM   3613  CG  ASN   225     117.460 102.260  44.790  1.00  0.00            
ATOM   3614  OD1 ASN   225     117.580 103.390  44.350  1.00  0.00            
ATOM   3615  ND2 ASN   225     117.800 101.280  43.980  1.00  0.00            
ATOM   3616 1HD2 ASN   225     118.160 101.530  43.070  1.00  0.00            
ATOM   3617 2HD2 ASN   225     117.850 100.370  44.420  1.00  0.00            
ATOM   3618  C   ASN   225     114.930 103.840  46.180  1.00  0.00            
ATOM   3619  O   ASN   225     115.730 104.610  46.720  1.00  0.00            
ATOM   3620  N   LYS   226     113.940 104.230  45.350  1.00  0.00            
ATOM   3621  H   LYS   226     113.440 103.490  44.890  1.00  0.00            
ATOM   3622  CA  LYS   226     113.470 105.650  45.140  1.00  0.00            
ATOM   3623  HA  LYS   226     113.900 106.270  45.930  1.00  0.00            
ATOM   3624  CB  LYS   226     113.930 106.190  43.750  1.00  0.00            
ATOM   3625  HB2 LYS   226     113.510 105.560  42.970  1.00  0.00            
ATOM   3626  HB3 LYS   226     113.440 107.140  43.530  1.00  0.00            
ATOM   3627  CG  LYS   226     115.460 106.240  43.630  1.00  0.00            
ATOM   3628  HG2 LYS   226     115.880 105.250  43.810  1.00  0.00            
ATOM   3629  HG3 LYS   226     115.750 106.510  42.620  1.00  0.00            
ATOM   3630  CD  LYS   226     116.110 107.240  44.560  1.00  0.00            
ATOM   3631  HD2 LYS   226     115.820 108.260  44.310  1.00  0.00            
ATOM   3632  HD3 LYS   226     115.810 107.120  45.600  1.00  0.00            
ATOM   3633  CE  LYS   226     117.680 107.270  44.350  1.00  0.00            
ATOM   3634  HE2 LYS   226     117.890 107.260  43.280  1.00  0.00            
ATOM   3635  HE3 LYS   226     118.060 108.110  44.920  1.00  0.00            
ATOM   3636  NZ  LYS   226     118.390 106.140  44.850  1.00  0.00            
ATOM   3637  HZ1 LYS   226     118.000 105.250  44.570  1.00  0.00            
ATOM   3638  HZ2 LYS   226     119.360 106.190  44.600  1.00  0.00            
ATOM   3639  HZ3 LYS   226     118.420 106.170  45.860  1.00  0.00            
ATOM   3640  C   LYS   226     111.960 105.830  45.370  1.00  0.00            
ATOM   3641  O   LYS   226     111.220 104.840  45.440  1.00  0.00            
ATOM   3642  N   THR   227     111.500 107.060  45.460  1.00  0.00            
ATOM   3643  H   THR   227     112.140 107.830  45.520  1.00  0.00            
ATOM   3644  CA  THR   227     110.070 107.410  45.700  1.00  0.00            
ATOM   3645  HA  THR   227     109.790 106.640  46.420  1.00  0.00            
ATOM   3646  CB  THR   227     109.920 108.680  46.520  1.00  0.00            
ATOM   3647  HB  THR   227     110.350 109.520  45.980  1.00  0.00            
ATOM   3648  CG2 THR   227     108.490 109.020  46.830  1.00  0.00            
ATOM   3649 1HG2 THR   227     107.970 108.210  47.350  1.00  0.00            
ATOM   3650 2HG2 THR   227     108.430 109.870  47.510  1.00  0.00            
ATOM   3651 3HG2 THR   227     107.940 109.270  45.920  1.00  0.00            
ATOM   3652  OG1 THR   227     110.640 108.610  47.690  1.00  0.00            
ATOM   3653  HG1 THR   227     111.570 108.610  47.480  1.00  0.00            
ATOM   3654  C   THR   227     109.230 107.460  44.420  1.00  0.00            
ATOM   3655  O   THR   227     109.760 107.930  43.350  1.00  0.00            
ATOM   3656  N   VAL   228     108.090 106.810  44.410  1.00  0.00            
ATOM   3657  H   VAL   228     107.690 106.600  45.320  1.00  0.00            
ATOM   3658  CA  VAL   228     107.080 106.710  43.260  1.00  0.00            
ATOM   3659  HA  VAL   228     107.500 106.630  42.260  1.00  0.00            
ATOM   3660  CB  VAL   228     106.060 105.530  43.490  1.00  0.00            
ATOM   3661  HB  VAL   228     105.800 105.680  44.540  1.00  0.00            
ATOM   3662  CG1 VAL   228     104.750 105.680  42.630  1.00  0.00            
ATOM   3663 1HG1 VAL   228     104.980 106.020  41.620  1.00  0.00            
ATOM   3664 2HG1 VAL   228     104.240 104.710  42.600  1.00  0.00            
ATOM   3665 3HG1 VAL   228     104.190 106.430  43.190  1.00  0.00            
ATOM   3666  CG2 VAL   228     106.730 104.170  43.190  1.00  0.00            
ATOM   3667 1HG2 VAL   228     106.800 104.140  42.100  1.00  0.00            
ATOM   3668 2HG2 VAL   228     107.740 104.150  43.610  1.00  0.00            
ATOM   3669 3HG2 VAL   228     106.140 103.310  43.500  1.00  0.00            
ATOM   3670  C   VAL   228     106.280 108.000  43.260  1.00  0.00            
ATOM   3671  O   VAL   228     105.700 108.380  44.280  1.00  0.00            
ATOM   3672  N   LYS   229     106.200 108.620  42.020  1.00  0.00            
ATOM   3673  H   LYS   229     106.590 108.180  41.200  1.00  0.00            
ATOM   3674  CA  LYS   229     105.790 110.020  41.870  1.00  0.00            
ATOM   3675  HA  LYS   229     105.270 110.430  42.740  1.00  0.00            
ATOM   3676  CB  LYS   229     107.050 110.920  41.540  1.00  0.00            
ATOM   3677  HB2 LYS   229     107.650 110.350  40.820  1.00  0.00            
ATOM   3678  HB3 LYS   229     106.720 111.890  41.170  1.00  0.00            
ATOM   3679  CG  LYS   229     107.740 111.240  42.900  1.00  0.00            
ATOM   3680  HG2 LYS   229     107.110 111.810  43.580  1.00  0.00            
ATOM   3681  HG3 LYS   229     108.000 110.320  43.420  1.00  0.00            
ATOM   3682  CD  LYS   229     108.960 112.110  42.610  1.00  0.00            
ATOM   3683  HD2 LYS   229     108.550 112.850  41.920  1.00  0.00            
ATOM   3684  HD3 LYS   229     109.300 112.670  43.480  1.00  0.00            
ATOM   3685  CE  LYS   229     110.220 111.390  42.080  1.00  0.00            
ATOM   3686  HE2 LYS   229     110.470 110.520  42.690  1.00  0.00            
ATOM   3687  HE3 LYS   229     110.040 110.850  41.150  1.00  0.00            
ATOM   3688  NZ  LYS   229     111.360 112.280  42.050  1.00  0.00            
ATOM   3689  HZ1 LYS   229     112.120 111.780  41.600  1.00  0.00            
ATOM   3690  HZ2 LYS   229     111.150 113.140  41.560  1.00  0.00            
ATOM   3691  HZ3 LYS   229     111.710 112.540  42.960  1.00  0.00            
ATOM   3692  C   LYS   229     104.720 110.170  40.750  1.00  0.00            
ATOM   3693  O   LYS   229     104.370 109.200  40.080  1.00  0.00            
ATOM   3694  N   LYS   230     104.130 111.360  40.670  1.00  0.00            
ATOM   3695  H   LYS   230     104.400 112.000  41.400  1.00  0.00            
ATOM   3696  CA  LYS   230     103.130 111.800  39.670  1.00  0.00            
ATOM   3697  HA  LYS   230     102.790 112.760  40.060  1.00  0.00            
ATOM   3698  CB  LYS   230     103.850 112.000  38.350  1.00  0.00            
ATOM   3699  HB2 LYS   230     103.830 111.030  37.860  1.00  0.00            
ATOM   3700  HB3 LYS   230     103.340 112.680  37.660  1.00  0.00            
ATOM   3701  CG  LYS   230     105.310 112.580  38.340  1.00  0.00            
ATOM   3702  HG2 LYS   230     105.920 111.830  38.850  1.00  0.00            
ATOM   3703  HG3 LYS   230     105.710 112.730  37.330  1.00  0.00            
ATOM   3704  CD  LYS   230     105.410 113.930  39.090  1.00  0.00            
ATOM   3705  HD2 LYS   230     104.720 114.680  38.710  1.00  0.00            
ATOM   3706  HD3 LYS   230     105.330 113.690  40.160  1.00  0.00            
ATOM   3707  CE  LYS   230     106.800 114.450  38.790  1.00  0.00            
ATOM   3708  HE2 LYS   230     107.570 113.780  39.180  1.00  0.00            
ATOM   3709  HE3 LYS   230     106.790 114.550  37.700  1.00  0.00            
ATOM   3710  NZ  LYS   230     106.980 115.770  39.360  1.00  0.00            
ATOM   3711  HZ1 LYS   230     107.590 116.250  38.720  1.00  0.00            
ATOM   3712  HZ2 LYS   230     106.090 116.250  39.310  1.00  0.00            
ATOM   3713  HZ3 LYS   230     107.370 115.670  40.290  1.00  0.00            
ATOM   3714  C   LYS   230     101.830 110.870  39.620  1.00  0.00            
ATOM   3715  O   LYS   230     101.360 110.670  38.500  1.00  0.00            
ATOM   3716  N   ILE   231     101.290 110.370  40.720  1.00  0.00            
ATOM   3717  H   ILE   231     101.640 110.730  41.600  1.00  0.00            
ATOM   3718  CA  ILE   231      99.960 109.630  40.770  1.00  0.00            
ATOM   3719  HA  ILE   231     100.040 108.730  40.170  1.00  0.00            
ATOM   3720  CB  ILE   231      99.590 109.120  42.240  1.00  0.00            
ATOM   3721  HB  ILE   231      99.680 109.970  42.920  1.00  0.00            
ATOM   3722  CG2 ILE   231      98.170 108.510  42.440  1.00  0.00            
ATOM   3723 1HG2 ILE   231      97.780 108.650  43.450  1.00  0.00            
ATOM   3724 2HG2 ILE   231      97.440 109.100  41.900  1.00  0.00            
ATOM   3725 3HG2 ILE   231      98.160 107.470  42.090  1.00  0.00            
ATOM   3726  CG1 ILE   231     100.630 108.120  42.690  1.00  0.00            
ATOM   3727 2HG1 ILE   231     100.510 107.220  42.080  1.00  0.00            
ATOM   3728 3HG1 ILE   231     101.640 108.480  42.520  1.00  0.00            
ATOM   3729  CD1 ILE   231     100.640 107.680  44.110  1.00  0.00            
ATOM   3730 1HD1 ILE   231     101.010 108.520  44.700  1.00  0.00            
ATOM   3731 2HD1 ILE   231      99.670 107.370  44.500  1.00  0.00            
ATOM   3732 3HD1 ILE   231     101.260 106.800  44.240  1.00  0.00            
ATOM   3733  C   ILE   231      98.880 110.500  40.100  1.00  0.00            
ATOM   3734  O   ILE   231      98.760 111.660  40.490  1.00  0.00            
ATOM   3735  N   LYS   232      98.240 110.040  39.000  1.00  0.00            
ATOM   3736  H   LYS   232      98.410 109.090  38.690  1.00  0.00            
ATOM   3737  CA  LYS   232      97.130 110.710  38.280  1.00  0.00            
ATOM   3738  HA  LYS   232      96.670 111.440  38.940  1.00  0.00            
ATOM   3739  CB  LYS   232      97.680 111.360  37.000  1.00  0.00            
ATOM   3740  HB2 LYS   232      98.130 110.580  36.400  1.00  0.00            
ATOM   3741  HB3 LYS   232      96.910 111.880  36.420  1.00  0.00            
ATOM   3742  CG  LYS   232      98.710 112.440  37.240  1.00  0.00            
ATOM   3743  HG2 LYS   232      98.200 113.150  37.890  1.00  0.00            
ATOM   3744  HG3 LYS   232      99.570 111.970  37.710  1.00  0.00            
ATOM   3745  CD  LYS   232      99.190 113.300  36.020  1.00  0.00            
ATOM   3746  HD2 LYS   232      99.680 112.610  35.330  1.00  0.00            
ATOM   3747  HD3 LYS   232      98.340 113.790  35.550  1.00  0.00            
ATOM   3748  CE  LYS   232     100.320 114.320  36.440  1.00  0.00            
ATOM   3749  HE2 LYS   232     100.130 114.790  37.410  1.00  0.00            
ATOM   3750  HE3 LYS   232     101.270 113.780  36.430  1.00  0.00            
ATOM   3751  NZ  LYS   232     100.520 115.370  35.430  1.00  0.00            
ATOM   3752  HZ1 LYS   232     101.360 115.930  35.550  1.00  0.00            
ATOM   3753  HZ2 LYS   232     100.670 114.890  34.550  1.00  0.00            
ATOM   3754  HZ3 LYS   232      99.710 115.960  35.550  1.00  0.00            
ATOM   3755  C   LYS   232      95.960 109.750  37.990  1.00  0.00            
ATOM   3756  O   LYS   232      96.150 108.590  37.760  1.00  0.00            
ATOM   3757  N   ILE   233      94.760 110.350  37.970  1.00  0.00            
ATOM   3758  H   ILE   233      94.760 111.320  38.240  1.00  0.00            
ATOM   3759  CA  ILE   233      93.510 109.720  37.820  1.00  0.00            
ATOM   3760  HA  ILE   233      93.680 108.720  37.420  1.00  0.00            
ATOM   3761  CB  ILE   233      92.830 109.520  39.180  1.00  0.00            
ATOM   3762  HB  ILE   233      92.600 110.500  39.590  1.00  0.00            
ATOM   3763  CG2 ILE   233      91.510 108.690  39.060  1.00  0.00            
ATOM   3764 1HG2 ILE   233      90.820 109.280  38.450  1.00  0.00            
ATOM   3765 2HG2 ILE   233      91.600 107.660  38.690  1.00  0.00            
ATOM   3766 3HG2 ILE   233      91.040 108.580  40.040  1.00  0.00            
ATOM   3767  CG1 ILE   233      93.690 108.740  40.180  1.00  0.00            
ATOM   3768 2HG1 ILE   233      93.030 108.240  40.890  1.00  0.00            
ATOM   3769 3HG1 ILE   233      94.280 107.950  39.690  1.00  0.00            
ATOM   3770  CD1 ILE   233      94.640 109.630  41.060  1.00  0.00            
ATOM   3771 1HD1 ILE   233      95.570 109.960  40.590  1.00  0.00            
ATOM   3772 2HD1 ILE   233      94.050 110.380  41.580  1.00  0.00            
ATOM   3773 3HD1 ILE   233      95.040 108.950  41.810  1.00  0.00            
ATOM   3774  C   ILE   233      92.630 110.400  36.800  1.00  0.00            
ATOM   3775  O   ILE   233      92.540 111.570  36.910  1.00  0.00            
ATOM   3776  N   SER   234      92.030 109.650  35.860  1.00  0.00            
ATOM   3777  H   SER   234      92.100 108.650  35.990  1.00  0.00            
ATOM   3778  CA  SER   234      91.420 110.130  34.630  1.00  0.00            
ATOM   3779  HA  SER   234      91.010 111.110  34.830  1.00  0.00            
ATOM   3780  CB  SER   234      92.470 110.240  33.520  1.00  0.00            
ATOM   3781  HB2 SER   234      93.220 111.010  33.720  1.00  0.00            
ATOM   3782  HB3 SER   234      92.940 109.280  33.310  1.00  0.00            
ATOM   3783  OG  SER   234      91.810 110.540  32.320  1.00  0.00            
ATOM   3784  HG  SER   234      91.600 111.480  32.270  1.00  0.00            
ATOM   3785  C   SER   234      90.280 109.190  34.250  1.00  0.00            
ATOM   3786  O   SER   234      90.430 107.970  34.230  1.00  0.00            
ATOM   3787  N   VAL   235      89.080 109.760  33.950  1.00  0.00            
ATOM   3788  H   VAL   235      89.100 110.760  33.800  1.00  0.00            
ATOM   3789  CA  VAL   235      87.850 109.150  33.400  1.00  0.00            
ATOM   3790  HA  VAL   235      87.840 108.060  33.470  1.00  0.00            
ATOM   3791  CB  VAL   235      86.650 109.440  34.340  1.00  0.00            
ATOM   3792  HB  VAL   235      86.400 110.500  34.290  1.00  0.00            
ATOM   3793  CG1 VAL   235      85.390 108.650  33.750  1.00  0.00            
ATOM   3794 1HG1 VAL   235      85.150 108.990  32.740  1.00  0.00            
ATOM   3795 2HG1 VAL   235      85.500 107.570  33.730  1.00  0.00            
ATOM   3796 3HG1 VAL   235      84.550 108.910  34.400  1.00  0.00            
ATOM   3797  CG2 VAL   235      86.880 109.010  35.730  1.00  0.00            
ATOM   3798 1HG2 VAL   235      86.980 107.930  35.830  1.00  0.00            
ATOM   3799 2HG2 VAL   235      87.670 109.610  36.180  1.00  0.00            
ATOM   3800 3HG2 VAL   235      85.990 109.280  36.280  1.00  0.00            
ATOM   3801  C   VAL   235      87.640 109.590  31.960  1.00  0.00            
ATOM   3802  O   VAL   235      87.760 110.770  31.670  1.00  0.00            
ATOM   3803  N   ARG   236      87.440 108.670  31.030  1.00  0.00            
ATOM   3804  H   ARG   236      87.410 107.680  31.260  1.00  0.00            
ATOM   3805  CA  ARG   236      87.360 108.920  29.600  1.00  0.00            
ATOM   3806  HA  ARG   236      87.380 110.000  29.490  1.00  0.00            
ATOM   3807  CB  ARG   236      88.580 108.240  29.000  1.00  0.00            
ATOM   3808  HB2 ARG   236      89.490 108.620  29.480  1.00  0.00            
ATOM   3809  HB3 ARG   236      88.540 107.180  29.210  1.00  0.00            
ATOM   3810  CG  ARG   236      88.690 108.470  27.480  1.00  0.00            
ATOM   3811  HG2 ARG   236      88.090 107.690  27.020  1.00  0.00            
ATOM   3812  HG3 ARG   236      88.060 109.340  27.290  1.00  0.00            
ATOM   3813  CD  ARG   236      90.120 108.490  26.880  1.00  0.00            
ATOM   3814  HD2 ARG   236      90.120 108.770  25.820  1.00  0.00            
ATOM   3815  HD3 ARG   236      90.720 109.290  27.300  1.00  0.00            
ATOM   3816  NE  ARG   236      90.770 107.220  27.040  1.00  0.00            
ATOM   3817  HE  ARG   236      90.270 106.450  27.470  1.00  0.00            
ATOM   3818  CZ  ARG   236      92.060 106.900  26.800  1.00  0.00            
ATOM   3819  NH1 ARG   236      92.780 107.720  26.080  1.00  0.00            
ATOM   3820 1HH1 ARG   236      92.210 108.480  25.750  1.00  0.00            
ATOM   3821 2HH1 ARG   236      93.650 107.580  25.590  1.00  0.00            
ATOM   3822  NH2 ARG   236      92.660 105.780  27.090  1.00  0.00            
ATOM   3823 1HH2 ARG   236      92.260 105.060  27.660  1.00  0.00            
ATOM   3824 2HH2 ARG   236      93.600 105.630  26.760  1.00  0.00            
ATOM   3825  C   ARG   236      86.090 108.450  29.020  1.00  0.00            
ATOM   3826  O   ARG   236      85.660 107.340  29.330  1.00  0.00            
ATOM   3827  N   GLN   237      85.450 109.130  28.070  1.00  0.00            
ATOM   3828  H   GLN   237      85.770 110.080  27.920  1.00  0.00            
ATOM   3829  CA  GLN   237      84.360 108.650  27.270  1.00  0.00            
ATOM   3830  HA  GLN   237      83.940 107.740  27.690  1.00  0.00            
ATOM   3831  CB  GLN   237      83.220 109.750  27.150  1.00  0.00            
ATOM   3832  HB2 GLN   237      83.050 110.150  28.150  1.00  0.00            
ATOM   3833  HB3 GLN   237      83.540 110.600  26.550  1.00  0.00            
ATOM   3834  CG  GLN   237      81.820 109.300  26.620  1.00  0.00            
ATOM   3835  HG2 GLN   237      82.090 108.690  25.760  1.00  0.00            
ATOM   3836  HG3 GLN   237      81.380 108.790  27.480  1.00  0.00            
ATOM   3837  CD  GLN   237      80.970 110.420  26.110  1.00  0.00            
ATOM   3838  OE1 GLN   237      81.140 110.800  24.970  1.00  0.00            
ATOM   3839  NE2 GLN   237      80.000 110.950  26.790  1.00  0.00            
ATOM   3840 1HE2 GLN   237      79.480 111.560  26.170  1.00  0.00            
ATOM   3841 2HE2 GLN   237      79.720 110.660  27.710  1.00  0.00            
ATOM   3842  C   GLN   237      84.990 108.220  25.870  1.00  0.00            
ATOM   3843  O   GLN   237      86.110 108.570  25.580  1.00  0.00            
ATOM   3844  N   TYR   238      84.160 107.580  25.090  1.00  0.00            
ATOM   3845  H   TYR   238      83.250 107.300  25.440  1.00  0.00            
ATOM   3846  CA  TYR   238      84.460 106.840  23.880  1.00  0.00            
ATOM   3847  HA  TYR   238      85.380 107.230  23.440  1.00  0.00            
ATOM   3848  CB  TYR   238      84.740 105.360  24.140  1.00  0.00            
ATOM   3849  HB2 TYR   238      83.860 105.010  24.680  1.00  0.00            
ATOM   3850  HB3 TYR   238      84.890 104.830  23.200  1.00  0.00            
ATOM   3851  CG  TYR   238      85.960 105.090  25.040  1.00  0.00            
ATOM   3852  CD1 TYR   238      87.130 104.580  24.460  1.00  0.00            
ATOM   3853  HD1 TYR   238      87.090 104.370  23.400  1.00  0.00            
ATOM   3854  CE1 TYR   238      88.310 104.440  25.240  1.00  0.00            
ATOM   3855  HE1 TYR   238      89.110 103.870  24.800  1.00  0.00            
ATOM   3856  CZ  TYR   238      88.350 104.700  26.610  1.00  0.00            
ATOM   3857  OH  TYR   238      89.500 104.670  27.320  1.00  0.00            
ATOM   3858  HH  TYR   238      90.100 104.060  26.880  1.00  0.00            
ATOM   3859  CE2 TYR   238      87.200 105.130  27.220  1.00  0.00            
ATOM   3860  HE2 TYR   238      87.180 105.270  28.290  1.00  0.00            
ATOM   3861  CD2 TYR   238      85.970 105.280  26.480  1.00  0.00            
ATOM   3862  HD2 TYR   238      85.110 105.560  27.070  1.00  0.00            
ATOM   3863  C   TYR   238      83.140 106.920  23.020  1.00  0.00            
ATOM   3864  O   TYR   238      82.030 106.780  23.550  1.00  0.00            
ATOM   3865  N   ALA   239      83.380 107.010  21.700  1.00  0.00            
ATOM   3866  H   ALA   239      84.320 107.130  21.360  1.00  0.00            
ATOM   3867  CA  ALA   239      82.290 106.920  20.720  1.00  0.00            
ATOM   3868  HA  ALA   239      81.490 106.290  21.110  1.00  0.00            
ATOM   3869  CB  ALA   239      81.780 108.300  20.580  1.00  0.00            
ATOM   3870  HB1 ALA   239      81.010 108.360  19.810  1.00  0.00            
ATOM   3871  HB2 ALA   239      81.400 108.580  21.560  1.00  0.00            
ATOM   3872  HB3 ALA   239      82.610 108.970  20.380  1.00  0.00            
ATOM   3873  C   ALA   239      82.800 106.250  19.470  1.00  0.00            
ATOM   3874  O   ALA   239      83.960 106.560  19.100  1.00  0.00            
ATOM   3875  N   ASP   240      82.030 105.340  18.880  1.00  0.00            
ATOM   3876  H   ASP   240      81.180 105.050  19.330  1.00  0.00            
ATOM   3877  CA  ASP   240      82.330 104.620  17.700  1.00  0.00            
ATOM   3878  HA  ASP   240      83.220 105.080  17.280  1.00  0.00            
ATOM   3879  CB  ASP   240      82.680 103.200  18.160  1.00  0.00            
ATOM   3880  HB2 ASP   240      83.490 103.220  18.890  1.00  0.00            
ATOM   3881  HB3 ASP   240      81.770 102.760  18.580  1.00  0.00            
ATOM   3882  CG  ASP   240      83.040 102.160  17.080  1.00  0.00            
ATOM   3883  OD1 ASP   240      83.420 102.600  16.010  1.00  0.00            
ATOM   3884  OD2 ASP   240      82.830 100.930  17.290  1.00  0.00            
ATOM   3885  C   ASP   240      81.030 104.570  16.830  1.00  0.00            
ATOM   3886  O   ASP   240      80.010 104.030  17.210  1.00  0.00            
ATOM   3887  N   ILE   241      81.130 105.090  15.580  1.00  0.00            
ATOM   3888  H   ILE   241      81.970 105.550  15.270  1.00  0.00            
ATOM   3889  CA  ILE   241      79.950 105.210  14.640  1.00  0.00            
ATOM   3890  HA  ILE   241      79.070 105.230  15.280  1.00  0.00            
ATOM   3891  CB  ILE   241      80.020 106.510  13.770  1.00  0.00            
ATOM   3892  HB  ILE   241      80.870 106.490  13.090  1.00  0.00            
ATOM   3893  CG2 ILE   241      78.720 106.660  12.910  1.00  0.00            
ATOM   3894 1HG2 ILE   241      77.850 106.710  13.560  1.00  0.00            
ATOM   3895 2HG2 ILE   241      78.790 107.490  12.200  1.00  0.00            
ATOM   3896 3HG2 ILE   241      78.660 105.700  12.400  1.00  0.00            
ATOM   3897  CG1 ILE   241      80.060 107.710  14.700  1.00  0.00            
ATOM   3898 2HG1 ILE   241      79.180 107.770  15.340  1.00  0.00            
ATOM   3899 3HG1 ILE   241      80.880 107.540  15.400  1.00  0.00            
ATOM   3900  CD1 ILE   241      80.110 109.050  14.010  1.00  0.00            
ATOM   3901 1HD1 ILE   241      79.280 109.180  13.320  1.00  0.00            
ATOM   3902 2HD1 ILE   241      80.280 109.910  14.650  1.00  0.00            
ATOM   3903 3HD1 ILE   241      81.050 109.110  13.450  1.00  0.00            
ATOM   3904  C   ILE   241      79.860 103.890  13.880  1.00  0.00            
ATOM   3905  O   ILE   241      80.900 103.460  13.370  1.00  0.00            
ATOM   3906  N   CYS   242      78.690 103.300  13.750  1.00  0.00            
ATOM   3907  H   CYS   242      77.930 103.740  14.250  1.00  0.00            
ATOM   3908  CA  CYS   242      78.470 102.030  13.070  1.00  0.00            
ATOM   3909  HA  CYS   242      79.300 101.320  13.050  1.00  0.00            
ATOM   3910  CB  CYS   242      77.420 101.330  13.980  1.00  0.00            
ATOM   3911  HB2 CYS   242      76.540 101.960  13.820  1.00  0.00            
ATOM   3912  HB3 CYS   242      77.300 100.330  13.580  1.00  0.00            
ATOM   3913  SG  CYS   242      77.810 101.450  15.750  1.00  0.00            
ATOM   3914  HG  CYS   242      78.870 100.660  15.510  1.00  0.00            
ATOM   3915  C   CYS   242      78.000 102.080  11.590  1.00  0.00            
ATOM   3916  O   CYS   242      77.860 101.060  10.950  1.00  0.00            
ATOM   3917  N   LEU   243      77.720 103.250  11.080  1.00  0.00            
ATOM   3918  H   LEU   243      77.900 104.050  11.670  1.00  0.00            
ATOM   3919  CA  LEU   243      77.250 103.540   9.690  1.00  0.00            
ATOM   3920  HA  LEU   243      77.410 102.710   9.000  1.00  0.00            
ATOM   3921  CB  LEU   243      75.750 103.890   9.580  1.00  0.00            
ATOM   3922  HB2 LEU   243      75.540 104.890   9.980  1.00  0.00            
ATOM   3923  HB3 LEU   243      75.610 103.820   8.500  1.00  0.00            
ATOM   3924  CG  LEU   243      74.800 102.840  10.180  1.00  0.00            
ATOM   3925  HG  LEU   243      74.960 102.690  11.240  1.00  0.00            
ATOM   3926  CD1 LEU   243      73.370 103.380  10.010  1.00  0.00            
ATOM   3927 1HD1 LEU   243      72.720 102.600  10.410  1.00  0.00            
ATOM   3928 2HD1 LEU   243      73.280 104.340  10.530  1.00  0.00            
ATOM   3929 3HD1 LEU   243      73.200 103.540   8.950  1.00  0.00            
ATOM   3930  CD2 LEU   243      74.840 101.440   9.520  1.00  0.00            
ATOM   3931 1HD2 LEU   243      75.210 100.670  10.210  1.00  0.00            
ATOM   3932 2HD2 LEU   243      73.830 101.080   9.350  1.00  0.00            
ATOM   3933 3HD2 LEU   243      75.320 101.450   8.550  1.00  0.00            
ATOM   3934  C   LEU   243      77.970 104.830   9.150  1.00  0.00            
ATOM   3935  O   LEU   243      78.840 105.370   9.810  1.00  0.00            
ATOM   3936  N   PHE   244      77.540 105.270   7.980  1.00  0.00            
ATOM   3937  H   PHE   244      76.830 104.730   7.500  1.00  0.00            
ATOM   3938  CA  PHE   244      78.080 106.380   7.240  1.00  0.00            
ATOM   3939  HA  PHE   244      77.970 106.200   6.170  1.00  0.00            
ATOM   3940  CB  PHE   244      77.260 107.620   7.490  1.00  0.00            
ATOM   3941  HB2 PHE   244      76.200 107.410   7.370  1.00  0.00            
ATOM   3942  HB3 PHE   244      77.360 107.990   8.510  1.00  0.00            
ATOM   3943  CG  PHE   244      77.530 108.760   6.530  1.00  0.00            
ATOM   3944  CD1 PHE   244      77.050 108.700   5.200  1.00  0.00            
ATOM   3945  HD1 PHE   244      76.380 107.900   4.920  1.00  0.00            
ATOM   3946  CE1 PHE   244      77.380 109.670   4.190  1.00  0.00            
ATOM   3947  HE1 PHE   244      76.950 109.650   3.200  1.00  0.00            
ATOM   3948  CZ  PHE   244      78.040 110.830   4.650  1.00  0.00            
ATOM   3949  HZ  PHE   244      78.270 111.660   3.990  1.00  0.00            
ATOM   3950  CE2 PHE   244      78.460 110.950   6.000  1.00  0.00            
ATOM   3951  HE2 PHE   244      78.960 111.820   6.370  1.00  0.00            
ATOM   3952  CD2 PHE   244      78.200 109.940   6.950  1.00  0.00            
ATOM   3953  HD2 PHE   244      78.600 109.980   7.950  1.00  0.00            
ATOM   3954  C   PHE   244      79.640 106.550   7.320  1.00  0.00            
ATOM   3955  O   PHE   244      80.340 105.920   6.460  1.00  0.00            
ATOM   3956  N   ASN   245      80.100 107.450   8.180  1.00  0.00            
ATOM   3957  H   ASN   245      79.440 107.870   8.820  1.00  0.00            
ATOM   3958  CA  ASN   245      81.500 107.700   8.260  1.00  0.00            
ATOM   3959  HA  ASN   245      81.810 107.620   7.220  1.00  0.00            
ATOM   3960  CB  ASN   245      81.810 109.190   8.680  1.00  0.00            
ATOM   3961  HB2 ASN   245      82.810 109.320   8.260  1.00  0.00            
ATOM   3962  HB3 ASN   245      81.210 109.920   8.140  1.00  0.00            
ATOM   3963  CG  ASN   245      81.820 109.530  10.170  1.00  0.00            
ATOM   3964  OD1 ASN   245      81.190 108.790  10.880  1.00  0.00            
ATOM   3965  ND2 ASN   245      82.530 110.480  10.720  1.00  0.00            
ATOM   3966 1HD2 ASN   245      82.650 110.540  11.720  1.00  0.00            
ATOM   3967 2HD2 ASN   245      83.210 110.910  10.100  1.00  0.00            
ATOM   3968  C   ASN   245      82.390 106.650   9.020  1.00  0.00            
ATOM   3969  O   ASN   245      83.570 106.850   9.030  1.00  0.00            
ATOM   3970  N   THR   246      81.770 105.760   9.820  1.00  0.00            
ATOM   3971  H   THR   246      80.760 105.880   9.800  1.00  0.00            
ATOM   3972  CA  THR   246      82.270 104.700  10.710  1.00  0.00            
ATOM   3973  HA  THR   246      81.450 104.540  11.420  1.00  0.00            
ATOM   3974  CB  THR   246      82.430 103.350   9.980  1.00  0.00            
ATOM   3975  HB  THR   246      83.130 102.680  10.470  1.00  0.00            
ATOM   3976  CG2 THR   246      81.160 102.630   9.920  1.00  0.00            
ATOM   3977 1HG2 THR   246      81.330 101.720   9.340  1.00  0.00            
ATOM   3978 2HG2 THR   246      80.820 102.340  10.910  1.00  0.00            
ATOM   3979 3HG2 THR   246      80.440 103.230   9.360  1.00  0.00            
ATOM   3980  OG1 THR   246      82.820 103.600   8.600  1.00  0.00            
ATOM   3981  HG1 THR   246      83.730 103.310   8.490  1.00  0.00            
ATOM   3982  C   THR   246      83.530 105.100  11.480  1.00  0.00            
ATOM   3983  O   THR   246      84.480 104.320  11.660  1.00  0.00            
ATOM   3984  N   ALA   247      83.480 106.310  12.040  1.00  0.00            
ATOM   3985  H   ALA   247      82.640 106.810  11.800  1.00  0.00            
ATOM   3986  CA  ALA   247      84.460 107.020  12.780  1.00  0.00            
ATOM   3987  HA  ALA   247      85.440 106.790  12.370  1.00  0.00            
ATOM   3988  CB  ALA   247      84.210 108.490  12.550  1.00  0.00            
ATOM   3989  HB1 ALA   247      84.790 109.120  13.230  1.00  0.00            
ATOM   3990  HB2 ALA   247      84.420 108.670  11.490  1.00  0.00            
ATOM   3991  HB3 ALA   247      83.170 108.630  12.810  1.00  0.00            
ATOM   3992  C   ALA   247      84.450 106.800  14.310  1.00  0.00            
ATOM   3993  O   ALA   247      83.410 106.490  14.870  1.00  0.00            
ATOM   3994  N   GLN   248      85.640 106.980  14.940  1.00  0.00            
ATOM   3995  H   GLN   248      86.460 107.310  14.440  1.00  0.00            
ATOM   3996  CA  GLN   248      85.830 106.890  16.370  1.00  0.00            
ATOM   3997  HA  GLN   248      84.890 106.570  16.810  1.00  0.00            
ATOM   3998  CB  GLN   248      86.880 105.810  16.740  1.00  0.00            
ATOM   3999  HB2 GLN   248      87.870 106.050  16.350  1.00  0.00            
ATOM   4000  HB3 GLN   248      87.040 105.860  17.820  1.00  0.00            
ATOM   4001  CG  GLN   248      86.390 104.350  16.410  1.00  0.00            
ATOM   4002  HG2 GLN   248      86.940 103.670  17.050  1.00  0.00            
ATOM   4003  HG3 GLN   248      85.340 104.260  16.710  1.00  0.00            
ATOM   4004  CD  GLN   248      86.440 104.030  14.900  1.00  0.00            
ATOM   4005  OE1 GLN   248      87.380 104.280  14.240  1.00  0.00            
ATOM   4006  NE2 GLN   248      85.340 103.560  14.350  1.00  0.00            
ATOM   4007 1HE2 GLN   248      85.330 103.550  13.340  1.00  0.00            
ATOM   4008 2HE2 GLN   248      84.520 103.390  14.920  1.00  0.00            
ATOM   4009  C   GLN   248      86.310 108.190  16.930  1.00  0.00            
ATOM   4010  O   GLN   248      87.050 108.960  16.300  1.00  0.00            
ATOM   4011  N   TYR   249      85.900 108.520  18.180  1.00  0.00            
ATOM   4012  H   TYR   249      85.320 107.830  18.660  1.00  0.00            
ATOM   4013  CA  TYR   249      86.090 109.680  18.950  1.00  0.00            
ATOM   4014  HA  TYR   249      87.000 110.170  18.630  1.00  0.00            
ATOM   4015  CB  TYR   249      84.940 110.700  18.690  1.00  0.00            
ATOM   4016  HB2 TYR   249      83.980 110.280  19.010  1.00  0.00            
ATOM   4017  HB3 TYR   249      85.110 111.580  19.310  1.00  0.00            
ATOM   4018  CG  TYR   249      84.820 111.090  17.150  1.00  0.00            
ATOM   4019  CD1 TYR   249      85.840 111.820  16.520  1.00  0.00            
ATOM   4020  HD1 TYR   249      86.810 111.960  16.980  1.00  0.00            
ATOM   4021  CE1 TYR   249      85.610 112.320  15.240  1.00  0.00            
ATOM   4022  HE1 TYR   249      86.380 112.860  14.710  1.00  0.00            
ATOM   4023  CZ  TYR   249      84.450 111.940  14.490  1.00  0.00            
ATOM   4024  OH  TYR   249      84.180 112.260  13.200  1.00  0.00            
ATOM   4025  HH  TYR   249      84.980 112.160  12.690  1.00  0.00            
ATOM   4026  CE2 TYR   249      83.480 111.090  15.110  1.00  0.00            
ATOM   4027  HE2 TYR   249      82.660 110.700  14.540  1.00  0.00            
ATOM   4028  CD2 TYR   249      83.730 110.620  16.400  1.00  0.00            
ATOM   4029  HD2 TYR   249      83.130 109.830  16.820  1.00  0.00            
ATOM   4030  C   TYR   249      86.110 109.310  20.440  1.00  0.00            
ATOM   4031  O   TYR   249      85.690 108.230  20.870  1.00  0.00            
ATOM   4032  N   LYS   250      86.740 110.180  21.260  1.00  0.00            
ATOM   4033  H   LYS   250      87.250 110.910  20.780  1.00  0.00            
ATOM   4034  CA  LYS   250      86.860 110.080  22.720  1.00  0.00            
ATOM   4035  HA  LYS   250      86.060 109.500  23.170  1.00  0.00            
ATOM   4036  CB  LYS   250      88.170 109.360  23.050  1.00  0.00            
ATOM   4037  HB2 LYS   250      89.040 109.880  22.640  1.00  0.00            
ATOM   4038  HB3 LYS   250      88.410 109.460  24.110  1.00  0.00            
ATOM   4039  CG  LYS   250      88.290 107.860  22.730  1.00  0.00            
ATOM   4040  HG2 LYS   250      87.600 107.420  23.450  1.00  0.00            
ATOM   4041  HG3 LYS   250      87.980 107.680  21.700  1.00  0.00            
ATOM   4042  CD  LYS   250      89.660 107.230  22.950  1.00  0.00            
ATOM   4043  HD2 LYS   250      90.110 107.290  23.940  1.00  0.00            
ATOM   4044  HD3 LYS   250      89.430 106.170  22.860  1.00  0.00            
ATOM   4045  CE  LYS   250      90.620 107.740  21.910  1.00  0.00            
ATOM   4046  HE2 LYS   250      90.160 107.480  20.960  1.00  0.00            
ATOM   4047  HE3 LYS   250      90.820 108.820  21.950  1.00  0.00            
ATOM   4048  NZ  LYS   250      91.950 107.050  21.850  1.00  0.00            
ATOM   4049  HZ1 LYS   250      92.590 107.660  21.380  1.00  0.00            
ATOM   4050  HZ2 LYS   250      92.250 106.810  22.790  1.00  0.00            
ATOM   4051  HZ3 LYS   250      91.990 106.250  21.230  1.00  0.00            
ATOM   4052  C   LYS   250      86.740 111.440  23.360  1.00  0.00            
ATOM   4053  O   LYS   250      86.960 112.430  22.730  1.00  0.00            
ATOM   4054  N   CYS   251      86.420 111.440  24.620  1.00  0.00            
ATOM   4055  H   CYS   251      86.270 110.540  25.050  1.00  0.00            
ATOM   4056  CA  CYS   251      86.340 112.650  25.480  1.00  0.00            
ATOM   4057  HA  CYS   251      86.990 113.420  25.060  1.00  0.00            
ATOM   4058  CB  CYS   251      84.930 113.250  25.430  1.00  0.00            
ATOM   4059  HB2 CYS   251      84.590 113.470  24.420  1.00  0.00            
ATOM   4060  HB3 CYS   251      84.190 112.540  25.790  1.00  0.00            
ATOM   4061  SG  CYS   251      84.990 114.740  26.430  1.00  0.00            
ATOM   4062  HG  CYS   251      85.160 114.180  27.630  1.00  0.00            
ATOM   4063  C   CYS   251      86.730 112.400  26.900  1.00  0.00            
ATOM   4064  O   CYS   251      85.910 111.890  27.650  1.00  0.00            
ATOM   4065  N   PRO   252      87.950 112.750  27.320  1.00  0.00            
ATOM   4066  CD  PRO   252      89.120 113.180  26.610  1.00  0.00            
ATOM   4067  HD2 PRO   252      88.950 114.090  26.040  1.00  0.00            
ATOM   4068  HD3 PRO   252      89.440 112.330  26.010  1.00  0.00            
ATOM   4069  CG  PRO   252      90.290 113.360  27.530  1.00  0.00            
ATOM   4070  HG2 PRO   252      90.830 114.250  27.230  1.00  0.00            
ATOM   4071  HG3 PRO   252      90.920 112.470  27.460  1.00  0.00            
ATOM   4072  CB  PRO   252      89.530 113.760  28.810  1.00  0.00            
ATOM   4073  HB2 PRO   252      89.480 114.840  28.930  1.00  0.00            
ATOM   4074  HB3 PRO   252      90.090 113.370  29.670  1.00  0.00            
ATOM   4075  CA  PRO   252      88.210 112.950  28.790  1.00  0.00            
ATOM   4076  HA  PRO   252      88.380 112.010  29.310  1.00  0.00            
ATOM   4077  C   PRO   252      87.070 113.830  29.530  1.00  0.00            
ATOM   4078  O   PRO   252      86.630 114.840  28.980  1.00  0.00            
ATOM   4079  N   VAL   253      86.600 113.310  30.700  1.00  0.00            
ATOM   4080  H   VAL   253      86.970 112.410  30.990  1.00  0.00            
ATOM   4081  CA  VAL   253      85.440 113.840  31.450  1.00  0.00            
ATOM   4082  HA  VAL   253      85.420 114.810  30.970  1.00  0.00            
ATOM   4083  CB  VAL   253      84.070 113.170  31.260  1.00  0.00            
ATOM   4084  HB  VAL   253      83.370 113.690  31.920  1.00  0.00            
ATOM   4085  CG1 VAL   253      83.500 113.280  29.850  1.00  0.00            
ATOM   4086 1HG1 VAL   253      83.130 114.300  29.700  1.00  0.00            
ATOM   4087 2HG1 VAL   253      84.340 113.050  29.190  1.00  0.00            
ATOM   4088 3HG1 VAL   253      82.660 112.630  29.610  1.00  0.00            
ATOM   4089  CG2 VAL   253      84.050 111.670  31.630  1.00  0.00            
ATOM   4090 1HG2 VAL   253      83.060 111.220  31.650  1.00  0.00            
ATOM   4091 2HG2 VAL   253      84.610 111.030  30.960  1.00  0.00            
ATOM   4092 3HG2 VAL   253      84.500 111.480  32.610  1.00  0.00            
ATOM   4093  C   VAL   253      85.630 114.110  32.960  1.00  0.00            
ATOM   4094  O   VAL   253      84.920 114.900  33.630  1.00  0.00            
ATOM   4095  N   ALA   254      86.660 113.530  33.570  1.00  0.00            
ATOM   4096  H   ALA   254      87.190 112.850  33.060  1.00  0.00            
ATOM   4097  CA  ALA   254      87.020 113.860  34.950  1.00  0.00            
ATOM   4098  HA  ALA   254      86.900 114.910  35.230  1.00  0.00            
ATOM   4099  CB  ALA   254      86.090 113.090  35.920  1.00  0.00            
ATOM   4100  HB1 ALA   254      85.110 112.980  35.440  1.00  0.00            
ATOM   4101  HB2 ALA   254      86.420 112.080  36.170  1.00  0.00            
ATOM   4102  HB3 ALA   254      85.970 113.640  36.850  1.00  0.00            
ATOM   4103  C   ALA   254      88.500 113.540  35.160  1.00  0.00            
ATOM   4104  O   ALA   254      89.110 112.750  34.410  1.00  0.00            
ATOM   4105  N   MET   255      89.040 114.110  36.210  1.00  0.00            
ATOM   4106  H   MET   255      88.490 114.770  36.740  1.00  0.00            
ATOM   4107  CA  MET   255      90.510 114.180  36.400  1.00  0.00            
ATOM   4108  HA  MET   255      90.820 113.150  36.190  1.00  0.00            
ATOM   4109  CB  MET   255      91.170 115.160  35.370  1.00  0.00            
ATOM   4110  HB2 MET   255      90.750 115.040  34.370  1.00  0.00            
ATOM   4111  HB3 MET   255      90.910 116.170  35.690  1.00  0.00            
ATOM   4112  CG  MET   255      92.690 115.210  35.130  1.00  0.00            
ATOM   4113  HG2 MET   255      92.990 116.120  34.600  1.00  0.00            
ATOM   4114  HG3 MET   255      93.220 115.410  36.060  1.00  0.00            
ATOM   4115  SD  MET   255      93.250 113.770  34.310  1.00  0.00            
ATOM   4116  CE  MET   255      94.940 113.540  34.910  1.00  0.00            
ATOM   4117  HE1 MET   255      95.410 112.700  34.410  1.00  0.00            
ATOM   4118  HE2 MET   255      95.450 114.420  34.500  1.00  0.00            
ATOM   4119  HE3 MET   255      94.920 113.450  36.000  1.00  0.00            
ATOM   4120  C   MET   255      90.880 114.570  37.840  1.00  0.00            
ATOM   4121  O   MET   255      90.250 115.440  38.480  1.00  0.00            
ATOM   4122  N   GLU   256      92.000 113.960  38.350  1.00  0.00            
ATOM   4123  H   GLU   256      92.560 113.300  37.830  1.00  0.00            
ATOM   4124  CA  GLU   256      92.570 114.350  39.650  1.00  0.00            
ATOM   4125  HA  GLU   256      92.500 115.420  39.880  1.00  0.00            
ATOM   4126  CB  GLU   256      91.920 113.580  40.790  1.00  0.00            
ATOM   4127  HB2 GLU   256      90.840 113.720  40.870  1.00  0.00            
ATOM   4128  HB3 GLU   256      92.110 112.560  40.450  1.00  0.00            
ATOM   4129  CG  GLU   256      92.570 113.820  42.150  1.00  0.00            
ATOM   4130  HG2 GLU   256      92.170 113.110  42.880  1.00  0.00            
ATOM   4131  HG3 GLU   256      93.610 113.490  42.040  1.00  0.00            
ATOM   4132  CD  GLU   256      92.670 115.250  42.740  1.00  0.00            
ATOM   4133  OE1 GLU   256      93.020 115.310  43.940  1.00  0.00            
ATOM   4134  OE2 GLU   256      92.650 116.300  42.010  1.00  0.00            
ATOM   4135  C   GLU   256      94.090 114.130  39.510  1.00  0.00            
ATOM   4136  O   GLU   256      94.590 113.020  39.330  1.00  0.00            
ATOM   4137  N   GLU   257      94.910 115.160  39.590  1.00  0.00            
ATOM   4138  H   GLU   257      94.540 116.100  39.590  1.00  0.00            
ATOM   4139  CA  GLU   257      96.360 114.970  39.520  1.00  0.00            
ATOM   4140  HA  GLU   257      96.680 114.040  39.050  1.00  0.00            
ATOM   4141  CB  GLU   257      97.060 116.130  38.790  1.00  0.00            
ATOM   4142  HB2 GLU   257      96.670 117.060  39.200  1.00  0.00            
ATOM   4143  HB3 GLU   257      98.130 116.020  38.930  1.00  0.00            
ATOM   4144  CG  GLU   257      96.760 116.240  37.280  1.00  0.00            
ATOM   4145  HG2 GLU   257      97.090 115.360  36.740  1.00  0.00            
ATOM   4146  HG3 GLU   257      95.700 116.440  37.170  1.00  0.00            
ATOM   4147  CD  GLU   257      97.410 117.430  36.640  1.00  0.00            
ATOM   4148  OE1 GLU   257      96.800 118.580  36.680  1.00  0.00            
ATOM   4149  OE2 GLU   257      98.520 117.300  36.090  1.00  0.00            
ATOM   4150  C   GLU   257      96.800 114.940  41.040  1.00  0.00            
ATOM   4151  O   GLU   257      96.940 116.040  41.620  1.00  0.00            
ATOM   4152  N   ALA   258      96.820 113.810  41.660  1.00  0.00            
ATOM   4153  H   ALA   258      96.780 112.960  41.110  1.00  0.00            
ATOM   4154  CA  ALA   258      97.010 113.700  43.160  1.00  0.00            
ATOM   4155  HA  ALA   258      96.380 114.450  43.640  1.00  0.00            
ATOM   4156  CB  ALA   258      96.480 112.360  43.580  1.00  0.00            
ATOM   4157  HB1 ALA   258      95.400 112.260  43.440  1.00  0.00            
ATOM   4158  HB2 ALA   258      97.030 111.610  43.010  1.00  0.00            
ATOM   4159  HB3 ALA   258      96.690 112.100  44.610  1.00  0.00            
ATOM   4160  C   ALA   258      98.420 113.910  43.710  1.00  0.00            
ATOM   4161  O   ALA   258      99.460 114.020  42.950  1.00  0.00            
ATOM   4162  N   ASP   259      98.420 114.300  45.020  1.00  0.00            
ATOM   4163  H   ASP   259      97.520 114.130  45.450  1.00  0.00            
ATOM   4164  CA  ASP   259      99.520 114.680  45.830  1.00  0.00            
ATOM   4165  HA  ASP   259     100.410 114.930  45.250  1.00  0.00            
ATOM   4166  CB  ASP   259      99.120 115.990  46.540  1.00  0.00            
ATOM   4167  HB2 ASP   259      99.950 116.450  47.080  1.00  0.00            
ATOM   4168  HB3 ASP   259      98.710 116.650  45.780  1.00  0.00            
ATOM   4169  CG  ASP   259      98.080 115.860  47.630  1.00  0.00            
ATOM   4170  OD1 ASP   259      96.970 115.320  47.420  1.00  0.00            
ATOM   4171  OD2 ASP   259      98.330 116.420  48.700  1.00  0.00            
ATOM   4172  C   ASP   259     100.000 113.590  46.730  1.00  0.00            
ATOM   4173  O   ASP   259     100.940 113.860  47.490  1.00  0.00            
ATOM   4174  N   ASP   260      99.420 112.360  46.760  1.00  0.00            
ATOM   4175  H   ASP   260      98.580 112.240  46.210  1.00  0.00            
ATOM   4176  CA  ASP   260     100.070 111.140  47.340  1.00  0.00            
ATOM   4177  HA  ASP   260     100.280 111.340  48.400  1.00  0.00            
ATOM   4178  CB  ASP   260      99.040 109.960  47.410  1.00  0.00            
ATOM   4179  HB2 ASP   260      98.790 109.590  46.410  1.00  0.00            
ATOM   4180  HB3 ASP   260      99.490 109.220  48.070  1.00  0.00            
ATOM   4181  CG  ASP   260      97.680 110.430  47.850  1.00  0.00            
ATOM   4182  OD1 ASP   260      96.650 110.250  47.170  1.00  0.00            
ATOM   4183  OD2 ASP   260      97.620 111.090  48.910  1.00  0.00            
ATOM   4184  C   ASP   260     101.390 110.750  46.590  1.00  0.00            
ATOM   4185  O   ASP   260     101.660 111.170  45.450  1.00  0.00            
ATOM   4186  N   THR   261     102.230 109.900  47.140  1.00  0.00            
ATOM   4187  H   THR   261     101.930 109.500  48.010  1.00  0.00            
ATOM   4188  CA  THR   261     103.400 109.200  46.520  1.00  0.00            
ATOM   4189  HA  THR   261     103.250 108.950  45.470  1.00  0.00            
ATOM   4190  CB  THR   261     104.670 110.100  46.620  1.00  0.00            
ATOM   4191  HB  THR   261     105.480 109.430  46.320  1.00  0.00            
ATOM   4192  CG2 THR   261     104.680 111.220  45.610  1.00  0.00            
ATOM   4193 1HG2 THR   261     105.670 111.670  45.480  1.00  0.00            
ATOM   4194 2HG2 THR   261     104.330 110.800  44.670  1.00  0.00            
ATOM   4195 3HG2 THR   261     103.980 112.040  45.780  1.00  0.00            
ATOM   4196  OG1 THR   261     105.010 110.600  47.870  1.00  0.00            
ATOM   4197  HG1 THR   261     105.680 111.280  47.770  1.00  0.00            
ATOM   4198  C   THR   261     103.690 107.900  47.240  1.00  0.00            
ATOM   4199  O   THR   261     102.930 107.460  48.080  1.00  0.00            
ATOM   4200  N   VAL   262     104.680 107.100  46.910  1.00  0.00            
ATOM   4201  H   VAL   262     105.340 107.420  46.210  1.00  0.00            
ATOM   4202  CA  VAL   262     104.940 105.850  47.720  1.00  0.00            
ATOM   4203  HA  VAL   262     104.500 105.850  48.720  1.00  0.00            
ATOM   4204  CB  VAL   262     104.430 104.570  47.060  1.00  0.00            
ATOM   4205  HB  VAL   262     104.870 104.470  46.060  1.00  0.00            
ATOM   4206  CG1 VAL   262     104.770 103.240  47.810  1.00  0.00            
ATOM   4207 1HG1 VAL   262     104.480 102.490  47.080  1.00  0.00            
ATOM   4208 2HG1 VAL   262     105.810 103.290  48.140  1.00  0.00            
ATOM   4209 3HG1 VAL   262     104.080 103.310  48.660  1.00  0.00            
ATOM   4210  CG2 VAL   262     102.940 104.670  46.670  1.00  0.00            
ATOM   4211 1HG2 VAL   262     102.400 104.820  47.600  1.00  0.00            
ATOM   4212 2HG2 VAL   262     102.810 105.550  46.040  1.00  0.00            
ATOM   4213 3HG2 VAL   262     102.510 103.870  46.080  1.00  0.00            
ATOM   4214  C   VAL   262     106.470 105.710  47.950  1.00  0.00            
ATOM   4215  O   VAL   262     107.240 105.750  46.990  1.00  0.00            
ATOM   4216  N   ALA   263     106.950 105.570  49.190  1.00  0.00            
ATOM   4217  H   ALA   263     106.310 105.420  49.960  1.00  0.00            
ATOM   4218  CA  ALA   263     108.390 105.650  49.510  1.00  0.00            
ATOM   4219  HA  ALA   263     108.940 106.490  49.090  1.00  0.00            
ATOM   4220  CB  ALA   263     108.430 105.800  51.070  1.00  0.00            
ATOM   4221  HB1 ALA   263     109.390 105.780  51.600  1.00  0.00            
ATOM   4222  HB2 ALA   263     107.870 106.700  51.330  1.00  0.00            
ATOM   4223  HB3 ALA   263     107.960 104.970  51.590  1.00  0.00            
ATOM   4224  C   ALA   263     109.140 104.370  49.100  1.00  0.00            
ATOM   4225  O   ALA   263     108.500 103.420  48.760  1.00  0.00            
ATOM   4226  N   PRO   264     110.450 104.260  49.290  1.00  0.00            
ATOM   4227  CD  PRO   264     111.400 105.310  49.470  1.00  0.00            
ATOM   4228  HD2 PRO   264     111.360 105.650  50.500  1.00  0.00            
ATOM   4229  HD3 PRO   264     111.040 106.130  48.850  1.00  0.00            
ATOM   4230  CG  PRO   264     112.770 104.700  49.110  1.00  0.00            
ATOM   4231  HG2 PRO   264     113.580 105.100  49.730  1.00  0.00            
ATOM   4232  HG3 PRO   264     112.930 104.890  48.050  1.00  0.00            
ATOM   4233  CB  PRO   264     112.650 103.170  49.290  1.00  0.00            
ATOM   4234  HB2 PRO   264     112.790 102.810  50.310  1.00  0.00            
ATOM   4235  HB3 PRO   264     113.130 102.550  48.530  1.00  0.00            
ATOM   4236  CA  PRO   264     111.120 103.040  48.960  1.00  0.00            
ATOM   4237  HA  PRO   264     111.030 102.950  47.870  1.00  0.00            
ATOM   4238  C   PRO   264     110.470 101.840  49.670  1.00  0.00            
ATOM   4239  O   PRO   264     109.900 101.950  50.750  1.00  0.00            
ATOM   4240  N   SER   265     110.520 100.730  49.000  1.00  0.00            
ATOM   4241  H   SER   265     111.220 100.700  48.270  1.00  0.00            
ATOM   4242  CA  SER   265     109.980  99.410  49.490  1.00  0.00            
ATOM   4243  HA  SER   265     109.900  98.710  48.650  1.00  0.00            
ATOM   4244  CB  SER   265     110.990  98.780  50.500  1.00  0.00            
ATOM   4245  HB2 SER   265     111.100  99.470  51.330  1.00  0.00            
ATOM   4246  HB3 SER   265     110.560  97.830  50.800  1.00  0.00            
ATOM   4247  OG  SER   265     112.200  98.510  49.870  1.00  0.00            
ATOM   4248  HG  SER   265     112.920  98.790  50.440  1.00  0.00            
ATOM   4249  C   SER   265     108.550  99.370  50.080  1.00  0.00            
ATOM   4250  O   SER   265     108.200  98.300  50.630  1.00  0.00            
ATOM   4251  N   SER   266     107.730 100.420  50.020  1.00  0.00            
ATOM   4252  H   SER   266     108.150 101.290  49.720  1.00  0.00            
ATOM   4253  CA  SER   266     106.510 100.510  50.800  1.00  0.00            
ATOM   4254  HA  SER   266     106.560  99.840  51.660  1.00  0.00            
ATOM   4255  CB  SER   266     106.410 101.940  51.360  1.00  0.00            
ATOM   4256  HB2 SER   266     106.300 102.600  50.500  1.00  0.00            
ATOM   4257  HB3 SER   266     105.550 102.030  52.020  1.00  0.00            
ATOM   4258  OG  SER   266     107.640 102.310  52.050  1.00  0.00            
ATOM   4259  HG  SER   266     108.360 101.980  51.510  1.00  0.00            
ATOM   4260  C   SER   266     105.170 100.180  50.080  1.00  0.00            
ATOM   4261  O   SER   266     105.130 100.030  48.880  1.00  0.00            
ATOM   4262  N   THR   267     104.030 100.250  50.810  1.00  0.00            
ATOM   4263  H   THR   267     104.070 100.310  51.820  1.00  0.00            
ATOM   4264  CA  THR   267     102.650 100.010  50.290  1.00  0.00            
ATOM   4265  HA  THR   267     102.810 100.060  49.210  1.00  0.00            
ATOM   4266  CB  THR   267     102.220  98.600  50.560  1.00  0.00            
ATOM   4267  HB  THR   267     103.170  98.090  50.410  1.00  0.00            
ATOM   4268  CG2 THR   267     101.600  98.440  51.950  1.00  0.00            
ATOM   4269 1HG2 THR   267     100.580  98.840  51.940  1.00  0.00            
ATOM   4270 2HG2 THR   267     101.640  97.390  52.260  1.00  0.00            
ATOM   4271 3HG2 THR   267     102.080  99.130  52.640  1.00  0.00            
ATOM   4272  OG1 THR   267     101.230  98.200  49.590  1.00  0.00            
ATOM   4273  HG1 THR   267     101.620  98.100  48.720  1.00  0.00            
ATOM   4274  C   THR   267     101.640 101.130  50.560  1.00  0.00            
ATOM   4275  O   THR   267     101.770 101.940  51.500  1.00  0.00            
ATOM   4276  N   PHE   268     100.730 101.240  49.680  1.00  0.00            
ATOM   4277  H   PHE   268     100.580 100.430  49.090  1.00  0.00            
ATOM   4278  CA  PHE   268      99.710 102.240  49.650  1.00  0.00            
ATOM   4279  HA  PHE   268      99.590 102.520  50.700  1.00  0.00            
ATOM   4280  CB  PHE   268     100.140 103.450  48.780  1.00  0.00            
ATOM   4281  HB2 PHE   268     101.110 103.820  49.120  1.00  0.00            
ATOM   4282  HB3 PHE   268     100.450 103.080  47.800  1.00  0.00            
ATOM   4283  CG  PHE   268      99.190 104.570  48.590  1.00  0.00            
ATOM   4284  CD1 PHE   268      98.910 105.380  49.710  1.00  0.00            
ATOM   4285  HD1 PHE   268      99.450 105.130  50.610  1.00  0.00            
ATOM   4286  CE1 PHE   268      98.060 106.460  49.630  1.00  0.00            
ATOM   4287  HE1 PHE   268      97.910 107.080  50.490  1.00  0.00            
ATOM   4288  CZ  PHE   268      97.410 106.740  48.420  1.00  0.00            
ATOM   4289  HZ  PHE   268      96.760 107.590  48.280  1.00  0.00            
ATOM   4290  CE2 PHE   268      97.620 105.900  47.310  1.00  0.00            
ATOM   4291  HE2 PHE   268      97.150 106.230  46.400  1.00  0.00            
ATOM   4292  CD2 PHE   268      98.480 104.860  47.380  1.00  0.00            
ATOM   4293  HD2 PHE   268      98.670 104.250  46.500  1.00  0.00            
ATOM   4294  C   PHE   268      98.390 101.790  49.010  1.00  0.00            
ATOM   4295  O   PHE   268      98.390 100.880  48.170  1.00  0.00            
ATOM   4296  N   CYS   269      97.290 102.310  49.510  1.00  0.00            
ATOM   4297  H   CYS   269      97.390 102.900  50.320  1.00  0.00            
ATOM   4298  CA  CYS   269      95.950 102.150  48.960  1.00  0.00            
ATOM   4299  HA  CYS   269      96.070 102.400  47.910  1.00  0.00            
ATOM   4300  CB  CYS   269      95.510 100.690  49.140  1.00  0.00            
ATOM   4301  HB2 CYS   269      96.310 100.110  48.670  1.00  0.00            
ATOM   4302  HB3 CYS   269      95.520 100.450  50.200  1.00  0.00            
ATOM   4303  SG  CYS   269      93.820 100.300  48.550  1.00  0.00            
ATOM   4304  HG  CYS   269      94.090 100.250  47.240  1.00  0.00            
ATOM   4305  C   CYS   269      94.900 103.240  49.480  1.00  0.00            
ATOM   4306  O   CYS   269      94.990 103.680  50.630  1.00  0.00            
ATOM   4307  N   LYS   270      94.060 103.720  48.590  1.00  0.00            
ATOM   4308  H   LYS   270      94.160 103.340  47.660  1.00  0.00            
ATOM   4309  CA  LYS   270      93.080 104.810  48.690  1.00  0.00            
ATOM   4310  HA  LYS   270      92.510 104.730  49.620  1.00  0.00            
ATOM   4311  CB  LYS   270      93.890 106.150  48.560  1.00  0.00            
ATOM   4312  HB2 LYS   270      94.350 106.270  49.550  1.00  0.00            
ATOM   4313  HB3 LYS   270      94.580 106.000  47.740  1.00  0.00            
ATOM   4314  CG  LYS   270      92.990 107.340  48.360  1.00  0.00            
ATOM   4315  HG2 LYS   270      92.560 107.360  47.360  1.00  0.00            
ATOM   4316  HG3 LYS   270      92.270 107.220  49.170  1.00  0.00            
ATOM   4317  CD  LYS   270      93.770 108.660  48.520  1.00  0.00            
ATOM   4318  HD2 LYS   270      94.150 108.930  49.510  1.00  0.00            
ATOM   4319  HD3 LYS   270      94.720 108.590  47.990  1.00  0.00            
ATOM   4320  CE  LYS   270      93.030 109.850  47.930  1.00  0.00            
ATOM   4321  HE2 LYS   270      92.820 109.560  46.900  1.00  0.00            
ATOM   4322  HE3 LYS   270      92.120 110.020  48.490  1.00  0.00            
ATOM   4323  NZ  LYS   270      93.950 111.080  47.800  1.00  0.00            
ATOM   4324  HZ1 LYS   270      94.230 111.510  48.670  1.00  0.00            
ATOM   4325  HZ2 LYS   270      94.840 110.840  47.380  1.00  0.00            
ATOM   4326  HZ3 LYS   270      93.450 111.790  47.270  1.00  0.00            
ATOM   4327  C   LYS   270      92.070 104.720  47.570  1.00  0.00            
ATOM   4328  O   LYS   270      92.390 104.470  46.470  1.00  0.00            
ATOM   4329  N   VAL   271      90.890 105.170  47.920  1.00  0.00            
ATOM   4330  H   VAL   271      90.640 105.320  48.890  1.00  0.00            
ATOM   4331  CA  VAL   271      89.770 105.350  46.970  1.00  0.00            
ATOM   4332  HA  VAL   271      89.930 104.660  46.140  1.00  0.00            
ATOM   4333  CB  VAL   271      88.500 104.860  47.670  1.00  0.00            
ATOM   4334  HB  VAL   271      88.260 105.520  48.510  1.00  0.00            
ATOM   4335  CG1 VAL   271      87.400 104.980  46.600  1.00  0.00            
ATOM   4336 1HG1 VAL   271      86.450 104.570  46.960  1.00  0.00            
ATOM   4337 2HG1 VAL   271      87.200 106.020  46.330  1.00  0.00            
ATOM   4338 3HG1 VAL   271      87.660 104.350  45.750  1.00  0.00            
ATOM   4339  CG2 VAL   271      88.480 103.400  48.100  1.00  0.00            
ATOM   4340 1HG2 VAL   271      87.520 103.220  48.590  1.00  0.00            
ATOM   4341 2HG2 VAL   271      88.580 102.750  47.230  1.00  0.00            
ATOM   4342 3HG2 VAL   271      89.280 103.340  48.830  1.00  0.00            
ATOM   4343  C   VAL   271      89.660 106.810  46.550  1.00  0.00            
ATOM   4344  O   VAL   271      89.290 107.700  47.350  1.00  0.00            
ATOM   4345  N   TYR   272      89.980 107.090  45.300  1.00  0.00            
ATOM   4346  H   TYR   272      90.320 106.280  44.810  1.00  0.00            
ATOM   4347  CA  TYR   272      89.590 108.380  44.660  1.00  0.00            
ATOM   4348  HA  TYR   272      89.630 109.220  45.350  1.00  0.00            
ATOM   4349  CB  TYR   272      90.610 108.660  43.550  1.00  0.00            
ATOM   4350  HB2 TYR   272      90.370 107.980  42.730  1.00  0.00            
ATOM   4351  HB3 TYR   272      90.480 109.700  43.240  1.00  0.00            
ATOM   4352  CG  TYR   272      92.100 108.490  44.030  1.00  0.00            
ATOM   4353  CD1 TYR   272      92.690 107.220  44.180  1.00  0.00            
ATOM   4354  HD1 TYR   272      92.160 106.320  43.910  1.00  0.00            
ATOM   4355  CE1 TYR   272      94.030 107.100  44.670  1.00  0.00            
ATOM   4356  HE1 TYR   272      94.470 106.120  44.860  1.00  0.00            
ATOM   4357  CZ  TYR   272      94.740 108.280  45.000  1.00  0.00            
ATOM   4358  OH  TYR   272      96.030 108.260  45.400  1.00  0.00            
ATOM   4359  HH  TYR   272      96.170 108.990  46.010  1.00  0.00            
ATOM   4360  CE2 TYR   272      94.130 109.510  44.720  1.00  0.00            
ATOM   4361  HE2 TYR   272      94.700 110.420  44.870  1.00  0.00            
ATOM   4362  CD2 TYR   272      92.790 109.660  44.240  1.00  0.00            
ATOM   4363  HD2 TYR   272      92.320 110.600  44.020  1.00  0.00            
ATOM   4364  C   TYR   272      88.100 108.410  44.120  1.00  0.00            
ATOM   4365  O   TYR   272      87.510 107.450  43.660  1.00  0.00            
ATOM   4366  N   THR   273      87.510 109.650  44.100  1.00  0.00            
ATOM   4367  H   THR   273      88.000 110.480  44.420  1.00  0.00            
ATOM   4368  CA  THR   273      86.030 109.810  43.940  1.00  0.00            
ATOM   4369  HA  THR   273      85.660 108.840  43.580  1.00  0.00            
ATOM   4370  CB  THR   273      85.430 110.000  45.350  1.00  0.00            
ATOM   4371  HB  THR   273      84.360 110.100  45.220  1.00  0.00            
ATOM   4372  CG2 THR   273      85.650 108.780  46.240  1.00  0.00            
ATOM   4373 1HG2 THR   273      86.740 108.710  46.320  1.00  0.00            
ATOM   4374 2HG2 THR   273      85.250 109.020  47.220  1.00  0.00            
ATOM   4375 3HG2 THR   273      85.220 107.890  45.770  1.00  0.00            
ATOM   4376  OG1 THR   273      86.050 111.100  46.020  1.00  0.00            
ATOM   4377  HG1 THR   273      86.010 111.860  45.430  1.00  0.00            
ATOM   4378  C   THR   273      85.680 110.940  42.940  1.00  0.00            
ATOM   4379  O   THR   273      85.330 112.030  43.360  1.00  0.00            
ATOM   4380  N   LEU   274      85.830 110.580  41.680  1.00  0.00            
ATOM   4381  H   LEU   274      85.870 109.590  41.470  1.00  0.00            
ATOM   4382  CA  LEU   274      85.640 111.460  40.510  1.00  0.00            
ATOM   4383  HA  LEU   274      85.580 112.510  40.790  1.00  0.00            
ATOM   4384  CB  LEU   274      86.800 111.340  39.470  1.00  0.00            
ATOM   4385  HB2 LEU   274      86.830 110.310  39.100  1.00  0.00            
ATOM   4386  HB3 LEU   274      86.570 111.920  38.580  1.00  0.00            
ATOM   4387  CG  LEU   274      88.170 111.690  39.960  1.00  0.00            
ATOM   4388  HG  LEU   274      88.220 112.740  40.240  1.00  0.00            
ATOM   4389  CD1 LEU   274      88.720 110.960  41.200  1.00  0.00            
ATOM   4390 1HD1 LEU   274      88.470 111.430  42.150  1.00  0.00            
ATOM   4391 2HD1 LEU   274      88.240 109.980  41.270  1.00  0.00            
ATOM   4392 3HD1 LEU   274      89.800 110.950  41.120  1.00  0.00            
ATOM   4393  CD2 LEU   274      89.160 111.550  38.880  1.00  0.00            
ATOM   4394 1HD2 LEU   274      90.220 111.630  39.150  1.00  0.00            
ATOM   4395 2HD2 LEU   274      89.040 110.630  38.310  1.00  0.00            
ATOM   4396 3HD2 LEU   274      88.970 112.380  38.200  1.00  0.00            
ATOM   4397  C   LEU   274      84.280 111.270  39.960  1.00  0.00            
ATOM   4398  O   LEU   274      84.050 110.310  39.220  1.00  0.00            
ATOM   4399  N   THR   275      83.310 112.170  40.240  1.00  0.00            
ATOM   4400  H   THR   275      83.550 112.760  41.030  1.00  0.00            
ATOM   4401  CA  THR   275      82.110 112.350  39.400  1.00  0.00            
ATOM   4402  HA  THR   275      81.610 111.390  39.240  1.00  0.00            
ATOM   4403  CB  THR   275      81.030 113.190  40.090  1.00  0.00            
ATOM   4404  HB  THR   275      81.360 114.230  40.080  1.00  0.00            
ATOM   4405  CG2 THR   275      79.650 113.070  39.450  1.00  0.00            
ATOM   4406 1HG2 THR   275      79.700 113.480  38.440  1.00  0.00            
ATOM   4407 2HG2 THR   275      79.230 112.070  39.470  1.00  0.00            
ATOM   4408 3HG2 THR   275      78.940 113.610  40.060  1.00  0.00            
ATOM   4409  OG1 THR   275      80.910 112.840  41.420  1.00  0.00            
ATOM   4410  HG1 THR   275      81.690 113.110  41.910  1.00  0.00            
ATOM   4411  C   THR   275      82.430 113.030  38.090  1.00  0.00            
ATOM   4412  O   THR   275      83.050 114.080  38.270  1.00  0.00            
ATOM   4413  N   PRO   276      82.030 112.540  36.940  1.00  0.00            
ATOM   4414  CD  PRO   276      81.300 111.320  36.800  1.00  0.00            
ATOM   4415  HD2 PRO   276      80.300 111.500  37.190  1.00  0.00            
ATOM   4416  HD3 PRO   276      81.790 110.510  37.330  1.00  0.00            
ATOM   4417  CG  PRO   276      81.170 111.020  35.290  1.00  0.00            
ATOM   4418  HG2 PRO   276      80.090 111.030  35.190  1.00  0.00            
ATOM   4419  HG3 PRO   276      81.530 110.010  35.070  1.00  0.00            
ATOM   4420  CB  PRO   276      81.840 112.230  34.630  1.00  0.00            
ATOM   4421  HB2 PRO   276      81.480 112.580  33.660  1.00  0.00            
ATOM   4422  HB3 PRO   276      82.840 111.840  34.430  1.00  0.00            
ATOM   4423  CA  PRO   276      81.880 113.360  35.670  1.00  0.00            
ATOM   4424  HA  PRO   276      82.860 113.830  35.580  1.00  0.00            
ATOM   4425  C   PRO   276      80.730 114.370  35.640  1.00  0.00            
ATOM   4426  O   PRO   276      79.600 114.180  35.170  1.00  0.00            
ATOM   4427  N   PHE   277      81.040 115.610  36.160  1.00  0.00            
ATOM   4428  H   PHE   277      82.000 115.810  36.400  1.00  0.00            
ATOM   4429  CA  PHE   277      80.040 116.740  36.100  1.00  0.00            
ATOM   4430  HA  PHE   277      79.070 116.550  36.560  1.00  0.00            
ATOM   4431  CB  PHE   277      80.670 117.890  36.950  1.00  0.00            
ATOM   4432  HB2 PHE   277      81.630 118.230  36.550  1.00  0.00            
ATOM   4433  HB3 PHE   277      80.070 118.780  36.790  1.00  0.00            
ATOM   4434  CG  PHE   277      80.780 117.470  38.400  1.00  0.00            
ATOM   4435  CD1 PHE   277      81.960 117.560  39.070  1.00  0.00            
ATOM   4436  HD1 PHE   277      82.780 118.040  38.560  1.00  0.00            
ATOM   4437  CE1 PHE   277      82.090 116.870  40.310  1.00  0.00            
ATOM   4438  HE1 PHE   277      83.100 116.870  40.710  1.00  0.00            
ATOM   4439  CZ  PHE   277      80.950 116.410  41.000  1.00  0.00            
ATOM   4440  HZ  PHE   277      81.170 115.880  41.920  1.00  0.00            
ATOM   4441  CE2 PHE   277      79.670 116.520  40.410  1.00  0.00            
ATOM   4442  HE2 PHE   277      78.810 116.140  40.930  1.00  0.00            
ATOM   4443  CD2 PHE   277      79.580 116.950  39.060  1.00  0.00            
ATOM   4444  HD2 PHE   277      78.590 116.890  38.640  1.00  0.00            
ATOM   4445  C   PHE   277      79.810 117.340  34.660  1.00  0.00            
ATOM   4446  O   PHE   277      80.820 117.680  34.020  1.00  0.00            
ATOM   4447  N   LEU   278      78.570 117.590  34.260  1.00  0.00            
ATOM   4448  H   LEU   278      77.740 117.310  34.770  1.00  0.00            
ATOM   4449  CA  LEU   278      78.290 118.170  32.920  1.00  0.00            
ATOM   4450  HA  LEU   278      78.870 117.650  32.150  1.00  0.00            
ATOM   4451  CB  LEU   278      76.810 118.130  32.680  1.00  0.00            
ATOM   4452  HB2 LEU   278      76.340 117.160  32.820  1.00  0.00            
ATOM   4453  HB3 LEU   278      76.420 118.620  33.570  1.00  0.00            
ATOM   4454  CG  LEU   278      76.310 118.740  31.320  1.00  0.00            
ATOM   4455  HG  LEU   278      76.940 119.630  31.260  1.00  0.00            
ATOM   4456  CD1 LEU   278      76.480 117.720  30.210  1.00  0.00            
ATOM   4457 1HD1 LEU   278      76.110 118.030  29.230  1.00  0.00            
ATOM   4458 2HD1 LEU   278      77.550 117.560  30.140  1.00  0.00            
ATOM   4459 3HD1 LEU   278      75.850 116.870  30.470  1.00  0.00            
ATOM   4460  CD2 LEU   278      74.800 119.090  31.470  1.00  0.00            
ATOM   4461 1HD2 LEU   278      74.210 118.170  31.510  1.00  0.00            
ATOM   4462 2HD2 LEU   278      74.530 119.710  32.330  1.00  0.00            
ATOM   4463 3HD2 LEU   278      74.470 119.610  30.570  1.00  0.00            
ATOM   4464  C   LEU   278      78.880 119.660  32.930  1.00  0.00            
ATOM   4465  O   LEU   278      79.320 120.120  31.890  1.00  0.00            
ATOM   4466  N   ALA   279      79.120 120.320  34.060  1.00  0.00            
ATOM   4467  H   ALA   279      78.840 119.940  34.960  1.00  0.00            
ATOM   4468  CA  ALA   279      79.570 121.720  33.940  1.00  0.00            
ATOM   4469  HA  ALA   279      78.910 122.250  33.260  1.00  0.00            
ATOM   4470  CB  ALA   279      79.520 122.320  35.380  1.00  0.00            
ATOM   4471  HB1 ALA   279      80.220 121.790  36.020  1.00  0.00            
ATOM   4472  HB2 ALA   279      79.720 123.390  35.320  1.00  0.00            
ATOM   4473  HB3 ALA   279      78.500 122.330  35.780  1.00  0.00            
ATOM   4474  C   ALA   279      80.990 121.850  33.390  1.00  0.00            
ATOM   4475  O   ALA   279      81.250 122.760  32.610  1.00  0.00            
ATOM   4476  N   ASN   280      81.850 120.840  33.740  1.00  0.00            
ATOM   4477  H   ASN   280      81.510 120.090  34.320  1.00  0.00            
ATOM   4478  CA  ASN   280      83.250 120.750  33.250  1.00  0.00            
ATOM   4479  HA  ASN   280      83.580 121.780  33.180  1.00  0.00            
ATOM   4480  CB  ASN   280      84.010 119.960  34.310  1.00  0.00            
ATOM   4481  HB2 ASN   280      83.620 118.960  34.530  1.00  0.00            
ATOM   4482  HB3 ASN   280      85.040 119.940  33.960  1.00  0.00            
ATOM   4483  CG  ASN   280      84.190 120.600  35.700  1.00  0.00            
ATOM   4484  OD1 ASN   280      83.470 121.480  36.060  1.00  0.00            
ATOM   4485  ND2 ASN   280      84.990 120.120  36.550  1.00  0.00            
ATOM   4486 1HD2 ASN   280      85.060 120.500  37.480  1.00  0.00            
ATOM   4487 2HD2 ASN   280      85.570 119.390  36.160  1.00  0.00            
ATOM   4488  C   ASN   280      83.380 120.150  31.880  1.00  0.00            
ATOM   4489  O   ASN   280      84.530 120.130  31.370  1.00  0.00            
ATOM   4490  N   ASN   281      82.340 119.730  31.100  1.00  0.00            
ATOM   4491  H   ASN   281      81.410 119.960  31.440  1.00  0.00            
ATOM   4492  CA  ASN   281      82.450 118.990  29.860  1.00  0.00            
ATOM   4493  HA  ASN   281      83.450 119.080  29.440  1.00  0.00            
ATOM   4494  CB  ASN   281      82.240 117.480  30.120  1.00  0.00            
ATOM   4495  HB2 ASN   281      81.250 117.240  30.510  1.00  0.00            
ATOM   4496  HB3 ASN   281      82.250 116.850  29.230  1.00  0.00            
ATOM   4497  CG  ASN   281      83.310 116.970  31.090  1.00  0.00            
ATOM   4498  OD1 ASN   281      84.400 116.730  30.660  1.00  0.00            
ATOM   4499  ND2 ASN   281      82.960 116.700  32.360  1.00  0.00            
ATOM   4500 1HD2 ASN   281      83.690 116.330  32.950  1.00  0.00            
ATOM   4501 2HD2 ASN   281      82.030 116.870  32.710  1.00  0.00            
ATOM   4502  C   ASN   281      81.520 119.560  28.760  1.00  0.00            
ATOM   4503  O   ASN   281      81.720 119.150  27.600  1.00  0.00            
ATOM   4504  N   ARG   282      80.510 120.380  29.130  1.00  0.00            
ATOM   4505  H   ARG   282      80.470 120.550  30.120  1.00  0.00            
ATOM   4506  CA  ARG   282      79.310 120.420  28.300  1.00  0.00            
ATOM   4507  HA  ARG   282      78.790 119.480  28.460  1.00  0.00            
ATOM   4508  CB  ARG   282      78.340 121.470  28.900  1.00  0.00            
ATOM   4509  HB2 ARG   282      78.300 121.210  29.960  1.00  0.00            
ATOM   4510  HB3 ARG   282      78.710 122.490  28.790  1.00  0.00            
ATOM   4511  CG  ARG   282      76.970 121.250  28.270  1.00  0.00            
ATOM   4512  HG2 ARG   282      76.870 121.670  27.270  1.00  0.00            
ATOM   4513  HG3 ARG   282      76.790 120.170  28.320  1.00  0.00            
ATOM   4514  CD  ARG   282      75.930 121.960  29.190  1.00  0.00            
ATOM   4515  HD2 ARG   282      74.970 121.790  28.700  1.00  0.00            
ATOM   4516  HD3 ARG   282      75.920 121.450  30.150  1.00  0.00            
ATOM   4517  NE  ARG   282      76.110 123.420  29.270  1.00  0.00            
ATOM   4518  HE  ARG   282      76.990 123.880  29.050  1.00  0.00            
ATOM   4519  CZ  ARG   282      75.130 124.280  29.650  1.00  0.00            
ATOM   4520  NH1 ARG   282      73.910 123.930  29.940  1.00  0.00            
ATOM   4521 1HH1 ARG   282      73.640 122.990  30.190  1.00  0.00            
ATOM   4522 2HH1 ARG   282      73.200 124.640  29.880  1.00  0.00            
ATOM   4523  NH2 ARG   282      75.460 125.570  29.860  1.00  0.00            
ATOM   4524 1HH2 ARG   282      76.440 125.800  29.840  1.00  0.00            
ATOM   4525 2HH2 ARG   282      74.740 126.200  30.180  1.00  0.00            
ATOM   4526  C   ARG   282      79.590 120.720  26.850  1.00  0.00            
ATOM   4527  O   ARG   282      78.920 120.120  26.020  1.00  0.00            
ATOM   4528  N   GLU   283      80.480 121.660  26.460  1.00  0.00            
ATOM   4529  H   GLU   283      80.920 122.130  27.240  1.00  0.00            
ATOM   4530  CA  GLU   283      80.780 122.140  25.030  1.00  0.00            
ATOM   4531  HA  GLU   283      79.870 122.020  24.450  1.00  0.00            
ATOM   4532  CB  GLU   283      80.970 123.700  25.060  1.00  0.00            
ATOM   4533  HB2 GLU   283      80.290 124.060  25.830  1.00  0.00            
ATOM   4534  HB3 GLU   283      82.020 123.810  25.350  1.00  0.00            
ATOM   4535  CG  GLU   283      80.750 124.430  23.700  1.00  0.00            
ATOM   4536  HG2 GLU   283      81.580 124.250  23.030  1.00  0.00            
ATOM   4537  HG3 GLU   283      79.780 124.080  23.340  1.00  0.00            
ATOM   4538  CD  GLU   283      80.730 125.970  23.760  1.00  0.00            
ATOM   4539  OE1 GLU   283      79.820 126.500  23.050  1.00  0.00            
ATOM   4540  OE2 GLU   283      81.560 126.620  24.400  1.00  0.00            
ATOM   4541  C   GLU   283      81.870 121.430  24.350  1.00  0.00            
ATOM   4542  O   GLU   283      82.200 121.900  23.240  1.00  0.00            
ATOM   4543  N   LYS   284      82.520 120.380  24.950  1.00  0.00            
ATOM   4544  H   LYS   284      82.190 119.990  25.820  1.00  0.00            
ATOM   4545  CA  LYS   284      83.670 119.660  24.420  1.00  0.00            
ATOM   4546  HA  LYS   284      84.500 120.360  24.380  1.00  0.00            
ATOM   4547  CB  LYS   284      84.230 118.600  25.420  1.00  0.00            
ATOM   4548  HB2 LYS   284      83.550 117.850  25.830  1.00  0.00            
ATOM   4549  HB3 LYS   284      85.060 118.130  24.880  1.00  0.00            
ATOM   4550  CG  LYS   284      84.890 119.310  26.620  1.00  0.00            
ATOM   4551  HG2 LYS   284      85.790 119.810  26.260  1.00  0.00            
ATOM   4552  HG3 LYS   284      84.170 120.010  27.040  1.00  0.00            
ATOM   4553  CD  LYS   284      85.400 118.200  27.600  1.00  0.00            
ATOM   4554  HD2 LYS   284      84.580 117.600  27.980  1.00  0.00            
ATOM   4555  HD3 LYS   284      86.010 117.550  26.960  1.00  0.00            
ATOM   4556  CE  LYS   284      86.300 118.630  28.760  1.00  0.00            
ATOM   4557  HE2 LYS   284      86.950 119.440  28.430  1.00  0.00            
ATOM   4558  HE3 LYS   284      85.690 118.960  29.600  1.00  0.00            
ATOM   4559  NZ  LYS   284      87.010 117.490  29.350  1.00  0.00            
ATOM   4560  HZ1 LYS   284      87.500 117.020  28.610  1.00  0.00            
ATOM   4561  HZ2 LYS   284      87.670 117.780  30.060  1.00  0.00            
ATOM   4562  HZ3 LYS   284      86.320 116.900  29.800  1.00  0.00            
ATOM   4563  C   LYS   284      83.410 119.050  23.060  1.00  0.00            
ATOM   4564  O   LYS   284      82.320 118.490  22.810  1.00  0.00            
ATOM   4565  N   ARG   285      84.480 119.030  22.280  1.00  0.00            
ATOM   4566  H   ARG   285      85.310 119.500  22.610  1.00  0.00            
ATOM   4567  CA  ARG   285      84.550 118.250  21.030  1.00  0.00            
ATOM   4568  HA  ARG   285      83.570 118.220  20.540  1.00  0.00            
ATOM   4569  CB  ARG   285      85.620 118.790  20.100  1.00  0.00            
ATOM   4570  HB2 ARG   285      86.470 119.170  20.660  1.00  0.00            
ATOM   4571  HB3 ARG   285      85.910 118.010  19.400  1.00  0.00            
ATOM   4572  CG  ARG   285      85.050 119.950  19.160  1.00  0.00            
ATOM   4573  HG2 ARG   285      84.090 119.610  18.780  1.00  0.00            
ATOM   4574  HG3 ARG   285      84.760 120.760  19.830  1.00  0.00            
ATOM   4575  CD  ARG   285      86.090 120.450  18.150  1.00  0.00            
ATOM   4576  HD2 ARG   285      85.940 121.490  17.850  1.00  0.00            
ATOM   4577  HD3 ARG   285      87.000 120.630  18.720  1.00  0.00            
ATOM   4578  NE  ARG   285      86.210 119.530  17.040  1.00  0.00            
ATOM   4579  HE  ARG   285      86.980 118.880  17.060  1.00  0.00            
ATOM   4580  CZ  ARG   285      85.490 119.580  15.920  1.00  0.00            
ATOM   4581  NH1 ARG   285      84.460 120.300  15.690  1.00  0.00            
ATOM   4582 1HH1 ARG   285      84.110 121.030  16.290  1.00  0.00            
ATOM   4583 2HH1 ARG   285      83.950 120.280  14.820  1.00  0.00            
ATOM   4584  NH2 ARG   285      85.770 118.650  15.000  1.00  0.00            
ATOM   4585 1HH2 ARG   285      86.410 117.870  15.060  1.00  0.00            
ATOM   4586 2HH2 ARG   285      85.330 118.880  14.120  1.00  0.00            
ATOM   4587  C   ARG   285      84.800 116.820  21.330  1.00  0.00            
ATOM   4588  O   ARG   285      85.380 116.440  22.380  1.00  0.00            
ATOM   4589  N   GLY   286      84.410 115.910  20.410  1.00  0.00            
ATOM   4590  H   GLY   286      83.720 116.300  19.780  1.00  0.00            
ATOM   4591  CA  GLY   286      84.510 114.440  20.520  1.00  0.00            
ATOM   4592  HA2 GLY   286      84.270 114.060  19.530  1.00  0.00            
ATOM   4593  HA3 GLY   286      85.520 114.080  20.710  1.00  0.00            
ATOM   4594  C   GLY   286      83.580 113.840  21.620  1.00  0.00            
ATOM   4595  O   GLY   286      83.860 112.740  22.040  1.00  0.00            
ATOM   4596  N   LEU   287      82.500 114.520  22.020  1.00  0.00            
ATOM   4597  H   LEU   287      82.260 115.380  21.550  1.00  0.00            
ATOM   4598  CA  LEU   287      81.510 114.190  23.140  1.00  0.00            
ATOM   4599  HA  LEU   287      81.850 113.250  23.590  1.00  0.00            
ATOM   4600  CB  LEU   287      81.640 115.280  24.230  1.00  0.00            
ATOM   4601  HB2 LEU   287      82.620 115.270  24.710  1.00  0.00            
ATOM   4602  HB3 LEU   287      81.510 116.250  23.750  1.00  0.00            
ATOM   4603  CG  LEU   287      80.670 115.220  25.420  1.00  0.00            
ATOM   4604  HG  LEU   287      79.650 114.920  25.170  1.00  0.00            
ATOM   4605  CD1 LEU   287      81.100 114.080  26.330  1.00  0.00            
ATOM   4606 1HD1 LEU   287      82.120 114.190  26.690  1.00  0.00            
ATOM   4607 2HD1 LEU   287      80.380 114.070  27.150  1.00  0.00            
ATOM   4608 3HD1 LEU   287      81.070 113.160  25.750  1.00  0.00            
ATOM   4609  CD2 LEU   287      80.720 116.580  26.100  1.00  0.00            
ATOM   4610 1HD2 LEU   287      81.760 116.840  26.310  1.00  0.00            
ATOM   4611 2HD2 LEU   287      80.310 117.300  25.390  1.00  0.00            
ATOM   4612 3HD2 LEU   287      80.230 116.530  27.070  1.00  0.00            
ATOM   4613  C   LEU   287      80.080 113.920  22.710  1.00  0.00            
ATOM   4614  O   LEU   287      79.480 114.720  22.020  1.00  0.00            
ATOM   4615  N   ALA   288      79.520 112.820  23.210  1.00  0.00            
ATOM   4616  H   ALA   288      80.100 112.220  23.770  1.00  0.00            
ATOM   4617  CA  ALA   288      78.130 112.410  23.120  1.00  0.00            
ATOM   4618  HA  ALA   288      77.730 112.740  22.160  1.00  0.00            
ATOM   4619  CB  ALA   288      78.210 110.870  23.150  1.00  0.00            
ATOM   4620  HB1 ALA   288      78.800 110.500  22.310  1.00  0.00            
ATOM   4621  HB2 ALA   288      78.700 110.360  23.980  1.00  0.00            
ATOM   4622  HB3 ALA   288      77.180 110.520  23.040  1.00  0.00            
ATOM   4623  C   ALA   288      77.320 112.980  24.270  1.00  0.00            
ATOM   4624  O   ALA   288      77.630 112.780  25.490  1.00  0.00            
ATOM   4625  N   LEU   289      76.160 113.650  23.930  1.00  0.00            
ATOM   4626  H   LEU   289      75.960 113.550  22.950  1.00  0.00            
ATOM   4627  CA  LEU   289      75.060 114.110  24.860  1.00  0.00            
ATOM   4628  HA  LEU   289      75.380 113.880  25.870  1.00  0.00            
ATOM   4629  CB  LEU   289      74.960 115.600  24.660  1.00  0.00            
ATOM   4630  HB2 LEU   289      74.550 115.820  23.670  1.00  0.00            
ATOM   4631  HB3 LEU   289      74.190 115.920  25.360  1.00  0.00            
ATOM   4632  CG  LEU   289      76.180 116.440  25.000  1.00  0.00            
ATOM   4633  HG  LEU   289      77.010 116.290  24.300  1.00  0.00            
ATOM   4634  CD1 LEU   289      75.760 117.890  24.930  1.00  0.00            
ATOM   4635 1HD1 LEU   289      75.380 118.150  23.940  1.00  0.00            
ATOM   4636 2HD1 LEU   289      74.900 118.100  25.570  1.00  0.00            
ATOM   4637 3HD1 LEU   289      76.650 118.510  25.050  1.00  0.00            
ATOM   4638  CD2 LEU   289      76.660 116.110  26.430  1.00  0.00            
ATOM   4639 1HD2 LEU   289      77.250 115.190  26.400  1.00  0.00            
ATOM   4640 2HD2 LEU   289      77.220 116.980  26.750  1.00  0.00            
ATOM   4641 3HD2 LEU   289      75.960 116.190  27.260  1.00  0.00            
ATOM   4642  C   LEU   289      73.780 113.330  24.470  1.00  0.00            
ATOM   4643  O   LEU   289      73.730 112.790  23.350  1.00  0.00            
ATOM   4644  N   ASP   290      72.690 113.240  25.350  1.00  0.00            
ATOM   4645  H   ASP   290      72.730 113.670  26.260  1.00  0.00            
ATOM   4646  CA  ASP   290      71.420 112.580  25.050  1.00  0.00            
ATOM   4647  HA  ASP   290      71.680 111.630  24.590  1.00  0.00            
ATOM   4648  CB  ASP   290      70.750 112.260  26.350  1.00  0.00            
ATOM   4649  HB2 ASP   290      69.900 111.670  26.020  1.00  0.00            
ATOM   4650  HB3 ASP   290      71.400 111.510  26.810  1.00  0.00            
ATOM   4651  CG  ASP   290      70.170 113.310  27.300  1.00  0.00            
ATOM   4652  OD1 ASP   290      69.750 112.990  28.430  1.00  0.00            
ATOM   4653  OD2 ASP   290      70.140 114.500  26.890  1.00  0.00            
ATOM   4654  C   ASP   290      70.570 113.270  24.020  1.00  0.00            
ATOM   4655  O   ASP   290      69.400 112.940  23.810  1.00  0.00            
ATOM   4656  N   GLY   291      71.160 114.270  23.310  1.00  0.00            
ATOM   4657  H   GLY   291      72.160 114.440  23.370  1.00  0.00            
ATOM   4658  CA  GLY   291      70.480 115.140  22.300  1.00  0.00            
ATOM   4659  HA2 GLY   291      70.230 114.640  21.360  1.00  0.00            
ATOM   4660  HA3 GLY   291      69.570 115.500  22.790  1.00  0.00            
ATOM   4661  C   GLY   291      71.260 116.390  22.000  1.00  0.00            
ATOM   4662  O   GLY   291      72.470 116.430  22.260  1.00  0.00            
ATOM   4663  N   LYS   292      70.580 117.490  21.500  1.00  0.00            
ATOM   4664  H   LYS   292      69.600 117.430  21.250  1.00  0.00            
ATOM   4665  CA  LYS   292      71.220 118.740  21.190  1.00  0.00            
ATOM   4666  HA  LYS   292      71.890 118.510  20.360  1.00  0.00            
ATOM   4667  CB  LYS   292      70.190 119.690  20.640  1.00  0.00            
ATOM   4668  HB2 LYS   292      69.460 119.840  21.440  1.00  0.00            
ATOM   4669  HB3 LYS   292      70.520 120.720  20.480  1.00  0.00            
ATOM   4670  CG  LYS   292      69.400 119.230  19.460  1.00  0.00            
ATOM   4671  HG2 LYS   292      70.180 119.060  18.710  1.00  0.00            
ATOM   4672  HG3 LYS   292      68.840 118.330  19.710  1.00  0.00            
ATOM   4673  CD  LYS   292      68.490 120.390  19.140  1.00  0.00            
ATOM   4674  HD2 LYS   292      68.000 120.810  20.020  1.00  0.00            
ATOM   4675  HD3 LYS   292      69.070 121.190  18.700  1.00  0.00            
ATOM   4676  CE  LYS   292      67.500 119.920  18.120  1.00  0.00            
ATOM   4677  HE2 LYS   292      68.200 119.560  17.360  1.00  0.00            
ATOM   4678  HE3 LYS   292      67.000 119.060  18.550  1.00  0.00            
ATOM   4679  NZ  LYS   292      66.750 121.040  17.480  1.00  0.00            
ATOM   4680  HZ1 LYS   292      66.220 121.500  18.210  1.00  0.00            
ATOM   4681  HZ2 LYS   292      67.320 121.770  17.070  1.00  0.00            
ATOM   4682  HZ3 LYS   292      66.030 120.740  16.850  1.00  0.00            
ATOM   4683  C   LYS   292      71.920 119.390  22.380  1.00  0.00            
ATOM   4684  O   LYS   292      71.250 119.620  23.380  1.00  0.00            
ATOM   4685  N   LEU   293      73.170 119.820  22.170  1.00  0.00            
ATOM   4686  H   LEU   293      73.580 119.740  21.250  1.00  0.00            
ATOM   4687  CA  LEU   293      73.930 120.740  23.090  1.00  0.00            
ATOM   4688  HA  LEU   293      74.070 120.300  24.080  1.00  0.00            
ATOM   4689  CB  LEU   293      75.320 120.860  22.510  1.00  0.00            
ATOM   4690  HB2 LEU   293      75.880 119.940  22.710  1.00  0.00            
ATOM   4691  HB3 LEU   293      75.260 121.010  21.430  1.00  0.00            
ATOM   4692  CG  LEU   293      76.170 122.000  23.060  1.00  0.00            
ATOM   4693  HG  LEU   293      75.690 122.970  22.960  1.00  0.00            
ATOM   4694  CD1 LEU   293      76.640 121.810  24.500  1.00  0.00            
ATOM   4695 1HD1 LEU   293      76.830 120.760  24.700  1.00  0.00            
ATOM   4696 2HD1 LEU   293      77.600 122.320  24.620  1.00  0.00            
ATOM   4697 3HD1 LEU   293      75.960 122.290  25.190  1.00  0.00            
ATOM   4698  CD2 LEU   293      77.350 122.090  22.220  1.00  0.00            
ATOM   4699 1HD2 LEU   293      77.970 121.210  22.390  1.00  0.00            
ATOM   4700 2HD2 LEU   293      77.080 122.190  21.160  1.00  0.00            
ATOM   4701 3HD2 LEU   293      77.880 123.010  22.470  1.00  0.00            
ATOM   4702  C   LEU   293      73.240 122.090  23.170  1.00  0.00            
ATOM   4703  O   LEU   293      73.290 122.710  24.210  1.00  0.00            
ATOM   4704  N   LYS   294      72.360 122.520  22.290  1.00  0.00            
ATOM   4705  H   LYS   294      72.350 121.970  21.440  1.00  0.00            
ATOM   4706  CA  LYS   294      71.640 123.880  22.340  1.00  0.00            
ATOM   4707  HA  LYS   294      72.430 124.620  22.470  1.00  0.00            
ATOM   4708  CB  LYS   294      70.850 124.080  21.040  1.00  0.00            
ATOM   4709  HB2 LYS   294      70.320 123.190  20.720  1.00  0.00            
ATOM   4710  HB3 LYS   294      70.220 124.960  21.170  1.00  0.00            
ATOM   4711  CG  LYS   294      71.830 124.500  19.890  1.00  0.00            
ATOM   4712  HG2 LYS   294      72.030 125.560  20.090  1.00  0.00            
ATOM   4713  HG3 LYS   294      72.690 123.830  19.860  1.00  0.00            
ATOM   4714  CD  LYS   294      71.150 124.280  18.570  1.00  0.00            
ATOM   4715  HD2 LYS   294      71.070 123.230  18.280  1.00  0.00            
ATOM   4716  HD3 LYS   294      70.140 124.690  18.590  1.00  0.00            
ATOM   4717  CE  LYS   294      72.150 124.950  17.650  1.00  0.00            
ATOM   4718  HE2 LYS   294      72.240 125.970  18.020  1.00  0.00            
ATOM   4719  HE3 LYS   294      73.150 124.520  17.700  1.00  0.00            
ATOM   4720  NZ  LYS   294      71.580 124.950  16.260  1.00  0.00            
ATOM   4721  HZ1 LYS   294      71.610 124.040  15.810  1.00  0.00            
ATOM   4722  HZ2 LYS   294      70.590 125.140  16.200  1.00  0.00            
ATOM   4723  HZ3 LYS   294      72.010 125.720  15.770  1.00  0.00            
ATOM   4724  C   LYS   294      70.590 123.910  23.460  1.00  0.00            
ATOM   4725  O   LYS   294      70.050 124.950  23.690  1.00  0.00            
ATOM   4726  N   HIE   295      70.300 122.750  24.080  1.00  0.00            
ATOM   4727  H   HIE   295      70.910 121.950  24.040  1.00  0.00            
ATOM   4728  CA  HIE   295      69.280 122.760  25.140  1.00  0.00            
ATOM   4729  HA  HIE   295      68.720 123.690  25.030  1.00  0.00            
ATOM   4730  CB  HIE   295      68.260 121.550  24.910  1.00  0.00            
ATOM   4731  HB2 HIE   295      68.850 120.640  24.880  1.00  0.00            
ATOM   4732  HB3 HIE   295      67.590 121.520  25.770  1.00  0.00            
ATOM   4733  CG  HIE   295      67.450 121.600  23.630  1.00  0.00            
ATOM   4734  ND1 HIE   295      66.760 122.680  23.160  1.00  0.00            
ATOM   4735  CE1 HIE   295      66.020 122.300  22.110  1.00  0.00            
ATOM   4736  HE1 HIE   295      65.370 122.990  21.600  1.00  0.00            
ATOM   4737  NE2 HIE   295      66.290 121.010  21.900  1.00  0.00            
ATOM   4738  HE2 HIE   295      65.890 120.410  21.200  1.00  0.00            
ATOM   4739  CD2 HIE   295      67.150 120.560  22.850  1.00  0.00            
ATOM   4740  HD2 HIE   295      67.390 119.550  23.160  1.00  0.00            
ATOM   4741  C   HIE   295      69.800 122.480  26.600  1.00  0.00            
ATOM   4742  O   HIE   295      70.620 121.610  26.870  1.00  0.00            
ATOM   4743  N   GLU   296      69.200 123.170  27.550  1.00  0.00            
ATOM   4744  H   GLU   296      68.540 123.890  27.300  1.00  0.00            
ATOM   4745  CA  GLU   296      69.540 123.140  28.980  1.00  0.00            
ATOM   4746  HA  GLU   296      70.610 123.010  29.100  1.00  0.00            
ATOM   4747  CB  GLU   296      68.890 124.350  29.670  1.00  0.00            
ATOM   4748  HB2 GLU   296      67.800 124.300  29.660  1.00  0.00            
ATOM   4749  HB3 GLU   296      69.050 124.150  30.730  1.00  0.00            
ATOM   4750  CG  GLU   296      69.400 125.790  29.230  1.00  0.00            
ATOM   4751  HG2 GLU   296      69.690 125.670  28.190  1.00  0.00            
ATOM   4752  HG3 GLU   296      68.510 126.410  29.300  1.00  0.00            
ATOM   4753  CD  GLU   296      70.510 126.210  30.130  1.00  0.00            
ATOM   4754  OE1 GLU   296      70.400 127.290  30.760  1.00  0.00            
ATOM   4755  OE2 GLU   296      71.470 125.440  30.250  1.00  0.00            
ATOM   4756  C   GLU   296      69.010 121.840  29.540  1.00  0.00            
ATOM   4757  O   GLU   296      69.430 121.560  30.680  1.00  0.00            
ATOM   4758  N   ASP   297      68.040 121.160  28.910  1.00  0.00            
ATOM   4759  H   ASP   297      67.680 121.590  28.070  1.00  0.00            
ATOM   4760  CA  ASP   297      67.400 119.930  29.320  1.00  0.00            
ATOM   4761  HA  ASP   297      67.300 120.020  30.400  1.00  0.00            
ATOM   4762  CB  ASP   297      66.080 119.800  28.680  1.00  0.00            
ATOM   4763  HB2 ASP   297      66.260 119.950  27.620  1.00  0.00            
ATOM   4764  HB3 ASP   297      65.640 118.830  28.910  1.00  0.00            
ATOM   4765  CG  ASP   297      65.070 120.820  29.270  1.00  0.00            
ATOM   4766  OD1 ASP   297      65.040 121.040  30.530  1.00  0.00            
ATOM   4767  OD2 ASP   297      64.280 121.400  28.530  1.00  0.00            
ATOM   4768  C   ASP   297      68.280 118.680  29.040  1.00  0.00            
ATOM   4769  O   ASP   297      68.090 117.660  29.670  1.00  0.00            
ATOM   4770  N   THR   298      69.330 118.760  28.180  1.00  0.00            
ATOM   4771  H   THR   298      69.290 119.620  27.660  1.00  0.00            
ATOM   4772  CA  THR   298      70.190 117.790  27.660  1.00  0.00            
ATOM   4773  HA  THR   298      69.620 116.870  27.500  1.00  0.00            
ATOM   4774  CB  THR   298      70.890 118.270  26.320  1.00  0.00            
ATOM   4775  HB  THR   298      71.550 119.130  26.380  1.00  0.00            
ATOM   4776  CG2 THR   298      71.790 117.280  25.580  1.00  0.00            
ATOM   4777 1HG2 THR   298      72.300 117.720  24.720  1.00  0.00            
ATOM   4778 2HG2 THR   298      72.520 116.890  26.290  1.00  0.00            
ATOM   4779 3HG2 THR   298      71.180 116.430  25.250  1.00  0.00            
ATOM   4780  OG1 THR   298      69.880 118.610  25.380  1.00  0.00            
ATOM   4781  HG1 THR   298      70.340 119.050  24.660  1.00  0.00            
ATOM   4782  C   THR   298      71.280 117.510  28.730  1.00  0.00            
ATOM   4783  O   THR   298      71.840 118.440  29.280  1.00  0.00            
ATOM   4784  N   ASN   299      71.650 116.300  28.830  1.00  0.00            
ATOM   4785  H   ASN   299      71.250 115.680  28.150  1.00  0.00            
ATOM   4786  CA  ASN   299      72.540 115.700  29.800  1.00  0.00            
ATOM   4787  HA  ASN   299      72.840 116.400  30.580  1.00  0.00            
ATOM   4788  CB  ASN   299      71.780 114.550  30.520  1.00  0.00            
ATOM   4789  HB2 ASN   299      71.610 113.760  29.790  1.00  0.00            
ATOM   4790  HB3 ASN   299      72.440 114.110  31.280  1.00  0.00            
ATOM   4791  CG  ASN   299      70.510 114.920  31.250  1.00  0.00            
ATOM   4792  OD1 ASN   299      70.440 115.700  32.160  1.00  0.00            
ATOM   4793  ND2 ASN   299      69.360 114.370  30.810  1.00  0.00            
ATOM   4794 1HD2 ASN   299      68.530 114.640  31.330  1.00  0.00            
ATOM   4795 2HD2 ASN   299      69.310 113.740  30.020  1.00  0.00            
ATOM   4796  C   ASN   299      73.740 115.040  29.040  1.00  0.00            
ATOM   4797  O   ASN   299      73.700 114.750  27.830  1.00  0.00            
ATOM   4798  N   LEU   300      74.790 114.560  29.750  1.00  0.00            
ATOM   4799  H   LEU   300      74.650 114.700  30.740  1.00  0.00            
ATOM   4800  CA  LEU   300      75.770 113.520  29.330  1.00  0.00            
ATOM   4801  HA  LEU   300      76.330 114.010  28.530  1.00  0.00            
ATOM   4802  CB  LEU   300      76.580 113.100  30.550  1.00  0.00            
ATOM   4803  HB2 LEU   300      75.900 112.940  31.390  1.00  0.00            
ATOM   4804  HB3 LEU   300      77.110 112.150  30.460  1.00  0.00            
ATOM   4805  CG  LEU   300      77.460 114.230  31.060  1.00  0.00            
ATOM   4806  HG  LEU   300      76.910 115.110  31.380  1.00  0.00            
ATOM   4807  CD1 LEU   300      78.010 113.780  32.400  1.00  0.00            
ATOM   4808 1HD1 LEU   300      78.540 114.620  32.850  1.00  0.00            
ATOM   4809 2HD1 LEU   300      77.230 113.470  33.110  1.00  0.00            
ATOM   4810 3HD1 LEU   300      78.680 112.930  32.330  1.00  0.00            
ATOM   4811  CD2 LEU   300      78.680 114.580  30.140  1.00  0.00            
ATOM   4812 1HD2 LEU   300      78.340 114.900  29.160  1.00  0.00            
ATOM   4813 2HD2 LEU   300      79.220 115.490  30.400  1.00  0.00            
ATOM   4814 3HD2 LEU   300      79.440 113.800  30.120  1.00  0.00            
ATOM   4815  C   LEU   300      75.130 112.240  28.840  1.00  0.00            
ATOM   4816  O   LEU   300      74.100 111.850  29.390  1.00  0.00            
ATOM   4817  N   ALA   301      75.510 111.730  27.680  1.00  0.00            
ATOM   4818  H   ALA   301      76.350 112.030  27.200  1.00  0.00            
ATOM   4819  CA  ALA   301      75.060 110.290  27.250  1.00  0.00            
ATOM   4820  HA  ALA   301      73.980 110.370  27.110  1.00  0.00            
ATOM   4821  CB  ALA   301      75.660 109.950  25.940  1.00  0.00            
ATOM   4822  HB1 ALA   301      75.380 108.940  25.650  1.00  0.00            
ATOM   4823  HB2 ALA   301      75.320 110.680  25.200  1.00  0.00            
ATOM   4824  HB3 ALA   301      76.750 109.980  25.960  1.00  0.00            
ATOM   4825  C   ALA   301      75.330 109.240  28.300  1.00  0.00            
ATOM   4826  O   ALA   301      76.360 109.190  29.000  1.00  0.00            
ATOM   4827  N   SER   302      74.410 108.330  28.470  1.00  0.00            
ATOM   4828  H   SER   302      73.580 108.320  27.890  1.00  0.00            
ATOM   4829  CA  SER   302      74.700 107.080  29.070  1.00  0.00            
ATOM   4830  HA  SER   302      75.310 107.130  29.970  1.00  0.00            
ATOM   4831  CB  SER   302      73.450 106.440  29.610  1.00  0.00            
ATOM   4832  HB2 SER   302      72.590 106.440  28.940  1.00  0.00            
ATOM   4833  HB3 SER   302      73.620 105.410  29.940  1.00  0.00            
ATOM   4834  OG  SER   302      73.110 107.300  30.700  1.00  0.00            
ATOM   4835  HG  SER   302      72.270 107.690  30.440  1.00  0.00            
ATOM   4836  C   SER   302      75.520 106.140  28.130  1.00  0.00            
ATOM   4837  O   SER   302      75.790 106.500  26.960  1.00  0.00            
ATOM   4838  N   SER   303      75.980 105.000  28.670  1.00  0.00            
ATOM   4839  H   SER   303      75.540 104.730  29.540  1.00  0.00            
ATOM   4840  CA  SER   303      76.450 103.900  27.820  1.00  0.00            
ATOM   4841  HA  SER   303      77.150 104.220  27.050  1.00  0.00            
ATOM   4842  CB  SER   303      77.250 102.800  28.640  1.00  0.00            
ATOM   4843  HB2 SER   303      76.580 102.370  29.390  1.00  0.00            
ATOM   4844  HB3 SER   303      77.730 102.060  28.000  1.00  0.00            
ATOM   4845  OG  SER   303      78.320 103.440  29.390  1.00  0.00            
ATOM   4846  HG  SER   303      79.090 102.860  29.400  1.00  0.00            
ATOM   4847  C   SER   303      75.430 103.160  26.960  1.00  0.00            
ATOM   4848  O   SER   303      74.260 103.040  27.320  1.00  0.00            
ATOM   4849  N   THR   304      75.840 102.620  25.800  1.00  0.00            
ATOM   4850  H   THR   304      76.810 102.690  25.520  1.00  0.00            
ATOM   4851  CA  THR   304      74.950 101.810  25.040  1.00  0.00            
ATOM   4852  HA  THR   304      74.040 102.340  24.750  1.00  0.00            
ATOM   4853  CB  THR   304      75.650 101.480  23.720  1.00  0.00            
ATOM   4854  HB  THR   304      76.710 101.330  23.910  1.00  0.00            
ATOM   4855  CG2 THR   304      75.110 100.210  23.010  1.00  0.00            
ATOM   4856 1HG2 THR   304      75.750 100.050  22.150  1.00  0.00            
ATOM   4857 2HG2 THR   304      74.980  99.370  23.700  1.00  0.00            
ATOM   4858 3HG2 THR   304      74.080 100.260  22.640  1.00  0.00            
ATOM   4859  OG1 THR   304      75.730 102.570  22.840  1.00  0.00            
ATOM   4860  HG1 THR   304      74.980 102.480  22.250  1.00  0.00            
ATOM   4861  C   THR   304      74.530 100.610  25.870  1.00  0.00            
ATOM   4862  O   THR   304      75.350 100.040  26.580  1.00  0.00            
ATOM   4863  N   LEU   305      73.290 100.130  25.610  1.00  0.00            
ATOM   4864  H   LEU   305      72.750 100.670  24.950  1.00  0.00            
ATOM   4865  CA  LEU   305      72.820  98.820  26.150  1.00  0.00            
ATOM   4866  HA  LEU   305      73.320  98.670  27.110  1.00  0.00            
ATOM   4867  CB  LEU   305      71.340  98.810  26.380  1.00  0.00            
ATOM   4868  HB2 LEU   305      70.920  99.300  25.500  1.00  0.00            
ATOM   4869  HB3 LEU   305      70.950  97.810  26.580  1.00  0.00            
ATOM   4870  CG  LEU   305      70.860  99.610  27.580  1.00  0.00            
ATOM   4871  HG  LEU   305      71.260 100.630  27.600  1.00  0.00            
ATOM   4872  CD1 LEU   305      69.350  99.970  27.530  1.00  0.00            
ATOM   4873 1HD1 LEU   305      69.110 100.320  28.530  1.00  0.00            
ATOM   4874 2HD1 LEU   305      69.100 100.740  26.810  1.00  0.00            
ATOM   4875 3HD1 LEU   305      68.750  99.100  27.260  1.00  0.00            
ATOM   4876  CD2 LEU   305      71.190  99.010  29.000  1.00  0.00            
ATOM   4877 1HD2 LEU   305      70.810  99.660  29.780  1.00  0.00            
ATOM   4878 2HD2 LEU   305      70.600  98.100  29.080  1.00  0.00            
ATOM   4879 3HD2 LEU   305      72.260  98.870  29.170  1.00  0.00            
ATOM   4880  C   LEU   305      73.210  97.650  25.180  1.00  0.00            
ATOM   4881  O   LEU   305      72.450  97.160  24.350  1.00  0.00            
ATOM   4882  N   LEU   306      74.480  97.280  25.290  1.00  0.00            
ATOM   4883  H   LEU   306      75.000  97.770  26.000  1.00  0.00            
ATOM   4884  CA  LEU   306      75.080  96.020  24.730  1.00  0.00            
ATOM   4885  HA  LEU   306      74.810  96.000  23.680  1.00  0.00            
ATOM   4886  CB  LEU   306      76.640  96.060  24.920  1.00  0.00            
ATOM   4887  HB2 LEU   306      76.910  96.230  25.960  1.00  0.00            
ATOM   4888  HB3 LEU   306      77.130  95.100  24.740  1.00  0.00            
ATOM   4889  CG  LEU   306      77.320  97.280  24.210  1.00  0.00            
ATOM   4890  HG  LEU   306      76.840  98.240  24.430  1.00  0.00            
ATOM   4891  CD1 LEU   306      78.740  97.390  24.710  1.00  0.00            
ATOM   4892 1HD1 LEU   306      78.710  97.440  25.800  1.00  0.00            
ATOM   4893 2HD1 LEU   306      79.380  96.560  24.400  1.00  0.00            
ATOM   4894 3HD1 LEU   306      79.310  98.250  24.350  1.00  0.00            
ATOM   4895  CD2 LEU   306      77.280  97.040  22.730  1.00  0.00            
ATOM   4896 1HD2 LEU   306      76.260  96.860  22.380  1.00  0.00            
ATOM   4897 2HD2 LEU   306      77.640  97.910  22.190  1.00  0.00            
ATOM   4898 3HD2 LEU   306      77.920  96.220  22.390  1.00  0.00            
ATOM   4899  C   LEU   306      74.330  94.790  25.230  1.00  0.00            
ATOM   4900  O   LEU   306      74.980  93.850  25.730  1.00  0.00            
ATOM   4901  N   ARG   307      73.000  94.660  25.060  1.00  0.00            
ATOM   4902  H   ARG   307      72.590  95.390  24.490  1.00  0.00            
ATOM   4903  CA  ARG   307      72.260  93.390  25.150  1.00  0.00            
ATOM   4904  HA  ARG   307      72.440  92.950  26.130  1.00  0.00            
ATOM   4905  CB  ARG   307      70.790  93.730  24.970  1.00  0.00            
ATOM   4906  HB2 ARG   307      70.640  94.470  24.180  1.00  0.00            
ATOM   4907  HB3 ARG   307      70.240  92.840  24.670  1.00  0.00            
ATOM   4908  CG  ARG   307      70.210  94.320  26.320  1.00  0.00            
ATOM   4909  HG2 ARG   307      70.420  93.630  27.130  1.00  0.00            
ATOM   4910  HG3 ARG   307      70.730  95.260  26.540  1.00  0.00            
ATOM   4911  CD  ARG   307      68.750  94.650  26.200  1.00  0.00            
ATOM   4912  HD2 ARG   307      68.220  93.850  25.690  1.00  0.00            
ATOM   4913  HD3 ARG   307      68.390  94.850  27.200  1.00  0.00            
ATOM   4914  NE  ARG   307      68.610  95.880  25.390  1.00  0.00            
ATOM   4915  HE  ARG   307      69.140  95.860  24.530  1.00  0.00            
ATOM   4916  CZ  ARG   307      67.750  96.880  25.600  1.00  0.00            
ATOM   4917  NH1 ARG   307      66.830  96.810  26.490  1.00  0.00            
ATOM   4918 1HH1 ARG   307      66.690  95.970  27.030  1.00  0.00            
ATOM   4919 2HH1 ARG   307      66.110  97.510  26.590  1.00  0.00            
ATOM   4920  NH2 ARG   307      67.740  97.950  24.900  1.00  0.00            
ATOM   4921 1HH2 ARG   307      68.260  98.140  24.050  1.00  0.00            
ATOM   4922 2HH2 ARG   307      67.260  98.760  25.260  1.00  0.00            
ATOM   4923  C   ARG   307      72.750  92.420  24.060  1.00  0.00            
ATOM   4924  O   ARG   307      73.120  92.830  22.950  1.00  0.00            
ATOM   4925  N   GLU   308      72.880  91.140  24.330  1.00  0.00            
ATOM   4926  H   GLU   308      72.700  90.890  25.290  1.00  0.00            
ATOM   4927  CA  GLU   308      73.140  90.070  23.430  1.00  0.00            
ATOM   4928  HA  GLU   308      74.130  90.170  22.980  1.00  0.00            
ATOM   4929  CB  GLU   308      73.010  88.690  24.180  1.00  0.00            
ATOM   4930  HB2 GLU   308      73.010  87.850  23.480  1.00  0.00            
ATOM   4931  HB3 GLU   308      73.900  88.480  24.790  1.00  0.00            
ATOM   4932  CG  GLU   308      71.690  88.510  24.970  1.00  0.00            
ATOM   4933  HG2 GLU   308      70.820  88.990  24.520  1.00  0.00            
ATOM   4934  HG3 GLU   308      71.600  87.430  25.000  1.00  0.00            
ATOM   4935  CD  GLU   308      71.730  89.040  26.420  1.00  0.00            
ATOM   4936  OE1 GLU   308      72.300  88.290  27.290  1.00  0.00            
ATOM   4937  OE2 GLU   308      71.350  90.180  26.600  1.00  0.00            
ATOM   4938  C   GLU   308      72.110  90.020  22.250  1.00  0.00            
ATOM   4939  O   GLU   308      70.890  90.320  22.370  1.00  0.00            
ATOM   4940  N   GLY   309      72.660  89.870  21.020  1.00  0.00            
ATOM   4941  H   GLY   309      73.600  89.530  20.880  1.00  0.00            
ATOM   4942  CA  GLY   309      71.850  90.000  19.810  1.00  0.00            
ATOM   4943  HA2 GLY   309      72.250  89.360  19.030  1.00  0.00            
ATOM   4944  HA3 GLY   309      70.800  89.790  19.990  1.00  0.00            
ATOM   4945  C   GLY   309      71.970  91.400  19.140  1.00  0.00            
ATOM   4946  O   GLY   309      71.520  91.540  18.000  1.00  0.00            
ATOM   4947  N   ALA   310      72.320  92.500  19.910  1.00  0.00            
ATOM   4948  H   ALA   310      72.660  92.380  20.860  1.00  0.00            
ATOM   4949  CA  ALA   310      72.280  93.850  19.390  1.00  0.00            
ATOM   4950  HA  ALA   310      71.240  94.010  19.100  1.00  0.00            
ATOM   4951  CB  ALA   310      72.450  94.810  20.580  1.00  0.00            
ATOM   4952  HB1 ALA   310      71.850  94.530  21.450  1.00  0.00            
ATOM   4953  HB2 ALA   310      73.440  94.730  21.040  1.00  0.00            
ATOM   4954  HB3 ALA   310      72.270  95.840  20.270  1.00  0.00            
ATOM   4955  C   ALA   310      73.150  94.140  18.070  1.00  0.00            
ATOM   4956  O   ALA   310      74.200  93.570  18.000  1.00  0.00            
ATOM   4957  N   ASN   311      72.630  94.970  17.220  1.00  0.00            
ATOM   4958  H   ASN   311      71.830  95.510  17.530  1.00  0.00            
ATOM   4959  CA  ASN   311      73.050  95.150  15.810  1.00  0.00            
ATOM   4960  HA  ASN   311      73.870  94.500  15.530  1.00  0.00            
ATOM   4961  CB  ASN   311      71.860  94.960  14.960  1.00  0.00            
ATOM   4962  HB2 ASN   311      71.450  93.970  15.110  1.00  0.00            
ATOM   4963  HB3 ASN   311      71.090  95.710  15.130  1.00  0.00            
ATOM   4964  CG  ASN   311      72.130  94.990  13.520  1.00  0.00            
ATOM   4965  OD1 ASN   311      73.030  95.590  13.070  1.00  0.00            
ATOM   4966  ND2 ASN   311      71.180  94.550  12.760  1.00  0.00            
ATOM   4967 1HD2 ASN   311      71.110  94.800  11.790  1.00  0.00            
ATOM   4968 2HD2 ASN   311      70.400  94.140  13.250  1.00  0.00            
ATOM   4969  C   ASN   311      73.670  96.490  15.730  1.00  0.00            
ATOM   4970  O   ASN   311      72.990  97.540  15.720  1.00  0.00            
ATOM   4971  N   ARG   312      74.990  96.530  15.610  1.00  0.00            
ATOM   4972  H   ARG   312      75.540  95.720  15.370  1.00  0.00            
ATOM   4973  CA  ARG   312      75.750  97.780  15.380  1.00  0.00            
ATOM   4974  HA  ARG   312      75.710  98.330  16.320  1.00  0.00            
ATOM   4975  CB  ARG   312      77.170  97.410  14.980  1.00  0.00            
ATOM   4976  HB2 ARG   312      77.070  96.660  14.190  1.00  0.00            
ATOM   4977  HB3 ARG   312      77.580  98.310  14.540  1.00  0.00            
ATOM   4978  CG  ARG   312      78.120  97.030  16.200  1.00  0.00            
ATOM   4979  HG2 ARG   312      78.230  97.860  16.900  1.00  0.00            
ATOM   4980  HG3 ARG   312      77.830  96.190  16.830  1.00  0.00            
ATOM   4981  CD  ARG   312      79.460  96.620  15.660  1.00  0.00            
ATOM   4982  HD2 ARG   312      80.020  96.060  16.410  1.00  0.00            
ATOM   4983  HD3 ARG   312      79.180  95.900  14.900  1.00  0.00            
ATOM   4984  NE  ARG   312      80.230  97.790  15.200  1.00  0.00            
ATOM   4985  HE  ARG   312      80.150  98.000  14.210  1.00  0.00            
ATOM   4986  CZ  ARG   312      80.840  98.710  15.910  1.00  0.00            
ATOM   4987  NH1 ARG   312      81.110  98.670  17.120  1.00  0.00            
ATOM   4988 1HH1 ARG   312      80.820  97.850  17.630  1.00  0.00            
ATOM   4989 2HH1 ARG   312      81.630  99.440  17.530  1.00  0.00            
ATOM   4990  NH2 ARG   312      81.210  99.820  15.350  1.00  0.00            
ATOM   4991 1HH2 ARG   312      81.230  99.790  14.340  1.00  0.00            
ATOM   4992 2HH2 ARG   312      81.780 100.420  15.930  1.00  0.00            
ATOM   4993  C   ARG   312      75.100  98.680  14.280  1.00  0.00            
ATOM   4994  O   ARG   312      74.880  99.860  14.420  1.00  0.00            
ATOM   4995  N   GLU   313      74.770  98.060  13.130  1.00  0.00            
ATOM   4996  H   GLU   313      74.970  97.080  13.010  1.00  0.00            
ATOM   4997  CA  GLU   313      74.090  98.790  12.060  1.00  0.00            
ATOM   4998  HA  GLU   313      74.710  99.650  11.830  1.00  0.00            
ATOM   4999  CB  GLU   313      74.190  97.970  10.770  1.00  0.00            
ATOM   5000  HB2 GLU   313      73.690  97.010  10.920  1.00  0.00            
ATOM   5001  HB3 GLU   313      73.690  98.430   9.920  1.00  0.00            
ATOM   5002  CG  GLU   313      75.550  97.750  10.230  1.00  0.00            
ATOM   5003  HG2 GLU   313      75.380  97.460   9.200  1.00  0.00            
ATOM   5004  HG3 GLU   313      76.070  98.710  10.150  1.00  0.00            
ATOM   5005  CD  GLU   313      76.500  96.700  10.930  1.00  0.00            
ATOM   5006  OE1 GLU   313      76.110  95.530  11.070  1.00  0.00            
ATOM   5007  OE2 GLU   313      77.730  96.940  10.980  1.00  0.00            
ATOM   5008  C   GLU   313      72.680  99.290  12.230  1.00  0.00            
ATOM   5009  O   GLU   313      72.170 100.110  11.530  1.00  0.00            
ATOM   5010  N   ILE   314      72.010  98.840  13.330  1.00  0.00            
ATOM   5011  H   ILE   314      72.390  98.040  13.810  1.00  0.00            
ATOM   5012  CA  ILE   314      70.720  99.390  13.820  1.00  0.00            
ATOM   5013  HA  ILE   314      70.130 100.000  13.130  1.00  0.00            
ATOM   5014  CB  ILE   314      69.770  98.220  14.250  1.00  0.00            
ATOM   5015  HB  ILE   314      70.350  97.610  14.930  1.00  0.00            
ATOM   5016  CG2 ILE   314      68.580  98.510  15.150  1.00  0.00            
ATOM   5017 1HG2 ILE   314      68.200  97.550  15.500  1.00  0.00            
ATOM   5018 2HG2 ILE   314      68.940  99.080  16.010  1.00  0.00            
ATOM   5019 3HG2 ILE   314      67.880  99.130  14.600  1.00  0.00            
ATOM   5020  CG1 ILE   314      69.320  97.500  12.970  1.00  0.00            
ATOM   5021 2HG1 ILE   314      68.940  98.270  12.300  1.00  0.00            
ATOM   5022 3HG1 ILE   314      70.240  97.120  12.520  1.00  0.00            
ATOM   5023  CD1 ILE   314      68.280  96.340  12.850  1.00  0.00            
ATOM   5024 1HD1 ILE   314      68.590  95.550  13.530  1.00  0.00            
ATOM   5025 2HD1 ILE   314      67.280  96.700  13.070  1.00  0.00            
ATOM   5026 3HD1 ILE   314      68.420  95.950  11.840  1.00  0.00            
ATOM   5027  C   ILE   314      70.860 100.350  14.910  1.00  0.00            
ATOM   5028  O   ILE   314      70.020 101.260  15.080  1.00  0.00            
ATOM   5029  N   LEU   315      72.010 100.220  15.630  1.00  0.00            
ATOM   5030  H   LEU   315      72.660  99.500  15.350  1.00  0.00            
ATOM   5031  CA  LEU   315      72.250 101.010  16.860  1.00  0.00            
ATOM   5032  HA  LEU   315      71.300 101.190  17.360  1.00  0.00            
ATOM   5033  CB  LEU   315      73.260 100.320  17.790  1.00  0.00            
ATOM   5034  HB2 LEU   315      74.190 100.010  17.330  1.00  0.00            
ATOM   5035  HB3 LEU   315      73.580 100.960  18.610  1.00  0.00            
ATOM   5036  CG  LEU   315      72.640  99.150  18.470  1.00  0.00            
ATOM   5037  HG  LEU   315      72.280  98.440  17.720  1.00  0.00            
ATOM   5038  CD1 LEU   315      73.810  98.590  19.280  1.00  0.00            
ATOM   5039 1HD1 LEU   315      74.650  98.570  18.590  1.00  0.00            
ATOM   5040 2HD1 LEU   315      74.100  99.250  20.100  1.00  0.00            
ATOM   5041 3HD1 LEU   315      73.620  97.620  19.720  1.00  0.00            
ATOM   5042  CD2 LEU   315      71.460  99.470  19.330  1.00  0.00            
ATOM   5043 1HD2 LEU   315      71.550 100.320  20.000  1.00  0.00            
ATOM   5044 2HD2 LEU   315      70.610  99.640  18.660  1.00  0.00            
ATOM   5045 3HD2 LEU   315      71.220  98.600  19.940  1.00  0.00            
ATOM   5046  C   LEU   315      72.800 102.410  16.500  1.00  0.00            
ATOM   5047  O   LEU   315      72.680 103.410  17.230  1.00  0.00            
ATOM   5048  N   GLY   316      73.560 102.380  15.450  1.00  0.00            
ATOM   5049  H   GLY   316      73.750 101.490  15.000  1.00  0.00            
ATOM   5050  CA  GLY   316      74.250 103.490  14.890  1.00  0.00            
ATOM   5051  HA2 GLY   316      74.660 103.290  13.900  1.00  0.00            
ATOM   5052  HA3 GLY   316      73.450 104.220  14.840  1.00  0.00            
ATOM   5053  C   GLY   316      75.460 104.080  15.600  1.00  0.00            
ATOM   5054  O   GLY   316      76.280 104.630  14.860  1.00  0.00            
ATOM   5055  N   ILE   317      75.620 103.860  16.940  1.00  0.00            
ATOM   5056  H   ILE   317      74.870 103.450  17.480  1.00  0.00            
ATOM   5057  CA  ILE   317      76.760 104.270  17.710  1.00  0.00            
ATOM   5058  HA  ILE   317      77.650 104.130  17.100  1.00  0.00            
ATOM   5059  CB  ILE   317      76.700 105.770  18.230  1.00  0.00            
ATOM   5060  HB  ILE   317      75.940 106.000  18.970  1.00  0.00            
ATOM   5061  CG2 ILE   317      77.980 106.100  19.010  1.00  0.00
[truncated: 126,254 more chars]
