# Supplementary material for: Distinct activation mechanisms of β-arrestin-1 revealed by 19F NMR spectroscopy
Source: Nat Commun. 2023 Nov 29;14:7865. doi: 10.1038/s41467-023-43694-1 (PMC10686989; doi:10.1038/s41467-023-43694-1)
Supplement: Supplementary file 3 — Supplementary Data 1 [file 41467_2023_43694_MOESM3_ESM.zip › Supplementary-Data-1/Input-output-files/L71CF_output#2.pdb]

REMARK    GENERATED BY TRJCONV
TITLE     a
REMARK    THIS IS A SIMULATION BOX
CRYST1   81.624  118.610   97.563  90.00  90.00  90.00 P 1           1
MODEL        1
ATOM      1  N   MET     1      17.320  94.660  49.030  1.00  0.00            
ATOM      2  H1  MET     1      18.330  94.670  49.060  1.00  0.00            
ATOM      3  H2  MET     1      16.950  94.570  49.960  1.00  0.00            
ATOM      4  H3  MET     1      16.940  95.520  48.640  1.00  0.00            
ATOM      5  CA  MET     1      16.840  93.460  48.320  1.00  0.00            
ATOM      6  HA  MET     1      17.020  93.590  47.260  1.00  0.00            
ATOM      7  CB  MET     1      17.650  92.210  48.740  1.00  0.00            
ATOM      8  HB2 MET     1      18.700  92.480  48.780  1.00  0.00            
ATOM      9  HB3 MET     1      17.290  91.930  49.730  1.00  0.00            
ATOM     10  CG  MET     1      17.430  91.020  47.810  1.00  0.00            
ATOM     11  HG2 MET     1      16.400  90.670  47.810  1.00  0.00            
ATOM     12  HG3 MET     1      17.580  91.350  46.780  1.00  0.00            
ATOM     13  SD  MET     1      18.460  89.530  48.170  1.00  0.00            
ATOM     14  CE  MET     1      17.940  88.910  49.780  1.00  0.00            
ATOM     15  HE1 MET     1      17.250  88.090  49.590  1.00  0.00            
ATOM     16  HE2 MET     1      18.790  88.650  50.400  1.00  0.00            
ATOM     17  HE3 MET     1      17.300  89.650  50.260  1.00  0.00            
ATOM     18  C   MET     1      15.320  93.300  48.460  1.00  0.00            
ATOM     19  O   MET     1      14.850  92.340  49.050  1.00  0.00            
ATOM     20  N   GLY     2      14.570  94.240  47.970  1.00  0.00            
ATOM     21  H   GLY     2      15.100  94.860  47.380  1.00  0.00            
ATOM     22  CA  GLY     2      13.180  94.570  48.310  1.00  0.00            
ATOM     23  HA2 GLY     2      13.160  94.800  49.380  1.00  0.00            
ATOM     24  HA3 GLY     2      13.010  95.550  47.850  1.00  0.00            
ATOM     25  C   GLY     2      12.090  93.520  48.000  1.00  0.00            
ATOM     26  O   GLY     2      11.040  93.610  48.640  1.00  0.00            
ATOM     27  N   ASP     3      12.390  92.600  47.100  1.00  0.00            
ATOM     28  H   ASP     3      13.270  92.530  46.620  1.00  0.00            
ATOM     29  CA  ASP     3      11.540  91.490  46.720  1.00  0.00            
ATOM     30  HA  ASP     3      10.490  91.740  46.860  1.00  0.00            
ATOM     31  CB  ASP     3      11.760  91.220  45.200  1.00  0.00            
ATOM     32  HB2 ASP     3      11.110  90.380  44.950  1.00  0.00            
ATOM     33  HB3 ASP     3      11.560  92.070  44.560  1.00  0.00            
ATOM     34  CG  ASP     3      13.160  90.670  44.870  1.00  0.00            
ATOM     35  OD1 ASP     3      13.290  90.410  43.640  1.00  0.00            
ATOM     36  OD2 ASP     3      14.170  90.650  45.660  1.00  0.00            
ATOM     37  C   ASP     3      11.710  90.200  47.440  1.00  0.00            
ATOM     38  O   ASP     3      10.730  89.380  47.460  1.00  0.00            
ATOM     39  N   LYS     4      12.890  89.950  48.070  1.00  0.00            
ATOM     40  H   LYS     4      13.640  90.500  47.680  1.00  0.00            
ATOM     41  CA  LYS     4      13.140  88.790  48.980  1.00  0.00            
ATOM     42  HA  LYS     4      12.210  88.250  48.770  1.00  0.00            
ATOM     43  CB  LYS     4      14.400  87.940  48.670  1.00  0.00            
ATOM     44  HB2 LYS     4      15.270  88.600  48.750  1.00  0.00            
ATOM     45  HB3 LYS     4      14.610  87.240  49.480  1.00  0.00            
ATOM     46  CG  LYS     4      14.400  87.220  47.360  1.00  0.00            
ATOM     47  HG2 LYS     4      13.640  86.440  47.330  1.00  0.00            
ATOM     48  HG3 LYS     4      14.160  88.040  46.680  1.00  0.00            
ATOM     49  CD  LYS     4      15.800  86.610  47.130  1.00  0.00            
ATOM     50  HD2 LYS     4      16.470  87.460  47.040  1.00  0.00            
ATOM     51  HD3 LYS     4      15.980  85.980  48.000  1.00  0.00            
ATOM     52  CE  LYS     4      15.920  85.810  45.820  1.00  0.00            
ATOM     53  HE2 LYS     4      16.890  85.320  45.850  1.00  0.00            
ATOM     54  HE3 LYS     4      15.140  85.050  45.700  1.00  0.00            
ATOM     55  NZ  LYS     4      15.880  86.760  44.700  1.00  0.00            
ATOM     56  HZ1 LYS     4      16.370  87.570  45.050  1.00  0.00            
ATOM     57  HZ2 LYS     4      16.380  86.440  43.880  1.00  0.00            
ATOM     58  HZ3 LYS     4      14.960  86.940  44.320  1.00  0.00            
ATOM     59  C   LYS     4      12.950  89.140  50.470  1.00  0.00            
ATOM     60  O   LYS     4      13.360  90.220  50.960  1.00  0.00            
ATOM     61  N   GLY     5      12.460  88.190  51.250  1.00  0.00            
ATOM     62  H   GLY     5      12.160  87.300  50.870  1.00  0.00            
ATOM     63  CA  GLY     5      12.330  88.360  52.700  1.00  0.00            
ATOM     64  HA2 GLY     5      11.650  89.180  52.940  1.00  0.00            
ATOM     65  HA3 GLY     5      11.880  87.440  53.080  1.00  0.00            
ATOM     66  C   GLY     5      13.710  88.590  53.480  1.00  0.00            
ATOM     67  O   GLY     5      14.730  88.110  52.980  1.00  0.00            
ATOM     68  N   THR     6      13.790  89.280  54.610  1.00  0.00            
ATOM     69  H   THR     6      12.920  89.700  54.910  1.00  0.00            
ATOM     70  CA  THR     6      14.960  89.310  55.560  1.00  0.00            
ATOM     71  HA  THR     6      15.770  89.820  55.030  1.00  0.00            
ATOM     72  CB  THR     6      14.620  90.050  56.830  1.00  0.00            
ATOM     73  HB  THR     6      14.220  89.380  57.590  1.00  0.00            
ATOM     74  CG2 THR     6      15.750  90.770  57.580  1.00  0.00            
ATOM     75 1HG2 THR     6      16.470  89.990  57.830  1.00  0.00            
ATOM     76 2HG2 THR     6      16.220  91.490  56.900  1.00  0.00            
ATOM     77 3HG2 THR     6      15.310  91.210  58.480  1.00  0.00            
ATOM     78  OG1 THR     6      13.830  91.090  56.530  1.00  0.00            
ATOM     79  HG1 THR     6      12.900  90.950  56.710  1.00  0.00            
ATOM     80  C   THR     6      15.450  87.960  55.970  1.00  0.00            
ATOM     81  O   THR     6      14.560  87.130  56.150  1.00  0.00            
ATOM     82  N   ARG     7      16.800  87.710  56.020  1.00  0.00            
ATOM     83  H   ARG     7      17.460  88.440  55.800  1.00  0.00            
ATOM     84  CA  ARG     7      17.340  86.420  56.260  1.00  0.00            
ATOM     85  HA  ARG     7      16.750  85.610  55.840  1.00  0.00            
ATOM     86  CB  ARG     7      18.750  86.300  55.710  1.00  0.00            
ATOM     87  HB2 ARG     7      18.860  86.760  54.730  1.00  0.00            
ATOM     88  HB3 ARG     7      19.480  86.740  56.380  1.00  0.00            
ATOM     89  CG  ARG     7      19.230  84.790  55.630  1.00  0.00            
ATOM     90  HG2 ARG     7      19.090  84.230  56.550  1.00  0.00            
ATOM     91  HG3 ARG     7      18.640  84.280  54.860  1.00  0.00            
ATOM     92  CD  ARG     7      20.710  84.740  55.200  1.00  0.00            
ATOM     93  HD2 ARG     7      21.290  85.530  55.680  1.00  0.00            
ATOM     94  HD3 ARG     7      21.160  83.780  55.460  1.00  0.00            
ATOM     95  NE  ARG     7      20.750  84.800  53.720  1.00  0.00            
ATOM     96  HE  ARG     7      20.520  83.920  53.270  1.00  0.00            
ATOM     97  CZ  ARG     7      20.770  85.850  52.870  1.00  0.00            
ATOM     98  NH1 ARG     7      20.410  85.530  51.620  1.00  0.00            
ATOM     99 1HH1 ARG     7      20.300  84.560  51.340  1.00  0.00            
ATOM    100 2HH1 ARG     7      20.370  86.280  50.950  1.00  0.00            
ATOM    101  NH2 ARG     7      21.160  87.050  53.060  1.00  0.00            
ATOM    102 1HH2 ARG     7      21.450  87.390  53.960  1.00  0.00            
ATOM    103 2HH2 ARG     7      21.190  87.620  52.230  1.00  0.00            
ATOM    104  C   ARG     7      17.500  86.030  57.760  1.00  0.00            
ATOM    105  O   ARG     7      18.070  86.710  58.570  1.00  0.00            
ATOM    106  N   VAL     8      17.080  84.840  58.080  1.00  0.00            
ATOM    107  H   VAL     8      16.460  84.330  57.470  1.00  0.00            
ATOM    108  CA  VAL     8      17.270  84.140  59.380  1.00  0.00            
ATOM    109  HA  VAL     8      18.080  84.620  59.930  1.00  0.00            
ATOM    110  CB  VAL     8      15.950  84.070  60.200  1.00  0.00            
ATOM    111  HB  VAL     8      15.340  83.470  59.520  1.00  0.00            
ATOM    112  CG1 VAL     8      16.110  83.350  61.530  1.00  0.00            
ATOM    113 1HG1 VAL     8      15.160  83.180  62.040  1.00  0.00            
ATOM    114 2HG1 VAL     8      16.590  82.420  61.250  1.00  0.00            
ATOM    115 3HG1 VAL     8      16.810  83.810  62.230  1.00  0.00            
ATOM    116  CG2 VAL     8      15.340  85.470  60.480  1.00  0.00            
ATOM    117 1HG2 VAL     8      15.150  85.940  59.520  1.00  0.00            
ATOM    118 2HG2 VAL     8      14.420  85.280  61.040  1.00  0.00            
ATOM    119 3HG2 VAL     8      16.020  86.130  61.020  1.00  0.00            
ATOM    120  C   VAL     8      17.950  82.770  59.140  1.00  0.00            
ATOM    121  O   VAL     8      17.430  81.890  58.420  1.00  0.00            
ATOM    122  N   PHE     9      18.930  82.420  59.970  1.00  0.00            
ATOM    123  H   PHE     9      18.970  82.950  60.830  1.00  0.00            
ATOM    124  CA  PHE     9      19.720  81.160  59.940  1.00  0.00            
ATOM    125  HA  PHE     9      19.680  80.670  58.960  1.00  0.00            
ATOM    126  CB  PHE     9      21.150  81.600  60.180  1.00  0.00            
ATOM    127  HB2 PHE     9      21.250  82.030  61.180  1.00  0.00            
ATOM    128  HB3 PHE     9      21.790  80.720  60.250  1.00  0.00            
ATOM    129  CG  PHE     9      21.790  82.440  59.160  1.00  0.00            
ATOM    130  CD1 PHE     9      21.750  83.780  59.370  1.00  0.00            
ATOM    131  HD1 PHE     9      21.320  84.240  60.250  1.00  0.00            
ATOM    132  CE1 PHE     9      22.240  84.740  58.450  1.00  0.00            
ATOM    133  HE1 PHE     9      22.300  85.780  58.720  1.00  0.00            
ATOM    134  CZ  PHE     9      22.790  84.240  57.320  1.00  0.00            
ATOM    135  HZ  PHE     9      23.370  84.900  56.690  1.00  0.00            
ATOM    136  CE2 PHE     9      22.860  82.850  57.050  1.00  0.00            
ATOM    137  HE2 PHE     9      23.350  82.440  56.180  1.00  0.00            
ATOM    138  CD2 PHE     9      22.340  81.930  57.970  1.00  0.00            
ATOM    139  HD2 PHE     9      22.320  80.880  57.710  1.00  0.00            
ATOM    140  C   PHE     9      19.230  80.200  60.970  1.00  0.00            
ATOM    141  O   PHE     9      18.860  80.620  62.060  1.00  0.00            
ATOM    142  N   LYS    10      19.180  78.860  60.690  1.00  0.00            
ATOM    143  H   LYS    10      19.430  78.680  59.730  1.00  0.00            
ATOM    144  CA  LYS    10      18.570  77.810  61.550  1.00  0.00            
ATOM    145  HA  LYS    10      18.630  78.170  62.580  1.00  0.00            
ATOM    146  CB  LYS    10      17.080  77.650  61.180  1.00  0.00            
ATOM    147  HB2 LYS    10      16.850  76.690  61.630  1.00  0.00            
ATOM    148  HB3 LYS    10      16.570  78.490  61.660  1.00  0.00            
ATOM    149  CG  LYS    10      16.680  77.720  59.670  1.00  0.00            
ATOM    150  HG2 LYS    10      15.620  77.470  59.650  1.00  0.00            
ATOM    151  HG3 LYS    10      16.720  78.740  59.280  1.00  0.00            
ATOM    152  CD  LYS    10      17.360  76.740  58.720  1.00  0.00            
ATOM    153  HD2 LYS    10      18.440  76.900  58.750  1.00  0.00            
ATOM    154  HD3 LYS    10      17.320  75.740  59.150  1.00  0.00            
ATOM    155  CE  LYS    10      16.870  76.790  57.270  1.00  0.00            
ATOM    156  HE2 LYS    10      15.780  76.830  57.250  1.00  0.00            
ATOM    157  HE3 LYS    10      17.340  77.640  56.770  1.00  0.00            
ATOM    158  NZ  LYS    10      17.370  75.650  56.440  1.00  0.00            
ATOM    159  HZ1 LYS    10      17.140  74.750  56.840  1.00  0.00            
ATOM    160  HZ2 LYS    10      17.000  75.750  55.500  1.00  0.00            
ATOM    161  HZ3 LYS    10      18.370  75.660  56.370  1.00  0.00            
ATOM    162  C   LYS    10      19.410  76.490  61.440  1.00  0.00            
ATOM    163  O   LYS    10      20.140  76.210  60.500  1.00  0.00            
ATOM    164  N   LYS    11      19.180  75.560  62.380  1.00  0.00            
ATOM    165  H   LYS    11      18.520  75.880  63.070  1.00  0.00            
ATOM    166  CA  LYS    11      19.690  74.140  62.390  1.00  0.00            
ATOM    167  HA  LYS    11      20.010  73.750  61.420  1.00  0.00            
ATOM    168  CB  LYS    11      21.070  74.140  63.090  1.00  0.00            
ATOM    169  HB2 LYS    11      21.650  74.960  62.670  1.00  0.00            
ATOM    170  HB3 LYS    11      20.970  74.310  64.160  1.00  0.00            
ATOM    171  CG  LYS    11      21.690  72.780  62.860  1.00  0.00            
ATOM    172  HG2 LYS    11      20.970  72.000  63.110  1.00  0.00            
ATOM    173  HG3 LYS    11      21.970  72.640  61.820  1.00  0.00            
ATOM    174  CD  LYS    11      22.930  72.410  63.800  1.00  0.00            
ATOM    175  HD2 LYS    11      22.520  72.560  64.800  1.00  0.00            
ATOM    176  HD3 LYS    11      23.300  71.390  63.640  1.00  0.00            
ATOM    177  CE  LYS    11      24.100  73.380  63.540  1.00  0.00            
ATOM    178  HE2 LYS    11      24.280  73.250  62.470  1.00  0.00            
ATOM    179  HE3 LYS    11      23.890  74.400  63.860  1.00  0.00            
ATOM    180  NZ  LYS    11      25.330  72.820  64.170  1.00  0.00            
ATOM    181  HZ1 LYS    11      25.530  71.900  63.820  1.00  0.00            
ATOM    182  HZ2 LYS    11      26.160  73.380  64.310  1.00  0.00            
ATOM    183  HZ3 LYS    11      25.120  72.730  65.160  1.00  0.00            
ATOM    184  C   LYS    11      18.720  73.280  63.110  1.00  0.00            
ATOM    185  O   LYS    11      18.300  73.640  64.240  1.00  0.00            
ATOM    186  N   ALA    12      18.330  72.130  62.530  1.00  0.00            
ATOM    187  H   ALA    12      18.760  71.910  61.640  1.00  0.00            
ATOM    188  CA  ALA    12      17.430  71.170  63.070  1.00  0.00            
ATOM    189  HA  ALA    12      16.950  71.590  63.950  1.00  0.00            
ATOM    190  CB  ALA    12      16.430  70.750  62.000  1.00  0.00            
ATOM    191  HB1 ALA    12      16.110  71.740  61.670  1.00  0.00            
ATOM    192  HB2 ALA    12      16.860  70.190  61.170  1.00  0.00            
ATOM    193  HB3 ALA    12      15.650  70.130  62.450  1.00  0.00            
ATOM    194  C   ALA    12      18.190  69.890  63.550  1.00  0.00            
ATOM    195  O   ALA    12      19.360  69.630  63.270  1.00  0.00            
ATOM    196  N   SER    13      17.460  69.210  64.460  1.00  0.00            
ATOM    197  H   SER    13      16.580  69.640  64.690  1.00  0.00            
ATOM    198  CA  SER    13      17.900  68.020  65.160  1.00  0.00            
ATOM    199  HA  SER    13      18.840  68.280  65.650  1.00  0.00            
ATOM    200  CB  SER    13      16.930  67.630  66.270  1.00  0.00            
ATOM    201  HB2 SER    13      17.430  66.730  66.620  1.00  0.00            
ATOM    202  HB3 SER    13      17.040  68.410  67.020  1.00  0.00            
ATOM    203  OG  SER    13      15.600  67.300  65.780  1.00  0.00            
ATOM    204  HG  SER    13      15.290  66.510  66.250  1.00  0.00            
ATOM    205  C   SER    13      18.170  66.840  64.210  1.00  0.00            
ATOM    206  O   SER    13      17.460  66.720  63.210  1.00  0.00            
ATOM    207  N   PRO    14      18.960  65.760  64.560  1.00  0.00            
ATOM    208  CD  PRO    14      19.990  65.850  65.530  1.00  0.00            
ATOM    209  HD2 PRO    14      19.600  65.590  66.520  1.00  0.00            
ATOM    210  HD3 PRO    14      20.400  66.860  65.650  1.00  0.00            
ATOM    211  CG  PRO    14      20.950  64.800  65.070  1.00  0.00            
ATOM    212  HG2 PRO    14      21.520  64.410  65.910  1.00  0.00            
ATOM    213  HG3 PRO    14      21.700  65.250  64.420  1.00  0.00            
ATOM    214  CB  PRO    14      20.190  63.740  64.340  1.00  0.00            
ATOM    215  HB2 PRO    14      19.840  62.950  65.010  1.00  0.00            
ATOM    216  HB3 PRO    14      20.790  63.210  63.600  1.00  0.00            
ATOM    217  CA  PRO    14      19.160  64.580  63.670  1.00  0.00            
ATOM    218  HA  PRO    14      19.590  64.910  62.720  1.00  0.00            
ATOM    219  C   PRO    14      17.860  63.880  63.440  1.00  0.00            
ATOM    220  O   PRO    14      17.740  63.320  62.330  1.00  0.00            
ATOM    221  N   ASN    15      16.930  63.920  64.370  1.00  0.00            
ATOM    222  H   ASN    15      17.050  64.480  65.200  1.00  0.00            
ATOM    223  CA  ASN    15      15.650  63.230  64.140  1.00  0.00            
ATOM    224  HA  ASN    15      15.730  62.390  63.440  1.00  0.00            
ATOM    225  CB  ASN    15      15.080  62.590  65.480  1.00  0.00            
ATOM    226  HB2 ASN    15      14.250  61.920  65.250  1.00  0.00            
ATOM    227  HB3 ASN    15      15.910  62.060  65.930  1.00  0.00            
ATOM    228  CG  ASN    15      14.630  63.680  66.510  1.00  0.00            
ATOM    229  OD1 ASN    15      14.630  64.850  66.240  1.00  0.00            
ATOM    230  ND2 ASN    15      14.360  63.310  67.750  1.00  0.00            
ATOM    231 1HD2 ASN    15      13.950  64.050  68.310  1.00  0.00            
ATOM    232 2HD2 ASN    15      14.320  62.360  68.090  1.00  0.00            
ATOM    233  C   ASN    15      14.590  64.170  63.490  1.00  0.00            
ATOM    234  O   ASN    15      13.460  63.700  63.400  1.00  0.00            
ATOM    235  N   GLY    16      14.870  65.400  63.110  1.00  0.00            
ATOM    236  H   GLY    16      15.810  65.730  63.290  1.00  0.00            
ATOM    237  CA  GLY    16      13.960  66.520  62.510  1.00  0.00            
ATOM    238  HA2 GLY    16      14.650  67.290  62.170  1.00  0.00            
ATOM    239  HA3 GLY    16      13.360  66.110  61.700  1.00  0.00            
ATOM    240  C   GLY    16      12.950  67.140  63.550  1.00  0.00            
ATOM    241  O   GLY    16      12.170  68.040  63.130  1.00  0.00            
ATOM    242  N   LYS    17      12.920  66.710  64.800  1.00  0.00            
ATOM    243  H   LYS    17      13.530  65.910  64.930  1.00  0.00            
ATOM    244  CA  LYS    17      11.860  67.050  65.860  1.00  0.00            
ATOM    245  HA  LYS    17      10.920  67.280  65.360  1.00  0.00            
ATOM    246  CB  LYS    17      11.650  65.860  66.800  1.00  0.00            
ATOM    247  HB2 LYS    17      12.560  65.500  67.280  1.00  0.00            
ATOM    248  HB3 LYS    17      10.940  66.120  67.580  1.00  0.00            
ATOM    249  CG  LYS    17      10.970  64.730  66.030  1.00  0.00            
ATOM    250  HG2 LYS    17      10.060  65.060  65.540  1.00  0.00            
ATOM    251  HG3 LYS    17      11.640  64.320  65.260  1.00  0.00            
ATOM    252  CD  LYS    17      10.580  63.620  66.990  1.00  0.00            
ATOM    253  HD2 LYS    17      11.490  63.170  67.370  1.00  0.00            
ATOM    254  HD3 LYS    17      10.140  64.100  67.870  1.00  0.00            
ATOM    255  CE  LYS    17       9.700  62.480  66.490  1.00  0.00            
ATOM    256  HE2 LYS    17      10.230  61.750  65.870  1.00  0.00            
ATOM    257  HE3 LYS    17       9.260  61.880  67.290  1.00  0.00            
ATOM    258  NZ  LYS    17       8.490  63.030  65.800  1.00  0.00            
ATOM    259  HZ1 LYS    17       7.660  62.470  65.690  1.00  0.00            
ATOM    260  HZ2 LYS    17       8.060  63.770  66.330  1.00  0.00            
ATOM    261  HZ3 LYS    17       8.720  63.390  64.890  1.00  0.00            
ATOM    262  C   LYS    17      12.040  68.330  66.700  1.00  0.00            
ATOM    263  O   LYS    17      11.250  68.700  67.580  1.00  0.00            
ATOM    264  N   LEU    18      13.080  69.130  66.390  1.00  0.00            
ATOM    265  H   LEU    18      13.710  68.850  65.650  1.00  0.00            
ATOM    266  CA  LEU    18      13.510  70.420  66.980  1.00  0.00            
ATOM    267  HA  LEU    18      12.630  70.960  67.340  1.00  0.00            
ATOM    268  CB  LEU    18      14.350  70.160  68.220  1.00  0.00            
ATOM    269  HB2 LEU    18      13.750  69.580  68.920  1.00  0.00            
ATOM    270  HB3 LEU    18      15.170  69.560  67.840  1.00  0.00            
ATOM    271  CG  LEU    18      14.880  71.360  69.090  1.00  0.00            
ATOM    272  HG  LEU    18      14.030  71.780  69.610  1.00  0.00            
ATOM    273  CD1 LEU    18      15.740  70.730  70.230  1.00  0.00            
ATOM    274 1HD1 LEU    18      15.970  71.550  70.910  1.00  0.00            
ATOM    275 2HD1 LEU    18      15.170  69.960  70.750  1.00  0.00            
ATOM    276 3HD1 LEU    18      16.730  70.380  69.940  1.00  0.00            
ATOM    277  CD2 LEU    18      15.710  72.480  68.480  1.00  0.00            
ATOM    278 1HD2 LEU    18      16.410  72.910  69.190  1.00  0.00            
ATOM    279 2HD2 LEU    18      16.290  72.080  67.650  1.00  0.00            
ATOM    280 3HD2 LEU    18      14.970  73.210  68.150  1.00  0.00            
ATOM    281  C   LEU    18      14.160  71.220  65.880  1.00  0.00            
ATOM    282  O   LEU    18      14.960  70.700  65.130  1.00  0.00            
ATOM    283  N   THR    19      13.950  72.530  65.880  1.00  0.00            
ATOM    284  H   THR    19      13.280  72.820  66.580  1.00  0.00            
ATOM    285  CA  THR    19      14.690  73.590  65.070  1.00  0.00            
ATOM    286  HA  THR    19      15.640  73.110  64.830  1.00  0.00            
ATOM    287  CB  THR    19      13.970  73.970  63.730  1.00  0.00            
ATOM    288  HB  THR    19      13.020  74.440  63.990  1.00  0.00            
ATOM    289  CG2 THR    19      14.800  75.050  62.980  1.00  0.00            
ATOM    290 1HG2 THR    19      15.670  74.560  62.540  1.00  0.00            
ATOM    291 2HG2 THR    19      14.210  75.400  62.130  1.00  0.00            
ATOM    292 3HG2 THR    19      15.230  75.870  63.540  1.00  0.00            
ATOM    293  OG1 THR    19      13.830  72.840  62.970  1.00  0.00            
ATOM    294  HG1 THR    19      13.110  72.320  63.330  1.00  0.00            
ATOM    295  C   THR    19      15.070  74.870  65.790  1.00  0.00            
ATOM    296  O   THR    19      14.220  75.580  66.320  1.00  0.00            
ATOM    297  N   VAL    20      16.350  75.210  65.890  1.00  0.00            
ATOM    298  H   VAL    20      17.040  74.680  65.380  1.00  0.00            
ATOM    299  CA  VAL    20      16.760  76.510  66.490  1.00  0.00            
ATOM    300  HA  VAL    20      15.990  76.810  67.210  1.00  0.00            
ATOM    301  CB  VAL    20      18.050  76.480  67.300  1.00  0.00            
ATOM    302  HB  VAL    20      18.900  76.710  66.660  1.00  0.00            
ATOM    303  CG1 VAL    20      18.070  77.620  68.300  1.00  0.00            
ATOM    304 1HG1 VAL    20      17.140  77.520  68.860  1.00  0.00            
ATOM    305 2HG1 VAL    20      18.830  77.580  69.080  1.00  0.00            
ATOM    306 3HG1 VAL    20      18.290  78.530  67.730  1.00  0.00            
ATOM    307  CG2 VAL    20      18.280  75.070  67.940  1.00  0.00            
ATOM    308 1HG2 VAL    20      17.420  74.840  68.580  1.00  0.00            
ATOM    309 2HG2 VAL    20      18.550  74.360  67.160  1.00  0.00            
ATOM    310 3HG2 VAL    20      19.100  75.100  68.660  1.00  0.00            
ATOM    311  C   VAL    20      16.990  77.460  65.350  1.00  0.00            
ATOM    312  O   VAL    20      17.530  77.070  64.340  1.00  0.00            
ATOM    313  N   TYR    21      16.610  78.770  65.460  1.00  0.00            
ATOM    314  H   TYR    21      16.180  79.030  66.330  1.00  0.00            
ATOM    315  CA  TYR    21      16.760  79.850  64.490  1.00  0.00            
ATOM    316  HA  TYR    21      17.380  79.450  63.680  1.00  0.00            
ATOM    317  CB  TYR    21      15.350  80.250  63.900  1.00  0.00            
ATOM    318  HB2 TYR    21      14.870  80.660  64.790  1.00  0.00            
ATOM    319  HB3 TYR    21      15.520  81.100  63.230  1.00  0.00            
ATOM    320  CG  TYR    21      14.370  79.240  63.430  1.00  0.00            
ATOM    321  CD1 TYR    21      13.530  78.560  64.320  1.00  0.00            
ATOM    322  HD1 TYR    21      13.600  78.760  65.380  1.00  0.00            
ATOM    323  CE1 TYR    21      12.550  77.690  63.810  1.00  0.00            
ATOM    324  HE1 TYR    21      12.090  77.030  64.520  1.00  0.00            
ATOM    325  CZ  TYR    21      12.450  77.500  62.410  1.00  0.00            
ATOM    326  OH  TYR    21      11.470  76.680  61.920  1.00  0.00            
ATOM    327  HH  TYR    21      11.400  76.760  60.960  1.00  0.00            
ATOM    328  CE2 TYR    21      13.080  78.340  61.530  1.00  0.00            
ATOM    329  HE2 TYR    21      12.930  78.270  60.470  1.00  0.00            
ATOM    330  CD2 TYR    21      14.170  79.100  62.040  1.00  0.00            
ATOM    331  HD2 TYR    21      14.730  79.700  61.340  1.00  0.00            
ATOM    332  C   TYR    21      17.390  81.050  65.130  1.00  0.00            
ATOM    333  O   TYR    21      17.000  81.540  66.220  1.00  0.00            
ATOM    334  N   LEU    22      18.360  81.690  64.480  1.00  0.00            
ATOM    335  H   LEU    22      18.660  81.390  63.560  1.00  0.00            
ATOM    336  CA  LEU    22      18.880  83.020  64.850  1.00  0.00            
ATOM    337  HA  LEU    22      18.190  83.410  65.600  1.00  0.00            
ATOM    338  CB  LEU    22      20.350  82.790  65.330  1.00  0.00            
ATOM    339  HB2 LEU    22      21.010  82.630  64.470  1.00  0.00            
ATOM    340  HB3 LEU    22      20.750  83.740  65.690  1.00  0.00            
ATOM    341  CG  LEU    22      20.500  81.630  66.360  1.00  0.00            
ATOM    342  HG  LEU    22      20.040  80.690  66.050  1.00  0.00            
ATOM    343  CD1 LEU    22      22.030  81.270  66.460  1.00  0.00            
ATOM    344 1HD1 LEU    22      22.230  80.490  67.200  1.00  0.00            
ATOM    345 2HD1 LEU    22      22.240  80.780  65.510  1.00  0.00            
ATOM    346 3HD1 LEU    22      22.600  82.200  66.540  1.00  0.00            
ATOM    347  CD2 LEU    22      19.900  82.110  67.620  1.00  0.00            
ATOM    348 1HD2 LEU    22      18.910  82.510  67.450  1.00  0.00            
ATOM    349 2HD2 LEU    22      19.920  81.260  68.300  1.00  0.00            
ATOM    350 3HD2 LEU    22      20.520  82.950  67.920  1.00  0.00            
ATOM    351  C   LEU    22      19.010  84.050  63.710  1.00  0.00            
ATOM    352  O   LEU    22      19.410  83.630  62.640  1.00  0.00            
ATOM    353  N   GLY    23      18.610  85.320  63.920  1.00  0.00            
ATOM    354  H   GLY    23      18.180  85.710  64.740  1.00  0.00            
ATOM    355  CA  GLY    23      18.900  86.330  62.890  1.00  0.00            
ATOM    356  HA2 GLY    23      18.400  86.140  61.940  1.00  0.00            
ATOM    357  HA3 GLY    23      18.600  87.260  63.350  1.00  0.00            
ATOM    358  C   GLY    23      20.370  86.640  62.750  1.00  0.00            
ATOM    359  O   GLY    23      20.740  86.970  61.670  1.00  0.00            
ATOM    360  N   LYS    24      21.110  86.550  63.910  1.00  0.00            
ATOM    361  H   LYS    24      20.740  86.410  64.830  1.00  0.00            
ATOM    362  CA  LYS    24      22.590  86.970  63.980  1.00  0.00            
ATOM    363  HA  LYS    24      22.990  87.410  63.080  1.00  0.00            
ATOM    364  CB  LYS    24      22.770  87.900  65.200  1.00  0.00            
ATOM    365  HB2 LYS    24      22.300  87.430  66.060  1.00  0.00            
ATOM    366  HB3 LYS    24      23.820  88.090  65.430  1.00  0.00            
ATOM    367  CG  LYS    24      22.100  89.340  64.940  1.00  0.00            
ATOM    368  HG2 LYS    24      22.400  89.700  63.960  1.00  0.00            
ATOM    369  HG3 LYS    24      21.030  89.140  65.030  1.00  0.00            
ATOM    370  CD  LYS    24      22.300  90.210  66.180  1.00  0.00            
ATOM    371  HD2 LYS    24      22.160  89.580  67.060  1.00  0.00            
ATOM    372  HD3 LYS    24      23.340  90.530  66.240  1.00  0.00            
ATOM    373  CE  LYS    24      21.410  91.410  66.130  1.00  0.00            
ATOM    374  HE2 LYS    24      21.670  92.020  65.260  1.00  0.00            
ATOM    375  HE3 LYS    24      20.370  91.130  65.980  1.00  0.00            
ATOM    376  NZ  LYS    24      21.540  92.190  67.340  1.00  0.00            
ATOM    377  HZ1 LYS    24      21.040  93.070  67.340  1.00  0.00            
ATOM    378  HZ2 LYS    24      21.160  91.670  68.120  1.00  0.00            
ATOM    379  HZ3 LYS    24      22.520  92.240  67.590  1.00  0.00            
ATOM    380  C   LYS    24      23.410  85.690  64.210  1.00  0.00            
ATOM    381  O   LYS    24      23.050  84.780  64.990  1.00  0.00            
ATOM    382  N   ARG    25      24.460  85.570  63.450  1.00  0.00            
ATOM    383  H   ARG    25      24.530  86.400  62.870  1.00  0.00            
ATOM    384  CA  ARG    25      25.590  84.690  63.640  1.00  0.00            
ATOM    385  HA  ARG    25      25.320  83.970  64.410  1.00  0.00            
ATOM    386  CB  ARG    25      25.860  83.910  62.390  1.00  0.00            
ATOM    387  HB2 ARG    25      26.240  84.630  61.670  1.00  0.00            
ATOM    388  HB3 ARG    25      26.660  83.190  62.580  1.00  0.00            
ATOM    389  CG  ARG    25      24.560  83.350  61.780  1.00  0.00            
ATOM    390  HG2 ARG    25      24.120  82.790  62.600  1.00  0.00            
ATOM    391  HG3 ARG    25      23.930  84.170  61.450  1.00  0.00            
ATOM    392  CD  ARG    25      24.990  82.370  60.670  1.00  0.00            
ATOM    393  HD2 ARG    25      25.700  81.680  61.150  1.00  0.00            
ATOM    394  HD3 ARG    25      24.090  81.820  60.390  1.00  0.00            
ATOM    395  NE  ARG    25      25.500  83.130  59.470  1.00  0.00            
ATOM    396  HE  ARG    25      25.400  84.130  59.510  1.00  0.00            
ATOM    397  CZ  ARG    25      25.810  82.570  58.340  1.00  0.00            
ATOM    398  NH1 ARG    25      25.900  81.320  58.100  1.00  0.00            
ATOM    399 1HH1 ARG    25      25.980  80.720  58.900  1.00  0.00            
ATOM    400 2HH1 ARG    25      26.100  81.000  57.160  1.00  0.00            
ATOM    401  NH2 ARG    25      26.140  83.310  57.290  1.00  0.00            
ATOM    402 1HH2 ARG    25      26.320  84.300  57.300  1.00  0.00            
ATOM    403 2HH2 ARG    25      26.430  82.830  56.450  1.00  0.00            
ATOM    404  C   ARG    25      26.880  85.220  64.260  1.00  0.00            
ATOM    405  O   ARG    25      27.670  84.550  64.930  1.00  0.00            
ATOM    406  N   ASP    26      26.980  86.520  64.200  1.00  0.00            
ATOM    407  H   ASP    26      26.220  86.970  63.690  1.00  0.00            
ATOM    408  CA  ASP    26      27.990  87.400  64.720  1.00  0.00            
ATOM    409  HA  ASP    26      28.730  86.820  65.270  1.00  0.00            
ATOM    410  CB  ASP    26      28.700  88.220  63.640  1.00  0.00            
ATOM    411  HB2 ASP    26      27.820  88.730  63.250  1.00  0.00            
ATOM    412  HB3 ASP    26      29.280  89.040  64.050  1.00  0.00            
ATOM    413  CG  ASP    26      29.320  87.450  62.480  1.00  0.00            
ATOM    414  OD1 ASP    26      29.670  86.240  62.660  1.00  0.00            
ATOM    415  OD2 ASP    26      29.620  88.030  61.430  1.00  0.00            
ATOM    416  C   ASP    26      27.340  88.350  65.720  1.00  0.00            
ATOM    417  O   ASP    26      26.340  89.020  65.430  1.00  0.00            
ATOM    418  N   PHE    27      27.980  88.440  66.910  1.00  0.00            
ATOM    419  H   PHE    27      28.770  87.830  67.070  1.00  0.00            
ATOM    420  CA  PHE    27      27.550  89.290  68.010  1.00  0.00            
ATOM    421  HA  PHE    27      26.780  89.990  67.690  1.00  0.00            
ATOM    422  CB  PHE    27      26.810  88.480  69.120  1.00  0.00            
ATOM    423  HB2 PHE    27      27.560  87.900  69.670  1.00  0.00            
ATOM    424  HB3 PHE    27      26.470  89.090  69.960  1.00  0.00            
ATOM    425  CG  PHE    27      25.730  87.620  68.590  1.00  0.00            
ATOM    426  CD1 PHE    27      26.030  86.330  68.080  1.00  0.00            
ATOM    427  HD1 PHE    27      27.060  86.030  67.960  1.00  0.00            
ATOM    428  CE1 PHE    27      25.000  85.370  67.860  1.00  0.00            
ATOM    429  HE1 PHE    27      25.220  84.390  67.440  1.00  0.00            
ATOM    430  CZ  PHE    27      23.650  85.830  67.990  1.00  0.00            
ATOM    431  HZ  PHE    27      22.840  85.210  67.620  1.00  0.00            
ATOM    432  CE2 PHE    27      23.340  87.180  68.370  1.00  0.00            
ATOM    433  HE2 PHE    27      22.300  87.380  68.550  1.00  0.00            
ATOM    434  CD2 PHE    27      24.410  88.030  68.800  1.00  0.00            
ATOM    435  HD2 PHE    27      24.220  89.040  69.150  1.00  0.00            
ATOM    436  C   PHE    27      28.720  90.070  68.570  1.00  0.00            
ATOM    437  O   PHE    27      29.890  89.640  68.560  1.00  0.00            
ATOM    438  N   VAL    28      28.460  91.260  69.090  1.00  0.00            
ATOM    439  H   VAL    28      27.510  91.590  69.050  1.00  0.00            
ATOM    440  CA  VAL    28      29.460  92.270  69.390  1.00  0.00            
ATOM    441  HA  VAL    28      30.400  91.820  69.060  1.00  0.00            
ATOM    442  CB  VAL    28      29.170  93.520  68.580  1.00  0.00            
ATOM    443  HB  VAL    28      28.140  93.830  68.690  1.00  0.00            
ATOM    444  CG1 VAL    28      30.070  94.700  68.960  1.00  0.00            
ATOM    445 1HG1 VAL    28      31.130  94.450  69.030  1.00  0.00            
ATOM    446 2HG1 VAL    28      30.050  95.570  68.310  1.00  0.00            
ATOM    447 3HG1 VAL    28      29.770  95.190  69.880  1.00  0.00            
ATOM    448  CG2 VAL    28      29.350  93.300  67.130  1.00  0.00            
ATOM    449 1HG2 VAL    28      29.210  94.240  66.610  1.00  0.00            
ATOM    450 2HG2 VAL    28      30.360  93.040  66.810  1.00  0.00            
ATOM    451 3HG2 VAL    28      28.630  92.570  66.750  1.00  0.00            
ATOM    452  C   VAL    28      29.620  92.570  70.890  1.00  0.00            
ATOM    453  O   VAL    28      28.630  92.870  71.560  1.00  0.00            
ATOM    454  N   ASP    29      30.900  92.550  71.330  1.00  0.00            
ATOM    455  H   ASP    29      31.510  92.510  70.520  1.00  0.00            
ATOM    456  CA  ASP    29      31.420  93.230  72.490  1.00  0.00            
ATOM    457  HA  ASP    29      30.680  93.350  73.270  1.00  0.00            
ATOM    458  CB  ASP    29      32.450  92.290  73.110  1.00  0.00            
ATOM    459  HB2 ASP    29      32.120  91.250  73.180  1.00  0.00            
ATOM    460  HB3 ASP    29      33.330  92.190  72.480  1.00  0.00            
ATOM    461  CG  ASP    29      33.020  92.730  74.430  1.00  0.00            
ATOM    462  OD1 ASP    29      33.440  91.770  75.110  1.00  0.00            
ATOM    463  OD2 ASP    29      32.910  93.890  74.950  1.00  0.00            
ATOM    464  C   ASP    29      31.960  94.660  72.160  1.00  0.00            
ATOM    465  O   ASP    29      32.550  94.880  71.080  1.00  0.00            
ATOM    466  N   HIE    30      31.780  95.660  73.010  1.00  0.00            
ATOM    467  H   HIE    30      31.390  95.430  73.920  1.00  0.00            
ATOM    468  CA  HIE    30      32.200  97.060  73.010  1.00  0.00            
ATOM    469  HA  HIE    30      33.220  97.170  72.650  1.00  0.00            
ATOM    470  CB  HIE    30      31.340  97.810  71.930  1.00  0.00            
ATOM    471  HB2 HIE    30      31.720  97.580  70.940  1.00  0.00            
ATOM    472  HB3 HIE    30      30.310  97.440  71.900  1.00  0.00            
ATOM    473  CG  HIE    30      31.090  99.290  72.120  1.00  0.00            
ATOM    474  ND1 HIE    30      31.930 100.370  71.700  1.00  0.00            
ATOM    475  CE1 HIE    30      31.220 101.530  71.960  1.00  0.00            
ATOM    476  HE1 HIE    30      31.470 102.550  71.720  1.00  0.00            
ATOM    477  NE2 HIE    30      30.120 101.170  72.610  1.00  0.00            
ATOM    478  HE2 HIE    30      29.320 101.770  72.750  1.00  0.00            
ATOM    479  CD2 HIE    30      30.050  99.830  72.800  1.00  0.00            
ATOM    480  HD2 HIE    30      29.190  99.310  73.200  1.00  0.00            
ATOM    481  C   HIE    30      32.060  97.760  74.350  1.00  0.00            
ATOM    482  O   HIE    30      31.400  97.190  75.200  1.00  0.00            
ATOM    483  N   ILE    31      32.790  98.860  74.580  1.00  0.00            
ATOM    484  H   ILE    31      33.260  99.220  73.760  1.00  0.00            
ATOM    485  CA  ILE    31      33.050  99.450  75.850  1.00  0.00            
ATOM    486  HA  ILE    31      33.670  98.750  76.420  1.00  0.00            
ATOM    487  CB  ILE    31      33.950 100.750  75.690  1.00  0.00            
ATOM    488  HB  ILE    31      33.350 101.550  75.270  1.00  0.00            
ATOM    489  CG2 ILE    31      34.630 101.180  77.010  1.00  0.00            
ATOM    490 1HG2 ILE    31      35.200 100.400  77.520  1.00  0.00            
ATOM    491 2HG2 ILE    31      35.140 102.120  76.810  1.00  0.00            
ATOM    492 3HG2 ILE    31      33.910 101.540  77.750  1.00  0.00            
ATOM    493  CG1 ILE    31      35.060 100.600  74.610  1.00  0.00            
ATOM    494 2HG1 ILE    31      35.740  99.780  74.850  1.00  0.00            
ATOM    495 3HG1 ILE    31      34.530 100.350  73.690  1.00  0.00            
ATOM    496  CD1 ILE    31      35.910 101.860  74.330  1.00  0.00            
ATOM    497 1HD1 ILE    31      36.550 101.750  73.460  1.00  0.00            
ATOM    498 2HD1 ILE    31      35.270 102.730  74.200  1.00  0.00            
ATOM    499 3HD1 ILE    31      36.540 102.060  75.200  1.00  0.00            
ATOM    500  C   ILE    31      31.770  99.800  76.630  1.00  0.00            
ATOM    501  O   ILE    31      31.630  99.520  77.880  1.00  0.00            
ATOM    502  N   ASP    32      30.800 100.470  76.000  1.00  0.00            
ATOM    503  H   ASP    32      30.990 100.700  75.030  1.00  0.00            
ATOM    504  CA  ASP    32      29.420 100.730  76.620  1.00  0.00            
ATOM    505  HA  ASP    32      29.560 100.680  77.700  1.00  0.00            
ATOM    506  CB  ASP    32      28.770 102.010  76.090  1.00  0.00            
ATOM    507  HB2 ASP    32      28.470 101.800  75.060  1.00  0.00            
ATOM    508  HB3 ASP    32      27.830 102.120  76.630  1.00  0.00            
ATOM    509  CG  ASP    32      29.540 103.270  76.220  1.00  0.00            
ATOM    510  OD1 ASP    32      28.960 104.240  76.840  1.00  0.00            
ATOM    511  OD2 ASP    32      30.710 103.400  75.810  1.00  0.00            
ATOM    512  C   ASP    32      28.390  99.620  76.570  1.00  0.00            
ATOM    513  O   ASP    32      27.380  99.790  77.290  1.00  0.00            
ATOM    514  N   LEU    33      28.610  98.550  75.870  1.00  0.00            
ATOM    515  H   LEU    33      29.450  98.270  75.380  1.00  0.00            
ATOM    516  CA  LEU    33      27.550  97.560  75.680  1.00  0.00            
ATOM    517  HA  LEU    33      27.070  97.300  76.630  1.00  0.00            
ATOM    518  CB  LEU    33      26.520  98.090  74.670  1.00  0.00            
ATOM    519  HB2 LEU    33      26.170  99.060  75.020  1.00  0.00            
ATOM    520  HB3 LEU    33      27.010  98.170  73.700  1.00  0.00            
ATOM    521  CG  LEU    33      25.250  97.210  74.710  1.00  0.00            
ATOM    522  HG  LEU    33      25.450  96.150  74.870  1.00  0.00            
ATOM    523  CD1 LEU    33      24.310  97.600  75.860  1.00  0.00            
ATOM    524 1HD1 LEU    33      23.520  96.850  75.950  1.00  0.00            
ATOM    525 2HD1 LEU    33      24.930  97.650  76.750  1.00  0.00            
ATOM    526 3HD1 LEU    33      23.950  98.610  75.660  1.00  0.00            
ATOM    527  CD2 LEU    33      24.400  97.290  73.490  1.00  0.00            
ATOM    528 1HD2 LEU    33      25.020  96.910  72.670  1.00  0.00            
ATOM    529 2HD2 LEU    33      23.520  96.640  73.550  1.00  0.00            
ATOM    530 3HD2 LEU    33      24.190  98.350  73.350  1.00  0.00            
ATOM    531  C   LEU    33      28.220  96.290  75.100  1.00  0.00            
ATOM    532  O   LEU    33      28.820  96.290  74.050  1.00  0.00            
ATOM    533  N   VAL    34      28.090  95.120  75.700  1.00  0.00            
ATOM    534  H   VAL    34      27.560  95.040  76.560  1.00  0.00            
ATOM    535  CA  VAL    34      28.160  93.800  75.050  1.00  0.00            
ATOM    536  HA  VAL    34      28.670  93.940  74.100  1.00  0.00            
ATOM    537  CB  VAL    34      28.920  92.730  75.960  1.00  0.00            
ATOM    538  HB  VAL    34      29.940  93.100  76.090  1.00  0.00            
ATOM    539  CG1 VAL    34      28.310  92.410  77.370  1.00  0.00            
ATOM    540 1HG1 VAL    34      28.170  93.350  77.910  1.00  0.00            
ATOM    541 2HG1 VAL    34      27.270  92.100  77.290  1.00  0.00            
ATOM    542 3HG1 VAL    34      29.000  91.840  77.990  1.00  0.00            
ATOM    543  CG2 VAL    34      29.080  91.470  75.160  1.00  0.00            
ATOM    544 1HG2 VAL    34      29.820  90.870  75.690  1.00  0.00            
ATOM    545 2HG2 VAL    34      28.140  90.930  75.020  1.00  0.00            
ATOM    546 3HG2 VAL    34      29.480  91.630  74.160  1.00  0.00            
ATOM    547  C   VAL    34      26.740  93.350  74.670  1.00  0.00            
ATOM    548  O   VAL    34      25.790  93.470  75.450  1.00  0.00            
ATOM    549  N   GLU    35      26.620  92.710  73.510  1.00  0.00            
ATOM    550  H   GLU    35      27.400  92.610  72.880  1.00  0.00            
ATOM    551  CA  GLU    35      25.330  92.400  72.860  1.00  0.00            
ATOM    552  HA  GLU    35      24.710  93.290  72.930  1.00  0.00            
ATOM    553  CB  GLU    35      25.680  92.200  71.390  1.00  0.00            
ATOM    554  HB2 GLU    35      26.310  93.050  71.120  1.00  0.00            
ATOM    555  HB3 GLU    35      26.350  91.350  71.280  1.00  0.00            
ATOM    556  CG  GLU    35      24.480  92.130  70.430  1.00  0.00            
ATOM    557  HG2 GLU    35      24.110  91.100  70.500  1.00  0.00            
ATOM    558  HG3 GLU    35      23.690  92.790  70.780  1.00  0.00            
ATOM    559  CD  GLU    35      24.850  92.450  68.980  1.00  0.00            
ATOM    560  OE1 GLU    35      23.960  93.000  68.340  1.00  0.00            
ATOM    561  OE2 GLU    35      25.990  92.180  68.520  1.00  0.00            
ATOM    562  C   GLU    35      24.650  91.110  73.400  1.00  0.00            
ATOM    563  O   GLU    35      25.340  90.130  73.590  1.00  0.00            
ATOM    564  N   PRO    36      23.350  91.000  73.650  1.00  0.00            
ATOM    565  CD  PRO    36      22.400  92.120  73.620  1.00  0.00            
ATOM    566  HD2 PRO    36      22.380  92.550  72.620  1.00  0.00            
ATOM    567  HD3 PRO    36      22.670  92.810  74.420  1.00  0.00            
ATOM    568  CG  PRO    36      21.020  91.500  73.860  1.00  0.00            
ATOM    569  HG2 PRO    36      20.650  91.330  72.840  1.00  0.00            
ATOM    570  HG3 PRO    36      20.330  92.120  74.440  1.00  0.00            
ATOM    571  CB  PRO    36      21.200  90.160  74.480  1.00  0.00            
ATOM    572  HB2 PRO    36      20.470  89.450  74.100  1.00  0.00            
ATOM    573  HB3 PRO    36      21.240  90.280  75.560  1.00  0.00            
ATOM    574  CA  PRO    36      22.630  89.770  74.020  1.00  0.00            
ATOM    575  HA  PRO    36      23.180  89.310  74.830  1.00  0.00            
ATOM    576  C   PRO    36      22.560  88.780  72.820  1.00  0.00            
ATOM    577  O   PRO    36      22.530  89.170  71.670  1.00  0.00            
ATOM    578  N   VAL    37      22.430  87.530  73.110  1.00  0.00            
ATOM    579  H   VAL    37      22.460  87.360  74.100  1.00  0.00            
ATOM    580  CA  VAL    37      22.100  86.450  72.160  1.00  0.00            
ATOM    581  HA  VAL    37      22.410  86.790  71.170  1.00  0.00            
ATOM    582  CB  VAL    37      22.740  85.120  72.530  1.00  0.00            
ATOM    583  HB  VAL    37      22.500  84.710  73.510  1.00  0.00            
ATOM    584  CG1 VAL    37      22.320  84.080  71.500  1.00  0.00            
ATOM    585 1HG1 VAL    37      22.760  83.130  71.810  1.00  0.00            
ATOM    586 2HG1 VAL    37      21.250  83.910  71.540  1.00  0.00            
ATOM    587 3HG1 VAL    37      22.750  84.300  70.520  1.00  0.00            
ATOM    588  CG2 VAL    37      24.250  85.280  72.450  1.00  0.00            
ATOM    589 1HG2 VAL    37      24.640  85.860  73.290  1.00  0.00            
ATOM    590 2HG2 VAL    37      24.720  84.330  72.720  1.00  0.00            
ATOM    591 3HG2 VAL    37      24.610  85.630  71.480  1.00  0.00            
ATOM    592  C   VAL    37      20.570  86.210  72.080  1.00  0.00            
ATOM    593  O   VAL    37      20.060  85.610  73.010  1.00  0.00            
ATOM    594  N   ASP    38      19.940  86.810  71.070  1.00  0.00            
ATOM    595  H   ASP    38      20.410  87.320  70.330  1.00  0.00            
ATOM    596  CA  ASP    38      18.480  86.710  70.830  1.00  0.00            
ATOM    597  HA  ASP    38      17.920  86.400  71.710  1.00  0.00            
ATOM    598  CB  ASP    38      17.800  88.060  70.440  1.00  0.00            
ATOM    599  HB2 ASP    38      16.730  87.900  70.370  1.00  0.00            
ATOM    600  HB3 ASP    38      17.940  88.770  71.250  1.00  0.00            
ATOM    601  CG  ASP    38      18.320  88.870  69.180  1.00  0.00            
ATOM    602  OD1 ASP    38      19.320  88.520  68.480  1.00  0.00            
ATOM    603  OD2 ASP    38      17.590  89.880  68.930  1.00  0.00            
ATOM    604  C   ASP    38      18.210  85.610  69.720  1.00  0.00            
ATOM    605  O   ASP    38      19.000  85.480  68.830  1.00  0.00            
ATOM    606  N   GLY    39      17.160  84.830  69.870  1.00  0.00            
ATOM    607  H   GLY    39      16.540  85.010  70.650  1.00  0.00            
ATOM    608  CA  GLY    39      16.780  83.700  69.040  1.00  0.00            
ATOM    609  HA2 GLY    39      16.830  84.010  67.990  1.00  0.00            
ATOM    610  HA3 GLY    39      17.440  82.870  69.280  1.00  0.00            
ATOM    611  C   GLY    39      15.340  83.250  69.170  1.00  0.00            
ATOM    612  O   GLY    39      14.540  83.760  69.970  1.00  0.00            
ATOM    613  N   VAL    40      14.950  82.130  68.460  1.00  0.00            
ATOM    614  H   VAL    40      15.660  81.710  67.890  1.00  0.00            
ATOM    615  CA  VAL    40      13.730  81.390  68.680  1.00  0.00            
ATOM    616  HA  VAL    40      13.210  81.530  69.630  1.00  0.00            
ATOM    617  CB  VAL    40      12.650  81.720  67.600  1.00  0.00            
ATOM    618  HB  VAL    40      13.060  81.820  66.600  1.00  0.00            
ATOM    619  CG1 VAL    40      11.520  80.720  67.630  1.00  0.00            
ATOM    620 1HG1 VAL    40      11.080  80.690  68.630  1.00  0.00            
ATOM    621 2HG1 VAL    40      10.630  81.130  67.150  1.00  0.00            
ATOM    622 3HG1 VAL    40      11.690  79.740  67.190  1.00  0.00            
ATOM    623  CG2 VAL    40      11.930  83.000  67.980  1.00  0.00            
ATOM    624 1HG2 VAL    40      11.450  82.860  68.950  1.00  0.00            
ATOM    625 2HG2 VAL    40      12.530  83.910  68.030  1.00  0.00            
ATOM    626 3HG2 VAL    40      11.160  83.260  67.250  1.00  0.00            
ATOM    627  C   VAL    40      14.060  79.870  68.600  1.00  0.00            
ATOM    628  O   VAL    40      14.880  79.400  67.840  1.00  0.00            
ATOM    629  N   VAL    41      13.320  79.120  69.420  1.00  0.00            
ATOM    630  H   VAL    41      12.670  79.550  70.060  1.00  0.00            
ATOM    631  CA  VAL    41      13.340  77.600  69.400  1.00  0.00            
ATOM    632  HA  VAL    41      14.130  77.340  68.700  1.00  0.00            
ATOM    633  CB  VAL    41      13.700  77.110  70.760  1.00  0.00            
ATOM    634  HB  VAL    41      14.610  77.640  71.050  1.00  0.00            
ATOM    635  CG1 VAL    41      12.660  77.270  71.940  1.00  0.00            
ATOM    636 1HG1 VAL    41      11.610  77.150  71.680  1.00  0.00            
ATOM    637 2HG1 VAL    41      12.900  76.630  72.780  1.00  0.00            
ATOM    638 3HG1 VAL    41      12.760  78.280  72.340  1.00  0.00            
ATOM    639  CG2 VAL    41      14.190  75.700  70.770  1.00  0.00            
ATOM    640 1HG2 VAL    41      13.360  75.070  71.070  1.00  0.00            
ATOM    641 2HG2 VAL    41      14.610  75.280  69.850  1.00  0.00            
ATOM    642 3HG2 VAL    41      15.010  75.600  71.490  1.00  0.00            
ATOM    643  C   VAL    41      12.030  76.990  68.990  1.00  0.00            
ATOM    644  O   VAL    41      10.990  77.570  69.170  1.00  0.00            
ATOM    645  N   LEU    42      12.050  75.820  68.290  1.00  0.00            
ATOM    646  H   LEU    42      12.900  75.320  68.110  1.00  0.00            
ATOM    647  CA  LEU    42      10.810  75.230  67.850  1.00  0.00            
ATOM    648  HA  LEU    42       9.910  75.650  68.310  1.00  0.00            
ATOM    649  CB  LEU    42      10.640  75.690  66.420  1.00  0.00            
ATOM    650  HB2 LEU    42      10.430  76.760  66.470  1.00  0.00            
ATOM    651  HB3 LEU    42      11.560  75.470  65.880  1.00  0.00            
ATOM    652  CG  LEU    42       9.500  75.040  65.660  1.00  0.00            
ATOM    653  HG  LEU    42       8.790  74.810  66.460  1.00  0.00            
ATOM    654  CD1 LEU    42       8.940  76.150  64.730  1.00  0.00            
ATOM    655 1HD1 LEU    42       8.570  75.830  63.760  1.00  0.00            
ATOM    656 2HD1 LEU    42       8.180  76.690  65.300  1.00  0.00            
ATOM    657 3HD1 LEU    42       9.680  76.900  64.450  1.00  0.00            
ATOM    658  CD2 LEU    42       9.910  73.840  64.810  1.00  0.00            
ATOM    659 1HD2 LEU    42      10.500  73.120  65.380  1.00  0.00            
ATOM    660 2HD2 LEU    42       9.000  73.340  64.460  1.00  0.00            
ATOM    661 3HD2 LEU    42      10.410  74.220  63.920  1.00  0.00            
ATOM    662  C   LEU    42      10.910  73.680  67.950  1.00  0.00            
ATOM    663  O   LEU    42      12.020  73.140  67.880  1.00  0.00            
ATOM    664  N   VAL    43       9.760  72.990  68.260  1.00  0.00            
ATOM    665  H   VAL    43       8.880  73.490  68.200  1.00  0.00            
ATOM    666  CA  VAL    43       9.600  71.540  68.670  1.00  0.00            
ATOM    667  HA  VAL    43      10.490  71.050  68.280  1.00  0.00            
ATOM    668  CB  VAL    43       9.620  71.390  70.190  1.00  0.00            
ATOM    669  HB  VAL    43      10.590  71.740  70.550  1.00  0.00            
ATOM    670  CG1 VAL    43       8.510  72.260  70.820  1.00  0.00            
ATOM    671 1HG1 VAL    43       8.390  71.940  71.850  1.00  0.00            
ATOM    672 2HG1 VAL    43       8.790  73.310  70.740  1.00  0.00            
ATOM    673 3HG1 VAL    43       7.500  72.090  70.430  1.00  0.00            
ATOM    674  CG2 VAL    43       9.590  69.940  70.720  1.00  0.00            
ATOM    675 1HG2 VAL    43      10.430  69.390  70.290  1.00  0.00            
ATOM    676 2HG2 VAL    43       9.670  69.900  71.810  1.00  0.00            
ATOM    677 3HG2 VAL    43       8.660  69.440  70.430  1.00  0.00            
ATOM    678  C   VAL    43       8.450  70.840  68.070  1.00  0.00            
ATOM    679  O   VAL    43       7.300  71.330  68.010  1.00  0.00            
ATOM    680  N   ASP    44       8.530  69.560  67.730  1.00  0.00            
ATOM    681  H   ASP    44       9.400  69.060  67.880  1.00  0.00            
ATOM    682  CA  ASP    44       7.330  68.710  67.280  1.00  0.00            
ATOM    683  HA  ASP    44       6.830  68.900  66.330  1.00  0.00            
ATOM    684  CB  ASP    44       7.950  67.280  67.160  1.00  0.00            
ATOM    685  HB2 ASP    44       8.730  67.190  66.410  1.00  0.00            
ATOM    686  HB3 ASP    44       8.420  67.050  68.120  1.00  0.00            
ATOM    687  CG  ASP    44       6.910  66.180  66.960  1.00  0.00            
ATOM    688  OD1 ASP    44       7.250  64.960  67.210  1.00  0.00            
ATOM    689  OD2 ASP    44       5.750  66.370  66.580  1.00  0.00            
ATOM    690  C   ASP    44       6.230  68.710  68.430  1.00  0.00            
ATOM    691  O   ASP    44       6.560  68.500  69.610  1.00  0.00            
ATOM    692  N   PRO    45       4.970  68.930  68.080  1.00  0.00            
ATOM    693  CD  PRO    45       4.350  69.380  66.810  1.00  0.00            
ATOM    694  HD2 PRO    45       4.090  68.480  66.260  1.00  0.00            
ATOM    695  HD3 PRO    45       4.930  70.090  66.230  1.00  0.00            
ATOM    696  CG  PRO    45       3.070  70.160  67.170  1.00  0.00            
ATOM    697  HG2 PRO    45       2.370  70.080  66.330  1.00  0.00            
ATOM    698  HG3 PRO    45       3.490  71.150  67.360  1.00  0.00            
ATOM    699  CB  PRO    45       2.620  69.490  68.440  1.00  0.00            
ATOM    700  HB2 PRO    45       1.950  68.640  68.260  1.00  0.00            
ATOM    701  HB3 PRO    45       2.150  70.230  69.090  1.00  0.00            
ATOM    702  CA  PRO    45       3.910  69.040  69.130  1.00  0.00            
ATOM    703  HA  PRO    45       4.320  69.750  69.850  1.00  0.00            
ATOM    704  C   PRO    45       3.740  67.740  70.020  1.00  0.00            
ATOM    705  O   PRO    45       3.370  67.800  71.200  1.00  0.00            
ATOM    706  N   GLU    46       3.980  66.600  69.410  1.00  0.00            
ATOM    707  H   GLU    46       4.340  66.620  68.460  1.00  0.00            
ATOM    708  CA  GLU    46       4.020  65.360  70.220  1.00  0.00            
ATOM    709  HA  GLU    46       3.160  65.390  70.890  1.00  0.00            
ATOM    710  CB  GLU    46       3.700  64.210  69.310  1.00  0.00            
ATOM    711  HB2 GLU    46       2.850  64.350  68.640  1.00  0.00            
ATOM    712  HB3 GLU    46       4.540  64.040  68.630  1.00  0.00            
ATOM    713  CG  GLU    46       3.450  62.850  70.080  1.00  0.00            
ATOM    714  HG2 GLU    46       3.180  62.100  69.340  1.00  0.00            
ATOM    715  HG3 GLU    46       4.370  62.560  70.580  1.00  0.00            
ATOM    716  CD  GLU    46       2.360  62.940  71.130  1.00  0.00            
ATOM    717  OE1 GLU    46       2.450  62.130  72.040  1.00  0.00            
ATOM    718  OE2 GLU    46       1.510  63.860  71.120  1.00  0.00            
ATOM    719  C   GLU    46       5.250  65.010  71.230  1.00  0.00            
ATOM    720  O   GLU    46       4.970  64.420  72.280  1.00  0.00            
ATOM    721  N   TYR    47       6.470  65.480  70.890  1.00  0.00            
ATOM    722  H   TYR    47       6.640  65.850  69.960  1.00  0.00            
ATOM    723  CA  TYR    47       7.600  65.290  71.740  1.00  0.00            
ATOM    724  HA  TYR    47       7.500  64.300  72.180  1.00  0.00            
ATOM    725  CB  TYR    47       8.900  65.440  70.950  1.00  0.00            
ATOM    726  HB2 TYR    47       8.650  65.070  69.950  1.00  0.00            
ATOM    727  HB3 TYR    47       9.190  66.480  70.780  1.00  0.00            
ATOM    728  CG  TYR    47       9.970  64.530  71.550  1.00  0.00            
ATOM    729  CD1 TYR    47       9.920  63.130  71.340  1.00  0.00            
ATOM    730  HD1 TYR    47       9.040  62.680  70.910  1.00  0.00            
ATOM    731  CE1 TYR    47      10.820  62.250  72.060  1.00  0.00            
ATOM    732  HE1 TYR    47      10.740  61.170  71.950  1.00  0.00            
ATOM    733  CZ  TYR    47      11.870  62.790  72.790  1.00  0.00            
ATOM    734  OH  TYR    47      12.820  61.990  73.310  1.00  0.00            
ATOM    735  HH  TYR    47      12.670  61.050  73.220  1.00  0.00            
ATOM    736  CE2 TYR    47      11.990  64.170  72.910  1.00  0.00            
ATOM    737  HE2 TYR    47      12.790  64.550  73.520  1.00  0.00            
ATOM    738  CD2 TYR    47      11.040  65.020  72.280  1.00  0.00            
ATOM    739  HD2 TYR    47      11.130  66.090  72.370  1.00  0.00            
ATOM    740  C   TYR    47       7.580  66.310  72.950  1.00  0.00            
ATOM    741  O   TYR    47       7.860  65.950  74.090  1.00  0.00            
ATOM    742  N   LEU    48       7.110  67.580  72.630  1.00  0.00            
ATOM    743  H   LEU    48       6.880  67.670  71.650  1.00  0.00            
ATOM    744  CA  LEU    48       6.860  68.590  73.600  1.00  0.00            
ATOM    745  HA  LEU    48       7.770  68.930  74.090  1.00  0.00            
ATOM    746  CB  LEU    48       6.250  69.820  72.950  1.00  0.00            
ATOM    747  HB2 LEU    48       7.050  70.120  72.270  1.00  0.00            
ATOM    748  HB3 LEU    48       5.410  69.550  72.320  1.00  0.00            
ATOM    749  CG  LEU    48       5.910  70.920  73.920  1.00  0.00            
ATOM    750  HG  LEU    48       4.960  70.650  74.390  1.00  0.00            
ATOM    751  CD1 LEU    48       6.990  71.280  74.990  1.00  0.00            
ATOM    752 1HD1 LEU    48       6.680  72.130  75.590  1.00  0.00            
ATOM    753 2HD1 LEU    48       7.140  70.420  75.650  1.00  0.00            
ATOM    754 3HD1 LEU    48       7.880  71.560  74.440  1.00  0.00            
ATOM    755  CD2 LEU    48       5.580  72.190  73.130  1.00  0.00            
ATOM    756 1HD2 LEU    48       4.940  72.030  72.260  1.00  0.00            
ATOM    757 2HD2 LEU    48       5.100  72.950  73.750  1.00  0.00            
ATOM    758 3HD2 LEU    48       6.530  72.620  72.780  1.00  0.00            
ATOM    759  C   LEU    48       5.910  68.050  74.720  1.00  0.00            
ATOM    760  O   LEU    48       6.080  68.320  75.910  1.00  0.00            
ATOM    761  N   LYS    49       4.920  67.280  74.330  1.00  0.00            
ATOM    762  H   LYS    49       4.840  67.040  73.350  1.00  0.00            
ATOM    763  CA  LYS    49       4.040  66.670  75.350  1.00  0.00            
ATOM    764  HA  LYS    49       3.640  67.510  75.910  1.00  0.00            
ATOM    765  CB  LYS    49       2.880  65.920  74.620  1.00  0.00            
ATOM    766  HB2 LYS    49       2.590  66.470  73.730  1.00  0.00            
ATOM    767  HB3 LYS    49       3.190  64.920  74.320  1.00  0.00            
ATOM    768  CG  LYS    49       1.680  65.550  75.500  1.00  0.00            
ATOM    769  HG2 LYS    49       1.920  64.760  76.210  1.00  0.00            
ATOM    770  HG3 LYS    49       1.360  66.450  76.020  1.00  0.00            
ATOM    771  CD  LYS    49       0.500  65.030  74.690  1.00  0.00            
ATOM    772  HD2 LYS    49      -0.380  65.050  75.330  1.00  0.00            
ATOM    773  HD3 LYS    49       0.450  65.710  73.830  1.00  0.00            
ATOM    774  CE  LYS    49       0.760  63.620  74.140  1.00  0.00            
ATOM    775  HE2 LYS    49       1.730  63.540  73.660  1.00  0.00            
ATOM    776  HE3 LYS    49       0.870  62.920  74.970  1.00  0.00            
ATOM    777  NZ  LYS    49      -0.390  63.260  73.260  1.00  0.00            
ATOM    778  HZ1 LYS    49      -0.670  64.020  72.660  1.00  0.00            
ATOM    779  HZ2 LYS    49      -0.150  62.440  72.720  1.00  0.00            
ATOM    780  HZ3 LYS    49      -1.120  62.950  73.880  1.00  0.00            
ATOM    781  C   LYS    49       4.710  65.660  76.340  1.00  0.00            
ATOM    782  O   LYS    49       4.440  65.660  77.540  1.00  0.00            
ATOM    783  N   GLU    50       5.590  64.850  75.810  1.00  0.00            
ATOM    784  H   GLU    50       5.770  64.840  74.810  1.00  0.00            
ATOM    785  CA  GLU    50       6.410  64.020  76.650  1.00  0.00            
ATOM    786  HA  GLU    50       5.830  63.760  77.540  1.00  0.00            
ATOM    787  CB  GLU    50       6.930  62.780  75.870  1.00  0.00            
ATOM    788  HB2 GLU    50       6.050  62.290  75.440  1.00  0.00            
ATOM    789  HB3 GLU    50       7.470  63.170  75.010  1.00  0.00            
ATOM    790  CG  GLU    50       7.690  61.630  76.620  1.00  0.00            
ATOM    791  HG2 GLU    50       7.750  60.850  75.860  1.00  0.00            
ATOM    792  HG3 GLU    50       8.730  61.920  76.800  1.00  0.00            
ATOM    793  CD  GLU    50       7.010  61.080  77.810  1.00  0.00            
ATOM    794  OE1 GLU    50       7.670  60.470  78.690  1.00  0.00            
ATOM    795  OE2 GLU    50       5.750  61.290  77.980  1.00  0.00            
ATOM    796  C   GLU    50       7.570  64.710  77.440  1.00  0.00            
ATOM    797  O   GLU    50       7.860  64.220  78.550  1.00  0.00            
ATOM    798  N   ARG    51       8.250  65.720  76.970  1.00  0.00            
ATOM    799  H   ARG    51       7.830  66.190  76.180  1.00  0.00            
ATOM    800  CA  ARG    51       9.480  66.380  77.370  1.00  0.00            
ATOM    801  HA  ARG    51       9.620  66.390  78.450  1.00  0.00            
ATOM    802  CB  ARG    51      10.680  65.640  76.780  1.00  0.00            
ATOM    803  HB2 ARG    51      10.500  65.570  75.700  1.00  0.00            
ATOM    804  HB3 ARG    51      11.560  66.220  77.060  1.00  0.00            
ATOM    805  CG  ARG    51      10.860  64.250  77.380  1.00  0.00            
ATOM    806  HG2 ARG    51      11.060  64.290  78.450  1.00  0.00            
ATOM    807  HG3 ARG    51       9.950  63.660  77.270  1.00  0.00            
ATOM    808  CD  ARG    51      12.060  63.490  76.690  1.00  0.00            
ATOM    809  HD2 ARG    51      11.690  63.230  75.690  1.00  0.00            
ATOM    810  HD3 ARG    51      12.950  64.110  76.580  1.00  0.00            
ATOM    811  NE  ARG    51      12.360  62.290  77.460  1.00  0.00            
ATOM    812  HE  ARG    51      11.950  62.340  78.380  1.00  0.00            
ATOM    813  CZ  ARG    51      13.180  61.330  77.050  1.00  0.00            
ATOM    814  NH1 ARG    51      13.810  61.250  75.950  1.00  0.00            
ATOM    815 1HH1 ARG    51      13.800  62.060  75.350  1.00  0.00            
ATOM    816 2HH1 ARG    51      14.210  60.370  75.650  1.00  0.00            
ATOM    817  NH2 ARG    51      13.370  60.340  77.850  1.00  0.00            
ATOM    818 1HH2 ARG    51      12.800  60.380  78.690  1.00  0.00            
ATOM    819 2HH2 ARG    51      13.800  59.490  77.520  1.00  0.00            
ATOM    820  C   ARG    51       9.440  67.860  76.910  1.00  0.00            
ATOM    821  O   ARG    51       9.490  68.200  75.730  1.00  0.00            
ATOM    822  N   ARG    52       9.330  68.740  77.880  1.00  0.00            
ATOM    823  H   ARG    52       9.260  68.380  78.830  1.00  0.00            
ATOM    824  CA  ARG    52       9.510  70.210  77.650  1.00  0.00            
ATOM    825  HA  ARG    52       8.590  70.450  77.140  1.00  0.00            
ATOM    826  CB  ARG    52       9.590  70.920  79.000  1.00  0.00            
ATOM    827  HB2 ARG    52      10.390  70.520  79.620  1.00  0.00            
ATOM    828  HB3 ARG    52       9.990  71.930  78.840  1.00  0.00            
ATOM    829  CG  ARG    52       8.240  70.990  79.710  1.00  0.00            
ATOM    830  HG2 ARG    52       7.610  71.720  79.210  1.00  0.00            
ATOM    831  HG3 ARG    52       7.840  70.020  79.400  1.00  0.00            
ATOM    832  CD  ARG    52       8.330  71.230  81.200  1.00  0.00            
ATOM    833  HD2 ARG    52       8.850  70.400  81.680  1.00  0.00            
ATOM    834  HD3 ARG    52       8.960  72.060  81.520  1.00  0.00            
ATOM    835  NE  ARG    52       7.110  71.280  81.840  1.00  0.00            
ATOM    836  HE  ARG    52       6.560  70.440  82.000  1.00  0.00            
ATOM    837  CZ  ARG    52       6.420  72.400  81.970  1.00  0.00            
ATOM    838  NH1 ARG    52       6.910  73.590  81.930  1.00  0.00            
ATOM    839 1HH1 ARG    52       7.900  73.770  81.920  1.00  0.00            
ATOM    840 2HH1 ARG    52       6.280  74.370  82.070  1.00  0.00            
ATOM    841  NH2 ARG    52       5.210  72.380  82.320  1.00  0.00            
ATOM    842 1HH2 ARG    52       4.700  71.550  82.560  1.00  0.00            
ATOM    843 2HH2 ARG    52       4.780  73.280  82.530  1.00  0.00            
ATOM    844  C   ARG    52      10.780  70.490  76.770  1.00  0.00            
ATOM    845  O   ARG    52      11.780  69.780  77.000  1.00  0.00            
ATOM    846  N   VAL    53      10.680  71.510  75.940  1.00  0.00            
ATOM    847  H   VAL    53       9.770  71.950  75.990  1.00  0.00            
ATOM    848  CA  VAL    53      11.850  72.160  75.310  1.00  0.00            
ATOM    849  HA  VAL    53      12.680  71.460  75.250  1.00  0.00            
ATOM    850  CB  VAL    53      11.530  72.530  73.840  1.00  0.00            
ATOM    851  HB  VAL    53      10.720  71.930  73.450  1.00  0.00            
ATOM    852  CG1 VAL    53      10.910  73.930  73.770  1.00  0.00            
ATOM    853 1HG1 VAL    53      10.290  74.170  74.630  1.00  0.00            
ATOM    854 2HG1 VAL    53      11.740  74.640  73.820  1.00  0.00            
ATOM    855 3HG1 VAL    53      10.400  73.990  72.810  1.00  0.00            
ATOM    856  CG2 VAL    53      12.860  72.480  73.000  1.00  0.00            
ATOM    857 1HG2 VAL    53      12.640  72.800  71.980  1.00  0.00            
ATOM    858 2HG2 VAL    53      13.490  73.320  73.290  1.00  0.00            
ATOM    859 3HG2 VAL    53      13.370  71.520  73.070  1.00  0.00            
ATOM    860  C   VAL    53      12.560  73.270  76.110  1.00  0.00            
ATOM    861  O   VAL    53      12.020  74.100  76.850  1.00  0.00            
ATOM    862  N   TYR    54      13.890  73.140  76.080  1.00  0.00            
ATOM    863  H   TYR    54      14.310  72.360  75.590  1.00  0.00            
ATOM    864  CA  TYR    54      14.840  73.980  76.800  1.00  0.00            
ATOM    865  HA  TYR    54      14.420  74.670  77.530  1.00  0.00            
ATOM    866  CB  TYR    54      15.700  73.110  77.750  1.00  0.00            
ATOM    867  HB2 TYR    54      16.060  72.280  77.140  1.00  0.00            
ATOM    868  HB3 TYR    54      16.520  73.700  78.170  1.00  0.00            
ATOM    869  CG  TYR    54      14.900  72.560  78.890  1.00  0.00            
ATOM    870  CD1 TYR    54      15.080  73.180  80.150  1.00  0.00            
ATOM    871  HD1 TYR    54      15.810  73.960  80.300  1.00  0.00            
ATOM    872  CE1 TYR    54      14.210  72.840  81.240  1.00  0.00            
ATOM    873  HE1 TYR    54      14.440  73.190  82.240  1.00  0.00            
ATOM    874  CZ  TYR    54      13.450  71.660  81.120  1.00  0.00            
ATOM    875  OH  TYR    54      12.800  71.260  82.210  1.00  0.00            
ATOM    876  HH  TYR    54      12.390  70.410  82.030  1.00  0.00            
ATOM    877  CE2 TYR    54      13.340  70.980  79.860  1.00  0.00            
ATOM    878  HE2 TYR    54      12.730  70.100  79.770  1.00  0.00            
ATOM    879  CD2 TYR    54      14.030  71.490  78.760  1.00  0.00            
ATOM    880  HD2 TYR    54      13.960  70.960  77.820  1.00  0.00            
ATOM    881  C   TYR    54      15.840  74.680  75.870  1.00  0.00            
ATOM    882  O   TYR    54      16.240  74.090  74.890  1.00  0.00            
ATOM    883  N   VAL    55      16.420  75.790  76.310  1.00  0.00            
ATOM    884  H   VAL    55      15.890  76.250  77.040  1.00  0.00            
ATOM    885  CA  VAL    55      17.570  76.420  75.740  1.00  0.00            
ATOM    886  HA  VAL    55      18.180  75.670  75.240  1.00  0.00            
ATOM    887  CB  VAL    55      17.040  77.340  74.670  1.00  0.00            
ATOM    888  HB  VAL    55      16.350  76.800  74.020  1.00  0.00            
ATOM    889  CG1 VAL    55      16.300  78.620  75.090  1.00  0.00            
ATOM    890 1HG1 VAL    55      15.650  78.390  75.930  1.00  0.00            
ATOM    891 2HG1 VAL    55      16.960  79.460  75.310  1.00  0.00            
ATOM    892 3HG1 VAL    55      15.580  78.920  74.330  1.00  0.00            
ATOM    893  CG2 VAL    55      18.200  77.800  73.780  1.00  0.00            
ATOM    894 1HG2 VAL    55      18.760  77.020  73.270  1.00  0.00            
ATOM    895 2HG2 VAL    55      17.780  78.340  72.930  1.00  0.00            
ATOM    896 3HG2 VAL    55      18.960  78.500  74.150  1.00  0.00            
ATOM    897  C   VAL    55      18.400  77.150  76.770  1.00  0.00            
ATOM    898  O   VAL    55      17.920  77.650  77.740  1.00  0.00            
ATOM    899  N   THR    56      19.700  77.100  76.630  1.00  0.00            
ATOM    900  H   THR    56      19.990  76.510  75.870  1.00  0.00            
ATOM    901  CA  THR    56      20.700  77.890  77.310  1.00  0.00            
ATOM    902  HA  THR    56      20.190  78.820  77.600  1.00  0.00            
ATOM    903  CB  THR    56      21.210  77.300  78.630  1.00  0.00            
ATOM    904  HB  THR    56      20.360  77.000  79.240  1.00  0.00            
ATOM    905  CG2 THR    56      22.050  76.020  78.570  1.00  0.00            
ATOM    906 1HG2 THR    56      22.020  75.420  79.480  1.00  0.00            
ATOM    907 2HG2 THR    56      21.740  75.400  77.740  1.00  0.00            
ATOM    908 3HG2 THR    56      23.100  76.280  78.430  1.00  0.00            
ATOM    909  OG1 THR    56      21.980  78.250  79.320  1.00  0.00            
ATOM    910  HG1 THR    56      21.950  78.060  80.260  1.00  0.00            
ATOM    911  C   THR    56      21.910  78.300  76.430  1.00  0.00            
ATOM    912  O   THR    56      22.210  77.670  75.460  1.00  0.00            
ATOM    913  N   LEU    57      22.730  79.260  76.890  1.00  0.00            
ATOM    914  H   LEU    57      22.430  79.680  77.760  1.00  0.00            
ATOM    915  CA  LEU    57      24.000  79.680  76.420  1.00  0.00            
ATOM    916  HA  LEU    57      24.070  79.290  75.400  1.00  0.00            
ATOM    917  CB  LEU    57      23.920  81.230  76.350  1.00  0.00            
ATOM    918  HB2 LEU    57      23.050  81.410  75.730  1.00  0.00            
ATOM    919  HB3 LEU    57      23.590  81.630  77.310  1.00  0.00            
ATOM    920  CG  LEU    57      25.170  82.020  75.730  1.00  0.00            
ATOM    921  HG  LEU    57      26.120  81.610  76.090  1.00  0.00            
ATOM    922  CD1 LEU    57      25.180  81.900  74.190  1.00  0.00            
ATOM    923 1HD1 LEU    57      25.160  80.850  73.910  1.00  0.00            
ATOM    924 2HD1 LEU    57      24.290  82.450  73.860  1.00  0.00            
ATOM    925 3HD1 LEU    57      26.110  82.390  73.910  1.00  0.00            
ATOM    926  CD2 LEU    57      25.120  83.490  76.050  1.00  0.00            
ATOM    927 1HD2 LEU    57      24.380  84.010  75.440  1.00  0.00            
ATOM    928 2HD2 LEU    57      24.980  83.630  77.120  1.00  0.00            
ATOM    929 3HD2 LEU    57      26.120  83.870  75.820  1.00  0.00            
ATOM    930  C   LEU    57      25.170  79.200  77.300  1.00  0.00            
ATOM    931  O   LEU    57      25.160  79.220  78.510  1.00  0.00            
ATOM    932  N   THR    58      26.220  78.750  76.650  1.00  0.00            
ATOM    933  H   THR    58      26.060  78.720  75.660  1.00  0.00            
ATOM    934  CA  THR    58      27.480  78.280  77.240  1.00  0.00            
ATOM    935  HA  THR    58      27.560  78.540  78.290  1.00  0.00            
ATOM    936  CB  THR    58      27.470  76.780  77.130  1.00  0.00            
ATOM    937  HB  THR    58      28.410  76.420  77.540  1.00  0.00            
ATOM    938  CG2 THR    58      26.270  76.240  77.880  1.00  0.00            
ATOM    939 1HG2 THR    58      26.150  76.870  78.760  1.00  0.00            
ATOM    940 2HG2 THR    58      25.380  76.250  77.260  1.00  0.00            
ATOM    941 3HG2 THR    58      26.440  75.180  78.040  1.00  0.00            
ATOM    942  OG1 THR    58      27.370  76.480  75.730  1.00  0.00            
ATOM    943  HG1 THR    58      26.900  77.130  75.200  1.00  0.00            
ATOM    944  C   THR    58      28.730  78.920  76.590  1.00  0.00            
ATOM    945  O   THR    58      28.690  79.410  75.430  1.00  0.00            
ATOM    946  N   CYS    59      29.840  78.900  77.300  1.00  0.00            
ATOM    947  H   CYS    59      29.820  78.640  78.270  1.00  0.00            
ATOM    948  CA  CYS    59      31.080  79.470  76.900  1.00  0.00            
ATOM    949  HA  CYS    59      31.120  79.440  75.810  1.00  0.00            
ATOM    950  CB  CYS    59      31.130  80.940  77.420  1.00  0.00            
ATOM    951  HB2 CYS    59      30.230  81.490  77.160  1.00  0.00            
ATOM    952  HB3 CYS    59      31.220  80.920  78.510  1.00  0.00            
ATOM    953  SG  CYS    59      32.560  81.730  76.650  1.00  0.00            
ATOM    954  HG  CYS    59      31.820  82.320  75.700  1.00  0.00            
ATOM    955  C   CYS    59      32.190  78.610  77.560  1.00  0.00            
ATOM    956  O   CYS    59      32.170  78.420  78.760  1.00  0.00            
ATOM    957  N   ALA    60      33.240  78.190  76.750  1.00  0.00            
ATOM    958  H   ALA    60      33.300  78.390  75.770  1.00  0.00            
ATOM    959  CA  ALA    60      34.270  77.230  77.140  1.00  0.00            
ATOM    960  HA  ALA    60      34.350  77.170  78.230  1.00  0.00            
ATOM    961  CB  ALA    60      33.550  75.860  76.910  1.00  0.00            
ATOM    962  HB1 ALA    60      34.390  75.160  76.930  1.00  0.00            
ATOM    963  HB2 ALA    60      32.820  75.690  77.700  1.00  0.00            
ATOM    964  HB3 ALA    60      33.090  75.740  75.930  1.00  0.00            
ATOM    965  C   ALA    60      35.580  77.430  76.470  1.00  0.00            
ATOM    966  O   ALA    60      35.630  77.390  75.220  1.00  0.00            
ATOM    967  N   PHE    61      36.710  77.500  77.230  1.00  0.00            
ATOM    968  H   PHE    61      36.590  77.440  78.230  1.00  0.00            
ATOM    969  CA  PHE    61      38.060  77.220  76.780  1.00  0.00            
ATOM    970  HA  PHE    61      38.350  77.770  75.880  1.00  0.00            
ATOM    971  CB  PHE    61      39.060  77.580  77.910  1.00  0.00            
ATOM    972  HB2 PHE    61      38.980  78.650  78.080  1.00  0.00            
ATOM    973  HB3 PHE    61      38.700  77.000  78.760  1.00  0.00            
ATOM    974  CG  PHE    61      40.510  77.220  77.770  1.00  0.00            
ATOM    975  CD1 PHE    61      41.340  78.000  76.950  1.00  0.00            
ATOM    976  HD1 PHE    61      40.980  78.870  76.420  1.00  0.00            
ATOM    977  CE1 PHE    61      42.670  77.610  76.760  1.00  0.00            
ATOM    978  HE1 PHE    61      43.330  78.110  76.070  1.00  0.00            
ATOM    979  CZ  PHE    61      43.140  76.380  77.370  1.00  0.00            
ATOM    980  HZ  PHE    61      44.170  76.120  77.140  1.00  0.00            
ATOM    981  CE2 PHE    61      42.280  75.550  78.120  1.00  0.00            
ATOM    982  HE2 PHE    61      42.580  74.660  78.650  1.00  0.00            
ATOM    983  CD2 PHE    61      40.950  75.980  78.340  1.00  0.00            
ATOM    984  HD2 PHE    61      40.290  75.320  78.870  1.00  0.00            
ATOM    985  C   PHE    61      38.250  75.720  76.440  1.00  0.00            
ATOM    986  O   PHE    61      37.590  74.850  76.980  1.00  0.00            
ATOM    987  N   ARG    62      39.020  75.460  75.370  1.00  0.00            
ATOM    988  H   ARG    62      39.450  76.150  74.770  1.00  0.00            
ATOM    989  CA  ARG    62      39.240  74.050  74.880  1.00  0.00            
ATOM    990  HA  ARG    62      39.350  73.470  75.790  1.00  0.00            
ATOM    991  CB  ARG    62      38.100  73.560  73.910  1.00  0.00            
ATOM    992  HB2 ARG    62      38.290  72.550  73.570  1.00  0.00            
ATOM    993  HB3 ARG    62      37.180  73.370  74.460  1.00  0.00            
ATOM    994  CG  ARG    62      37.840  74.460  72.740  1.00  0.00            
ATOM    995  HG2 ARG    62      36.850  74.160  72.410  1.00  0.00            
ATOM    996  HG3 ARG    62      37.740  75.440  73.200  1.00  0.00            
ATOM    997  CD  ARG    62      38.650  74.310  71.490  1.00  0.00            
ATOM    998  HD2 ARG    62      39.710  74.510  71.620  1.00  0.00            
ATOM    999  HD3 ARG    62      38.640  73.320  71.040  1.00  0.00            
ATOM   1000  NE  ARG    62      38.200  75.310  70.540  1.00  0.00            
ATOM   1001  HE  ARG    62      37.340  75.750  70.820  1.00  0.00            
ATOM   1002  CZ  ARG    62      38.770  75.650  69.380  1.00  0.00            
ATOM   1003  NH1 ARG    62      39.890  75.100  68.900  1.00  0.00            
ATOM   1004 1HH1 ARG    62      40.260  74.370  69.490  1.00  0.00            
ATOM   1005 2HH1 ARG    62      40.220  75.120  67.950  1.00  0.00            
ATOM   1006  NH2 ARG    62      38.180  76.520  68.660  1.00  0.00            
ATOM   1007 1HH2 ARG    62      37.350  76.940  69.050  1.00  0.00            
ATOM   1008 2HH2 ARG    62      38.510  76.570  67.710  1.00  0.00            
ATOM   1009  C   ARG    62      40.610  73.920  74.250  1.00  0.00            
ATOM   1010  O   ARG    62      41.250  74.800  73.660  1.00  0.00            
ATOM   1011  N   TYR    63      41.120  72.690  74.300  1.00  0.00            
ATOM   1012  H   TYR    63      40.500  72.090  74.820  1.00  0.00            
ATOM   1013  CA  TYR    63      42.350  72.200  73.780  1.00  0.00            
ATOM   1014  HA  TYR    63      42.650  72.760  72.900  1.00  0.00            
ATOM   1015  CB  TYR    63      43.460  72.400  74.860  1.00  0.00            
ATOM   1016  HB2 TYR    63      43.870  73.410  74.790  1.00  0.00            
ATOM   1017  HB3 TYR    63      43.020  72.160  75.830  1.00  0.00            
ATOM   1018  CG  TYR    63      44.660  71.530  74.590  1.00  0.00            
ATOM   1019  CD1 TYR    63      45.650  72.120  73.820  1.00  0.00            
ATOM   1020  HD1 TYR    63      45.560  73.110  73.400  1.00  0.00            
ATOM   1021  CE1 TYR    63      46.730  71.370  73.410  1.00  0.00            
ATOM   1022  HE1 TYR    63      47.470  71.770  72.730  1.00  0.00            
ATOM   1023  CZ  TYR    63      46.940  70.060  73.830  1.00  0.00            
ATOM   1024  OH  TYR    63      48.000  69.460  73.300  1.00  0.00            
ATOM   1025  HH  TYR    63      48.020  68.590  73.710  1.00  0.00            
ATOM   1026  CE2 TYR    63      45.950  69.460  74.620  1.00  0.00            
ATOM   1027  HE2 TYR    63      46.090  68.430  74.940  1.00  0.00            
ATOM   1028  CD2 TYR    63      44.820  70.240  75.030  1.00  0.00            
ATOM   1029  HD2 TYR    63      44.000  69.810  75.590  1.00  0.00            
ATOM   1030  C   TYR    63      42.130  70.770  73.360  1.00  0.00            
ATOM   1031  O   TYR    63      41.500  69.940  74.090  1.00  0.00            
ATOM   1032  N   GLY    64      42.580  70.460  72.120  1.00  0.00            
ATOM   1033  H   GLY    64      43.110  71.170  71.650  1.00  0.00            
ATOM   1034  CA  GLY    64      42.360  69.230  71.350  1.00  0.00            
ATOM   1035  HA2 GLY    64      43.250  68.610  71.210  1.00  0.00            
ATOM   1036  HA3 GLY    64      41.530  68.610  71.690  1.00  0.00            
ATOM   1037  C   GLY    64      42.020  69.660  69.940  1.00  0.00            
ATOM   1038  O   GLY    64      42.410  70.730  69.440  1.00  0.00            
ATOM   1039  N   ARG    65      41.220  68.730  69.290  1.00  0.00            
ATOM   1040  H   ARG    65      40.940  67.890  69.770  1.00  0.00            
ATOM   1041  CA  ARG    65      40.500  69.090  67.990  1.00  0.00            
ATOM   1042  HA  ARG    65      41.260  69.440  67.290  1.00  0.00            
ATOM   1043  CB  ARG    65      39.710  67.890  67.500  1.00  0.00            
ATOM   1044  HB2 ARG    65      39.070  67.520  68.300  1.00  0.00            
ATOM   1045  HB3 ARG    65      39.090  68.250  66.680  1.00  0.00            
ATOM   1046  CG  ARG    65      40.600  66.730  66.990  1.00  0.00            
ATOM   1047  HG2 ARG    65      41.360  66.370  67.680  1.00  0.00            
ATOM   1048  HG3 ARG    65      39.980  65.870  66.740  1.00  0.00            
ATOM   1049  CD  ARG    65      41.290  67.200  65.690  1.00  0.00            
ATOM   1050  HD2 ARG    65      41.900  68.050  65.980  1.00  0.00            
ATOM   1051  HD3 ARG    65      41.920  66.390  65.340  1.00  0.00            
ATOM   1052  NE  ARG    65      40.310  67.530  64.610  1.00  0.00            
ATOM   1053  HE  ARG    65      39.890  68.450  64.520  1.00  0.00            
ATOM   1054  CZ  ARG    65      39.840  66.750  63.630  1.00  0.00            
ATOM   1055  NH1 ARG    65      39.970  65.480  63.690  1.00  0.00            
ATOM   1056 1HH1 ARG    65      40.380  65.120  64.540  1.00  0.00            
ATOM   1057 2HH1 ARG    65      39.750  64.930  62.870  1.00  0.00            
ATOM   1058  NH2 ARG    65      39.210  67.280  62.630  1.00  0.00            
ATOM   1059 1HH2 ARG    65      38.860  68.230  62.600  1.00  0.00            
ATOM   1060 2HH2 ARG    65      38.870  66.510  62.080  1.00  0.00            
ATOM   1061  C   ARG    65      39.530  70.260  68.280  1.00  0.00            
ATOM   1062  O   ARG    65      39.240  70.680  69.360  1.00  0.00            
ATOM   1063  N   GLU    66      39.220  70.980  67.160  1.00  0.00            
ATOM   1064  H   GLU    66      39.450  70.520  66.290  1.00  0.00            
ATOM   1065  CA  GLU    66      38.600  72.300  67.010  1.00  0.00            
ATOM   1066  HA  GLU    66      39.240  73.080  67.400  1.00  0.00            
ATOM   1067  CB  GLU    66      38.560  72.600  65.470  1.00  0.00            
ATOM   1068  HB2 GLU    66      38.100  73.570  65.270  1.00  0.00            
ATOM   1069  HB3 GLU    66      39.590  72.650  65.140  1.00  0.00            
ATOM   1070  CG  GLU    66      37.810  71.530  64.600  1.00  0.00            
ATOM   1071  HG2 GLU    66      37.000  71.080  65.170  1.00  0.00            
ATOM   1072  HG3 GLU    66      37.300  72.030  63.780  1.00  0.00            
ATOM   1073  CD  GLU    66      38.690  70.480  63.910  1.00  0.00            
ATOM   1074  OE1 GLU    66      38.320  69.900  62.850  1.00  0.00            
ATOM   1075  OE2 GLU    66      39.740  70.130  64.520  1.00  0.00            
ATOM   1076  C   GLU    66      37.220  72.430  67.690  1.00  0.00            
ATOM   1077  O   GLU    66      36.770  73.550  67.920  1.00  0.00            
ATOM   1078  N   ASP    67      36.470  71.350  67.780  1.00  0.00            
ATOM   1079  H   ASP    67      36.930  70.530  67.420  1.00  0.00            
ATOM   1080  CA  ASP    67      35.020  71.230  68.010  1.00  0.00            
ATOM   1081  HA  ASP    67      34.620  72.080  68.560  1.00  0.00            
ATOM   1082  CB  ASP    67      34.310  71.370  66.640  1.00  0.00            
ATOM   1083  HB2 ASP    67      34.850  72.210  66.190  1.00  0.00            
ATOM   1084  HB3 ASP    67      34.400  70.480  66.020  1.00  0.00            
ATOM   1085  CG  ASP    67      32.730  71.650  66.730  1.00  0.00            
ATOM   1086  OD1 ASP    67      32.310  72.230  65.710  1.00  0.00            
ATOM   1087  OD2 ASP    67      31.960  71.000  67.540  1.00  0.00            
ATOM   1088  C   ASP    67      34.680  69.880  68.710  1.00  0.00            
ATOM   1089  O   ASP    67      35.350  68.870  68.680  1.00  0.00            
ATOM   1090  N   LEU    68      33.620  69.940  69.570  1.00  0.00            
ATOM   1091  H   LEU    68      32.990  70.730  69.560  1.00  0.00            
ATOM   1092  CA  LEU    68      32.980  68.640  70.000  1.00  0.00            
ATOM   1093  HA  LEU    68      33.620  68.080  70.690  1.00  0.00            
ATOM   1094  CB  LEU    68      31.680  69.050  70.770  1.00  0.00            
ATOM   1095  HB2 LEU    68      31.950  69.700  71.590  1.00  0.00            
ATOM   1096  HB3 LEU    68      31.020  69.540  70.050  1.00  0.00            
ATOM   1097  CG  LEU    68      30.840  67.830  71.280  1.00  0.00            
ATOM   1098  HG  LEU    68      30.730  67.030  70.550  1.00  0.00            
ATOM   1099  CD1 LEU    68      31.430  67.290  72.580  1.00  0.00            
ATOM   1100 1HD1 LEU    68      32.310  66.720  72.270  1.00  0.00            
ATOM   1101 2HD1 LEU    68      31.720  68.080  73.280  1.00  0.00            
ATOM   1102 3HD1 LEU    68      30.800  66.530  73.050  1.00  0.00            
ATOM   1103  CD2 LEU    68      29.330  68.180  71.630  1.00  0.00            
ATOM   1104 1HD2 LEU    68      28.820  68.520  70.740  1.00  0.00            
ATOM   1105 2HD2 LEU    68      28.870  67.270  72.020  1.00  0.00            
ATOM   1106 3HD2 LEU    68      29.420  68.970  72.380  1.00  0.00            
ATOM   1107  C   LEU    68      32.550  67.720  68.840  1.00  0.00            
ATOM   1108  O   LEU    68      32.470  66.510  68.920  1.00  0.00            
ATOM   1109  N   ASP    69      32.300  68.270  67.680  1.00  0.00            
ATOM   1110  H   ASP    69      32.160  69.250  67.840  1.00  0.00            
ATOM   1111  CA  ASP    69      31.740  67.550  66.560  1.00  0.00            
ATOM   1112  HA  ASP    69      30.870  67.070  67.010  1.00  0.00            
ATOM   1113  CB  ASP    69      31.430  68.630  65.530  1.00  0.00            
ATOM   1114  HB2 ASP    69      30.940  69.490  65.970  1.00  0.00            
ATOM   1115  HB3 ASP    69      32.360  69.030  65.130  1.00  0.00            
ATOM   1116  CG  ASP    69      30.470  68.150  64.390  1.00  0.00            
ATOM   1117  OD1 ASP    69      29.590  67.260  64.660  1.00  0.00            
ATOM   1118  OD2 ASP    69      30.630  68.640  63.260  1.00  0.00            
ATOM   1119  C   ASP    69      32.660  66.490  65.900  1.00  0.00            
ATOM   1120  O   ASP    69      32.240  65.660  65.040  1.00  0.00            
ATOM   1121  N   VAL    70      33.930  66.540  66.270  1.00  0.00            
ATOM   1122  H   VAL    70      34.210  67.270  66.920  1.00  0.00            
ATOM   1123  CA  VAL    70      35.020  65.820  65.520  1.00  0.00            
ATOM   1124  HA  VAL    70      34.500  65.130  64.850  1.00  0.00            
ATOM   1125  CB  VAL    70      35.910  66.750  64.640  1.00  0.00            
ATOM   1126  HB  VAL    70      36.760  66.190  64.260  1.00  0.00            
ATOM   1127  CG1 VAL    70      35.170  67.490  63.550  1.00  0.00            
ATOM   1128 1HG1 VAL    70      34.270  67.950  63.960  1.00  0.00            
ATOM   1129 2HG1 VAL    70      35.800  68.200  63.020  1.00  0.00            
ATOM   1130 3HG1 VAL    70      34.980  66.720  62.800  1.00  0.00            
ATOM   1131  CG2 VAL    70      36.610  67.870  65.520  1.00  0.00            
ATOM   1132 1HG2 VAL    70      37.200  68.470  64.830  1.00  0.00            
ATOM   1133 2HG2 VAL    70      35.930  68.570  66.000  1.00  0.00            
ATOM   1134 3HG2 VAL    70      37.250  67.510  66.330  1.00  0.00            
ATOM   1135  C   VAL    70      35.840  65.040  66.520  1.00  0.00            
ATOM   1136  O   VAL    70      36.980  64.640  66.350  1.00  0.00            
ATOM   1137  N2  6FC    71      35.220  64.770  67.660  1.00  0.00            
ATOM   1138  H6  6FC    71      34.220  64.950  67.710  1.00  0.00            
ATOM   1139  C1  6FC    71      35.640  63.710  68.660  1.00  0.00            
ATOM   1140  C2  6FC    71      34.390  63.490  69.460  1.00  0.00            
ATOM   1141  S1  6FC    71      33.000  62.950  68.390  1.00  0.00            
ATOM   1142  C3  6FC    71      31.520  63.330  69.380  1.00  0.00            
ATOM   1143  C4  6FC    71      31.550  63.070  70.710  1.00  0.00            
ATOM   1144  C6  6FC    71      30.540  63.490  71.550  1.00  0.00            
ATOM   1145  N1  6FC    71      29.450  64.070  71.050  1.00  0.00            
ATOM   1146  C7  6FC    71      29.410  64.380  69.760  1.00  0.00            
ATOM   1147  C5  6FC    71      30.480  64.170  68.900  1.00  0.00            
ATOM   1148  H5  6FC    71      30.540  64.400  67.850  1.00  0.00            
ATOM   1149  C8  6FC    71      28.140  65.090  69.190  1.00  0.00            
ATOM   1150  F1  6FC    71      28.500  66.160  68.410  1.00  0.00            
ATOM   1151  F2  6FC    71      27.210  65.520  70.130  1.00  0.00            
ATOM   1152  F3  6FC    71      27.500  64.260  68.340  1.00  0.00            
ATOM   1153  C9  6FC    71      30.530  63.270  73.090  1.00  0.00            
ATOM   1154  F4  6FC    71      29.880  64.300  73.760  1.00  0.00            
ATOM   1155  F5  6FC    71      29.850  62.170  73.440  1.00  0.00            
ATOM   1156  F6  6FC    71      31.880  63.200  73.590  1.00  0.00            
ATOM   1157  H4  6FC    71      32.370  62.500  71.130  1.00  0.00            
ATOM   1158  H2  6FC    71      34.110  64.410  69.950  1.00  0.00            
ATOM   1159  H3  6FC    71      34.580  62.760  70.250  1.00  0.00            
ATOM   1160  H1  6FC    71      35.760  62.840  68.010  1.00  0.00            
ATOM   1161  C10 6FC    71      36.950  64.020  69.460  1.00  0.00            
ATOM   1162  O1  6FC    71      36.910  63.950  70.710  1.00  0.00            
ATOM   1163  N   GLY    72      38.080  64.400  68.820  1.00  0.00            
ATOM   1164  H   GLY    72      38.010  64.360  67.820  1.00  0.00            
ATOM   1165  CA  GLY    72      39.420  64.560  69.420  1.00  0.00            
ATOM   1166  HA2 GLY    72      39.580  63.600  69.920  1.00  0.00            
ATOM   1167  HA3 GLY    72      40.190  64.700  68.660  1.00  0.00            
ATOM   1168  C   GLY    72      39.640  65.620  70.450  1.00  0.00            
ATOM   1169  O   GLY    72      40.790  66.010  70.600  1.00  0.00            
ATOM   1170  N   LEU    73      38.600  66.230  71.050  1.00  0.00            
ATOM   1171  H   LEU    73      37.670  65.980  70.760  1.00  0.00            
ATOM   1172  CA  LEU    73      38.780  67.290  71.970  1.00  0.00            
ATOM   1173  HA  LEU    73      39.500  68.000  71.580  1.00  0.00            
ATOM   1174  CB  LEU    73      37.450  68.030  72.250  1.00  0.00            
ATOM   1175  HB2 LEU    73      37.120  68.340  71.260  1.00  0.00            
ATOM   1176  HB3 LEU    73      36.750  67.280  72.630  1.00  0.00            
ATOM   1177  CG  LEU    73      37.480  69.290  73.240  1.00  0.00            
ATOM   1178  HG  LEU    73      38.520  69.600  73.290  1.00  0.00            
ATOM   1179  CD1 LEU    73      36.640  70.480  72.720  1.00  0.00            
ATOM   1180 1HD1 LEU    73      36.490  71.260  73.480  1.00  0.00            
ATOM   1181 2HD1 LEU    73      36.940  70.910  71.770  1.00  0.00            
ATOM   1182 3HD1 LEU    73      35.670  70.010  72.580  1.00  0.00            
ATOM   1183  CD2 LEU    73      36.930  68.930  74.520  1.00  0.00            
ATOM   1184 1HD2 LEU    73      36.000  68.380  74.380  1.00  0.00            
ATOM   1185 2HD2 LEU    73      37.610  68.300  75.110  1.00  0.00            
ATOM   1186 3HD2 LEU    73      36.680  69.790  75.150  1.00  0.00            
ATOM   1187  C   LEU    73      39.380  66.640  73.240  1.00  0.00            
ATOM   1188  O   LEU    73      38.860  65.630  73.770  1.00  0.00            
ATOM   1189  N   THR    74      40.570  67.170  73.620  1.00  0.00            
ATOM   1190  H   THR    74      40.870  68.060  73.250  1.00  0.00            
ATOM   1191  CA  THR    74      41.410  66.570  74.750  1.00  0.00            
ATOM   1192  HA  THR    74      41.270  65.490  74.640  1.00  0.00            
ATOM   1193  CB  THR    74      42.870  66.900  74.400  1.00  0.00            
ATOM   1194  HB  THR    74      43.060  67.970  74.470  1.00  0.00            
ATOM   1195  CG2 THR    74      43.870  66.200  75.300  1.00  0.00            
ATOM   1196 1HG2 THR    74      43.970  66.740  76.240  1.00  0.00            
ATOM   1197 2HG2 THR    74      43.320  65.290  75.550  1.00  0.00            
ATOM   1198 3HG2 THR    74      44.840  65.940  74.880  1.00  0.00            
ATOM   1199  OG1 THR    74      43.200  66.480  73.130  1.00  0.00            
ATOM   1200  HG1 THR    74      43.530  65.580  73.160  1.00  0.00            
ATOM   1201  C   THR    74      41.030  67.030  76.170  1.00  0.00            
ATOM   1202  O   THR    74      40.820  66.160  77.010  1.00  0.00            
ATOM   1203  N   PHE    75      40.690  68.320  76.290  1.00  0.00            
ATOM   1204  H   PHE    75      40.780  68.920  75.480  1.00  0.00            
ATOM   1205  CA  PHE    75      40.320  69.000  77.470  1.00  0.00            
ATOM   1206  HA  PHE    75      39.760  68.380  78.170  1.00  0.00            
ATOM   1207  CB  PHE    75      41.580  69.420  78.190  1.00  0.00            
ATOM   1208  HB2 PHE    75      41.970  68.470  78.560  1.00  0.00            
ATOM   1209  HB3 PHE    75      42.200  69.880  77.410  1.00  0.00            
ATOM   1210  CG  PHE    75      41.450  70.250  79.410  1.00  0.00            
ATOM   1211  CD1 PHE    75      40.710  69.880  80.600  1.00  0.00            
ATOM   1212  HD1 PHE    75      40.330  68.870  80.640  1.00  0.00            
ATOM   1213  CE1 PHE    75      40.560  70.870  81.660  1.00  0.00            
ATOM   1214  HE1 PHE    75      40.080  70.590  82.590  1.00  0.00            
ATOM   1215  CZ  PHE    75      41.040  72.160  81.550  1.00  0.00            
ATOM   1216  HZ  PHE    75      41.190  72.780  82.420  1.00  0.00            
ATOM   1217  CE2 PHE    75      41.800  72.490  80.460  1.00  0.00            
ATOM   1218  HE2 PHE    75      42.290  73.450  80.400  1.00  0.00            
ATOM   1219  CD2 PHE    75      41.960  71.590  79.380  1.00  0.00            
ATOM   1220  HD2 PHE    75      42.580  71.920  78.560  1.00  0.00            
ATOM   1221  C   PHE    75      39.430  70.230  77.110  1.00  0.00            
ATOM   1222  O   PHE    75      39.710  71.000  76.220  1.00  0.00            
ATOM   1223  N   ARG    76      38.510  70.640  78.000  1.00  0.00            
ATOM   1224  H   ARG    76      38.320  70.020  78.770  1.00  0.00            
ATOM   1225  CA  ARG    76      37.790  71.950  77.980  1.00  0.00            
ATOM   1226  HA  ARG    76      38.500  72.660  77.560  1.00  0.00            
ATOM   1227  CB  ARG    76      36.600  71.910  77.020  1.00  0.00            
ATOM   1228  HB2 ARG    76      36.110  72.880  77.060  1.00  0.00            
ATOM   1229  HB3 ARG    76      36.950  71.720  76.010  1.00  0.00            
ATOM   1230  CG  ARG    76      35.630  70.820  77.410  1.00  0.00            
ATOM   1231  HG2 ARG    76      36.040  69.830  77.170  1.00  0.00            
ATOM   1232  HG3 ARG    76      35.250  70.860  78.430  1.00  0.00            
ATOM   1233  CD  ARG    76      34.380  71.060  76.490  1.00  0.00            
ATOM   1234  HD2 ARG    76      34.650  71.560  75.560  1.00  0.00            
ATOM   1235  HD3 ARG    76      33.920  70.100  76.270  1.00  0.00            
ATOM   1236  NE  ARG    76      33.380  71.900  77.100  1.00  0.00            
ATOM   1237  HE  ARG    76      33.410  72.070  78.100  1.00  0.00            
ATOM   1238  CZ  ARG    76      32.370  72.490  76.440  1.00  0.00            
ATOM   1239  NH1 ARG    76      32.160  72.440  75.140  1.00  0.00            
ATOM   1240 1HH1 ARG    76      32.770  71.920  74.520  1.00  0.00            
ATOM   1241 2HH1 ARG    76      31.340  72.880  74.750  1.00  0.00            
ATOM   1242  NH2 ARG    76      31.480  73.210  77.050  1.00  0.00            
ATOM   1243 1HH2 ARG    76      31.640  73.520  78.000  1.00  0.00            
ATOM   1244 2HH2 ARG    76      30.780  73.660  76.470  1.00  0.00            
ATOM   1245  C   ARG    76      37.450  72.480  79.380  1.00  0.00            
ATOM   1246  O   ARG    76      37.280  71.650  80.240  1.00  0.00            
ATOM   1247  N   LYS    77      37.150  73.780  79.540  1.00  0.00            
ATOM   1248  H   LYS    77      37.320  74.390  78.750  1.00  0.00            
ATOM   1249  CA  LYS    77      36.760  74.310  80.860  1.00  0.00            
ATOM   1250  HA  LYS    77      36.330  73.550  81.510  1.00  0.00            
ATOM   1251  CB  LYS    77      38.010  75.040  81.470  1.00  0.00            
ATOM   1252  HB2 LYS    77      38.810  74.320  81.650  1.00  0.00            
ATOM   1253  HB3 LYS    77      38.370  75.780  80.760  1.00  0.00            
ATOM   1254  CG  LYS    77      37.760  75.780  82.780  1.00  0.00            
ATOM   1255  HG2 LYS    77      36.980  76.540  82.810  1.00  0.00            
ATOM   1256  HG3 LYS    77      37.510  75.100  83.600  1.00  0.00            
ATOM   1257  CD  LYS    77      38.920  76.610  83.180  1.00  0.00            
ATOM   1258  HD2 LYS    77      39.870  76.080  83.240  1.00  0.00            
ATOM   1259  HD3 LYS    77      38.940  77.440  82.470  1.00  0.00            
ATOM   1260  CE  LYS    77      38.800  77.140  84.610  1.00  0.00            
ATOM   1261  HE2 LYS    77      38.260  76.360  85.150  1.00  0.00            
ATOM   1262  HE3 LYS    77      39.790  77.180  85.070  1.00  0.00            
ATOM   1263  NZ  LYS    77      38.320  78.500  84.870  1.00  0.00            
ATOM   1264  HZ1 LYS    77      37.310  78.520  84.900  1.00  0.00            
ATOM   1265  HZ2 LYS    77      38.510  78.720  85.840  1.00  0.00            
ATOM   1266  HZ3 LYS    77      38.550  79.190  84.170  1.00  0.00            
ATOM   1267  C   LYS    77      35.700  75.410  80.630  1.00  0.00            
ATOM   1268  O   LYS    77      35.900  76.440  80.070  1.00  0.00            
ATOM   1269  N   ASP    78      34.530  75.160  81.190  1.00  0.00            
ATOM   1270  H   ASP    78      34.520  74.380  81.840  1.00  0.00            
ATOM   1271  CA  ASP    78      33.370  76.070  81.110  1.00  0.00            
ATOM   1272  HA  ASP    78      33.210  76.400  80.080  1.00  0.00            
ATOM   1273  CB  ASP    78      32.150  75.380  81.560  1.00  0.00            
ATOM   1274  HB2 ASP    78      32.460  74.990  82.530  1.00  0.00            
ATOM   1275  HB3 ASP    78      31.420  76.190  81.570  1.00  0.00            
ATOM   1276  CG  ASP    78      31.620  74.330  80.580  1.00  0.00            
ATOM   1277  OD1 ASP    78      30.600  73.680  80.910  1.00  0.00            
ATOM   1278  OD2 ASP    78      32.380  74.000  79.640  1.00  0.00            
ATOM   1279  C   ASP    78      33.720  77.290  81.840  1.00  0.00            
ATOM   1280  O   ASP    78      34.080  77.230  82.990  1.00  0.00            
ATOM   1281  N   LEU    79      33.640  78.450  81.130  1.00  0.00            
ATOM   1282  H   LEU    79      33.180  78.350  80.240  1.00  0.00            
ATOM   1283  CA  LEU    79      33.990  79.790  81.630  1.00  0.00            
ATOM   1284  HA  LEU    79      34.740  79.670  82.410  1.00  0.00            
ATOM   1285  CB  LEU    79      34.680  80.540  80.480  1.00  0.00            
ATOM   1286  HB2 LEU    79      33.860  80.830  79.830  1.00  0.00            
ATOM   1287  HB3 LEU    79      35.030  81.450  80.970  1.00  0.00            
ATOM   1288  CG  LEU    79      35.910  79.800  79.940  1.00  0.00            
ATOM   1289  HG  LEU    79      35.500  78.910  79.460  1.00  0.00            
ATOM   1290  CD1 LEU    79      36.330  80.670  78.810  1.00  0.00            
ATOM   1291 1HD1 LEU    79      37.250  80.250  78.410  1.00  0.00            
ATOM   1292 2HD1 LEU    79      35.560  80.740  78.040  1.00  0.00            
ATOM   1293 3HD1 LEU    79      36.500  81.630  79.290  1.00  0.00            
ATOM   1294  CD2 LEU    79      37.030  79.550  80.930  1.00  0.00            
ATOM   1295 1HD2 LEU    79      37.370  80.430  81.480  1.00  0.00            
ATOM   1296 2HD2 LEU    79      36.880  78.780  81.680  1.00  0.00            
ATOM   1297 3HD2 LEU    79      37.980  79.320  80.450  1.00  0.00            
ATOM   1298  C   LEU    79      32.710  80.580  82.050  1.00  0.00            
ATOM   1299  O   LEU    79      32.820  81.520  82.860  1.00  0.00            
ATOM   1300  N   PHE    80      31.620  80.280  81.380  1.00  0.00            
ATOM   1301  H   PHE    80      31.610  79.550  80.680  1.00  0.00            
ATOM   1302  CA  PHE    80      30.330  80.920  81.630  1.00  0.00            
ATOM   1303  HA  PHE    80      30.040  81.160  82.650  1.00  0.00            
ATOM   1304  CB  PHE    80      30.270  82.290  80.970  1.00  0.00            
ATOM   1305  HB2 PHE    80      30.560  82.970  81.770  1.00  0.00            
ATOM   1306  HB3 PHE    80      30.920  82.370  80.100  1.00  0.00            
ATOM   1307  CG  PHE    80      28.880  82.700  80.470  1.00  0.00            
ATOM   1308  CD1 PHE    80      27.800  82.860  81.410  1.00  0.00            
ATOM   1309  HD1 PHE    80      27.950  82.510  82.420  1.00  0.00            
ATOM   1310  CE1 PHE    80      26.620  83.580  81.110  1.00  0.00            
ATOM   1311  HE1 PHE    80      25.850  83.780  81.840  1.00  0.00            
ATOM   1312  CZ  PHE    80      26.520  84.110  79.860  1.00  0.00            
ATOM   1313  HZ  PHE    80      25.590  84.620  79.670  1.00  0.00            
ATOM   1314  CE2 PHE    80      27.500  83.850  78.830  1.00  0.00            
ATOM   1315  HE2 PHE    80      27.360  84.390  77.910  1.00  0.00            
ATOM   1316  CD2 PHE    80      28.740  83.230  79.160  1.00  0.00            
ATOM   1317  HD2 PHE    80      29.620  83.210  78.530  1.00  0.00            
ATOM   1318  C   PHE    80      29.220  79.960  81.130  1.00  0.00            
ATOM   1319  O   PHE    80      29.150  79.600  79.960  1.00  0.00            
ATOM   1320  N   VAL    81      28.240  79.730  81.950  1.00  0.00            
ATOM   1321  H   VAL    81      28.380  80.100  82.880  1.00  0.00            
ATOM   1322  CA  VAL    81      27.150  78.810  81.670  1.00  0.00            
ATOM   1323  HA  VAL    81      26.980  78.570  80.620  1.00  0.00            
ATOM   1324  CB  VAL    81      27.400  77.510  82.430  1.00  0.00            
ATOM   1325  HB  VAL    81      27.610  77.670  83.490  1.00  0.00            
ATOM   1326  CG1 VAL    81      26.300  76.460  82.260  1.00  0.00            
ATOM   1327 1HG1 VAL    81      26.350  76.090  81.240  1.00  0.00            
ATOM   1328 2HG1 VAL    81      26.450  75.620  82.940  1.00  0.00            
ATOM   1329 3HG1 VAL    81      25.420  77.020  82.580  1.00  0.00            
ATOM   1330  CG2 VAL    81      28.660  76.760  81.970  1.00  0.00            
ATOM   1331 1HG2 VAL    81      29.570  77.140  82.430  1.00  0.00            
ATOM   1332 2HG2 VAL    81      28.630  75.710  82.280  1.00  0.00            
ATOM   1333 3HG2 VAL    81      28.740  76.810  80.880  1.00  0.00            
ATOM   1334  C   VAL    81      25.830  79.410  82.200  1.00  0.00            
ATOM   1335  O   VAL    81      25.640  79.660  83.370  1.00  0.00            
ATOM   1336  N   ALA    82      24.850  79.740  81.340  1.00  0.00            
ATOM   1337  H   ALA    82      24.810  79.390  80.390  1.00  0.00            
ATOM   1338  CA  ALA    82      23.720  80.680  81.640  1.00  0.00            
ATOM   1339  HA  ALA    82      23.980  81.440  82.370  1.00  0.00            
ATOM   1340  CB  ALA    82      23.190  81.370  80.270  1.00  0.00            
ATOM   1341  HB1 ALA    82      22.230  81.880  80.400  1.00  0.00            
ATOM   1342  HB2 ALA    82      23.920  82.050  79.820  1.00  0.00            
ATOM   1343  HB3 ALA    82      22.970  80.550  79.590  1.00  0.00            
ATOM   1344  C   ALA    82      22.610  79.900  82.330  1.00  0.00            
ATOM   1345  O   ALA    82      22.390  78.660  82.060  1.00  0.00            
ATOM   1346  N   ASN    83      21.810  80.660  83.030  1.00  0.00            
ATOM   1347  H   ASN    83      21.960  81.660  83.100  1.00  0.00            
ATOM   1348  CA  ASN    83      20.560  80.160  83.620  1.00  0.00            
ATOM   1349  HA  ASN    83      20.810  79.200  84.070  1.00  0.00            
ATOM   1350  CB  ASN    83      19.910  81.120  84.630  1.00  0.00            
ATOM   1351  HB2 ASN    83      19.490  82.010  84.170  1.00  0.00            
ATOM   1352  HB3 ASN    83      19.060  80.620  85.090  1.00  0.00            
ATOM   1353  CG  ASN    83      20.870  81.650  85.750  1.00  0.00            
ATOM   1354  OD1 ASN    83      22.080  81.270  85.860  1.00  0.00            
ATOM   1355  ND2 ASN    83      20.470  82.620  86.470  1.00  0.00            
ATOM   1356 1HD2 ASN    83      21.060  82.880  87.250  1.00  0.00            
ATOM   1357 2HD2 ASN    83      19.510  82.930  86.430  1.00  0.00            
ATOM   1358  C   ASN    83      19.600  79.770  82.510  1.00  0.00            
ATOM   1359  O   ASN    83      19.370  80.620  81.660  1.00  0.00            
ATOM   1360  N   VAL    84      19.200  78.490  82.470  1.00  0.00            
ATOM   1361  H   VAL    84      19.230  77.940  83.310  1.00  0.00            
ATOM   1362  CA  VAL    84      18.450  77.940  81.310  1.00  0.00            
ATOM   1363  HA  VAL    84      18.950  78.190  80.370  1.00  0.00            
ATOM   1364  CB  VAL    84      18.240  76.440  81.480  1.00  0.00            
ATOM   1365  HB  VAL    84      17.710  76.140  80.570  1.00  0.00            
ATOM   1366  CG1 VAL    84      19.510  75.570  81.630  1.00  0.00            
ATOM   1367 1HG1 VAL    84      19.310  74.490  81.630  1.00  0.00            
ATOM   1368 2HG1 VAL    84      20.220  75.730  80.820  1.00  0.00            
ATOM   1369 3HG1 VAL    84      19.880  75.820  82.620  1.00  0.00            
ATOM   1370  CG2 VAL    84      17.280  76.010  82.680  1.00  0.00            
ATOM   1371 1HG2 VAL    84      17.980  76.010  83.510  1.00  0.00            
ATOM   1372 2HG2 VAL    84      16.470  76.720  82.860  1.00  0.00            
ATOM   1373 3HG2 VAL    84      16.940  74.980  82.550  1.00  0.00            
ATOM   1374  C   VAL    84      17.090  78.690  81.130  1.00  0.00            
ATOM   1375  O   VAL    84      16.560  79.280  82.060  1.00  0.00            
ATOM   1376  N   GLN    85      16.510  78.840  79.920  1.00  0.00            
ATOM   1377  H   GLN    85      17.100  78.600  79.130  1.00  0.00            
ATOM   1378  CA  GLN    85      15.210  79.390  79.660  1.00  0.00            
ATOM   1379  HA  GLN    85      14.790  79.670  80.620  1.00  0.00            
ATOM   1380  CB  GLN    85      15.340  80.610  78.700  1.00  0.00            
ATOM   1381  HB2 GLN    85      16.110  80.330  77.980  1.00  0.00            
ATOM   1382  HB3 GLN    85      14.410  80.730  78.150  1.00  0.00            
ATOM   1383  CG  GLN    85      15.720  81.870  79.500  1.00  0.00            
ATOM   1384  HG2 GLN    85      14.860  82.080  80.140  1.00  0.00            
ATOM   1385  HG3 GLN    85      16.490  81.640  80.240  1.00  0.00            
ATOM   1386  CD  GLN    85      16.200  83.050  78.520  1.00  0.00            
ATOM   1387  OE1 GLN    85      15.470  83.430  77.590  1.00  0.00            
ATOM   1388  NE2 GLN    85      17.370  83.600  78.750  1.00  0.00            
ATOM   1389 1HE2 GLN    85      17.720  84.260  78.070  1.00  0.00            
ATOM   1390 2HE2 GLN    85      17.870  83.330  79.580  1.00  0.00            
ATOM   1391  C   GLN    85      14.320  78.230  79.180  1.00  0.00            
ATOM   1392  O   GLN    85      14.730  77.290  78.510  1.00  0.00            
ATOM   1393  N   SER    86      13.020  78.210  79.610  1.00  0.00            
ATOM   1394  H   SER    86      12.650  78.960  80.180  1.00  0.00            
ATOM   1395  CA  SER    86      12.210  77.040  79.350  1.00  0.00            
ATOM   1396  HA  SER    86      12.250  76.970  78.260  1.00  0.00            
ATOM   1397  CB  SER    86      12.680  75.770  79.980  1.00  0.00            
ATOM   1398  HB2 SER    86      13.730  75.510  79.810  1.00  0.00            
ATOM   1399  HB3 SER    86      12.600  75.870  81.060  1.00  0.00            
ATOM   1400  OG  SER    86      11.990  74.680  79.520  1.00  0.00            
ATOM   1401  HG  SER    86      12.350  74.400  78.680  1.00  0.00            
ATOM   1402  C   SER    86      10.700  77.270  79.690  1.00  0.00            
ATOM   1403  O   SER    86      10.260  78.060  80.490  1.00  0.00            
ATOM   1404  N   PHE    87       9.790  76.620  78.930  1.00  0.00            
ATOM   1405  H   PHE    87      10.020  75.780  78.420  1.00  0.00            
ATOM   1406  CA  PHE    87       8.550  77.190  78.470  1.00  0.00            
ATOM   1407  HA  PHE    87       8.340  78.080  79.060  1.00  0.00            
ATOM   1408  CB  PHE    87       8.720  77.560  77.020  1.00  0.00            
ATOM   1409  HB2 PHE    87       9.010  76.650  76.490  1.00  0.00            
ATOM   1410  HB3 PHE    87       7.870  78.000  76.500  1.00  0.00            
ATOM   1411  CG  PHE    87       9.890  78.570  76.840  1.00  0.00            
ATOM   1412  CD1 PHE    87      10.100  79.680  77.620  1.00  0.00            
ATOM   1413  HD1 PHE    87       9.400  79.800  78.450  1.00  0.00            
ATOM   1414  CE1 PHE    87      11.190  80.580  77.430  1.00  0.00            
ATOM   1415  HE1 PHE    87      11.130  81.530  77.950  1.00  0.00            
ATOM   1416  CZ  PHE    87      12.130  80.260  76.450  1.00  0.00            
ATOM   1417  HZ  PHE    87      12.990  80.890  76.270  1.00  0.00            
ATOM   1418  CE2 PHE    87      12.020  79.130  75.700  1.00  0.00            
ATOM   1419  HE2 PHE    87      12.800  79.000  74.960  1.00  0.00            
ATOM   1420  CD2 PHE    87      10.850  78.350  75.770  1.00  0.00            
ATOM   1421  HD2 PHE    87      10.650  77.540  75.090  1.00  0.00            
ATOM   1422  C   PHE    87       7.320  76.340  78.650  1.00  0.00            
ATOM   1423  O   PHE    87       7.480  75.150  78.640  1.00  0.00            
ATOM   1424  N   PRO    88       6.060  76.930  78.710  1.00  0.00            
ATOM   1425  CD  PRO    88       5.760  78.350  78.700  1.00  0.00            
ATOM   1426  HD2 PRO    88       5.820  78.680  77.660  1.00  0.00            
ATOM   1427  HD3 PRO    88       6.400  78.880  79.400  1.00  0.00            
ATOM   1428  CG  PRO    88       4.270  78.420  79.260  1.00  0.00            
ATOM   1429  HG2 PRO    88       3.660  79.270  78.980  1.00  0.00            
ATOM   1430  HG3 PRO    88       4.290  78.540  80.340  1.00  0.00            
ATOM   1431  CB  PRO    88       3.700  77.170  78.820  1.00  0.00            
ATOM   1432  HB2 PRO    88       3.310  77.310  77.810  1.00  0.00            
ATOM   1433  HB3 PRO    88       2.870  76.910  79.470  1.00  0.00            
ATOM   1434  CA  PRO    88       4.810  76.130  78.840  1.00  0.00            
ATOM   1435  HA  PRO    88       4.760  75.680  79.830  1.00  0.00            
ATOM   1436  C   PRO    88       4.620  75.150  77.710  1.00  0.00            
ATOM   1437  O   PRO    88       4.890  75.500  76.520  1.00  0.00            
ATOM   1438  N   PRO    89       3.980  73.970  77.950  1.00  0.00            
ATOM   1439  CD  PRO    89       3.990  73.320  79.270  1.00  0.00            
ATOM   1440  HD2 PRO    89       3.120  73.740  79.780  1.00  0.00            
ATOM   1441  HD3 PRO    89       4.920  73.530  79.800  1.00  0.00            
ATOM   1442  CG  PRO    89       3.820  71.840  79.000  1.00  0.00            
ATOM   1443  HG2 PRO    89       3.200  71.360  79.760  1.00  0.00            
ATOM   1444  HG3 PRO    89       4.840  71.440  79.050  1.00  0.00            
ATOM   1445  CB  PRO    89       3.140  71.700  77.600  1.00  0.00            
ATOM   1446  HB2 PRO    89       2.080  71.450  77.560  1.00  0.00            
ATOM   1447  HB3 PRO    89       3.710  71.010  76.970  1.00  0.00            
ATOM   1448  CA  PRO    89       3.380  73.030  76.960  1.00  0.00            
ATOM   1449  HA  PRO    89       4.190  72.920  76.240  1.00  0.00            
ATOM   1450  C   PRO    89       2.240  73.580  76.060  1.00  0.00            
ATOM   1451  O   PRO    89       1.900  72.820  75.090  1.00  0.00            
ATOM   1452  N   ALA    90       1.760  74.810  76.380  1.00  0.00            
ATOM   1453  H   ALA    90       2.370  75.320  77.000  1.00  0.00            
ATOM   1454  CA  ALA    90       0.690  75.660  75.590  1.00  0.00            
ATOM   1455  HA  ALA    90       0.030  74.970  75.070  1.00  0.00            
ATOM   1456  CB  ALA    90      -0.010  76.490  76.650  1.00  0.00            
ATOM   1457  HB1 ALA    90       0.790  77.130  77.020  1.00  0.00            
ATOM   1458  HB2 ALA    90      -0.880  76.980  76.210  1.00  0.00            
ATOM   1459  HB3 ALA    90      -0.470  75.880  77.420  1.00  0.00            
ATOM   1460  C   ALA    90       1.400  76.560  74.560  1.00  0.00            
ATOM   1461  O   ALA    90       2.590  76.720  74.720  1.00  0.00            
ATOM   1462  N   PRO    91       0.650  77.090  73.540  1.00  0.00            
ATOM   1463  CD  PRO    91      -0.550  76.500  72.940  1.00  0.00            
ATOM   1464  HD2 PRO    91      -1.470  76.680  73.480  1.00  0.00            
ATOM   1465  HD3 PRO    91      -0.510  75.420  72.890  1.00  0.00            
ATOM   1466  CG  PRO    91      -0.620  77.000  71.540  1.00  0.00            
ATOM   1467  HG2 PRO    91      -1.590  76.920  71.060  1.00  0.00            
ATOM   1468  HG3 PRO    91       0.190  76.540  70.980  1.00  0.00            
ATOM   1469  CB  PRO    91      -0.100  78.330  71.800  1.00  0.00            
ATOM   1470  HB2 PRO    91      -0.860  78.860  72.370  1.00  0.00            
ATOM   1471  HB3 PRO    91       0.070  78.810  70.840  1.00  0.00            
ATOM   1472  CA  PRO    91       1.110  78.130  72.720  1.00  0.00            
ATOM   1473  HA  PRO    91       2.020  77.880  72.180  1.00  0.00            
ATOM   1474  C   PRO    91       1.370  79.390  73.590  1.00  0.00            
ATOM   1475  O   PRO    91       0.580  79.690  74.460  1.00  0.00            
ATOM   1476  N   GLU    92       2.420  80.110  73.340  1.00  0.00            
ATOM   1477  H   GLU    92       3.060  79.830  72.610  1.00  0.00            
ATOM   1478  CA  GLU    92       2.620  81.380  73.940  1.00  0.00            
ATOM   1479  HA  GLU    92       2.510  81.240  75.010  1.00  0.00            
ATOM   1480  CB  GLU    92       4.070  81.670  73.670  1.00  0.00            
ATOM   1481  HB2 GLU    92       4.670  80.970  74.240  1.00  0.00            
ATOM   1482  HB3 GLU    92       4.210  81.510  72.600  1.00  0.00            
ATOM   1483  CG  GLU    92       4.670  83.080  73.940  1.00  0.00            
ATOM   1484  HG2 GLU    92       5.650  83.080  73.460  1.00  0.00            
ATOM   1485  HG3 GLU    92       4.130  83.810  73.330  1.00  0.00            
ATOM   1486  CD  GLU    92       4.680  83.490  75.400  1.00  0.00            
ATOM   1487  OE1 GLU    92       3.620  83.880  75.880  1.00  0.00            
ATOM   1488  OE2 GLU    92       5.750  83.700  76.030  1.00  0.00            
ATOM   1489  C   GLU    92       1.630  82.490  73.370  1.00  0.00            
ATOM   1490  O   GLU    92       1.150  82.210  72.280  1.00  0.00            
ATOM   1491  N   ASP    93       1.440  83.650  73.990  1.00  0.00            
ATOM   1492  H   ASP    93       1.850  83.700  74.910  1.00  0.00            
ATOM   1493  CA  ASP    93       0.730  84.770  73.440  1.00  0.00            
ATOM   1494  HA  ASP    93       0.320  84.520  72.460  1.00  0.00            
ATOM   1495  CB  ASP    93      -0.540  85.120  74.280  1.00  0.00            
ATOM   1496  HB2 ASP    93      -0.190  85.400  75.280  1.00  0.00            
ATOM   1497  HB3 ASP    93      -0.960  86.020  73.840  1.00  0.00            
ATOM   1498  CG  ASP    93      -1.720  84.210  74.310  1.00  0.00            
ATOM   1499  OD1 ASP    93      -2.730  84.760  74.810  1.00  0.00            
ATOM   1500  OD2 ASP    93      -1.660  83.000  73.980  1.00  0.00            
ATOM   1501  C   ASP    93       1.680  86.000  73.250  1.00  0.00            
ATOM   1502  O   ASP    93       2.740  86.160  73.900  1.00  0.00            
ATOM   1503  N   LYS    94       1.390  86.870  72.300  1.00  0.00            
ATOM   1504  H   LYS    94       0.550  86.690  71.780  1.00  0.00            
ATOM   1505  CA  LYS    94       2.240  87.930  71.740  1.00  0.00            
ATOM   1506  HA  LYS    94       3.120  87.350  71.470  1.00  0.00            
ATOM   1507  CB  LYS    94       1.580  88.440  70.440  1.00  0.00            
ATOM   1508  HB2 LYS    94       1.300  87.620  69.780  1.00  0.00            
ATOM   1509  HB3 LYS    94       0.620  88.870  70.700  1.00  0.00            
ATOM   1510  CG  LYS    94       2.450  89.440  69.600  1.00  0.00            
ATOM   1511  HG2 LYS    94       2.580  90.430  70.050  1.00  0.00            
ATOM   1512  HG3 LYS    94       3.420  88.990  69.370  1.00  0.00            
ATOM   1513  CD  LYS    94       1.740  89.680  68.200  1.00  0.00            
ATOM   1514  HD2 LYS    94       1.940  88.840  67.540  1.00  0.00            
ATOM   1515  HD3 LYS    94       0.660  89.600  68.380  1.00  0.00            
ATOM   1516  CE  LYS    94       2.210  91.010  67.590  1.00  0.00            
ATOM   1517  HE2 LYS    94       1.900  91.810  68.260  1.00  0.00            
ATOM   1518  HE3 LYS    94       3.300  90.970  67.540  1.00  0.00            
ATOM   1519  NZ  LYS    94       1.630  91.150  66.210  1.00  0.00            
ATOM   1520  HZ1 LYS    94       1.890  92.020  65.780  1.00  0.00            
ATOM   1521  HZ2 LYS    94       1.910  90.360  65.640  1.00  0.00            
ATOM   1522  HZ3 LYS    94       0.630  91.060  66.260  1.00  0.00            
ATOM   1523  C   LYS    94       2.550  89.130  72.640  1.00  0.00            
ATOM   1524  O   LYS    94       1.750  89.620  73.450  1.00  0.00            
ATOM   1525  N   LYS    95       3.860  89.390  72.670  1.00  0.00            
ATOM   1526  H   LYS    95       4.410  88.830  72.030  1.00  0.00            
ATOM   1527  CA  LYS    95       4.480  90.450  73.450  1.00  0.00            
ATOM   1528  HA  LYS    95       3.660  91.120  73.720  1.00  0.00            
ATOM   1529  CB  LYS    95       5.050  89.860  74.760  1.00  0.00            
ATOM   1530  HB2 LYS    95       5.650  88.990  74.490  1.00  0.00            
ATOM   1531  HB3 LYS    95       5.740  90.550  75.260  1.00  0.00            
ATOM   1532  CG  LYS    95       3.980  89.440  75.780  1.00  0.00            
ATOM   1533  HG2 LYS    95       3.490  90.360  76.100  1.00  0.00            
ATOM   1534  HG3 LYS    95       3.280  88.750  75.310  1.00  0.00            
ATOM   1535  CD  LYS    95       4.750  88.750  76.960  1.00  0.00            
ATOM   1536  HD2 LYS    95       5.700  89.270  77.100  1.00  0.00            
ATOM   1537  HD3 LYS    95       4.180  88.880  77.880  1.00  0.00            
ATOM   1538  CE  LYS    95       4.940  87.200  76.650  1.00  0.00            
ATOM   1539  HE2 LYS    95       5.530  87.080  75.730  1.00  0.00            
ATOM   1540  HE3 LYS    95       5.460  86.700  77.470  1.00  0.00            
ATOM   1541  NZ  LYS    95       3.660  86.430  76.460  1.00  0.00            
ATOM   1542  HZ1 LYS    95       2.970  86.680  77.160  1.00  0.00            
ATOM   1543  HZ2 LYS    95       3.240  86.680  75.580  1.00  0.00            
ATOM   1544  HZ3 LYS    95       3.790  85.440  76.580  1.00  0.00            
ATOM   1545  C   LYS    95       5.580  91.170  72.700  1.00  0.00            
ATOM   1546  O   LYS    95       6.090  90.760  71.660  1.00  0.00            
ATOM   1547  N   PRO    96       6.010  92.370  73.200  1.00  0.00            
ATOM   1548  CD  PRO    96       5.540  93.040  74.370  1.00  0.00            
ATOM   1549  HD2 PRO    96       6.120  92.620  75.200  1.00  0.00            
ATOM   1550  HD3 PRO    96       4.460  92.950  74.510  1.00  0.00            
ATOM   1551  CG  PRO    96       5.890  94.540  74.090  1.00  0.00            
ATOM   1552  HG2 PRO    96       5.940  94.980  75.090  1.00  0.00            
ATOM   1553  HG3 PRO    96       5.080  94.900  73.460  1.00  0.00            
ATOM   1554  CB  PRO    96       7.130  94.530  73.230  1.00  0.00            
ATOM   1555  HB2 PRO    96       8.070  94.500  73.770  1.00  0.00            
ATOM   1556  HB3 PRO    96       7.140  95.330  72.500  1.00  0.00            
ATOM   1557  CA  PRO    96       6.990  93.230  72.460  1.00  0.00            
ATOM   1558  HA  PRO    96       6.520  93.560  71.530  1.00  0.00            
ATOM   1559  C   PRO    96       8.300  92.510  72.240  1.00  0.00            
ATOM   1560  O   PRO    96       8.950  92.010  73.190  1.00  0.00            
ATOM   1561  N   LEU    97       8.610  92.380  70.990  1.00  0.00            
ATOM   1562  H   LEU    97       7.960  92.730  70.300  1.00  0.00            
ATOM   1563  CA  LEU    97       9.930  91.850  70.540  1.00  0.00            
ATOM   1564  HA  LEU    97      10.670  91.850  71.340  1.00  0.00            
ATOM   1565  CB  LEU    97       9.820  90.470  69.970  1.00  0.00            
ATOM   1566  HB2 LEU    97       9.160  90.620  69.110  1.00  0.00            
ATOM   1567  HB3 LEU    97      10.720  90.240  69.400  1.00  0.00            
ATOM   1568  CG  LEU    97       9.330  89.230  70.740  1.00  0.00            
ATOM   1569  HG  LEU    97       8.390  89.470  71.240  1.00  0.00            
ATOM   1570  CD1 LEU    97       9.090  88.030  69.780  1.00  0.00            
ATOM   1571 1HD1 LEU    97       9.970  87.800  69.190  1.00  0.00            
ATOM   1572 2HD1 LEU    97       8.670  87.200  70.360  1.00  0.00            
ATOM   1573 3HD1 LEU    97       8.280  88.320  69.110  1.00  0.00            
ATOM   1574  CD2 LEU    97      10.410  88.770  71.750  1.00  0.00            
ATOM   1575 1HD2 LEU    97      11.390  88.580  71.310  1.00  0.00            
ATOM   1576 2HD2 LEU    97      10.500  89.610  72.440  1.00  0.00            
ATOM   1577 3HD2 LEU    97      10.000  87.930  72.310  1.00  0.00            
ATOM   1578  C   LEU    97      10.580  92.810  69.540  1.00  0.00            
ATOM   1579  O   LEU    97       9.880  93.790  69.150  1.00  0.00            
ATOM   1580  N   THR    98      11.860  92.660  69.270  1.00  0.00            
ATOM   1581  H   THR    98      12.410  91.980  69.780  1.00  0.00            
ATOM   1582  CA  THR    98      12.640  93.340  68.150  1.00  0.00            
ATOM   1583  HA  THR    98      12.480  94.410  68.060  1.00  0.00            
ATOM   1584  CB  THR    98      14.130  93.270  68.280  1.00  0.00            
ATOM   1585  HB  THR    98      14.630  93.540  67.350  1.00  0.00            
ATOM   1586  CG2 THR    98      14.620  94.080  69.400  1.00  0.00            
ATOM   1587 1HG2 THR    98      15.710  94.060  69.480  1.00  0.00            
ATOM   1588 2HG2 THR    98      14.300  95.110  69.310  1.00  0.00            
ATOM   1589 3HG2 THR    98      14.190  93.740  70.340  1.00  0.00            
ATOM   1590  OG1 THR    98      14.470  91.920  68.580  1.00  0.00            
ATOM   1591  HG1 THR    98      14.480  91.400  67.770  1.00  0.00            
ATOM   1592  C   THR    98      12.180  92.820  66.760  1.00  0.00            
ATOM   1593  O   THR    98      11.550  91.750  66.660  1.00  0.00            
ATOM   1594  N   ARG    99      12.320  93.610  65.670  1.00  0.00            
ATOM   1595  H   ARG    99      12.870  94.450  65.760  1.00  0.00            
ATOM   1596  CA  ARG    99      11.520  93.440  64.440  1.00  0.00            
ATOM   1597  HA  ARG    99      10.490  93.280  64.750  1.00  0.00            
ATOM   1598  CB  ARG    99      11.660  94.660  63.500  1.00  0.00            
ATOM   1599  HB2 ARG    99      11.420  95.530  64.120  1.00  0.00            
ATOM   1600  HB3 ARG    99      12.700  94.680  63.180  1.00  0.00            
ATOM   1601  CG  ARG    99      10.790  94.660  62.220  1.00  0.00            
ATOM   1602  HG2 ARG    99      11.220  93.920  61.550  1.00  0.00            
ATOM   1603  HG3 ARG    99       9.790  94.540  62.620  1.00  0.00            
ATOM   1604  CD  ARG    99      11.050  96.030  61.640  1.00  0.00            
ATOM   1605  HD2 ARG    99      11.040  96.830  62.380  1.00  0.00            
ATOM   1606  HD3 ARG    99      12.050  96.120  61.220  1.00  0.00            
ATOM   1607  NE  ARG    99      10.050  96.500  60.720  1.00  0.00            
ATOM   1608  HE  ARG    99       9.150  96.770  61.090  1.00  0.00            
ATOM   1609  CZ  ARG    99      10.220  96.830  59.470  1.00  0.00            
ATOM   1610  NH1 ARG    99      11.400  96.720  58.830  1.00  0.00            
ATOM   1611 1HH1 ARG    99      12.230  96.600  59.400  1.00  0.00            
ATOM   1612 2HH1 ARG    99      11.570  97.070  57.900  1.00  0.00            
ATOM   1613  NH2 ARG    99       9.200  97.060  58.780  1.00  0.00            
ATOM   1614 1HH2 ARG    99       8.310  96.750  59.120  1.00  0.00            
ATOM   1615 2HH2 ARG    99       9.360  97.140  57.780  1.00  0.00            
ATOM   1616  C   ARG    99      11.830  92.090  63.770  1.00  0.00            
ATOM   1617  O   ARG    99      10.820  91.440  63.360  1.00  0.00            
ATOM   1618  N   LEU   100      13.070  91.640  63.750  1.00  0.00            
ATOM   1619  H   LEU   100      13.760  92.200  64.240  1.00  0.00            
ATOM   1620  CA  LEU   100      13.390  90.420  63.110  1.00  0.00            
ATOM   1621  HA  LEU   100      12.940  90.490  62.120  1.00  0.00            
ATOM   1622  CB  LEU   100      14.920  90.350  62.860  1.00  0.00            
ATOM   1623  HB2 LEU   100      15.230  91.260  62.350  1.00  0.00            
ATOM   1624  HB3 LEU   100      15.360  90.550  63.840  1.00  0.00            
ATOM   1625  CG  LEU   100      15.550  89.120  62.210  1.00  0.00            
ATOM   1626  HG  LEU   100      15.390  88.280  62.890  1.00  0.00            
ATOM   1627  CD1 LEU   100      14.960  88.880  60.810  1.00  0.00            
ATOM   1628 1HD1 LEU   100      14.040  88.300  60.910  1.00  0.00            
ATOM   1629 2HD1 LEU   100      14.810  89.790  60.230  1.00  0.00            
ATOM   1630 3HD1 LEU   100      15.610  88.290  60.160  1.00  0.00            
ATOM   1631  CD2 LEU   100      17.050  89.360  62.080  1.00  0.00            
ATOM   1632 1HD2 LEU   100      17.460  89.570  63.070  1.00  0.00            
ATOM   1633 2HD2 LEU   100      17.500  88.480  61.630  1.00  0.00            
ATOM   1634 3HD2 LEU   100      17.250  90.300  61.560  1.00  0.00            
ATOM   1635  C   LEU   100      12.880  89.220  63.880  1.00  0.00            
ATOM   1636  O   LEU   100      12.240  88.350  63.300  1.00  0.00            
ATOM   1637  N   GLN   101      12.940  89.220  65.280  1.00  0.00            
ATOM   1638  H   GLN   101      13.550  89.920  65.660  1.00  0.00            
ATOM   1639  CA  GLN   101      12.150  88.380  66.170  1.00  0.00            
ATOM   1640  HA  GLN   101      12.310  87.330  65.930  1.00  0.00            
ATOM   1641  CB  GLN   101      12.510  88.740  67.660  1.00  0.00            
ATOM   1642  HB2 GLN   101      12.330  89.810  67.800  1.00  0.00            
ATOM   1643  HB3 GLN   101      11.930  88.070  68.280  1.00  0.00            
ATOM   1644  CG  GLN   101      14.030  88.510  67.950  1.00  0.00            
ATOM   1645  HG2 GLN   101      14.730  88.820  67.170  1.00  0.00            
ATOM   1646  HG3 GLN   101      14.220  89.010  68.900  1.00  0.00            
ATOM   1647  CD  GLN   101      14.190  87.060  68.240  1.00  0.00            
ATOM   1648  OE1 GLN   101      14.350  86.350  67.320  1.00  0.00            
ATOM   1649  NE2 GLN   101      14.060  86.590  69.460  1.00  0.00            
ATOM   1650 1HE2 GLN   101      14.230  85.610  69.640  1.00  0.00            
ATOM   1651 2HE2 GLN   101      13.920  87.250  70.210  1.00  0.00            
ATOM   1652  C   GLN   101      10.660  88.360  65.960  1.00  0.00            
ATOM   1653  O   GLN   101      10.060  87.310  65.770  1.00  0.00            
ATOM   1654  N   GLU   102      10.010  89.490  65.770  1.00  0.00            
ATOM   1655  H   GLU   102      10.530  90.350  65.810  1.00  0.00            
ATOM   1656  CA  GLU   102       8.560  89.680  65.670  1.00  0.00            
ATOM   1657  HA  GLU   102       8.040  89.170  66.480  1.00  0.00            
ATOM   1658  CB  GLU   102       8.190  91.160  65.820  1.00  0.00            
ATOM   1659  HB2 GLU   102       8.510  91.350  66.850  1.00  0.00            
ATOM   1660  HB3 GLU   102       8.680  91.640  64.980  1.00  0.00            
ATOM   1661  CG  GLU   102       6.680  91.510  65.670  1.00  0.00            
ATOM   1662  HG2 GLU   102       6.180  90.940  64.880  1.00  0.00            
ATOM   1663  HG3 GLU   102       6.190  91.290  66.620  1.00  0.00            
ATOM   1664  CD  GLU   102       6.600  93.000  65.360  1.00  0.00            
ATOM   1665  OE1 GLU   102       7.080  93.890  66.090  1.00  0.00            
ATOM   1666  OE2 GLU   102       6.010  93.350  64.300  1.00  0.00            
ATOM   1667  C   GLU   102       8.050  89.110  64.290  1.00  0.00            
ATOM   1668  O   GLU   102       7.090  88.320  64.240  1.00  0.00            
ATOM   1669  N   ARG   103       8.740  89.500  63.210  1.00  0.00            
ATOM   1670  H   ARG   103       9.540  90.110  63.260  1.00  0.00            
ATOM   1671  CA  ARG   103       8.560  88.850  61.930  1.00  0.00            
ATOM   1672  HA  ARG   103       7.530  89.030  61.620  1.00  0.00            
ATOM   1673  CB  ARG   103       9.530  89.540  60.960  1.00  0.00            
ATOM   1674  HB2 ARG   103      10.500  89.700  61.420  1.00  0.00            
ATOM   1675  HB3 ARG   103       9.670  88.950  60.050  1.00  0.00            
ATOM   1676  CG  ARG   103       8.980  90.910  60.470  1.00  0.00            
ATOM   1677  HG2 ARG   103       8.040  90.750  59.940  1.00  0.00            
ATOM   1678  HG3 ARG   103       8.750  91.570  61.310  1.00  0.00            
ATOM   1679  CD  ARG   103      10.000  91.620  59.540  1.00  0.00            
ATOM   1680  HD2 ARG   103      10.760  92.170  60.090  1.00  0.00            
ATOM   1681  HD3 ARG   103      10.430  90.920  58.830  1.00  0.00            
ATOM   1682  NE  ARG   103       9.390  92.560  58.560  1.00  0.00            
ATOM   1683  HE  ARG   103       8.450  92.300  58.290  1.00  0.00            
ATOM   1684  CZ  ARG   103       9.880  93.420  57.750  1.00  0.00            
ATOM   1685  NH1 ARG   103      11.130  93.680  57.760  1.00  0.00            
ATOM   1686 1HH1 ARG   103      11.680  93.030  58.310  1.00  0.00            
ATOM   1687 2HH1 ARG   103      11.510  94.290  57.050  1.00  0.00            
ATOM   1688  NH2 ARG   103       9.220  94.150  56.840  1.00  0.00            
ATOM   1689 1HH2 ARG   103       8.210  94.190  56.910  1.00  0.00            
ATOM   1690 2HH2 ARG   103       9.720  94.950  56.480  1.00  0.00            
ATOM   1691  C   ARG   103       8.810  87.360  62.020  1.00  0.00            
ATOM   1692  O   ARG   103       7.950  86.640  61.580  1.00  0.00            
ATOM   1693  N   LEU   104       9.940  86.860  62.530  1.00  0.00            
ATOM   1694  H   LEU   104      10.540  87.500  63.020  1.00  0.00            
ATOM   1695  CA  LEU   104      10.270  85.460  62.540  1.00  0.00            
ATOM   1696  HA  LEU   104      10.370  85.120  61.500  1.00  0.00            
ATOM   1697  CB  LEU   104      11.580  85.280  63.300  1.00  0.00            
ATOM   1698  HB2 LEU   104      12.340  85.900  62.820  1.00  0.00            
ATOM   1699  HB3 LEU   104      11.480  85.620  64.330  1.00  0.00            
ATOM   1700  CG  LEU   104      12.000  83.780  63.530  1.00  0.00            
ATOM   1701  HG  LEU   104      11.250  83.300  64.150  1.00  0.00            
ATOM   1702  CD1 LEU   104      11.940  82.960  62.220  1.00  0.00            
ATOM   1703 1HD1 LEU   104      12.590  83.370  61.450  1.00  0.00            
ATOM   1704 2HD1 LEU   104      12.240  81.920  62.380  1.00  0.00            
ATOM   1705 3HD1 LEU   104      10.920  82.950  61.830  1.00  0.00            
ATOM   1706  CD2 LEU   104      13.400  83.670  64.140  1.00  0.00            
ATOM   1707 1HD2 LEU   104      13.770  82.670  63.920  1.00  0.00            
ATOM   1708 2HD2 LEU   104      14.050  84.400  63.650  1.00  0.00            
ATOM   1709 3HD2 LEU   104      13.340  83.750  65.230  1.00  0.00            
ATOM   1710  C   LEU   104       9.120  84.680  63.320  1.00  0.00            
ATOM   1711  O   LEU   104       8.710  83.560  62.940  1.00  0.00            
ATOM   1712  N   ILE   105       8.560  85.240  64.450  1.00  0.00            
ATOM   1713  H   ILE   105       8.910  86.140  64.740  1.00  0.00            
ATOM   1714  CA  ILE   105       7.470  84.700  65.200  1.00  0.00            
ATOM   1715  HA  ILE   105       7.670  83.660  65.450  1.00  0.00            
ATOM   1716  CB  ILE   105       7.250  85.380  66.580  1.00  0.00            
ATOM   1717  HB  ILE   105       7.290  86.470  66.470  1.00  0.00            
ATOM   1718  CG2 ILE   105       5.920  85.090  67.320  1.00  0.00            
ATOM   1719 1HG2 ILE   105       5.150  85.610  66.750  1.00  0.00            
ATOM   1720 2HG2 ILE   105       5.720  84.020  67.250  1.00  0.00            
ATOM   1721 3HG2 ILE   105       6.030  85.430  68.350  1.00  0.00            
ATOM   1722  CG1 ILE   105       8.340  85.060  67.550  1.00  0.00            
ATOM   1723 2HG1 ILE   105       9.350  85.260  67.190  1.00  0.00            
ATOM   1724 3HG1 ILE   105       8.160  85.640  68.450  1.00  0.00            
ATOM   1725  CD1 ILE   105       8.450  83.550  67.970  1.00  0.00            
ATOM   1726 1HD1 ILE   105       7.540  83.040  68.300  1.00  0.00            
ATOM   1727 2HD1 ILE   105       8.840  82.930  67.160  1.00  0.00            
ATOM   1728 3HD1 ILE   105       9.010  83.440  68.890  1.00  0.00            
ATOM   1729  C   ILE   105       6.120  84.680  64.400  1.00  0.00            
ATOM   1730  O   ILE   105       5.420  83.680  64.460  1.00  0.00            
ATOM   1731  N   LYS   106       5.790  85.720  63.640  1.00  0.00            
ATOM   1732  H   LYS   106       6.460  86.470  63.680  1.00  0.00            
ATOM   1733  CA  LYS   106       4.710  85.790  62.640  1.00  0.00            
ATOM   1734  HA  LYS   106       3.790  85.500  63.140  1.00  0.00            
ATOM   1735  CB  LYS   106       4.590  87.190  62.030  1.00  0.00            
ATOM   1736  HB2 LYS   106       4.170  87.730  62.880  1.00  0.00            
ATOM   1737  HB3 LYS   106       5.530  87.630  61.700  1.00  0.00            
ATOM   1738  CG  LYS   106       3.560  87.410  60.870  1.00  0.00            
ATOM   1739  HG2 LYS   106       3.910  86.790  60.040  1.00  0.00            
ATOM   1740  HG3 LYS   106       2.560  87.190  61.250  1.00  0.00            
ATOM   1741  CD  LYS   106       3.580  88.870  60.350  1.00  0.00            
ATOM   1742  HD2 LYS   106       2.710  89.070  59.730  1.00  0.00            
ATOM   1743  HD3 LYS   106       3.600  89.590  61.170  1.00  0.00            
ATOM   1744  CE  LYS   106       4.770  89.020  59.420  1.00  0.00            
ATOM   1745  HE2 LYS   106       5.630  88.830  60.060  1.00  0.00            
ATOM   1746  HE3 LYS   106       4.670  88.400  58.530  1.00  0.00            
ATOM   1747  NZ  LYS   106       4.930  90.410  59.020  1.00  0.00            
ATOM   1748  HZ1 LYS   106       4.160  90.910  58.610  1.00  0.00            
ATOM   1749  HZ2 LYS   106       5.080  91.010  59.830  1.00  0.00            
ATOM   1750  HZ3 LYS   106       5.670  90.600  58.360  1.00  0.00            
ATOM   1751  C   LYS   106       4.850  84.720  61.560  1.00  0.00            
ATOM   1752  O   LYS   106       3.850  84.140  61.130  1.00  0.00            
ATOM   1753  N   LYS   107       6.000  84.450  60.940  1.00  0.00            
ATOM   1754  H   LYS   107       6.820  84.990  61.170  1.00  0.00            
ATOM   1755  CA  LYS   107       6.210  83.310  60.090  1.00  0.00            
ATOM   1756  HA  LYS   107       5.420  83.460  59.350  1.00  0.00            
ATOM   1757  CB  LYS   107       7.570  83.410  59.450  1.00  0.00            
ATOM   1758  HB2 LYS   107       7.660  84.390  58.980  1.00  0.00            
ATOM   1759  HB3 LYS   107       8.340  83.300  60.200  1.00  0.00            
ATOM   1760  CG  LYS   107       7.740  82.360  58.330  1.00  0.00            
ATOM   1761  HG2 LYS   107       8.820  82.360  58.190  1.00  0.00            
ATOM   1762  HG3 LYS   107       7.490  81.370  58.720  1.00  0.00            
ATOM   1763  CD  LYS   107       6.970  82.620  57.030  1.00  0.00            
ATOM   1764  HD2 LYS   107       5.910  82.380  57.070  1.00  0.00            
ATOM   1765  HD3 LYS   107       6.980  83.700  56.900  1.00  0.00            
ATOM   1766  CE  LYS   107       7.760  81.890  55.900  1.00  0.00            
ATOM   1767  HE2 LYS   107       8.800  82.100  56.110  1.00  0.00            
ATOM   1768  HE3 LYS   107       7.510  80.840  56.020  1.00  0.00            
ATOM   1769  NZ  LYS   107       7.390  82.400  54.500  1.00  0.00            
ATOM   1770  HZ1 LYS   107       7.810  83.310  54.350  1.00  0.00            
ATOM   1771  HZ2 LYS   107       7.890  82.000  53.720  1.00  0.00            
ATOM   1772  HZ3 LYS   107       6.400  82.330  54.310  1.00  0.00            
ATOM   1773  C   LYS   107       5.980  81.990  60.650  1.00  0.00            
ATOM   1774  O   LYS   107       5.290  81.210  60.000  1.00  0.00            
ATOM   1775  N   LEU   108       6.550  81.650  61.810  1.00  0.00            
ATOM   1776  H   LEU   108       6.950  82.450  62.280  1.00  0.00            
ATOM   1777  CA  LEU   108       6.460  80.320  62.400  1.00  0.00            
ATOM   1778  HA  LEU   108       6.690  79.500  61.710  1.00  0.00            
ATOM   1779  CB  LEU   108       7.570  80.120  63.450  1.00  0.00            
ATOM   1780  HB2 LEU   108       7.370  80.940  64.140  1.00  0.00            
ATOM   1781  HB3 LEU   108       7.570  79.170  63.990  1.00  0.00            
ATOM   1782  CG  LEU   108       8.970  80.290  62.870  1.00  0.00            
ATOM   1783  HG  LEU   108       9.050  81.220  62.310  1.00  0.00            
ATOM   1784  CD1 LEU   108       9.940  80.340  64.020  1.00  0.00            
ATOM   1785 1HD1 LEU   108       9.580  81.010  64.800  1.00  0.00            
ATOM   1786 2HD1 LEU   108      10.070  79.320  64.380  1.00  0.00            
ATOM   1787 3HD1 LEU   108      10.890  80.770  63.720  1.00  0.00            
ATOM   1788  CD2 LEU   108       9.490  79.110  62.070  1.00  0.00            
ATOM   1789 1HD2 LEU   108       9.200  78.170  62.550  1.00  0.00            
ATOM   1790 2HD2 LEU   108       9.000  79.080  61.090  1.00  0.00            
ATOM   1791 3HD2 LEU   108      10.550  79.250  61.890  1.00  0.00            
ATOM   1792  C   LEU   108       5.020  80.020  63.010  1.00  0.00            
ATOM   1793  O   LEU   108       4.350  80.950  63.450  1.00  0.00            
ATOM   1794  N   GLY   109       4.670  78.710  62.950  1.00  0.00            
ATOM   1795  H   GLY   109       5.300  78.100  62.450  1.00  0.00            
ATOM   1796  CA  GLY   109       3.460  78.180  63.620  1.00  0.00            
ATOM   1797  HA2 GLY   109       2.580  78.590  63.120  1.00  0.00            
ATOM   1798  HA3 GLY   109       3.380  77.120  63.390  1.00  0.00            
ATOM   1799  C   GLY   109       3.460  78.470  65.180  1.00  0.00            
ATOM   1800  O   GLY   109       4.360  79.130  65.700  1.00  0.00            
ATOM   1801  N   GLU   110       2.460  78.030  65.920  1.00  0.00            
ATOM   1802  H   GLU   110       1.710  77.560  65.430  1.00  0.00            
ATOM   1803  CA  GLU   110       2.310  78.160  67.370  1.00  0.00            
ATOM   1804  HA  GLU   110       2.630  79.150  67.680  1.00  0.00            
ATOM   1805  CB  GLU   110       0.780  78.240  67.630  1.00  0.00            
ATOM   1806  HB2 GLU   110       0.610  78.540  68.660  1.00  0.00            
ATOM   1807  HB3 GLU   110       0.430  78.970  66.900  1.00  0.00            
ATOM   1808  CG  GLU   110       0.030  76.860  67.560  1.00  0.00            
ATOM   1809  HG2 GLU   110       0.540  76.160  68.230  1.00  0.00            
ATOM   1810  HG3 GLU   110      -0.990  77.050  67.900  1.00  0.00            
ATOM   1811  CD  GLU   110      -0.090  76.150  66.190  1.00  0.00            
ATOM   1812  OE1 GLU   110      -0.430  74.950  66.130  1.00  0.00            
ATOM   1813  OE2 GLU   110       0.120  76.780  65.070  1.00  0.00            
ATOM   1814  C   GLU   110       3.100  77.210  68.280  1.00  0.00            
ATOM   1815  O   GLU   110       2.870  77.150  69.460  1.00  0.00            
ATOM   1816  N   HIE   111       4.000  76.450  67.620  1.00  0.00            
ATOM   1817  H   HIE   111       3.960  76.510  66.610  1.00  0.00            
ATOM   1818  CA  HIE   111       4.840  75.440  68.230  1.00  0.00            
ATOM   1819  HA  HIE   111       4.400  75.310  69.220  1.00  0.00            
ATOM   1820  CB  HIE   111       4.800  74.230  67.320  1.00  0.00            
ATOM   1821  HB2 HIE   111       5.240  73.400  67.880  1.00  0.00            
ATOM   1822  HB3 HIE   111       3.800  73.860  67.110  1.00  0.00            
ATOM   1823  CG  HIE   111       5.450  74.350  65.990  1.00  0.00            
ATOM   1824  ND1 HIE   111       4.960  75.260  65.000  1.00  0.00            
ATOM   1825  CE1 HIE   111       5.680  75.020  63.890  1.00  0.00            
ATOM   1826  HE1 HIE   111       5.630  75.580  62.970  1.00  0.00            
ATOM   1827  NE2 HIE   111       6.510  74.040  64.140  1.00  0.00            
ATOM   1828  HE2 HIE   111       7.100  73.610  63.440  1.00  0.00            
ATOM   1829  CD2 HIE   111       6.430  73.600  65.450  1.00  0.00            
ATOM   1830  HD2 HIE   111       6.960  72.760  65.880  1.00  0.00            
ATOM   1831  C   HIE   111       6.310  75.970  68.480  1.00  0.00            
ATOM   1832  O   HIE   111       7.240  75.340  68.940  1.00  0.00            
ATOM   1833  N   ALA   112       6.530  77.280  68.160  1.00  0.00            
ATOM   1834  H   ALA   112       5.750  77.860  67.880  1.00  0.00            
ATOM   1835  CA  ALA   112       7.690  78.100  68.420  1.00  0.00            
ATOM   1836  HA  ALA   112       8.480  77.350  68.490  1.00  0.00            
ATOM   1837  CB  ALA   112       7.910  78.960  67.110  1.00  0.00            
ATOM   1838  HB1 ALA   112       8.920  79.370  67.210  1.00  0.00            
ATOM   1839  HB2 ALA   112       7.760  78.540  66.120  1.00  0.00            
ATOM   1840  HB3 ALA   112       7.250  79.800  67.330  1.00  0.00            
ATOM   1841  C   ALA   112       7.650  78.950  69.640  1.00  0.00            
ATOM   1842  O   ALA   112       6.580  79.340  70.060  1.00  0.00            
ATOM   1843  N   TYR   113       8.810  79.320  70.210  1.00  0.00            
ATOM   1844  H   TYR   113       9.690  79.050  69.790  1.00  0.00            
ATOM   1845  CA  TYR   113       9.020  80.050  71.510  1.00  0.00            
ATOM   1846  HA  TYR   113       8.220  80.760  71.710  1.00  0.00            
ATOM   1847  CB  TYR   113       9.100  79.040  72.690  1.00  0.00            
ATOM   1848  HB2 TYR   113      10.050  78.490  72.660  1.00  0.00            
ATOM   1849  HB3 TYR   113       9.120  79.670  73.580  1.00  0.00            
ATOM   1850  CG  TYR   113       7.940  78.070  72.840  1.00  0.00            
ATOM   1851  CD1 TYR   113       6.810  78.430  73.610  1.00  0.00            
ATOM   1852  HD1 TYR   113       6.800  79.400  74.080  1.00  0.00            
ATOM   1853  CE1 TYR   113       5.740  77.500  73.660  1.00  0.00            
ATOM   1854  HE1 TYR   113       4.820  77.780  74.140  1.00  0.00            
ATOM   1855  CZ  TYR   113       5.770  76.270  73.000  1.00  0.00            
ATOM   1856  OH  TYR   113       4.810  75.330  73.200  1.00  0.00            
ATOM   1857  HH  TYR   113       4.270  75.620  73.940  1.00  0.00            
ATOM   1858  CE2 TYR   113       6.890  75.950  72.150  1.00  0.00            
ATOM   1859  HE2 TYR   113       6.930  75.040  71.570  1.00  0.00            
ATOM   1860  CD2 TYR   113       8.020  76.840  72.170  1.00  0.00            
ATOM   1861  HD2 TYR   113       8.870  76.650  71.540  1.00  0.00            
ATOM   1862  C   TYR   113      10.390  80.920  71.470  1.00  0.00            
ATOM   1863  O   TYR   113      11.440  80.310  71.240  1.00  0.00            
ATOM   1864  N   PRO   114      10.520  82.230  71.640  1.00  0.00            
ATOM   1865  CD  PRO   114       9.450  83.230  71.840  1.00  0.00            
ATOM   1866  HD2 PRO   114       8.680  82.940  72.550  1.00  0.00            
ATOM   1867  HD3 PRO   114       8.860  83.320  70.930  1.00  0.00            
ATOM   1868  CG  PRO   114      10.070  84.550  72.220  1.00  0.00            
ATOM   1869  HG2 PRO   114      10.190  84.620  73.300  1.00  0.00            
ATOM   1870  HG3 PRO   114       9.530  85.410  71.830  1.00  0.00            
ATOM   1871  CB  PRO   114      11.400  84.480  71.560  1.00  0.00            
ATOM   1872  HB2 PRO   114      12.140  85.090  72.080  1.00  0.00            
ATOM   1873  HB3 PRO   114      11.270  84.820  70.530  1.00  0.00            
ATOM   1874  CA  PRO   114      11.780  83.010  71.690  1.00  0.00            
ATOM   1875  HA  PRO   114      12.300  82.720  70.780  1.00  0.00            
ATOM   1876  C   PRO   114      12.640  82.680  72.870  1.00  0.00            
ATOM   1877  O   PRO   114      12.280  81.990  73.840  1.00  0.00            
ATOM   1878  N   PHE   115      13.790  83.310  72.840  1.00  0.00            
ATOM   1879  H   PHE   115      14.100  83.790  72.020  1.00  0.00            
ATOM   1880  CA  PHE   115      14.630  83.370  74.070  1.00  0.00            
ATOM   1881  HA  PHE   115      14.040  83.540  74.980  1.00  0.00            
ATOM   1882  CB  PHE   115      15.410  82.030  74.170  1.00  0.00            
ATOM   1883  HB2 PHE   115      15.960  82.090  75.110  1.00  0.00            
ATOM   1884  HB3 PHE   115      14.680  81.250  74.380  1.00  0.00            
ATOM   1885  CG  PHE   115      16.300  81.690  73.000  1.00  0.00            
ATOM   1886  CD1 PHE   115      17.510  82.290  72.700  1.00  0.00            
ATOM   1887  HD1 PHE   115      17.770  83.120  73.340  1.00  0.00            
ATOM   1888  CE1 PHE   115      18.360  81.860  71.700  1.00  0.00            
ATOM   1889  HE1 PHE   115      19.350  82.250  71.550  1.00  0.00            
ATOM   1890  CZ  PHE   115      17.910  80.830  70.910  1.00  0.00            
ATOM   1891  HZ  PHE   115      18.420  80.430  70.050  1.00  0.00            
ATOM   1892  CE2 PHE   115      16.730  80.160  71.160  1.00  0.00            
ATOM   1893  HE2 PHE   115      16.420  79.300  70.580  1.00  0.00            
ATOM   1894  CD2 PHE   115      15.920  80.560  72.220  1.00  0.00            
ATOM   1895  HD2 PHE   115      15.020  80.030  72.500  1.00  0.00            
ATOM   1896  C   PHE   115      15.620  84.490  73.900  1.00  0.00            
ATOM   1897  O   PHE   115      15.800  84.960  72.740  1.00  0.00            
ATOM   1898  N   THR   116      16.380  84.960  74.910  1.00  0.00            
ATOM   1899  H   THR   116      16.380  84.530  75.830  1.00  0.00            
ATOM   1900  CA  THR   116      17.380  86.040  74.760  1.00  0.00            
ATOM   1901  HA  THR   116      18.010  85.870  73.880  1.00  0.00            
ATOM   1902  CB  THR   116      16.800  87.370  74.610  1.00  0.00            
ATOM   1903  HB  THR   116      15.900  87.570  75.200  1.00  0.00            
ATOM   1904  CG2 THR   116      17.850  88.450  74.810  1.00  0.00            
ATOM   1905 1HG2 THR   116      17.220  89.330  74.850  1.00  0.00            
ATOM   1906 2HG2 THR   116      18.400  88.410  75.750  1.00  0.00            
ATOM   1907 3HG2 THR   116      18.530  88.580  73.970  1.00  0.00            
ATOM   1908  OG1 THR   116      16.360  87.500  73.250  1.00  0.00            
ATOM   1909  HG1 THR   116      15.910  86.680  73.050  1.00  0.00            
ATOM   1910  C   THR   116      18.370  85.920  75.940  1.00  0.00            
ATOM   1911  O   THR   116      17.860  85.820  77.040  1.00  0.00            
ATOM   1912  N   PHE   117      19.650  85.940  75.760  1.00  0.00            
ATOM   1913  H   PHE   117      19.980  85.950  74.810  1.00  0.00            
ATOM   1914  CA  PHE   117      20.600  85.740  76.880  1.00  0.00            
ATOM   1915  HA  PHE   117      20.100  85.630  77.840  1.00  0.00            
ATOM   1916  CB  PHE   117      21.380  84.410  76.690  1.00  0.00            
ATOM   1917  HB2 PHE   117      21.850  84.330  75.710  1.00  0.00            
ATOM   1918  HB3 PHE   117      22.090  84.310  77.510  1.00  0.00            
ATOM   1919  CG  PHE   117      20.440  83.190  76.730  1.00  0.00            
ATOM   1920  CD1 PHE   117      19.830  82.680  75.580  1.00  0.00            
ATOM   1921  HD1 PHE   117      20.000  83.210  74.650  1.00  0.00            
ATOM   1922  CE1 PHE   117      19.020  81.570  75.660  1.00  0.00            
ATOM   1923  HE1 PHE   117      18.520  81.100  74.820  1.00  0.00            
ATOM   1924  CZ  PHE   117      18.890  80.940  76.830  1.00  0.00            
ATOM   1925  HZ  PHE   117      18.250  80.070  76.960  1.00  0.00            
ATOM   1926  CE2 PHE   117      19.440  81.430  78.050  1.00  0.00            
ATOM   1927  HE2 PHE   117      19.310  80.940  79.010  1.00  0.00            
ATOM   1928  CD2 PHE   117      20.240  82.600  77.990  1.00  0.00            
ATOM   1929  HD2 PHE   117      20.730  82.970  78.880  1.00  0.00            
ATOM   1930  C   PHE   117      21.510  86.940  77.020  1.00  0.00            
ATOM   1931  O   PHE   117      22.210  87.180  76.030  1.00  0.00            
ATOM   1932  N   GLU   118      21.620  87.620  78.150  1.00  0.00            
ATOM   1933  H   GLU   118      20.910  87.500  78.860  1.00  0.00            
ATOM   1934  CA  GLU   118      22.660  88.640  78.440  1.00  0.00            
ATOM   1935  HA  GLU   118      22.930  89.170  77.530  1.00  0.00            
ATOM   1936  CB  GLU   118      22.080  89.520  79.560  1.00  0.00            
ATOM   1937  HB2 GLU   118      22.600  90.460  79.750  1.00  0.00            
ATOM   1938  HB3 GLU   118      21.050  89.760  79.300  1.00  0.00            
ATOM   1939  CG  GLU   118      22.080  88.940  80.940  1.00  0.00            
ATOM   1940  HG2 GLU   118      23.070  88.590  81.230  1.00  0.00            
ATOM   1941  HG3 GLU   118      21.750  89.770  81.570  1.00  0.00            
ATOM   1942  CD  GLU   118      21.090  87.810  81.180  1.00  0.00            
ATOM   1943  OE1 GLU   118      20.080  87.690  80.480  1.00  0.00            
ATOM   1944  OE2 GLU   118      21.350  86.980  82.070  1.00  0.00            
ATOM   1945  C   GLU   118      24.020  88.010  78.760  1.00  0.00            
ATOM   1946  O   GLU   118      24.080  86.890  79.360  1.00  0.00            
ATOM   1947  N   ILE   119      25.130  88.760  78.350  1.00  0.00            
ATOM   1948  H   ILE   119      24.970  89.690  77.980  1.00  0.00            
ATOM   1949  CA  ILE   119      26.440  88.160  78.470  1.00  0.00            
ATOM   1950  HA  ILE   119      26.480  87.120  78.800  1.00  0.00            
ATOM   1951  CB  ILE   119      27.080  88.140  77.120  1.00  0.00            
ATOM   1952  HB  ILE   119      26.960  89.130  76.670  1.00  0.00            
ATOM   1953  CG2 ILE   119      28.600  87.940  77.220  1.00  0.00            
ATOM   1954 1HG2 ILE   119      29.040  88.610  77.960  1.00  0.00            
ATOM   1955 2HG2 ILE   119      28.690  86.960  77.680  1.00  0.00            
ATOM   1956 3HG2 ILE   119      29.100  87.960  76.250  1.00  0.00            
ATOM   1957  CG1 ILE   119      26.420  87.210  76.060  1.00  0.00            
ATOM   1958 2HG1 ILE   119      26.600  86.180  76.350  1.00  0.00            
ATOM   1959 3HG1 ILE   119      25.360  87.460  75.990  1.00  0.00            
ATOM   1960  CD1 ILE   119      26.970  87.430  74.620  1.00  0.00            
ATOM   1961 1HD1 ILE   119      27.850  86.840  74.360  1.00  0.00            
ATOM   1962 2HD1 ILE   119      26.180  87.260  73.900  1.00  0.00            
ATOM   1963 3HD1 ILE   119      27.300  88.470  74.480  1.00  0.00            
ATOM   1964  C   ILE   119      27.090  88.980  79.590  1.00  0.00            
ATOM   1965  O   ILE   119      27.020  90.220  79.530  1.00  0.00            
ATOM   1966  N   PRO   120      27.860  88.350  80.540  1.00  0.00            
ATOM   1967  CD  PRO   120      27.800  86.910  80.860  1.00  0.00            
ATOM   1968  HD2 PRO   120      28.480  86.320  80.240  1.00  0.00            
ATOM   1969  HD3 PRO   120      26.750  86.620  80.770  1.00  0.00            
ATOM   1970  CG  PRO   120      28.180  86.770  82.340  1.00  0.00            
ATOM   1971  HG2 PRO   120      28.750  85.860  82.540  1.00  0.00            
ATOM   1972  HG3 PRO   120      27.290  86.760  82.970  1.00  0.00            
ATOM   1973  CB  PRO   120      28.940  88.080  82.650  1.00  0.00            
ATOM   1974  HB2 PRO   120      30.010  87.920  82.480  1.00  0.00            
ATOM   1975  HB3 PRO   120      28.840  88.440  83.670  1.00  0.00            
ATOM   1976  CA  PRO   120      28.570  89.100  81.610  1.00  0.00            
ATOM   1977  HA  PRO   120      27.750  89.670  82.060  1.00  0.00            
ATOM   1978  C   PRO   120      29.750  90.000  81.110  1.00  0.00            
ATOM   1979  O   PRO   120      30.380  89.680  80.050  1.00  0.00            
ATOM   1980  N   PRO   121      30.070  91.080  81.790  1.00  0.00            
ATOM   1981  CD  PRO   121      29.250  91.770  82.820  1.00  0.00            
ATOM   1982  HD2 PRO   121      29.240  91.210  83.760  1.00  0.00            
ATOM   1983  HD3 PRO   121      28.250  91.730  82.380  1.00  0.00            
ATOM   1984  CG  PRO   121      29.880  93.190  82.930  1.00  0.00            
ATOM   1985  HG2 PRO   121      29.820  93.700  83.900  1.00  0.00            
ATOM   1986  HG3 PRO   121      29.330  93.840  82.250  1.00  0.00            
ATOM   1987  CB  PRO   121      31.270  93.050  82.460  1.00  0.00            
ATOM   1988  HB2 PRO   121      31.940  92.760  83.260  1.00  0.00            
ATOM   1989  HB3 PRO   121      31.690  93.940  82.000  1.00  0.00            
ATOM   1990  CA  PRO   121      31.140  92.010  81.370  1.00  0.00            
ATOM   1991  HA  PRO   121      30.840  92.340  80.370  1.00  0.00            
ATOM   1992  C   PRO   121      32.510  91.410  81.220  1.00  0.00            
ATOM   1993  O   PRO   121      32.920  90.490  81.970  1.00  0.00            
ATOM   1994  N   ASN   122      33.400  92.080  80.420  1.00  0.00            
ATOM   1995  H   ASN   122      33.090  92.870  79.870  1.00  0.00            
ATOM   1996  CA  ASN   122      34.850  91.670  80.340  1.00  0.00            
ATOM   1997  HA  ASN   122      35.200  92.210  79.460  1.00  0.00            
ATOM   1998  CB  ASN   122      35.620  92.340  81.470  1.00  0.00            
ATOM   1999  HB2 ASN   122      35.370  91.820  82.400  1.00  0.00            
ATOM   2000  HB3 ASN   122      36.690  92.200  81.280  1.00  0.00            
ATOM   2001  CG  ASN   122      35.270  93.800  81.600  1.00  0.00            
ATOM   2002  OD1 ASN   122      35.330  94.590  80.680  1.00  0.00            
ATOM   2003  ND2 ASN   122      34.840  94.220  82.730  1.00  0.00            
ATOM   2004 1HD2 ASN   122      34.650  95.210  82.770  1.00  0.00            
ATOM   2005 2HD2 ASN   122      34.720  93.620  83.530  1.00  0.00            
ATOM   2006  C   ASN   122      35.280  90.180  80.020  1.00  0.00            
ATOM   2007  O   ASN   122      36.490  89.830  79.950  1.00  0.00            
ATOM   2008  N   LEU   123      34.380  89.220  79.850  1.00  0.00            
ATOM   2009  H   LEU   123      33.420  89.440  80.080  1.00  0.00            
ATOM   2010  CA  LEU   123      34.690  87.870  79.360  1.00  0.00            
ATOM   2011  HA  LEU   123      35.400  87.460  80.090  1.00  0.00            
ATOM   2012  CB  LEU   123      33.370  87.070  79.050  1.00  0.00            
ATOM   2013  HB2 LEU   123      32.690  87.710  78.490  1.00  0.00            
ATOM   2014  HB3 LEU   123      33.610  86.180  78.470  1.00  0.00            
ATOM   2015  CG  LEU   123      32.590  86.660  80.270  1.00  0.00            
ATOM   2016  HG  LEU   123      32.560  87.540  80.920  1.00  0.00            
ATOM   2017  CD1 LEU   123      31.190  86.300  79.780  1.00  0.00            
ATOM   2018 1HD1 LEU   123      30.740  87.190  79.330  1.00  0.00            
ATOM   2019 2HD1 LEU   123      31.340  85.540  79.020  1.00  0.00            
ATOM   2020 3HD1 LEU   123      30.620  85.830  80.580  1.00  0.00            
ATOM   2021  CD2 LEU   123      33.260  85.490  80.990  1.00  0.00            
ATOM   2022 1HD2 LEU   123      33.450  84.720  80.240  1.00  0.00            
ATOM   2023 2HD2 LEU   123      34.190  85.840  81.460  1.00  0.00            
ATOM   2024 3HD2 LEU   123      32.550  85.170  81.740  1.00  0.00            
ATOM   2025  C   LEU   123      35.370  87.840  78.040  1.00  0.00            
ATOM   2026  O   LEU   123      35.150  88.690  77.200  1.00  0.00            
ATOM   2027  N   PRO   124      36.230  86.830  77.740  1.00  0.00            
ATOM   2028  CD  PRO   124      36.530  85.610  78.530  1.00  0.00            
ATOM   2029  HD2 PRO   124      35.640  85.160  78.980  1.00  0.00            
ATOM   2030  HD3 PRO   124      37.250  85.900  79.290  1.00  0.00            
ATOM   2031  CG  PRO   124      37.280  84.650  77.610  1.00  0.00            
ATOM   2032  HG2 PRO   124      36.620  83.920  77.130  1.00  0.00            
ATOM   2033  HG3 PRO   124      38.070  84.150  78.170  1.00  0.00            
ATOM   2034  CB  PRO   124      37.920  85.620  76.670  1.00  0.00            
ATOM   2035  HB2 PRO   124      38.150  85.080  75.750  1.00  0.00            
ATOM   2036  HB3 PRO   124      38.800  86.030  77.160  1.00  0.00            
ATOM   2037  CA  PRO   124      36.950  86.830  76.500  1.00  0.00            
ATOM   2038  HA  PRO   124      37.510  87.760  76.560  1.00  0.00            
ATOM   2039  C   PRO   124      36.120  86.730  75.230  1.00  0.00            
ATOM   2040  O   PRO   124      34.930  86.340  75.370  1.00  0.00            
ATOM   2041  N   CYS   125      36.720  87.080  74.090  1.00  0.00            
ATOM   2042  H   CYS   125      37.640  87.490  74.140  1.00  0.00            
ATOM   2043  CA  CYS   125      36.030  86.900  72.770  1.00  0.00            
ATOM   2044  HA  CYS   125      34.950  86.910  72.930  1.00  0.00            
ATOM   2045  CB  CYS   125      36.320  88.050  71.880  1.00  0.00            
ATOM   2046  HB2 CYS   125      37.400  88.120  71.850  1.00  0.00            
ATOM   2047  HB3 CYS   125      35.940  87.830  70.880  1.00  0.00            
ATOM   2048  SG  CYS   125      35.420  89.520  72.560  1.00  0.00            
ATOM   2049  HG  CYS   125      36.280  89.650  73.570  1.00  0.00            
ATOM   2050  C   CYS   125      36.370  85.550  72.050  1.00  0.00            
ATOM   2051  O   CYS   125      37.290  84.870  72.440  1.00  0.00            
ATOM   2052  N   SER   126      35.620  85.230  71.040  1.00  0.00            
ATOM   2053  H   SER   126      34.780  85.780  70.890  1.00  0.00            
ATOM   2054  CA  SER   126      35.880  84.020  70.130  1.00  0.00            
ATOM   2055  HA  SER   126      35.890  83.130  70.770  1.00  0.00            
ATOM   2056  CB  SER   126      34.740  83.870  69.070  1.00  0.00            
ATOM   2057  HB2 SER   126      34.740  84.710  68.380  1.00  0.00            
ATOM   2058  HB3 SER   126      34.920  82.940  68.530  1.00  0.00            
ATOM   2059  OG  SER   126      33.470  83.830  69.640  1.00  0.00            
ATOM   2060  HG  SER   126      33.310  82.940  69.970  1.00  0.00            
ATOM   2061  C   SER   126      37.190  83.960  69.420  1.00  0.00            
ATOM   2062  O   SER   126      37.520  84.830  68.600  1.00  0.00            
ATOM   2063  N   VAL   127      37.860  82.790  69.660  1.00  0.00            
ATOM   2064  H   VAL   127      37.540  82.160  70.380  1.00  0.00            
ATOM   2065  CA  VAL   127      39.200  82.690  69.230  1.00  0.00            
ATOM   2066  HA  VAL   127      39.380  83.300  68.340  1.00  0.00            
ATOM   2067  CB  VAL   127      40.100  83.470  70.220  1.00  0.00            
ATOM   2068  HB  VAL   127      39.850  84.530  70.240  1.00  0.00            
ATOM   2069  CG1 VAL   127      40.010  82.880  71.600  1.00  0.00            
ATOM   2070 1HG1 VAL   127      40.350  83.720  72.220  1.00  0.00            
ATOM   2071 2HG1 VAL   127      39.010  82.620  71.930  1.00  0.00            
ATOM   2072 3HG1 VAL   127      40.620  81.990  71.740  1.00  0.00            
ATOM   2073  CG2 VAL   127      41.600  83.480  69.740  1.00  0.00            
ATOM   2074 1HG2 VAL   127      42.110  82.520  69.840  1.00  0.00            
ATOM   2075 2HG2 VAL   127      41.610  83.840  68.710  1.00  0.00            
ATOM   2076 3HG2 VAL   127      42.100  84.210  70.380  1.00  0.00            
ATOM   2077  C   VAL   127      39.670  81.190  69.170  1.00  0.00            
ATOM   2078  O   VAL   127      39.290  80.390  70.040  1.00  0.00            
ATOM   2079  N   THR   128      40.370  80.890  68.080  1.00  0.00            
ATOM   2080  H   THR   128      40.400  81.600  67.360  1.00  0.00            
ATOM   2081  CA  THR   128      41.080  79.610  67.810  1.00  0.00            
ATOM   2082  HA  THR   128      40.880  78.850  68.560  1.00  0.00            
ATOM   2083  CB  THR   128      40.570  78.970  66.450  1.00  0.00            
ATOM   2084  HB  THR   128      40.520  79.770  65.720  1.00  0.00            
ATOM   2085  CG2 THR   128      41.450  77.810  65.950  1.00  0.00            
ATOM   2086 1HG2 THR   128      41.510  77.070  66.750  1.00  0.00            
ATOM   2087 2HG2 THR   128      40.970  77.320  65.110  1.00  0.00            
ATOM   2088 3HG2 THR   128      42.440  78.090  65.590  1.00  0.00            
ATOM   2089  OG1 THR   128      39.220  78.580  66.610  1.00  0.00            
ATOM   2090  HG1 THR   128      38.780  79.410  66.810  1.00  0.00            
ATOM   2091  C   THR   128      42.560  80.040  67.700  1.00  0.00            
ATOM   2092  O   THR   128      42.910  81.170  67.360  1.00  0.00            
ATOM   2093  N   LEU   129      43.440  79.140  68.100  1.00  0.00            
ATOM   2094  H   LEU   129      43.010  78.290  68.450  1.00  0.00            
ATOM   2095  CA  LEU   129      44.880  79.300  68.240  1.00  0.00            
ATOM   2096  HA  LEU   129      45.130  80.050  67.480  1.00  0.00            
ATOM   2097  CB  LEU   129      45.220  79.790  69.670  1.00  0.00            
ATOM   2098  HB2 LEU   129      44.760  80.770  69.790  1.00  0.00            
ATOM   2099  HB3 LEU   129      44.740  79.080  70.330  1.00  0.00            
ATOM   2100  CG  LEU   129      46.750  80.110  69.870  1.00  0.00            
ATOM   2101  HG  LEU   129      47.280  79.170  70.060  1.00  0.00            
ATOM   2102  CD1 LEU   129      47.410  80.880  68.780  1.00  0.00            
ATOM   2103 1HD1 LEU   129      47.680  80.230  67.960  1.00  0.00            
ATOM   2104 2HD1 LEU   129      46.720  81.640  68.400  1.00  0.00            
ATOM   2105 3HD1 LEU   129      48.240  81.450  69.200  1.00  0.00            
ATOM   2106  CD2 LEU   129      46.890  80.880  71.160  1.00  0.00            
ATOM   2107 1HD2 LEU   129      46.460  81.890  71.110  1.00  0.00            
ATOM   2108 2HD2 LEU   129      46.450  80.260  71.940  1.00  0.00            
ATOM   2109 3HD2 LEU   129      47.920  81.170  71.380  1.00  0.00            
ATOM   2110  C   LEU   129      45.470  77.980  67.750  1.00  0.00            
ATOM   2111  O   LEU   129      45.320  76.890  68.410  1.00  0.00            
ATOM   2112  N   GLN   130      46.120  77.990  66.550  1.00  0.00            
ATOM   2113  H   GLN   130      46.100  78.880  66.070  1.00  0.00            
ATOM   2114  CA  GLN   130      47.020  77.010  66.010  1.00  0.00            
ATOM   2115  HA  GLN   130      46.480  76.090  65.780  1.00  0.00            
ATOM   2116  CB  GLN   130      47.520  77.440  64.560  1.00  0.00            
ATOM   2117  HB2 GLN   130      48.140  78.330  64.640  1.00  0.00            
ATOM   2118  HB3 GLN   130      48.190  76.730  64.070  1.00  0.00            
ATOM   2119  CG  GLN   130      46.400  77.750  63.600  1.00  0.00            
ATOM   2120  HG2 GLN   130      45.740  78.560  63.940  1.00  0.00            
ATOM   2121  HG3 GLN   130      46.840  78.070  62.660  1.00  0.00            
ATOM   2122  CD  GLN   130      45.570  76.510  63.280  1.00  0.00            
ATOM   2123  OE1 GLN   130      44.330  76.630  63.270  1.00  0.00            
ATOM   2124  NE2 GLN   130      46.160  75.360  63.070  1.00  0.00            
ATOM   2125 1HE2 GLN   130      45.530  74.570  63.010  1.00  0.00            
ATOM   2126 2HE2 GLN   130      47.160  75.260  63.040  1.00  0.00            
ATOM   2127  C   GLN   130      48.220  76.730  66.890  1.00  0.00            
ATOM   2128  O   GLN   130      48.650  77.640  67.580  1.00  0.00            
ATOM   2129  N   PRO   131      48.760  75.490  66.990  1.00  0.00            
ATOM   2130  CD  PRO   131      48.160  74.320  66.410  1.00  0.00            
ATOM   2131  HD2 PRO   131      47.990  74.460  65.340  1.00  0.00            
ATOM   2132  HD3 PRO   131      47.240  74.100  66.950  1.00  0.00            
ATOM   2133  CG  PRO   131      49.200  73.210  66.700  1.00  0.00            
ATOM   2134  HG2 PRO   131      49.770  73.030  65.790  1.00  0.00            
ATOM   2135  HG3 PRO   131      48.690  72.340  67.110  1.00  0.00            
ATOM   2136  CB  PRO   131      50.050  73.780  67.830  1.00  0.00            
ATOM   2137  HB2 PRO   131      51.040  73.360  68.020  1.00  0.00            
ATOM   2138  HB3 PRO   131      49.570  73.570  68.790  1.00  0.00            
ATOM   2139  CA  PRO   131      50.070  75.260  67.660  1.00  0.00            
ATOM   2140  HA  PRO   131      50.060  75.830  68.590  1.00  0.00            
ATOM   2141  C   PRO   131      51.140  75.750  66.740  1.00  0.00            
ATOM   2142  O   PRO   131      50.960  76.030  65.570  1.00  0.00            
ATOM   2143  N   GLY   132      52.310  76.050  67.340  1.00  0.00            
ATOM   2144  H   GLY   132      52.350  75.860  68.330  1.00  0.00            
ATOM   2145  CA  GLY   132      53.480  76.720  66.730  1.00  0.00            
ATOM   2146  HA2 GLY   132      53.140  77.590  66.160  1.00  0.00            
ATOM   2147  HA3 GLY   132      54.180  77.070  67.490  1.00  0.00            
ATOM   2148  C   GLY   132      54.360  75.750  65.920  1.00  0.00            
ATOM   2149  O   GLY   132      54.200  74.580  65.950  1.00  0.00            
ATOM   2150  N   PRO   133      55.290  76.200  65.050  1.00  0.00            
ATOM   2151  CD  PRO   133      55.700  77.570  65.000  1.00  0.00            
ATOM   2152  HD2 PRO   133      56.390  77.900  65.770  1.00  0.00            
ATOM   2153  HD3 PRO   133      54.810  78.190  65.110  1.00  0.00            
ATOM   2154  CG  PRO   133      56.310  77.790  63.660  1.00  0.00            
ATOM   2155  HG2 PRO   133      56.850  78.730  63.670  1.00  0.00            
ATOM   2156  HG3 PRO   133      55.560  77.880  62.870  1.00  0.00            
ATOM   2157  CB  PRO   133      57.070  76.510  63.370  1.00  0.00            
ATOM   2158  HB2 PRO   133      58.090  76.520  63.740  1.00  0.00            
ATOM   2159  HB3 PRO   133      56.930  76.300  62.300  1.00  0.00            
ATOM   2160  CA  PRO   133      56.190  75.490  64.200  1.00  0.00            
ATOM   2161  HA  PRO   133      55.430  74.990  63.610  1.00  0.00            
ATOM   2162  C   PRO   133      57.020  74.380  64.770  1.00  0.00            
ATOM   2163  O   PRO   133      57.180  73.340  64.140  1.00  0.00            
ATOM   2164  N   GLU   134      57.610  74.650  65.880  1.00  0.00            
ATOM   2165  H   GLU   134      57.440  75.570  66.250  1.00  0.00            
ATOM   2166  CA  GLU   134      58.370  73.650  66.730  1.00  0.00            
ATOM   2167  HA  GLU   134      59.000  73.030  66.080  1.00  0.00            
ATOM   2168  CB  GLU   134      59.320  74.430  67.700  1.00  0.00            
ATOM   2169  HB2 GLU   134      58.860  75.180  68.350  1.00  0.00            
ATOM   2170  HB3 GLU   134      59.760  73.720  68.390  1.00  0.00            
ATOM   2171  CG  GLU   134      60.410  75.220  66.970  1.00  0.00            
ATOM   2172  HG2 GLU   134      61.110  75.360  67.790  1.00  0.00            
ATOM   2173  HG3 GLU   134      60.980  74.620  66.260  1.00  0.00            
ATOM   2174  CD  GLU   134      60.110  76.610  66.470  1.00  0.00            
ATOM   2175  OE1 GLU   134      59.250  77.360  66.980  1.00  0.00            
ATOM   2176  OE2 GLU   134      60.740  76.890  65.460  1.00  0.00            
ATOM   2177  C   GLU   134      57.480  72.790  67.610  1.00  0.00            
ATOM   2178  O   GLU   134      57.860  71.610  67.830  1.00  0.00            
ATOM   2179  N   ASP   135      56.380  73.260  68.210  1.00  0.00            
ATOM   2180  H   ASP   135      56.210  74.250  68.140  1.00  0.00            
ATOM   2181  CA  ASP   135      55.500  72.560  69.170  1.00  0.00            
ATOM   2182  HA  ASP   135      56.110  72.120  69.960  1.00  0.00            
ATOM   2183  CB  ASP   135      54.510  73.590  69.740  1.00  0.00            
ATOM   2184  HB2 ASP   135      55.100  74.480  69.970  1.00  0.00            
ATOM   2185  HB3 ASP   135      53.650  73.740  69.080  1.00  0.00            
ATOM   2186  CG  ASP   135      53.950  73.180  71.130  1.00  0.00            
ATOM   2187  OD1 ASP   135      53.460  74.070  71.860  1.00  0.00            
ATOM   2188  OD2 ASP   135      54.050  71.940  71.510  1.00  0.00            
ATOM   2189  C   ASP   135      54.780  71.270  68.550  1.00  0.00            
ATOM   2190  O   ASP   135      54.380  71.300  67.370  1.00  0.00            
ATOM   2191  N   THR   136      54.570  70.230  69.350  1.00  0.00            
ATOM   2192  H   THR   136      54.950  70.300  70.280  1.00  0.00            
ATOM   2193  CA  THR   136      53.750  69.080  68.960  1.00  0.00            
ATOM   2194  HA  THR   136      53.620  69.130  67.880  1.00  0.00            
ATOM   2195  CB  THR   136      54.270  67.740  69.470  1.00  0.00            
ATOM   2196  HB  THR   136      53.600  66.920  69.210  1.00  0.00            
ATOM   2197  CG2 THR   136      55.630  67.430  68.770  1.00  0.00            
ATOM   2198 1HG2 THR   136      55.530  67.540  67.690  1.00  0.00            
ATOM   2199 2HG2 THR   136      56.380  68.110  69.190  1.00  0.00            
ATOM   2200 3HG2 THR   136      56.000  66.440  69.020  1.00  0.00            
ATOM   2201  OG1 THR   136      54.290  67.770  70.900  1.00  0.00            
ATOM   2202  HG1 THR   136      54.800  68.550  71.130  1.00  0.00            
ATOM   2203  C   THR   136      52.290  69.160  69.510  1.00  0.00            
ATOM   2204  O   THR   136      51.480  68.230  69.150  1.00  0.00            
ATOM   2205  N   GLY   137      52.010  70.200  70.310  1.00  0.00            
ATOM   2206  H   GLY   137      52.710  70.920  70.450  1.00  0.00            
ATOM   2207  CA  GLY   137      50.720  70.330  70.970  1.00  0.00            
ATOM   2208  HA2 GLY   137      50.500  69.370  71.440  1.00  0.00            
ATOM   2209  HA3 GLY   137      50.730  71.120  71.720  1.00  0.00            
ATOM   2210  C   GLY   137      49.590  70.530  69.950  1.00  0.00            
ATOM   2211  O   GLY   137      49.800  70.770  68.770  1.00  0.00            
ATOM   2212  N   LYS   138      48.350  70.330  70.430  1.00  0.00            
ATOM   2213  H   LYS   138      48.170  70.150  71.410  1.00  0.00            
ATOM   2214  CA  LYS   138      47.160  70.430  69.570  1.00  0.00            
ATOM   2215  HA  LYS   138      47.440  70.100  68.570  1.00  0.00            
ATOM   2216  CB  LYS   138      46.050  69.520  70.110  1.00  0.00            
ATOM   2217  HB2 LYS   138      45.750  69.940  71.070  1.00  0.00            
ATOM   2218  HB3 LYS   138      45.280  69.550  69.350  1.00  0.00            
ATOM   2219  CG  LYS   138      46.430  68.020  70.280  1.00  0.00            
ATOM   2220  HG2 LYS   138      47.090  67.970  71.150  1.00  0.00            
ATOM   2221  HG3 LYS   138      45.440  67.620  70.480  1.00  0.00            
ATOM   2222  CD  LYS   138      47.050  67.410  69.000  1.00  0.00            
ATOM   2223  HD2 LYS   138      46.860  66.350  68.840  1.00  0.00            
ATOM   2224  HD3 LYS   138      46.740  67.950  68.100  1.00  0.00            
ATOM   2225  CE  LYS   138      48.530  67.670  69.090  1.00  0.00            
ATOM   2226  HE2 LYS   138      48.800  68.520  68.470  1.00  0.00            
ATOM   2227  HE3 LYS   138      48.800  68.000  70.100  1.00  0.00            
ATOM   2228  NZ  LYS   138      49.380  66.510  68.750  1.00  0.00            
ATOM   2229  HZ1 LYS   138      49.220  65.840  69.490  1.00  0.00            
ATOM   2230  HZ2 LYS   138      49.130  66.120  67.850  1.00  0.00            
ATOM   2231  HZ3 LYS   138      50.330  66.840  68.780  1.00  0.00            
ATOM   2232  C   LYS   138      46.690  71.860  69.310  1.00  0.00            
ATOM   2233  O   LYS   138      47.170  72.700  70.130  1.00  0.00            
ATOM   2234  N   ALA   139      45.830  72.110  68.330  1.00  0.00            
ATOM   2235  H   ALA   139      45.640  71.410  67.640  1.00  0.00            
ATOM   2236  CA  ALA   139      44.990  73.290  68.370  1.00  0.00            
ATOM   2237  HA  ALA   139      45.600  74.190  68.260  1.00  0.00            
ATOM   2238  CB  ALA   139      44.090  73.200  67.170  1.00  0.00            
ATOM   2239  HB1 ALA   139      44.540  72.880  66.230  1.00  0.00            
ATOM   2240  HB2 ALA   139      43.310  72.490  67.420  1.00  0.00            
ATOM   2241  HB3 ALA   139      43.730  74.190  66.900  1.00  0.00            
ATOM   2242  C   ALA   139      44.190  73.560  69.740  1.00  0.00            
ATOM   2243  O   ALA   139      43.980  72.730  70.560  1.00  0.00            
ATOM   2244  N   CYS   140      43.860  74.840  69.930  1.00  0.00            
ATOM   2245  H   CYS   140      44.100  75.550  69.250  1.00  0.00            
ATOM   2246  CA  CYS   140      43.230  75.460  71.110  1.00  0.00            
ATOM   2247  HA  CYS   140      42.560  74.770  71.630  1.00  0.00            
ATOM   2248  CB  CYS   140      44.340  75.780  72.080  1.00  0.00            
ATOM   2249  HB2 CYS   140      45.000  74.920  72.250  1.00  0.00            
ATOM   2250  HB3 CYS   140      44.980  76.550  71.660  1.00  0.00            
ATOM   2251  SG  CYS   140      43.740  76.490  73.660  1.00  0.00            
ATOM   2252  HG  CYS   140      43.030  75.490  74.190  1.00  0.00            
ATOM   2253  C   CYS   140      42.300  76.610  70.700  1.00  0.00            
ATOM   2254  O   CYS   140      42.440  77.050  69.530  1.00  0.00            
ATOM   2255  N   GLY   141      41.450  77.100  71.620  1.00  0.00            
ATOM   2256  H   GLY   141      41.430  76.530  72.440  1.00  0.00            
ATOM   2257  CA  GLY   141      40.480  78.140  71.480  1.00  0.00            
ATOM   2258  HA2 GLY   141      40.990  79.070  71.270  1.00  0.00            
ATOM   2259  HA3 GLY   141      39.890  77.910  70.590  1.00  0.00            
ATOM   2260  C   GLY   141      39.600  78.370  72.700  1.00  0.00            
ATOM   2261  O   GLY   141      39.580  77.640  73.660  1.00  0.00            
ATOM   2262  N   VAL   142      38.820  79.430  72.610  1.00  0.00            
ATOM   2263  H   VAL   142      39.000  80.080  71.860  1.00  0.00            
ATOM   2264  CA  VAL   142      37.630  79.770  73.480  1.00  0.00            
ATOM   2265  HA  VAL   142      37.430  78.830  73.990  1.00  0.00            
ATOM   2266  CB  VAL   142      37.810  80.920  74.460  1.00  0.00            
ATOM   2267  HB  VAL   142      37.830  81.790  73.800  1.00  0.00            
ATOM   2268  CG1 VAL   142      36.580  80.910  75.380  1.00  0.00            
ATOM   2269 1HG1 VAL   142      36.530  81.720  76.100  1.00  0.00            
ATOM   2270 2HG1 VAL   142      35.680  81.020  74.780  1.00  0.00            
ATOM   2271 3HG1 VAL   142      36.310  79.960  75.850  1.00  0.00            
ATOM   2272  CG2 VAL   142      39.090  80.820  75.340  1.00  0.00            
ATOM   2273 1HG2 VAL   142      39.080  80.070  76.140  1.00  0.00            
ATOM   2274 2HG2 VAL   142      39.890  80.570  74.650  1.00  0.00            
ATOM   2275 3HG2 VAL   142      39.330  81.740  75.880  1.00  0.00            
ATOM   2276  C   VAL   142      36.470  79.960  72.510  1.00  0.00            
ATOM   2277  O   VAL   142      36.530  80.830  71.640  1.00  0.00            
ATOM   2278  N   ASP   143      35.420  79.150  72.650  1.00  0.00            
ATOM   2279  H   ASP   143      35.490  78.460  73.390  1.00  0.00            
ATOM   2280  CA  ASP   143      34.190  79.260  71.890  1.00  0.00            
ATOM   2281  HA  ASP   143      34.310  80.130  71.250  1.00  0.00            
ATOM   2282  CB  ASP   143      34.010  78.020  70.900  1.00  0.00            
ATOM   2283  HB2 ASP   143      33.460  77.270  71.460  1.00  0.00            
ATOM   2284  HB3 ASP   143      33.440  78.340  70.030  1.00  0.00            
ATOM   2285  CG  ASP   143      35.320  77.430  70.440  1.00  0.00            
ATOM   2286  OD1 ASP   143      35.840  76.590  71.210  1.00  0.00            
ATOM   2287  OD2 ASP   143      35.820  77.770  69.350  1.00  0.00            
ATOM   2288  C   ASP   143      32.880  79.400  72.730  1.00  0.00            
ATOM   2289  O   ASP   143      32.690  78.820  73.830  1.00  0.00            
ATOM   2290  N   TYR   144      31.930  80.200  72.240  1.00  0.00            
ATOM   2291  H   TYR   144      32.210  80.680  71.410  1.00  0.00            
ATOM   2292  CA  TYR   144      30.540  80.360  72.790  1.00  0.00            
ATOM   2293  HA  TYR   144      30.480  80.140  73.850  1.00  0.00            
ATOM   2294  CB  TYR   144      30.110  81.800  72.700  1.00  0.00            
ATOM   2295  HB2 TYR   144      30.440  82.150  71.730  1.00  0.00            
ATOM   2296  HB3 TYR   144      29.040  81.800  72.950  1.00  0.00            
ATOM   2297  CG  TYR   144      30.720  82.810  73.600  1.00  0.00            
ATOM   2298  CD1 TYR   144      32.120  83.140  73.490  1.00  0.00            
ATOM   2299  HD1 TYR   144      32.690  82.660  72.700  1.00  0.00            
ATOM   2300  CE1 TYR   144      32.600  84.210  74.300  1.00  0.00            
ATOM   2301  HE1 TYR   144      33.590  84.610  74.140  1.00  0.00            
ATOM   2302  CZ  TYR   144      31.780  84.720  75.350  1.00  0.00            
ATOM   2303  OH  TYR   144      32.420  85.590  76.240  1.00  0.00            
ATOM   2304  HH  TYR   144      33.360  85.570  76.040  1.00  0.00            
ATOM   2305  CE2 TYR   144      30.550  84.230  75.530  1.00  0.00            
ATOM   2306  HE2 TYR   144      30.030  84.570  76.420  1.00  0.00            
ATOM   2307  CD2 TYR   144      30.010  83.300  74.700  1.00  0.00            
ATOM   2308  HD2 TYR   144      28.990  82.990  74.870  1.00  0.00            
ATOM   2309  C   TYR   144      29.490  79.550  72.020  1.00  0.00            
ATOM   2310  O   TYR   144      29.560  79.390  70.790  1.00  0.00            
ATOM   2311  N   GLU   145      28.430  79.070  72.650  1.00  0.00            
ATOM   2312  H   GLU   145      28.330  79.160  73.650  1.00  0.00            
ATOM   2313  CA  GLU   145      27.540  78.060  72.020  1.00  0.00            
ATOM   2314  HA  GLU   145      27.300  78.330  71.000  1.00  0.00            
ATOM   2315  CB  GLU   145      28.100  76.690  72.090  1.00  0.00            
ATOM   2316  HB2 GLU   145      29.060  76.620  71.590  1.00  0.00            
ATOM   2317  HB3 GLU   145      28.220  76.430  73.140  1.00  0.00            
ATOM   2318  CG  GLU   145      27.330  75.550  71.440  1.00  0.00            
ATOM   2319  HG2 GLU   145      26.260  75.710  71.570  1.00  0.00            
ATOM   2320  HG3 GLU   145      27.630  75.390  70.400  1.00  0.00            
ATOM   2321  CD  GLU   145      27.720  74.220  72.090  1.00  0.00            
ATOM   2322  OE1 GLU   145      26.860  73.560  72.690  1.00  0.00            
ATOM   2323  OE2 GLU   145      28.930  73.890  72.080  1.00  0.00            
ATOM   2324  C   GLU   145      26.160  78.150  72.700  1.00  0.00            
ATOM   2325  O   GLU   145      25.940  77.980  73.880  1.00  0.00            
ATOM   2326  N   VAL   146      25.110  78.150  71.870  1.00  0.00            
ATOM   2327  H   VAL   146      25.330  78.180  70.880  1.00  0.00            
ATOM   2328  CA  VAL   146      23.700  77.870  72.290  1.00  0.00            
ATOM   2329  HA  VAL   146      23.720  77.900  73.380  1.00  0.00            
ATOM   2330  CB  VAL   146      22.690  78.850  71.790  1.00  0.00            
ATOM   2331  HB  VAL   146      21.700  78.700  72.240  1.00  0.00            
ATOM   2332  CG1 VAL   146      22.940  80.270  72.300  1.00  0.00            
ATOM   2333 1HG1 VAL   146      22.040  80.830  72.040  1.00  0.00            
ATOM   2334 2HG1 VAL   146      23.010  80.200  73.390  1.00  0.00            
ATOM   2335 3HG1 VAL   146      23.830  80.730  71.890  1.00  0.00            
ATOM   2336  CG2 VAL   146      22.630  78.990  70.270  1.00  0.00            
ATOM   2337 1HG2 VAL   146      22.350  78.050  69.800  1.00  0.00            
ATOM   2338 2HG2 VAL   146      21.930  79.780  69.990  1.00  0.00            
ATOM   2339 3HG2 VAL   146      23.620  79.310  69.940  1.00  0.00            
ATOM   2340  C   VAL   146      23.270  76.390  71.970  1.00  0.00            
ATOM   2341  O   VAL   146      23.440  75.960  70.770  1.00  0.00            
ATOM   2342  N   LYS   147      22.910  75.660  73.030  1.00  0.00            
ATOM   2343  H   LYS   147      22.890  76.120  73.930  1.00  0.00            
ATOM   2344  CA  LYS   147      22.390  74.270  73.050  1.00  0.00            
ATOM   2345  HA  LYS   147      22.460  73.800  72.070  1.00  0.00            
ATOM   2346  CB  LYS   147      23.240  73.540  74.160  1.00  0.00            
ATOM   2347  HB2 LYS   147      24.290  73.640  73.880  1.00  0.00            
ATOM   2348  HB3 LYS   147      23.110  74.070  75.100  1.00  0.00            
ATOM   2349  CG  LYS   147      22.900  72.030  74.250  1.00  0.00            
ATOM   2350  HG2 LYS   147      21.860  71.850  74.520  1.00  0.00            
ATOM   2351  HG3 LYS   147      22.850  71.650  73.230  1.00  0.00            
ATOM   2352  CD  LYS   147      23.830  71.170  75.050  1.00  0.00            
ATOM   2353  HD2 LYS   147      23.410  70.190  75.260  1.00  0.00            
ATOM   2354  HD3 LYS   147      24.750  71.080  74.470  1.00  0.00            
ATOM   2355  CE  LYS   147      24.140  71.850  76.470  1.00  0.00            
ATOM   2356  HE2 LYS   147      24.540  72.870  76.400  1.00  0.00            
ATOM   2357  HE3 LYS   147      23.210  71.800  77.030  1.00  0.00            
ATOM   2358  NZ  LYS   147      25.180  71.070  77.250  1.00  0.00            
ATOM   2359  HZ1 LYS   147      26.080  71.040  76.800  1.00  0.00            
ATOM   2360  HZ2 LYS   147      25.430  71.490  78.140  1.00  0.00            
ATOM   2361  HZ3 LYS   147      24.820  70.150  77.460  1.00  0.00            
ATOM   2362  C   LYS   147      20.920  74.310  73.360  1.00  0.00            
ATOM   2363  O   LYS   147      20.400  75.120  74.140  1.00  0.00            
ATOM   2364  N   ALA   148      20.180  73.420  72.720  1.00  0.00            
ATOM   2365  H   ALA   148      20.640  72.710  72.170  1.00  0.00            
ATOM   2366  CA  ALA   148      18.730  73.260  72.870  1.00  0.00            
ATOM   2367  HA  ALA   148      18.480  73.740  73.810  1.00  0.00            
ATOM   2368  CB  ALA   148      18.010  74.030  71.820  1.00  0.00            
ATOM   2369  HB1 ALA   148      18.240  75.100  71.820  1.00  0.00            
ATOM   2370  HB2 ALA   148      18.310  73.620  70.860  1.00  0.00            
ATOM   2371  HB3 ALA   148      16.930  73.990  71.970  1.00  0.00            
ATOM   2372  C   ALA   148      18.390  71.800  72.800  1.00  0.00            
ATOM   2373  O   ALA   148      19.040  71.060  72.120  1.00  0.00            
ATOM   2374  N   PHE   149      17.450  71.430  73.690  1.00  0.00            
ATOM   2375  H   PHE   149      16.820  72.120  74.060  1.00  0.00            
ATOM   2376  CA  PHE   149      17.010  70.080  73.890  1.00  0.00            
ATOM   2377  HA  PHE   149      17.100  69.400  73.040  1.00  0.00            
ATOM   2378  CB  PHE   149      18.030  69.480  74.890  1.00  0.00            
ATOM   2379  HB2 PHE   149      17.840  68.430  75.120  1.00  0.00            
ATOM   2380  HB3 PHE   149      18.940  69.480  74.290  1.00  0.00            
ATOM   2381  CG  PHE   149      18.270  70.250  76.160  1.00  0.00            
ATOM   2382  CD1 PHE   149      17.770  69.810  77.360  1.00  0.00            
ATOM   2383  HD1 PHE   149      17.100  68.960  77.390  1.00  0.00            
ATOM   2384  CE1 PHE   149      18.100  70.410  78.520  1.00  0.00            
ATOM   2385  HE1 PHE   149      17.670  70.040  79.440  1.00  0.00            
ATOM   2386  CZ  PHE   149      18.740  71.630  78.500  1.00  0.00            
ATOM   2387  HZ  PHE   149      18.950  72.140  79.430  1.00  0.00            
ATOM   2388  CE2 PHE   149      19.290  72.110  77.310  1.00  0.00            
ATOM   2389  HE2 PHE   149      19.960  72.960  77.270  1.00  0.00            
ATOM   2390  CD2 PHE   149      19.130  71.360  76.140  1.00  0.00            
ATOM   2391  HD2 PHE   149      19.740  71.610  75.290  1.00  0.00            
ATOM   2392  C   PHE   149      15.600  69.930  74.480  1.00  0.00            
ATOM   2393  O   PHE   149      15.000  70.900  75.000  1.00  0.00            
ATOM   2394  N   CYS   150      15.060  68.680  74.480  1.00  0.00            
ATOM   2395  H   CYS   150      15.530  67.970  73.940  1.00  0.00            
ATOM   2396  CA  CYS   150      13.820  68.280  75.220  1.00  0.00            
ATOM   2397  HA  CYS   150      13.320  69.190  75.530  1.00  0.00            
ATOM   2398  CB  CYS   150      12.940  67.460  74.230  1.00  0.00            
ATOM   2399  HB2 CYS   150      13.470  67.060  73.370  1.00  0.00            
ATOM   2400  HB3 CYS   150      12.470  66.610  74.730  1.00  0.00            
ATOM   2401  SG  CYS   150      11.630  68.510  73.430  1.00  0.00            
ATOM   2402  HG  CYS   150      10.880  68.820  74.490  1.00  0.00            
ATOM   2403  C   CYS   150      14.300  67.530  76.470  1.00  0.00            
ATOM   2404  O   CYS   150      15.100  66.640  76.380  1.00  0.00            
ATOM   2405  N   ALA   151      13.620  67.690  77.600  1.00  0.00            
ATOM   2406  H   ALA   151      12.820  68.300  77.680  1.00  0.00            
ATOM   2407  CA  ALA   151      13.760  66.800  78.790  1.00  0.00            
ATOM   2408  HA  ALA   151      13.950  65.760  78.520  1.00  0.00            
ATOM   2409  CB  ALA   151      15.080  67.330  79.480  1.00  0.00            
ATOM   2410  HB1 ALA   151      15.940  67.240  78.820  1.00  0.00            
ATOM   2411  HB2 ALA   151      15.030  68.370  79.790  1.00  0.00            
ATOM   2412  HB3 ALA   151      15.360  66.700  80.330  1.00  0.00            
ATOM   2413  C   ALA   151      12.600  66.730  79.830  1.00  0.00            
ATOM   2414  O   ALA   151      11.720  67.560  79.850  1.00  0.00            
ATOM   2415  N   GLU   152      12.570  65.770  80.680  1.00  0.00            
ATOM   2416  H   GLU   152      13.110  64.960  80.400  1.00  0.00            
ATOM   2417  CA  GLU   152      11.830  65.710  81.960  1.00  0.00            
ATOM   2418  HA  GLU   152      11.320  66.650  82.150  1.00  0.00            
ATOM   2419  CB  GLU   152      10.830  64.530  81.910  1.00  0.00            
ATOM   2420  HB2 GLU   152      10.020  64.710  82.610  1.00  0.00            
ATOM   2421  HB3 GLU   152      10.350  64.560  80.930  1.00  0.00            
ATOM   2422  CG  GLU   152      11.450  63.130  82.010  1.00  0.00            
ATOM   2423  HG2 GLU   152      12.290  63.140  82.710  1.00  0.00            
ATOM   2424  HG3 GLU   152      10.650  62.460  82.310  1.00  0.00            
ATOM   2425  CD  GLU   152      12.120  62.610  80.730  1.00  0.00            
ATOM   2426  OE1 GLU   152      11.590  61.720  80.030  1.00  0.00            
ATOM   2427  OE2 GLU   152      13.240  63.060  80.380  1.00  0.00            
ATOM   2428  C   GLU   152      12.730  65.650  83.230  1.00  0.00            
ATOM   2429  O   GLU   152      12.310  65.930  84.340  1.00  0.00            
ATOM   2430  N   ASN   153      14.070  65.390  83.080  1.00  0.00            
ATOM   2431  H   ASN   153      14.390  65.090  82.180  1.00  0.00            
ATOM   2432  CA  ASN   153      15.110  65.530  84.120  1.00  0.00            
ATOM   2433  HA  ASN   153      14.800  66.170  84.950  1.00  0.00            
ATOM   2434  CB  ASN   153      15.390  64.190  84.670  1.00  0.00            
ATOM   2435  HB2 ASN   153      15.840  63.520  83.930  1.00  0.00            
ATOM   2436  HB3 ASN   153      16.260  64.250  85.340  1.00  0.00            
ATOM   2437  CG  ASN   153      14.190  63.490  85.330  1.00  0.00            
ATOM   2438  OD1 ASN   153      13.700  63.860  86.410  1.00  0.00            
ATOM   2439  ND2 ASN   153      13.640  62.490  84.740  1.00  0.00            
ATOM   2440 1HD2 ASN   153      12.770  62.100  85.090  1.00  0.00            
ATOM   2441 2HD2 ASN   153      13.890  62.130  83.820  1.00  0.00            
ATOM   2442  C   ASN   153      16.340  66.290  83.560  1.00  0.00            
ATOM   2443  O   ASN   153      16.640  66.120  82.390  1.00  0.00            
ATOM   2444  N   LEU   154      17.040  67.120  84.390  1.00  0.00            
ATOM   2445  H   LEU   154      16.840  67.140  85.380  1.00  0.00            
ATOM   2446  CA  LEU   154      18.120  67.970  83.940  1.00  0.00            
ATOM   2447  HA  LEU   154      18.030  68.000  82.860  1.00  0.00            
ATOM   2448  CB  LEU   154      17.850  69.500  84.350  1.00  0.00            
ATOM   2449  HB2 LEU   154      17.830  69.660  85.430  1.00  0.00            
ATOM   2450  HB3 LEU   154      18.730  70.100  84.120  1.00  0.00            
ATOM   2451  CG  LEU   154      16.700  70.200  83.600  1.00  0.00            
ATOM   2452  HG  LEU   154      15.850  69.510  83.570  1.00  0.00            
ATOM   2453  CD1 LEU   154      16.250  71.440  84.360  1.00  0.00            
ATOM   2454 1HD1 LEU   154      15.360  71.840  83.870  1.00  0.00            
ATOM   2455 2HD1 LEU   154      15.950  71.170  85.370  1.00  0.00            
ATOM   2456 3HD1 LEU   154      17.060  72.170  84.400  1.00  0.00            
ATOM   2457  CD2 LEU   154      17.140  70.650  82.230  1.00  0.00            
ATOM   2458 1HD2 LEU   154      16.280  70.610  81.560  1.00  0.00            
ATOM   2459 2HD2 LEU   154      17.630  71.620  82.190  1.00  0.00            
ATOM   2460 3HD2 LEU   154      17.830  69.890  81.870  1.00  0.00            
ATOM   2461  C   LEU   154      19.580  67.410  84.270  1.00  0.00            
ATOM   2462  O   LEU   154      20.490  67.680  83.500  1.00  0.00            
ATOM   2463  N   GLU   155      19.830  66.870  85.410  1.00  0.00            
ATOM   2464  H   GLU   155      19.050  66.790  86.050  1.00  0.00            
ATOM   2465  CA  GLU   155      21.170  66.140  85.730  1.00  0.00            
ATOM   2466  HA  GLU   155      21.960  66.810  85.380  1.00  0.00            
ATOM   2467  CB  GLU   155      21.330  65.960  87.200  1.00  0.00            
ATOM   2468  HB2 GLU   155      21.270  66.930  87.680  1.00  0.00            
ATOM   2469  HB3 GLU   155      20.540  65.360  87.650  1.00  0.00            
ATOM   2470  CG  GLU   155      22.640  65.320  87.700  1.00  0.00            
ATOM   2471  HG2 GLU   155      22.680  65.440  88.780  1.00  0.00            
ATOM   2472  HG3 GLU   155      22.550  64.250  87.520  1.00  0.00            
ATOM   2473  CD  GLU   155      23.950  65.970  87.130  1.00  0.00            
ATOM   2474  OE1 GLU   155      24.950  65.210  86.940  1.00  0.00            
ATOM   2475  OE2 GLU   155      23.960  67.200  86.840  1.00  0.00            
ATOM   2476  C   GLU   155      21.340  64.790  84.850  1.00  0.00            
ATOM   2477  O   GLU   155      22.400  64.240  84.750  1.00  0.00            
ATOM   2478  N   GLU   156      20.220  64.430  84.140  1.00  0.00            
ATOM   2479  H   GLU   156      19.400  64.940  84.420  1.00  0.00            
ATOM   2480  CA  GLU   156      20.150  63.130  83.520  1.00  0.00            
ATOM   2481  HA  GLU   156      20.710  62.380  84.090  1.00  0.00            
ATOM   2482  CB  GLU   156      18.690  62.680  83.430  1.00  0.00            
ATOM   2483  HB2 GLU   156      18.260  62.740  84.430  1.00  0.00            
ATOM   2484  HB3 GLU   156      18.150  63.350  82.760  1.00  0.00            
ATOM   2485  CG  GLU   156      18.350  61.230  83.040  1.00  0.00            
ATOM   2486  HG2 GLU   156      17.420  60.950  83.530  1.00  0.00            
ATOM   2487  HG3 GLU   156      18.210  61.110  81.960  1.00  0.00            
ATOM   2488  CD  GLU   156      19.350  60.210  83.570  1.00  0.00            
ATOM   2489  OE1 GLU   156      19.250  59.780  84.720  1.00  0.00            
ATOM   2490  OE2 GLU   156      20.330  59.870  82.860  1.00  0.00            
ATOM   2491  C   GLU   156      20.660  63.180  82.020  1.00  0.00            
ATOM   2492  O   GLU   156      20.320  64.150  81.390  1.00  0.00            
ATOM   2493  N   LYS   157      21.230  62.160  81.410  1.00  0.00            
ATOM   2494  H   LYS   157      21.350  61.290  81.910  1.00  0.00            
ATOM   2495  CA  LYS   157      21.780  62.130  80.030  1.00  0.00            
ATOM   2496  HA  LYS   157      22.520  62.930  80.000  1.00  0.00            
ATOM   2497  CB  LYS   157      22.370  60.720  79.800  1.00  0.00            
ATOM   2498  HB2 LYS   157      21.650  59.950  80.060  1.00  0.00            
ATOM   2499  HB3 LYS   157      22.390  60.570  78.720  1.00  0.00            
ATOM   2500  CG  LYS   157      23.800  60.530  80.300  1.00  0.00            
ATOM   2501  HG2 LYS   157      24.170  59.650  79.790  1.00  0.00            
ATOM   2502  HG3 LYS   157      24.380  61.420  80.050  1.00  0.00            
ATOM   2503  CD  LYS   157      23.830  60.380  81.860  1.00  0.00            
ATOM   2504  HD2 LYS   157      23.510  61.290  82.370  1.00  0.00            
ATOM   2505  HD3 LYS   157      23.220  59.530  82.160  1.00  0.00            
ATOM   2506  CE  LYS   157      25.220  60.170  82.360  1.00  0.00            
ATOM   2507  HE2 LYS   157      25.650  59.280  81.900  1.00  0.00            
ATOM   2508  HE3 LYS   157      25.840  60.980  81.990  1.00  0.00            
ATOM   2509  NZ  LYS   157      25.290  60.190  83.850  1.00  0.00            
ATOM   2510  HZ1 LYS   157      26.250  60.260  84.170  1.00  0.00            
ATOM   2511  HZ2 LYS   157      24.870  61.010  84.270  1.00  0.00            
ATOM   2512  HZ3 LYS   157      24.910  59.370  84.290  1.00  0.00            
ATOM   2513  C   LYS   157      20.710  62.410  78.990  1.00  0.00            
ATOM   2514  O   LYS   157      19.510  62.160  79.230  1.00  0.00            
ATOM   2515  N   ILE   158      21.050  63.040  77.840  1.00  0.00            
ATOM   2516  H   ILE   158      22.040  63.230  77.800  1.00  0.00            
ATOM   2517  CA  ILE   158      20.240  63.280  76.580  1.00  0.00            
ATOM   2518  HA  ILE   158      19.290  62.780  76.770  1.00  0.00            
ATOM   2519  CB  ILE   158      19.960  64.850  76.500  1.00  0.00            
ATOM   2520  HB  ILE   158      20.950  65.250  76.740  1.00  0.00            
ATOM   2521  CG2 ILE   158      19.560  65.380  75.200  1.00  0.00            
ATOM   2522 1HG2 ILE   158      19.750  66.450  75.130  1.00  0.00            
ATOM   2523 2HG2 ILE   158      20.010  64.830  74.370  1.00  0.00            
ATOM   2524 3HG2 ILE   158      18.500  65.220  75.000  1.00  0.00            
ATOM   2525  CG1 ILE   158      19.020  65.240  77.620  1.00  0.00            
ATOM   2526 2HG1 ILE   158      18.010  64.850  77.540  1.00  0.00            
ATOM   2527 3HG1 ILE   158      19.410  64.760  78.520  1.00  0.00            
ATOM   2528  CD1 ILE   158      19.010  66.730  78.010  1.00  0.00            
ATOM   2529 1HD1 ILE   158      18.230  66.850  78.770  1.00  0.00            
ATOM   2530 2HD1 ILE   158      20.010  67.020  78.330  1.00  0.00            
ATOM   2531 3HD1 ILE   158      18.700  67.340  77.170  1.00  0.00            
ATOM   2532  C   ILE   158      20.920  62.670  75.350  1.00  0.00            
ATOM   2533  O   ILE   158      22.100  62.470  75.270  1.00  0.00            
ATOM   2534  N   HIE   159      20.120  62.260  74.390  1.00  0.00            
ATOM   2535  H   HIE   159      19.130  62.130  74.550  1.00  0.00            
ATOM   2536  CA  HIE   159      20.620  61.710  73.120  1.00  0.00            
ATOM   2537  HA  HIE   159      21.600  61.260  73.300  1.00  0.00            
ATOM   2538  CB  HIE   159      19.620  60.740  72.510  1.00  0.00            
ATOM   2539  HB2 HIE   159      19.260  60.060  73.280  1.00  0.00            
ATOM   2540  HB3 HIE   159      18.840  61.210  71.920  1.00  0.00            
ATOM   2541  CG  HIE   159      20.310  59.800  71.510  1.00  0.00            
ATOM   2542  ND1 HIE   159      21.290  60.060  70.530  1.00  0.00            
ATOM   2543  CE1 HIE   159      21.650  58.910  69.910  1.00  0.00            
ATOM   2544  HE1 HIE   159      22.400  58.910  69.140  1.00  0.00            
ATOM   2545  NE2 HIE   159      20.840  57.920  70.400  1.00  0.00            
ATOM   2546  HE2 HIE   159      20.850  56.990  70.020  1.00  0.00            
ATOM   2547  CD2 HIE   159      19.990  58.440  71.410  1.00  0.00            
ATOM   2548  HD2 HIE   159      19.310  57.940  72.080  1.00  0.00            
ATOM   2549  C   HIE   159      20.880  62.810  72.080  1.00  0.00            
ATOM   2550  O   HIE   159      20.010  63.680  71.960  1.00  0.00            
ATOM   2551  N   LYS   160      21.960  62.870  71.290  1.00  0.00            
ATOM   2552  H   LYS   160      22.700  62.230  71.550  1.00  0.00            
ATOM   2553  CA  LYS   160      22.220  63.890  70.260  1.00  0.00            
ATOM   2554  HA  LYS   160      22.240  64.860  70.750  1.00  0.00            
ATOM   2555  CB  LYS   160      23.650  63.710  69.650  1.00  0.00            
ATOM   2556  HB2 LYS   160      23.890  64.520  68.950  1.00  0.00            
ATOM   2557  HB3 LYS   160      24.350  63.670  70.480  1.00  0.00            
ATOM   2558  CG  LYS   160      23.820  62.390  68.840  1.00  0.00            
ATOM   2559  HG2 LYS   160      23.370  61.640  69.490  1.00  0.00            
ATOM   2560  HG3 LYS   160      23.320  62.620  67.900  1.00  0.00            
ATOM   2561  CD  LYS   160      25.260  61.990  68.490  1.00  0.00            
ATOM   2562  HD2 LYS   160      25.660  62.700  67.760  1.00  0.00            
ATOM   2563  HD3 LYS   160      25.940  62.180  69.320  1.00  0.00            
ATOM   2564  CE  LYS   160      25.170  60.460  68.140  1.00  0.00            
ATOM   2565  HE2 LYS   160      24.740  60.000  69.040  1.00  0.00            
ATOM   2566  HE3 LYS   160      24.460  60.310  67.330  1.00  0.00            
ATOM   2567  NZ  LYS   160      26.520  59.840  68.010  1.00  0.00            
ATOM   2568  HZ1 LYS   160      26.360  58.860  67.850  1.00  0.00            
ATOM   2569  HZ2 LYS   160      26.950  60.060  67.120  1.00  0.00            
ATOM   2570  HZ3 LYS   160      27.000  59.860  68.900  1.00  0.00            
ATOM   2571  C   LYS   160      21.160  63.980  69.200  1.00  0.00            
ATOM   2572  O   LYS   160      21.010  65.060  68.720  1.00  0.00            
ATOM   2573  N   ARG   161      20.410  62.910  68.850  1.00  0.00            
ATOM   2574  H   ARG   161      20.630  62.010  69.270  1.00  0.00            
ATOM   2575  CA  ARG   161      19.200  63.000  68.070  1.00  0.00            
ATOM   2576  HA  ARG   161      19.500  63.690  67.280  1.00  0.00            
ATOM   2577  CB  ARG   161      18.700  61.610  67.510  1.00  0.00            
ATOM   2578  HB2 ARG   161      18.060  61.730  66.640  1.00  0.00            
ATOM   2579  HB3 ARG   161      19.590  61.040  67.250  1.00  0.00            
ATOM   2580  CG  ARG   161      17.940  60.700  68.520  1.00  0.00            
ATOM   2581  HG2 ARG   161      18.540  60.710  69.430  1.00  0.00            
ATOM   2582  HG3 ARG   161      16.950  61.140  68.680  1.00  0.00            
ATOM   2583  CD  ARG   161      17.700  59.290  68.080  1.00  0.00            
ATOM   2584  HD2 ARG   161      17.050  59.390  67.200  1.00  0.00            
ATOM   2585  HD3 ARG   161      18.620  58.740  67.920  1.00  0.00            
ATOM   2586  NE  ARG   161      16.870  58.580  68.980  1.00  0.00            
ATOM   2587  HE  ARG   161      16.730  58.920  69.920  1.00  0.00            
ATOM   2588  CZ  ARG   161      16.190  57.540  68.720  1.00  0.00            
ATOM   2589  NH1 ARG   161      16.480  56.850  67.630  1.00  0.00            
ATOM   2590 1HH1 ARG   161      17.270  57.150  67.070  1.00  0.00            
ATOM   2591 2HH1 ARG   161      15.990  55.990  67.410  1.00  0.00            
ATOM   2592  NH2 ARG   161      15.400  57.040  69.550  1.00  0.00            
ATOM   2593 1HH2 ARG   161      15.300  57.570  70.400  1.00  0.00            
ATOM   2594 2HH2 ARG   161      14.900  56.170  69.390  1.00  0.00            
ATOM   2595  C   ARG   161      18.070  63.770  68.720  1.00  0.00            
ATOM   2596  O   ARG   161      17.250  64.350  68.000  1.00  0.00            
ATOM   2597  N   ASN   162      18.120  63.900  70.050  1.00  0.00            
ATOM   2598  H   ASN   162      18.930  63.480  70.480  1.00  0.00            
ATOM   2599  CA  ASN   162      17.190  64.650  70.900  1.00  0.00            
ATOM   2600  HA  ASN   162      16.270  64.810  70.340  1.00  0.00            
ATOM   2601  CB  ASN   162      16.690  63.850  72.140  1.00  0.00            
ATOM   2602  HB2 ASN   162      17.600  63.640  72.700  1.00  0.00            
ATOM   2603  HB3 ASN   162      15.880  64.460  72.550  1.00  0.00            
ATOM   2604  CG  ASN   162      16.090  62.490  71.810  1.00  0.00            
ATOM   2605  OD1 ASN   162      16.310  61.480  72.490  1.00  0.00            
ATOM   2606  ND2 ASN   162      15.350  62.370  70.740  1.00  0.00            
ATOM   2607 1HD2 ASN   162      14.890  61.490  70.530  1.00  0.00            
ATOM   2608 2HD2 ASN   162      15.100  63.180  70.180  1.00  0.00            
ATOM   2609  C   ASN   162      17.760  66.080  71.270  1.00  0.00            
ATOM   2610  O   ASN   162      17.170  66.830  72.030  1.00  0.00            
ATOM   2611  N   SER   163      18.870  66.510  70.660  1.00  0.00            
ATOM   2612  H   SER   163      19.380  65.990  69.950  1.00  0.00            
ATOM   2613  CA  SER   163      19.410  67.790  71.070  1.00  0.00            
ATOM   2614  HA  SER   163      18.750  68.470  71.600  1.00  0.00            
ATOM   2615  CB  SER   163      20.450  67.410  72.180  1.00  0.00            
ATOM   2616  HB2 SER   163      19.880  67.000  73.010  1.00  0.00            
ATOM   2617  HB3 SER   163      21.170  66.690  71.800  1.00  0.00            
ATOM   2618  OG  SER   163      21.110  68.500  72.700  1.00  0.00            
ATOM   2619  HG  SER   163      21.140  68.550  73.660  1.00  0.00            
ATOM   2620  C   SER   163      19.950  68.530  69.870  1.00  0.00            
ATOM   2621  O   SER   163      20.110  68.010  68.750  1.00  0.00            
ATOM   2622  N   VAL   164      20.270  69.840  70.000  1.00  0.00            
ATOM   2623  H   VAL   164      19.970  70.310  70.840  1.00  0.00            
ATOM   2624  CA  VAL   164      20.680  70.740  68.850  1.00  0.00            
ATOM   2625  HA  VAL   164      21.230  70.100  68.160  1.00  0.00            
ATOM   2626  CB  VAL   164      19.560  71.420  68.020  1.00  0.00            
ATOM   2627  HB  VAL   164      19.000  72.110  68.660  1.00  0.00            
ATOM   2628  CG1 VAL   164      20.190  72.310  66.890  1.00  0.00            
ATOM   2629 1HG1 VAL   164      19.330  72.480  66.250  1.00  0.00            
ATOM   2630 2HG1 VAL   164      20.450  73.270  67.330  1.00  0.00            
ATOM   2631 3HG1 VAL   164      20.920  71.790  66.270  1.00  0.00            
ATOM   2632  CG2 VAL   164      18.580  70.360  67.490  1.00  0.00            
ATOM   2633 1HG2 VAL   164      19.300  69.650  67.090  1.00  0.00            
ATOM   2634 2HG2 VAL   164      18.010  69.990  68.340  1.00  0.00            
ATOM   2635 3HG2 VAL   164      17.910  70.770  66.730  1.00  0.00            
ATOM   2636  C   VAL   164      21.650  71.790  69.320  1.00  0.00            
ATOM   2637  O   VAL   164      21.380  72.420  70.350  1.00  0.00            
ATOM   2638  N   ARG   165      22.710  72.160  68.620  1.00  0.00            
ATOM   2639  H   ARG   165      22.940  71.650  67.780  1.00  0.00            
ATOM   2640  CA  ARG   165      23.780  73.120  69.010  1.00  0.00            
ATOM   2641  HA  ARG   165      23.470  73.840  69.770  1.00  0.00            
ATOM   2642  CB  ARG   165      24.830  72.240  69.630  1.00  0.00            
ATOM   2643  HB2 ARG   165      25.610  72.890  70.040  1.00  0.00            
ATOM   2644  HB3 ARG   165      24.310  71.910  70.540  1.00  0.00            
ATOM   2645  CG  ARG   165      25.560  71.110  68.910  1.00  0.00            
ATOM   2646  HG2 ARG   165      24.820  70.370  68.590  1.00  0.00            
ATOM   2647  HG3 ARG   165      26.080  71.580  68.070  1.00  0.00            
ATOM   2648  CD  ARG   165      26.560  70.330  69.730  1.00  0.00            
ATOM   2649  HD2 ARG   165      25.980  69.880  70.540  1.00  0.00            
ATOM   2650  HD3 ARG   165      26.870  69.580  69.010  1.00  0.00            
ATOM   2651  NE  ARG   165      27.720  71.170  70.130  1.00  0.00            
ATOM   2652  HE  ARG   165      27.480  71.780  70.890  1.00  0.00            
ATOM   2653  CZ  ARG   165      28.940  71.450  69.640  1.00  0.00            
ATOM   2654  NH1 ARG   165      29.390  70.880  68.580  1.00  0.00            
ATOM   2655 1HH1 ARG   165      28.830  70.110  68.250  1.00  0.00            
ATOM   2656 2HH1 ARG   165      30.260  71.200  68.180  1.00  0.00            
ATOM   2657  NH2 ARG   165      29.800  72.320  70.110  1.00  0.00            
ATOM   2658 1HH2 ARG   165      29.510  72.920  70.870  1.00  0.00            
ATOM   2659 2HH2 ARG   165      30.750  72.350  69.790  1.00  0.00            
ATOM   2660  C   ARG   165      24.480  73.870  67.840  1.00  0.00            
ATOM   2661  O   ARG   165      24.610  73.360  66.740  1.00  0.00            
ATOM   2662  N   LEU   166      24.810  75.050  68.200  1.00  0.00            
ATOM   2663  H   LEU   166      24.660  75.330  69.160  1.00  0.00            
ATOM   2664  CA  LEU   166      25.370  76.060  67.310  1.00  0.00            
ATOM   2665  HA  LEU   166      25.700  75.500  66.440  1.00  0.00            
ATOM   2666  CB  LEU   166      24.210  77.030  66.800  1.00  0.00            
ATOM   2667  HB2 LEU   166      23.960  77.690  67.630  1.00  0.00            
ATOM   2668  HB3 LEU   166      24.660  77.650  66.030  1.00  0.00            
ATOM   2669  CG  LEU   166      22.870  76.380  66.230  1.00  0.00            
ATOM   2670  HG  LEU   166      23.090  75.430  65.740  1.00  0.00            
ATOM   2671  CD1 LEU   166      21.820  76.110  67.250  1.00  0.00            
ATOM   2672 1HD1 LEU   166      21.380  77.020  67.660  1.00  0.00            
ATOM   2673 2HD1 LEU   166      21.020  75.490  66.850  1.00  0.00            
ATOM   2674 3HD1 LEU   166      22.240  75.480  68.040  1.00  0.00            
ATOM   2675  CD2 LEU   166      22.220  77.320  65.210  1.00  0.00            
ATOM   2676 1HD2 LEU   166      23.000  77.710  64.560  1.00  0.00            
ATOM   2677 2HD2 LEU   166      21.590  76.820  64.480  1.00  0.00            
ATOM   2678 3HD2 LEU   166      21.690  78.150  65.670  1.00  0.00            
ATOM   2679  C   LEU   166      26.460  76.810  68.010  1.00  0.00            
ATOM   2680  O   LEU   166      26.090  77.650  68.890  1.00  0.00            
ATOM   2681  N   VAL   167      27.750  76.720  67.570  1.00  0.00            
ATOM   2682  H   VAL   167      28.010  76.070  66.840  1.00  0.00            
ATOM   2683  CA  VAL   167      28.820  77.680  67.810  1.00  0.00            
ATOM   2684  HA  VAL   167      28.780  77.720  68.890  1.00  0.00            
ATOM   2685  CB  VAL   167      30.240  77.180  67.490  1.00  0.00            
ATOM   2686  HB  VAL   167      30.300  76.780  66.480  1.00  0.00            
ATOM   2687  CG1 VAL   167      31.280  78.310  67.700  1.00  0.00            
ATOM   2688 1HG1 VAL   167      32.270  77.910  67.450  1.00  0.00            
ATOM   2689 2HG1 VAL   167      31.050  79.070  66.950  1.00  0.00            
ATOM   2690 3HG1 VAL   167      31.230  78.800  68.670  1.00  0.00            
ATOM   2691  CG2 VAL   167      30.520  75.910  68.450  1.00  0.00            
ATOM   2692 1HG2 VAL   167      31.490  75.470  68.230  1.00  0.00            
ATOM   2693 2HG2 VAL   167      30.610  76.270  69.480  1.00  0.00            
ATOM   2694 3HG2 VAL   167      29.770  75.120  68.400  1.00  0.00            
ATOM   2695  C   VAL   167      28.520  79.100  67.190  1.00  0.00            
ATOM   2696  O   VAL   167      28.360  79.240  66.010  1.00  0.00            
ATOM   2697  N   ILE   168      28.550  80.100  68.080  1.00  0.00            
ATOM   2698  H   ILE   168      28.670  79.850  69.050  1.00  0.00            
ATOM   2699  CA  ILE   168      28.380  81.560  67.800  1.00  0.00            
ATOM   2700  HA  ILE   168      28.130  81.650  66.740  1.00  0.00            
ATOM   2701  CB  ILE   168      27.120  82.150  68.550  1.00  0.00            
ATOM   2702  HB  ILE   168      26.900  83.140  68.150  1.00  0.00            
ATOM   2703  CG2 ILE   168      25.850  81.300  68.270  1.00  0.00            
ATOM   2704 1HG2 ILE   168      25.040  81.800  68.810  1.00  0.00            
ATOM   2705 2HG2 ILE   168      25.630  81.230  67.210  1.00  0.00            
ATOM   2706 3HG2 ILE   168      25.980  80.300  68.690  1.00  0.00            
ATOM   2707  CG1 ILE   168      27.440  82.260  70.120  1.00  0.00            
ATOM   2708 2HG1 ILE   168      26.920  81.510  70.730  1.00  0.00            
ATOM   2709 3HG1 ILE   168      28.480  82.000  70.310  1.00  0.00            
ATOM   2710  CD1 ILE   168      27.100  83.730  70.630  1.00  0.00            
ATOM   2711 1HD1 ILE   168      27.310  83.800  71.690  1.00  0.00            
ATOM   2712 2HD1 ILE   168      27.740  84.520  70.240  1.00  0.00            
ATOM   2713 3HD1 ILE   168      26.080  83.910  70.310  1.00  0.00            
ATOM   2714  C   ILE   168      29.620  82.460  67.990  1.00  0.00            
ATOM   2715  O   ILE   168      30.520  82.180  68.780  1.00  0.00            
ATOM   2716  N   ARG   169      29.730  83.600  67.250  1.00  0.00            
ATOM   2717  H   ARG   169      28.880  83.880  66.790  1.00  0.00            
ATOM   2718  CA  ARG   169      30.960  84.470  67.250  1.00  0.00            
ATOM   2719  HA  ARG   169      31.770  83.870  67.650  1.00  0.00            
ATOM   2720  CB  ARG   169      31.350  84.730  65.760  1.00  0.00            
ATOM   2721  HB2 ARG   169      31.520  83.750  65.310  1.00  0.00            
ATOM   2722  HB3 ARG   169      30.560  85.180  65.160  1.00  0.00            
ATOM   2723  CG  ARG   169      32.610  85.540  65.530  1.00  0.00            
ATOM   2724  HG2 ARG   169      32.310  86.580  65.600  1.00  0.00            
ATOM   2725  HG3 ARG   169      33.350  85.290  66.300  1.00  0.00            
ATOM   2726  CD  ARG   169      33.380  85.410  64.200  1.00  0.00            
ATOM   2727  HD2 ARG   169      34.130  86.200  64.090  1.00  0.00            
ATOM   2728  HD3 ARG   169      33.870  84.450  64.080  1.00  0.00            
ATOM   2729  NE  ARG   169      32.480  85.600  63.060  1.00  0.00            
ATOM   2730  HE  ARG   169      31.500  85.780  63.200  1.00  0.00            
ATOM   2731  CZ  ARG   169      32.790  85.810  61.840  1.00  0.00            
ATOM   2732  NH1 ARG   169      34.040  85.750  61.370  1.00  0.00            
ATOM   2733 1HH1 ARG   169      34.840  85.650  61.980  1.00  0.00            
ATOM   2734 2HH1 ARG   169      34.190  86.090  60.430  1.00  0.00            
ATOM   2735  NH2 ARG   169      31.890  86.120  60.970  1.00  0.00            
ATOM   2736 1HH2 ARG   169      30.980  86.380  61.310  1.00  0.00            
ATOM   2737 2HH2 ARG   169      32.200  86.530  60.100  1.00  0.00            
ATOM   2738  C   ARG   169      30.650  85.680  68.150  1.00  0.00            
ATOM   2739  O   ARG   169      29.660  86.420  67.890  1.00  0.00            
ATOM   2740  N   LYS   170      31.400  85.850  69.290  1.00  0.00            
ATOM   2741  H   LYS   170      32.210  85.250  69.340  1.00  0.00            
ATOM   2742  CA  LYS   170      31.300  87.010  70.230  1.00  0.00            
ATOM   2743  HA  LYS   170      30.460  87.610  69.870  1.00  0.00            
ATOM   2744  CB  LYS   170      31.020  86.480  71.640  1.00  0.00            
ATOM   2745  HB2 LYS   170      30.000  86.090  71.680  1.00  0.00            
ATOM   2746  HB3 LYS   170      31.730  85.750  72.030  1.00  0.00            
ATOM   2747  CG  LYS   170      30.710  87.580  72.680  1.00  0.00            
ATOM   2748  HG2 LYS   170      30.060  88.320  72.220  1.00  0.00            
ATOM   2749  HG3 LYS   170      30.190  87.030  73.460  1.00  0.00            
ATOM   2750  CD  LYS   170      31.930  88.100  73.360  1.00  0.00            
ATOM   2751  HD2 LYS   170      32.640  87.280  73.320  1.00  0.00            
ATOM   2752  HD3 LYS   170      32.290  88.970  72.810  1.00  0.00            
ATOM   2753  CE  LYS   170      31.650  88.560  74.860  1.00  0.00            
ATOM   2754  HE2 LYS   170      30.830  89.270  74.940  1.00  0.00            
ATOM   2755  HE3 LYS   170      31.390  87.710  75.480  1.00  0.00            
ATOM   2756  NZ  LYS   170      32.930  89.070  75.450  1.00  0.00            
ATOM   2757  HZ1 LYS   170      32.920  89.440  76.390  1.00  0.00            
ATOM   2758  HZ2 LYS   170      33.710  88.420  75.530  1.00  0.00            
ATOM   2759  HZ3 LYS   170      33.270  89.910  75.010  1.00  0.00            
ATOM   2760  C   LYS   170      32.620  87.820  70.040  1.00  0.00            
ATOM   2761  O   LYS   170      33.610  87.300  70.520  1.00  0.00            
ATOM   2762  N   VAL   171      32.670  88.950  69.370  1.00  0.00            
ATOM   2763  H   VAL   171      31.850  89.430  69.040  1.00  0.00            
ATOM   2764  CA  VAL   171      33.940  89.610  68.850  1.00  0.00            
ATOM   2765  HA  VAL   171      34.760  89.160  69.410  1.00  0.00            
ATOM   2766  CB  VAL   171      34.070  89.440  67.310  1.00  0.00            
ATOM   2767  HB  VAL   171      34.790  90.190  66.980  1.00  0.00            
ATOM   2768  CG1 VAL   171      34.500  88.040  66.900  1.00  0.00            
ATOM   2769 1HG1 VAL   171      33.980  87.320  67.530  1.00  0.00            
ATOM   2770 2HG1 VAL   171      34.260  87.830  65.860  1.00  0.00            
ATOM   2771 3HG1 VAL   171      35.580  87.860  66.930  1.00  0.00            
ATOM   2772  CG2 VAL   171      32.770  89.710  66.540  1.00  0.00            
ATOM   2773 1HG2 VAL   171      33.020  89.650  65.480  1.00  0.00            
ATOM   2774 2HG2 VAL   171      31.970  89.020  66.810  1.00  0.00            
ATOM   2775 3HG2 VAL   171      32.330  90.700  66.680  1.00  0.00            
ATOM   2776  C   VAL   171      34.070  91.070  69.280  1.00  0.00            
ATOM   2777  O   VAL   171      33.070  91.810  69.380  1.00  0.00            
ATOM   2778  N   GLN   172      35.330  91.570  69.500  1.00  0.00            
ATOM   2779  H   GLN   172      36.150  90.990  69.430  1.00  0.00            
ATOM   2780  CA  GLN   172      35.590  92.860  70.030  1.00  0.00            
ATOM   2781  HA  GLN   172      34.760  93.040  70.700  1.00  0.00            
ATOM   2782  CB  GLN   172      36.800  92.670  70.920  1.00  0.00            
ATOM   2783  HB2 GLN   172      36.800  91.740  71.490  1.00  0.00            
ATOM   2784  HB3 GLN   172      37.700  92.760  70.310  1.00  0.00            
ATOM   2785  CG  GLN   172      37.020  93.860  71.940  1.00  0.00            
ATOM   2786  HG2 GLN   172      37.990  93.730  72.420  1.00  0.00            
ATOM   2787  HG3 GLN   172      36.960  94.750  71.320  1.00  0.00            
ATOM   2788  CD  GLN   172      35.980  93.970  73.010  1.00  0.00            
ATOM   2789  OE1 GLN   172      35.820  93.180  73.950  1.00  0.00            
ATOM   2790  NE2 GLN   172      35.170  95.030  73.010  1.00  0.00            
ATOM   2791 1HE2 GLN   172      34.330  94.960  73.570  1.00  0.00            
ATOM   2792 2HE2 GLN   172      35.280  95.850  72.430  1.00  0.00            
ATOM   2793  C   GLN   172      35.780  94.020  68.990  1.00  0.00            
ATOM   2794  O   GLN   172      36.680  93.970  68.180  1.00  0.00            
ATOM   2795  N   TYR   173      34.730  94.800  68.950  1.00  0.00            
ATOM   2796  H   TYR   173      33.920  94.600  69.520  1.00  0.00            
ATOM   2797  CA  TYR   173      34.830  96.150  68.430  1.00  0.00            
ATOM   2798  HA  TYR   173      35.550  96.150  67.610  1.00  0.00            
ATOM   2799  CB  TYR   173      33.580  96.680  67.880  1.00  0.00            
ATOM   2800  HB2 TYR   173      33.430  96.150  66.940  1.00  0.00            
ATOM   2801  HB3 TYR   173      32.750  96.520  68.560  1.00  0.00            
ATOM   2802  CG  TYR   173      33.620  98.130  67.420  1.00  0.00            
ATOM   2803  CD1 TYR   173      34.200  98.420  66.190  1.00  0.00            
ATOM   2804  HD1 TYR   173      34.650  97.610  65.630  1.00  0.00            
ATOM   2805  CE1 TYR   173      34.280  99.770  65.740  1.00  0.00            
ATOM   2806  HE1 TYR   173      34.690 100.100  64.800  1.00  0.00            
ATOM   2807  CZ  TYR   173      33.630 100.800  66.410  1.00  0.00            
ATOM   2808  OH  TYR   173      33.530 102.080  65.940  1.00  0.00            
ATOM   2809  HH  TYR   173      33.320 102.770  66.570  1.00  0.00            
ATOM   2810  CE2 TYR   173      32.940 100.430  67.620  1.00  0.00            
ATOM   2811  HE2 TYR   173      32.410 101.230  68.120  1.00  0.00            
ATOM   2812  CD2 TYR   173      32.890  99.150  68.110  1.00  0.00            
ATOM   2813  HD2 TYR   173      32.460  98.910  69.070  1.00  0.00            
ATOM   2814  C   TYR   173      35.370  97.150  69.490  1.00  0.00            
ATOM   2815  O   TYR   173      35.080  97.030  70.690  1.00  0.00            
ATOM   2816  N   ALA   174      36.130  98.160  69.090  1.00  0.00            
ATOM   2817  H   ALA   174      36.390  98.270  68.120  1.00  0.00            
ATOM   2818  CA  ALA   174      36.470  99.260  69.940  1.00  0.00            
ATOM   2819  HA  ALA   174      35.630  99.370  70.620  1.00  0.00            
ATOM   2820  CB  ALA   174      37.850  99.090  70.810  1.00  0.00            
ATOM   2821  HB1 ALA   174      38.610  98.670  70.160  1.00  0.00            
ATOM   2822  HB2 ALA   174      37.960 100.120  71.170  1.00  0.00            
ATOM   2823  HB3 ALA   174      37.590  98.400  71.620  1.00  0.00            
ATOM   2824  C   ALA   174      36.560 100.510  69.060  1.00  0.00            
ATOM   2825  O   ALA   174      37.220 100.410  68.020  1.00  0.00            
ATOM   2826  N   PRO   175      35.860 101.610  69.340  1.00  0.00            
ATOM   2827  CD  PRO   175      35.080 101.870  70.490  1.00  0.00            
ATOM   2828  HD2 PRO   175      35.600 101.400  71.320  1.00  0.00            
ATOM   2829  HD3 PRO   175      34.100 101.440  70.280  1.00  0.00            
ATOM   2830  CG  PRO   175      35.070 103.400  70.630  1.00  0.00            
ATOM   2831  HG2 PRO   175      35.950 103.700  71.190  1.00  0.00            
ATOM   2832  HG3 PRO   175      34.130 103.740  71.080  1.00  0.00            
ATOM   2833  CB  PRO   175      35.100 103.850  69.180  1.00  0.00            
ATOM   2834  HB2 PRO   175      35.480 104.870  69.140  1.00  0.00            
ATOM   2835  HB3 PRO   175      34.110 103.730  68.760  1.00  0.00            
ATOM   2836  CA  PRO   175      35.970 102.800  68.480  1.00  0.00            
ATOM   2837  HA  PRO   175      35.570 102.560  67.500  1.00  0.00            
ATOM   2838  C   PRO   175      37.390 103.210  68.300  1.00  0.00            
ATOM   2839  O   PRO   175      38.270 102.820  69.020  1.00  0.00            
ATOM   2840  N   GLU   176      37.660 103.990  67.260  1.00  0.00            
ATOM   2841  H   GLU   176      36.860 104.310  66.730  1.00  0.00            
ATOM   2842  CA  GLU   176      38.940 104.640  66.870  1.00  0.00            
ATOM   2843  HA  GLU   176      39.670 103.840  66.820  1.00  0.00            
ATOM   2844  CB  GLU   176      38.990 105.270  65.500  1.00  0.00            
ATOM   2845  HB2 GLU   176      38.360 106.150  65.400  1.00  0.00            
ATOM   2846  HB3 GLU   176      40.030 105.560  65.380  1.00  0.00            
ATOM   2847  CG  GLU   176      38.630 104.270  64.400  1.00  0.00            
ATOM   2848  HG2 GLU   176      39.200 103.350  64.530  1.00  0.00            
ATOM   2849  HG3 GLU   176      37.550 104.100  64.360  1.00  0.00            
ATOM   2850  CD  GLU   176      38.930 104.880  63.030  1.00  0.00            
ATOM   2851  OE1 GLU   176      38.920 106.140  62.930  1.00  0.00            
ATOM   2852  OE2 GLU   176      39.270 104.180  62.050  1.00  0.00            
ATOM   2853  C   GLU   176      39.360 105.690  67.990  1.00  0.00            
ATOM   2854  O   GLU   176      38.520 106.500  68.440  1.00  0.00            
ATOM   2855  N   ARG   177      40.600 105.790  68.490  1.00  0.00            
ATOM   2856  H   ARG   177      41.280 105.180  68.050  1.00  0.00            
ATOM   2857  CA  ARG   177      41.020 106.720  69.600  1.00  0.00            
ATOM   2858  HA  ARG   177      40.210 106.790  70.330  1.00  0.00            
ATOM   2859  CB  ARG   177      42.160 106.010  70.390  1.00  0.00            
ATOM   2860  HB2 ARG   177      42.040 104.920  70.380  1.00  0.00            
ATOM   2861  HB3 ARG   177      43.070 106.150  69.810  1.00  0.00            
ATOM   2862  CG  ARG   177      42.250 106.580  71.840  1.00  0.00            
ATOM   2863  HG2 ARG   177      42.660 107.590  71.850  1.00  0.00            
ATOM   2864  HG3 ARG   177      41.260 106.490  72.300  1.00  0.00            
ATOM   2865  CD  ARG   177      43.100 105.740  72.780  1.00  0.00            
ATOM   2866  HD2 ARG   177      43.130 106.210  73.760  1.00  0.00            
ATOM   2867  HD3 ARG   177      42.630 104.780  72.980  1.00  0.00            
ATOM   2868  NE  ARG   177      44.420 105.390  72.240  1.00  0.00            
ATOM   2869  HE  ARG   177      44.610 104.410  72.120  1.00  0.00            
ATOM   2870  CZ  ARG   177      45.380 106.200  71.800  1.00  0.00            
ATOM   2871  NH1 ARG   177      45.290 107.450  71.780  1.00  0.00            
ATOM   2872 1HH1 ARG   177      44.560 107.870  72.340  1.00  0.00            
ATOM   2873 2HH1 ARG   177      45.990 108.080  71.420  1.00  0.00            
ATOM   2874  NH2 ARG   177      46.450 105.660  71.300  1.00  0.00            
ATOM   2875 1HH2 ARG   177      46.520 104.660  71.400  1.00  0.00            
ATOM   2876 2HH2 ARG   177      47.200 106.330  71.140  1.00  0.00            
ATOM   2877  C   ARG   177      41.500 108.120  69.020  1.00  0.00            
ATOM   2878  O   ARG   177      42.340 108.110  68.120  1.00  0.00            
ATOM   2879  N   PRO   178      41.010 109.220  69.570  1.00  0.00            
ATOM   2880  CD  PRO   178      39.770 109.340  70.230  1.00  0.00            
ATOM   2881  HD2 PRO   178      39.730 108.700  71.110  1.00  0.00            
ATOM   2882  HD3 PRO   178      38.980 109.060  69.530  1.00  0.00            
ATOM   2883  CG  PRO   178      39.650 110.850  70.690  1.00  0.00            
ATOM   2884  HG2 PRO   178      40.120 110.980  71.660  1.00  0.00            
ATOM   2885  HG3 PRO   178      38.620 111.190  70.770  1.00  0.00            
ATOM   2886  CB  PRO   178      40.480 111.550  69.630  1.00  0.00            
ATOM   2887  HB2 PRO   178      40.850 112.480  70.060  1.00  0.00            
ATOM   2888  HB3 PRO   178      39.760 111.660  68.810  1.00  0.00            
ATOM   2889  CA  PRO   178      41.620 110.530  69.290  1.00  0.00            
ATOM   2890  HA  PRO   178      41.920 110.540  68.240  1.00  0.00            
ATOM   2891  C   PRO   178      42.810 110.800  70.160  1.00  0.00            
ATOM   2892  O   PRO   178      42.890 110.300  71.290  1.00  0.00            
ATOM   2893  N   GLY   179      43.640 111.760  69.760  1.00  0.00            
ATOM   2894  H   GLY   179      43.430 112.270  68.910  1.00  0.00            
ATOM   2895  CA  GLY   179      44.830 112.120  70.520  1.00  0.00            
ATOM   2896  HA2 GLY   179      45.030 113.190  70.600  1.00  0.00            
ATOM   2897  HA3 GLY   179      44.790 111.700  71.530  1.00  0.00            
ATOM   2898  C   GLY   179      46.090 111.500  69.910  1.00  0.00            
ATOM   2899  O   GLY   179      46.220 111.270  68.710  1.00  0.00            
ATOM   2900  N   PRO   180      47.140 111.270  70.720  1.00  0.00            
ATOM   2901  CD  PRO   180      47.280 111.610  72.150  1.00  0.00            
ATOM   2902  HD2 PRO   180      46.490 111.200  72.770  1.00  0.00            
ATOM   2903  HD3 PRO   180      47.300 112.700  72.160  1.00  0.00            
ATOM   2904  CG  PRO   180      48.670 111.150  72.620  1.00  0.00            
ATOM   2905  HG2 PRO   180      48.670 110.120  72.970  1.00  0.00            
ATOM   2906  HG3 PRO   180      49.100 111.900  73.290  1.00  0.00            
ATOM   2907  CB  PRO   180      49.440 111.080  71.290  1.00  0.00            
ATOM   2908  HB2 PRO   180      50.380 110.530  71.330  1.00  0.00            
ATOM   2909  HB3 PRO   180      49.700 112.080  70.930  1.00  0.00            
ATOM   2910  CA  PRO   180      48.400 110.660  70.260  1.00  0.00            
ATOM   2911  HA  PRO   180      48.700 111.040  69.280  1.00  0.00            
ATOM   2912  C   PRO   180      48.360 109.080  70.150  1.00  0.00            
ATOM   2913  O   PRO   180      47.650 108.450  70.900  1.00  0.00            
ATOM   2914  N   GLN   181      49.070 108.580  69.090  1.00  0.00            
ATOM   2915  H   GLN   181      49.650 109.240  68.590  1.00  0.00            
ATOM   2916  CA  GLN   181      49.020 107.170  68.730  1.00  0.00            
ATOM   2917  HA  GLN   181      48.300 106.690  69.400  1.00  0.00            
ATOM   2918  CB  GLN   181      48.540 107.130  67.170  1.00  0.00            
ATOM   2919  HB2 GLN   181      49.250 107.620  66.500  1.00  0.00            
ATOM   2920  HB3 GLN   181      48.510 106.090  66.850  1.00  0.00            
ATOM   2921  CG  GLN   181      47.250 107.890  66.860  1.00  0.00            
ATOM   2922  HG2 GLN   181      47.430 108.970  66.890  1.00  0.00            
ATOM   2923  HG3 GLN   181      46.920 107.740  65.840  1.00  0.00            
ATOM   2924  CD  GLN   181      46.100 107.620  67.820  1.00  0.00            
ATOM   2925  OE1 GLN   181      45.780 106.510  68.220  1.00  0.00            
ATOM   2926  NE2 GLN   181      45.300 108.610  68.100  1.00  0.00            
ATOM   2927 1HE2 GLN   181      44.430 108.270  68.480  1.00  0.00            
ATOM   2928 2HE2 GLN   181      45.470 109.560  67.790  1.00  0.00            
ATOM   2929  C   GLN   181      50.320 106.420  68.980  1.00  0.00            
ATOM   2930  O   GLN   181      51.330 107.160  69.190  1.00  0.00            
ATOM   2931  N   PRO   182      50.390 105.130  68.960  1.00  0.00            
ATOM   2932  CD  PRO   182      49.210 104.270  69.020  1.00  0.00            
ATOM   2933  HD2 PRO   182      48.620 104.260  68.100  1.00  0.00            
ATOM   2934  HD3 PRO   182      48.570 104.450  69.880  1.00  0.00            
ATOM   2935  CG  PRO   182      49.790 102.780  69.260  1.00  0.00            
ATOM   2936  HG2 PRO   182      49.360 102.010  68.620  1.00  0.00            
ATOM   2937  HG3 PRO   182      49.660 102.540  70.310  1.00  0.00            
ATOM   2938  CB  PRO   182      51.330 102.900  69.020  1.00  0.00            
ATOM   2939  HB2 PRO   182      51.530 102.610  67.980  1.00  0.00            
ATOM   2940  HB3 PRO   182      51.810 102.230  69.730  1.00  0.00            
ATOM   2941  CA  PRO   182      51.600 104.350  69.300  1.00  0.00            
ATOM   2942  HA  PRO   182      51.750 104.390  70.370  1.00  0.00            
ATOM   2943  C   PRO   182      52.840 104.890  68.530  1.00  0.00            
ATOM   2944  O   PRO   182      52.750 105.260  67.360  1.00  0.00            
ATOM   2945  N   THR   183      53.970 105.010  69.260  1.00  0.00            
ATOM   2946  H   THR   183      53.950 104.800  70.240  1.00  0.00            
ATOM   2947  CA  THR   183      55.070 105.950  68.810  1.00  0.00            
ATOM   2948  HA  THR   183      55.110 105.970  67.720  1.00  0.00            
ATOM   2949  CB  THR   183      54.770 107.380  69.310  1.00  0.00            
ATOM   2950  HB  THR   183      54.440 107.330  70.350  1.00  0.00            
ATOM   2951  CG2 THR   183      55.940 108.460  69.210  1.00  0.00            
ATOM   2952 1HG2 THR   183      56.240 108.580  68.170  1.00  0.00            
ATOM   2953 2HG2 THR   183      55.500 109.410  69.520  1.00  0.00            
ATOM   2954 3HG2 THR   183      56.700 108.210  69.950  1.00  0.00            
ATOM   2955  OG1 THR   183      53.750 107.980  68.460  1.00  0.00            
ATOM   2956  HG1 THR   183      52.900 107.570  68.650  1.00  0.00            
ATOM   2957  C   THR   183      56.380 105.380  69.430  1.00  0.00            
ATOM   2958  O   THR   183      56.370 104.810  70.490  1.00  0.00            
ATOM   2959  N   ALA   184      57.520 105.500  68.810  1.00  0.00            
ATOM   2960  H   ALA   184      57.530 106.030  67.950  1.00  0.00            
ATOM   2961  CA  ALA   184      58.790 105.000  69.300  1.00  0.00            
ATOM   2962  HA  ALA   184      58.820 104.940  70.390  1.00  0.00            
ATOM   2963  CB  ALA   184      58.910 103.560  68.750  1.00  0.00            
ATOM   2964  HB1 ALA   184      59.180 103.540  67.700  1.00  0.00            
ATOM   2965  HB2 ALA   184      59.780 103.070  69.180  1.00  0.00            
ATOM   2966  HB3 ALA   184      57.990 103.000  68.910  1.00  0.00            
ATOM   2967  C   ALA   184      60.030 105.790  68.790  1.00  0.00            
ATOM   2968  O   ALA   184      59.960 106.370  67.730  1.00  0.00            
ATOM   2969  N   GLU   185      61.180 105.700  69.470  1.00  0.00            
ATOM   2970  H   GLU   185      61.220 105.200  70.350  1.00  0.00            
ATOM   2971  CA  GLU   185      62.410 106.130  68.870  1.00  0.00            
ATOM   2972  HA  GLU   185      62.290 106.010  67.800  1.00  0.00            
ATOM   2973  CB  GLU   185      62.680 107.580  69.200  1.00  0.00            
ATOM   2974  HB2 GLU   185      63.570 107.940  68.680  1.00  0.00            
ATOM   2975  HB3 GLU   185      61.850 108.070  68.700  1.00  0.00            
ATOM   2976  CG  GLU   185      62.800 107.870  70.740  1.00  0.00            
ATOM   2977  HG2 GLU   185      61.980 107.470  71.330  1.00  0.00            
ATOM   2978  HG3 GLU   185      63.730 107.430  71.070  1.00  0.00            
ATOM   2979  CD  GLU   185      62.850 109.380  71.020  1.00  0.00            
ATOM   2980  OE1 GLU   185      62.030 109.860  71.830  1.00  0.00            
ATOM   2981  OE2 GLU   185      63.780 110.070  70.520  1.00  0.00            
ATOM   2982  C   GLU   185      63.670 105.370  69.270  1.00  0.00            
ATOM   2983  O   GLU   185      63.700 104.700  70.300  1.00  0.00            
ATOM   2984  N   THR   186      64.750 105.520  68.580  1.00  0.00            
ATOM   2985  H   THR   186      64.760 106.230  67.860  1.00  0.00            
ATOM   2986  CA  THR   186      66.130 105.040  69.030  1.00  0.00            
ATOM   2987  HA  THR   186      66.190 105.070  70.120  1.00  0.00            
ATOM   2988  CB  THR   186      66.340 103.570  68.660  1.00  0.00            
ATOM   2989  HB  THR   186      65.530 102.930  69.030  1.00  0.00            
ATOM   2990  CG2 THR   186      66.370 103.260  67.130  1.00  0.00            
ATOM   2991 1HG2 THR   186      67.260 103.670  66.670  1.00  0.00            
ATOM   2992 2HG2 THR   186      66.380 102.190  66.910  1.00  0.00            
ATOM   2993 3HG2 THR   186      65.480 103.650  66.630  1.00  0.00            
ATOM   2994  OG1 THR   186      67.600 103.010  69.190  1.00  0.00            
ATOM   2995  HG1 THR   186      67.630 102.970  70.150  1.00  0.00            
ATOM   2996  C   THR   186      67.220 105.860  68.370  1.00  0.00            
ATOM   2997  O   THR   186      67.070 106.430  67.330  1.00  0.00            
ATOM   2998  N   THR   187      68.400 105.990  69.110  1.00  0.00            
ATOM   2999  H   THR   187      68.560 105.450  69.950  1.00  0.00            
ATOM   3000  CA  THR   187      69.620 106.650  68.550  1.00  0.00            
ATOM   3001  HA  THR   187      69.520 106.690  67.460  1.00  0.00            
ATOM   3002  CB  THR   187      69.550 108.130  68.950  1.00  0.00            
ATOM   3003  HB  THR   187      68.600 108.590  68.670  1.00  0.00            
ATOM   3004  CG2 THR   187      69.810 108.350  70.430  1.00  0.00            
ATOM   3005 1HG2 THR   187      69.030 107.840  71.000  1.00  0.00            
ATOM   3006 2HG2 THR   187      70.820 108.100  70.760  1.00  0.00            
ATOM   3007 3HG2 THR   187      69.670 109.410  70.650  1.00  0.00            
ATOM   3008  OG1 THR   187      70.500 108.880  68.230  1.00  0.00            
ATOM   3009  HG1 THR   187      70.650 108.510  67.360  1.00  0.00            
ATOM   3010  C   THR   187      70.880 105.870  68.820  1.00  0.00            
ATOM   3011  O   THR   187      70.990 105.260  69.890  1.00  0.00            
ATOM   3012  N   ARG   188      71.910 105.910  67.930  1.00  0.00            
ATOM   3013  H   ARG   188      71.770 106.390  67.050  1.00  0.00            
ATOM   3014  CA  ARG   188      73.170 105.090  68.050  1.00  0.00            
ATOM   3015  HA  ARG   188      73.320 104.860  69.100  1.00  0.00            
ATOM   3016  CB  ARG   188      73.010 103.820  67.240  1.00  0.00            
ATOM   3017  HB2 ARG   188      72.060 103.330  67.460  1.00  0.00            
ATOM   3018  HB3 ARG   188      72.950 104.170  66.210  1.00  0.00            
ATOM   3019  CG  ARG   188      74.240 102.930  67.560  1.00  0.00            
ATOM   3020  HG2 ARG   188      75.130 103.200  67.000  1.00  0.00            
ATOM   3021  HG3 ARG   188      74.480 102.970  68.620  1.00  0.00            
ATOM   3022  CD  ARG   188      73.880 101.490  67.160  1.00  0.00            
ATOM   3023  HD2 ARG   188      72.910 101.320  67.640  1.00  0.00            
ATOM   3024  HD3 ARG   188      73.780 101.440  66.080  1.00  0.00            
ATOM   3025  NE  ARG   188      74.750 100.460  67.680  1.00  0.00            
ATOM   3026  HE  ARG   188      75.470 100.690  68.360  1.00  0.00            
ATOM   3027  CZ  ARG   188      75.040  99.310  67.100  1.00  0.00            
ATOM   3028  NH1 ARG   188      74.510  99.020  65.980  1.00  0.00            
ATOM   3029 1HH1 ARG   188      73.870  99.710  65.610  1.00  0.00            
ATOM   3030 2HH1 ARG   188      74.730  98.160  65.510  1.00  0.00            
ATOM   3031  NH2 ARG   188      75.830  98.440  67.610  1.00  0.00            
ATOM   3032 1HH2 ARG   188      76.370  98.670  68.440  1.00  0.00            
ATOM   3033 2HH2 ARG   188      75.920  97.560  67.120  1.00  0.00            
ATOM   3034  C   ARG   188      74.400 105.820  67.650  1.00  0.00            
ATOM   3035  O   ARG   188      74.420 106.450  66.550  1.00  0.00            
ATOM   3036  N   GLN   189      75.510 105.790  68.370  1.00  0.00            
ATOM   3037  H   GLN   189      75.380 105.400  69.300  1.00  0.00            
ATOM   3038  CA  GLN   189      76.860 106.230  67.930  1.00  0.00            
ATOM   3039  HA  GLN   189      76.920 107.120  67.300  1.00  0.00            
ATOM   3040  CB  GLN   189      77.700 106.360  69.240  1.00  0.00            
ATOM   3041  HB2 GLN   189      77.540 105.490  69.880  1.00  0.00            
ATOM   3042  HB3 GLN   189      78.770 106.500  69.060  1.00  0.00            
ATOM   3043  CG  GLN   189      77.200 107.560  70.110  1.00  0.00            
ATOM   3044  HG2 GLN   189      76.120 107.550  70.240  1.00  0.00            
ATOM   3045  HG3 GLN   189      77.570 107.470  71.130  1.00  0.00            
ATOM   3046  CD  GLN   189      77.670 108.920  69.520  1.00  0.00            
ATOM   3047  OE1 GLN   189      77.860 109.060  68.340  1.00  0.00            
ATOM   3048  NE2 GLN   189      78.040 109.940  70.300  1.00  0.00            
ATOM   3049 1HE2 GLN   189      78.130 110.900  69.990  1.00  0.00            
ATOM   3050 2HE2 GLN   189      77.880 109.800  71.280  1.00  0.00            
ATOM   3051  C   GLN   189      77.430 105.170  67.000  1.00  0.00            
ATOM   3052  O   GLN   189      77.470 104.020  67.310  1.00  0.00            
ATOM   3053  N   PHE   190      78.090 105.650  65.960  1.00  0.00            
ATOM   3054  H   PHE   190      78.000 106.610  65.670  1.00  0.00            
ATOM   3055  CA  PHE   190      78.940 104.850  65.050  1.00  0.00            
ATOM   3056  HA  PHE   190      78.850 103.790  65.310  1.00  0.00            
ATOM   3057  CB  PHE   190      78.260 104.900  63.630  1.00  0.00            
ATOM   3058  HB2 PHE   190      77.950 105.930  63.450  1.00  0.00            
ATOM   3059  HB3 PHE   190      78.850 104.540  62.790  1.00  0.00            
ATOM   3060  CG  PHE   190      77.080 103.920  63.640  1.00  0.00            
ATOM   3061  CD1 PHE   190      75.770 104.450  63.640  1.00  0.00            
ATOM   3062  HD1 PHE   190      75.630 105.520  63.590  1.00  0.00            
ATOM   3063  CE1 PHE   190      74.730 103.520  63.720  1.00  0.00            
ATOM   3064  HE1 PHE   190      73.680 103.780  63.750  1.00  0.00            
ATOM   3065  CZ  PHE   190      75.030 102.140  63.730  1.00  0.00            
ATOM   3066  HZ  PHE   190      74.320 101.330  63.840  1.00  0.00            
ATOM   3067  CE2 PHE   190      76.360 101.700  63.860  1.00  0.00            
ATOM   3068  HE2 PHE   190      76.540 100.630  63.930  1.00  0.00            
ATOM   3069  CD2 PHE   190      77.420 102.530  63.800  1.00  0.00            
ATOM   3070  HD2 PHE   190      78.430 102.170  63.760  1.00  0.00            
ATOM   3071  C   PHE   190      80.420 105.110  65.200  1.00  0.00            
ATOM   3072  O   PHE   190      80.850 105.930  65.960  1.00  0.00            
ATOM   3073  N   LEU   191      81.300 104.320  64.560  1.00  0.00            
ATOM   3074  H   LEU   191      80.970 103.580  63.960  1.00  0.00            
ATOM   3075  CA  LEU   191      82.750 104.570  64.710  1.00  0.00            
ATOM   3076  HA  LEU   191      82.860 104.720  65.790  1.00  0.00            
ATOM   3077  CB  LEU   191      83.500 103.290  64.320  1.00  0.00            
ATOM   3078  HB2 LEU   191      83.410 103.140  63.240  1.00  0.00            
ATOM   3079  HB3 LEU   191      84.530 103.590  64.540  1.00  0.00            
ATOM   3080  CG  LEU   191      83.130 102.010  65.200  1.00  0.00            
ATOM   3081  HG  LEU   191      82.100 101.770  64.910  1.00  0.00            
ATOM   3082  CD1 LEU   191      83.970 100.870  64.630  1.00  0.00            
ATOM   3083 1HD1 LEU   191      83.720  99.870  64.960  1.00  0.00            
ATOM   3084 2HD1 LEU   191      83.950 100.860  63.540  1.00  0.00            
ATOM   3085 3HD1 LEU   191      85.020 101.060  64.870  1.00  0.00            
ATOM   3086  CD2 LEU   191      83.350 102.120  66.700  1.00  0.00            
ATOM   3087 1HD2 LEU   191      82.620 102.770  67.180  1.00  0.00            
ATOM   3088 2HD2 LEU   191      83.170 101.120  67.100  1.00  0.00            
ATOM   3089 3HD2 LEU   191      84.340 102.490  66.950  1.00  0.00            
ATOM   3090  C   LEU   191      83.180 105.860  63.950  1.00  0.00            
ATOM   3091  O   LEU   191      82.880 106.160  62.770  1.00  0.00            
ATOM   3092  N   MET   192      84.020 106.710  64.600  1.00  0.00            
ATOM   3093  H   MET   192      84.370 106.390  65.490  1.00  0.00            
ATOM   3094  CA  MET   192      84.510 107.970  64.120  1.00  0.00            
ATOM   3095  HA  MET   192      84.930 108.560  64.940  1.00  0.00            
ATOM   3096  CB  MET   192      85.630 107.770  63.060  1.00  0.00            
ATOM   3097  HB2 MET   192      85.380 107.060  62.270  1.00  0.00            
ATOM   3098  HB3 MET   192      85.820 108.760  62.650  1.00  0.00            
ATOM   3099  CG  MET   192      86.960 107.240  63.530  1.00  0.00            
ATOM   3100  HG2 MET   192      87.630 107.140  62.670  1.00  0.00            
ATOM   3101  HG3 MET   192      87.290 107.850  64.360  1.00  0.00            
ATOM   3102  SD  MET   192      86.840 105.570  64.330  1.00  0.00            
ATOM   3103  CE  MET   192      88.560 105.170  64.900  1.00  0.00            
ATOM   3104  HE1 MET   192      88.610 104.090  65.050  1.00  0.00            
ATOM   3105  HE2 MET   192      89.330 105.490  64.200  1.00  0.00            
ATOM   3106  HE3 MET   192      88.830 105.680  65.830  1.00  0.00            
ATOM   3107  C   MET   192      83.450 109.040  63.740  1.00  0.00            
ATOM   3108  O   MET   192      83.680 109.760  62.710  1.00  0.00            
ATOM   3109  N   SER   193      82.270 109.010  64.460  1.00  0.00            
ATOM   3110  H   SER   193      82.120 108.330  65.190  1.00  0.00            
ATOM   3111  CA  SER   193      81.280 110.090  64.430  1.00  0.00            
ATOM   3112  HA  SER   193      81.830 110.960  64.070  1.00  0.00            
ATOM   3113  CB  SER   193      80.170 109.770  63.510  1.00  0.00            
ATOM   3114  HB2 SER   193      79.390 110.510  63.650  1.00  0.00            
ATOM   3115  HB3 SER   193      80.640 109.680  62.530  1.00  0.00            
ATOM   3116  OG  SER   193      79.660 108.530  63.760  1.00  0.00            
ATOM   3117  HG  SER   193      79.130 108.550  64.560  1.00  0.00            
ATOM   3118  C   SER   193      80.820 110.350  65.880  1.00  0.00            
ATOM   3119  O   SER   193      80.730 109.360  66.660  1.00  0.00            
ATOM   3120  N   ASP   194      80.560 111.650  66.220  1.00  0.00            
ATOM   3121  H   ASP   194      80.770 112.250  65.440  1.00  0.00            
ATOM   3122  CA  ASP   194      80.310 112.150  67.520  1.00  0.00            
ATOM   3123  HA  ASP   194      80.740 111.550  68.320  1.00  0.00            
ATOM   3124  CB  ASP   194      81.030 113.530  67.770  1.00  0.00            
ATOM   3125  HB2 ASP   194      80.660 113.890  68.730  1.00  0.00            
ATOM   3126  HB3 ASP   194      82.110 113.370  67.780  1.00  0.00            
ATOM   3127  CG  ASP   194      80.680 114.560  66.690  1.00  0.00            
ATOM   3128  OD1 ASP   194      79.630 115.240  66.760  1.00  0.00            
ATOM   3129  OD2 ASP   194      81.340 114.810  65.650  1.00  0.00            
ATOM   3130  C   ASP   194      78.830 112.520  67.790  1.00  0.00            
ATOM   3131  O   ASP   194      78.330 112.420  68.930  1.00  0.00            
ATOM   3132  N   LYS   195      78.060 112.860  66.700  1.00  0.00            
ATOM   3133  H   LYS   195      78.450 113.170  65.820  1.00  0.00            
ATOM   3134  CA  LYS   195      76.570 113.020  66.650  1.00  0.00            
ATOM   3135  HA  LYS   195      76.180 113.290  67.640  1.00  0.00            
ATOM   3136  CB  LYS   195      76.110 114.090  65.660  1.00  0.00            
ATOM   3137  HB2 LYS   195      76.660 114.080  64.710  1.00  0.00            
ATOM   3138  HB3 LYS   195      75.130 113.710  65.380  1.00  0.00            
ATOM   3139  CG  LYS   195      76.070 115.510  66.170  1.00  0.00            
ATOM   3140  HG2 LYS   195      77.070 115.720  66.550  1.00  0.00            
ATOM   3141  HG3 LYS   195      75.920 116.200  65.340  1.00  0.00            
ATOM   3142  CD  LYS   195      74.970 115.760  67.210  1.00  0.00            
ATOM   3143  HD2 LYS   195      73.990 115.490  66.830  1.00  0.00            
ATOM   3144  HD3 LYS   195      75.320 115.200  68.080  1.00  0.00            
ATOM   3145  CE  LYS   195      75.150 117.270  67.330  1.00  0.00            
ATOM   3146  HE2 LYS   195      76.200 117.510  67.480  1.00  0.00            
ATOM   3147  HE3 LYS   195      74.830 117.760  66.410  1.00  0.00            
ATOM   3148  NZ  LYS   195      74.270 117.840  68.310  1.00  0.00            
ATOM   3149  HZ1 LYS   195      74.640 118.770  68.460  1.00  0.00            
ATOM   3150  HZ2 LYS   195      73.340 117.880  67.930  1.00  0.00            
ATOM   3151  HZ3 LYS   195      74.370 117.420  69.230  1.00  0.00            
ATOM   3152  C   LYS   195      76.040 111.660  66.290  1.00  0.00            
ATOM   3153  O   LYS   195      76.380 111.160  65.210  1.00  0.00            
ATOM   3154  N   PRO   196      75.190 111.040  67.190  1.00  0.00            
ATOM   3155  CD  PRO   196      74.660 111.580  68.440  1.00  0.00            
ATOM   3156  HD2 PRO   196      74.150 112.530  68.360  1.00  0.00            
ATOM   3157  HD3 PRO   196      75.420 111.690  69.210  1.00  0.00            
ATOM   3158  CG  PRO   196      73.610 110.590  68.960  1.00  0.00            
ATOM   3159  HG2 PRO   196      72.590 110.920  68.790  1.00  0.00            
ATOM   3160  HG3 PRO   196      73.720 110.410  70.030  1.00  0.00            
ATOM   3161  CB  PRO   196      73.840 109.320  68.190  1.00  0.00            
ATOM   3162  HB2 PRO   196      72.880 108.830  67.980  1.00  0.00            
ATOM   3163  HB3 PRO   196      74.590 108.780  68.750  1.00  0.00            
ATOM   3164  CA  PRO   196      74.650 109.710  66.920  1.00  0.00            
ATOM   3165  HA  PRO   196      75.540 109.100  66.830  1.00  0.00            
ATOM   3166  C   PRO   196      73.730 109.630  65.680  1.00  0.00            
ATOM   3167  O   PRO   196      73.050 110.610  65.310  1.00  0.00            
ATOM   3168  N   LEU   197      73.520 108.480  65.050  1.00  0.00            
ATOM   3169  H   LEU   197      74.000 107.640  65.330  1.00  0.00            
ATOM   3170  CA  LEU   197      72.450 108.280  64.030  1.00  0.00            
ATOM   3171  HA  LEU   197      72.500 109.110  63.330  1.00  0.00            
ATOM   3172  CB  LEU   197      72.840 107.100  63.090  1.00  0.00            
ATOM   3173  HB2 LEU   197      73.570 107.560  62.430  1.00  0.00            
ATOM   3174  HB3 LEU   197      73.230 106.180  63.530  1.00  0.00            
ATOM   3175  CG  LEU   197      71.680 106.600  62.210  1.00  0.00            
ATOM   3176  HG  LEU   197      71.130 107.430  61.770  1.00  0.00            
ATOM   3177  CD1 LEU   197      72.290 105.830  61.070  1.00  0.00            
ATOM   3178 1HD1 LEU   197      72.830 106.610  60.530  1.00  0.00            
ATOM   3179 2HD1 LEU   197      72.940 105.010  61.380  1.00  0.00            
ATOM   3180 3HD1 LEU   197      71.560 105.490  60.340  1.00  0.00            
ATOM   3181  CD2 LEU   197      70.790 105.530  62.850  1.00  0.00            
ATOM   3182 1HD2 LEU   197      70.120 105.140  62.080  1.00  0.00            
ATOM   3183 2HD2 LEU   197      71.430 104.740  63.230  1.00  0.00            
ATOM   3184 3HD2 LEU   197      70.210 106.010  63.630  1.00  0.00            
ATOM   3185  C   LEU   197      71.100 108.180  64.760  1.00  0.00            
ATOM   3186  O   LEU   197      71.030 107.720  65.890  1.00  0.00            
ATOM   3187  N   HIE   198      70.030 108.630  64.110  1.00  0.00            
ATOM   3188  H   HIE   198      70.130 109.030  63.190  1.00  0.00            
ATOM   3189  CA  HIE   198      68.710 108.640  64.740  1.00  0.00            
ATOM   3190  HA  HIE   198      68.680 108.050  65.660  1.00  0.00            
ATOM   3191  CB  HIE   198      68.330 110.090  65.170  1.00  0.00            
ATOM   3192  HB2 HIE   198      69.030 110.460  65.920  1.00  0.00            
ATOM   3193  HB3 HIE   198      68.360 110.750  64.310  1.00  0.00            
ATOM   3194  CG  HIE   198      66.970 110.230  65.860  1.00  0.00            
ATOM   3195  ND1 HIE   198      66.550 109.630  67.070  1.00  0.00            
ATOM   3196  CE1 HIE   198      65.270 110.060  67.240  1.00  0.00            
ATOM   3197  HE1 HIE   198      64.690 110.010  68.140  1.00  0.00            
ATOM   3198  NE2 HIE   198      64.860 110.840  66.200  1.00  0.00            
ATOM   3199  HE2 HIE   198      63.970 111.320  66.220  1.00  0.00            
ATOM   3200  CD2 HIE   198      65.890 110.920  65.300  1.00  0.00            
ATOM   3201  HD2 HIE   198      65.840 111.530  64.410  1.00  0.00            
ATOM   3202  C   HIE   198      67.590 108.050  63.860  1.00  0.00            
ATOM   3203  O   HIE   198      67.650 108.140  62.630  1.00  0.00            
ATOM   3204  N   LEU   199      66.550 107.450  64.470  1.00  0.00            
ATOM   3205  H   LEU   199      66.680 107.250  65.450  1.00  0.00            
ATOM   3206  CA  LEU   199      65.390 106.770  63.890  1.00  0.00            
ATOM   3207  HA  LEU   199      65.020 107.420  63.090  1.00  0.00            
ATOM   3208  CB  LEU   199      65.750 105.360  63.390  1.00  0.00            
ATOM   3209  HB2 LEU   199      66.550 105.470  62.660  1.00  0.00            
ATOM   3210  HB3 LEU   199      66.230 104.780  64.180  1.00  0.00            
ATOM   3211  CG  LEU   199      64.570 104.530  62.820  1.00  0.00            
ATOM   3212  HG  LEU   199      63.780 104.450  63.580  1.00  0.00            
ATOM   3213  CD1 LEU   199      64.120 104.980  61.410  1.00  0.00            
ATOM   3214 1HD1 LEU   199      64.850 104.790  60.620  1.00  0.00            
ATOM   3215 2HD1 LEU   199      63.130 104.550  61.250  1.00  0.00            
ATOM   3216 3HD1 LEU   199      64.050 106.060  61.390  1.00  0.00            
ATOM   3217  CD2 LEU   199      65.120 103.140  62.750  1.00  0.00            
ATOM   3218 1HD2 LEU   199      64.510 102.490  62.130  1.00  0.00            
ATOM   3219 2HD2 LEU   199      66.150 103.130  62.380  1.00  0.00            
ATOM   3220 3HD2 LEU   199      65.180 102.670  63.730  1.00  0.00            
ATOM   3221  C   LEU   199      64.190 106.760  64.790  1.00  0.00            
ATOM   3222  O   LEU   199      64.310 106.530  66.030  1.00  0.00            
ATOM   3223  N   GLU   200      63.010 107.090  64.210  1.00  0.00            
ATOM   3224  H   GLU   200      63.090 107.380  63.250  1.00  0.00            
ATOM   3225  CA  GLU   200      61.800 107.380  65.000  1.00  0.00            
ATOM   3226  HA  GLU   200      61.690 106.680  65.830  1.00  0.00            
ATOM   3227  CB  GLU   200      62.020 108.830  65.520  1.00  0.00            
ATOM   3228  HB2 GLU   200      62.690 108.840  66.380  1.00  0.00            
ATOM   3229  HB3 GLU   200      62.440 109.360  64.670  1.00  0.00            
ATOM   3230  CG  GLU   200      60.780 109.600  66.030  1.00  0.00            
ATOM   3231  HG2 GLU   200      59.970 109.580  65.300  1.00  0.00            
ATOM   3232  HG3 GLU   200      60.350 109.000  66.820  1.00  0.00            
ATOM   3233  CD  GLU   200      61.130 111.010  66.550  1.00  0.00            
ATOM   3234  OE1 GLU   200      60.170 111.720  66.800  1.00  0.00            
ATOM   3235  OE2 GLU   200      62.330 111.480  66.630  1.00  0.00            
ATOM   3236  C   GLU   200      60.530 107.270  64.140  1.00  0.00            
ATOM   3237  O   GLU   200      60.490 107.670  62.910  1.00  0.00            
ATOM   3238  N   ALA   201      59.420 106.830  64.780  1.00  0.00            
ATOM   3239  H   ALA   201      59.540 106.690  65.780  1.00  0.00            
ATOM   3240  CA  ALA   201      58.160 106.430  64.160  1.00  0.00            
ATOM   3241  HA  ALA   201      57.940 106.910  63.200  1.00  0.00            
ATOM   3242  CB  ALA   201      58.200 104.930  63.990  1.00  0.00            
ATOM   3243  HB1 ALA   201      57.180 104.540  64.040  1.00  0.00            
ATOM   3244  HB2 ALA   201      58.620 104.610  63.040  1.00  0.00            
ATOM   3245  HB3 ALA   201      58.780 104.520  64.820  1.00  0.00            
ATOM   3246  C   ALA   201      56.860 106.820  64.940  1.00  0.00            
ATOM   3247  O   ALA   201      56.910 106.860  66.170  1.00  0.00            
ATOM   3248  N   SER   202      55.700 106.820  64.210  1.00  0.00            
ATOM   3249  H   SER   202      55.740 106.600  63.230  1.00  0.00            
ATOM   3250  CA  SER   202      54.410 107.030  64.850  1.00  0.00            
ATOM   3251  HA  SER   202      54.420 106.430  65.770  1.00  0.00            
ATOM   3252  CB  SER   202      54.370 108.610  65.190  1.00  0.00            
ATOM   3253  HB2 SER   202      55.240 108.970  65.740  1.00  0.00            
ATOM   3254  HB3 SER   202      54.150 109.120  64.250  1.00  0.00            
ATOM   3255  OG  SER   202      53.230 108.930  66.000  1.00  0.00            
ATOM   3256  HG  SER   202      53.350 108.530  66.870  1.00  0.00            
ATOM   3257  C   SER   202      53.370 106.510  63.900  1.00  0.00            
ATOM   3258  O   SER   202      53.510 106.620  62.680  1.00  0.00            
ATOM   3259  N   LEU   203      52.370 105.880  64.550  1.00  0.00            
ATOM   3260  H   LEU   203      52.350 105.890  65.560  1.00  0.00            
ATOM   3261  CA  LEU   203      51.250 105.290  63.770  1.00  0.00            
ATOM   3262  HA  LEU   203      51.670 105.010  62.810  1.00  0.00            
ATOM   3263  CB  LEU   203      50.520 104.200  64.520  1.00  0.00            
ATOM   3264  HB2 LEU   203      50.020 104.590  65.410  1.00  0.00            
ATOM   3265  HB3 LEU   203      49.720 103.880  63.850  1.00  0.00            
ATOM   3266  CG  LEU   203      51.300 102.980  64.910  1.00  0.00            
ATOM   3267  HG  LEU   203      51.950 103.240  65.750  1.00  0.00            
ATOM   3268  CD1 LEU   203      50.390 101.890  65.340  1.00  0.00            
ATOM   3269 1HD1 LEU   203      49.710 101.620  64.540  1.00  0.00            
ATOM   3270 2HD1 LEU   203      51.070 101.080  65.590  1.00  0.00            
ATOM   3271 3HD1 LEU   203      49.780 102.110  66.220  1.00  0.00            
ATOM   3272  CD2 LEU   203      52.150 102.410  63.800  1.00  0.00            
ATOM   3273 1HD2 LEU   203      51.590 102.190  62.890  1.00  0.00            
ATOM   3274 2HD2 LEU   203      52.870 103.190  63.540  1.00  0.00            
ATOM   3275 3HD2 LEU   203      52.680 101.490  64.040  1.00  0.00            
ATOM   3276  C   LEU   203      50.140 106.270  63.380  1.00  0.00            
ATOM   3277  O   LEU   203      49.910 107.150  64.140  1.00  0.00            
ATOM   3278  N   ASP   204      49.320 105.970  62.320  1.00  0.00            
ATOM   3279  H   ASP   204      49.640 105.350  61.590  1.00  0.00            
ATOM   3280  CA  ASP   204      48.240 106.840  62.020  1.00  0.00            
ATOM   3281  HA  ASP   204      48.430 107.900  62.150  1.00  0.00            
ATOM   3282  CB  ASP   204      47.940 106.540  60.540  1.00  0.00            
ATOM   3283  HB2 ASP   204      47.970 105.460  60.470  1.00  0.00            
ATOM   3284  HB3 ASP   204      47.050 106.990  60.080  1.00  0.00            
ATOM   3285  CG  ASP   204      49.090 106.900  59.610  1.00  0.00            
ATOM   3286  OD1 ASP   204      50.070 107.620  60.010  1.00  0.00            
ATOM   3287  OD2 ASP   204      48.890 106.430  58.440  1.00  0.00            
ATOM   3288  C   ASP   204      46.960 106.610  62.860  1.00  0.00            
ATOM   3289  O   ASP   204      46.100 107.490  63.060  1.00  0.00            
ATOM   3290  N   LYS   205      46.890 105.420  63.360  1.00  0.00            
ATOM   3291  H   LYS   205      47.820 105.010  63.330  1.00  0.00            
ATOM   3292  CA  LYS   205      45.840 104.940  64.240  1.00  0.00            
ATOM   3293  HA  LYS   205      45.530 105.820  64.810  1.00  0.00            
ATOM   3294  CB  LYS   205      44.690 104.260  63.580  1.00  0.00            
ATOM   3295  HB2 LYS   205      45.020 103.310  63.180  1.00  0.00            
ATOM   3296  HB3 LYS   205      43.910 104.020  64.300  1.00  0.00            
ATOM   3297  CG  LYS   205      44.040 105.120  62.520  1.00  0.00            
ATOM   3298  HG2 LYS   205      43.990 106.130  62.950  1.00  0.00            
ATOM   3299  HG3 LYS   205      44.650 104.980  61.630  1.00  0.00            
ATOM   3300  CD  LYS   205      42.650 104.650  62.210  1.00  0.00            
ATOM   3301  HD2 LYS   205      42.210 104.510  63.200  1.00  0.00            
ATOM   3302  HD3 LYS   205      42.080 105.340  61.580  1.00  0.00            
ATOM   3303  CE  LYS   205      42.680 103.290  61.470  1.00  0.00            
ATOM   3304  HE2 LYS   205      42.940 103.420  60.420  1.00  0.00            
ATOM   3305  HE3 LYS   205      43.410 102.690  62.020  1.00  0.00            
ATOM   3306  NZ  LYS   205      41.420 102.580  61.640  1.00  0.00            
ATOM   3307  HZ1 LYS   205      41.260 102.120  62.520  1.00  0.00            
ATOM   3308  HZ2 LYS   205      40.700 103.290  61.540  1.00  0.00            
ATOM   3309  HZ3 LYS   205      41.240 101.900  60.910  1.00  0.00            
ATOM   3310  C   LYS   205      46.500 103.960  65.270  1.00  0.00            
ATOM   3311  O   LYS   205      47.620 103.520  65.060  1.00  0.00            
ATOM   3312  N   GLU   206      45.780 103.600  66.350  1.00  0.00            
ATOM   3313  H   GLU   206      44.940 104.140  66.520  1.00  0.00            
ATOM   3314  CA  GLU   206      46.080 102.420  67.230  1.00  0.00            
ATOM   3315  HA  GLU   206      47.100 102.080  67.090  1.00  0.00            
ATOM   3316  CB  GLU   206      45.830 102.710  68.740  1.00  0.00            
ATOM   3317  HB2 GLU   206      46.640 103.390  69.020  1.00  0.00            
ATOM   3318  HB3 GLU   206      44.850 103.150  68.890  1.00  0.00            
ATOM   3319  CG  GLU   206      45.960 101.470  69.630  1.00  0.00            
ATOM   3320  HG2 GLU   206      45.020 100.920  69.590  1.00  0.00            
ATOM   3321  HG3 GLU   206      46.810 100.850  69.340  1.00  0.00            
ATOM   3322  CD  GLU   206      46.140 101.750  71.050  1.00  0.00            
ATOM   3323  OE1 GLU   206      45.730 102.790  71.580  1.00  0.00            
ATOM   3324  OE2 GLU   206      46.780 100.900  71.730  1.00  0.00            
ATOM   3325  C   GLU   206      45.250 101.190  66.890  1.00  0.00            
ATOM   3326  O   GLU   206      45.750 100.110  66.740  1.00  0.00            
ATOM   3327  N   ILE   207      43.990 101.580  66.600  1.00  0.00            
ATOM   3328  H   ILE   207      43.670 102.520  66.780  1.00  0.00            
ATOM   3329  CA  ILE   207      42.910 100.620  66.350  1.00  0.00            
ATOM   3330  HA  ILE   207      43.140  99.680  66.860  1.00  0.00            
ATOM   3331  CB  ILE   207      41.590 100.910  67.110  1.00  0.00            
ATOM   3332  HB  ILE   207      41.230 101.910  66.870  1.00  0.00            
ATOM   3333  CG2 ILE   207      40.500  99.950  66.640  1.00  0.00            
ATOM   3334 1HG2 ILE   207      39.550 100.410  66.900  1.00  0.00            
ATOM   3335 2HG2 ILE   207      40.410  99.880  65.550  1.00  0.00            
ATOM   3336 3HG2 ILE   207      40.660  98.970  67.080  1.00  0.00            
ATOM   3337  CG1 ILE   207      41.750 100.710  68.700  1.00  0.00            
ATOM   3338 2HG1 ILE   207      40.820 100.390  69.160  1.00  0.00            
ATOM   3339 3HG1 ILE   207      42.500  99.940  68.880  1.00  0.00            
ATOM   3340  CD1 ILE   207      42.220 102.040  69.350  1.00  0.00            
ATOM   3341 1HD1 ILE   207      42.580 101.870  70.370  1.00  0.00            
ATOM   3342 2HD1 ILE   207      42.830 102.610  68.660  1.00  0.00            
ATOM   3343 3HD1 ILE   207      41.300 102.600  69.540  1.00  0.00            
ATOM   3344  C   ILE   207      42.760 100.550  64.840  1.00  0.00            
ATOM   3345  O   ILE   207      42.250 101.560  64.260  1.00  0.00            
ATOM   3346  N   TYR   208      43.210  99.390  64.260  1.00  0.00            
ATOM   3347  H   TYR   208      43.360  98.550  64.800  1.00  0.00            
ATOM   3348  CA  TYR   208      42.850  99.060  62.890  1.00  0.00            
ATOM   3349  HA  TYR   208      42.370  99.930  62.420  1.00  0.00            
ATOM   3350  CB  TYR   208      44.070  98.640  62.130  1.00  0.00            
ATOM   3351  HB2 TYR   208      44.570  97.850  62.700  1.00  0.00            
ATOM   3352  HB3 TYR   208      43.810  98.360  61.100  1.00  0.00            
ATOM   3353  CG  TYR   208      45.180  99.690  62.090  1.00  0.00            
ATOM   3354  CD1 TYR   208      46.000  99.900  63.200  1.00  0.00            
ATOM   3355  HD1 TYR   208      45.860  99.310  64.090  1.00  0.00            
ATOM   3356  CE1 TYR   208      46.940 100.960  63.200  1.00  0.00            
ATOM   3357  HE1 TYR   208      47.630 101.080  64.030  1.00  0.00            
ATOM   3358  CZ  TYR   208      47.090 101.750  62.050  1.00  0.00            
ATOM   3359  OH  TYR   208      47.980 102.810  62.090  1.00  0.00            
ATOM   3360  HH  TYR   208      48.120 103.040  63.010  1.00  0.00            
ATOM   3361  CE2 TYR   208      46.350 101.500  60.930  1.00  0.00            
ATOM   3362  HE2 TYR   208      46.360 102.090  60.030  1.00  0.00            
ATOM   3363  CD2 TYR   208      45.360 100.480  60.930  1.00  0.00            
ATOM   3364  HD2 TYR   208      44.660 100.280  60.130  1.00  0.00            
ATOM   3365  C   TYR   208      41.830  97.900  62.900  1.00  0.00            
ATOM   3366  O   TYR   208      41.790  97.110  63.880  1.00  0.00            
ATOM   3367  N   TYR   209      41.110  97.770  61.800  1.00  0.00            
ATOM   3368  H   TYR   209      41.190  98.490  61.090  1.00  0.00            
ATOM   3369  CA  TYR   209      40.120  96.690  61.540  1.00  0.00            
ATOM   3370  HA  TYR   209      39.930  96.110  62.440  1.00  0.00            
ATOM   3371  CB  TYR   209      38.730  97.260  61.260  1.00  0.00            
ATOM   3372  HB2 TYR   209      38.660  97.790  60.310  1.00  0.00            
ATOM   3373  HB3 TYR   209      38.090  96.380  61.290  1.00  0.00            
ATOM   3374  CG  TYR   209      38.430  98.280  62.380  1.00  0.00            
ATOM   3375  CD1 TYR   209      38.130  97.930  63.690  1.00  0.00            
ATOM   3376  HD1 TYR   209      37.930  96.890  63.880  1.00  0.00            
ATOM   3377  CE1 TYR   209      37.890  98.920  64.670  1.00  0.00            
ATOM   3378  HE1 TYR   209      37.450  98.600  65.600  1.00  0.00            
ATOM   3379  CZ  TYR   209      37.860 100.330  64.320  1.00  0.00            
ATOM   3380  OH  TYR   209      37.680 101.340  65.220  1.00  0.00            
ATOM   3381  HH  TYR   209      37.600 100.980  66.110  1.00  0.00            
ATOM   3382  CE2 TYR   209      38.230 100.600  62.990  1.00  0.00            
ATOM   3383  HE2 TYR   209      38.240 101.600  62.580  1.00  0.00            
ATOM   3384  CD2 TYR   209      38.530  99.610  62.080  1.00  0.00            
ATOM   3385  HD2 TYR   209      38.780  99.930  61.080  1.00  0.00            
ATOM   3386  C   TYR   209      40.550  95.750  60.400  1.00  0.00            
ATOM   3387  O   TYR   209      41.450  96.040  59.620  1.00  0.00            
ATOM   3388  N   HIE   210      39.800  94.660  60.250  1.00  0.00            
ATOM   3389  H   HIE   210      39.150  94.530  61.020  1.00  0.00            
ATOM   3390  CA  HIE   210      40.000  93.570  59.260  1.00  0.00            
ATOM   3391  HA  HIE   210      40.990  93.170  59.470  1.00  0.00            
ATOM   3392  CB  HIE   210      38.920  92.450  59.430  1.00  0.00            
ATOM   3393  HB2 HIE   210      37.930  92.830  59.150  1.00  0.00            
ATOM   3394  HB3 HIE   210      39.100  91.710  58.660  1.00  0.00            
ATOM   3395  CG  HIE   210      38.910  91.720  60.730  1.00  0.00            
ATOM   3396  ND1 HIE   210      40.000  91.660  61.550  1.00  0.00            
ATOM   3397  CE1 HIE   210      39.620  90.960  62.620  1.00  0.00            
ATOM   3398  HE1 HIE   210      40.240  90.700  63.470  1.00  0.00            
ATOM   3399  NE2 HIE   210      38.360  90.460  62.460  1.00  0.00            
ATOM   3400  HE2 HIE   210      37.760  89.990  63.120  1.00  0.00            
ATOM   3401  CD2 HIE   210      37.900  90.940  61.260  1.00  0.00            
ATOM   3402  HD2 HIE   210      36.970  90.740  60.750  1.00  0.00            
ATOM   3403  C   HIE   210      40.050  94.080  57.790  1.00  0.00            
ATOM   3404  O   HIE   210      39.080  94.640  57.260  1.00  0.00            
ATOM   3405  N   GLY   211      41.120  93.790  57.090  1.00  0.00            
ATOM   3406  H   GLY   211      41.890  93.360  57.580  1.00  0.00            
ATOM   3407  CA  GLY   211      41.390  94.180  55.730  1.00  0.00            
ATOM   3408  HA2 GLY   211      42.140  93.460  55.410  1.00  0.00            
ATOM   3409  HA3 GLY   211      40.530  93.920  55.100  1.00  0.00            
ATOM   3410  C   GLY   211      41.850  95.650  55.580  1.00  0.00            
ATOM   3411  O   GLY   211      42.220  95.970  54.460  1.00  0.00            
ATOM   3412  N   GLU   212      41.850  96.450  56.630  1.00  0.00            
ATOM   3413  H   GLU   212      41.670  96.100  57.560  1.00  0.00            
ATOM   3414  CA  GLU   212      42.450  97.820  56.570  1.00  0.00            
ATOM   3415  HA  GLU   212      42.100  98.300  55.650  1.00  0.00            
ATOM   3416  CB  GLU   212      41.780  98.540  57.780  1.00  0.00            
ATOM   3417  HB2 GLU   212      40.690  98.530  57.790  1.00  0.00            
ATOM   3418  HB3 GLU   212      42.050  98.140  58.750  1.00  0.00            
ATOM   3419  CG  GLU   212      42.200 100.030  57.830  1.00  0.00            
ATOM   3420  HG2 GLU   212      43.270 100.140  58.030  1.00  0.00            
ATOM   3421  HG3 GLU   212      41.970 100.480  56.860  1.00  0.00            
ATOM   3422  CD  GLU   212      41.510 100.700  59.040  1.00  0.00            
ATOM   3423  OE1 GLU   212      41.620 100.100  60.130  1.00  0.00            
ATOM   3424  OE2 GLU   212      40.890 101.800  58.920  1.00  0.00            
ATOM   3425  C   GLU   212      43.980  97.850  56.690  1.00  0.00            
ATOM   3426  O   GLU   212      44.560  97.010  57.380  1.00  0.00            
ATOM   3427  N   PRO   213      44.670  98.700  55.920  1.00  0.00            
ATOM   3428  CD  PRO   213      44.090  99.630  54.970  1.00  0.00            
ATOM   3429  HD2 PRO   213      43.370 100.300  55.460  1.00  0.00            
ATOM   3430  HD3 PRO   213      43.660  99.080  54.130  1.00  0.00            
ATOM   3431  CG  PRO   213      45.310 100.470  54.590  1.00  0.00            
ATOM   3432  HG2 PRO   213      45.390 101.380  55.190  1.00  0.00            
ATOM   3433  HG3 PRO   213      45.110 100.800  53.570  1.00  0.00            
ATOM   3434  CB  PRO   213      46.560  99.600  54.750  1.00  0.00            
ATOM   3435  HB2 PRO   213      47.520 100.060  54.990  1.00  0.00            
ATOM   3436  HB3 PRO   213      46.700  99.020  53.840  1.00  0.00            
ATOM   3437  CA  PRO   213      46.100  98.720  55.920  1.00  0.00            
ATOM   3438  HA  PRO   213      46.370  97.670  55.820  1.00  0.00            
ATOM   3439  C   PRO   213      46.530  99.390  57.250  1.00  0.00            
ATOM   3440  O   PRO   213      46.140 100.490  57.590  1.00  0.00            
ATOM   3441  N   ILE   214      47.530  98.770  57.880  1.00  0.00            
ATOM   3442  H   ILE   214      47.880  97.920  57.480  1.00  0.00            
ATOM   3443  CA  ILE   214      48.330  99.340  59.010  1.00  0.00            
ATOM   3444  HA  ILE   214      47.700  99.940  59.670  1.00  0.00            
ATOM   3445  CB  ILE   214      48.980  98.190  59.890  1.00  0.00            
ATOM   3446  HB  ILE   214      49.410  97.540  59.130  1.00  0.00            
ATOM   3447  CG2 ILE   214      50.150  98.730  60.710  1.00  0.00            
ATOM   3448 1HG2 ILE   214      49.620  99.540  61.220  1.00  0.00            
ATOM   3449 2HG2 ILE   214      50.430  98.010  61.480  1.00  0.00            
ATOM   3450 3HG2 ILE   214      51.010  98.900  60.060  1.00  0.00            
ATOM   3451  CG1 ILE   214      48.010  97.450  60.910  1.00  0.00            
ATOM   3452 2HG1 ILE   214      48.540  96.630  61.390  1.00  0.00            
ATOM   3453 3HG1 ILE   214      47.740  98.140  61.700  1.00  0.00            
ATOM   3454  CD1 ILE   214      46.720  96.890  60.360  1.00  0.00            
ATOM   3455 1HD1 ILE   214      46.270  96.250  61.120  1.00  0.00            
ATOM   3456 2HD1 ILE   214      46.030  97.690  60.120  1.00  0.00            
ATOM   3457 3HD1 ILE   214      46.950  96.330  59.450  1.00  0.00            
ATOM   3458  C   ILE   214      49.290 100.340  58.310  1.00  0.00            
ATOM   3459  O   ILE   214      49.930 100.080  57.250  1.00  0.00            
ATOM   3460  N   SER   215      49.490 101.510  58.890  1.00  0.00            
ATOM   3461  H   SER   215      49.070 101.630  59.800  1.00  0.00            
ATOM   3462  CA  SER   215      50.230 102.680  58.390  1.00  0.00            
ATOM   3463  HA  SER   215      50.950 102.370  57.630  1.00  0.00            
ATOM   3464  CB  SER   215      49.280 103.570  57.650  1.00  0.00            
ATOM   3465  HB2 SER   215      48.850 102.920  56.880  1.00  0.00            
ATOM   3466  HB3 SER   215      48.470 103.870  58.300  1.00  0.00            
ATOM   3467  OG  SER   215      49.970 104.680  57.070  1.00  0.00            
ATOM   3468  HG  SER   215      49.770 105.350  57.720  1.00  0.00            
ATOM   3469  C   SER   215      51.090 103.360  59.480  1.00  0.00            
ATOM   3470  O   SER   215      50.640 103.560  60.600  1.00  0.00            
ATOM   3471  N   VAL   216      52.380 103.760  59.190  1.00  0.00            
ATOM   3472  H   VAL   216      52.720 103.550  58.260  1.00  0.00            
ATOM   3473  CA  VAL   216      53.360 104.420  60.070  1.00  0.00            
ATOM   3474  HA  VAL   216      52.810 104.990  60.820  1.00  0.00            
ATOM   3475  CB  VAL   216      54.240 103.340  60.750  1.00  0.00            
ATOM   3476  HB  VAL   216      53.630 102.600  61.260  1.00  0.00            
ATOM   3477  CG1 VAL   216      54.950 102.530  59.720  1.00  0.00            
ATOM   3478 1HG1 VAL   216      55.150 101.570  60.200  1.00  0.00            
ATOM   3479 2HG1 VAL   216      54.330 102.260  58.870  1.00  0.00            
ATOM   3480 3HG1 VAL   216      55.800 103.070  59.300  1.00  0.00            
ATOM   3481  CG2 VAL   216      55.240 103.970  61.770  1.00  0.00            
ATOM   3482 1HG2 VAL   216      54.810 104.130  62.760  1.00  0.00            
ATOM   3483 2HG2 VAL   216      56.080 103.300  61.950  1.00  0.00            
ATOM   3484 3HG2 VAL   216      55.720 104.840  61.350  1.00  0.00            
ATOM   3485  C   VAL   216      54.130 105.440  59.190  1.00  0.00            
ATOM   3486  O   VAL   216      54.790 105.150  58.150  1.00  0.00            
ATOM   3487  N   ASN   217      54.130 106.660  59.750  1.00  0.00            
ATOM   3488  H   ASN   217      53.460 106.760  60.490  1.00  0.00            
ATOM   3489  CA  ASN   217      55.150 107.650  59.520  1.00  0.00            
ATOM   3490  HA  ASN   217      55.340 107.780  58.460  1.00  0.00            
ATOM   3491  CB  ASN   217      54.740 109.040  60.160  1.00  0.00            
ATOM   3492  HB2 ASN   217      53.710 109.200  59.840  1.00  0.00            
ATOM   3493  HB3 ASN   217      54.770 108.980  61.250  1.00  0.00            
ATOM   3494  CG  ASN   217      55.680 110.150  59.750  1.00  0.00            
ATOM   3495  OD1 ASN   217      55.450 110.820  58.740  1.00  0.00            
ATOM   3496  ND2 ASN   217      56.770 110.260  60.420  1.00  0.00            
ATOM   3497 1HD2 ASN   217      57.470 110.910  60.090  1.00  0.00            
ATOM   3498 2HD2 ASN   217      57.000 109.560  61.120  1.00  0.00            
ATOM   3499  C   ASN   217      56.430 107.290  60.230  1.00  0.00            
ATOM   3500  O   ASN   217      56.370 107.010  61.430  1.00  0.00            
ATOM   3501  N   VAL   218      57.610 107.390  59.480  1.00  0.00            
ATOM   3502  H   VAL   218      57.480 107.680  58.520  1.00  0.00            
ATOM   3503  CA  VAL   218      58.950 107.080  59.940  1.00  0.00            
ATOM   3504  HA  VAL   218      58.960 107.090  61.030  1.00  0.00            
ATOM   3505  CB  VAL   218      59.570 105.790  59.390  1.00  0.00            
ATOM   3506  HB  VAL   218      59.670 105.870  58.310  1.00  0.00            
ATOM   3507  CG1 VAL   218      60.980 105.350  59.880  1.00  0.00            
ATOM   3508 1HG1 VAL   218      60.930 105.130  60.940  1.00  0.00            
ATOM   3509 2HG1 VAL   218      61.270 104.430  59.370  1.00  0.00            
ATOM   3510 3HG1 VAL   218      61.740 106.070  59.590  1.00  0.00            
ATOM   3511  CG2 VAL   218      58.610 104.590  59.590  1.00  0.00            
ATOM   3512 1HG2 VAL   218      58.420 104.630  60.660  1.00  0.00            
ATOM   3513 2HG2 VAL   218      57.650 104.750  59.090  1.00  0.00            
ATOM   3514 3HG2 VAL   218      59.100 103.670  59.270  1.00  0.00            
ATOM   3515  C   VAL   218      59.850 108.290  59.500  1.00  0.00            
ATOM   3516  O   VAL   218      59.680 108.690  58.360  1.00  0.00            
ATOM   3517  N   HIE   219      60.760 108.800  60.360  1.00  0.00            
ATOM   3518  H   HIE   219      60.840 108.220  61.190  1.00  0.00            
ATOM   3519  CA  HIE   219      61.790 109.810  60.220  1.00  0.00            
ATOM   3520  HA  HIE   219      61.790 110.180  59.190  1.00  0.00            
ATOM   3521  CB  HIE   219      61.380 111.030  61.170  1.00  0.00            
ATOM   3522  HB2 HIE   219      60.400 111.430  60.910  1.00  0.00            
ATOM   3523  HB3 HIE   219      61.280 110.710  62.210  1.00  0.00            
ATOM   3524  CG  HIE   219      62.470 112.100  61.290  1.00  0.00            
ATOM   3525  ND1 HIE   219      62.810 113.090  60.350  1.00  0.00            
ATOM   3526  CE1 HIE   219      63.780 113.830  60.990  1.00  0.00            
ATOM   3527  HE1 HIE   219      64.200 114.750  60.630  1.00  0.00            
ATOM   3528  NE2 HIE   219      64.100 113.360  62.200  1.00  0.00            
ATOM   3529  HE2 HIE   219      64.720 113.810  62.850  1.00  0.00            
ATOM   3530  CD2 HIE   219      63.220 112.270  62.430  1.00  0.00            
ATOM   3531  HD2 HIE   219      63.200 111.670  63.320  1.00  0.00            
ATOM   3532  C   HIE   219      63.180 109.230  60.660  1.00  0.00            
ATOM   3533  O   HIE   219      63.280 108.320  61.520  1.00  0.00            
ATOM   3534  N   VAL   220      64.250 109.690  60.010  1.00  0.00            
ATOM   3535  H   VAL   220      64.320 110.390  59.290  1.00  0.00            
ATOM   3536  CA  VAL   220      65.600 109.020  60.150  1.00  0.00            
ATOM   3537  HA  VAL   220      65.710 108.860  61.220  1.00  0.00            
ATOM   3538  CB  VAL   220      65.590 107.730  59.270  1.00  0.00            
ATOM   3539  HB  VAL   220      64.690 107.130  59.400  1.00  0.00            
ATOM   3540  CG1 VAL   220      65.670 107.910  57.750  1.00  0.00            
ATOM   3541 1HG1 VAL   220      65.110 108.740  57.320  1.00  0.00            
ATOM   3542 2HG1 VAL   220      66.700 107.920  57.400  1.00  0.00            
ATOM   3543 3HG1 VAL   220      65.220 107.050  57.250  1.00  0.00            
ATOM   3544  CG2 VAL   220      66.800 106.870  59.530  1.00  0.00            
ATOM   3545 1HG2 VAL   220      67.740 107.420  59.490  1.00  0.00            
ATOM   3546 2HG2 VAL   220      66.740 106.550  60.570  1.00  0.00            
ATOM   3547 3HG2 VAL   220      66.900 105.960  58.940  1.00  0.00            
ATOM   3548  C   VAL   220      66.670 109.950  59.670  1.00  0.00            
ATOM   3549  O   VAL   220      66.530 110.740  58.720  1.00  0.00            
ATOM   3550  N   THR   221      67.780 110.040  60.490  1.00  0.00            
ATOM   3551  H   THR   221      67.860 109.380  61.250  1.00  0.00            
ATOM   3552  CA  THR   221      68.870 110.930  60.270  1.00  0.00            
ATOM   3553  HA  THR   221      68.900 111.470  59.330  1.00  0.00            
ATOM   3554  CB  THR   221      68.880 112.040  61.360  1.00  0.00            
ATOM   3555  HB  THR   221      68.820 111.600  62.360  1.00  0.00            
ATOM   3556  CG2 THR   221      70.270 112.700  61.400  1.00  0.00            
ATOM   3557 1HG2 THR   221      70.540 113.040  60.400  1.00  0.00            
ATOM   3558 2HG2 THR   221      70.220 113.630  61.970  1.00  0.00            
ATOM   3559 3HG2 THR   221      70.990 112.050  61.900  1.00  0.00            
ATOM   3560  OG1 THR   221      67.920 113.090  61.190  1.00  0.00            
ATOM   3561  HG1 THR   221      67.970 113.380  60.280  1.00  0.00            
ATOM   3562  C   THR   221      70.180 110.140  60.360  1.00  0.00            
ATOM   3563  O   THR   221      70.560 109.540  61.360  1.00  0.00            
ATOM   3564  N   ASN   222      70.980 110.140  59.250  1.00  0.00            
ATOM   3565  H   ASN   222      70.660 110.640  58.440  1.00  0.00            
ATOM   3566  CA  ASN   222      72.330 109.590  59.170  1.00  0.00            
ATOM   3567  HA  ASN   222      72.490 108.730  59.810  1.00  0.00            
ATOM   3568  CB  ASN   222      72.590 109.260  57.700  1.00  0.00            
ATOM   3569  HB2 ASN   222      71.760 108.620  57.390  1.00  0.00            
ATOM   3570  HB3 ASN   222      72.490 110.200  57.160  1.00  0.00            
ATOM   3571  CG  ASN   222      73.790 108.520  57.360  1.00  0.00            
ATOM   3572  OD1 ASN   222      74.270 107.800  58.230  1.00  0.00            
ATOM   3573  ND2 ASN   222      74.240 108.530  56.100  1.00  0.00            
ATOM   3574 1HD2 ASN   222      75.220 108.400  55.910  1.00  0.00            
ATOM   3575 2HD2 ASN   222      73.710 108.920  55.330  1.00  0.00            
ATOM   3576  C   ASN   222      73.360 110.670  59.720  1.00  0.00            
ATOM   3577  O   ASN   222      73.120 111.840  59.540  1.00  0.00            
ATOM   3578  N   ASN   223      74.480 110.210  60.240  1.00  0.00            
ATOM   3579  H   ASN   223      74.440 109.260  60.580  1.00  0.00            
ATOM   3580  CA  ASN   223      75.600 111.020  60.720  1.00  0.00            
ATOM   3581  HA  ASN   223      75.500 111.960  60.190  1.00  0.00            
ATOM   3582  CB  ASN   223      75.400 111.340  62.230  1.00  0.00            
ATOM   3583  HB2 ASN   223      75.090 110.490  62.840  1.00  0.00            
ATOM   3584  HB3 ASN   223      76.330 111.710  62.650  1.00  0.00            
ATOM   3585  CG  ASN   223      74.410 112.460  62.420  1.00  0.00            
ATOM   3586  OD1 ASN   223      74.590 113.660  62.130  1.00  0.00            
ATOM   3587  ND2 ASN   223      73.310 112.180  63.130  1.00  0.00            
ATOM   3588 1HD2 ASN   223      72.800 113.010  63.400  1.00  0.00            
ATOM   3589 2HD2 ASN   223      73.190 111.360  63.710  1.00  0.00            
ATOM   3590  C   ASN   223      77.020 110.540  60.300  1.00  0.00            
ATOM   3591  O   ASN   223      78.060 110.950  60.850  1.00  0.00            
ATOM   3592  N   THR   224      77.120 109.760  59.200  1.00  0.00            
ATOM   3593  H   THR   224      76.270 109.660  58.680  1.00  0.00            
ATOM   3594  CA  THR   224      78.370 109.230  58.690  1.00  0.00            
ATOM   3595  HA  THR   224      79.130 109.810  59.210  1.00  0.00            
ATOM   3596  CB  THR   224      78.560 107.790  59.110  1.00  0.00            
ATOM   3597  HB  THR   224      78.130 107.840  60.110  1.00  0.00            
ATOM   3598  CG2 THR   224      77.630 106.860  58.250  1.00  0.00            
ATOM   3599 1HG2 THR   224      77.810 106.980  57.190  1.00  0.00            
ATOM   3600 2HG2 THR   224      77.830 105.870  58.660  1.00  0.00            
ATOM   3601 3HG2 THR   224      76.610 107.090  58.570  1.00  0.00            
ATOM   3602  OG1 THR   224      79.930 107.540  58.960  1.00  0.00            
ATOM   3603  HG1 THR   224      80.200 107.200  59.810  1.00  0.00            
ATOM   3604  C   THR   224      78.500 109.440  57.190  1.00  0.00            
ATOM   3605  O   THR   224      77.530 109.550  56.450  1.00  0.00            
ATOM   3606  N   ASN   225      79.740 109.380  56.730  1.00  0.00            
ATOM   3607  H   ASN   225      80.390 109.110  57.450  1.00  0.00            
ATOM   3608  CA  ASN   225      80.300 109.580  55.450  1.00  0.00            
ATOM   3609  HA  ASN   225      80.130 110.620  55.210  1.00  0.00            
ATOM   3610  CB  ASN   225      81.860 109.300  55.520  1.00  0.00            
ATOM   3611  HB2 ASN   225      82.030 108.230  55.630  1.00  0.00            
ATOM   3612  HB3 ASN   225      82.290 109.620  54.570  1.00  0.00            
ATOM   3613  CG  ASN   225      82.610 109.940  56.660  1.00  0.00            
ATOM   3614  OD1 ASN   225      82.400 109.900  57.850  1.00  0.00            
ATOM   3615  ND2 ASN   225      83.690 110.590  56.320  1.00  0.00            
ATOM   3616 1HD2 ASN   225      84.220 111.090  57.020  1.00  0.00            
ATOM   3617 2HD2 ASN   225      83.870 110.680  55.330  1.00  0.00            
ATOM   3618  C   ASN   225      79.720 108.580  54.270  1.00  0.00            
ATOM   3619  O   ASN   225      80.120 108.780  53.130  1.00  0.00            
ATOM   3620  N   LYS   226      78.920 107.550  54.630  1.00  0.00            
ATOM   3621  H   LYS   226      78.610 107.590  55.590  1.00  0.00            
ATOM   3622  CA  LYS   226      78.310 106.590  53.760  1.00  0.00            
ATOM   3623  HA  LYS   226      78.600 106.790  52.730  1.00  0.00            
ATOM   3624  CB  LYS   226      79.040 105.210  54.040  1.00  0.00            
ATOM   3625  HB2 LYS   226      78.880 104.900  55.070  1.00  0.00            
ATOM   3626  HB3 LYS   226      78.490 104.460  53.460  1.00  0.00            
ATOM   3627  CG  LYS   226      80.490 105.360  53.560  1.00  0.00            
ATOM   3628  HG2 LYS   226      80.380 105.490  52.490  1.00  0.00            
ATOM   3629  HG3 LYS   226      80.940 106.260  53.980  1.00  0.00            
ATOM   3630  CD  LYS   226      81.340 104.090  53.880  1.00  0.00            
ATOM   3631  HD2 LYS   226      81.440 104.050  54.960  1.00  0.00            
ATOM   3632  HD3 LYS   226      80.710 103.250  53.560  1.00  0.00            
ATOM   3633  CE  LYS   226      82.720 104.110  53.210  1.00  0.00            
ATOM   3634  HE2 LYS   226      83.010 105.150  53.080  1.00  0.00            
ATOM   3635  HE3 LYS   226      83.460 103.700  53.890  1.00  0.00            
ATOM   3636  NZ  LYS   226      82.730 103.470  51.890  1.00  0.00            
ATOM   3637  HZ1 LYS   226      83.650 103.700  51.550  1.00  0.00            
ATOM   3638  HZ2 LYS   226      82.620 102.490  52.100  1.00  0.00            
ATOM   3639  HZ3 LYS   226      82.130 103.690  51.110  1.00  0.00            
ATOM   3640  C   LYS   226      76.850 106.600  53.930  1.00  0.00            
ATOM   3641  O   LYS   226      76.250 107.210  54.790  1.00  0.00            
ATOM   3642  N   THR   227      76.240 105.990  52.920  1.00  0.00            
ATOM   3643  H   THR   227      76.790 105.760  52.100  1.00  0.00            
ATOM   3644  CA  THR   227      74.750 105.680  52.790  1.00  0.00            
ATOM   3645  HA  THR   227      74.230 106.630  52.680  1.00  0.00            
ATOM   3646  CB  THR   227      74.660 104.800  51.520  1.00  0.00            
ATOM   3647  HB  THR   227      75.320 105.230  50.760  1.00  0.00            
ATOM   3648  CG2 THR   227      75.060 103.340  51.810  1.00  0.00            
ATOM   3649 1HG2 THR   227      74.430 102.860  52.560  1.00  0.00            
ATOM   3650 2HG2 THR   227      75.210 102.850  50.850  1.00  0.00            
ATOM   3651 3HG2 THR   227      76.010 103.300  52.340  1.00  0.00            
ATOM   3652  OG1 THR   227      73.340 104.860  50.960  1.00  0.00            
ATOM   3653  HG1 THR   227      73.170 105.730  50.580  1.00  0.00            
ATOM   3654  C   THR   227      73.990 104.930  53.950  1.00  0.00            
ATOM   3655  O   THR   227      74.550 104.380  54.900  1.00  0.00            
ATOM   3656  N   VAL   228      72.650 104.960  53.850  1.00  0.00            
ATOM   3657  H   VAL   228      72.240 105.660  53.260  1.00  0.00            
ATOM   3658  CA  VAL   228      71.680 104.200  54.670  1.00  0.00            
ATOM   3659  HA  VAL   228      72.140 103.370  55.210  1.00  0.00            
ATOM   3660  CB  VAL   228      71.030 105.240  55.660  1.00  0.00            
ATOM   3661  HB  VAL   228      70.780 106.160  55.130  1.00  0.00            
ATOM   3662  CG1 VAL   228      69.820 104.790  56.440  1.00  0.00            
ATOM   3663 1HG1 VAL   228      70.040 103.970  57.120  1.00  0.00            
ATOM   3664 2HG1 VAL   228      69.430 105.650  56.990  1.00  0.00            
ATOM   3665 3HG1 VAL   228      69.090 104.440  55.710  1.00  0.00            
ATOM   3666  CG2 VAL   228      72.060 105.650  56.720  1.00  0.00            
ATOM   3667 1HG2 VAL   228      72.340 104.840  57.400  1.00  0.00            
ATOM   3668 2HG2 VAL   228      72.910 106.080  56.200  1.00  0.00            
ATOM   3669 3HG2 VAL   228      71.660 106.540  57.210  1.00  0.00            
ATOM   3670  C   VAL   228      70.610 103.560  53.750  1.00  0.00            
ATOM   3671  O   VAL   228      69.980 104.320  52.970  1.00  0.00            
ATOM   3672  N   LYS   229      70.510 102.250  53.800  1.00  0.00            
ATOM   3673  H   LYS   229      71.040 101.750  54.500  1.00  0.00            
ATOM   3674  CA  LYS   229      69.920 101.470  52.750  1.00  0.00            
ATOM   3675  HA  LYS   229      69.350 102.090  52.060  1.00  0.00            
ATOM   3676  CB  LYS   229      71.020 101.050  51.840  1.00  0.00            
ATOM   3677  HB2 LYS   229      70.560 100.550  50.980  1.00  0.00            
ATOM   3678  HB3 LYS   229      71.440 101.950  51.400  1.00  0.00            
ATOM   3679  CG  LYS   229      72.150 100.220  52.520  1.00  0.00            
ATOM   3680  HG2 LYS   229      72.700 100.960  53.110  1.00  0.00            
ATOM   3681  HG3 LYS   229      71.740  99.430  53.150  1.00  0.00            
ATOM   3682  CD  LYS   229      73.070  99.550  51.530  1.00  0.00            
ATOM   3683  HD2 LYS   229      73.840  99.010  52.070  1.00  0.00            
ATOM   3684  HD3 LYS   229      72.510  98.800  50.960  1.00  0.00            
ATOM   3685  CE  LYS   229      73.810 100.450  50.540  1.00  0.00            
ATOM   3686  HE2 LYS   229      73.160 101.290  50.300  1.00  0.00            
ATOM   3687  HE3 LYS   229      74.700 100.790  51.060  1.00  0.00            
ATOM   3688  NZ  LYS   229      74.250  99.680  49.380  1.00  0.00            
ATOM   3689  HZ1 LYS   229      73.480  99.200  48.940  1.00  0.00            
ATOM   3690  HZ2 LYS   229      74.640 100.270  48.660  1.00  0.00            
ATOM   3691  HZ3 LYS   229      74.920  98.960  49.590  1.00  0.00            
ATOM   3692  C   LYS   229      68.940 100.360  53.140  1.00  0.00            
ATOM   3693  O   LYS   229      68.740 100.070  54.300  1.00  0.00            
ATOM   3694  N   LYS   230      68.360  99.640  52.170  1.00  0.00            
ATOM   3695  H   LYS   230      68.320 100.190  51.320  1.00  0.00            
ATOM   3696  CA  LYS   230      67.620  98.310  52.300  1.00  0.00            
ATOM   3697  HA  LYS   230      67.200  98.220  51.300  1.00  0.00            
ATOM   3698  CB  LYS   230      68.580  97.120  52.450  1.00  0.00            
ATOM   3699  HB2 LYS   230      69.230  97.160  53.330  1.00  0.00            
ATOM   3700  HB3 LYS   230      67.970  96.210  52.420  1.00  0.00            
ATOM   3701  CG  LYS   230      69.490  97.080  51.240  1.00  0.00            
ATOM   3702  HG2 LYS   230      68.840  97.070  50.370  1.00  0.00            
ATOM   3703  HG3 LYS   230      70.100  97.990  51.280  1.00  0.00            
ATOM   3704  CD  LYS   230      70.390  95.870  51.190  1.00  0.00            
ATOM   3705  HD2 LYS   230      71.000  95.860  52.090  1.00  0.00            
ATOM   3706  HD3 LYS   230      69.760  94.980  51.130  1.00  0.00            
ATOM   3707  CE  LYS   230      71.340  95.850  50.020  1.00  0.00            
ATOM   3708  HE2 LYS   230      70.690  95.710  49.160  1.00  0.00            
ATOM   3709  HE3 LYS   230      71.900  96.770  49.890  1.00  0.00            
ATOM   3710  NZ  LYS   230      72.180  94.650  50.000  1.00  0.00            
ATOM   3711  HZ1 LYS   230      72.730  94.640  49.160  1.00  0.00            
ATOM   3712  HZ2 LYS   230      72.840  94.620  50.760  1.00  0.00            
ATOM   3713  HZ3 LYS   230      71.620  93.810  49.990  1.00  0.00            
ATOM   3714  C   LYS   230      66.420  98.350  53.270  1.00  0.00            
ATOM   3715  O   LYS   230      66.300  97.610  54.230  1.00  0.00            
ATOM   3716  N   ILE   231      65.570  99.320  53.050  1.00  0.00            
ATOM   3717  H   ILE   231      65.750  99.760  52.160  1.00  0.00            
ATOM   3718  CA  ILE   231      64.350  99.640  53.890  1.00  0.00            
ATOM   3719  HA  ILE   231      64.740  99.570  54.900  1.00  0.00            
ATOM   3720  CB  ILE   231      63.780 101.030  53.690  1.00  0.00            
ATOM   3721  HB  ILE   231      63.430 101.110  52.660  1.00  0.00            
ATOM   3722  CG2 ILE   231      62.620 101.270  54.720  1.00  0.00            
ATOM   3723 1HG2 ILE   231      62.130 102.240  54.660  1.00  0.00            
ATOM   3724 2HG2 ILE   231      61.790 100.620  54.440  1.00  0.00            
ATOM   3725 3HG2 ILE   231      62.930 101.010  55.740  1.00  0.00            
ATOM   3726  CG1 ILE   231      64.880 102.140  53.910  1.00  0.00            
ATOM   3727 2HG1 ILE   231      65.470 101.780  54.750  1.00  0.00            
ATOM   3728 3HG1 ILE   231      65.690 102.090  53.180  1.00  0.00            
ATOM   3729  CD1 ILE   231      64.580 103.660  54.080  1.00  0.00            
ATOM   3730 1HD1 ILE   231      65.510 104.230  54.110  1.00  0.00            
ATOM   3731 2HD1 ILE   231      63.940 103.940  53.250  1.00  0.00            
ATOM   3732 3HD1 ILE   231      64.040 103.810  55.010  1.00  0.00            
ATOM   3733  C   ILE   231      63.270  98.600  53.670  1.00  0.00            
ATOM   3734  O   ILE   231      62.800  98.450  52.510  1.00  0.00            
ATOM   3735  N   LYS   232      62.710  98.010  54.760  1.00  0.00            
ATOM   3736  H   LYS   232      62.890  98.350  55.690  1.00  0.00            
ATOM   3737  CA  LYS   232      61.750  96.870  54.650  1.00  0.00            
ATOM   3738  HA  LYS   232      61.100  97.070  53.800  1.00  0.00            
ATOM   3739  CB  LYS   232      62.470  95.510  54.610  1.00  0.00            
ATOM   3740  HB2 LYS   232      62.850  95.270  55.600  1.00  0.00            
ATOM   3741  HB3 LYS   232      61.750  94.770  54.260  1.00  0.00            
ATOM   3742  CG  LYS   232      63.590  95.520  53.590  1.00  0.00            
ATOM   3743  HG2 LYS   232      63.190  95.850  52.620  1.00  0.00            
ATOM   3744  HG3 LYS   232      64.460  96.030  53.970  1.00  0.00            
ATOM   3745  CD  LYS   232      64.030  94.090  53.350  1.00  0.00            
ATOM   3746  HD2 LYS   232      64.210  93.730  54.360  1.00  0.00            
ATOM   3747  HD3 LYS   232      63.250  93.560  52.810  1.00  0.00            
ATOM   3748  CE  LYS   232      65.390  94.150  52.720  1.00  0.00            
ATOM   3749  HE2 LYS   232      65.950  95.010  53.100  1.00  0.00            
ATOM   3750  HE3 LYS   232      65.910  93.240  53.000  1.00  0.00            
ATOM   3751  NZ  LYS   232      65.280  94.350  51.260  1.00  0.00            
ATOM   3752  HZ1 LYS   232      64.770  93.620  50.780  1.00  0.00            
ATOM   3753  HZ2 LYS   232      64.980  95.300  51.070  1.00  0.00            
ATOM   3754  HZ3 LYS   232      66.210  94.190  50.890  1.00  0.00            
ATOM   3755  C   LYS   232      60.810  96.900  55.940  1.00  0.00            
ATOM   3756  O   LYS   232      61.170  97.440  56.960  1.00  0.00            
ATOM   3757  N   ILE   233      59.590  96.320  55.930  1.00  0.00            
ATOM   3758  H   ILE   233      59.340  95.820  55.090  1.00  0.00            
ATOM   3759  CA  ILE   233      58.570  96.550  56.870  1.00  0.00            
ATOM   3760  HA  ILE   233      58.990  96.920  57.800  1.00  0.00            
ATOM   3761  CB  ILE   233      57.490  97.570  56.440  1.00  0.00            
ATOM   3762  HB  ILE   233      56.960  97.170  55.570  1.00  0.00            
ATOM   3763  CG2 ILE   233      56.450  97.560  57.550  1.00  0.00            
ATOM   3764 1HG2 ILE   233      55.760  98.360  57.270  1.00  0.00            
ATOM   3765 2HG2 ILE   233      55.840  96.660  57.610  1.00  0.00            
ATOM   3766 3HG2 ILE   233      56.910  97.940  58.460  1.00  0.00            
ATOM   3767  CG1 ILE   233      58.000  98.960  56.020  1.00  0.00            
ATOM   3768 2HG1 ILE   233      57.210  99.670  56.220  1.00  0.00            
ATOM   3769 3HG1 ILE   233      58.820  99.250  56.680  1.00  0.00            
ATOM   3770  CD1 ILE   233      58.480  98.990  54.530  1.00  0.00            
ATOM   3771 1HD1 ILE   233      57.600  99.200  53.910  1.00  0.00            
ATOM   3772 2HD1 ILE   233      59.190  99.800  54.410  1.00  0.00            
ATOM   3773 3HD1 ILE   233      58.860  98.030  54.170  1.00  0.00            
ATOM   3774  C   ILE   233      58.030  95.120  57.120  1.00  0.00            
ATOM   3775  O   ILE   233      57.860  94.360  56.150  1.00  0.00            
ATOM   3776  N   SER   234      57.720  94.730  58.370  1.00  0.00            
ATOM   3777  H   SER   234      57.830  95.460  59.060  1.00  0.00            
ATOM   3778  CA  SER   234      57.060  93.540  58.750  1.00  0.00            
ATOM   3779  HA  SER   234      56.700  93.010  57.870  1.00  0.00            
ATOM   3780  CB  SER   234      58.050  92.600  59.320  1.00  0.00            
ATOM   3781  HB2 SER   234      58.950  92.490  58.720  1.00  0.00            
ATOM   3782  HB3 SER   234      58.470  93.050  60.220  1.00  0.00            
ATOM   3783  OG  SER   234      57.360  91.430  59.520  1.00  0.00            
ATOM   3784  HG  SER   234      58.030  90.760  59.370  1.00  0.00            
ATOM   3785  C   SER   234      55.870  93.820  59.760  1.00  0.00            
ATOM   3786  O   SER   234      56.040  94.740  60.600  1.00  0.00            
ATOM   3787  N   VAL   235      54.720  93.090  59.680  1.00  0.00            
ATOM   3788  H   VAL   235      54.730  92.370  58.970  1.00  0.00            
ATOM   3789  CA  VAL   235      53.770  93.040  60.800  1.00  0.00            
ATOM   3790  HA  VAL   235      54.130  93.700  61.590  1.00  0.00            
ATOM   3791  CB  VAL   235      52.290  93.420  60.380  1.00  0.00            
ATOM   3792  HB  VAL   235      51.950  92.710  59.620  1.00  0.00            
ATOM   3793  CG1 VAL   235      51.370  93.280  61.590  1.00  0.00            
ATOM   3794 1HG1 VAL   235      51.790  93.890  62.390  1.00  0.00            
ATOM   3795 2HG1 VAL   235      50.370  93.500  61.210  1.00  0.00            
ATOM   3796 3HG1 VAL   235      51.330  92.260  61.970  1.00  0.00            
ATOM   3797  CG2 VAL   235      52.130  94.730  59.680  1.00  0.00            
ATOM   3798 1HG2 VAL   235      51.270  94.660  59.010  1.00  0.00            
ATOM   3799 2HG2 VAL   235      51.870  95.520  60.390  1.00  0.00            
ATOM   3800 3HG2 VAL   235      53.060  95.080  59.240  1.00  0.00            
ATOM   3801  C   VAL   235      53.770  91.530  61.240  1.00  0.00            
ATOM   3802  O   VAL   235      53.620  90.640  60.380  1.00  0.00            
ATOM   3803  N   ARG   236      53.810  91.420  62.580  1.00  0.00            
ATOM   3804  H   ARG   236      53.730  92.290  63.090  1.00  0.00            
ATOM   3805  CA  ARG   236      53.750  90.140  63.230  1.00  0.00            
ATOM   3806  HA  ARG   236      53.470  89.470  62.410  1.00  0.00            
ATOM   3807  CB  ARG   236      55.100  89.700  63.820  1.00  0.00            
ATOM   3808  HB2 ARG   236      55.260  90.280  64.720  1.00  0.00            
ATOM   3809  HB3 ARG   236      55.020  88.660  64.140  1.00  0.00            
ATOM   3810  CG  ARG   236      56.290  89.930  62.860  1.00  0.00            
ATOM   3811  HG2 ARG   236      56.230  89.290  61.980  1.00  0.00            
ATOM   3812  HG3 ARG   236      56.270  90.940  62.460  1.00  0.00            
ATOM   3813  CD  ARG   236      57.550  89.620  63.680  1.00  0.00            
ATOM   3814  HD2 ARG   236      57.240  88.770  64.300  1.00  0.00            
ATOM   3815  HD3 ARG   236      58.350  89.270  63.040  1.00  0.00            
ATOM   3816  NE  ARG   236      57.970  90.700  64.540  1.00  0.00            
ATOM   3817  HE  ARG   236      57.430  91.550  64.450  1.00  0.00            
ATOM   3818  CZ  ARG   236      59.090  90.690  65.260  1.00  0.00            
ATOM   3819  NH1 ARG   236      59.910  89.650  65.430  1.00  0.00            
ATOM   3820 1HH1 ARG   236      59.690  88.770  64.980  1.00  0.00            
ATOM   3821 2HH1 ARG   236      60.810  89.790  65.860  1.00  0.00            
ATOM   3822  NH2 ARG   236      59.420  91.830  65.760  1.00  0.00            
ATOM   3823 1HH2 ARG   236      58.760  92.600  65.770  1.00  0.00            
ATOM   3824 2HH2 ARG   236      60.300  91.910  66.230  1.00  0.00            
ATOM   3825  C   ARG   236      52.700  90.160  64.370  1.00  0.00            
ATOM   3826  O   ARG   236      52.540  91.140  65.090  1.00  0.00            
ATOM   3827  N   GLN   237      51.900  89.090  64.450  1.00  0.00            
ATOM   3828  H   GLN   237      52.200  88.300  63.900  1.00  0.00            
ATOM   3829  CA  GLN   237      50.990  88.700  65.510  1.00  0.00            
ATOM   3830  HA  GLN   237      50.530  89.580  65.960  1.00  0.00            
ATOM   3831  CB  GLN   237      49.970  87.780  64.800  1.00  0.00            
ATOM   3832  HB2 GLN   237      49.560  88.120  63.850  1.00  0.00            
ATOM   3833  HB3 GLN   237      50.450  86.840  64.530  1.00  0.00            
ATOM   3834  CG  GLN   237      48.740  87.480  65.670  1.00  0.00            
ATOM   3835  HG2 GLN   237      49.030  87.300  66.710  1.00  0.00            
ATOM   3836  HG3 GLN   237      48.090  88.340  65.810  1.00  0.00            
ATOM   3837  CD  GLN   237      47.920  86.280  65.140  1.00  0.00            
ATOM   3838  OE1 GLN   237      48.350  85.110  65.180  1.00  0.00            
ATOM   3839  NE2 GLN   237      46.720  86.480  64.630  1.00  0.00            
ATOM   3840 1HE2 GLN   237      46.150  85.670  64.490  1.00  0.00            
ATOM   3841 2HE2 GLN   237      46.300  87.410  64.620  1.00  0.00            
ATOM   3842  C   GLN   237      51.760  88.000  66.660  1.00  0.00            
ATOM   3843  O   GLN   237      52.840  87.400  66.430  1.00  0.00            
ATOM   3844  N   TYR   238      51.250  88.060  67.930  1.00  0.00            
ATOM   3845  H   TYR   238      50.390  88.590  67.980  1.00  0.00            
ATOM   3846  CA  TYR   238      51.930  87.450  69.100  1.00  0.00            
ATOM   3847  HA  TYR   238      52.660  86.670  68.900  1.00  0.00            
ATOM   3848  CB  TYR   238      52.540  88.540  69.930  1.00  0.00            
ATOM   3849  HB2 TYR   238      51.930  89.440  69.880  1.00  0.00            
ATOM   3850  HB3 TYR   238      52.590  88.150  70.950  1.00  0.00            
ATOM   3851  CG  TYR   238      53.930  88.950  69.590  1.00  0.00            
ATOM   3852  CD1 TYR   238      54.290  89.520  68.330  1.00  0.00            
ATOM   3853  HD1 TYR   238      53.520  89.690  67.590  1.00  0.00            
ATOM   3854  CE1 TYR   238      55.670  89.820  67.950  1.00  0.00            
ATOM   3855  HE1 TYR   238      55.950  90.340  67.050  1.00  0.00            
ATOM   3856  CZ  TYR   238      56.690  89.520  68.870  1.00  0.00            
ATOM   3857  OH  TYR   238      57.950  89.880  68.580  1.00  0.00            
ATOM   3858  HH  TYR   238      58.500  89.280  69.080  1.00  0.00            
ATOM   3859  CE2 TYR   238      56.350  89.020  70.120  1.00  0.00            
ATOM   3860  HE2 TYR   238      57.110  88.820  70.850  1.00  0.00            
ATOM   3861  CD2 TYR   238      55.010  88.640  70.470  1.00  0.00            
ATOM   3862  HD2 TYR   238      54.890  88.230  71.460  1.00  0.00            
ATOM   3863  C   TYR   238      50.740  86.780  69.870  1.00  0.00            
ATOM   3864  O   TYR   238      49.720  87.470  70.160  1.00  0.00            
ATOM   3865  N   ALA   239      50.800  85.550  70.280  1.00  0.00            
ATOM   3866  H   ALA   239      51.690  85.070  70.210  1.00  0.00            
ATOM   3867  CA  ALA   239      49.670  84.930  71.020  1.00  0.00            
ATOM   3868  HA  ALA   239      49.100  85.770  71.420  1.00  0.00            
ATOM   3869  CB  ALA   239      48.670  84.350  70.050  1.00  0.00            
ATOM   3870  HB1 ALA   239      48.340  85.110  69.340  1.00  0.00            
ATOM   3871  HB2 ALA   239      49.180  83.640  69.390  1.00  0.00            
ATOM   3872  HB3 ALA   239      47.850  83.820  70.520  1.00  0.00            
ATOM   3873  C   ALA   239      50.120  84.020  72.130  1.00  0.00            
ATOM   3874  O   ALA   239      50.960  83.110  71.910  1.00  0.00            
ATOM   3875  N   ASP   240      49.640  84.210  73.330  1.00  0.00            
ATOM   3876  H   ASP   240      48.840  84.820  73.440  1.00  0.00            
ATOM   3877  CA  ASP   240      49.850  83.280  74.440  1.00  0.00            
ATOM   3878  HA  ASP   240      50.740  82.670  74.260  1.00  0.00            
ATOM   3879  CB  ASP   240      50.060  83.930  75.800  1.00  0.00            
ATOM   3880  HB2 ASP   240      49.220  84.530  76.130  1.00  0.00            
ATOM   3881  HB3 ASP   240      50.280  83.120  76.500  1.00  0.00            
ATOM   3882  CG  ASP   240      51.190  84.940  75.780  1.00  0.00            
ATOM   3883  OD1 ASP   240      51.060  86.010  76.470  1.00  0.00            
ATOM   3884  OD2 ASP   240      52.200  84.670  75.070  1.00  0.00            
ATOM   3885  C   ASP   240      48.680  82.330  74.720  1.00  0.00            
ATOM   3886  O   ASP   240      47.510  82.610  74.600  1.00  0.00            
ATOM   3887  N   ILE   241      49.030  81.210  75.370  1.00  0.00            
ATOM   3888  H   ILE   241      50.020  81.110  75.510  1.00  0.00            
ATOM   3889  CA  ILE   241      48.070  80.220  76.090  1.00  0.00            
ATOM   3890  HA  ILE   241      47.050  80.560  75.880  1.00  0.00            
ATOM   3891  CB  ILE   241      48.120  78.740  75.550  1.00  0.00            
ATOM   3892  HB  ILE   241      49.030  78.310  75.990  1.00  0.00            
ATOM   3893  CG2 ILE   241      46.880  77.940  75.960  1.00  0.00            
ATOM   3894 1HG2 ILE   241      46.770  77.850  77.040  1.00  0.00            
ATOM   3895 2HG2 ILE   241      45.920  78.290  75.590  1.00  0.00            
ATOM   3896 3HG2 ILE   241      47.070  76.910  75.670  1.00  0.00            
ATOM   3897  CG1 ILE   241      48.320  78.780  74.030  1.00  0.00            
ATOM   3898 2HG1 ILE   241      47.670  79.550  73.630  1.00  0.00            
ATOM   3899 3HG1 ILE   241      49.320  79.120  73.770  1.00  0.00            
ATOM   3900  CD1 ILE   241      48.100  77.400  73.320  1.00  0.00            
ATOM   3901 1HD1 ILE   241      48.710  76.590  73.700  1.00  0.00            
ATOM   3902 2HD1 ILE   241      47.070  77.050  73.390  1.00  0.00            
ATOM   3903 3HD1 ILE   241      48.280  77.510  72.250  1.00  0.00            
ATOM   3904  C   ILE   241      48.300  80.270  77.580  1.00  0.00            
ATOM   3905  O   ILE   241      49.420  80.010  77.990  1.00  0.00            
ATOM   3906  N   CYS   242      47.260  80.500  78.350  1.00  0.00            
ATOM   3907  H   CYS   242      46.440  80.880  77.890  1.00  0.00            
ATOM   3908  CA  CYS   242      47.280  80.870  79.780  1.00  0.00            
ATOM   3909  HA  CYS   242      48.330  80.970  80.080  1.00  0.00            
ATOM   3910  CB  CYS   242      46.520  82.210  79.980  1.00  0.00            
ATOM   3911  HB2 CYS   242      45.460  82.000  79.850  1.00  0.00            
ATOM   3912  HB3 CYS   242      46.700  82.670  80.950  1.00  0.00            
ATOM   3913  SG  CYS   242      47.080  83.370  78.710  1.00  0.00            
ATOM   3914  HG  CYS   242      46.880  84.510  79.370  1.00  0.00            
ATOM   3915  C   CYS   242      46.690  79.770  80.610  1.00  0.00            
ATOM   3916  O   CYS   242      46.420  79.850  81.810  1.00  0.00            
ATOM   3917  N   LEU   243      46.390  78.620  79.980  1.00  0.00            
ATOM   3918  H   LEU   243      46.610  78.440  79.020  1.00  0.00            
ATOM   3919  CA  LEU   243      45.490  77.550  80.490  1.00  0.00            
ATOM   3920  HA  LEU   243      45.480  77.550  81.580  1.00  0.00            
ATOM   3921  CB  LEU   243      44.070  77.870  80.140  1.00  0.00            
ATOM   3922  HB2 LEU   243      44.080  78.250  79.110  1.00  0.00            
ATOM   3923  HB3 LEU   243      43.590  76.890  80.140  1.00  0.00            
ATOM   3924  CG  LEU   243      43.310  78.890  80.930  1.00  0.00            
ATOM   3925  HG  LEU   243      43.810  79.860  80.890  1.00  0.00            
ATOM   3926  CD1 LEU   243      41.970  78.980  80.260  1.00  0.00            
ATOM   3927 1HD1 LEU   243      41.330  79.730  80.740  1.00  0.00            
ATOM   3928 2HD1 LEU   243      42.070  79.210  79.200  1.00  0.00            
ATOM   3929 3HD1 LEU   243      41.440  78.030  80.380  1.00  0.00            
ATOM   3930  CD2 LEU   243      43.070  78.600  82.390  1.00  0.00            
ATOM   3931 1HD2 LEU   243      44.100  78.440  82.720  1.00  0.00            
ATOM   3932 2HD2 LEU   243      42.730  79.550  82.800  1.00  0.00            
ATOM   3933 3HD2 LEU   243      42.420  77.780  82.690  1.00  0.00            
ATOM   3934  C   LEU   243      45.960  76.130  80.030  1.00  0.00            
ATOM   3935  O   LEU   243      46.320  76.020  78.830  1.00  0.00            
ATOM   3936  N   PHE   244      45.880  75.160  80.950  1.00  0.00            
ATOM   3937  H   PHE   244      45.510  75.380  81.860  1.00  0.00            
ATOM   3938  CA  PHE   244      46.370  73.700  80.820  1.00  0.00            
ATOM   3939  HA  PHE   244      46.430  73.210  81.790  1.00  0.00            
ATOM   3940  CB  PHE   244      45.420  72.900  79.910  1.00  0.00            
ATOM   3941  HB2 PHE   244      44.550  72.660  80.510  1.00  0.00            
ATOM   3942  HB3 PHE   244      45.040  73.570  79.150  1.00  0.00            
ATOM   3943  CG  PHE   244      45.870  71.590  79.310  1.00  0.00            
ATOM   3944  CD1 PHE   244      45.700  70.420  80.040  1.00  0.00            
ATOM   3945  HD1 PHE   244      45.190  70.350  81.000  1.00  0.00            
ATOM   3946  CE1 PHE   244      46.170  69.220  79.480  1.00  0.00            
ATOM   3947  HE1 PHE   244      45.940  68.290  79.970  1.00  0.00            
ATOM   3948  CZ  PHE   244      46.840  69.200  78.220  1.00  0.00            
ATOM   3949  HZ  PHE   244      47.170  68.240  77.840  1.00  0.00            
ATOM   3950  CE2 PHE   244      47.010  70.380  77.530  1.00  0.00            
ATOM   3951  HE2 PHE   244      47.390  70.330  76.520  1.00  0.00            
ATOM   3952  CD2 PHE   244      46.540  71.560  78.130  1.00  0.00            
ATOM   3953  HD2 PHE   244      46.760  72.490  77.620  1.00  0.00            
ATOM   3954  C   PHE   244      47.830  73.580  80.380  1.00  0.00            
ATOM   3955  O   PHE   244      48.470  72.700  80.910  1.00  0.00            
ATOM   3956  N   ASN   245      48.390  74.410  79.520  1.00  0.00            
ATOM   3957  H   ASN   245      47.730  74.930  78.950  1.00  0.00            
ATOM   3958  CA  ASN   245      49.840  74.510  79.220  1.00  0.00            
ATOM   3959  HA  ASN   245      50.450  74.080  80.020  1.00  0.00            
ATOM   3960  CB  ASN   245      50.240  73.650  78.000  1.00  0.00            
ATOM   3961  HB2 ASN   245      49.820  72.640  78.030  1.00  0.00            
ATOM   3962  HB3 ASN   245      49.810  74.100  77.110  1.00  0.00            
ATOM   3963  CG  ASN   245      51.710  73.490  77.710  1.00  0.00            
ATOM   3964  OD1 ASN   245      52.310  74.310  76.970  1.00  0.00            
ATOM   3965  ND2 ASN   245      52.310  72.360  78.090  1.00  0.00            
ATOM   3966 1HD2 ASN   245      53.270  72.250  77.790  1.00  0.00            
ATOM   3967 2HD2 ASN   245      51.820  71.630  78.590  1.00  0.00            
ATOM   3968  C   ASN   245      50.140  75.940  78.910  1.00  0.00            
ATOM   3969  O   ASN   245      49.520  76.520  78.050  1.00  0.00            
ATOM   3970  N   THR   246      51.150  76.510  79.630  1.00  0.00            
ATOM   3971  H   THR   246      51.500  75.980  80.420  1.00  0.00            
ATOM   3972  CA  THR   246      51.670  77.880  79.380  1.00  0.00            
ATOM   3973  HA  THR   246      50.730  78.390  79.130  1.00  0.00            
ATOM   3974  CB  THR   246      52.300  78.440  80.690  1.00  0.00            
ATOM   3975  HB  THR   246      52.560  79.460  80.400  1.00  0.00            
ATOM   3976  CG2 THR   246      51.460  78.480  81.920  1.00  0.00            
ATOM   3977 1HG2 THR   246      51.040  77.480  82.050  1.00  0.00            
ATOM   3978 2HG2 THR   246      51.990  78.630  82.860  1.00  0.00            
ATOM   3979 3HG2 THR   246      50.700  79.250  81.790  1.00  0.00            
ATOM   3980  OG1 THR   246      53.470  77.690  81.040  1.00  0.00            
ATOM   3981  HG1 THR   246      54.160  77.900  80.410  1.00  0.00            
ATOM   3982  C   THR   246      52.630  78.070  78.130  1.00  0.00            
ATOM   3983  O   THR   246      53.790  78.410  78.190  1.00  0.00            
ATOM   3984  N   ALA   247      52.120  77.800  76.960  1.00  0.00            
ATOM   3985  H   ALA   247      51.210  77.350  77.010  1.00  0.00            
ATOM   3986  CA  ALA   247      52.680  78.080  75.680  1.00  0.00            
ATOM   3987  HA  ALA   247      53.730  77.780  75.630  1.00  0.00            
ATOM   3988  CB  ALA   247      52.010  77.160  74.700  1.00  0.00            
ATOM   3989  HB1 ALA   247      50.940  77.380  74.700  1.00  0.00            
ATOM   3990  HB2 ALA   247      52.470  77.340  73.730  1.00  0.00            
ATOM   3991  HB3 ALA   247      52.120  76.100  74.940  1.00  0.00            
ATOM   3992  C   ALA   247      52.620  79.570  75.190  1.00  0.00            
ATOM   3993  O   ALA   247      52.070  80.450  75.860  1.00  0.00            
ATOM   3994  N   GLN   248      53.330  79.820  74.050  1.00  0.00            
ATOM   3995  H   GLN   248      53.800  79.060  73.580  1.00  0.00            
ATOM   3996  CA  GLN   248      53.460  81.140  73.430  1.00  0.00            
ATOM   3997  HA  GLN   248      52.450  81.520  73.270  1.00  0.00            
ATOM   3998  CB  GLN   248      54.260  82.130  74.290  1.00  0.00            
ATOM   3999  HB2 GLN   248      54.020  83.130  73.930  1.00  0.00            
ATOM   4000  HB3 GLN   248      54.040  81.960  75.350  1.00  0.00            
ATOM   4001  CG  GLN   248      55.800  81.860  74.120  1.00  0.00            
ATOM   4002  HG2 GLN   248      56.080  80.900  74.570  1.00  0.00            
ATOM   4003  HG3 GLN   248      56.110  81.640  73.100  1.00  0.00            
ATOM   4004  CD  GLN   248      56.670  82.980  74.770  1.00  0.00            
ATOM   4005  OE1 GLN   248      56.390  84.150  74.730  1.00  0.00            
ATOM   4006  NE2 GLN   248      57.800  82.680  75.370  1.00  0.00            
ATOM   4007 1HE2 GLN   248      58.380  83.400  75.770  1.00  0.00            
ATOM   4008 2HE2 GLN   248      58.160  81.730  75.310  1.00  0.00            
ATOM   4009  C   GLN   248      54.000  80.850  72.000  1.00  0.00            
ATOM   4010  O   GLN   248      54.950  80.070  71.830  1.00  0.00            
ATOM   4011  N   TYR   249      53.340  81.510  71.050  1.00  0.00            
ATOM   4012  H   TYR   249      52.520  82.060  71.250  1.00  0.00            
ATOM   4013  CA  TYR   249      53.720  81.420  69.590  1.00  0.00            
ATOM   4014  HA  TYR   249      54.750  81.040  69.600  1.00  0.00            
ATOM   4015  CB  TYR   249      52.730  80.510  68.820  1.00  0.00            
ATOM   4016  HB2 TYR   249      51.820  81.050  68.550  1.00  0.00            
ATOM   4017  HB3 TYR   249      53.230  80.160  67.920  1.00  0.00            
ATOM   4018  CG  TYR   249      52.440  79.140  69.460  1.00  0.00            
ATOM   4019  CD1 TYR   249      53.490  78.250  69.880  1.00  0.00            
ATOM   4020  HD1 TYR   249      54.510  78.550  69.680  1.00  0.00            
ATOM   4021  CE1 TYR   249      53.210  77.150  70.710  1.00  0.00            
ATOM   4022  HE1 TYR   249      54.020  76.580  71.150  1.00  0.00            
ATOM   4023  CZ  TYR   249      51.850  76.750  70.810  1.00  0.00            
ATOM   4024  OH  TYR   249      51.590  75.540  71.400  1.00  0.00            
ATOM   4025  HH  TYR   249      52.440  75.100  71.540  1.00  0.00            
ATOM   4026  CE2 TYR   249      50.810  77.600  70.290  1.00  0.00            
ATOM   4027  HE2 TYR   249      49.820  77.200  70.410  1.00  0.00            
ATOM   4028  CD2 TYR   249      51.080  78.760  69.680  1.00  0.00            
ATOM   4029  HD2 TYR   249      50.300  79.320  69.180  1.00  0.00            
ATOM   4030  C   TYR   249      53.680  82.880  69.000  1.00  0.00            
ATOM   4031  O   TYR   249      52.970  83.720  69.550  1.00  0.00            
ATOM   4032  N   LYS   250      54.420  83.170  67.940  1.00  0.00            
ATOM   4033  H   LYS   250      55.010  82.450  67.560  1.00  0.00            
ATOM   4034  CA  LYS   250      54.360  84.430  67.210  1.00  0.00            
ATOM   4035  HA  LYS   250      53.310  84.660  67.380  1.00  0.00            
ATOM   4036  CB  LYS   250      55.360  85.460  67.880  1.00  0.00            
ATOM   4037  HB2 LYS   250      55.200  86.430  67.400  1.00  0.00            
ATOM   4038  HB3 LYS   250      55.170  85.550  68.950  1.00  0.00            
ATOM   4039  CG  LYS   250      56.820  84.990  67.650  1.00  0.00            
ATOM   4040  HG2 LYS   250      56.810  83.940  67.930  1.00  0.00            
ATOM   4041  HG3 LYS   250      57.060  85.030  66.590  1.00  0.00            
ATOM   4042  CD  LYS   250      57.820  85.810  68.430  1.00  0.00            
ATOM   4043  HD2 LYS   250      57.900  86.820  68.040  1.00  0.00            
ATOM   4044  HD3 LYS   250      57.520  85.730  69.470  1.00  0.00            
ATOM   4045  CE  LYS   250      59.210  85.170  68.340  1.00  0.00            
ATOM   4046  HE2 LYS   250      59.090  84.090  68.450  1.00  0.00            
ATOM   4047  HE3 LYS   250      59.670  85.290  67.350  1.00  0.00            
ATOM   4048  NZ  LYS   250      60.110  85.540  69.480  1.00  0.00            
ATOM   4049  HZ1 LYS   250      61.020  85.120  69.330  1.00  0.00            
ATOM   4050  HZ2 LYS   250      60.210  86.540  69.610  1.00  0.00            
ATOM   4051  HZ3 LYS   250      59.760  85.100  70.310  1.00  0.00            
ATOM   4052  C   LYS   250      54.570  84.150  65.700  1.00  0.00            
ATOM   4053  O   LYS   250      55.230  83.180  65.360  1.00  0.00            
ATOM   4054  N   CYS   251      53.950  84.980  64.860  1.00  0.00            
ATOM   4055  H   CYS   251      53.470  85.760  65.290  1.00  0.00            
ATOM   4056  CA  CYS   251      53.670  84.600  63.520  1.00  0.00            
ATOM   4057  HA  CYS   251      54.320  83.800  63.160  1.00  0.00            
ATOM   4058  CB  CYS   251      52.240  84.020  63.410  1.00  0.00            
ATOM   4059  HB2 CYS   251      52.130  83.290  64.200  1.00  0.00            
ATOM   4060  HB3 CYS   251      51.480  84.790  63.530  1.00  0.00            
ATOM   4061  SG  CYS   251      51.940  83.180  61.810  1.00  0.00            
ATOM   4062  HG  CYS   251      52.040  84.250  61.010  1.00  0.00            
ATOM   4063  C   CYS   251      53.790  85.870  62.660  1.00  0.00            
ATOM   4064  O   CYS   251      53.100  86.830  62.920  1.00  0.00            
ATOM   4065  N   PRO   252      54.510  85.860  61.530  1.00  0.00            
ATOM   4066  CD  PRO   252      55.390  84.770  61.180  1.00  0.00            
ATOM   4067  HD2 PRO   252      54.910  83.800  61.060  1.00  0.00            
ATOM   4068  HD3 PRO   252      56.200  84.630  61.890  1.00  0.00            
ATOM   4069  CG  PRO   252      56.020  85.240  59.860  1.00  0.00            
ATOM   4070  HG2 PRO   252      55.500  84.710  59.060  1.00  0.00            
ATOM   4071  HG3 PRO   252      57.060  84.970  59.650  1.00  0.00            
ATOM   4072  CB  PRO   252      55.780  86.790  59.800  1.00  0.00            
ATOM   4073  HB2 PRO   252      55.670  87.000  58.730  1.00  0.00            
ATOM   4074  HB3 PRO   252      56.490  87.460  60.260  1.00  0.00            
ATOM   4075  CA  PRO   252      54.470  86.950  60.520  1.00  0.00            
ATOM   4076  HA  PRO   252      54.470  87.890  61.080  1.00  0.00            
ATOM   4077  C   PRO   252      53.190  86.980  59.590  1.00  0.00            
ATOM   4078  O   PRO   252      52.740  85.920  59.190  1.00  0.00            
ATOM   4079  N   VAL   253      52.610  88.170  59.320  1.00  0.00            
ATOM   4080  H   VAL   253      53.010  89.030  59.680  1.00  0.00            
ATOM   4081  CA  VAL   253      51.280  88.410  58.660  1.00  0.00            
ATOM   4082  HA  VAL   253      51.200  87.480  58.090  1.00  0.00            
ATOM   4083  CB  VAL   253      50.120  88.470  59.740  1.00  0.00            
ATOM   4084  HB  VAL   253      49.140  88.610  59.290  1.00  0.00            
ATOM   4085  CG1 VAL   253      49.970  87.150  60.610  1.00  0.00            
ATOM   4086 1HG1 VAL   253      49.890  86.340  59.890  1.00  0.00            
ATOM   4087 2HG1 VAL   253      50.840  87.040  61.250  1.00  0.00            
ATOM   4088 3HG1 VAL   253      49.090  87.210  61.240  1.00  0.00            
ATOM   4089  CG2 VAL   253      50.240  89.660  60.690  1.00  0.00            
ATOM   4090 1HG2 VAL   253      49.210  89.760  61.030  1.00  0.00            
ATOM   4091 2HG2 VAL   253      50.940  89.460  61.500  1.00  0.00            
ATOM   4092 3HG2 VAL   253      50.410  90.520  60.040  1.00  0.00            
ATOM   4093  C   VAL   253      51.150  89.490  57.570  1.00  0.00            
ATOM   4094  O   VAL   253      50.160  89.510  56.850  1.00  0.00            
ATOM   4095  N   ALA   254      52.140  90.330  57.510  1.00  0.00            
ATOM   4096  H   ALA   254      52.780  90.310  58.290  1.00  0.00            
ATOM   4097  CA  ALA   254      52.410  91.180  56.410  1.00  0.00            
ATOM   4098  HA  ALA   254      52.070  90.820  55.440  1.00  0.00            
ATOM   4099  CB  ALA   254      51.700  92.520  56.630  1.00  0.00            
ATOM   4100  HB1 ALA   254      51.680  93.140  55.730  1.00  0.00            
ATOM   4101  HB2 ALA   254      50.650  92.400  56.890  1.00  0.00            
ATOM   4102  HB3 ALA   254      52.170  93.170  57.360  1.00  0.00            
ATOM   4103  C   ALA   254      53.960  91.370  56.310  1.00  0.00            
ATOM   4104  O   ALA   254      54.740  91.300  57.250  1.00  0.00            
ATOM   4105  N   MET   255      54.330  91.850  55.170  1.00  0.00            
ATOM   4106  H   MET   255      53.610  92.080  54.490  1.00  0.00            
ATOM   4107  CA  MET   255      55.680  92.090  54.640  1.00  0.00            
ATOM   4108  HA  MET   255      56.220  92.480  55.510  1.00  0.00            
ATOM   4109  CB  MET   255      56.350  90.880  54.070  1.00  0.00            
ATOM   4110  HB2 MET   255      56.410  90.170  54.890  1.00  0.00            
ATOM   4111  HB3 MET   255      55.590  90.460  53.410  1.00  0.00            
ATOM   4112  CG  MET   255      57.660  91.080  53.380  1.00  0.00            
ATOM   4113  HG2 MET   255      58.150  90.170  53.040  1.00  0.00            
ATOM   4114  HG3 MET   255      57.480  91.830  52.610  1.00  0.00            
ATOM   4115  SD  MET   255      58.890  91.680  54.550  1.00  0.00            
ATOM   4116  CE  MET   255      60.110  92.260  53.370  1.00  0.00            
ATOM   4117  HE1 MET   255      59.700  92.710  52.470  1.00  0.00            
ATOM   4118  HE2 MET   255      60.840  92.970  53.760  1.00  0.00            
ATOM   4119  HE3 MET   255      60.640  91.390  52.990  1.00  0.00            
ATOM   4120  C   MET   255      55.650  93.170  53.610  1.00  0.00            
ATOM   4121  O   MET   255      54.630  93.300  52.850  1.00  0.00            
ATOM   4122  N   GLU   256      56.630  94.070  53.540  1.00  0.00            
ATOM   4123  H   GLU   256      57.340  94.160  54.260  1.00  0.00            
ATOM   4124  CA  GLU   256      56.830  94.940  52.380  1.00  0.00            
ATOM   4125  HA  GLU   256      56.640  94.440  51.430  1.00  0.00            
ATOM   4126  CB  GLU   256      56.000  96.200  52.550  1.00  0.00            
ATOM   4127  HB2 GLU   256      54.940  95.970  52.440  1.00  0.00            
ATOM   4128  HB3 GLU   256      56.130  96.510  53.590  1.00  0.00            
ATOM   4129  CG  GLU   256      56.290  97.370  51.610  1.00  0.00            
ATOM   4130  HG2 GLU   256      55.810  98.270  51.990  1.00  0.00            
ATOM   4131  HG3 GLU   256      57.360  97.500  51.450  1.00  0.00            
ATOM   4132  CD  GLU   256      55.710  97.070  50.210  1.00  0.00            
ATOM   4133  OE1 GLU   256      55.100  97.940  49.600  1.00  0.00            
ATOM   4134  OE2 GLU   256      55.980  95.960  49.670  1.00  0.00            
ATOM   4135  C   GLU   256      58.310  95.310  52.340  1.00  0.00            
ATOM   4136  O   GLU   256      58.930  95.360  53.420  1.00  0.00            
ATOM   4137  N   GLU   257      58.870  95.480  51.170  1.00  0.00            
ATOM   4138  H   GLU   257      58.230  95.410  50.390  1.00  0.00            
ATOM   4139  CA  GLU   257      60.190  96.090  50.940  1.00  0.00            
ATOM   4140  HA  GLU   257      60.480  96.460  51.930  1.00  0.00            
ATOM   4141  CB  GLU   257      61.230  95.020  50.450  1.00  0.00            
ATOM   4142  HB2 GLU   257      62.220  95.420  50.630  1.00  0.00            
ATOM   4143  HB3 GLU   257      61.180  94.100  51.040  1.00  0.00            
ATOM   4144  CG  GLU   257      61.230  94.650  48.960  1.00  0.00            
ATOM   4145  HG2 GLU   257      60.230  94.270  48.740  1.00  0.00            
ATOM   4146  HG3 GLU   257      61.390  95.630  48.500  1.00  0.00            
ATOM   4147  CD  GLU   257      62.360  93.670  48.540  1.00  0.00            
ATOM   4148  OE1 GLU   257      63.320  93.420  49.320  1.00  0.00            
ATOM   4149  OE2 GLU   257      62.300  93.110  47.440  1.00  0.00            
ATOM   4150  C   GLU   257      60.070  97.330  50.000  1.00  0.00            
ATOM   4151  O   GLU   257      59.240  97.250  49.080  1.00  0.00            
ATOM   4152  N   ALA   258      60.770  98.410  50.350  1.00  0.00            
ATOM   4153  H   ALA   258      61.440  98.280  51.080  1.00  0.00            
ATOM   4154  CA  ALA   258      60.720  99.760  49.740  1.00  0.00            
ATOM   4155  HA  ALA   258      60.010  99.760  48.910  1.00  0.00            
ATOM   4156  CB  ALA   258      60.320 100.710  50.790  1.00  0.00            
ATOM   4157  HB1 ALA   258      60.060 101.710  50.430  1.00  0.00            
ATOM   4158  HB2 ALA   258      59.410 100.270  51.210  1.00  0.00            
ATOM   4159  HB3 ALA   258      61.100 100.900  51.520  1.00  0.00            
ATOM   4160  C   ALA   258      62.080 100.180  49.060  1.00  0.00            
ATOM   4161  O   ALA   258      63.170  99.780  49.440  1.00  0.00            
ATOM   4162  N   ASP   259      62.030 100.880  47.900  1.00  0.00            
ATOM   4163  H   ASP   259      61.100 101.190  47.650  1.00  0.00            
ATOM   4164  CA  ASP   259      63.090 101.220  46.940  1.00  0.00            
ATOM   4165  HA  ASP   259      63.880 100.480  46.920  1.00  0.00            
ATOM   4166  CB  ASP   259      62.440 101.330  45.520  1.00  0.00            
ATOM   4167  HB2 ASP   259      61.700 102.130  45.480  1.00  0.00            
ATOM   4168  HB3 ASP   259      63.240 101.640  44.860  1.00  0.00            
ATOM   4169  CG  ASP   259      61.820 100.000  45.020  1.00  0.00            
ATOM   4170  OD1 ASP   259      60.770 100.000  44.360  1.00  0.00            
ATOM   4171  OD2 ASP   259      62.310  98.870  45.390  1.00  0.00            
ATOM   4172  C   ASP   259      63.840 102.590  47.320  1.00  0.00            
ATOM   4173  O   ASP   259      64.560 103.230  46.530  1.00  0.00            
ATOM   4174  N   ASP   260      63.580 103.160  48.530  1.00  0.00            
ATOM   4175  H   ASP   260      63.010 102.590  49.140  1.00  0.00            
ATOM   4176  CA  ASP   260      64.350 104.320  48.990  1.00  0.00            
ATOM   4177  HA  ASP   260      64.340 105.170  48.310  1.00  0.00            
ATOM   4178  CB  ASP   260      63.550 104.850  50.210  1.00  0.00            
ATOM   4179  HB2 ASP   260      63.640 104.140  51.040  1.00  0.00            
ATOM   4180  HB3 ASP   260      64.010 105.790  50.490  1.00  0.00            
ATOM   4181  CG  ASP   260      62.040 105.070  49.970  1.00  0.00            
ATOM   4182  OD1 ASP   260      61.580 105.560  48.880  1.00  0.00            
ATOM   4183  OD2 ASP   260      61.280 104.780  50.920  1.00  0.00            
ATOM   4184  C   ASP   260      65.730 104.030  49.550  1.00  0.00            
ATOM   4185  O   ASP   260      66.100 102.920  49.900  1.00  0.00            
ATOM   4186  N   THR   261      66.460 105.160  49.660  1.00  0.00            
ATOM   4187  H   THR   261      65.950 105.960  49.320  1.00  0.00            
ATOM   4188  CA  THR   261      67.810 105.300  50.280  1.00  0.00            
ATOM   4189  HA  THR   261      67.960 104.660  51.140  1.00  0.00            
ATOM   4190  CB  THR   261      68.920 105.000  49.190  1.00  0.00            
ATOM   4191  HB  THR   261      68.850 105.730  48.390  1.00  0.00            
ATOM   4192  CG2 THR   261      70.380 105.070  49.660  1.00  0.00            
ATOM   4193 1HG2 THR   261      70.610 104.290  50.390  1.00  0.00            
ATOM   4194 2HG2 THR   261      70.970 105.060  48.740  1.00  0.00            
ATOM   4195 3HG2 THR   261      70.540 106.060  50.080  1.00  0.00            
ATOM   4196  OG1 THR   261      68.870 103.670  48.690  1.00  0.00            
ATOM   4197  HG1 THR   261      67.950 103.420  48.590  1.00  0.00            
ATOM   4198  C   THR   261      67.880 106.660  50.860  1.00  0.00            
ATOM   4199  O   THR   261      67.310 107.580  50.300  1.00  0.00            
ATOM   4200  N   VAL   262      68.740 106.800  51.900  1.00  0.00            
ATOM   4201  H   VAL   262      69.240 105.940  52.100  1.00  0.00            
ATOM   4202  CA  VAL   262      69.110 108.090  52.590  1.00  0.00            
ATOM   4203  HA  VAL   262      68.760 108.890  51.930  1.00  0.00            
ATOM   4204  CB  VAL   262      68.540 108.230  54.040  1.00  0.00            
ATOM   4205  HB  VAL   262      68.990 107.410  54.600  1.00  0.00            
ATOM   4206  CG1 VAL   262      68.920 109.520  54.700  1.00  0.00            
ATOM   4207 1HG1 VAL   262      68.320 109.620  55.590  1.00  0.00            
ATOM   4208 2HG1 VAL   262      69.960 109.470  55.020  1.00  0.00            
ATOM   4209 3HG1 VAL   262      68.770 110.400  54.080  1.00  0.00            
ATOM   4210  CG2 VAL   262      67.050 107.920  54.020  1.00  0.00            
ATOM   4211 1HG2 VAL   262      66.940 106.870  53.740  1.00  0.00            
ATOM   4212 2HG2 VAL   262      66.610 107.970  55.020  1.00  0.00            
ATOM   4213 3HG2 VAL   262      66.530 108.660  53.420  1.00  0.00            
ATOM   4214  C   VAL   262      70.650 108.370  52.540  1.00  0.00            
ATOM   4215  O   VAL   262      71.560 107.680  53.050  1.00  0.00            
ATOM   4216  N   ALA   263      71.040 109.500  51.920  1.00  0.00            
ATOM   4217  H   ALA   263      70.260 110.040  51.560  1.00  0.00            
ATOM   4218  CA  ALA   263      72.430 109.730  51.520  1.00  0.00            
ATOM   4219  HA  ALA   263      72.860 108.940  50.900  1.00  0.00            
ATOM   4220  CB  ALA   263      72.430 110.920  50.560  1.00  0.00            
ATOM   4221  HB1 ALA   263      71.690 110.880  49.760  1.00  0.00            
ATOM   4222  HB2 ALA   263      72.400 111.850  51.130  1.00  0.00            
ATOM   4223  HB3 ALA   263      73.410 110.910  50.080  1.00  0.00            
ATOM   4224  C   ALA   263      73.400 110.000  52.650  1.00  0.00            
ATOM   4225  O   ALA   263      72.990 110.110  53.850  1.00  0.00            
ATOM   4226  N   PRO   264      74.750 110.010  52.440  1.00  0.00            
ATOM   4227  CD  PRO   264      75.480 109.760  51.170  1.00  0.00            
ATOM   4228  HD2 PRO   264      75.400 110.640  50.520  1.00  0.00            
ATOM   4229  HD3 PRO   264      75.050 108.910  50.650  1.00  0.00            
ATOM   4230  CG  PRO   264      76.930 109.510  51.570  1.00  0.00            
ATOM   4231  HG2 PRO   264      77.650 109.790  50.800  1.00  0.00            
ATOM   4232  HG3 PRO   264      76.960 108.480  51.910  1.00  0.00            
ATOM   4233  CB  PRO   264      77.080 110.440  52.780  1.00  0.00            
ATOM   4234  HB2 PRO   264      77.180 111.470  52.440  1.00  0.00            
ATOM   4235  HB3 PRO   264      77.890 110.120  53.440  1.00  0.00            
ATOM   4236  CA  PRO   264      75.750 110.320  53.510  1.00  0.00            
ATOM   4237  HA  PRO   264      75.850 109.530  54.250  1.00  0.00            
ATOM   4238  C   PRO   264      75.330 111.560  54.260  1.00  0.00            
ATOM   4239  O   PRO   264      75.010 112.630  53.720  1.00  0.00            
ATOM   4240  N   SER   265      75.150 111.420  55.570  1.00  0.00            
ATOM   4241  H   SER   265      75.470 110.530  55.920  1.00  0.00            
ATOM   4242  CA  SER   265      74.650 112.350  56.560  1.00  0.00            
ATOM   4243  HA  SER   265      74.420 111.810  57.480  1.00  0.00            
ATOM   4244  CB  SER   265      75.870 113.330  56.920  1.00  0.00            
ATOM   4245  HB2 SER   265      76.060 113.870  56.000  1.00  0.00            
ATOM   4246  HB3 SER   265      75.560 114.120  57.610  1.00  0.00            
ATOM   4247  OG  SER   265      77.020 112.700  57.420  1.00  0.00            
ATOM   4248  HG  SER   265      77.680 113.360  57.610  1.00  0.00            
ATOM   4249  C   SER   265      73.350 113.110  56.120  1.00  0.00            
ATOM   4250  O   SER   265      73.330 114.290  56.350  1.00  0.00            
ATOM   4251  N   SER   266      72.390 112.500  55.430  1.00  0.00            
ATOM   4252  H   SER   266      72.510 111.520  55.230  1.00  0.00            
ATOM   4253  CA  SER   266      71.130 113.080  55.090  1.00  0.00            
ATOM   4254  HA  SER   266      71.190 114.170  55.020  1.00  0.00            
ATOM   4255  CB  SER   266      70.760 112.570  53.670  1.00  0.00            
ATOM   4256  HB2 SER   266      71.560 112.790  52.960  1.00  0.00            
ATOM   4257  HB3 SER   266      70.610 111.490  53.640  1.00  0.00            
ATOM   4258  OG  SER   266      69.740 113.290  53.110  1.00  0.00            
ATOM   4259  HG  SER   266      69.260 112.640  52.590  1.00  0.00            
ATOM   4260  C   SER   266      70.030 112.780  56.120  1.00  0.00            
ATOM   4261  O   SER   266      70.120 111.930  57.030  1.00  0.00            
ATOM   4262  N   THR   267      68.910 113.480  56.040  1.00  0.00            
ATOM   4263  H   THR   267      68.810 114.140  55.280  1.00  0.00            
ATOM   4264  CA  THR   267      67.720 113.390  56.960  1.00  0.00            
ATOM   4265  HA  THR   267      67.780 112.540  57.640  1.00  0.00            
ATOM   4266  CB  THR   267      67.480 114.630  57.850  1.00  0.00            
ATOM   4267  HB  THR   267      67.550 115.550  57.250  1.00  0.00            
ATOM   4268  CG2 THR   267      66.210 114.590  58.680  1.00  0.00            
ATOM   4269 1HG2 THR   267      66.020 113.570  59.040  1.00  0.00            
ATOM   4270 2HG2 THR   267      66.160 115.370  59.440  1.00  0.00            
ATOM   4271 3HG2 THR   267      65.460 114.760  57.910  1.00  0.00            
ATOM   4272  OG1 THR   267      68.530 114.640  58.750  1.00  0.00            
ATOM   4273  HG1 THR   267      69.360 114.840  58.320  1.00  0.00            
ATOM   4274  C   THR   267      66.480 113.170  56.080  1.00  0.00            
ATOM   4275  O   THR   267      66.340 113.950  55.080  1.00  0.00            
ATOM   4276  N   PHE   268      65.640 112.180  56.380  1.00  0.00            
ATOM   4277  H   PHE   268      65.810 111.680  57.240  1.00  0.00            
ATOM   4278  CA  PHE   268      64.520 111.850  55.530  1.00  0.00            
ATOM   4279  HA  PHE   268      64.240 112.770  55.010  1.00  0.00            
ATOM   4280  CB  PHE   268      65.010 110.840  54.480  1.00  0.00            
ATOM   4281  HB2 PHE   268      65.720 111.310  53.800  1.00  0.00            
ATOM   4282  HB3 PHE   268      65.460 110.030  55.080  1.00  0.00            
ATOM   4283  CG  PHE   268      63.950 110.240  53.620  1.00  0.00            
ATOM   4284  CD1 PHE   268      63.310 109.020  54.020  1.00  0.00            
ATOM   4285  HD1 PHE   268      63.520 108.580  54.990  1.00  0.00            
ATOM   4286  CE1 PHE   268      62.330 108.480  53.140  1.00  0.00            
ATOM   4287  HE1 PHE   268      61.850 107.560  53.440  1.00  0.00            
ATOM   4288  CZ  PHE   268      62.030 109.100  51.880  1.00  0.00            
ATOM   4289  HZ  PHE   268      61.320 108.600  51.250  1.00  0.00            
ATOM   4290  CE2 PHE   268      62.600 110.320  51.550  1.00  0.00            
ATOM   4291  HE2 PHE   268      62.230 110.870  50.700  1.00  0.00            
ATOM   4292  CD2 PHE   268      63.550 110.850  52.390  1.00  0.00            
ATOM   4293  HD2 PHE   268      63.920 111.840  52.130  1.00  0.00            
ATOM   4294  C   PHE   268      63.310 111.400  56.430  1.00  0.00            
ATOM   4295  O   PHE   268      63.570 110.890  57.550  1.00  0.00            
ATOM   4296  N   CYS   269      62.050 111.520  55.930  1.00  0.00            
ATOM   4297  H   CYS   269      61.910 112.160  55.170  1.00  0.00            
ATOM   4298  CA  CYS   269      60.850 111.180  56.600  1.00  0.00            
ATOM   4299  HA  CYS   269      61.100 110.270  57.150  1.00  0.00            
ATOM   4300  CB  CYS   269      60.400 112.240  57.590  1.00  0.00            
ATOM   4301  HB2 CYS   269      61.150 112.270  58.380  1.00  0.00            
ATOM   4302  HB3 CYS   269      60.480 113.240  57.160  1.00  0.00            
ATOM   4303  SG  CYS   269      58.820 111.780  58.340  1.00  0.00            
ATOM   4304  HG  CYS   269      58.690 112.990  58.900  1.00  0.00            
ATOM   4305  C   CYS   269      59.710 110.910  55.590  1.00  0.00            
ATOM   4306  O   CYS   269      59.600 111.610  54.590  1.00  0.00            
ATOM   4307  N   LYS   270      58.980 109.850  55.820  1.00  0.00            
ATOM   4308  H   LYS   270      59.020 109.440  56.740  1.00  0.00            
ATOM   4309  CA  LYS   270      58.040 109.150  54.920  1.00  0.00            
ATOM   4310  HA  LYS   270      57.450 109.910  54.420  1.00  0.00            
ATOM   4311  CB  LYS   270      58.890 108.390  53.890  1.00  0.00            
ATOM   4312  HB2 LYS   270      59.450 109.040  53.220  1.00  0.00            
ATOM   4313  HB3 LYS   270      59.600 107.740  54.400  1.00  0.00            
ATOM   4314  CG  LYS   270      58.110 107.450  52.970  1.00  0.00            
ATOM   4315  HG2 LYS   270      57.970 106.520  53.530  1.00  0.00            
ATOM   4316  HG3 LYS   270      57.140 107.830  52.680  1.00  0.00            
ATOM   4317  CD  LYS   270      58.740 107.120  51.640  1.00  0.00            
ATOM   4318  HD2 LYS   270      58.960 108.000  51.050  1.00  0.00            
ATOM   4319  HD3 LYS   270      59.700 106.660  51.870  1.00  0.00            
ATOM   4320  CE  LYS   270      57.900 106.020  50.920  1.00  0.00            
ATOM   4321  HE2 LYS   270      57.610 105.280  51.660  1.00  0.00            
ATOM   4322  HE3 LYS   270      57.030 106.440  50.400  1.00  0.00            
ATOM   4323  NZ  LYS   270      58.740 105.420  49.860  1.00  0.00            
ATOM   4324  HZ1 LYS   270      58.940 106.010  49.060  1.00  0.00            
ATOM   4325  HZ2 LYS   270      59.660 105.080  50.090  1.00  0.00            
ATOM   4326  HZ3 LYS   270      58.220 104.680  49.410  1.00  0.00            
ATOM   4327  C   LYS   270      57.090 108.110  55.590  1.00  0.00            
ATOM   4328  O   LYS   270      57.410 107.520  56.640  1.00  0.00            
ATOM   4329  N   VAL   271      55.890 108.040  55.030  1.00  0.00            
ATOM   4330  H   VAL   271      55.730 108.630  54.230  1.00  0.00            
ATOM   4331  CA  VAL   271      54.870 107.010  55.350  1.00  0.00            
ATOM   4332  HA  VAL   271      54.770 106.910  56.430  1.00  0.00            
ATOM   4333  CB  VAL   271      53.460 107.620  54.980  1.00  0.00            
ATOM   4334  HB  VAL   271      53.260 107.730  53.910  1.00  0.00            
ATOM   4335  CG1 VAL   271      52.340 106.690  55.430  1.00  0.00            
ATOM   4336 1HG1 VAL   271      52.250 105.760  54.870  1.00  0.00            
ATOM   4337 2HG1 VAL   271      52.310 106.500  56.510  1.00  0.00            
ATOM   4338 3HG1 VAL   271      51.400 107.210  55.250  1.00  0.00            
ATOM   4339  CG2 VAL   271      53.240 108.890  55.770  1.00  0.00            
ATOM   4340 1HG2 VAL   271      53.940 109.680  55.500  1.00  0.00            
ATOM   4341 2HG2 VAL   271      52.260 109.290  55.550  1.00  0.00            
ATOM   4342 3HG2 VAL   271      53.190 108.810  56.860  1.00  0.00            
ATOM   4343  C   VAL   271      55.250 105.710  54.660  1.00  0.00            
ATOM   4344  O   VAL   271      55.490 105.630  53.470  1.00  0.00            
ATOM   4345  N   TYR   272      55.180 104.610  55.360  1.00  0.00            
ATOM   4346  H   TYR   272      55.130 104.660  56.360  1.00  0.00            
ATOM   4347  CA  TYR   272      55.140 103.240  54.910  1.00  0.00            
ATOM   4348  HA  TYR   272      55.230 103.190  53.830  1.00  0.00            
ATOM   4349  CB  TYR   272      56.350 102.590  55.540  1.00  0.00            
ATOM   4350  HB2 TYR   272      56.370 102.570  56.630  1.00  0.00            
ATOM   4351  HB3 TYR   272      56.390 101.560  55.200  1.00  0.00            
ATOM   4352  CG  TYR   272      57.640 103.130  55.110  1.00  0.00            
ATOM   4353  CD1 TYR   272      58.570 103.740  55.940  1.00  0.00            
ATOM   4354  HD1 TYR   272      58.460 103.690  57.010  1.00  0.00            
ATOM   4355  CE1 TYR   272      59.700 104.380  55.430  1.00  0.00            
ATOM   4356  HE1 TYR   272      60.480 104.850  56.010  1.00  0.00            
ATOM   4357  CZ  TYR   272      59.930 104.310  54.020  1.00  0.00            
ATOM   4358  OH  TYR   272      61.130 104.680  53.520  1.00  0.00            
ATOM   4359  HH  TYR   272      61.190 104.540  52.570  1.00  0.00            
ATOM   4360  CE2 TYR   272      59.010 103.690  53.170  1.00  0.00            
ATOM   4361  HE2 TYR   272      59.150 103.730  52.100  1.00  0.00            
ATOM   4362  CD2 TYR   272      57.860 103.080  53.710  1.00  0.00            
ATOM   4363  HD2 TYR   272      57.090 102.690  53.070  1.00  0.00            
ATOM   4364  C   TYR   272      53.820 102.560  55.400  1.00  0.00            
ATOM   4365  O   TYR   272      53.290 102.940  56.420  1.00  0.00            
ATOM   4366  N   THR   273      53.370 101.550  54.670  1.00  0.00            
ATOM   4367  H   THR   273      53.940 101.250  53.890  1.00  0.00            
ATOM   4368  CA  THR   273      52.070 100.920  54.860  1.00  0.00            
ATOM   4369  HA  THR   273      52.060 100.740  55.940  1.00  0.00            
ATOM   4370  CB  THR   273      50.950 101.930  54.500  1.00  0.00            
ATOM   4371  HB  THR   273      50.960 102.910  54.980  1.00  0.00            
ATOM   4372  CG2 THR   273      50.800 102.050  52.960  1.00  0.00            
ATOM   4373 1HG2 THR   273      51.750 102.270  52.460  1.00  0.00            
ATOM   4374 2HG2 THR   273      50.310 101.170  52.540  1.00  0.00            
ATOM   4375 3HG2 THR   273      50.180 102.920  52.740  1.00  0.00            
ATOM   4376  OG1 THR   273      49.670 101.440  54.830  1.00  0.00            
ATOM   4377  HG1 THR   273      49.720 101.170  55.750  1.00  0.00            
ATOM   4378  C   THR   273      51.850  99.630  54.110  1.00  0.00            
ATOM   4379  O   THR   273      52.290  99.420  52.980  1.00  0.00            
ATOM   4380  N   LEU   274      51.230  98.680  54.750  1.00  0.00            
ATOM   4381  H   LEU   274      50.870  98.870  55.680  1.00  0.00            
ATOM   4382  CA  LEU   274      51.000  97.250  54.330  1.00  0.00            
ATOM   4383  HA  LEU   274      50.680  97.260  53.290  1.00  0.00            
ATOM   4384  CB  LEU   274      52.360  96.570  54.580  1.00  0.00            
ATOM   4385  HB2 LEU   274      52.380  95.690  53.940  1.00  0.00            
ATOM   4386  HB3 LEU   274      53.150  97.220  54.190  1.00  0.00            
ATOM   4387  CG  LEU   274      52.770  96.160  56.000  1.00  0.00            
ATOM   4388  HG  LEU   274      51.960  95.590  56.450  1.00  0.00            
ATOM   4389  CD1 LEU   274      54.170  95.390  55.840  1.00  0.00            
ATOM   4390 1HD1 LEU   274      53.940  94.510  55.250  1.00  0.00            
ATOM   4391 2HD1 LEU   274      54.950  96.040  55.450  1.00  0.00            
ATOM   4392 3HD1 LEU   274      54.450  95.010  56.830  1.00  0.00            
ATOM   4393  CD2 LEU   274      52.870  97.440  56.880  1.00  0.00            
ATOM   4394 1HD2 LEU   274      51.920  97.930  57.090  1.00  0.00            
ATOM   4395 2HD2 LEU   274      53.370  97.140  57.810  1.00  0.00            
ATOM   4396 3HD2 LEU   274      53.550  98.120  56.380  1.00  0.00            
ATOM   4397  C   LEU   274      49.800  96.610  55.110  1.00  0.00            
ATOM   4398  O   LEU   274      49.510  96.950  56.230  1.00  0.00            
ATOM   4399  N   THR   275      49.140  95.630  54.530  1.00  0.00            
ATOM   4400  H   THR   275      49.340  95.360  53.580  1.00  0.00            
ATOM   4401  CA  THR   275      47.890  95.050  55.110  1.00  0.00            
ATOM   4402  HA  THR   275      47.550  95.580  56.000  1.00  0.00            
ATOM   4403  CB  THR   275      46.750  95.100  54.070  1.00  0.00            
ATOM   4404  HB  THR   275      47.000  94.420  53.260  1.00  0.00            
ATOM   4405  CG2 THR   275      45.430  94.740  54.690  1.00  0.00            
ATOM   4406 1HG2 THR   275      45.380  93.690  54.970  1.00  0.00            
ATOM   4407 2HG2 THR   275      45.190  95.330  55.570  1.00  0.00            
ATOM   4408 3HG2 THR   275      44.610  94.850  53.980  1.00  0.00            
ATOM   4409  OG1 THR   275      46.560  96.370  53.530  1.00  0.00            
ATOM   4410  HG1 THR   275      47.190  96.520  52.830  1.00  0.00            
ATOM   4411  C   THR   275      48.020  93.580  55.520  1.00  0.00            
ATOM   4412  O   THR   275      48.530  92.760  54.840  1.00  0.00            
ATOM   4413  N   PRO   276      47.550  93.220  56.730  1.00  0.00            
ATOM   4414  CD  PRO   276      47.110  94.070  57.840  1.00  0.00            
ATOM   4415  HD2 PRO   276      46.350  94.720  57.400  1.00  0.00            
ATOM   4416  HD3 PRO   276      47.860  94.780  58.180  1.00  0.00            
ATOM   4417  CG  PRO   276      46.770  93.130  59.050  1.00  0.00            
ATOM   4418  HG2 PRO   276      45.690  92.980  59.060  1.00  0.00            
ATOM   4419  HG3 PRO   276      47.010  93.680  59.960  1.00  0.00            
ATOM   4420  CB  PRO   276      47.570  91.930  58.750  1.00  0.00            
ATOM   4421  HB2 PRO   276      47.010  91.180  59.310  1.00  0.00            
ATOM   4422  HB3 PRO   276      48.600  92.170  59.020  1.00  0.00            
ATOM   4423  CA  PRO   276      47.460  91.810  57.220  1.00  0.00            
ATOM   4424  HA  PRO   276      48.360  91.290  56.920  1.00  0.00            
ATOM   4425  C   PRO   276      46.090  91.080  56.740  1.00  0.00            
ATOM   4426  O   PRO   276      45.060  91.710  56.660  1.00  0.00            
ATOM   4427  N   PHE   277      46.180  89.750  56.470  1.00  0.00            
ATOM   4428  H   PHE   277      47.120  89.360  56.480  1.00  0.00            
ATOM   4429  CA  PHE   277      45.110  88.910  56.010  1.00  0.00            
ATOM   4430  HA  PHE   277      44.190  89.200  56.510  1.00  0.00            
ATOM   4431  CB  PHE   277      44.970  88.850  54.430  1.00  0.00            
ATOM   4432  HB2 PHE   277      45.960  88.870  53.990  1.00  0.00            
ATOM   4433  HB3 PHE   277      44.470  87.910  54.180  1.00  0.00            
ATOM   4434  CG  PHE   277      44.210  89.950  53.830  1.00  0.00            
ATOM   4435  CD1 PHE   277      42.820  89.920  53.910  1.00  0.00            
ATOM   4436  HD1 PHE   277      42.240  89.200  54.460  1.00  0.00            
ATOM   4437  CE1 PHE   277      42.080  91.060  53.420  1.00  0.00            
ATOM   4438  HE1 PHE   277      41.010  91.160  53.580  1.00  0.00            
ATOM   4439  CZ  PHE   277      42.760  92.130  52.780  1.00  0.00            
ATOM   4440  HZ  PHE   277      42.140  92.960  52.450  1.00  0.00            
ATOM   4441  CE2 PHE   277      44.200  92.170  52.870  1.00  0.00            
ATOM   4442  HE2 PHE   277      44.870  92.980  52.610  1.00  0.00            
ATOM   4443  CD2 PHE   277      44.890  91.110  53.400  1.00  0.00            
ATOM   4444  HD2 PHE   277      45.960  91.130  53.550  1.00  0.00            
ATOM   4445  C   PHE   277      45.390  87.460  56.510  1.00  0.00            
ATOM   4446  O   PHE   277      46.560  87.120  56.700  1.00  0.00            
ATOM   4447  N   LEU   278      44.330  86.690  56.690  1.00  0.00            
ATOM   4448  H   LEU   278      43.410  87.110  56.720  1.00  0.00            
ATOM   4449  CA  LEU   278      44.350  85.240  56.680  1.00  0.00            
ATOM   4450  HA  LEU   278      45.110  84.860  57.350  1.00  0.00            
ATOM   4451  CB  LEU   278      42.970  84.820  57.320  1.00  0.00            
ATOM   4452  HB2 LEU   278      42.790  85.360  58.240  1.00  0.00            
ATOM   4453  HB3 LEU   278      42.160  85.030  56.630  1.00  0.00            
ATOM   4454  CG  LEU   278      42.800  83.330  57.600  1.00  0.00            
ATOM   4455  HG  LEU   278      42.660  82.840  56.640  1.00  0.00            
ATOM   4456  CD1 LEU   278      43.980  82.660  58.240  1.00  0.00            
ATOM   4457 1HD1 LEU   278      44.220  83.130  59.190  1.00  0.00            
ATOM   4458 2HD1 LEU   278      43.770  81.590  58.290  1.00  0.00            
ATOM   4459 3HD1 LEU   278      44.840  82.560  57.590  1.00  0.00            
ATOM   4460  CD2 LEU   278      41.530  83.070  58.330  1.00  0.00            
ATOM   4461 1HD2 LEU   278      41.550  83.620  59.270  1.00  0.00            
ATOM   4462 2HD2 LEU   278      40.690  83.540  57.810  1.00  0.00            
ATOM   4463 3HD2 LEU   278      41.340  82.000  58.390  1.00  0.00            
ATOM   4464  C   LEU   278      44.700  84.650  55.330  1.00  0.00            
ATOM   4465  O   LEU   278      45.570  83.760  55.260  1.00  0.00            
ATOM   4466  N   ALA   279      44.240  85.190  54.260  1.00  0.00            
ATOM   4467  H   ALA   279      43.590  85.940  54.420  1.00  0.00            
ATOM   4468  CA  ALA   279      44.590  84.840  52.890  1.00  0.00            
ATOM   4469  HA  ALA   279      44.350  83.790  52.690  1.00  0.00            
ATOM   4470  CB  ALA   279      43.650  85.550  51.910  1.00  0.00            
ATOM   4471  HB1 ALA   279      42.620  85.430  52.240  1.00  0.00            
ATOM   4472  HB2 ALA   279      43.950  86.600  51.920  1.00  0.00            
ATOM   4473  HB3 ALA   279      43.800  85.040  50.960  1.00  0.00            
ATOM   4474  C   ALA   279      46.040  84.780  52.450  1.00  0.00            
ATOM   4475  O   ALA   279      46.430  83.850  51.740  1.00  0.00            
ATOM   4476  N   ASN   280      46.890  85.540  53.160  1.00  0.00            
ATOM   4477  H   ASN   280      46.470  86.180  53.820  1.00  0.00            
ATOM   4478  CA  ASN   280      48.350  85.470  52.870  1.00  0.00            
ATOM   4479  HA  ASN   280      48.560  85.030  51.900  1.00  0.00            
ATOM   4480  CB  ASN   280      48.830  86.920  52.790  1.00  0.00            
ATOM   4481  HB2 ASN   280      48.780  87.440  53.750  1.00  0.00            
ATOM   4482  HB3 ASN   280      49.900  86.790  52.630  1.00  0.00            
ATOM   4483  CG  ASN   280      48.280  87.690  51.630  1.00  0.00            
ATOM   4484  OD1 ASN   280      48.150  87.230  50.510  1.00  0.00            
ATOM   4485  ND2 ASN   280      47.950  88.930  51.810  1.00  0.00            
ATOM   4486 1HD2 ASN   280      47.580  89.440  51.020  1.00  0.00            
ATOM   4487 2HD2 ASN   280      48.370  89.400  52.600  1.00  0.00            
ATOM   4488  C   ASN   280      49.140  84.640  53.830  1.00  0.00            
ATOM   4489  O   ASN   280      50.340  84.430  53.610  1.00  0.00            
ATOM   4490  N   ASN   281      48.510  84.100  54.900  1.00  0.00            
ATOM   4491  H   ASN   281      47.520  84.240  55.010  1.00  0.00            
ATOM   4492  CA  ASN   281      49.190  83.600  56.130  1.00  0.00            
ATOM   4493  HA  ASN   281      50.200  83.380  55.810  1.00  0.00            
ATOM   4494  CB  ASN   281      49.170  84.720  57.170  1.00  0.00            
ATOM   4495  HB2 ASN   281      48.120  85.010  57.300  1.00  0.00            
ATOM   4496  HB3 ASN   281      49.590  84.390  58.130  1.00  0.00            
ATOM   4497  CG  ASN   281      49.960  85.910  56.730  1.00  0.00            
ATOM   4498  OD1 ASN   281      51.180  85.760  56.550  1.00  0.00            
ATOM   4499  ND2 ASN   281      49.350  86.910  56.270  1.00  0.00            
ATOM   4500 1HD2 ASN   281      49.930  87.680  55.950  1.00  0.00            
ATOM   4501 2HD2 ASN   281      48.340  86.940  56.260  1.00  0.00            
ATOM   4502  C   ASN   281      48.580  82.330  56.780  1.00  0.00            
ATOM   4503  O   ASN   281      49.040  81.880  57.820  1.00  0.00            
ATOM   4504  N   ARG   282      47.470  81.840  56.170  1.00  0.00            
ATOM   4505  H   ARG   282      47.160  82.250  55.300  1.00  0.00            
ATOM   4506  CA  ARG   282      46.770  80.560  56.590  1.00  0.00            
ATOM   4507  HA  ARG   282      46.370  80.730  57.590  1.00  0.00            
ATOM   4508  CB  ARG   282      45.560  80.370  55.670  1.00  0.00            
ATOM   4509  HB2 ARG   282      44.880  81.220  55.660  1.00  0.00            
ATOM   4510  HB3 ARG   282      45.950  80.150  54.670  1.00  0.00            
ATOM   4511  CG  ARG   282      44.740  79.170  56.240  1.00  0.00            
ATOM   4512  HG2 ARG   282      45.180  78.180  56.070  1.00  0.00            
ATOM   4513  HG3 ARG   282      44.690  79.340  57.310  1.00  0.00            
ATOM   4514  CD  ARG   282      43.320  79.200  55.620  1.00  0.00            
ATOM   4515  HD2 ARG   282      42.750  78.330  55.930  1.00  0.00            
ATOM   4516  HD3 ARG   282      42.820  80.090  56.000  1.00  0.00            
ATOM   4517  NE  ARG   282      43.470  79.200  54.160  1.00  0.00            
ATOM   4518  HE  ARG   282      44.140  78.570  53.740  1.00  0.00            
ATOM   4519  CZ  ARG   282      42.760  79.950  53.330  1.00  0.00            
ATOM   4520  NH1 ARG   282      41.710  80.530  53.780  1.00  0.00            
ATOM   4521 1HH1 ARG   282      41.460  80.520  54.750  1.00  0.00            
ATOM   4522 2HH1 ARG   282      41.180  81.060  53.100  1.00  0.00            
ATOM   4523  NH2 ARG   282      43.140  80.170  52.110  1.00  0.00            
ATOM   4524 1HH2 ARG   282      44.090  79.900  51.880  1.00  0.00            
ATOM   4525 2HH2 ARG   282      42.650  80.730  51.430  1.00  0.00            
ATOM   4526  C   ARG   282      47.700  79.340  56.580  1.00  0.00            
ATOM   4527  O   ARG   282      47.430  78.460  57.450  1.00  0.00            
ATOM   4528  N   GLU   283      48.710  79.250  55.780  1.00  0.00            
ATOM   4529  H   GLU   283      48.890  79.980  55.110  1.00  0.00            
ATOM   4530  CA  GLU   283      49.660  78.130  55.790  1.00  0.00            
ATOM   4531  HA  GLU   283      49.140  77.170  55.780  1.00  0.00            
ATOM   4532  CB  GLU   283      50.510  78.070  54.490  1.00  0.00            
ATOM   4533  HB2 GLU   283      51.230  78.880  54.580  1.00  0.00            
ATOM   4534  HB3 GLU   283      51.070  77.140  54.620  1.00  0.00            
ATOM   4535  CG  GLU   283      49.620  78.000  53.160  1.00  0.00            
ATOM   4536  HG2 GLU   283      48.920  78.840  53.080  1.00  0.00            
ATOM   4537  HG3 GLU   283      50.320  78.100  52.340  1.00  0.00            
ATOM   4538  CD  GLU   283      48.890  76.700  53.000  1.00  0.00            
ATOM   4539  OE1 GLU   283      47.850  76.430  53.680  1.00  0.00            
ATOM   4540  OE2 GLU   283      49.300  75.990  52.070  1.00  0.00            
ATOM   4541  C   GLU   283      50.610  78.120  57.020  1.00  0.00            
ATOM   4542  O   GLU   283      51.380  77.170  57.310  1.00  0.00            
ATOM   4543  N   LYS   284      50.720  79.260  57.730  1.00  0.00            
ATOM   4544  H   LYS   284      50.110  80.020  57.470  1.00  0.00            
ATOM   4545  CA  LYS   284      51.620  79.490  58.880  1.00  0.00            
ATOM   4546  HA  LYS   284      52.590  79.040  58.680  1.00  0.00            
ATOM   4547  CB  LYS   284      51.940  81.000  58.900  1.00  0.00            
ATOM   4548  HB2 LYS   284      51.020  81.520  59.170  1.00  0.00            
ATOM   4549  HB3 LYS   284      52.640  81.100  59.730  1.00  0.00            
ATOM   4550  CG  LYS   284      52.690  81.520  57.550  1.00  0.00            
ATOM   4551  HG2 LYS   284      53.570  80.900  57.450  1.00  0.00            
ATOM   4552  HG3 LYS   284      51.980  81.490  56.710  1.00  0.00            
ATOM   4553  CD  LYS   284      53.200  83.020  57.690  1.00  0.00            
ATOM   4554  HD2 LYS   284      52.410  83.520  58.250  1.00  0.00            
ATOM   4555  HD3 LYS   284      54.050  83.060  58.380  1.00  0.00            
ATOM   4556  CE  LYS   284      53.580  83.580  56.340  1.00  0.00            
ATOM   4557  HE2 LYS   284      54.400  82.990  55.920  1.00  0.00            
ATOM   4558  HE3 LYS   284      52.750  83.540  55.640  1.00  0.00            
ATOM   4559  NZ  LYS   284      53.940  85.020  56.360  1.00  0.00            
ATOM   4560  HZ1 LYS   284      53.870  85.420  55.440  1.00  0.00            
ATOM   4561  HZ2 LYS   284      53.320  85.420  57.050  1.00  0.00            
ATOM   4562  HZ3 LYS   284      54.890  85.220  56.650  1.00  0.00            
ATOM   4563  C   LYS   284      51.030  79.090  60.280  1.00  0.00            
ATOM   4564  O   LYS   284      49.860  79.030  60.540  1.00  0.00            
ATOM   4565  N   ARG   285      51.960  78.630  61.100  1.00  0.00            
ATOM   4566  H   ARG   285      52.880  78.960  60.880  1.00  0.00            
ATOM   4567  CA  ARG   285      51.910  78.120  62.430  1.00  0.00            
ATOM   4568  HA  ARG   285      50.920  77.700  62.540  1.00  0.00            
ATOM   4569  CB  ARG   285      52.790  76.890  62.580  1.00  0.00            
ATOM   4570  HB2 ARG   285      53.760  77.070  62.110  1.00  0.00            
ATOM   4571  HB3 ARG   285      52.990  76.700  63.640  1.00  0.00            
ATOM   4572  CG  ARG   285      52.200  75.600  61.960  1.00  0.00            
ATOM   4573  HG2 ARG   285      51.240  75.310  62.390  1.00  0.00            
ATOM   4574  HG3 ARG   285      52.190  75.740  60.880  1.00  0.00            
ATOM   4575  CD  ARG   285      53.150  74.430  62.220  1.00  0.00            
ATOM   4576  HD2 ARG   285      52.980  73.630  61.490  1.00  0.00            
ATOM   4577  HD3 ARG   285      54.180  74.790  62.210  1.00  0.00            
ATOM   4578  NE  ARG   285      52.920  73.810  63.500  1.00  0.00            
ATOM   4579  HE  ARG   285      53.240  74.260  64.350  1.00  0.00            
ATOM   4580  CZ  ARG   285      52.240  72.760  63.860  1.00  0.00            
ATOM   4581  NH1 ARG   285      51.400  72.070  63.140  1.00  0.00            
ATOM   4582 1HH1 ARG   285      51.170  72.400  62.210  1.00  0.00            
ATOM   4583 2HH1 ARG   285      51.060  71.180  63.480  1.00  0.00            
ATOM   4584  NH2 ARG   285      52.540  72.290  65.070  1.00  0.00            
ATOM   4585 1HH2 ARG   285      53.260  72.730  65.620  1.00  0.00            
ATOM   4586 2HH2 ARG   285      51.830  71.650  65.400  1.00  0.00            
ATOM   4587  C   ARG   285      51.990  79.150  63.490  1.00  0.00            
ATOM   4588  O   ARG   285      52.470  80.260  63.330  1.00  0.00            
ATOM   4589  N   GLY   286      51.470  78.770  64.630  1.00  0.00            
ATOM   4590  H   GLY   286      51.230  77.800  64.810  1.00  0.00            
ATOM   4591  CA  GLY   286      51.290  79.620  65.820  1.00  0.00            
ATOM   4592  HA2 GLY   286      51.090  78.910  66.630  1.00  0.00            
ATOM   4593  HA3 GLY   286      52.180  80.230  65.950  1.00  0.00            
ATOM   4594  C   GLY   286      50.140  80.640  65.790  1.00  0.00            
ATOM   4595  O   GLY   286      50.060  81.490  66.700  1.00  0.00            
ATOM   4596  N   LEU   287      49.380  80.570  64.730  1.00  0.00            
ATOM   4597  H   LEU   287      49.450  79.860  64.010  1.00  0.00            
ATOM   4598  CA  LEU   287      48.460  81.600  64.350  1.00  0.00            
ATOM   4599  HA  LEU   287      48.890  82.560  64.620  1.00  0.00            
ATOM   4600  CB  LEU   287      48.260  81.370  62.830  1.00  0.00            
ATOM   4601  HB2 LEU   287      49.240  81.280  62.360  1.00  0.00            
ATOM   4602  HB3 LEU   287      47.760  80.420  62.670  1.00  0.00            
ATOM   4603  CG  LEU   287      47.480  82.600  62.170  1.00  0.00            
ATOM   4604  HG  LEU   287      46.560  82.780  62.730  1.00  0.00            
ATOM   4605  CD1 LEU   287      48.360  83.790  62.000  1.00  0.00            
ATOM   4606 1HD1 LEU   287      47.800  84.720  61.910  1.00  0.00            
ATOM   4607 2HD1 LEU   287      49.030  84.000  62.830  1.00  0.00            
ATOM   4608 3HD1 LEU   287      49.010  83.550  61.160  1.00  0.00            
ATOM   4609  CD2 LEU   287      47.010  81.880  60.790  1.00  0.00            
ATOM   4610 1HD2 LEU   287      47.920  81.510  60.310  1.00  0.00            
ATOM   4611 2HD2 LEU   287      46.350  81.030  60.970  1.00  0.00            
ATOM   4612 3HD2 LEU   287      46.510  82.660  60.220  1.00  0.00            
ATOM   4613  C   LEU   287      47.100  81.580  65.110  1.00  0.00            
ATOM   4614  O   LEU   287      46.470  80.550  65.230  1.00  0.00            
ATOM   4615  N   ALA   288      46.710  82.760  65.540  1.00  0.00            
ATOM   4616  H   ALA   288      47.310  83.550  65.390  1.00  0.00            
ATOM   4617  CA  ALA   288      45.450  82.990  66.120  1.00  0.00            
ATOM   4618  HA  ALA   288      45.070  82.070  66.570  1.00  0.00            
ATOM   4619  CB  ALA   288      45.730  84.040  67.210  1.00  0.00            
ATOM   4620  HB1 ALA   288      44.770  84.500  67.450  1.00  0.00            
ATOM   4621  HB2 ALA   288      46.180  83.610  68.100  1.00  0.00            
ATOM   4622  HB3 ALA   288      46.400  84.860  66.940  1.00  0.00            
ATOM   4623  C   ALA   288      44.460  83.480  65.080  1.00  0.00            
ATOM   4624  O   ALA   288      44.700  84.360  64.210  1.00  0.00            
ATOM   4625  N   LEU   289      43.210  82.920  65.170  1.00  0.00            
ATOM   4626  H   LEU   289      43.010  82.330  65.970  1.00  0.00            
ATOM   4627  CA  LEU   289      42.030  83.190  64.270  1.00  0.00            
ATOM   4628  HA  LEU   289      42.330  84.020  63.640  1.00  0.00            
ATOM   4629  CB  LEU   289      41.880  81.920  63.400  1.00  0.00            
ATOM   4630  HB2 LEU   289      41.570  81.090  64.030  1.00  0.00            
ATOM   4631  HB3 LEU   289      41.040  81.970  62.690  1.00  0.00            
ATOM   4632  CG  LEU   289      43.070  81.400  62.620  1.00  0.00            
ATOM   4633  HG  LEU   289      43.840  81.200  63.370  1.00  0.00            
ATOM   4634  CD1 LEU   289      42.780  80.130  61.790  1.00  0.00            
ATOM   4635 1HD1 LEU   289      42.590  79.320  62.510  1.00  0.00            
ATOM   4636 2HD1 LEU   289      41.930  80.430  61.180  1.00  0.00            
ATOM   4637 3HD1 LEU   289      43.630  79.810  61.190  1.00  0.00            
ATOM   4638  CD2 LEU   289      43.560  82.430  61.640  1.00  0.00            
ATOM   4639 1HD2 LEU   289      44.140  81.890  60.900  1.00  0.00            
ATOM   4640 2HD2 LEU   289      42.680  82.810  61.110  1.00  0.00            
ATOM   4641 3HD2 LEU   289      44.170  83.200  62.100  1.00  0.00            
ATOM   4642  C   LEU   289      40.700  83.350  65.110  1.00  0.00            
ATOM   4643  O   LEU   289      40.430  82.820  66.190  1.00  0.00            
ATOM   4644  N   ASP   290      39.760  84.020  64.440  1.00  0.00            
ATOM   4645  H   ASP   290      39.910  84.420  63.530  1.00  0.00            
ATOM   4646  CA  ASP   290      38.380  84.110  65.020  1.00  0.00            
ATOM   4647  HA  ASP   290      38.480  84.310  66.080  1.00  0.00            
ATOM   4648  CB  ASP   290      37.630  85.410  64.500  1.00  0.00            
ATOM   4649  HB2 ASP   290      36.760  85.540  65.150  1.00  0.00            
ATOM   4650  HB3 ASP   290      38.280  86.290  64.590  1.00  0.00            
ATOM   4651  CG  ASP   290      37.190  85.320  63.070  1.00  0.00            
ATOM   4652  OD1 ASP   290      36.570  86.340  62.720  1.00  0.00            
ATOM   4653  OD2 ASP   290      37.430  84.330  62.360  1.00  0.00            
ATOM   4654  C   ASP   290      37.470  82.810  64.870  1.00  0.00            
ATOM   4655  O   ASP   290      36.300  82.900  65.160  1.00  0.00            
ATOM   4656  N   GLY   291      38.050  81.720  64.400  1.00  0.00            
ATOM   4657  H   GLY   291      39.010  81.780  64.110  1.00  0.00            
ATOM   4658  CA  GLY   291      37.360  80.500  64.080  1.00  0.00            
ATOM   4659  HA2 GLY   291      36.970  80.140  65.040  1.00  0.00            
ATOM   4660  HA3 GLY   291      36.510  80.660  63.420  1.00  0.00            
ATOM   4661  C   GLY   291      38.150  79.400  63.350  1.00  0.00            
ATOM   4662  O   GLY   291      39.340  79.640  63.120  1.00  0.00            
ATOM   4663  N   LYS   292      37.480  78.350  62.930  1.00  0.00            
ATOM   4664  H   LYS   292      36.520  78.220  63.200  1.00  0.00            
ATOM   4665  CA  LYS   292      38.030  77.280  62.090  1.00  0.00            
ATOM   4666  HA  LYS   292      38.760  76.770  62.710  1.00  0.00            
ATOM   4667  CB  LYS   292      37.110  76.120  61.770  1.00  0.00            
ATOM   4668  HB2 LYS   292      36.360  76.480  61.070  1.00  0.00            
ATOM   4669  HB3 LYS   292      37.770  75.420  61.250  1.00  0.00            
ATOM   4670  CG  LYS   292      36.310  75.430  62.930  1.00  0.00            
ATOM   4671  HG2 LYS   292      36.990  74.870  63.570  1.00  0.00            
ATOM   4672  HG3 LYS   292      35.720  76.160  63.480  1.00  0.00            
ATOM   4673  CD  LYS   292      35.180  74.470  62.440  1.00  0.00            
ATOM   4674  HD2 LYS   292      34.560  75.040  61.750  1.00  0.00            
ATOM   4675  HD3 LYS   292      35.670  73.640  61.930  1.00  0.00            
ATOM   4676  CE  LYS   292      34.400  73.940  63.650  1.00  0.00            
ATOM   4677  HE2 LYS   292      35.070  73.370  64.290  1.00  0.00            
ATOM   4678  HE3 LYS   292      34.010  74.840  64.110  1.00  0.00            
ATOM   4679  NZ  LYS   292      33.240  73.050  63.270  1.00  0.00            
ATOM   4680  HZ1 LYS   292      32.500  73.520  62.770  1.00  0.00            
ATOM   4681  HZ2 LYS   292      33.440  72.230  62.710  1.00  0.00            
ATOM   4682  HZ3 LYS   292      32.840  72.690  64.120  1.00  0.00            
ATOM   4683  C   LYS   292      38.710  77.640  60.790  1.00  0.00            
ATOM   4684  O   LYS   292      38.200  78.500  60.010  1.00  0.00            
ATOM   4685  N   LEU   293      39.850  77.020  60.550  1.00  0.00            
ATOM   4686  H   LEU   293      40.220  76.300  61.160  1.00  0.00            
ATOM   4687  CA  LEU   293      40.740  77.350  59.410  1.00  0.00            
ATOM   4688  HA  LEU   293      40.830  78.430  59.490  1.00  0.00            
ATOM   4689  CB  LEU   293      42.130  76.650  59.640  1.00  0.00            
ATOM   4690  HB2 LEU   293      42.460  77.140  60.550  1.00  0.00            
ATOM   4691  HB3 LEU   293      42.080  75.570  59.790  1.00  0.00            
ATOM   4692  CG  LEU   293      43.250  76.860  58.600  1.00  0.00            
ATOM   4693  HG  LEU   293      43.120  77.850  58.170  1.00  0.00            
ATOM   4694  CD1 LEU   293      44.650  76.840  59.270  1.00  0.00            
ATOM   4695 1HD1 LEU   293      44.720  75.900  59.810  1.00  0.00            
ATOM   4696 2HD1 LEU   293      45.560  76.980  58.690  1.00  0.00            
ATOM   4697 3HD1 LEU   293      44.610  77.630  60.020  1.00  0.00            
ATOM   4698  CD2 LEU   293      43.270  75.790  57.480  1.00  0.00            
ATOM   4699 1HD2 LEU   293      42.230  75.580  57.250  1.00  0.00            
ATOM   4700 2HD2 LEU   293      43.790  76.200  56.610  1.00  0.00            
ATOM   4701 3HD2 LEU   293      43.670  74.800  57.700  1.00  0.00            
ATOM   4702  C   LEU   293      40.150  77.080  58.010  1.00  0.00            
ATOM   4703  O   LEU   293      40.440  77.770  57.080  1.00  0.00            
ATOM   4704  N   LYS   294      39.360  76.080  57.820  1.00  0.00            
ATOM   4705  H   LYS   294      39.000  75.570  58.620  1.00  0.00            
ATOM   4706  CA  LYS   294      38.890  75.610  56.490  1.00  0.00            
ATOM   4707  HA  LYS   294      39.730  75.800  55.830  1.00  0.00            
ATOM   4708  CB  LYS   294      38.580  74.100  56.550  1.00  0.00            
ATOM   4709  HB2 LYS   294      38.120  73.930  57.530  1.00  0.00            
ATOM   4710  HB3 LYS   294      37.830  73.910  55.780  1.00  0.00            
ATOM   4711  CG  LYS   294      39.940  73.410  56.540  1.00  0.00            
ATOM   4712  HG2 LYS   294      40.530  73.660  55.650  1.00  0.00            
ATOM   4713  HG3 LYS   294      40.500  73.690  57.430  1.00  0.00            
ATOM   4714  CD  LYS   294      39.770  71.900  56.610  1.00  0.00            
ATOM   4715  HD2 LYS   294      39.200  71.760  57.540  1.00  0.00            
ATOM   4716  HD3 LYS   294      39.250  71.550  55.720  1.00  0.00            
ATOM   4717  CE  LYS   294      41.030  71.100  56.950  1.00  0.00            
ATOM   4718  HE2 LYS   294      41.710  71.230  56.100  1.00  0.00            
ATOM   4719  HE3 LYS   294      41.440  71.450  57.900  1.00  0.00            
ATOM   4720  NZ  LYS   294      40.750  69.620  57.090  1.00  0.00            
ATOM   4721  HZ1 LYS   294      41.570  69.090  57.370  1.00  0.00            
ATOM   4722  HZ2 LYS   294      40.010  69.530  57.770  1.00  0.00            
ATOM   4723  HZ3 LYS   294      40.360  69.260  56.230  1.00  0.00            
ATOM   4724  C   LYS   294      37.750  76.500  55.810  1.00  0.00            
ATOM   4725  O   LYS   294      37.150  76.060  54.800  1.00  0.00            
ATOM   4726  N   HIE   295      37.570  77.750  56.360  1.00  0.00            
ATOM   4727  H   HIE   295      38.250  78.080  57.030  1.00  0.00            
ATOM   4728  CA  HIE   295      36.390  78.600  56.130  1.00  0.00            
ATOM   4729  HA  HIE   295      35.750  78.220  55.340  1.00  0.00            
ATOM   4730  CB  HIE   295      35.410  78.640  57.340  1.00  0.00            
ATOM   4731  HB2 HIE   295      35.940  79.000  58.220  1.00  0.00            
ATOM   4732  HB3 HIE   295      34.590  79.330  57.130  1.00  0.00            
ATOM   4733  CG  HIE   295      34.970  77.150  57.560  1.00  0.00            
ATOM   4734  ND1 HIE   295      35.610  76.130  58.290  1.00  0.00            
ATOM   4735  CE1 HIE   295      34.890  75.070  58.030  1.00  0.00            
ATOM   4736  HE1 HIE   295      35.030  74.160  58.600  1.00  0.00            
ATOM   4737  NE2 HIE   295      33.760  75.390  57.400  1.00  0.00            
ATOM   4738  HE2 HIE   295      33.020  74.750  57.180  1.00  0.00            
ATOM   4739  CD2 HIE   295      33.730  76.680  57.070  1.00  0.00            
ATOM   4740  HD2 HIE   295      32.900  77.230  56.650  1.00  0.00            
ATOM   4741  C   HIE   295      36.730  80.020  55.800  1.00  0.00            
ATOM   4742  O   HIE   295      37.580  80.680  56.420  1.00  0.00            
ATOM   4743  N   GLU   296      36.120  80.460  54.720  1.00  0.00            
ATOM   4744  H   GLU   296      35.340  79.940  54.340  1.00  0.00            
ATOM   4745  CA  GLU   296      36.440  81.710  54.050  1.00  0.00            
ATOM   4746  HA  GLU   296      37.520  81.820  53.920  1.00  0.00            
ATOM   4747  CB  GLU   296      35.710  81.680  52.750  1.00  0.00            
ATOM   4748  HB2 GLU   296      36.310  81.120  52.030  1.00  0.00            
ATOM   4749  HB3 GLU   296      34.740  81.210  52.910  1.00  0.00            
ATOM   4750  CG  GLU   296      35.380  83.040  52.100  1.00  0.00            
ATOM   4751  HG2 GLU   296      34.830  82.820  51.190  1.00  0.00            
ATOM   4752  HG3 GLU   296      34.740  83.640  52.750  1.00  0.00            
ATOM   4753  CD  GLU   296      36.560  83.930  51.640  1.00  0.00            
ATOM   4754  OE1 GLU   296      37.710  83.440  51.580  1.00  0.00            
ATOM   4755  OE2 GLU   296      36.280  85.140  51.260  1.00  0.00            
ATOM   4756  C   GLU   296      35.960  82.820  54.990  1.00  0.00            
ATOM   4757  O   GLU   296      36.590  83.860  55.110  1.00  0.00            
ATOM   4758  N   ASP   297      34.800  82.690  55.670  1.00  0.00            
ATOM   4759  H   ASP   297      34.300  81.820  55.530  1.00  0.00            
ATOM   4760  CA  ASP   297      34.280  83.640  56.710  1.00  0.00            
ATOM   4761  HA  ASP   297      34.240  84.620  56.240  1.00  0.00            
ATOM   4762  CB  ASP   297      32.870  83.190  57.150  1.00  0.00            
ATOM   4763  HB2 ASP   297      32.900  82.330  57.830  1.00  0.00            
ATOM   4764  HB3 ASP   297      32.370  83.980  57.710  1.00  0.00            
ATOM   4765  CG  ASP   297      31.860  82.980  56.060  1.00  0.00            
ATOM   4766  OD1 ASP   297      31.900  83.580  54.940  1.00  0.00            
ATOM   4767  OD2 ASP   297      30.880  82.260  56.330  1.00  0.00            
ATOM   4768  C   ASP   297      35.190  83.840  57.890  1.00  0.00            
ATOM   4769  O   ASP   297      35.060  84.900  58.510  1.00  0.00            
ATOM   4770  N   THR   298      36.120  82.880  58.160  1.00  0.00            
ATOM   4771  H   THR   298      36.270  82.080  57.560  1.00  0.00            
ATOM   4772  CA  THR   298      37.100  83.140  59.310  1.00  0.00            
ATOM   4773  HA  THR   298      36.590  83.430  60.220  1.00  0.00            
ATOM   4774  CB  THR   298      37.970  81.890  59.610  1.00  0.00            
ATOM   4775  HB  THR   298      38.490  81.640  58.690  1.00  0.00            
ATOM   4776  CG2 THR   298      38.950  81.760  60.790  1.00  0.00            
ATOM   4777 1HG2 THR   298      39.090  80.680  60.920  1.00  0.00            
ATOM   4778 2HG2 THR   298      39.910  82.160  60.460  1.00  0.00            
ATOM   4779 3HG2 THR   298      38.570  82.210  61.710  1.00  0.00            
ATOM   4780  OG1 THR   298      36.940  80.980  59.840  1.00  0.00            
ATOM   4781  HG1 THR   298      37.360  80.120  59.840  1.00  0.00            
ATOM   4782  C   THR   298      38.010  84.290  59.000  1.00  0.00            
ATOM   4783  O   THR   298      38.200  84.590  57.820  1.00  0.00            
ATOM   4784  N   ASN   299      38.510  85.020  60.000  1.00  0.00            
ATOM   4785  H   ASN   299      38.210  84.750  60.920  1.00  0.00            
ATOM   4786  CA  ASN   299      39.470  86.160  59.940  1.00  0.00            
ATOM   4787  HA  ASN   299      39.840  86.220  58.920  1.00  0.00            
ATOM   4788  CB  ASN   299      38.740  87.440  60.270  1.00  0.00            
ATOM   4789  HB2 ASN   299      38.430  87.320  61.310  1.00  0.00            
ATOM   4790  HB3 ASN   299      39.390  88.310  60.190  1.00  0.00            
ATOM   4791  CG  ASN   299      37.470  87.800  59.580  1.00  0.00            
ATOM   4792  OD1 ASN   299      37.360  88.510  58.530  1.00  0.00            
ATOM   4793  ND2 ASN   299      36.340  87.390  60.180  1.00  0.00            
ATOM   4794 1HD2 ASN   299      35.390  87.630  59.930  1.00  0.00            
ATOM   4795 2HD2 ASN   299      36.530  86.850  61.020  1.00  0.00            
ATOM   4796  C   ASN   299      40.540  85.790  60.990  1.00  0.00            
ATOM   4797  O   ASN   299      40.460  84.910  61.830  1.00  0.00            
ATOM   4798  N   LEU   300      41.600  86.540  61.040  1.00  0.00            
ATOM   4799  H   LEU   300      41.770  87.250  60.340  1.00  0.00            
ATOM   4800  CA  LEU   300      42.530  86.580  62.210  1.00  0.00            
ATOM   4801  HA  LEU   300      42.940  85.570  62.270  1.00  0.00            
ATOM   4802  CB  LEU   300      43.700  87.450  61.860  1.00  0.00            
ATOM   4803  HB2 LEU   300      43.320  88.470  61.950  1.00  0.00            
ATOM   4804  HB3 LEU   300      44.400  87.310  62.680  1.00  0.00            
ATOM   4805  CG  LEU   300      44.520  87.260  60.600  1.00  0.00            
ATOM   4806  HG  LEU   300      43.880  87.430  59.730  1.00  0.00            
ATOM   4807  CD1 LEU   300      45.510  88.390  60.410  1.00  0.00            
ATOM   4808 1HD1 LEU   300      44.930  89.310  60.550  1.00  0.00            
ATOM   4809 2HD1 LEU   300      46.280  88.410  61.180  1.00  0.00            
ATOM   4810 3HD1 LEU   300      45.850  88.360  59.370  1.00  0.00            
ATOM   4811  CD2 LEU   300      45.070  85.820  60.430  1.00  0.00            
ATOM   4812 1HD2 LEU   300      45.760  85.610  61.240  1.00  0.00            
ATOM   4813 2HD2 LEU   300      44.200  85.170  60.430  1.00  0.00            
ATOM   4814 3HD2 LEU   300      45.570  85.810  59.460  1.00  0.00            
ATOM   4815  C   LEU   300      41.710  86.960  63.470  1.00  0.00            
ATOM   4816  O   LEU   300      40.660  87.610  63.400  1.00  0.00            
ATOM   4817  N   ALA   301      42.210  86.530  64.620  1.00  0.00            
ATOM   4818  H   ALA   301      43.040  85.960  64.620  1.00  0.00            
ATOM   4819  CA  ALA   301      41.590  86.910  65.920  1.00  0.00            
ATOM   4820  HA  ALA   301      40.520  86.710  65.880  1.00  0.00            
ATOM   4821  CB  ALA   301      42.230  86.040  66.920  1.00  0.00            
ATOM   4822  HB1 ALA   301      41.990  86.290  67.950  1.00  0.00            
ATOM   4823  HB2 ALA   301      41.980  84.990  66.750  1.00  0.00            
ATOM   4824  HB3 ALA   301      43.300  86.130  66.750  1.00  0.00            
ATOM   4825  C   ALA   301      41.790  88.420  66.280  1.00  0.00            
ATOM   4826  O   ALA   301      42.660  89.120  65.810  1.00  0.00            
ATOM   4827  N   SER   302      40.910  88.970  67.120  1.00  0.00            
ATOM   4828  H   SER   302      40.120  88.500  67.540  1.00  0.00            
ATOM   4829  CA  SER   302      41.100  90.390  67.620  1.00  0.00            
ATOM   4830  HA  SER   302      41.500  90.990  66.810  1.00  0.00            
ATOM   4831  CB  SER   302      39.780  90.940  68.040  1.00  0.00            
ATOM   4832  HB2 SER   302      40.020  91.980  68.300  1.00  0.00            
ATOM   4833  HB3 SER   302      39.060  90.860  67.230  1.00  0.00            
ATOM   4834  OG  SER   302      39.420  90.180  69.170  1.00  0.00            
ATOM   4835  HG  SER   302      38.460  90.180  69.120  1.00  0.00            
ATOM   4836  C   SER   302      42.140  90.360  68.660  1.00  0.00            
ATOM   4837  O   SER   302      42.400  89.320  69.270  1.00  0.00            
ATOM   4838  N   SER   303      42.890  91.470  68.820  1.00  0.00            
ATOM   4839  H   SER   303      42.610  92.240  68.240  1.00  0.00            
ATOM   4840  CA  SER   303      43.600  91.830  70.060  1.00  0.00            
ATOM   4841  HA  SER   303      44.510  91.250  70.210  1.00  0.00            
ATOM   4842  CB  SER   303      43.950  93.310  69.900  1.00  0.00            
ATOM   4843  HB2 SER   303      43.060  93.870  69.620  1.00  0.00            
ATOM   4844  HB3 SER   303      44.390  93.710  70.820  1.00  0.00            
ATOM   4845  OG  SER   303      44.980  93.420  68.930  1.00  0.00            
ATOM   4846  HG  SER   303      45.790  93.170  69.370  1.00  0.00            
ATOM   4847  C   SER   303      42.660  91.700  71.300  1.00  0.00            
ATOM   4848  O   SER   303      41.540  92.210  71.440  1.00  0.00            
ATOM   4849  N   THR   304      43.220  91.120  72.380  1.00  0.00            
ATOM   4850  H   THR   304      44.180  90.880  72.180  1.00  0.00            
ATOM   4851  CA  THR   304      42.640  91.130  73.670  1.00  0.00            
ATOM   4852  HA  THR   304      41.580  90.960  73.540  1.00  0.00            
ATOM   4853  CB  THR   304      43.020  89.910  74.540  1.00  0.00            
ATOM   4854  HB  THR   304      42.420  89.960  75.440  1.00  0.00            
ATOM   4855  CG2 THR   304      42.560  88.630  73.770  1.00  0.00            
ATOM   4856 1HG2 THR   304      42.800  87.770  74.400  1.00  0.00            
ATOM   4857 2HG2 THR   304      41.510  88.480  73.490  1.00  0.00            
ATOM   4858 3HG2 THR   304      43.120  88.590  72.840  1.00  0.00            
ATOM   4859  OG1 THR   304      44.400  89.940  74.990  1.00  0.00            
ATOM   4860  HG1 THR   304      44.480  90.500  75.770  1.00  0.00            
ATOM   4861  C   THR   304      42.930  92.480  74.190  1.00  0.00            
ATOM   4862  O   THR   304      44.100  92.860  74.330  1.00  0.00            
ATOM   4863  N   LEU   305      41.840  93.190  74.550  1.00  0.00            
ATOM   4864  H   LEU   305      40.920  92.760  74.570  1.00  0.00            
ATOM   4865  CA  LEU   305      41.930  94.500  75.210  1.00  0.00            
ATOM   4866  HA  LEU   305      42.740  95.080  74.780  1.00  0.00            
ATOM   4867  CB  LEU   305      40.600  95.300  75.020  1.00  0.00            
ATOM   4868  HB2 LEU   305      39.780  94.760  75.500  1.00  0.00            
ATOM   4869  HB3 LEU   305      40.680  96.230  75.570  1.00  0.00            
ATOM   4870  CG  LEU   305      40.050  95.640  73.580  1.00  0.00            
ATOM   4871  HG  LEU   305      39.920  94.710  73.010  1.00  0.00            
ATOM   4872  CD1 LEU   305      38.750  96.350  73.750  1.00  0.00            
ATOM   4873 1HD1 LEU   305      38.810  97.070  74.560  1.00  0.00            
ATOM   4874 2HD1 LEU   305      38.550  97.040  72.940  1.00  0.00            
ATOM   4875 3HD1 LEU   305      37.900  95.670  73.790  1.00  0.00            
ATOM   4876  CD2 LEU   305      41.030  96.530  72.880  1.00  0.00            
ATOM   4877 1HD2 LEU   305      41.010  97.520  73.340  1.00  0.00            
ATOM   4878 2HD2 LEU   305      42.060  96.170  72.910  1.00  0.00            
ATOM   4879 3HD2 LEU   305      40.830  96.540  71.810  1.00  0.00            
ATOM   4880  C   LEU   305      42.220  94.310  76.680  1.00  0.00            
ATOM   4881  O   LEU   305      41.830  93.310  77.270  1.00  0.00            
ATOM   4882  N   LEU   306      42.980  95.260  77.260  1.00  0.00            
ATOM   4883  H   LEU   306      43.270  96.100  76.790  1.00  0.00            
ATOM   4884  CA  LEU   306      43.290  95.350  78.670  1.00  0.00            
ATOM   4885  HA  LEU   306      43.460  94.340  79.050  1.00  0.00            
ATOM   4886  CB  LEU   306      44.580  96.200  78.740  1.00  0.00            
ATOM   4887  HB2 LEU   306      44.430  97.020  78.030  1.00  0.00            
ATOM   4888  HB3 LEU   306      44.860  96.540  79.730  1.00  0.00            
ATOM   4889  CG  LEU   306      45.770  95.510  78.090  1.00  0.00            
ATOM   4890  HG  LEU   306      45.370  94.900  77.280  1.00  0.00            
ATOM   4891  CD1 LEU   306      46.890  96.450  77.510  1.00  0.00            
ATOM   4892 1HD1 LEU   306      46.580  96.940  76.580  1.00  0.00            
ATOM   4893 2HD1 LEU   306      47.140  97.150  78.310  1.00  0.00            
ATOM   4894 3HD1 LEU   306      47.800  95.880  77.310  1.00  0.00            
ATOM   4895  CD2 LEU   306      46.440  94.620  79.090  1.00  0.00            
ATOM   4896 1HD2 LEU   306      47.170  93.950  78.630  1.00  0.00            
ATOM   4897 2HD2 LEU   306      46.910  95.200  79.880  1.00  0.00            
ATOM   4898 3HD2 LEU   306      45.680  93.960  79.490  1.00  0.00            
ATOM   4899  C   LEU   306      42.120  95.820  79.450  1.00  0.00            
ATOM   4900  O   LEU   306      41.820  97.000  79.370  1.00  0.00            
ATOM   4901  N   ARG   307      41.470  94.960  80.220  1.00  0.00            
ATOM   4902  H   ARG   307      41.860  94.030  80.250  1.00  0.00            
ATOM   4903  CA  ARG   307      40.180  95.170  80.910  1.00  0.00            
ATOM   4904  HA  ARG   307      40.000  96.250  80.860  1.00  0.00            
ATOM   4905  CB  ARG   307      39.020  94.610  80.130  1.00  0.00            
ATOM   4906  HB2 ARG   307      39.070  93.530  80.200  1.00  0.00            
ATOM   4907  HB3 ARG   307      38.100  95.020  80.560  1.00  0.00            
ATOM   4908  CG  ARG   307      39.090  95.060  78.650  1.00  0.00            
ATOM   4909  HG2 ARG   307      39.510  96.060  78.600  1.00  0.00            
ATOM   4910  HG3 ARG   307      39.670  94.290  78.150  1.00  0.00            
ATOM   4911  CD  ARG   307      37.730  95.130  78.030  1.00  0.00            
ATOM   4912  HD2 ARG   307      37.180  95.770  78.710  1.00  0.00            
ATOM   4913  HD3 ARG   307      37.770  95.650  77.070  1.00  0.00            
ATOM   4914  NE  ARG   307      37.060  93.820  77.780  1.00  0.00            
ATOM   4915  HE  ARG   307      37.630  93.020  77.980  1.00  0.00            
ATOM   4916  CZ  ARG   307      35.890  93.560  77.060  1.00  0.00            
ATOM   4917  NH1 ARG   307      35.160  94.520  76.580  1.00  0.00            
ATOM   4918 1HH1 ARG   307      35.580  95.440  76.620  1.00  0.00            
ATOM   4919 2HH1 ARG   307      34.650  94.250  75.760  1.00  0.00            
ATOM   4920  NH2 ARG   307      35.500  92.370  76.910  1.00  0.00            
ATOM   4921 1HH2 ARG   307      36.050  91.610  77.280  1.00  0.00            
ATOM   4922 2HH2 ARG   307      34.680  92.170  76.350  1.00  0.00            
ATOM   4923  C   ARG   307      40.200  94.700  82.420  1.00  0.00            
ATOM   4924  O   ARG   307      41.070  93.920  82.800  1.00  0.00            
ATOM   4925  N   GLU   308      39.300  95.260  83.200  1.00  0.00            
ATOM   4926  H   GLU   308      38.730  95.920  82.680  1.00  0.00            
ATOM   4927  CA  GLU   308      38.930  94.870  84.520  1.00  0.00            
ATOM   4928  HA  GLU   308      39.800  94.890  85.170  1.00  0.00            
ATOM   4929  CB  GLU   308      37.780  95.850  84.980  1.00  0.00            
ATOM   4930  HB2 GLU   308      38.040  96.870  84.690  1.00  0.00            
ATOM   4931  HB3 GLU   308      36.830  95.640  84.510  1.00  0.00            
ATOM   4932  CG  GLU   308      37.400  95.970  86.450  1.00  0.00            
ATOM   4933  HG2 GLU   308      36.820  96.870  86.670  1.00  0.00            
ATOM   4934  HG3 GLU   308      36.780  95.100  86.670  1.00  0.00            
ATOM   4935  CD  GLU   308      38.600  95.810  87.390  1.00  0.00            
ATOM   4936  OE1 GLU   308      39.270  96.820  87.730  1.00  0.00            
ATOM   4937  OE2 GLU   308      38.830  94.670  87.830  1.00  0.00            
ATOM   4938  C   GLU   308      38.400  93.430  84.710  1.00  0.00            
ATOM   4939  O   GLU   308      37.650  92.960  83.870  1.00  0.00            
ATOM   4940  N   GLY   309      38.770  92.690  85.740  1.00  0.00            
ATOM   4941  H   GLY   309      39.460  93.070  86.370  1.00  0.00            
ATOM   4942  CA  GLY   309      38.480  91.260  85.960  1.00  0.00            
ATOM   4943  HA2 GLY   309      38.810  91.040  86.980  1.00  0.00            
ATOM   4944  HA3 GLY   309      37.400  91.140  85.850  1.00  0.00            
ATOM   4945  C   GLY   309      39.060  90.290  84.890  1.00  0.00            
ATOM   4946  O   GLY   309      39.100  89.030  85.150  1.00  0.00            
ATOM   4947  N   ALA   310      39.500  90.800  83.760  1.00  0.00            
ATOM   4948  H   ALA   310      39.600  91.800  83.740  1.00  0.00            
ATOM   4949  CA  ALA   310      40.040  90.070  82.560  1.00  0.00            
ATOM   4950  HA  ALA   310      39.380  89.200  82.500  1.00  0.00            
ATOM   4951  CB  ALA   310      39.770  90.870  81.290  1.00  0.00            
ATOM   4952  HB1 ALA   310      40.530  91.640  81.160  1.00  0.00            
ATOM   4953  HB2 ALA   310      39.950  90.230  80.420  1.00  0.00            
ATOM   4954  HB3 ALA   310      38.750  91.240  81.220  1.00  0.00            
ATOM   4955  C   ALA   310      41.570  89.750  82.790  1.00  0.00            
ATOM   4956  O   ALA   310      42.490  90.370  82.240  1.00  0.00            
ATOM   4957  N   ASN   311      41.800  88.960  83.830  1.00  0.00            
ATOM   4958  H   ASN   311      41.000  88.640  84.350  1.00  0.00            
ATOM   4959  CA  ASN   311      43.120  88.520  84.200  1.00  0.00            
ATOM   4960  HA  ASN   311      43.820  89.320  84.000  1.00  0.00            
ATOM   4961  CB  ASN   311      43.140  88.080  85.660  1.00  0.00            
ATOM   4962  HB2 ASN   311      42.430  87.250  85.740  1.00  0.00            
ATOM   4963  HB3 ASN   311      44.090  87.700  86.020  1.00  0.00            
ATOM   4964  CG  ASN   311      42.810  89.190  86.630  1.00  0.00            
ATOM   4965  OD1 ASN   311      43.580  90.050  86.910  1.00  0.00            
ATOM   4966  ND2 ASN   311      41.660  89.050  87.280  1.00  0.00            
ATOM   4967 1HD2 ASN   311      41.380  89.830  87.850  1.00  0.00            
ATOM   4968 2HD2 ASN   311      41.050  88.270  87.080  1.00  0.00            
ATOM   4969  C   ASN   311      43.450  87.320  83.300  1.00  0.00            
ATOM   4970  O   ASN   311      42.550  86.580  82.960  1.00  0.00            
ATOM   4971  N   ARG   312      44.710  86.910  83.100  1.00  0.00            
ATOM   4972  H   ARG   312      45.450  87.450  83.530  1.00  0.00            
ATOM   4973  CA  ARG   312      45.000  85.970  81.960  1.00  0.00            
ATOM   4974  HA  ARG   312      44.510  86.330  81.060  1.00  0.00            
ATOM   4975  CB  ARG   312      46.530  85.940  81.670  1.00  0.00            
ATOM   4976  HB2 ARG   312      47.060  85.740  82.610  1.00  0.00            
ATOM   4977  HB3 ARG   312      46.770  85.060  81.060  1.00  0.00            
ATOM   4978  CG  ARG   312      47.080  87.230  81.160  1.00  0.00            
ATOM   4979  HG2 ARG   312      46.810  87.350  80.110  1.00  0.00            
ATOM   4980  HG3 ARG   312      46.710  88.090  81.710  1.00  0.00            
ATOM   4981  CD  ARG   312      48.630  87.300  81.350  1.00  0.00            
ATOM   4982  HD2 ARG   312      48.980  88.220  80.880  1.00  0.00            
ATOM   4983  HD3 ARG   312      48.970  87.330  82.380  1.00  0.00            
ATOM   4984  NE  ARG   312      49.220  86.090  80.790  1.00  0.00            
ATOM   4985  HE  ARG   312      49.220  85.290  81.400  1.00  0.00            
ATOM   4986  CZ  ARG   312      50.000  86.030  79.680  1.00  0.00            
ATOM   4987  NH1 ARG   312      50.040  86.930  78.770  1.00  0.00            
ATOM   4988 1HH1 ARG   312      49.570  87.810  78.900  1.00  0.00            
ATOM   4989 2HH1 ARG   312      50.660  86.800  77.980  1.00  0.00            
ATOM   4990  NH2 ARG   312      50.570  84.940  79.400  1.00  0.00            
ATOM   4991 1HH2 ARG   312      50.430  84.140  80.010  1.00  0.00            
ATOM   4992 2HH2 ARG   312      51.170  84.930  78.580  1.00  0.00            
ATOM   4993  C   ARG   312      44.470  84.590  82.120  1.00  0.00            
ATOM   4994  O   ARG   312      44.000  84.000  81.180  1.00  0.00            
ATOM   4995  N   GLU   313      44.360  84.090  83.370  1.00  0.00            
ATOM   4996  H   GLU   313      44.760  84.650  84.110  1.00  0.00            
ATOM   4997  CA  GLU   313      43.680  82.840  83.710  1.00  0.00            
ATOM   4998  HA  GLU   313      44.040  82.130  82.960  1.00  0.00            
ATOM   4999  CB  GLU   313      44.040  82.410  85.130  1.00  0.00            
ATOM   5000  HB2 GLU   313      43.700  81.390  85.280  1.00  0.00            
ATOM   5001  HB3 GLU   313      45.110  82.250  85.280  1.00  0.00            
ATOM   5002  CG  GLU   313      43.540  83.440  86.120  1.00  0.00            
ATOM   5003  HG2 GLU   313      44.310  84.210  86.220  1.00  0.00            
ATOM   5004  HG3 GLU   313      42.600  83.900  85.810  1.00  0.00            
ATOM   5005  CD  GLU   313      43.250  82.900  87.520  1.00  0.00            
ATOM   5006  OE1 GLU   313      42.160  83.170  88.100  1.00  0.00            
ATOM   5007  OE2 GLU   313      44.130  82.110  88.060  1.00  0.00            
ATOM   5008  C   GLU   313      42.160  82.780  83.570  1.00  0.00            
ATOM   5009  O   GLU   313      41.600  81.710  83.710  1.00  0.00            
ATOM   5010  N   ILE   314      41.500  83.950  83.330  1.00  0.00            
ATOM   5011  H   ILE   314      42.010  84.820  83.290  1.00  0.00            
ATOM   5012  CA  ILE   314      40.060  84.010  82.950  1.00  0.00            
ATOM   5013  HA  ILE   314      39.620  83.020  83.080  1.00  0.00            
ATOM   5014  CB  ILE   314      39.260  84.980  83.810  1.00  0.00            
ATOM   5015  HB  ILE   314      39.870  85.870  83.710  1.00  0.00            
ATOM   5016  CG2 ILE   314      37.840  85.160  83.330  1.00  0.00            
ATOM   5017 1HG2 ILE   314      37.240  85.780  84.000  1.00  0.00            
ATOM   5018 2HG2 ILE   314      37.770  85.710  82.390  1.00  0.00            
ATOM   5019 3HG2 ILE   314      37.260  84.240  83.230  1.00  0.00            
ATOM   5020  CG1 ILE   314      39.280  84.710  85.340  1.00  0.00            
ATOM   5021 2HG1 ILE   314      40.270  84.890  85.750  1.00  0.00            
ATOM   5022 3HG1 ILE   314      38.640  85.430  85.840  1.00  0.00            
ATOM   5023  CD1 ILE   314      38.890  83.290  85.710  1.00  0.00            
ATOM   5024 1HD1 ILE   314      39.540  82.550  85.240  1.00  0.00            
ATOM   5025 2HD1 ILE   314      38.990  83.080  86.770  1.00  0.00            
ATOM   5026 3HD1 ILE   314      37.860  83.110  85.390  1.00  0.00            
ATOM   5027  C   ILE   314      39.930  84.300  81.420  1.00  0.00            
ATOM   5028  O   ILE   314      39.060  83.660  80.750  1.00  0.00            
ATOM   5029  N   LEU   315      40.840  85.070  80.820  1.00  0.00            
ATOM   5030  H   LEU   315      41.500  85.660  81.300  1.00  0.00            
ATOM   5031  CA  LEU   315      40.910  85.280  79.340  1.00  0.00            
ATOM   5032  HA  LEU   315      39.910  85.590  79.060  1.00  0.00            
ATOM   5033  CB  LEU   315      41.810  86.450  79.030  1.00  0.00            
ATOM   5034  HB2 LEU   315      42.780  86.270  79.500  1.00  0.00            
ATOM   5035  HB3 LEU   315      42.070  86.520  77.970  1.00  0.00            
ATOM   5036  CG  LEU   315      41.400  87.890  79.480  1.00  0.00            
ATOM   5037  HG  LEU   315      41.210  88.000  80.550  1.00  0.00            
ATOM   5038  CD1 LEU   315      42.510  88.920  79.040  1.00  0.00            
ATOM   5039 1HD1 LEU   315      42.280  89.970  79.210  1.00  0.00            
ATOM   5040 2HD1 LEU   315      43.390  88.570  79.590  1.00  0.00            
ATOM   5041 3HD1 LEU   315      42.750  88.770  77.990  1.00  0.00            
ATOM   5042  CD2 LEU   315      40.110  88.210  78.670  1.00  0.00            
ATOM   5043 1HD2 LEU   315      39.230  87.760  79.140  1.00  0.00            
ATOM   5044 2HD2 LEU   315      40.040  89.300  78.640  1.00  0.00            
ATOM   5045 3HD2 LEU   315      40.170  87.860  77.640  1.00  0.00            
ATOM   5046  C   LEU   315      41.330  84.060  78.500  1.00  0.00            
ATOM   5047  O   LEU   315      40.860  83.950  77.330  1.00  0.00            
ATOM   5048  N   GLY   316      42.240  83.230  79.030  1.00  0.00            
ATOM   5049  H   GLY   316      42.700  83.440  79.900  1.00  0.00            
ATOM   5050  CA  GLY   316      42.610  81.820  78.680  1.00  0.00            
ATOM   5051  HA2 GLY   316      43.100  81.430  79.570  1.00  0.00            
ATOM   5052  HA3 GLY   316      41.680  81.340  78.370  1.00  0.00            
ATOM   5053  C   GLY   316      43.610  81.830  77.490  1.00  0.00            
ATOM   5054  O   GLY   316      44.580  81.110  77.500  1.00  0.00            
ATOM   5055  N   ILE   317      43.440  82.770  76.590  1.00  0.00            
ATOM   5056  H   ILE   317      42.630  83.340  76.770  1.00  0.00            
ATOM   5057  CA  ILE   317      44.330  83.070  75.430  1.00  0.00            
ATOM   5058  HA  ILE   317      45.300  82.620  75.620  1.00  0.00            
ATOM   5059  CB  ILE   317      43.770  82.410  74.140  1.00  0.00            
ATOM   5060  HB  ILE   317      42.730  82.700  74.010  1.00  0.00            
ATOM   5061  CG2 ILE   317      44.500  82.990  72.910  1.00  0.00
[truncated: 126,254 more chars]
