# Supplementary material for: Distinct activation mechanisms of β-arrestin-1 revealed by 19F NMR spectroscopy
Source: Nat Commun. 2023 Nov 29;14:7865. doi: 10.1038/s41467-023-43694-1 (PMC10686989; doi:10.1038/s41467-023-43694-1)
Supplement: Supplementary file 3 — Supplementary Data 1 [file 41467_2023_43694_MOESM3_ESM.zip › Supplementary-Data-1/Input-output-files/L71CF_output#3.pdb]

REMARK    GENERATED BY TRJCONV
TITLE     a t= 100000.00000 step= 50000000
REMARK    THIS IS A SIMULATION BOX
CRYST1   81.638  118.630   97.579  90.00  90.00  90.00 P 1           1
MODEL        1
ATOM      1  N   MET     1      58.630   9.520  93.150  1.00  0.00            
ATOM      2  H1  MET     1      58.180   9.380  94.040  1.00  0.00            
ATOM      3  H2  MET     1      58.650  10.480  92.810  1.00  0.00            
ATOM      4  H3  MET     1      59.610   9.320  93.250  1.00  0.00            
ATOM      5  CA  MET     1      58.080   8.600  92.120  1.00  0.00            
ATOM      6  HA  MET     1      56.990   8.660  92.090  1.00  0.00            
ATOM      7  CB  MET     1      58.500   9.030  90.740  1.00  0.00            
ATOM      8  HB2 MET     1      59.580   9.160  90.710  1.00  0.00            
ATOM      9  HB3 MET     1      58.190   8.260  90.040  1.00  0.00            
ATOM     10  CG  MET     1      57.890  10.370  90.250  1.00  0.00            
ATOM     11  HG2 MET     1      56.810  10.320  90.440  1.00  0.00            
ATOM     12  HG3 MET     1      58.360  11.160  90.840  1.00  0.00            
ATOM     13  SD  MET     1      58.070  10.830  88.520  1.00  0.00            
ATOM     14  CE  MET     1      59.890  10.900  88.270  1.00  0.00            
ATOM     15  HE1 MET     1      60.480  10.070  88.650  1.00  0.00            
ATOM     16  HE2 MET     1      60.170  11.060  87.230  1.00  0.00            
ATOM     17  HE3 MET     1      60.320  11.670  88.910  1.00  0.00            
ATOM     18  C   MET     1      58.400   7.130  92.470  1.00  0.00            
ATOM     19  O   MET     1      59.570   6.780  92.650  1.00  0.00            
ATOM     20  N   GLY     2      57.360   6.300  92.540  1.00  0.00            
ATOM     21  H   GLY     2      56.420   6.650  92.510  1.00  0.00            
ATOM     22  CA  GLY     2      57.440   4.950  93.040  1.00  0.00            
ATOM     23  HA2 GLY     2      56.660   4.360  92.550  1.00  0.00            
ATOM     24  HA3 GLY     2      58.370   4.430  92.820  1.00  0.00            
ATOM     25  C   GLY     2      57.410   4.780  94.590  1.00  0.00            
ATOM     26  O   GLY     2      56.500   5.220  95.290  1.00  0.00            
ATOM     27  N   ASP     3      58.450   4.160  95.140  1.00  0.00            
ATOM     28  H   ASP     3      59.110   3.690  94.520  1.00  0.00            
ATOM     29  CA  ASP     3      58.610   3.930  96.610  1.00  0.00            
ATOM     30  HA  ASP     3      57.720   3.380  96.930  1.00  0.00            
ATOM     31  CB  ASP     3      59.790   3.030  96.990  1.00  0.00            
ATOM     32  HB2 ASP     3      59.780   2.730  98.040  1.00  0.00            
ATOM     33  HB3 ASP     3      59.740   2.120  96.390  1.00  0.00            
ATOM     34  CG  ASP     3      61.190   3.490  96.720  1.00  0.00            
ATOM     35  OD1 ASP     3      62.160   2.850  97.280  1.00  0.00            
ATOM     36  OD2 ASP     3      61.390   4.480  95.990  1.00  0.00            
ATOM     37  C   ASP     3      58.760   5.140  97.490  1.00  0.00            
ATOM     38  O   ASP     3      58.710   5.100  98.750  1.00  0.00            
ATOM     39  N   LYS     4      58.820   6.360  96.920  1.00  0.00            
ATOM     40  H   LYS     4      58.460   6.440  95.990  1.00  0.00            
ATOM     41  CA  LYS     4      59.310   7.600  97.500  1.00  0.00            
ATOM     42  HA  LYS     4      59.170   7.590  98.590  1.00  0.00            
ATOM     43  CB  LYS     4      60.780   7.860  97.190  1.00  0.00            
ATOM     44  HB2 LYS     4      60.970   7.530  96.170  1.00  0.00            
ATOM     45  HB3 LYS     4      61.030   8.910  97.270  1.00  0.00            
ATOM     46  CG  LYS     4      61.800   7.060  98.100  1.00  0.00            
ATOM     47  HG2 LYS     4      61.620   7.300  99.150  1.00  0.00            
ATOM     48  HG3 LYS     4      61.680   6.000  97.900  1.00  0.00            
ATOM     49  CD  LYS     4      63.240   7.470  97.780  1.00  0.00            
ATOM     50  HD2 LYS     4      63.300   8.550  97.720  1.00  0.00            
ATOM     51  HD3 LYS     4      63.910   7.160  98.580  1.00  0.00            
ATOM     52  CE  LYS     4      63.740   6.890  96.460  1.00  0.00            
ATOM     53  HE2 LYS     4      63.090   7.230  95.650  1.00  0.00            
ATOM     54  HE3 LYS     4      64.730   7.340  96.320  1.00  0.00            
ATOM     55  NZ  LYS     4      63.850   5.470  96.430  1.00  0.00            
ATOM     56  HZ1 LYS     4      64.610   5.210  95.820  1.00  0.00            
ATOM     57  HZ2 LYS     4      64.060   5.080  97.340  1.00  0.00            
ATOM     58  HZ3 LYS     4      63.020   5.040  96.050  1.00  0.00            
ATOM     59  C   LYS     4      58.460   8.750  96.800  1.00  0.00            
ATOM     60  O   LYS     4      58.090   8.580  95.650  1.00  0.00            
ATOM     61  N   GLY     5      58.380   9.870  97.500  1.00  0.00            
ATOM     62  H   GLY     5      58.590   9.890  98.490  1.00  0.00            
ATOM     63  CA  GLY     5      57.830  11.090  96.850  1.00  0.00            
ATOM     64  HA2 GLY     5      57.040  10.770  96.170  1.00  0.00            
ATOM     65  HA3 GLY     5      57.350  11.830  97.490  1.00  0.00            
ATOM     66  C   GLY     5      58.820  11.780  95.930  1.00  0.00            
ATOM     67  O   GLY     5      59.650  11.110  95.350  1.00  0.00            
ATOM     68  N   THR     6      58.640  13.090  95.720  1.00  0.00            
ATOM     69  H   THR     6      57.800  13.520  96.070  1.00  0.00            
ATOM     70  CA  THR     6      59.530  13.770  94.770  1.00  0.00            
ATOM     71  HA  THR     6      60.470  13.230  94.860  1.00  0.00            
ATOM     72  CB  THR     6      58.880  13.580  93.370  1.00  0.00            
ATOM     73  HB  THR     6      58.120  14.320  93.090  1.00  0.00            
ATOM     74  CG2 THR     6      59.950  13.740  92.280  1.00  0.00            
ATOM     75 1HG2 THR     6      59.480  13.690  91.300  1.00  0.00            
ATOM     76 2HG2 THR     6      60.540  14.650  92.390  1.00  0.00            
ATOM     77 3HG2 THR     6      60.600  12.880  92.400  1.00  0.00            
ATOM     78  OG1 THR     6      58.240  12.280  93.090  1.00  0.00            
ATOM     79  HG1 THR     6      57.400  12.340  93.540  1.00  0.00            
ATOM     80  C   THR     6      59.770  15.240  94.960  1.00  0.00            
ATOM     81  O   THR     6      58.860  16.090  94.990  1.00  0.00            
ATOM     82  N   ARG     7      61.080  15.570  94.990  1.00  0.00            
ATOM     83  H   ARG     7      61.780  14.870  94.810  1.00  0.00            
ATOM     84  CA  ARG     7      61.550  16.940  95.190  1.00  0.00            
ATOM     85  HA  ARG     7      60.810  17.440  95.820  1.00  0.00            
ATOM     86  CB  ARG     7      63.000  17.110  95.740  1.00  0.00            
ATOM     87  HB2 ARG     7      63.770  16.730  95.060  1.00  0.00            
ATOM     88  HB3 ARG     7      63.200  18.150  95.990  1.00  0.00            
ATOM     89  CG  ARG     7      63.170  16.490  97.110  1.00  0.00            
ATOM     90  HG2 ARG     7      62.610  17.070  97.840  1.00  0.00            
ATOM     91  HG3 ARG     7      62.790  15.470  97.100  1.00  0.00            
ATOM     92  CD  ARG     7      64.650  16.340  97.560  1.00  0.00            
ATOM     93  HD2 ARG     7      64.590  15.530  98.280  1.00  0.00            
ATOM     94  HD3 ARG     7      65.270  16.030  96.720  1.00  0.00            
ATOM     95  NE  ARG     7      65.260  17.500  98.240  1.00  0.00            
ATOM     96  HE  ARG     7      64.640  18.150  98.700  1.00  0.00            
ATOM     97  CZ  ARG     7      66.560  17.770  98.320  1.00  0.00            
ATOM     98  NH1 ARG     7      66.840  18.740  99.090  1.00  0.00            
ATOM     99 1HH1 ARG     7      66.160  19.000  99.790  1.00  0.00            
ATOM    100 2HH1 ARG     7      67.760  19.020  99.400  1.00  0.00            
ATOM    101  NH2 ARG     7      67.550  17.150  97.840  1.00  0.00            
ATOM    102 1HH2 ARG     7      67.420  16.480  97.100  1.00  0.00            
ATOM    103 2HH2 ARG     7      68.500  17.330  98.120  1.00  0.00            
ATOM    104  C   ARG     7      61.420  17.790  93.900  1.00  0.00            
ATOM    105  O   ARG     7      61.940  17.330  92.880  1.00  0.00            
ATOM    106  N   VAL     8      60.870  19.040  94.010  1.00  0.00            
ATOM    107  H   VAL     8      60.380  19.260  94.870  1.00  0.00            
ATOM    108  CA  VAL     8      60.960  20.130  93.000  1.00  0.00            
ATOM    109  HA  VAL     8      61.680  19.750  92.280  1.00  0.00            
ATOM    110  CB  VAL     8      59.650  20.340  92.240  1.00  0.00            
ATOM    111  HB  VAL     8      58.860  20.370  92.990  1.00  0.00            
ATOM    112  CG1 VAL     8      59.490  21.670  91.450  1.00  0.00            
ATOM    113 1HG1 VAL     8      59.580  22.480  92.180  1.00  0.00            
ATOM    114 2HG1 VAL     8      60.250  21.650  90.670  1.00  0.00            
ATOM    115 3HG1 VAL     8      58.510  21.800  91.000  1.00  0.00            
ATOM    116  CG2 VAL     8      59.300  19.310  91.140  1.00  0.00            
ATOM    117 1HG2 VAL     8      58.300  19.530  90.770  1.00  0.00            
ATOM    118 2HG2 VAL     8      59.940  19.380  90.260  1.00  0.00            
ATOM    119 3HG2 VAL     8      59.200  18.320  91.580  1.00  0.00            
ATOM    120  C   VAL     8      61.570  21.400  93.550  1.00  0.00            
ATOM    121  O   VAL     8      61.100  22.010  94.520  1.00  0.00            
ATOM    122  N   PHE     9      62.630  21.950  92.870  1.00  0.00            
ATOM    123  H   PHE     9      62.950  21.550  92.000  1.00  0.00            
ATOM    124  CA  PHE     9      63.250  23.170  93.250  1.00  0.00            
ATOM    125  HA  PHE     9      63.190  23.350  94.330  1.00  0.00            
ATOM    126  CB  PHE     9      64.720  23.020  92.890  1.00  0.00            
ATOM    127  HB2 PHE     9      64.900  23.000  91.820  1.00  0.00            
ATOM    128  HB3 PHE     9      65.140  23.970  93.230  1.00  0.00            
ATOM    129  CG  PHE     9      65.520  21.900  93.530  1.00  0.00            
ATOM    130  CD1 PHE     9      65.800  20.670  92.920  1.00  0.00            
ATOM    131  HD1 PHE     9      65.210  20.520  92.030  1.00  0.00            
ATOM    132  CE1 PHE     9      66.530  19.690  93.650  1.00  0.00            
ATOM    133  HE1 PHE     9      66.760  18.780  93.120  1.00  0.00            
ATOM    134  CZ  PHE     9      67.020  20.010  94.920  1.00  0.00            
ATOM    135  HZ  PHE     9      67.560  19.310  95.550  1.00  0.00            
ATOM    136  CE2 PHE     9      66.630  21.190  95.500  1.00  0.00            
ATOM    137  HE2 PHE     9      66.910  21.400  96.520  1.00  0.00            
ATOM    138  CD2 PHE     9      65.910  22.150  94.810  1.00  0.00            
ATOM    139  HD2 PHE     9      65.640  23.130  95.170  1.00  0.00            
ATOM    140  C   PHE     9      62.710  24.450  92.580  1.00  0.00            
ATOM    141  O   PHE     9      62.420  24.480  91.390  1.00  0.00            
ATOM    142  N   LYS    10      62.580  25.590  93.320  1.00  0.00            
ATOM    143  H   LYS    10      62.790  25.520  94.300  1.00  0.00            
ATOM    144  CA  LYS    10      62.010  26.820  92.740  1.00  0.00            
ATOM    145  HA  LYS    10      62.040  26.720  91.660  1.00  0.00            
ATOM    146  CB  LYS    10      60.560  27.060  93.130  1.00  0.00            
ATOM    147  HB2 LYS    10      60.150  27.950  92.670  1.00  0.00            
ATOM    148  HB3 LYS    10      60.080  26.130  92.820  1.00  0.00            
ATOM    149  CG  LYS    10      60.450  27.240  94.650  1.00  0.00            
ATOM    150  HG2 LYS    10      60.980  26.400  95.110  1.00  0.00            
ATOM    151  HG3 LYS    10      61.070  28.120  94.820  1.00  0.00            
ATOM    152  CD  LYS    10      59.000  27.370  95.050  1.00  0.00            
ATOM    153  HD2 LYS    10      58.400  27.970  94.360  1.00  0.00            
ATOM    154  HD3 LYS    10      58.570  26.370  95.060  1.00  0.00            
ATOM    155  CE  LYS    10      58.880  27.800  96.440  1.00  0.00            
ATOM    156  HE2 LYS    10      57.980  27.390  96.890  1.00  0.00            
ATOM    157  HE3 LYS    10      59.700  27.460  97.070  1.00  0.00            
ATOM    158  NZ  LYS    10      58.920  29.310  96.440  1.00  0.00            
ATOM    159  HZ1 LYS    10      58.110  29.670  95.970  1.00  0.00            
ATOM    160  HZ2 LYS    10      58.890  29.650  97.390  1.00  0.00            
ATOM    161  HZ3 LYS    10      59.740  29.660  95.950  1.00  0.00            
ATOM    162  C   LYS    10      62.930  27.990  92.980  1.00  0.00            
ATOM    163  O   LYS    10      63.680  27.960  93.930  1.00  0.00            
ATOM    164  N   LYS    11      62.790  29.080  92.180  1.00  0.00            
ATOM    165  H   LYS    11      62.170  29.020  91.380  1.00  0.00            
ATOM    166  CA  LYS    11      63.480  30.340  92.460  1.00  0.00            
ATOM    167  HA  LYS    11      63.660  30.490  93.520  1.00  0.00            
ATOM    168  CB  LYS    11      64.860  30.230  91.870  1.00  0.00            
ATOM    169  HB2 LYS    11      65.310  29.330  92.290  1.00  0.00            
ATOM    170  HB3 LYS    11      64.780  30.040  90.810  1.00  0.00            
ATOM    171  CG  LYS    11      65.860  31.420  92.160  1.00  0.00            
ATOM    172  HG2 LYS    11      66.010  32.000  91.240  1.00  0.00            
ATOM    173  HG3 LYS    11      65.560  32.020  93.020  1.00  0.00            
ATOM    174  CD  LYS    11      67.260  30.820  92.520  1.00  0.00            
ATOM    175  HD2 LYS    11      67.290  30.230  93.440  1.00  0.00            
ATOM    176  HD3 LYS    11      67.660  30.220  91.700  1.00  0.00            
ATOM    177  CE  LYS    11      68.400  31.890  92.780  1.00  0.00            
ATOM    178  HE2 LYS    11      69.250  31.320  93.160  1.00  0.00            
ATOM    179  HE3 LYS    11      68.670  32.430  91.870  1.00  0.00            
ATOM    180  NZ  LYS    11      68.030  32.820  93.870  1.00  0.00            
ATOM    181  HZ1 LYS    11      67.610  32.380  94.680  1.00  0.00            
ATOM    182  HZ2 LYS    11      68.750  33.380  94.300  1.00  0.00            
ATOM    183  HZ3 LYS    11      67.440  33.570  93.530  1.00  0.00            
ATOM    184  C   LYS    11      62.660  31.460  91.800  1.00  0.00            
ATOM    185  O   LYS    11      62.330  31.390  90.610  1.00  0.00            
ATOM    186  N   ALA    12      62.490  32.550  92.530  1.00  0.00            
ATOM    187  H   ALA    12      63.030  32.720  93.360  1.00  0.00            
ATOM    188  CA  ALA    12      61.490  33.610  92.220  1.00  0.00            
ATOM    189  HA  ALA    12      60.810  33.220  91.470  1.00  0.00            
ATOM    190  CB  ALA    12      60.650  33.730  93.510  1.00  0.00            
ATOM    191  HB1 ALA    12      59.810  34.420  93.420  1.00  0.00            
ATOM    192  HB2 ALA    12      60.440  32.720  93.860  1.00  0.00            
ATOM    193  HB3 ALA    12      61.260  34.140  94.310  1.00  0.00            
ATOM    194  C   ALA    12      62.120  34.940  91.770  1.00  0.00            
ATOM    195  O   ALA    12      63.300  35.130  91.940  1.00  0.00            
ATOM    196  N   SER    13      61.290  35.740  91.100  1.00  0.00            
ATOM    197  H   SER    13      60.330  35.480  90.930  1.00  0.00            
ATOM    198  CA  SER    13      61.790  37.070  90.780  1.00  0.00            
ATOM    199  HA  SER    13      62.800  37.010  90.370  1.00  0.00            
ATOM    200  CB  SER    13      60.810  37.620  89.760  1.00  0.00            
ATOM    201  HB2 SER    13      61.110  38.630  89.480  1.00  0.00            
ATOM    202  HB3 SER    13      60.830  36.970  88.890  1.00  0.00            
ATOM    203  OG  SER    13      59.510  37.660  90.310  1.00  0.00            
ATOM    204  HG  SER    13      59.200  38.560  90.210  1.00  0.00            
ATOM    205  C   SER    13      61.930  38.060  91.970  1.00  0.00            
ATOM    206  O   SER    13      61.180  37.850  92.940  1.00  0.00            
ATOM    207  N   PRO    14      62.850  39.020  92.090  1.00  0.00            
ATOM    208  CD  PRO    14      64.060  39.140  91.280  1.00  0.00            
ATOM    209  HD2 PRO    14      63.850  39.630  90.330  1.00  0.00            
ATOM    210  HD3 PRO    14      64.600  38.190  91.220  1.00  0.00            
ATOM    211  CG  PRO    14      64.970  40.000  92.180  1.00  0.00            
ATOM    212  HG2 PRO    14      65.660  40.630  91.620  1.00  0.00            
ATOM    213  HG3 PRO    14      65.630  39.320  92.720  1.00  0.00            
ATOM    214  CB  PRO    14      64.020  40.750  93.080  1.00  0.00            
ATOM    215  HB2 PRO    14      63.850  41.740  92.650  1.00  0.00            
ATOM    216  HB3 PRO    14      64.560  40.970  94.000  1.00  0.00            
ATOM    217  CA  PRO    14      62.830  39.910  93.330  1.00  0.00            
ATOM    218  HA  PRO    14      63.090  39.280  94.180  1.00  0.00            
ATOM    219  C   PRO    14      61.510  40.700  93.510  1.00  0.00            
ATOM    220  O   PRO    14      61.150  41.000  94.630  1.00  0.00            
ATOM    221  N   ASN    15      60.680  40.910  92.480  1.00  0.00            
ATOM    222  H   ASN    15      61.060  40.880  91.550  1.00  0.00            
ATOM    223  CA  ASN    15      59.340  41.450  92.580  1.00  0.00            
ATOM    224  HA  ASN    15      59.410  42.130  93.430  1.00  0.00            
ATOM    225  CB  ASN    15      58.890  42.190  91.290  1.00  0.00            
ATOM    226  HB2 ASN    15      57.930  42.640  91.530  1.00  0.00            
ATOM    227  HB3 ASN    15      59.610  42.990  91.180  1.00  0.00            
ATOM    228  CG  ASN    15      58.870  41.360  89.950  1.00  0.00            
ATOM    229  OD1 ASN    15      58.940  40.110  89.930  1.00  0.00            
ATOM    230  ND2 ASN    15      58.660  42.060  88.860  1.00  0.00            
ATOM    231 1HD2 ASN    15      58.370  41.570  88.020  1.00  0.00            
ATOM    232 2HD2 ASN    15      58.690  43.070  88.800  1.00  0.00            
ATOM    233  C   ASN    15      58.320  40.380  92.970  1.00  0.00            
ATOM    234  O   ASN    15      57.220  40.700  93.330  1.00  0.00            
ATOM    235  N   GLY    16      58.660  39.050  92.750  1.00  0.00            
ATOM    236  H   GLY    16      59.610  38.860  92.490  1.00  0.00            
ATOM    237  CA  GLY    16      57.690  37.920  92.950  1.00  0.00            
ATOM    238  HA2 GLY    16      58.300  37.010  92.980  1.00  0.00            
ATOM    239  HA3 GLY    16      57.210  38.110  93.900  1.00  0.00            
ATOM    240  C   GLY    16      56.680  37.720  91.790  1.00  0.00            
ATOM    241  O   GLY    16      55.830  36.840  91.890  1.00  0.00            
ATOM    242  N   LYS    17      56.610  38.530  90.730  1.00  0.00            
ATOM    243  H   LYS    17      57.260  39.300  90.620  1.00  0.00            
ATOM    244  CA  LYS    17      55.660  38.400  89.600  1.00  0.00            
ATOM    245  HA  LYS    17      54.630  38.310  89.940  1.00  0.00            
ATOM    246  CB  LYS    17      55.630  39.540  88.570  1.00  0.00            
ATOM    247  HB2 LYS    17      56.630  39.710  88.170  1.00  0.00            
ATOM    248  HB3 LYS    17      55.060  39.160  87.720  1.00  0.00            
ATOM    249  CG  LYS    17      55.200  40.880  89.200  1.00  0.00            
ATOM    250  HG2 LYS    17      54.160  40.790  89.530  1.00  0.00            
ATOM    251  HG3 LYS    17      55.910  40.990  90.020  1.00  0.00            
ATOM    252  CD  LYS    17      55.430  42.070  88.320  1.00  0.00            
ATOM    253  HD2 LYS    17      56.380  42.110  87.790  1.00  0.00            
ATOM    254  HD3 LYS    17      54.660  41.990  87.550  1.00  0.00            
ATOM    255  CE  LYS    17      55.190  43.320  89.150  1.00  0.00            
ATOM    256  HE2 LYS    17      54.270  43.180  89.720  1.00  0.00            
ATOM    257  HE3 LYS    17      56.060  43.430  89.800  1.00  0.00            
ATOM    258  NZ  LYS    17      55.020  44.540  88.340  1.00  0.00            
ATOM    259  HZ1 LYS    17      55.850  44.540  87.770  1.00  0.00            
ATOM    260  HZ2 LYS    17      54.200  44.480  87.760  1.00  0.00            
ATOM    261  HZ3 LYS    17      55.040  45.390  88.880  1.00  0.00            
ATOM    262  C   LYS    17      55.880  37.080  88.760  1.00  0.00            
ATOM    263  O   LYS    17      54.940  36.720  88.070  1.00  0.00            
ATOM    264  N   LEU    18      57.060  36.550  88.850  1.00  0.00            
ATOM    265  H   LEU    18      57.710  36.900  89.540  1.00  0.00            
ATOM    266  CA  LEU    18      57.420  35.270  88.230  1.00  0.00            
ATOM    267  HA  LEU    18      56.530  34.720  87.940  1.00  0.00            
ATOM    268  CB  LEU    18      58.150  35.660  86.900  1.00  0.00            
ATOM    269  HB2 LEU    18      57.490  36.290  86.310  1.00  0.00            
ATOM    270  HB3 LEU    18      58.980  36.260  87.270  1.00  0.00            
ATOM    271  CG  LEU    18      58.640  34.500  85.990  1.00  0.00            
ATOM    272  HG  LEU    18      58.040  33.590  86.080  1.00  0.00            
ATOM    273  CD1 LEU    18      58.520  34.980  84.590  1.00  0.00            
ATOM    274 1HD1 LEU    18      59.010  34.230  83.980  1.00  0.00            
ATOM    275 2HD1 LEU    18      57.460  35.040  84.320  1.00  0.00            
ATOM    276 3HD1 LEU    18      59.100  35.900  84.550  1.00  0.00            
ATOM    277  CD2 LEU    18      60.080  34.140  86.350  1.00  0.00            
ATOM    278 1HD2 LEU    18      60.260  33.950  87.410  1.00  0.00            
ATOM    279 2HD2 LEU    18      60.310  33.240  85.780  1.00  0.00            
ATOM    280 3HD2 LEU    18      60.790  34.900  86.020  1.00  0.00            
ATOM    281  C   LEU    18      58.190  34.260  89.050  1.00  0.00            
ATOM    282  O   LEU    18      58.970  34.700  89.920  1.00  0.00            
ATOM    283  N   THR    19      57.930  32.920  88.860  1.00  0.00            
ATOM    284  H   THR    19      57.150  32.750  88.240  1.00  0.00            
ATOM    285  CA  THR    19      58.720  31.800  89.460  1.00  0.00            
ATOM    286  HA  THR    19      59.660  32.230  89.820  1.00  0.00            
ATOM    287  CB  THR    19      57.960  31.300  90.720  1.00  0.00            
ATOM    288  HB  THR    19      57.050  30.850  90.320  1.00  0.00            
ATOM    289  CG2 THR    19      58.830  30.250  91.450  1.00  0.00            
ATOM    290 1HG2 THR    19      58.260  29.730  92.230  1.00  0.00            
ATOM    291 2HG2 THR    19      58.870  29.380  90.800  1.00  0.00            
ATOM    292 3HG2 THR    19      59.800  30.620  91.780  1.00  0.00            
ATOM    293  OG1 THR    19      57.550  32.210  91.790  1.00  0.00            
ATOM    294  HG1 THR    19      56.710  32.610  91.560  1.00  0.00            
ATOM    295  C   THR    19      59.000  30.610  88.560  1.00  0.00            
ATOM    296  O   THR    19      58.060  29.900  88.180  1.00  0.00            
ATOM    297  N   VAL    20      60.320  30.260  88.340  1.00  0.00            
ATOM    298  H   VAL    20      60.950  30.770  88.950  1.00  0.00            
ATOM    299  CA  VAL    20      60.780  29.050  87.610  1.00  0.00            
ATOM    300  HA  VAL    20      60.000  28.810  86.890  1.00  0.00            
ATOM    301  CB  VAL    20      62.090  29.280  86.920  1.00  0.00            
ATOM    302  HB  VAL    20      62.790  29.790  87.580  1.00  0.00            
ATOM    303  CG1 VAL    20      62.760  27.960  86.420  1.00  0.00            
ATOM    304 1HG1 VAL    20      63.040  27.290  87.230  1.00  0.00            
ATOM    305 2HG1 VAL    20      62.130  27.550  85.620  1.00  0.00            
ATOM    306 3HG1 VAL    20      63.730  28.230  86.000  1.00  0.00            
ATOM    307  CG2 VAL    20      61.870  30.150  85.620  1.00  0.00            
ATOM    308 1HG2 VAL    20      61.120  29.750  84.940  1.00  0.00            
ATOM    309 2HG2 VAL    20      61.610  31.180  85.840  1.00  0.00            
ATOM    310 3HG2 VAL    20      62.810  30.270  85.080  1.00  0.00            
ATOM    311  C   VAL    20      60.880  27.840  88.560  1.00  0.00            
ATOM    312  O   VAL    20      61.340  27.980  89.690  1.00  0.00            
ATOM    313  N   TYR    21      60.440  26.620  88.150  1.00  0.00            
ATOM    314  H   TYR    21      59.980  26.600  87.250  1.00  0.00            
ATOM    315  CA  TYR    21      60.500  25.390  88.950  1.00  0.00            
ATOM    316  HA  TYR    21      60.940  25.570  89.930  1.00  0.00            
ATOM    317  CB  TYR    21      59.110  24.850  89.300  1.00  0.00            
ATOM    318  HB2 TYR    21      58.560  24.490  88.430  1.00  0.00            
ATOM    319  HB3 TYR    21      59.280  23.910  89.820  1.00  0.00            
ATOM    320  CG  TYR    21      58.090  25.670  90.040  1.00  0.00            
ATOM    321  CD1 TYR    21      57.460  26.830  89.450  1.00  0.00            
ATOM    322  HD1 TYR    21      57.580  27.100  88.410  1.00  0.00            
ATOM    323  CE1 TYR    21      56.620  27.570  90.270  1.00  0.00            
ATOM    324  HE1 TYR    21      56.170  28.410  89.760  1.00  0.00            
ATOM    325  CZ  TYR    21      56.420  27.320  91.650  1.00  0.00            
ATOM    326  OH  TYR    21      55.630  28.150  92.460  1.00  0.00            
ATOM    327  HH  TYR    21      55.250  27.720  93.230  1.00  0.00            
ATOM    328  CE2 TYR    21      57.080  26.210  92.200  1.00  0.00            
ATOM    329  HE2 TYR    21      56.940  26.020  93.250  1.00  0.00            
ATOM    330  CD2 TYR    21      57.900  25.380  91.370  1.00  0.00            
ATOM    331  HD2 TYR    21      58.350  24.520  91.840  1.00  0.00            
ATOM    332  C   TYR    21      61.190  24.290  88.160  1.00  0.00            
ATOM    333  O   TYR    21      61.180  24.310  86.890  1.00  0.00            
ATOM    334  N   LEU    22      61.960  23.380  88.820  1.00  0.00            
ATOM    335  H   LEU    22      61.910  23.570  89.810  1.00  0.00            
ATOM    336  CA  LEU    22      62.770  22.360  88.160  1.00  0.00            
ATOM    337  HA  LEU    22      62.420  22.150  87.150  1.00  0.00            
ATOM    338  CB  LEU    22      64.250  22.810  88.130  1.00  0.00            
ATOM    339  HB2 LEU    22      64.690  22.970  89.120  1.00  0.00            
ATOM    340  HB3 LEU    22      64.890  22.030  87.710  1.00  0.00            
ATOM    341  CG  LEU    22      64.600  24.040  87.240  1.00  0.00            
ATOM    342  HG  LEU    22      63.910  24.850  87.480  1.00  0.00            
ATOM    343  CD1 LEU    22      65.990  24.710  87.550  1.00  0.00            
ATOM    344 1HD1 LEU    22      66.750  23.950  87.380  1.00  0.00            
ATOM    345 2HD1 LEU    22      66.190  25.490  86.810  1.00  0.00            
ATOM    346 3HD1 LEU    22      66.140  25.120  88.550  1.00  0.00            
ATOM    347  CD2 LEU    22      64.510  23.690  85.740  1.00  0.00            
ATOM    348 1HD2 LEU    22      64.790  24.480  85.050  1.00  0.00            
ATOM    349 2HD2 LEU    22      65.250  22.890  85.650  1.00  0.00            
ATOM    350 3HD2 LEU    22      63.590  23.180  85.450  1.00  0.00            
ATOM    351  C   LEU    22      62.700  21.110  89.030  1.00  0.00            
ATOM    352  O   LEU    22      62.970  21.150  90.240  1.00  0.00            
ATOM    353  N   GLY    23      62.540  19.950  88.380  1.00  0.00            
ATOM    354  H   GLY    23      62.410  19.840  87.390  1.00  0.00            
ATOM    355  CA  GLY    23      62.640  18.680  89.120  1.00  0.00            
ATOM    356  HA2 GLY    23      61.910  18.690  89.930  1.00  0.00            
ATOM    357  HA3 GLY    23      62.220  17.920  88.460  1.00  0.00            
ATOM    358  C   GLY    23      64.040  18.250  89.550  1.00  0.00            
ATOM    359  O   GLY    23      64.240  17.370  90.470  1.00  0.00            
ATOM    360  N   LYS    24      65.110  18.780  88.990  1.00  0.00            
ATOM    361  H   LYS    24      64.890  19.490  88.300  1.00  0.00            
ATOM    362  CA  LYS    24      66.470  18.600  89.380  1.00  0.00            
ATOM    363  HA  LYS    24      66.580  18.450  90.450  1.00  0.00            
ATOM    364  CB  LYS    24      66.920  17.270  88.810  1.00  0.00            
ATOM    365  HB2 LYS    24      67.920  16.950  89.130  1.00  0.00            
ATOM    366  HB3 LYS    24      66.200  16.500  89.110  1.00  0.00            
ATOM    367  CG  LYS    24      67.020  17.330  87.250  1.00  0.00            
ATOM    368  HG2 LYS    24      66.050  17.560  86.800  1.00  0.00            
ATOM    369  HG3 LYS    24      67.730  18.110  87.000  1.00  0.00            
ATOM    370  CD  LYS    24      67.610  15.990  86.680  1.00  0.00            
ATOM    371  HD2 LYS    24      67.810  16.220  85.640  1.00  0.00            
ATOM    372  HD3 LYS    24      68.550  15.730  87.180  1.00  0.00            
ATOM    373  CE  LYS    24      66.600  14.840  86.800  1.00  0.00            
ATOM    374  HE2 LYS    24      66.360  14.450  87.780  1.00  0.00            
ATOM    375  HE3 LYS    24      65.650  15.310  86.530  1.00  0.00            
ATOM    376  NZ  LYS    24      66.920  13.700  85.870  1.00  0.00            
ATOM    377  HZ1 LYS    24      67.900  13.460  85.900  1.00  0.00            
ATOM    378  HZ2 LYS    24      66.510  12.810  86.090  1.00  0.00            
ATOM    379  HZ3 LYS    24      66.730  13.980  84.920  1.00  0.00            
ATOM    380  C   LYS    24      67.350  19.810  89.040  1.00  0.00            
ATOM    381  O   LYS    24      67.090  20.590  88.170  1.00  0.00            
ATOM    382  N   ARG    25      68.330  20.070  89.960  1.00  0.00            
ATOM    383  H   ARG    25      68.440  19.490  90.770  1.00  0.00            
ATOM    384  CA  ARG    25      69.370  21.210  89.840  1.00  0.00            
ATOM    385  HA  ARG    25      68.980  21.820  89.020  1.00  0.00            
ATOM    386  CB  ARG    25      69.350  22.080  91.100  1.00  0.00            
ATOM    387  HB2 ARG    25      69.990  22.960  90.990  1.00  0.00            
ATOM    388  HB3 ARG    25      68.360  22.530  91.170  1.00  0.00            
ATOM    389  CG  ARG    25      69.710  21.350  92.360  1.00  0.00            
ATOM    390  HG2 ARG    25      69.040  20.510  92.540  1.00  0.00            
ATOM    391  HG3 ARG    25      70.720  20.950  92.250  1.00  0.00            
ATOM    392  CD  ARG    25      69.580  22.380  93.460  1.00  0.00            
ATOM    393  HD2 ARG    25      70.190  23.270  93.280  1.00  0.00            
ATOM    394  HD3 ARG    25      68.540  22.690  93.430  1.00  0.00            
ATOM    395  NE  ARG    25      69.840  21.680  94.720  1.00  0.00            
ATOM    396  HE  ARG    25      69.810  20.670  94.670  1.00  0.00            
ATOM    397  CZ  ARG    25      70.090  22.100  95.960  1.00  0.00            
ATOM    398  NH1 ARG    25      69.940  23.320  96.320  1.00  0.00            
ATOM    399 1HH1 ARG    25      69.620  23.980  95.630  1.00  0.00            
ATOM    400 2HH1 ARG    25      69.950  23.570  97.300  1.00  0.00            
ATOM    401  NH2 ARG    25      70.470  21.290  96.920  1.00  0.00            
ATOM    402 1HH2 ARG    25      70.730  20.330  96.750  1.00  0.00            
ATOM    403 2HH2 ARG    25      70.720  21.700  97.800  1.00  0.00            
ATOM    404  C   ARG    25      70.790  20.780  89.460  1.00  0.00            
ATOM    405  O   ARG    25      71.630  21.630  89.180  1.00  0.00            
ATOM    406  N   ASP    26      71.020  19.510  89.310  1.00  0.00            
ATOM    407  H   ASP    26      70.310  18.800  89.470  1.00  0.00            
ATOM    408  CA  ASP    26      71.950  19.060  88.360  1.00  0.00            
ATOM    409  HA  ASP    26      72.490  19.890  87.920  1.00  0.00            
ATOM    410  CB  ASP    26      73.040  18.160  89.050  1.00  0.00            
ATOM    411  HB2 ASP    26      72.560  17.220  89.320  1.00  0.00            
ATOM    412  HB3 ASP    26      73.780  17.890  88.290  1.00  0.00            
ATOM    413  CG  ASP    26      73.800  18.580  90.260  1.00  0.00            
ATOM    414  OD1 ASP    26      74.670  17.820  90.710  1.00  0.00            
ATOM    415  OD2 ASP    26      73.440  19.620  90.950  1.00  0.00            
ATOM    416  C   ASP    26      71.300  18.170  87.260  1.00  0.00            
ATOM    417  O   ASP    26      70.250  17.570  87.490  1.00  0.00            
ATOM    418  N   PHE    27      71.940  18.110  86.100  1.00  0.00            
ATOM    419  H   PHE    27      72.800  18.630  86.050  1.00  0.00            
ATOM    420  CA  PHE    27      71.590  17.240  84.920  1.00  0.00            
ATOM    421  HA  PHE    27      70.800  16.570  85.260  1.00  0.00            
ATOM    422  CB  PHE    27      71.050  18.140  83.840  1.00  0.00            
ATOM    423  HB2 PHE    27      71.840  18.790  83.470  1.00  0.00            
ATOM    424  HB3 PHE    27      70.820  17.380  83.090  1.00  0.00            
ATOM    425  CG  PHE    27      69.880  18.840  84.250  1.00  0.00            
ATOM    426  CD1 PHE    27      69.940  20.040  84.920  1.00  0.00            
ATOM    427  HD1 PHE    27      70.920  20.480  85.060  1.00  0.00            
ATOM    428  CE1 PHE    27      68.740  20.680  85.330  1.00  0.00            
ATOM    429  HE1 PHE    27      68.840  21.610  85.860  1.00  0.00            
ATOM    430  CZ  PHE    27      67.530  20.080  85.120  1.00  0.00            
ATOM    431  HZ  PHE    27      66.640  20.570  85.490  1.00  0.00            
ATOM    432  CE2 PHE    27      67.430  18.900  84.440  1.00  0.00            
ATOM    433  HE2 PHE    27      66.480  18.420  84.240  1.00  0.00            
ATOM    434  CD2 PHE    27      68.620  18.240  84.050  1.00  0.00            
ATOM    435  HD2 PHE    27      68.550  17.290  83.550  1.00  0.00            
ATOM    436  C   PHE    27      72.740  16.280  84.450  1.00  0.00            
ATOM    437  O   PHE    27      73.890  16.730  84.360  1.00  0.00            
ATOM    438  N   VAL    28      72.340  15.040  84.250  1.00  0.00            
ATOM    439  H   VAL    28      71.360  14.890  84.450  1.00  0.00            
ATOM    440  CA  VAL    28      73.380  14.050  84.110  1.00  0.00            
ATOM    441  HA  VAL    28      74.330  14.310  84.590  1.00  0.00            
ATOM    442  CB  VAL    28      73.100  12.700  84.790  1.00  0.00            
ATOM    443  HB  VAL    28      72.150  12.220  84.540  1.00  0.00            
ATOM    444  CG1 VAL    28      74.170  11.650  84.610  1.00  0.00            
ATOM    445 1HG1 VAL    28      74.220  11.360  83.560  1.00  0.00            
ATOM    446 2HG1 VAL    28      75.150  12.010  84.910  1.00  0.00            
ATOM    447 3HG1 VAL    28      73.930  10.750  85.180  1.00  0.00            
ATOM    448  CG2 VAL    28      73.020  12.810  86.350  1.00  0.00            
ATOM    449 1HG2 VAL    28      72.820  11.840  86.810  1.00  0.00            
ATOM    450 2HG2 VAL    28      73.980  13.110  86.760  1.00  0.00            
ATOM    451 3HG2 VAL    28      72.290  13.580  86.610  1.00  0.00            
ATOM    452  C   VAL    28      73.650  13.860  82.650  1.00  0.00            
ATOM    453  O   VAL    28      72.760  13.540  81.870  1.00  0.00            
ATOM    454  N   ASP    29      74.940  13.940  82.280  1.00  0.00            
ATOM    455  H   ASP    29      75.570  14.270  83.000  1.00  0.00            
ATOM    456  CA  ASP    29      75.450  13.350  80.980  1.00  0.00            
ATOM    457  HA  ASP    29      74.670  13.390  80.220  1.00  0.00            
ATOM    458  CB  ASP    29      76.660  14.320  80.610  1.00  0.00            
ATOM    459  HB2 ASP    29      76.250  15.330  80.570  1.00  0.00            
ATOM    460  HB3 ASP    29      77.420  14.390  81.380  1.00  0.00            
ATOM    461  CG  ASP    29      77.330  14.050  79.200  1.00  0.00            
ATOM    462  OD1 ASP    29      77.420  12.880  78.720  1.00  0.00            
ATOM    463  OD2 ASP    29      77.830  15.050  78.710  1.00  0.00            
ATOM    464  C   ASP    29      75.890  11.840  81.230  1.00  0.00            
ATOM    465  O   ASP    29      76.860  11.550  81.900  1.00  0.00            
ATOM    466  N   HIE    30      75.050  10.910  80.730  1.00  0.00            
ATOM    467  H   HIE    30      74.350  11.280  80.090  1.00  0.00            
ATOM    468  CA  HIE    30      75.380   9.490  80.620  1.00  0.00            
ATOM    469  HA  HIE    30      76.020   9.340  81.490  1.00  0.00            
ATOM    470  CB  HIE    30      74.010   8.680  80.740  1.00  0.00            
ATOM    471  HB2 HIE    30      73.570   8.900  81.720  1.00  0.00            
ATOM    472  HB3 HIE    30      73.420   9.040  79.910  1.00  0.00            
ATOM    473  CG  HIE    30      74.130   7.160  80.590  1.00  0.00            
ATOM    474  ND1 HIE    30      74.330   6.290  81.710  1.00  0.00            
ATOM    475  CE1 HIE    30      74.580   5.090  81.080  1.00  0.00            
ATOM    476  HE1 HIE    30      74.690   4.120  81.560  1.00  0.00            
ATOM    477  NE2 HIE    30      74.460   5.160  79.770  1.00  0.00            
ATOM    478  HE2 HIE    30      74.540   4.370  79.140  1.00  0.00            
ATOM    479  CD2 HIE    30      74.150   6.360  79.420  1.00  0.00            
ATOM    480  HD2 HIE    30      74.040   6.770  78.420  1.00  0.00            
ATOM    481  C   HIE    30      76.260   9.090  79.400  1.00  0.00            
ATOM    482  O   HIE    30      75.670   8.900  78.330  1.00  0.00            
ATOM    483  N   ILE    31      77.520   8.940  79.620  1.00  0.00            
ATOM    484  H   ILE    31      77.760   9.140  80.580  1.00  0.00            
ATOM    485  CA  ILE    31      78.610   8.640  78.690  1.00  0.00            
ATOM    486  HA  ILE    31      79.520   8.620  79.300  1.00  0.00            
ATOM    487  CB  ILE    31      78.340   7.170  78.130  1.00  0.00            
ATOM    488  HB  ILE    31      77.370   7.130  77.620  1.00  0.00            
ATOM    489  CG2 ILE    31      79.460   6.890  77.040  1.00  0.00            
ATOM    490 1HG2 ILE    31      80.430   7.070  77.510  1.00  0.00            
ATOM    491 2HG2 ILE    31      79.500   5.830  76.770  1.00  0.00            
ATOM    492 3HG2 ILE    31      79.330   7.470  76.120  1.00  0.00            
ATOM    493  CG1 ILE    31      78.400   5.990  79.120  1.00  0.00            
ATOM    494 2HG1 ILE    31      79.460   5.890  79.360  1.00  0.00            
ATOM    495 3HG1 ILE    31      77.890   6.150  80.070  1.00  0.00            
ATOM    496  CD1 ILE    31      77.790   4.660  78.580  1.00  0.00            
ATOM    497 1HD1 ILE    31      76.730   4.920  78.500  1.00  0.00            
ATOM    498 2HD1 ILE    31      78.280   4.410  77.640  1.00  0.00            
ATOM    499 3HD1 ILE    31      77.820   3.890  79.350  1.00  0.00            
ATOM    500  C   ILE    31      78.760   9.730  77.610  1.00  0.00            
ATOM    501  O   ILE    31      79.760  10.430  77.520  1.00  0.00            
ATOM    502  N   ASP    32      77.700   9.960  76.770  1.00  0.00            
ATOM    503  H   ASP    32      76.870   9.370  76.830  1.00  0.00            
ATOM    504  CA  ASP    32      77.670  10.880  75.640  1.00  0.00            
ATOM    505  HA  ASP    32      78.180  11.810  75.870  1.00  0.00            
ATOM    506  CB  ASP    32      78.320  10.270  74.430  1.00  0.00            
ATOM    507  HB2 ASP    32      78.520  11.040  73.680  1.00  0.00            
ATOM    508  HB3 ASP    32      79.330   9.930  74.680  1.00  0.00            
ATOM    509  CG  ASP    32      77.570   9.080  73.910  1.00  0.00            
ATOM    510  OD1 ASP    32      76.560   8.530  74.470  1.00  0.00            
ATOM    511  OD2 ASP    32      77.990   8.630  72.790  1.00  0.00            
ATOM    512  C   ASP    32      76.270  11.400  75.290  1.00  0.00            
ATOM    513  O   ASP    32      76.040  11.960  74.230  1.00  0.00            
ATOM    514  N   LEU    33      75.270  11.040  76.090  1.00  0.00            
ATOM    515  H   LEU    33      75.570  10.550  76.920  1.00  0.00            
ATOM    516  CA  LEU    33      73.810  11.270  76.070  1.00  0.00            
ATOM    517  HA  LEU    33      73.580  11.920  75.220  1.00  0.00            
ATOM    518  CB  LEU    33      73.140   9.940  75.780  1.00  0.00            
ATOM    519  HB2 LEU    33      73.530   9.520  74.860  1.00  0.00            
ATOM    520  HB3 LEU    33      73.430   9.260  76.580  1.00  0.00            
ATOM    521  CG  LEU    33      71.600   9.820  75.810  1.00  0.00            
ATOM    522  HG  LEU    33      71.220  10.340  76.690  1.00  0.00            
ATOM    523  CD1 LEU    33      71.100  10.680  74.620  1.00  0.00            
ATOM    524 1HD1 LEU    33      71.400  10.330  73.640  1.00  0.00            
ATOM    525 2HD1 LEU    33      70.030  10.860  74.760  1.00  0.00            
ATOM    526 3HD1 LEU    33      71.460  11.700  74.760  1.00  0.00            
ATOM    527  CD2 LEU    33      70.980   8.360  75.730  1.00  0.00            
ATOM    528 1HD2 LEU    33      71.320   7.840  76.620  1.00  0.00            
ATOM    529 2HD2 LEU    33      69.900   8.450  75.760  1.00  0.00            
ATOM    530 3HD2 LEU    33      71.390   7.770  74.910  1.00  0.00            
ATOM    531  C   LEU    33      73.280  12.010  77.320  1.00  0.00            
ATOM    532  O   LEU    33      73.040  11.370  78.340  1.00  0.00            
ATOM    533  N   VAL    34      73.100  13.320  77.280  1.00  0.00            
ATOM    534  H   VAL    34      73.270  13.990  76.550  1.00  0.00            
ATOM    535  CA  VAL    34      72.550  14.190  78.360  1.00  0.00            
ATOM    536  HA  VAL    34      72.830  13.680  79.280  1.00  0.00            
ATOM    537  CB  VAL    34      73.090  15.670  78.330  1.00  0.00            
ATOM    538  HB  VAL    34      72.540  16.280  77.620  1.00  0.00            
ATOM    539  CG1 VAL    34      72.930  16.330  79.690  1.00  0.00            
ATOM    540 1HG1 VAL    34      71.900  16.430  80.030  1.00  0.00            
ATOM    541 2HG1 VAL    34      73.560  15.780  80.380  1.00  0.00            
ATOM    542 3HG1 VAL    34      73.230  17.370  79.770  1.00  0.00            
ATOM    543  CG2 VAL    34      74.520  15.840  77.880  1.00  0.00            
ATOM    544 1HG2 VAL    34      74.680  16.920  77.760  1.00  0.00            
ATOM    545 2HG2 VAL    34      75.040  15.440  78.750  1.00  0.00            
ATOM    546 3HG2 VAL    34      74.710  15.350  76.940  1.00  0.00            
ATOM    547  C   VAL    34      71.050  14.260  78.490  1.00  0.00            
ATOM    548  O   VAL    34      70.370  14.520  77.510  1.00  0.00            
ATOM    549  N   GLU    35      70.480  14.050  79.700  1.00  0.00            
ATOM    550  H   GLU    35      71.040  14.220  80.530  1.00  0.00            
ATOM    551  CA  GLU    35      69.010  14.020  79.920  1.00  0.00            
ATOM    552  HA  GLU    35      68.550  13.300  79.250  1.00  0.00            
ATOM    553  CB  GLU    35      68.780  13.340  81.310  1.00  0.00            
ATOM    554  HB2 GLU    35      67.730  13.170  81.540  1.00  0.00            
ATOM    555  HB3 GLU    35      69.240  12.360  81.250  1.00  0.00            
ATOM    556  CG  GLU    35      69.400  14.150  82.490  1.00  0.00            
ATOM    557  HG2 GLU    35      70.400  14.470  82.180  1.00  0.00            
ATOM    558  HG3 GLU    35      68.850  15.070  82.710  1.00  0.00            
ATOM    559  CD  GLU    35      69.350  13.470  83.850  1.00  0.00            
ATOM    560  OE1 GLU    35      68.760  12.400  83.950  1.00  0.00            
ATOM    561  OE2 GLU    35      69.770  14.050  84.880  1.00  0.00            
ATOM    562  C   GLU    35      68.340  15.410  79.760  1.00  0.00            
ATOM    563  O   GLU    35      68.990  16.480  80.030  1.00  0.00            
ATOM    564  N   PRO    36      67.070  15.470  79.420  1.00  0.00            
ATOM    565  CD  PRO    36      66.220  14.420  78.910  1.00  0.00            
ATOM    566  HD2 PRO    36      65.560  14.050  79.690  1.00  0.00            
ATOM    567  HD3 PRO    36      66.770  13.570  78.500  1.00  0.00            
ATOM    568  CG  PRO    36      65.440  15.070  77.770  1.00  0.00            
ATOM    569  HG2 PRO    36      64.500  14.570  77.550  1.00  0.00            
ATOM    570  HG3 PRO    36      66.110  15.200  76.920  1.00  0.00            
ATOM    571  CB  PRO    36      65.230  16.460  78.380  1.00  0.00            
ATOM    572  HB2 PRO    36      64.420  16.470  79.100  1.00  0.00            
ATOM    573  HB3 PRO    36      65.050  17.220  77.620  1.00  0.00            
ATOM    574  CA  PRO    36      66.510  16.800  79.130  1.00  0.00            
ATOM    575  HA  PRO    36      67.150  17.390  78.480  1.00  0.00            
ATOM    576  C   PRO    36      66.260  17.580  80.430  1.00  0.00            
ATOM    577  O   PRO    36      65.930  17.060  81.470  1.00  0.00            
ATOM    578  N   VAL    37      66.370  18.930  80.340  1.00  0.00            
ATOM    579  H   VAL    37      66.440  19.340  79.420  1.00  0.00            
ATOM    580  CA  VAL    37      66.000  19.890  81.310  1.00  0.00            
ATOM    581  HA  VAL    37      66.180  19.460  82.300  1.00  0.00            
ATOM    582  CB  VAL    37      66.900  21.180  81.220  1.00  0.00            
ATOM    583  HB  VAL    37      66.860  21.620  80.230  1.00  0.00            
ATOM    584  CG1 VAL    37      66.680  22.340  82.200  1.00  0.00            
ATOM    585 1HG1 VAL    37      65.730  22.860  82.100  1.00  0.00            
ATOM    586 2HG1 VAL    37      66.660  22.000  83.240  1.00  0.00            
ATOM    587 3HG1 VAL    37      67.370  23.160  82.010  1.00  0.00            
ATOM    588  CG2 VAL    37      68.380  20.910  81.470  1.00  0.00            
ATOM    589 1HG2 VAL    37      69.150  21.660  81.350  1.00  0.00            
ATOM    590 2HG2 VAL    37      68.440  20.570  82.510  1.00  0.00            
ATOM    591 3HG2 VAL    37      68.660  20.130  80.770  1.00  0.00            
ATOM    592  C   VAL    37      64.560  20.290  81.160  1.00  0.00            
ATOM    593  O   VAL    37      64.230  21.070  80.270  1.00  0.00            
ATOM    594  N   ASP    38      63.680  19.670  81.880  1.00  0.00            
ATOM    595  H   ASP    38      64.080  19.080  82.600  1.00  0.00            
ATOM    596  CA  ASP    38      62.280  20.090  81.950  1.00  0.00            
ATOM    597  HA  ASP    38      61.900  20.480  81.000  1.00  0.00            
ATOM    598  CB  ASP    38      61.280  18.970  82.350  1.00  0.00            
ATOM    599  HB2 ASP    38      61.390  18.680  83.390  1.00  0.00            
ATOM    600  HB3 ASP    38      60.260  19.360  82.220  1.00  0.00            
ATOM    601  CG  ASP    38      61.380  17.690  81.530  1.00  0.00            
ATOM    602  OD1 ASP    38      61.140  17.700  80.350  1.00  0.00            
ATOM    603  OD2 ASP    38      61.700  16.610  82.100  1.00  0.00            
ATOM    604  C   ASP    38      62.070  21.160  83.060  1.00  0.00            
ATOM    605  O   ASP    38      62.820  21.210  84.000  1.00  0.00            
ATOM    606  N   GLY    39      61.020  21.940  82.930  1.00  0.00            
ATOM    607  H   GLY    39      60.540  21.910  82.040  1.00  0.00            
ATOM    608  CA  GLY    39      60.580  22.770  84.050  1.00  0.00            
ATOM    609  HA2 GLY    39      60.360  22.240  84.970  1.00  0.00            
ATOM    610  HA3 GLY    39      61.390  23.420  84.390  1.00  0.00            
ATOM    611  C   GLY    39      59.300  23.440  83.760  1.00  0.00            
ATOM    612  O   GLY    39      58.780  23.300  82.610  1.00  0.00            
ATOM    613  N   VAL    40      58.800  24.140  84.810  1.00  0.00            
ATOM    614  H   VAL    40      59.370  24.270  85.630  1.00  0.00            
ATOM    615  CA  VAL    40      57.530  24.900  84.820  1.00  0.00            
ATOM    616  HA  VAL    40      57.110  24.960  83.810  1.00  0.00            
ATOM    617  CB  VAL    40      56.600  24.160  85.720  1.00  0.00            
ATOM    618  HB  VAL    40      57.030  23.930  86.690  1.00  0.00            
ATOM    619  CG1 VAL    40      55.280  24.970  86.000  1.00  0.00            
ATOM    620 1HG1 VAL    40      54.740  25.230  85.090  1.00  0.00            
ATOM    621 2HG1 VAL    40      54.550  24.330  86.490  1.00  0.00            
ATOM    622 3HG1 VAL    40      55.420  25.820  86.660  1.00  0.00            
ATOM    623  CG2 VAL    40      56.170  22.860  84.990  1.00  0.00            
ATOM    624 1HG2 VAL    40      55.560  22.230  85.640  1.00  0.00            
ATOM    625 2HG2 VAL    40      55.610  23.150  84.100  1.00  0.00            
ATOM    626 3HG2 VAL    40      57.070  22.290  84.750  1.00  0.00            
ATOM    627  C   VAL    40      57.780  26.370  85.160  1.00  0.00            
ATOM    628  O   VAL    40      58.490  26.560  86.110  1.00  0.00            
ATOM    629  N   VAL    41      57.020  27.290  84.570  1.00  0.00            
ATOM    630  H   VAL    41      56.100  26.990  84.280  1.00  0.00            
ATOM    631  CA  VAL    41      57.120  28.670  85.060  1.00  0.00            
ATOM    632  HA  VAL    41      57.830  28.740  85.880  1.00  0.00            
ATOM    633  CB  VAL    41      57.690  29.640  84.080  1.00  0.00            
ATOM    634  HB  VAL    41      58.620  29.240  83.680  1.00  0.00            
ATOM    635  CG1 VAL    41      56.950  29.640  82.790  1.00  0.00            
ATOM    636 1HG1 VAL    41      56.810  28.620  82.420  1.00  0.00            
ATOM    637 2HG1 VAL    41      55.960  30.080  82.950  1.00  0.00            
ATOM    638 3HG1 VAL    41      57.580  30.180  82.080  1.00  0.00            
ATOM    639  CG2 VAL    41      57.960  31.070  84.520  1.00  0.00            
ATOM    640 1HG2 VAL    41      58.200  31.090  85.580  1.00  0.00            
ATOM    641 2HG2 VAL    41      58.690  31.540  83.870  1.00  0.00            
ATOM    642 3HG2 VAL    41      57.080  31.720  84.500  1.00  0.00            
ATOM    643  C   VAL    41      55.690  29.090  85.580  1.00  0.00            
ATOM    644  O   VAL    41      54.770  28.970  84.800  1.00  0.00            
ATOM    645  N   LEU    42      55.490  29.800  86.680  1.00  0.00            
ATOM    646  H   LEU    42      56.320  29.890  87.260  1.00  0.00            
ATOM    647  CA  LEU    42      54.340  30.490  87.160  1.00  0.00            
ATOM    648  HA  LEU    42      53.540  30.150  86.500  1.00  0.00            
ATOM    649  CB  LEU    42      54.180  30.000  88.670  1.00  0.00            
ATOM    650  HB2 LEU    42      54.130  28.910  88.690  1.00  0.00            
ATOM    651  HB3 LEU    42      55.110  30.310  89.140  1.00  0.00            
ATOM    652  CG  LEU    42      53.010  30.630  89.460  1.00  0.00            
ATOM    653  HG  LEU    42      52.440  31.280  88.790  1.00  0.00            
ATOM    654  CD1 LEU    42      52.040  29.530  89.800  1.00  0.00            
ATOM    655 1HD1 LEU    42      52.590  28.740  90.310  1.00  0.00            
ATOM    656 2HD1 LEU    42      51.120  29.820  90.310  1.00  0.00            
ATOM    657 3HD1 LEU    42      51.760  29.160  88.810  1.00  0.00            
ATOM    658  CD2 LEU    42      53.470  31.360  90.660  1.00  0.00            
ATOM    659 1HD2 LEU    42      53.720  30.650  91.450  1.00  0.00            
ATOM    660 2HD2 LEU    42      54.300  32.060  90.610  1.00  0.00            
ATOM    661 3HD2 LEU    42      52.630  31.780  91.220  1.00  0.00            
ATOM    662  C   LEU    42      54.520  31.970  87.060  1.00  0.00            
ATOM    663  O   LEU    42      55.640  32.490  87.170  1.00  0.00            
ATOM    664  N   VAL    43      53.480  32.760  86.790  1.00  0.00            
ATOM    665  H   VAL    43      52.670  32.260  86.450  1.00  0.00            
ATOM    666  CA  VAL    43      53.400  34.210  86.650  1.00  0.00            
ATOM    667  HA  VAL    43      54.230  34.650  87.210  1.00  0.00            
ATOM    668  CB  VAL    43      53.580  34.670  85.140  1.00  0.00            
ATOM    669  HB  VAL    43      54.520  34.290  84.750  1.00  0.00            
ATOM    670  CG1 VAL    43      52.450  34.060  84.270  1.00  0.00            
ATOM    671 1HG1 VAL    43      52.440  32.990  84.460  1.00  0.00            
ATOM    672 2HG1 VAL    43      51.460  34.460  84.500  1.00  0.00            
ATOM    673 3HG1 VAL    43      52.750  34.200  83.230  1.00  0.00            
ATOM    674  CG2 VAL    43      53.600  36.160  84.890  1.00  0.00            
ATOM    675 1HG2 VAL    43      54.520  36.610  85.270  1.00  0.00            
ATOM    676 2HG2 VAL    43      53.720  36.180  83.800  1.00  0.00            
ATOM    677 3HG2 VAL    43      52.680  36.640  85.240  1.00  0.00            
ATOM    678  C   VAL    43      52.140  34.760  87.280  1.00  0.00            
ATOM    679  O   VAL    43      51.040  34.170  87.250  1.00  0.00            
ATOM    680  N   ASP    44      52.190  35.950  87.860  1.00  0.00            
ATOM    681  H   ASP    44      53.040  36.450  87.680  1.00  0.00            
ATOM    682  CA  ASP    44      51.040  36.640  88.480  1.00  0.00            
ATOM    683  HA  ASP    44      50.610  36.050  89.280  1.00  0.00            
ATOM    684  CB  ASP    44      51.570  37.970  89.110  1.00  0.00            
ATOM    685  HB2 ASP    44      52.350  37.720  89.820  1.00  0.00            
ATOM    686  HB3 ASP    44      52.120  38.550  88.360  1.00  0.00            
ATOM    687  CG  ASP    44      50.430  38.780  89.660  1.00  0.00            
ATOM    688  OD1 ASP    44      49.860  39.550  88.860  1.00  0.00            
ATOM    689  OD2 ASP    44      50.090  38.650  90.850  1.00  0.00            
ATOM    690  C   ASP    44      49.990  37.010  87.390  1.00  0.00            
ATOM    691  O   ASP    44      50.280  37.440  86.260  1.00  0.00            
ATOM    692  N   PRO    45      48.710  36.740  87.720  1.00  0.00            
ATOM    693  CD  PRO    45      48.120  36.190  88.940  1.00  0.00            
ATOM    694  HD2 PRO    45      48.290  36.890  89.760  1.00  0.00            
ATOM    695  HD3 PRO    45      48.450  35.190  89.200  1.00  0.00            
ATOM    696  CG  PRO    45      46.600  36.280  88.730  1.00  0.00            
ATOM    697  HG2 PRO    45      46.200  37.280  88.910  1.00  0.00            
ATOM    698  HG3 PRO    45      46.100  35.510  89.310  1.00  0.00            
ATOM    699  CB  PRO    45      46.550  35.850  87.290  1.00  0.00            
ATOM    700  HB2 PRO    45      45.600  36.130  86.840  1.00  0.00            
ATOM    701  HB3 PRO    45      46.780  34.780  87.270  1.00  0.00            
ATOM    702  CA  PRO    45      47.730  36.670  86.660  1.00  0.00            
ATOM    703  HA  PRO    45      48.300  36.150  85.880  1.00  0.00            
ATOM    704  C   PRO    45      47.300  38.090  86.250  1.00  0.00            
ATOM    705  O   PRO    45      46.850  38.210  85.130  1.00  0.00            
ATOM    706  N   GLU    46      47.320  39.110  87.090  1.00  0.00            
ATOM    707  H   GLU    46      47.720  38.930  87.990  1.00  0.00            
ATOM    708  CA  GLU    46      47.000  40.520  86.750  1.00  0.00            
ATOM    709  HA  GLU    46      46.070  40.550  86.180  1.00  0.00            
ATOM    710  CB  GLU    46      46.740  41.280  88.110  1.00  0.00            
ATOM    711  HB2 GLU    46      45.900  40.860  88.650  1.00  0.00            
ATOM    712  HB3 GLU    46      47.660  41.130  88.680  1.00  0.00            
ATOM    713  CG  GLU    46      46.520  42.800  88.100  1.00  0.00            
ATOM    714  HG2 GLU    46      46.290  43.080  89.130  1.00  0.00            
ATOM    715  HG3 GLU    46      47.430  43.360  87.860  1.00  0.00            
ATOM    716  CD  GLU    46      45.420  43.330  87.190  1.00  0.00            
ATOM    717  OE1 GLU    46      45.470  44.530  86.790  1.00  0.00            
ATOM    718  OE2 GLU    46      44.430  42.630  86.890  1.00  0.00            
ATOM    719  C   GLU    46      48.170  41.080  85.930  1.00  0.00            
ATOM    720  O   GLU    46      47.920  41.650  84.880  1.00  0.00            
ATOM    721  N   TYR    47      49.440  40.850  86.320  1.00  0.00            
ATOM    722  H   TYR    47      49.580  40.620  87.290  1.00  0.00            
ATOM    723  CA  TYR    47      50.580  41.270  85.530  1.00  0.00            
ATOM    724  HA  TYR    47      50.610  42.360  85.540  1.00  0.00            
ATOM    725  CB  TYR    47      51.830  40.690  86.230  1.00  0.00            
ATOM    726  HB2 TYR    47      51.760  40.990  87.270  1.00  0.00            
ATOM    727  HB3 TYR    47      51.790  39.600  86.250  1.00  0.00            
ATOM    728  CG  TYR    47      53.100  41.200  85.600  1.00  0.00            
ATOM    729  CD1 TYR    47      54.170  40.370  85.340  1.00  0.00            
ATOM    730  HD1 TYR    47      54.050  39.330  85.610  1.00  0.00            
ATOM    731  CE1 TYR    47      55.380  40.870  84.820  1.00  0.00            
ATOM    732  HE1 TYR    47      56.160  40.140  84.650  1.00  0.00            
ATOM    733  CZ  TYR    47      55.620  42.270  84.650  1.00  0.00            
ATOM    734  OH  TYR    47      56.720  42.740  84.150  1.00  0.00            
ATOM    735  HH  TYR    47      56.880  43.670  84.320  1.00  0.00            
ATOM    736  CE2 TYR    47      54.540  43.140  84.960  1.00  0.00            
ATOM    737  HE2 TYR    47      54.660  44.200  84.750  1.00  0.00            
ATOM    738  CD2 TYR    47      53.300  42.640  85.450  1.00  0.00            
ATOM    739  HD2 TYR    47      52.500  43.320  85.710  1.00  0.00            
ATOM    740  C   TYR    47      50.580  40.660  84.110  1.00  0.00            
ATOM    741  O   TYR    47      50.850  41.270  83.060  1.00  0.00            
ATOM    742  N   LEU    48      50.190  39.370  83.970  1.00  0.00            
ATOM    743  H   LEU    48      49.940  38.960  84.860  1.00  0.00            
ATOM    744  CA  LEU    48      50.220  38.550  82.760  1.00  0.00            
ATOM    745  HA  LEU    48      51.280  38.570  82.500  1.00  0.00            
ATOM    746  CB  LEU    48      49.900  37.070  83.020  1.00  0.00            
ATOM    747  HB2 LEU    48      50.680  36.620  83.630  1.00  0.00            
ATOM    748  HB3 LEU    48      48.960  37.130  83.580  1.00  0.00            
ATOM    749  CG  LEU    48      49.460  36.120  81.830  1.00  0.00            
ATOM    750  HG  LEU    48      48.580  36.520  81.340  1.00  0.00            
ATOM    751  CD1 LEU    48      50.540  35.660  80.770  1.00  0.00            
ATOM    752 1HD1 LEU    48      51.390  35.170  81.250  1.00  0.00            
ATOM    753 2HD1 LEU    48      50.160  35.130  79.900  1.00  0.00            
ATOM    754 3HD1 LEU    48      50.970  36.570  80.360  1.00  0.00            
ATOM    755  CD2 LEU    48      49.180  34.790  82.450  1.00  0.00            
ATOM    756 1HD2 LEU    48      48.270  34.900  83.040  1.00  0.00            
ATOM    757 2HD2 LEU    48      49.000  34.000  81.720  1.00  0.00            
ATOM    758 3HD2 LEU    48      50.010  34.370  83.020  1.00  0.00            
ATOM    759  C   LEU    48      49.450  39.200  81.630  1.00  0.00            
ATOM    760  O   LEU    48      49.740  38.950  80.450  1.00  0.00            
ATOM    761  N   LYS    49      48.340  39.910  81.920  1.00  0.00            
ATOM    762  H   LYS    49      48.170  40.210  82.870  1.00  0.00            
ATOM    763  CA  LYS    49      47.200  40.200  80.990  1.00  0.00            
ATOM    764  HA  LYS    49      47.170  39.250  80.450  1.00  0.00            
ATOM    765  CB  LYS    49      45.940  40.440  81.810  1.00  0.00            
ATOM    766  HB2 LYS    49      45.090  40.150  81.200  1.00  0.00            
ATOM    767  HB3 LYS    49      45.790  39.720  82.610  1.00  0.00            
ATOM    768  CG  LYS    49      45.850  41.890  82.300  1.00  0.00            
ATOM    769  HG2 LYS    49      46.740  42.260  82.810  1.00  0.00            
ATOM    770  HG3 LYS    49      45.590  42.570  81.490  1.00  0.00            
ATOM    771  CD  LYS    49      44.760  42.010  83.380  1.00  0.00            
ATOM    772  HD2 LYS    49      43.890  41.440  83.070  1.00  0.00            
ATOM    773  HD3 LYS    49      45.090  41.480  84.270  1.00  0.00            
ATOM    774  CE  LYS    49      44.300  43.450  83.540  1.00  0.00            
ATOM    775  HE2 LYS    49      45.020  43.960  84.190  1.00  0.00            
ATOM    776  HE3 LYS    49      44.340  43.980  82.590  1.00  0.00            
ATOM    777  NZ  LYS    49      42.970  43.370  84.120  1.00  0.00            
ATOM    778  HZ1 LYS    49      42.380  42.800  83.530  1.00  0.00            
ATOM    779  HZ2 LYS    49      42.980  42.930  85.030  1.00  0.00            
ATOM    780  HZ3 LYS    49      42.490  44.260  84.070  1.00  0.00            
ATOM    781  C   LYS    49      47.420  41.170  79.820  1.00  0.00            
ATOM    782  O   LYS    49      46.520  41.390  79.030  1.00  0.00            
ATOM    783  N   GLU    50      48.640  41.630  79.680  1.00  0.00            
ATOM    784  H   GLU    50      49.300  41.370  80.400  1.00  0.00            
ATOM    785  CA  GLU    50      49.110  42.500  78.620  1.00  0.00            
ATOM    786  HA  GLU    50      48.560  42.220  77.720  1.00  0.00            
ATOM    787  CB  GLU    50      48.860  44.000  78.850  1.00  0.00            
ATOM    788  HB2 GLU    50      49.600  44.320  79.580  1.00  0.00            
ATOM    789  HB3 GLU    50      48.930  44.510  77.890  1.00  0.00            
ATOM    790  CG  GLU    50      47.520  44.430  79.510  1.00  0.00            
ATOM    791  HG2 GLU    50      47.310  43.680  80.280  1.00  0.00            
ATOM    792  HG3 GLU    50      47.570  45.450  79.890  1.00  0.00            
ATOM    793  CD  GLU    50      46.210  44.410  78.560  1.00  0.00            
ATOM    794  OE1 GLU    50      46.250  44.580  77.320  1.00  0.00            
ATOM    795  OE2 GLU    50      45.090  44.570  79.140  1.00  0.00            
ATOM    796  C   GLU    50      50.620  42.210  78.220  1.00  0.00            
ATOM    797  O   GLU    50      51.290  43.110  77.720  1.00  0.00            
ATOM    798  N   ARG    51      51.030  40.930  78.360  1.00  0.00            
ATOM    799  H   ARG    51      50.420  40.190  78.690  1.00  0.00            
ATOM    800  CA  ARG    51      52.410  40.560  78.160  1.00  0.00            
ATOM    801  HA  ARG    51      52.740  40.960  77.200  1.00  0.00            
ATOM    802  CB  ARG    51      53.360  41.300  79.240  1.00  0.00            
ATOM    803  HB2 ARG    51      54.310  40.760  79.210  1.00  0.00            
ATOM    804  HB3 ARG    51      53.460  42.350  78.950  1.00  0.00            
ATOM    805  CG  ARG    51      52.960  41.120  80.720  1.00  0.00            
ATOM    806  HG2 ARG    51      51.900  41.360  80.820  1.00  0.00            
ATOM    807  HG3 ARG    51      53.060  40.050  80.900  1.00  0.00            
ATOM    808  CD  ARG    51      53.690  42.120  81.590  1.00  0.00            
ATOM    809  HD2 ARG    51      53.470  41.930  82.640  1.00  0.00            
ATOM    810  HD3 ARG    51      54.750  42.050  81.340  1.00  0.00            
ATOM    811  NE  ARG    51      53.380  43.580  81.250  1.00  0.00            
ATOM    812  HE  ARG    51      53.970  44.120  80.620  1.00  0.00            
ATOM    813  CZ  ARG    51      52.270  44.290  81.500  1.00  0.00            
ATOM    814  NH1 ARG    51      51.200  43.870  82.130  1.00  0.00            
ATOM    815 1HH1 ARG    51      51.160  42.920  82.460  1.00  0.00            
ATOM    816 2HH1 ARG    51      50.430  44.500  82.290  1.00  0.00            
ATOM    817  NH2 ARG    51      52.170  45.540  80.970  1.00  0.00            
ATOM    818 1HH2 ARG    51      52.850  45.810  80.280  1.00  0.00            
ATOM    819 2HH2 ARG    51      51.330  46.080  81.110  1.00  0.00            
ATOM    820  C   ARG    51      52.620  39.060  78.070  1.00  0.00            
ATOM    821  O   ARG    51      51.730  38.240  78.180  1.00  0.00            
ATOM    822  N   ARG    52      53.860  38.660  77.810  1.00  0.00            
ATOM    823  H   ARG    52      54.510  39.430  77.880  1.00  0.00            
ATOM    824  CA  ARG    52      54.360  37.410  77.320  1.00  0.00            
ATOM    825  HA  ARG    52      53.600  36.640  77.390  1.00  0.00            
ATOM    826  CB  ARG    52      54.750  37.630  75.850  1.00  0.00            
ATOM    827  HB2 ARG    52      55.420  38.490  75.750  1.00  0.00            
ATOM    828  HB3 ARG    52      55.320  36.750  75.540  1.00  0.00            
ATOM    829  CG  ARG    52      53.550  37.950  74.960  1.00  0.00            
ATOM    830  HG2 ARG    52      53.670  37.400  74.020  1.00  0.00            
ATOM    831  HG3 ARG    52      52.670  37.730  75.550  1.00  0.00            
ATOM    832  CD  ARG    52      53.460  39.420  74.550  1.00  0.00            
ATOM    833  HD2 ARG    52      53.390  39.960  75.490  1.00  0.00            
ATOM    834  HD3 ARG    52      54.410  39.700  74.090  1.00  0.00            
ATOM    835  NE  ARG    52      52.250  39.760  73.730  1.00  0.00            
ATOM    836  HE  ARG    52      51.370  39.420  74.100  1.00  0.00            
ATOM    837  CZ  ARG    52      52.110  40.630  72.740  1.00  0.00            
ATOM    838  NH1 ARG    52      53.070  41.300  72.160  1.00  0.00            
ATOM    839 1HH1 ARG    52      53.910  41.470  72.690  1.00  0.00            
ATOM    840 2HH1 ARG    52      52.880  41.780  71.290  1.00  0.00            
ATOM    841  NH2 ARG    52      50.960  40.600  72.150  1.00  0.00            
ATOM    842 1HH2 ARG    52      50.320  39.860  72.390  1.00  0.00            
ATOM    843 2HH2 ARG    52      50.930  41.080  71.260  1.00  0.00            
ATOM    844  C   ARG    52      55.610  36.900  78.100  1.00  0.00            
ATOM    845  O   ARG    52      56.340  37.630  78.790  1.00  0.00            
ATOM    846  N   VAL    53      55.730  35.590  78.230  1.00  0.00            
ATOM    847  H   VAL    53      55.110  35.030  77.670  1.00  0.00            
ATOM    848  CA  VAL    53      56.660  34.910  79.110  1.00  0.00            
ATOM    849  HA  VAL    53      57.160  35.660  79.730  1.00  0.00            
ATOM    850  CB  VAL    53      55.930  33.890  80.030  1.00  0.00            
ATOM    851  HB  VAL    53      55.650  32.950  79.550  1.00  0.00            
ATOM    852  CG1 VAL    53      56.850  33.490  81.170  1.00  0.00            
ATOM    853 1HG1 VAL    53      57.740  33.030  80.740  1.00  0.00            
ATOM    854 2HG1 VAL    53      57.010  34.320  81.850  1.00  0.00            
ATOM    855 3HG1 VAL    53      56.340  32.620  81.590  1.00  0.00            
ATOM    856  CG2 VAL    53      54.670  34.470  80.690  1.00  0.00            
ATOM    857 1HG2 VAL    53      53.920  34.450  79.900  1.00  0.00            
ATOM    858 2HG2 VAL    53      54.340  33.790  81.470  1.00  0.00            
ATOM    859 3HG2 VAL    53      54.810  35.510  81.000  1.00  0.00            
ATOM    860  C   VAL    53      57.800  34.230  78.350  1.00  0.00            
ATOM    861  O   VAL    53      57.500  33.460  77.460  1.00  0.00            
ATOM    862  N   TYR    54      59.050  34.580  78.670  1.00  0.00            
ATOM    863  H   TYR    54      59.280  35.140  79.480  1.00  0.00            
ATOM    864  CA  TYR    54      60.340  34.170  77.990  1.00  0.00            
ATOM    865  HA  TYR    54      60.070  33.450  77.220  1.00  0.00            
ATOM    866  CB  TYR    54      61.010  35.300  77.320  1.00  0.00            
ATOM    867  HB2 TYR    54      61.220  36.070  78.070  1.00  0.00            
ATOM    868  HB3 TYR    54      61.950  34.980  76.870  1.00  0.00            
ATOM    869  CG  TYR    54      60.100  35.980  76.290  1.00  0.00            
ATOM    870  CD1 TYR    54      59.710  35.320  75.070  1.00  0.00            
ATOM    871  HD1 TYR    54      60.270  34.430  74.840  1.00  0.00            
ATOM    872  CE1 TYR    54      58.750  35.960  74.250  1.00  0.00            
ATOM    873  HE1 TYR    54      58.530  35.590  73.260  1.00  0.00            
ATOM    874  CZ  TYR    54      58.230  37.240  74.560  1.00  0.00            
ATOM    875  OH  TYR    54      57.360  37.860  73.720  1.00  0.00            
ATOM    876  HH  TYR    54      57.700  37.910  72.820  1.00  0.00            
ATOM    877  CE2 TYR    54      58.470  37.760  75.810  1.00  0.00            
ATOM    878  HE2 TYR    54      58.130  38.750  76.070  1.00  0.00            
ATOM    879  CD2 TYR    54      59.290  37.080  76.670  1.00  0.00            
ATOM    880  HD2 TYR    54      59.450  37.590  77.610  1.00  0.00            
ATOM    881  C   TYR    54      61.250  33.360  78.880  1.00  0.00            
ATOM    882  O   TYR    54      61.640  33.930  79.910  1.00  0.00            
ATOM    883  N   VAL    55      61.520  32.090  78.660  1.00  0.00            
ATOM    884  H   VAL    55      61.180  31.740  77.770  1.00  0.00            
ATOM    885  CA  VAL    55      62.610  31.270  79.260  1.00  0.00            
ATOM    886  HA  VAL    55      62.970  31.870  80.100  1.00  0.00            
ATOM    887  CB  VAL    55      61.970  30.140  79.980  1.00  0.00            
ATOM    888  HB  VAL    55      62.770  29.810  80.640  1.00  0.00            
ATOM    889  CG1 VAL    55      60.670  30.580  80.620  1.00  0.00            
ATOM    890 1HG1 VAL    55      60.700  31.580  81.060  1.00  0.00            
ATOM    891 2HG1 VAL    55      59.810  30.510  79.950  1.00  0.00            
ATOM    892 3HG1 VAL    55      60.280  29.790  81.250  1.00  0.00            
ATOM    893  CG2 VAL    55      61.770  28.930  79.050  1.00  0.00            
ATOM    894 1HG2 VAL    55      61.220  28.150  79.590  1.00  0.00            
ATOM    895 2HG2 VAL    55      61.120  29.260  78.240  1.00  0.00            
ATOM    896 3HG2 VAL    55      62.660  28.560  78.550  1.00  0.00            
ATOM    897  C   VAL    55      63.750  30.890  78.300  1.00  0.00            
ATOM    898  O   VAL    55      63.500  30.740  77.090  1.00  0.00            
ATOM    899  N   THR    56      64.970  30.780  78.850  1.00  0.00            
ATOM    900  H   THR    56      65.070  30.830  79.850  1.00  0.00            
ATOM    901  CA  THR    56      66.150  30.360  78.090  1.00  0.00            
ATOM    902  HA  THR    56      65.810  29.580  77.400  1.00  0.00            
ATOM    903  CB  THR    56      66.800  31.540  77.360  1.00  0.00            
ATOM    904  HB  THR    56      66.050  32.050  76.750  1.00  0.00            
ATOM    905  CG2 THR    56      67.320  32.600  78.360  1.00  0.00            
ATOM    906 1HG2 THR    56      67.870  33.440  77.940  1.00  0.00            
ATOM    907 2HG2 THR    56      66.480  32.920  78.980  1.00  0.00            
ATOM    908 3HG2 THR    56      68.020  32.030  78.970  1.00  0.00            
ATOM    909  OG1 THR    56      67.920  31.220  76.620  1.00  0.00            
ATOM    910  HG1 THR    56      67.670  30.460  76.090  1.00  0.00            
ATOM    911  C   THR    56      67.130  29.570  78.950  1.00  0.00            
ATOM    912  O   THR    56      67.370  29.840  80.190  1.00  0.00            
ATOM    913  N   LEU    57      67.860  28.590  78.340  1.00  0.00            
ATOM    914  H   LEU    57      67.680  28.600  77.340  1.00  0.00            
ATOM    915  CA  LEU    57      68.980  27.710  78.820  1.00  0.00            
ATOM    916  HA  LEU    57      69.080  27.820  79.900  1.00  0.00            
ATOM    917  CB  LEU    57      68.560  26.290  78.560  1.00  0.00            
ATOM    918  HB2 LEU    57      67.690  26.060  79.180  1.00  0.00            
ATOM    919  HB3 LEU    57      68.400  26.160  77.490  1.00  0.00            
ATOM    920  CG  LEU    57      69.600  25.170  78.840  1.00  0.00            
ATOM    921  HG  LEU    57      70.520  25.380  78.280  1.00  0.00            
ATOM    922  CD1 LEU    57      69.850  25.130  80.340  1.00  0.00            
ATOM    923 1HD1 LEU    57      68.950  24.910  80.930  1.00  0.00            
ATOM    924 2HD1 LEU    57      70.520  24.300  80.540  1.00  0.00            
ATOM    925 3HD1 LEU    57      70.340  26.020  80.730  1.00  0.00            
ATOM    926  CD2 LEU    57      68.940  23.850  78.420  1.00  0.00            
ATOM    927 1HD2 LEU    57      69.480  23.030  78.890  1.00  0.00            
ATOM    928 2HD2 LEU    57      67.870  23.850  78.620  1.00  0.00            
ATOM    929 3HD2 LEU    57      69.040  23.600  77.360  1.00  0.00            
ATOM    930  C   LEU    57      70.290  28.150  78.090  1.00  0.00            
ATOM    931  O   LEU    57      70.280  28.340  76.870  1.00  0.00            
ATOM    932  N   THR    58      71.380  28.180  78.780  1.00  0.00            
ATOM    933  H   THR    58      71.330  27.980  79.770  1.00  0.00            
ATOM    934  CA  THR    58      72.770  28.370  78.230  1.00  0.00            
ATOM    935  HA  THR    58      72.680  27.930  77.230  1.00  0.00            
ATOM    936  CB  THR    58      73.020  29.920  78.210  1.00  0.00            
ATOM    937  HB  THR    58      72.820  30.300  79.210  1.00  0.00            
ATOM    938  CG2 THR    58      74.510  30.280  77.740  1.00  0.00            
ATOM    939 1HG2 THR    58      74.590  31.330  77.440  1.00  0.00            
ATOM    940 2HG2 THR    58      75.120  30.050  78.610  1.00  0.00            
ATOM    941 3HG2 THR    58      74.740  29.650  76.880  1.00  0.00            
ATOM    942  OG1 THR    58      72.040  30.500  77.360  1.00  0.00            
ATOM    943  HG1 THR    58      71.450  29.790  77.090  1.00  0.00            
ATOM    944  C   THR    58      73.830  27.680  79.060  1.00  0.00            
ATOM    945  O   THR    58      73.650  27.490  80.280  1.00  0.00            
ATOM    946  N   CYS    59      74.870  27.250  78.390  1.00  0.00            
ATOM    947  H   CYS    59      74.790  27.330  77.390  1.00  0.00            
ATOM    948  CA  CYS    59      76.190  26.860  78.900  1.00  0.00            
ATOM    949  HA  CYS    59      76.170  26.990  79.980  1.00  0.00            
ATOM    950  CB  CYS    59      76.560  25.460  78.360  1.00  0.00            
ATOM    951  HB2 CYS    59      75.790  24.780  78.720  1.00  0.00            
ATOM    952  HB3 CYS    59      76.460  25.510  77.270  1.00  0.00            
ATOM    953  SG  CYS    59      78.190  24.940  78.920  1.00  0.00            
ATOM    954  HG  CYS    59      77.780  24.860  80.190  1.00  0.00            
ATOM    955  C   CYS    59      77.250  27.920  78.380  1.00  0.00            
ATOM    956  O   CYS    59      77.220  28.280  77.180  1.00  0.00            
ATOM    957  N   ALA    60      78.100  28.410  79.290  1.00  0.00            
ATOM    958  H   ALA    60      78.190  27.840  80.120  1.00  0.00            
ATOM    959  CA  ALA    60      79.000  29.520  79.060  1.00  0.00            
ATOM    960  HA  ALA    60      79.340  29.470  78.020  1.00  0.00            
ATOM    961  CB  ALA    60      78.380  30.890  79.230  1.00  0.00            
ATOM    962  HB1 ALA    60      78.820  31.660  78.580  1.00  0.00            
ATOM    963  HB2 ALA    60      77.340  30.860  78.900  1.00  0.00            
ATOM    964  HB3 ALA    60      78.300  31.040  80.300  1.00  0.00            
ATOM    965  C   ALA    60      80.310  29.390  79.870  1.00  0.00            
ATOM    966  O   ALA    60      80.340  29.270  81.070  1.00  0.00            
ATOM    967  N   PHE    61      81.390  29.520  79.080  1.00  0.00            
ATOM    968  H   PHE    61      81.240  29.810  78.120  1.00  0.00            
ATOM    969  CA  PHE    61      82.740  29.550  79.620  1.00  0.00            
ATOM    970  HA  PHE    61      82.810  28.820  80.430  1.00  0.00            
ATOM    971  CB  PHE    61      83.820  29.200  78.630  1.00  0.00            
ATOM    972  HB2 PHE    61      83.770  28.150  78.350  1.00  0.00            
ATOM    973  HB3 PHE    61      83.720  29.740  77.690  1.00  0.00            
ATOM    974  CG  PHE    61      85.270  29.460  79.050  1.00  0.00            
ATOM    975  CD1 PHE    61      86.030  28.470  79.750  1.00  0.00            
ATOM    976  HD1 PHE    61      85.600  27.530  80.050  1.00  0.00            
ATOM    977  CE1 PHE    61      87.340  28.740  80.120  1.00  0.00            
ATOM    978  HE1 PHE    61      87.880  28.080  80.780  1.00  0.00            
ATOM    979  CZ  PHE    61      87.940  29.980  79.730  1.00  0.00            
ATOM    980  HZ  PHE    61      88.960  30.180  80.000  1.00  0.00            
ATOM    981  CE2 PHE    61      87.190  30.990  79.120  1.00  0.00            
ATOM    982  HE2 PHE    61      87.670  31.910  78.820  1.00  0.00            
ATOM    983  CD2 PHE    61      85.870  30.710  78.750  1.00  0.00            
ATOM    984  HD2 PHE    61      85.290  31.450  78.220  1.00  0.00            
ATOM    985  C   PHE    61      83.060  30.980  80.160  1.00  0.00            
ATOM    986  O   PHE    61      82.510  31.960  79.590  1.00  0.00            
ATOM    987  N   ARG    62      83.910  31.100  81.190  1.00  0.00            
ATOM    988  H   ARG    62      84.170  30.280  81.720  1.00  0.00            
ATOM    989  CA  ARG    62      84.580  32.410  81.600  1.00  0.00            
ATOM    990  HA  ARG    62      84.480  33.160  80.810  1.00  0.00            
ATOM    991  CB  ARG    62      83.740  32.910  82.760  1.00  0.00            
ATOM    992  HB2 ARG    62      84.280  33.780  83.130  1.00  0.00            
ATOM    993  HB3 ARG    62      82.760  33.230  82.410  1.00  0.00            
ATOM    994  CG  ARG    62      83.480  31.870  83.750  1.00  0.00            
ATOM    995  HG2 ARG    62      82.730  31.180  83.390  1.00  0.00            
ATOM    996  HG3 ARG    62      84.420  31.350  83.950  1.00  0.00            
ATOM    997  CD  ARG    62      83.040  32.360  85.140  1.00  0.00            
ATOM    998  HD2 ARG    62      83.890  32.780  85.680  1.00  0.00            
ATOM    999  HD3 ARG    62      82.320  33.170  85.060  1.00  0.00            
ATOM   1000  NE  ARG    62      82.480  31.320  86.000  1.00  0.00            
ATOM   1001  HE  ARG    62      81.470  31.280  85.940  1.00  0.00            
ATOM   1002  CZ  ARG    62      83.110  30.290  86.630  1.00  0.00            
ATOM   1003  NH1 ARG    62      84.410  30.230  86.700  1.00  0.00            
ATOM   1004 1HH1 ARG    62      84.960  30.950  86.250  1.00  0.00            
ATOM   1005 2HH1 ARG    62      84.920  29.470  87.140  1.00  0.00            
ATOM   1006  NH2 ARG    62      82.450  29.300  87.260  1.00  0.00            
ATOM   1007 1HH2 ARG    62      81.500  29.070  87.030  1.00  0.00            
ATOM   1008 2HH2 ARG    62      83.000  28.640  87.790  1.00  0.00            
ATOM   1009  C   ARG    62      86.040  32.300  81.960  1.00  0.00            
ATOM   1010  O   ARG    62      86.620  31.290  82.370  1.00  0.00            
ATOM   1011  N   TYR    63      86.550  33.530  82.060  1.00  0.00            
ATOM   1012  H   TYR    63      86.140  34.360  81.670  1.00  0.00            
ATOM   1013  CA  TYR    63      87.780  33.760  82.810  1.00  0.00            
ATOM   1014  HA  TYR    63      87.920  32.970  83.560  1.00  0.00            
ATOM   1015  CB  TYR    63      88.980  33.900  81.850  1.00  0.00            
ATOM   1016  HB2 TYR    63      89.230  32.920  81.430  1.00  0.00            
ATOM   1017  HB3 TYR    63      88.640  34.480  81.000  1.00  0.00            
ATOM   1018  CG  TYR    63      90.240  34.410  82.490  1.00  0.00            
ATOM   1019  CD1 TYR    63      91.240  33.510  82.990  1.00  0.00            
ATOM   1020  HD1 TYR    63      91.030  32.450  83.010  1.00  0.00            
ATOM   1021  CE1 TYR    63      92.470  33.990  83.370  1.00  0.00            
ATOM   1022  HE1 TYR    63      93.210  33.280  83.710  1.00  0.00            
ATOM   1023  CZ  TYR    63      92.680  35.380  83.380  1.00  0.00            
ATOM   1024  OH  TYR    63      93.970  35.700  83.760  1.00  0.00            
ATOM   1025  HH  TYR    63      94.200  36.620  83.600  1.00  0.00            
ATOM   1026  CE2 TYR    63      91.710  36.320  83.070  1.00  0.00            
ATOM   1027  HE2 TYR    63      91.980  37.360  83.130  1.00  0.00            
ATOM   1028  CD2 TYR    63      90.480  35.800  82.560  1.00  0.00            
ATOM   1029  HD2 TYR    63      89.840  36.550  82.110  1.00  0.00            
ATOM   1030  C   TYR    63      87.560  35.050  83.620  1.00  0.00            
ATOM   1031  O   TYR    63      86.760  35.910  83.230  1.00  0.00            
ATOM   1032  N   GLY    64      88.300  35.260  84.700  1.00  0.00            
ATOM   1033  H   GLY    64      88.950  34.550  85.000  1.00  0.00            
ATOM   1034  CA  GLY    64      88.020  36.320  85.710  1.00  0.00            
ATOM   1035  HA2 GLY    64      88.960  36.810  85.950  1.00  0.00            
ATOM   1036  HA3 GLY    64      87.370  37.110  85.330  1.00  0.00            
ATOM   1037  C   GLY    64      87.520  35.730  86.980  1.00  0.00            
ATOM   1038  O   GLY    64      87.930  34.650  87.410  1.00  0.00            
ATOM   1039  N   ARG    65      86.530  36.460  87.580  1.00  0.00            
ATOM   1040  H   ARG    65      86.240  37.340  87.170  1.00  0.00            
ATOM   1041  CA  ARG    65      85.760  36.020  88.740  1.00  0.00            
ATOM   1042  HA  ARG    65      86.360  35.880  89.640  1.00  0.00            
ATOM   1043  CB  ARG    65      84.760  37.210  89.040  1.00  0.00            
ATOM   1044  HB2 ARG    65      84.210  37.400  88.110  1.00  0.00            
ATOM   1045  HB3 ARG    65      84.040  36.830  89.770  1.00  0.00            
ATOM   1046  CG  ARG    65      85.230  38.530  89.660  1.00  0.00            
ATOM   1047  HG2 ARG    65      85.890  39.190  89.090  1.00  0.00            
ATOM   1048  HG3 ARG    65      84.300  39.090  89.780  1.00  0.00            
ATOM   1049  CD  ARG    65      85.800  38.370  91.110  1.00  0.00            
ATOM   1050  HD2 ARG    65      86.700  37.770  91.030  1.00  0.00            
ATOM   1051  HD3 ARG    65      85.970  39.360  91.530  1.00  0.00            
ATOM   1052  NE  ARG    65      84.860  37.650  92.020  1.00  0.00            
ATOM   1053  HE  ARG    65      84.950  36.650  92.050  1.00  0.00            
ATOM   1054  CZ  ARG    65      83.800  38.210  92.660  1.00  0.00            
ATOM   1055  NH1 ARG    65      83.630  39.540  92.690  1.00  0.00            
ATOM   1056 1HH1 ARG    65      84.210  40.110  92.100  1.00  0.00            
ATOM   1057 2HH1 ARG    65      82.870  39.940  93.220  1.00  0.00            
ATOM   1058  NH2 ARG    65      82.950  37.430  93.280  1.00  0.00            
ATOM   1059 1HH2 ARG    65      82.990  36.420  93.220  1.00  0.00            
ATOM   1060 2HH2 ARG    65      82.190  37.730  93.870  1.00  0.00            
ATOM   1061  C   ARG    65      84.990  34.700  88.570  1.00  0.00            
ATOM   1062  O   ARG    65      84.610  34.250  87.500  1.00  0.00            
ATOM   1063  N   GLU    66      84.770  34.040  89.720  1.00  0.00            
ATOM   1064  H   GLU    66      85.150  34.500  90.540  1.00  0.00            
ATOM   1065  CA  GLU    66      84.280  32.670  89.840  1.00  0.00            
ATOM   1066  HA  GLU    66      84.850  32.030  89.160  1.00  0.00            
ATOM   1067  CB  GLU    66      84.630  32.050  91.230  1.00  0.00            
ATOM   1068  HB2 GLU    66      84.380  31.000  91.100  1.00  0.00            
ATOM   1069  HB3 GLU    66      85.680  32.140  91.490  1.00  0.00            
ATOM   1070  CG  GLU    66      83.790  32.670  92.370  1.00  0.00            
ATOM   1071  HG2 GLU    66      82.780  32.320  92.140  1.00  0.00            
ATOM   1072  HG3 GLU    66      84.060  32.110  93.270  1.00  0.00            
ATOM   1073  CD  GLU    66      83.820  34.180  92.670  1.00  0.00            
ATOM   1074  OE1 GLU    66      82.790  34.660  93.210  1.00  0.00            
ATOM   1075  OE2 GLU    66      84.820  34.940  92.420  1.00  0.00            
ATOM   1076  C   GLU    66      82.780  32.550  89.460  1.00  0.00            
ATOM   1077  O   GLU    66      82.250  31.440  89.540  1.00  0.00            
ATOM   1078  N   ASP    67      82.070  33.570  88.890  1.00  0.00            
ATOM   1079  H   ASP    67      82.560  34.400  88.610  1.00  0.00            
ATOM   1080  CA  ASP    67      80.620  33.590  88.640  1.00  0.00            
ATOM   1081  HA  ASP    67      80.290  32.640  88.240  1.00  0.00            
ATOM   1082  CB  ASP    67      79.870  33.850  89.960  1.00  0.00            
ATOM   1083  HB2 ASP    67      80.480  33.370  90.720  1.00  0.00            
ATOM   1084  HB3 ASP    67      79.980  34.900  90.220  1.00  0.00            
ATOM   1085  CG  ASP    67      78.410  33.460  89.840  1.00  0.00            
ATOM   1086  OD1 ASP    67      77.820  33.280  90.900  1.00  0.00            
ATOM   1087  OD2 ASP    67      77.760  33.540  88.790  1.00  0.00            
ATOM   1088  C   ASP    67      80.290  34.620  87.510  1.00  0.00            
ATOM   1089  O   ASP    67      80.920  35.720  87.560  1.00  0.00            
ATOM   1090  N   LEU    68      79.400  34.310  86.530  1.00  0.00            
ATOM   1091  H   LEU    68      78.930  33.430  86.680  1.00  0.00            
ATOM   1092  CA  LEU    68      78.970  35.190  85.420  1.00  0.00            
ATOM   1093  HA  LEU    68      79.900  35.580  84.990  1.00  0.00            
ATOM   1094  CB  LEU    68      78.240  34.400  84.360  1.00  0.00            
ATOM   1095  HB2 LEU    68      77.400  33.930  84.860  1.00  0.00            
ATOM   1096  HB3 LEU    68      77.900  35.110  83.600  1.00  0.00            
ATOM   1097  CG  LEU    68      79.000  33.230  83.740  1.00  0.00            
ATOM   1098  HG  LEU    68      79.450  32.680  84.560  1.00  0.00            
ATOM   1099  CD1 LEU    68      77.930  32.370  83.150  1.00  0.00            
ATOM   1100 1HD1 LEU    68      77.250  32.110  83.970  1.00  0.00            
ATOM   1101 2HD1 LEU    68      77.300  32.840  82.400  1.00  0.00            
ATOM   1102 3HD1 LEU    68      78.350  31.470  82.700  1.00  0.00            
ATOM   1103  CD2 LEU    68      80.140  33.610  82.840  1.00  0.00            
ATOM   1104 1HD2 LEU    68      80.540  32.730  82.330  1.00  0.00            
ATOM   1105 2HD2 LEU    68      79.890  34.300  82.030  1.00  0.00            
ATOM   1106 3HD2 LEU    68      80.820  34.200  83.450  1.00  0.00            
ATOM   1107  C   LEU    68      78.160  36.420  85.860  1.00  0.00            
ATOM   1108  O   LEU    68      78.090  37.440  85.080  1.00  0.00            
ATOM   1109  N   ASP    69      77.430  36.430  87.000  1.00  0.00            
ATOM   1110  H   ASP    69      77.500  35.650  87.630  1.00  0.00            
ATOM   1111  CA  ASP    69      76.720  37.560  87.580  1.00  0.00            
ATOM   1112  HA  ASP    69      76.870  38.450  86.960  1.00  0.00            
ATOM   1113  CB  ASP    69      75.180  37.330  87.570  1.00  0.00            
ATOM   1114  HB2 ASP    69      74.790  37.250  86.560  1.00  0.00            
ATOM   1115  HB3 ASP    69      75.030  36.340  87.990  1.00  0.00            
ATOM   1116  CG  ASP    69      74.340  38.310  88.490  1.00  0.00            
ATOM   1117  OD1 ASP    69      73.300  37.850  88.920  1.00  0.00            
ATOM   1118  OD2 ASP    69      74.700  39.490  88.770  1.00  0.00            
ATOM   1119  C   ASP    69      77.220  37.790  88.990  1.00  0.00            
ATOM   1120  O   ASP    69      76.890  37.110  89.960  1.00  0.00            
ATOM   1121  N   VAL    70      78.080  38.810  89.240  1.00  0.00            
ATOM   1122  H   VAL    70      78.430  39.320  88.440  1.00  0.00            
ATOM   1123  CA  VAL    70      78.720  39.070  90.570  1.00  0.00            
ATOM   1124  HA  VAL    70      77.920  38.970  91.300  1.00  0.00            
ATOM   1125  CB  VAL    70      79.700  37.950  90.930  1.00  0.00            
ATOM   1126  HB  VAL    70      79.280  37.050  90.480  1.00  0.00            
ATOM   1127  CG1 VAL    70      81.020  38.080  90.250  1.00  0.00            
ATOM   1128 1HG1 VAL    70      80.960  38.190  89.170  1.00  0.00            
ATOM   1129 2HG1 VAL    70      81.580  38.940  90.620  1.00  0.00            
ATOM   1130 3HG1 VAL    70      81.600  37.190  90.510  1.00  0.00            
ATOM   1131  CG2 VAL    70      79.730  37.790  92.490  1.00  0.00            
ATOM   1132 1HG2 VAL    70      78.740  37.590  92.890  1.00  0.00            
ATOM   1133 2HG2 VAL    70      80.350  36.900  92.610  1.00  0.00            
ATOM   1134 3HG2 VAL    70      80.210  38.640  92.980  1.00  0.00            
ATOM   1135  C   VAL    70      79.340  40.420  90.710  1.00  0.00            
ATOM   1136  O   VAL    70      79.540  40.880  91.830  1.00  0.00            
ATOM   1137  N2  6FC    71      79.700  41.130  89.620  1.00  0.00            
ATOM   1138  H6  6FC    71      79.610  40.600  88.760  1.00  0.00            
ATOM   1139  C1  6FC    71      80.140  42.550  89.710  1.00  0.00            
ATOM   1140  C2  6FC    71      78.870  43.360  89.560  1.00  0.00            
ATOM   1141  S1  6FC    71      77.900  43.330  88.000  1.00  0.00            
ATOM   1142  C3  6FC    71      78.600  44.520  86.840  1.00  0.00            
ATOM   1143  C4  6FC    71      79.480  43.970  85.820  1.00  0.00            
ATOM   1144  C6  6FC    71      80.130  44.830  84.910  1.00  0.00            
ATOM   1145  N1  6FC    71      79.920  46.180  85.000  1.00  0.00            
ATOM   1146  C7  6FC    71      78.990  46.690  85.840  1.00  0.00            
ATOM   1147  C5  6FC    71      78.330  45.890  86.820  1.00  0.00            
ATOM   1148  H5  6FC    71      77.680  46.380  87.530  1.00  0.00            
ATOM   1149  C8  6FC    71      78.730  48.210  85.700  1.00  0.00            
ATOM   1150  F1  6FC    71      77.550  48.600  84.970  1.00  0.00            
ATOM   1151  F2  6FC    71      79.740  48.860  85.120  1.00  0.00            
ATOM   1152  F3  6FC    71      78.650  48.850  86.910  1.00  0.00            
ATOM   1153  C9  6FC    71      81.200  44.370  83.900  1.00  0.00            
ATOM   1154  F4  6FC    71      81.140  42.970  83.680  1.00  0.00            
ATOM   1155  F5  6FC    71      81.100  45.070  82.690  1.00  0.00            
ATOM   1156  F6  6FC    71      82.500  44.530  84.340  1.00  0.00            
ATOM   1157  H4  6FC    71      79.690  42.910  85.850  1.00  0.00            
ATOM   1158  H2  6FC    71      79.050  44.380  89.880  1.00  0.00            
ATOM   1159  H3  6FC    71      78.140  43.030  90.300  1.00  0.00            
ATOM   1160  H1  6FC    71      80.510  42.750  90.720  1.00  0.00            
ATOM   1161  C10 6FC    71      81.250  42.990  88.750  1.00  0.00            
ATOM   1162  O1  6FC    71      81.530  44.190  88.580  1.00  0.00            
ATOM   1163  N   GLY    72      82.000  42.080  88.190  1.00  0.00            
ATOM   1164  H   GLY    72      81.670  41.120  88.280  1.00  0.00            
ATOM   1165  CA  GLY    72      82.840  42.390  87.020  1.00  0.00            
ATOM   1166  HA2 GLY    72      82.320  42.970  86.250  1.00  0.00            
ATOM   1167  HA3 GLY    72      83.740  42.950  87.280  1.00  0.00            
ATOM   1168  C   GLY    72      83.320  41.080  86.410  1.00  0.00            
ATOM   1169  O   GLY    72      83.580  40.130  87.120  1.00  0.00            
ATOM   1170  N   LEU    73      83.540  41.010  85.030  1.00  0.00            
ATOM   1171  H   LEU    73      83.190  41.800  84.500  1.00  0.00            
ATOM   1172  CA  LEU    73      83.800  39.830  84.220  1.00  0.00            
ATOM   1173  HA  LEU    73      84.300  39.140  84.900  1.00  0.00            
ATOM   1174  CB  LEU    73      82.450  39.280  83.710  1.00  0.00            
ATOM   1175  HB2 LEU    73      81.720  39.280  84.530  1.00  0.00            
ATOM   1176  HB3 LEU    73      81.960  40.000  83.060  1.00  0.00            
ATOM   1177  CG  LEU    73      82.520  37.830  83.120  1.00  0.00            
ATOM   1178  HG  LEU    73      83.010  37.960  82.150  1.00  0.00            
ATOM   1179  CD1 LEU    73      83.240  36.860  83.990  1.00  0.00            
ATOM   1180 1HD1 LEU    73      82.950  37.010  85.030  1.00  0.00            
ATOM   1181 2HD1 LEU    73      83.080  35.830  83.650  1.00  0.00            
ATOM   1182 3HD1 LEU    73      84.320  36.980  83.960  1.00  0.00            
ATOM   1183  CD2 LEU    73      81.130  37.360  82.750  1.00  0.00            
ATOM   1184 1HD2 LEU    73      80.640  38.010  82.020  1.00  0.00            
ATOM   1185 2HD2 LEU    73      81.090  36.370  82.290  1.00  0.00            
ATOM   1186 3HD2 LEU    73      80.450  37.440  83.600  1.00  0.00            
ATOM   1187  C   LEU    73      84.730  40.180  83.100  1.00  0.00            
ATOM   1188  O   LEU    73      84.570  41.100  82.250  1.00  0.00            
ATOM   1189  N   THR    74      85.910  39.510  83.160  1.00  0.00            
ATOM   1190  H   THR    74      86.080  39.010  84.020  1.00  0.00            
ATOM   1191  CA  THR    74      87.140  39.640  82.250  1.00  0.00            
ATOM   1192  HA  THR    74      87.270  40.680  81.970  1.00  0.00            
ATOM   1193  CB  THR    74      88.390  39.020  82.900  1.00  0.00            
ATOM   1194  HB  THR    74      88.280  37.930  82.870  1.00  0.00            
ATOM   1195  CG2 THR    74      89.580  39.380  82.090  1.00  0.00            
ATOM   1196 1HG2 THR    74      89.670  38.770  81.190  1.00  0.00            
ATOM   1197 2HG2 THR    74      89.630  40.440  81.830  1.00  0.00            
ATOM   1198 3HG2 THR    74      90.440  39.240  82.750  1.00  0.00            
ATOM   1199  OG1 THR    74      88.630  39.510  84.270  1.00  0.00            
ATOM   1200  HG1 THR    74      88.260  40.400  84.230  1.00  0.00            
ATOM   1201  C   THR    74      86.780  39.050  80.900  1.00  0.00            
ATOM   1202  O   THR    74      87.200  39.630  79.890  1.00  0.00            
ATOM   1203  N   PHE    75      86.080  37.970  80.840  1.00  0.00            
ATOM   1204  H   PHE    75      85.930  37.470  81.710  1.00  0.00            
ATOM   1205  CA  PHE    75      85.820  37.260  79.550  1.00  0.00            
ATOM   1206  HA  PHE    75      85.410  38.010  78.880  1.00  0.00            
ATOM   1207  CB  PHE    75      87.130  36.590  78.990  1.00  0.00            
ATOM   1208  HB2 PHE    75      87.940  37.300  78.840  1.00  0.00            
ATOM   1209  HB3 PHE    75      87.440  35.920  79.790  1.00  0.00            
ATOM   1210  CG  PHE    75      86.900  35.820  77.650  1.00  0.00            
ATOM   1211  CD1 PHE    75      87.360  36.360  76.410  1.00  0.00            
ATOM   1212  HD1 PHE    75      87.950  37.260  76.300  1.00  0.00            
ATOM   1213  CE1 PHE    75      87.220  35.760  75.190  1.00  0.00            
ATOM   1214  HE1 PHE    75      87.560  36.250  74.290  1.00  0.00            
ATOM   1215  CZ  PHE    75      86.690  34.480  75.140  1.00  0.00            
ATOM   1216  HZ  PHE    75      86.610  33.960  74.200  1.00  0.00            
ATOM   1217  CE2 PHE    75      86.400  33.820  76.330  1.00  0.00            
ATOM   1218  HE2 PHE    75      86.100  32.790  76.270  1.00  0.00            
ATOM   1219  CD2 PHE    75      86.490  34.470  77.600  1.00  0.00            
ATOM   1220  HD2 PHE    75      86.340  33.940  78.530  1.00  0.00            
ATOM   1221  C   PHE    75      84.720  36.200  79.660  1.00  0.00            
ATOM   1222  O   PHE    75      84.660  35.540  80.700  1.00  0.00            
ATOM   1223  N   ARG    76      83.840  36.110  78.650  1.00  0.00            
ATOM   1224  H   ARG    76      83.880  36.830  77.940  1.00  0.00            
ATOM   1225  CA  ARG    76      82.840  35.000  78.410  1.00  0.00            
ATOM   1226  HA  ARG    76      83.210  34.150  78.980  1.00  0.00            
ATOM   1227  CB  ARG    76      81.530  35.170  79.210  1.00  0.00            
ATOM   1228  HB2 ARG    76      80.930  34.300  78.970  1.00  0.00            
ATOM   1229  HB3 ARG    76      81.690  35.170  80.290  1.00  0.00            
ATOM   1230  CG  ARG    76      80.680  36.410  78.900  1.00  0.00            
ATOM   1231  HG2 ARG    76      81.180  37.320  79.220  1.00  0.00            
ATOM   1232  HG3 ARG    76      80.560  36.470  77.820  1.00  0.00            
ATOM   1233  CD  ARG    76      79.310  36.310  79.570  1.00  0.00            
ATOM   1234  HD2 ARG    76      79.390  36.290  80.650  1.00  0.00            
ATOM   1235  HD3 ARG    76      78.720  37.150  79.200  1.00  0.00            
ATOM   1236  NE  ARG    76      78.590  35.090  79.150  1.00  0.00            
ATOM   1237  HE  ARG    76      78.840  34.770  78.230  1.00  0.00            
ATOM   1238  CZ  ARG    76      77.410  34.690  79.670  1.00  0.00            
ATOM   1239  NH1 ARG    76      76.970  35.240  80.770  1.00  0.00            
ATOM   1240 1HH1 ARG    76      77.450  35.990  81.250  1.00  0.00            
ATOM   1241 2HH1 ARG    76      76.010  35.030  81.000  1.00  0.00            
ATOM   1242  NH2 ARG    76      76.830  33.690  79.070  1.00  0.00            
ATOM   1243 1HH2 ARG    76      77.090  33.500  78.110  1.00  0.00            
ATOM   1244 2HH2 ARG    76      75.940  33.350  79.400  1.00  0.00            
ATOM   1245  C   ARG    76      82.670  34.510  76.950  1.00  0.00            
ATOM   1246  O   ARG    76      82.980  35.220  76.000  1.00  0.00            
ATOM   1247  N   LYS    77      82.190  33.250  76.880  1.00  0.00            
ATOM   1248  H   LYS    77      81.990  32.860  77.780  1.00  0.00            
ATOM   1249  CA  LYS    77      81.860  32.590  75.630  1.00  0.00            
ATOM   1250  HA  LYS    77      81.490  33.230  74.830  1.00  0.00            
ATOM   1251  CB  LYS    77      83.120  31.830  75.190  1.00  0.00            
ATOM   1252  HB2 LYS    77      84.040  32.420  75.220  1.00  0.00            
ATOM   1253  HB3 LYS    77      83.290  30.950  75.810  1.00  0.00            
ATOM   1254  CG  LYS    77      83.000  31.390  73.740  1.00  0.00            
ATOM   1255  HG2 LYS    77      82.040  30.900  73.560  1.00  0.00            
ATOM   1256  HG3 LYS    77      82.950  32.210  73.010  1.00  0.00            
ATOM   1257  CD  LYS    77      84.020  30.320  73.260  1.00  0.00            
ATOM   1258  HD2 LYS    77      85.030  30.710  73.440  1.00  0.00            
ATOM   1259  HD3 LYS    77      83.930  29.360  73.750  1.00  0.00            
ATOM   1260  CE  LYS    77      83.880  30.200  71.700  1.00  0.00            
ATOM   1261  HE2 LYS    77      82.970  29.620  71.580  1.00  0.00            
ATOM   1262  HE3 LYS    77      83.760  31.170  71.210  1.00  0.00            
ATOM   1263  NZ  LYS    77      85.070  29.500  71.030  1.00  0.00            
ATOM   1264  HZ1 LYS    77      85.970  29.910  71.210  1.00  0.00            
ATOM   1265  HZ2 LYS    77      85.110  28.580  71.460  1.00  0.00            
ATOM   1266  HZ3 LYS    77      84.840  29.430  70.050  1.00  0.00            
ATOM   1267  C   LYS    77      80.690  31.630  75.780  1.00  0.00            
ATOM   1268  O   LYS    77      80.910  30.610  76.420  1.00  0.00            
ATOM   1269  N   ASP    78      79.530  31.890  75.150  1.00  0.00            
ATOM   1270  H   ASP    78      79.400  32.740  74.630  1.00  0.00            
ATOM   1271  CA  ASP    78      78.540  30.920  75.120  1.00  0.00            
ATOM   1272  HA  ASP    78      78.400  30.650  76.170  1.00  0.00            
ATOM   1273  CB  ASP    78      77.270  31.560  74.520  1.00  0.00            
ATOM   1274  HB2 ASP    78      77.410  31.840  73.480  1.00  0.00            
ATOM   1275  HB3 ASP    78      76.490  30.800  74.480  1.00  0.00            
ATOM   1276  CG  ASP    78      76.740  32.630  75.460  1.00  0.00            
ATOM   1277  OD1 ASP    78      75.720  33.290  75.130  1.00  0.00            
ATOM   1278  OD2 ASP    78      77.390  32.860  76.520  1.00  0.00            
ATOM   1279  C   ASP    78      79.010  29.660  74.240  1.00  0.00            
ATOM   1280  O   ASP    78      79.550  29.770  73.110  1.00  0.00            
ATOM   1281  N   LEU    79      78.660  28.420  74.740  1.00  0.00            
ATOM   1282  H   LEU    79      78.190  28.340  75.630  1.00  0.00            
ATOM   1283  CA  LEU    79      78.970  27.200  74.170  1.00  0.00            
ATOM   1284  HA  LEU    79      79.670  27.230  73.330  1.00  0.00            
ATOM   1285  CB  LEU    79      79.560  26.390  75.340  1.00  0.00            
ATOM   1286  HB2 LEU    79      78.890  26.290  76.190  1.00  0.00            
ATOM   1287  HB3 LEU    79      79.600  25.340  75.030  1.00  0.00            
ATOM   1288  CG  LEU    79      80.920  26.880  75.980  1.00  0.00            
ATOM   1289  HG  LEU    79      80.700  27.790  76.530  1.00  0.00            
ATOM   1290  CD1 LEU    79      81.430  25.720  76.920  1.00  0.00            
ATOM   1291 1HD1 LEU    79      81.570  24.810  76.340  1.00  0.00            
ATOM   1292 2HD1 LEU    79      82.440  25.980  77.260  1.00  0.00            
ATOM   1293 3HD1 LEU    79      80.760  25.470  77.740  1.00  0.00            
ATOM   1294  CD2 LEU    79      82.000  27.130  74.980  1.00  0.00            
ATOM   1295 1HD2 LEU    79      81.830  28.070  74.470  1.00  0.00            
ATOM   1296 2HD2 LEU    79      82.870  27.320  75.610  1.00  0.00            
ATOM   1297 3HD2 LEU    79      82.120  26.260  74.340  1.00  0.00            
ATOM   1298  C   LEU    79      77.690  26.530  73.640  1.00  0.00            
ATOM   1299  O   LEU    79      77.740  25.760  72.670  1.00  0.00            
ATOM   1300  N   PHE    80      76.560  26.850  74.230  1.00  0.00            
ATOM   1301  H   PHE    80      76.580  27.640  74.860  1.00  0.00            
ATOM   1302  CA  PHE    80      75.250  26.550  73.610  1.00  0.00            
ATOM   1303  HA  PHE    80      75.360  26.820  72.560  1.00  0.00            
ATOM   1304  CB  PHE    80      74.960  25.010  73.640  1.00  0.00            
ATOM   1305  HB2 PHE    80      75.350  24.590  72.720  1.00  0.00            
ATOM   1306  HB3 PHE    80      75.450  24.520  74.480  1.00  0.00            
ATOM   1307  CG  PHE    80      73.500  24.620  73.920  1.00  0.00            
ATOM   1308  CD1 PHE    80      72.730  24.190  72.770  1.00  0.00            
ATOM   1309  HD1 PHE    80      73.170  24.250  71.790  1.00  0.00            
ATOM   1310  CE1 PHE    80      71.390  23.840  72.970  1.00  0.00            
ATOM   1311  HE1 PHE    80      70.810  23.520  72.110  1.00  0.00            
ATOM   1312  CZ  PHE    80      70.850  23.800  74.280  1.00  0.00            
ATOM   1313  HZ  PHE    80      69.830  23.520  74.490  1.00  0.00            
ATOM   1314  CE2 PHE    80      71.680  23.870  75.390  1.00  0.00            
ATOM   1315  HE2 PHE    80      71.330  23.630  76.390  1.00  0.00            
ATOM   1316  CD2 PHE    80      72.940  24.370  75.160  1.00  0.00            
ATOM   1317  HD2 PHE    80      73.560  24.490  76.030  1.00  0.00            
ATOM   1318  C   PHE    80      74.120  27.410  74.250  1.00  0.00            
ATOM   1319  O   PHE    80      74.140  27.530  75.510  1.00  0.00            
ATOM   1320  N   VAL    81      73.180  27.930  73.390  1.00  0.00            
ATOM   1321  H   VAL    81      73.360  27.870  72.400  1.00  0.00            
ATOM   1322  CA  VAL    81      71.940  28.600  73.830  1.00  0.00            
ATOM   1323  HA  VAL    81      71.880  28.420  74.900  1.00  0.00            
ATOM   1324  CB  VAL    81      72.080  30.190  73.640  1.00  0.00            
ATOM   1325  HB  VAL    81      71.960  30.290  72.560  1.00  0.00            
ATOM   1326  CG1 VAL    81      70.960  31.020  74.340  1.00  0.00            
ATOM   1327 1HG1 VAL    81      71.090  32.090  74.150  1.00  0.00            
ATOM   1328 2HG1 VAL    81      70.050  30.700  73.830  1.00  0.00            
ATOM   1329 3HG1 VAL    81      70.930  30.610  75.350  1.00  0.00            
ATOM   1330  CG2 VAL    81      73.400  30.860  73.970  1.00  0.00            
ATOM   1331 1HG2 VAL    81      74.230  30.380  73.460  1.00  0.00            
ATOM   1332 2HG2 VAL    81      73.350  31.870  73.560  1.00  0.00            
ATOM   1333 3HG2 VAL    81      73.510  30.800  75.060  1.00  0.00            
ATOM   1334  C   VAL    81      70.680  27.990  73.190  1.00  0.00            
ATOM   1335  O   VAL    81      70.790  27.380  72.160  1.00  0.00            
ATOM   1336  N   ALA    82      69.540  28.110  73.960  1.00  0.00            
ATOM   1337  H   ALA    82      69.620  28.390  74.930  1.00  0.00            
ATOM   1338  CA  ALA    82      68.190  27.780  73.540  1.00  0.00            
ATOM   1339  HA  ALA    82      68.000  28.080  72.500  1.00  0.00            
ATOM   1340  CB  ALA    82      67.880  26.300  73.700  1.00  0.00            
ATOM   1341  HB1 ALA    82      68.300  25.790  72.840  1.00  0.00            
ATOM   1342  HB2 ALA    82      68.380  25.920  74.600  1.00  0.00            
ATOM   1343  HB3 ALA    82      66.820  26.150  73.850  1.00  0.00            
ATOM   1344  C   ALA    82      67.170  28.720  74.250  1.00  0.00            
ATOM   1345  O   ALA    82      67.260  28.990  75.400  1.00  0.00            
ATOM   1346  N   ASN    83      66.150  29.180  73.550  1.00  0.00            
ATOM   1347  H   ASN    83      66.210  28.960  72.570  1.00  0.00            
ATOM   1348  CA  ASN    83      65.060  30.190  73.840  1.00  0.00            
ATOM   1349  HA  ASN    83      65.130  30.380  74.920  1.00  0.00            
ATOM   1350  CB  ASN    83      65.380  31.480  73.020  1.00  0.00            
ATOM   1351  HB2 ASN    83      65.110  31.260  71.980  1.00  0.00            
ATOM   1352  HB3 ASN    83      64.790  32.330  73.390  1.00  0.00            
ATOM   1353  CG  ASN    83      66.820  31.980  73.130  1.00  0.00            
ATOM   1354  OD1 ASN    83      67.720  31.600  72.330  1.00  0.00            
ATOM   1355  ND2 ASN    83      67.070  32.890  74.020  1.00  0.00            
ATOM   1356 1HD2 ASN    83      68.020  33.220  74.120  1.00  0.00            
ATOM   1357 2HD2 ASN    83      66.390  33.160  74.710  1.00  0.00            
ATOM   1358  C   ASN    83      63.650  29.560  73.530  1.00  0.00            
ATOM   1359  O   ASN    83      63.420  28.910  72.440  1.00  0.00            
ATOM   1360  N   VAL    84      62.730  29.840  74.510  1.00  0.00            
ATOM   1361  H   VAL    84      63.040  30.400  75.300  1.00  0.00            
ATOM   1362  CA  VAL    84      61.310  29.340  74.500  1.00  0.00            
ATOM   1363  HA  VAL    84      61.080  29.120  73.460  1.00  0.00            
ATOM   1364  CB  VAL    84      61.220  27.960  75.180  1.00  0.00            
ATOM   1365  HB  VAL    84      61.610  28.070  76.190  1.00  0.00            
ATOM   1366  CG1 VAL    84      59.730  27.550  75.340  1.00  0.00            
ATOM   1367 1HG1 VAL    84      59.270  27.380  74.370  1.00  0.00            
ATOM   1368 2HG1 VAL    84      59.710  26.660  75.970  1.00  0.00            
ATOM   1369 3HG1 VAL    84      59.210  28.330  75.910  1.00  0.00            
ATOM   1370  CG2 VAL    84      61.900  26.800  74.440  1.00  0.00            
ATOM   1371 1HG2 VAL    84      61.660  26.830  73.370  1.00  0.00            
ATOM   1372 2HG2 VAL    84      62.970  26.970  74.450  1.00  0.00            
ATOM   1373 3HG2 VAL    84      61.580  25.840  74.830  1.00  0.00            
ATOM   1374  C   VAL    84      60.320  30.480  75.050  1.00  0.00            
ATOM   1375  O   VAL    84      60.600  31.040  76.120  1.00  0.00            
ATOM   1376  N   GLN    85      59.240  30.770  74.300  1.00  0.00            
ATOM   1377  H   GLN    85      59.050  30.160  73.520  1.00  0.00            
ATOM   1378  CA  GLN    85      58.090  31.550  74.730  1.00  0.00            
ATOM   1379  HA  GLN    85      58.470  32.260  75.470  1.00  0.00            
ATOM   1380  CB  GLN    85      57.340  32.290  73.640  1.00  0.00            
ATOM   1381  HB2 GLN    85      58.070  32.890  73.100  1.00  0.00            
ATOM   1382  HB3 GLN    85      56.940  31.590  72.900  1.00  0.00            
ATOM   1383  CG  GLN    85      56.330  33.320  74.210  1.00  0.00            
ATOM   1384  HG2 GLN    85      55.600  32.830  74.860  1.00  0.00            
ATOM   1385  HG3 GLN    85      56.770  34.090  74.850  1.00  0.00            
ATOM   1386  CD  GLN    85      55.610  34.070  73.040  1.00  0.00            
ATOM   1387  OE1 GLN    85      55.960  34.110  71.820  1.00  0.00            
ATOM   1388  NE2 GLN    85      54.500  34.660  73.370  1.00  0.00            
ATOM   1389 1HE2 GLN    85      54.090  35.270  72.670  1.00  0.00            
ATOM   1390 2HE2 GLN    85      54.210  34.720  74.330  1.00  0.00            
ATOM   1391  C   GLN    85      57.180  30.600  75.490  1.00  0.00            
ATOM   1392  O   GLN    85      56.950  29.560  74.900  1.00  0.00            
ATOM   1393  N   SER    86      56.860  30.890  76.770  1.00  0.00            
ATOM   1394  H   SER    86      57.080  31.830  77.060  1.00  0.00            
ATOM   1395  CA  SER    86      55.940  30.170  77.600  1.00  0.00            
ATOM   1396  HA  SER    86      55.800  29.180  77.180  1.00  0.00            
ATOM   1397  CB  SER    86      56.560  30.180  79.000  1.00  0.00            
ATOM   1398  HB2 SER    86      57.410  29.500  79.060  1.00  0.00            
ATOM   1399  HB3 SER    86      57.000  31.150  79.220  1.00  0.00            
ATOM   1400  OG  SER    86      55.630  29.720  79.960  1.00  0.00            
ATOM   1401  HG  SER    86      56.060  29.230  80.650  1.00  0.00            
ATOM   1402  C   SER    86      54.590  30.940  77.530  1.00  0.00            
ATOM   1403  O   SER    86      54.540  32.020  77.070  1.00  0.00            
ATOM   1404  N   PHE    87      53.420  30.330  77.970  1.00  0.00            
ATOM   1405  H   PHE    87      53.670  29.500  78.490  1.00  0.00            
ATOM   1406  CA  PHE    87      52.100  30.910  77.930  1.00  0.00            
ATOM   1407  HA  PHE    87      51.430  30.050  78.050  1.00  0.00            
ATOM   1408  CB  PHE    87      51.960  31.950  79.040  1.00  0.00            
ATOM   1409  HB2 PHE    87      52.810  32.620  78.910  1.00  0.00            
ATOM   1410  HB3 PHE    87      51.170  32.640  78.750  1.00  0.00            
ATOM   1411  CG  PHE    87      51.650  31.550  80.490  1.00  0.00            
ATOM   1412  CD1 PHE    87      50.310  31.230  80.780  1.00  0.00            
ATOM   1413  HD1 PHE    87      49.510  31.350  80.060  1.00  0.00            
ATOM   1414  CE1 PHE    87      50.000  30.940  82.130  1.00  0.00            
ATOM   1415  HE1 PHE    87      48.980  30.650  82.320  1.00  0.00            
ATOM   1416  CZ  PHE    87      50.990  30.800  83.100  1.00  0.00            
ATOM   1417  HZ  PHE    87      50.770  30.510  84.120  1.00  0.00            
ATOM   1418  CE2 PHE    87      52.340  30.990  82.720  1.00  0.00            
ATOM   1419  HE2 PHE    87      53.120  30.970  83.470  1.00  0.00            
ATOM   1420  CD2 PHE    87      52.680  31.480  81.450  1.00  0.00            
ATOM   1421  HD2 PHE    87      53.710  31.530  81.140  1.00  0.00            
ATOM   1422  C   PHE    87      51.800  31.410  76.460  1.00  0.00            
ATOM   1423  O   PHE    87      51.230  32.470  76.380  1.00  0.00            
ATOM   1424  N   PRO    88      52.140  30.730  75.350  1.00  0.00            
ATOM   1425  CD  PRO    88      52.620  29.370  75.330  1.00  0.00            
ATOM   1426  HD2 PRO    88      51.890  28.700  75.770  1.00  0.00            
ATOM   1427  HD3 PRO    88      53.540  29.220  75.900  1.00  0.00            
ATOM   1428  CG  PRO    88      52.900  29.040  73.820  1.00  0.00            
ATOM   1429  HG2 PRO    88      52.210  28.280  73.440  1.00  0.00            
ATOM   1430  HG3 PRO    88      53.930  28.710  73.720  1.00  0.00            
ATOM   1431  CB  PRO    88      52.710  30.330  73.080  1.00  0.00            
ATOM   1432  HB2 PRO    88      52.290  30.020  72.130  1.00  0.00            
ATOM   1433  HB3 PRO    88      53.620  30.870  72.810  1.00  0.00            
ATOM   1434  CA  PRO    88      51.870  31.220  74.030  1.00  0.00            
ATOM   1435  HA  PRO    88      52.370  32.180  73.940  1.00  0.00            
ATOM   1436  C   PRO    88      50.420  31.250  73.700  1.00  0.00            
ATOM   1437  O   PRO    88      49.610  30.410  74.040  1.00  0.00            
ATOM   1438  N   PRO    89      50.000  32.200  72.840  1.00  0.00            
ATOM   1439  CD  PRO    89      50.750  33.350  72.370  1.00  0.00            
ATOM   1440  HD2 PRO    89      51.280  32.950  71.510  1.00  0.00            
ATOM   1441  HD3 PRO    89      51.460  33.710  73.120  1.00  0.00            
ATOM   1442  CG  PRO    89      49.700  34.440  71.990  1.00  0.00            
ATOM   1443  HG2 PRO    89      50.040  34.970  71.100  1.00  0.00            
ATOM   1444  HG3 PRO    89      49.390  35.140  72.770  1.00  0.00            
ATOM   1445  CB  PRO    89      48.380  33.690  71.770  1.00  0.00            
ATOM   1446  HB2 PRO    89      48.260  33.420  70.720  1.00  0.00            
ATOM   1447  HB3 PRO    89      47.510  34.240  72.120  1.00  0.00            
ATOM   1448  CA  PRO    89      48.550  32.380  72.530  1.00  0.00            
ATOM   1449  HA  PRO    89      48.180  32.370  73.550  1.00  0.00            
ATOM   1450  C   PRO    89      47.810  31.240  71.860  1.00  0.00            
ATOM   1451  O   PRO    89      46.570  31.140  71.980  1.00  0.00            
ATOM   1452  N   ALA    90      48.420  30.270  71.190  1.00  0.00            
ATOM   1453  H   ALA    90      49.430  30.210  71.170  1.00  0.00            
ATOM   1454  CA  ALA    90      47.700  29.080  70.620  1.00  0.00            
ATOM   1455  HA  ALA    90      46.920  29.480  69.980  1.00  0.00            
ATOM   1456  CB  ALA    90      48.770  28.280  69.820  1.00  0.00            
ATOM   1457  HB1 ALA    90      49.360  27.800  70.600  1.00  0.00            
ATOM   1458  HB2 ALA    90      48.340  27.550  69.140  1.00  0.00            
ATOM   1459  HB3 ALA    90      49.370  28.940  69.200  1.00  0.00            
ATOM   1460  C   ALA    90      47.050  28.260  71.680  1.00  0.00            
ATOM   1461  O   ALA    90      47.620  28.130  72.750  1.00  0.00            
ATOM   1462  N   PRO    91      45.890  27.630  71.380  1.00  0.00            
ATOM   1463  CD  PRO    91      45.090  27.920  70.210  1.00  0.00            
ATOM   1464  HD2 PRO    91      45.700  27.840  69.310  1.00  0.00            
ATOM   1465  HD3 PRO    91      44.690  28.930  70.270  1.00  0.00            
ATOM   1466  CG  PRO    91      43.990  26.840  70.230  1.00  0.00            
ATOM   1467  HG2 PRO    91      44.320  25.970  69.670  1.00  0.00            
ATOM   1468  HG3 PRO    91      43.140  27.330  69.770  1.00  0.00            
ATOM   1469  CB  PRO    91      43.740  26.460  71.670  1.00  0.00            
ATOM   1470  HB2 PRO    91      43.390  25.430  71.730  1.00  0.00            
ATOM   1471  HB3 PRO    91      42.990  27.160  72.040  1.00  0.00            
ATOM   1472  CA  PRO    91      45.190  26.630  72.200  1.00  0.00            
ATOM   1473  HA  PRO    91      45.120  26.960  73.240  1.00  0.00            
ATOM   1474  C   PRO    91      45.870  25.210  72.210  1.00  0.00            
ATOM   1475  O   PRO    91      46.040  24.650  71.100  1.00  0.00            
ATOM   1476  N   GLU    92      46.220  24.680  73.390  1.00  0.00            
ATOM   1477  H   GLU    92      46.210  25.340  74.150  1.00  0.00            
ATOM   1478  CA  GLU    92      46.790  23.360  73.550  1.00  0.00            
ATOM   1479  HA  GLU    92      47.430  23.170  72.690  1.00  0.00            
ATOM   1480  CB  GLU    92      47.750  23.270  74.810  1.00  0.00            
ATOM   1481  HB2 GLU    92      47.120  23.520  75.660  1.00  0.00            
ATOM   1482  HB3 GLU    92      48.100  22.250  74.960  1.00  0.00            
ATOM   1483  CG  GLU    92      48.970  24.190  74.710  1.00  0.00            
ATOM   1484  HG2 GLU    92      49.640  23.860  75.500  1.00  0.00            
ATOM   1485  HG3 GLU    92      49.600  23.950  73.860  1.00  0.00            
ATOM   1486  CD  GLU    92      48.780  25.700  74.890  1.00  0.00            
ATOM   1487  OE1 GLU    92      47.910  26.210  75.610  1.00  0.00            
ATOM   1488  OE2 GLU    92      49.640  26.400  74.360  1.00  0.00            
ATOM   1489  C   GLU    92      45.690  22.250  73.620  1.00  0.00            
ATOM   1490  O   GLU    92      44.570  22.360  74.140  1.00  0.00            
ATOM   1491  N   ASP    93      46.200  21.140  73.100  1.00  0.00            
ATOM   1492  H   ASP    93      47.170  21.100  72.830  1.00  0.00            
ATOM   1493  CA  ASP    93      45.590  19.820  73.100  1.00  0.00            
ATOM   1494  HA  ASP    93      44.540  19.910  72.820  1.00  0.00            
ATOM   1495  CB  ASP    93      46.210  18.880  72.070  1.00  0.00            
ATOM   1496  HB2 ASP    93      46.140  17.930  72.610  1.00  0.00            
ATOM   1497  HB3 ASP    93      45.690  18.890  71.110  1.00  0.00            
ATOM   1498  CG  ASP    93      47.720  18.850  71.840  1.00  0.00            
ATOM   1499  OD1 ASP    93      48.190  17.940  71.060  1.00  0.00            
ATOM   1500  OD2 ASP    93      48.510  19.690  72.420  1.00  0.00            
ATOM   1501  C   ASP    93      45.510  19.290  74.570  1.00  0.00            
ATOM   1502  O   ASP    93      46.400  19.600  75.390  1.00  0.00            
ATOM   1503  N   LYS    94      44.630  18.360  74.850  1.00  0.00            
ATOM   1504  H   LYS    94      43.890  18.180  74.190  1.00  0.00            
ATOM   1505  CA  LYS    94      44.480  17.830  76.280  1.00  0.00            
ATOM   1506  HA  LYS    94      44.840  18.560  77.000  1.00  0.00            
ATOM   1507  CB  LYS    94      43.080  17.520  76.550  1.00  0.00            
ATOM   1508  HB2 LYS    94      42.730  16.860  75.760  1.00  0.00            
ATOM   1509  HB3 LYS    94      43.020  16.870  77.430  1.00  0.00            
ATOM   1510  CG  LYS    94      42.240  18.720  76.620  1.00  0.00            
ATOM   1511  HG2 LYS    94      42.450  19.390  75.790  1.00  0.00            
ATOM   1512  HG3 LYS    94      41.230  18.380  76.420  1.00  0.00            
ATOM   1513  CD  LYS    94      42.270  19.540  77.910  1.00  0.00            
ATOM   1514  HD2 LYS    94      42.230  18.840  78.750  1.00  0.00            
ATOM   1515  HD3 LYS    94      43.280  19.930  78.010  1.00  0.00            
ATOM   1516  CE  LYS    94      41.190  20.650  78.130  1.00  0.00            
ATOM   1517  HE2 LYS    94      40.190  20.240  78.040  1.00  0.00            
ATOM   1518  HE3 LYS    94      41.240  21.000  79.170  1.00  0.00            
ATOM   1519  NZ  LYS    94      41.270  21.790  77.150  1.00  0.00            
ATOM   1520  HZ1 LYS    94      42.140  22.300  77.210  1.00  0.00            
ATOM   1521  HZ2 LYS    94      41.360  21.430  76.210  1.00  0.00            
ATOM   1522  HZ3 LYS    94      40.500  22.440  77.200  1.00  0.00            
ATOM   1523  C   LYS    94      45.400  16.630  76.610  1.00  0.00            
ATOM   1524  O   LYS    94      45.280  15.940  77.610  1.00  0.00            
ATOM   1525  N   LYS    95      46.310  16.430  75.640  1.00  0.00            
ATOM   1526  H   LYS    95      46.340  17.100  74.890  1.00  0.00            
ATOM   1527  CA  LYS    95      47.410  15.350  75.610  1.00  0.00            
ATOM   1528  HA  LYS    95      46.910  14.380  75.530  1.00  0.00            
ATOM   1529  CB  LYS    95      48.200  15.610  74.330  1.00  0.00            
ATOM   1530  HB2 LYS    95      47.530  15.540  73.470  1.00  0.00            
ATOM   1531  HB3 LYS    95      48.700  16.570  74.440  1.00  0.00            
ATOM   1532  CG  LYS    95      49.450  14.680  74.060  1.00  0.00            
ATOM   1533  HG2 LYS    95      50.310  14.620  74.720  1.00  0.00            
ATOM   1534  HG3 LYS    95      49.130  13.650  74.200  1.00  0.00            
ATOM   1535  CD  LYS    95      49.900  14.920  72.600  1.00  0.00            
ATOM   1536  HD2 LYS    95      50.540  14.100  72.260  1.00  0.00            
ATOM   1537  HD3 LYS    95      48.970  14.920  72.030  1.00  0.00            
ATOM   1538  CE  LYS    95      50.710  16.260  72.510  1.00  0.00            
ATOM   1539  HE2 LYS    95      50.270  16.980  73.190  1.00  0.00            
ATOM   1540  HE3 LYS    95      51.730  16.050  72.820  1.00  0.00            
ATOM   1541  NZ  LYS    95      50.720  16.770  71.120  1.00  0.00            
ATOM   1542  HZ1 LYS    95      49.810  16.930  70.710  1.00  0.00            
ATOM   1543  HZ2 LYS    95      51.180  17.670  71.110  1.00  0.00            
ATOM   1544  HZ3 LYS    95      51.360  16.260  70.520  1.00  0.00            
ATOM   1545  C   LYS    95      48.300  15.350  76.880  1.00  0.00            
ATOM   1546  O   LYS    95      48.780  16.420  77.300  1.00  0.00            
ATOM   1547  N   PRO    96      48.600  14.150  77.530  1.00  0.00            
ATOM   1548  CD  PRO    96      47.780  12.940  77.510  1.00  0.00            
ATOM   1549  HD2 PRO    96      48.010  12.330  76.630  1.00  0.00            
ATOM   1550  HD3 PRO    96      46.740  13.270  77.420  1.00  0.00            
ATOM   1551  CG  PRO    96      47.990  12.210  78.840  1.00  0.00            
ATOM   1552  HG2 PRO    96      47.950  11.120  78.810  1.00  0.00            
ATOM   1553  HG3 PRO    96      47.170  12.590  79.460  1.00  0.00            
ATOM   1554  CB  PRO    96      49.360  12.720  79.290  1.00  0.00            
ATOM   1555  HB2 PRO    96      50.020  11.950  78.890  1.00  0.00            
ATOM   1556  HB3 PRO    96      49.480  12.800  80.370  1.00  0.00            
ATOM   1557  CA  PRO    96      49.440  14.110  78.720  1.00  0.00            
ATOM   1558  HA  PRO    96      49.020  14.680  79.550  1.00  0.00            
ATOM   1559  C   PRO    96      50.840  14.730  78.610  1.00  0.00            
ATOM   1560  O   PRO    96      51.580  14.300  77.670  1.00  0.00            
ATOM   1561  N   LEU    97      51.320  15.600  79.460  1.00  0.00            
ATOM   1562  H   LEU    97      50.760  15.920  80.230  1.00  0.00            
ATOM   1563  CA  LEU    97      52.800  15.870  79.650  1.00  0.00            
ATOM   1564  HA  LEU    97      53.150  15.990  78.630  1.00  0.00            
ATOM   1565  CB  LEU    97      53.190  17.180  80.450  1.00  0.00            
ATOM   1566  HB2 LEU    97      52.990  17.130  81.520  1.00  0.00            
ATOM   1567  HB3 LEU    97      54.260  17.380  80.480  1.00  0.00            
ATOM   1568  CG  LEU    97      52.500  18.500  80.010  1.00  0.00            
ATOM   1569  HG  LEU    97      51.440  18.440  79.780  1.00  0.00            
ATOM   1570  CD1 LEU    97      52.620  19.500  81.140  1.00  0.00            
ATOM   1571 1HD1 LEU    97      53.670  19.750  81.330  1.00  0.00            
ATOM   1572 2HD1 LEU    97      52.080  20.400  80.880  1.00  0.00            
ATOM   1573 3HD1 LEU    97      52.160  19.160  82.070  1.00  0.00            
ATOM   1574  CD2 LEU    97      53.240  18.910  78.800  1.00  0.00            
ATOM   1575 1HD2 LEU    97      53.090  18.200  77.980  1.00  0.00            
ATOM   1576 2HD2 LEU    97      52.930  19.900  78.450  1.00  0.00            
ATOM   1577 3HD2 LEU    97      54.320  18.880  78.910  1.00  0.00            
ATOM   1578  C   LEU    97      53.600  14.690  80.160  1.00  0.00            
ATOM   1579  O   LEU    97      52.960  13.760  80.680  1.00  0.00            
ATOM   1580  N   THR    98      54.950  14.690  80.020  1.00  0.00            
ATOM   1581  H   THR    98      55.360  15.460  79.510  1.00  0.00            
ATOM   1582  CA  THR    98      55.850  13.760  80.670  1.00  0.00            
ATOM   1583  HA  THR    98      55.780  12.740  80.300  1.00  0.00            
ATOM   1584  CB  THR    98      57.370  14.150  80.480  1.00  0.00            
ATOM   1585  HB  THR    98      57.960  13.500  81.130  1.00  0.00            
ATOM   1586  CG2 THR    98      57.780  14.100  79.030  1.00  0.00            
ATOM   1587 1HG2 THR    98      57.220  13.370  78.430  1.00  0.00            
ATOM   1588 2HG2 THR    98      57.710  15.090  78.590  1.00  0.00            
ATOM   1589 3HG2 THR    98      58.830  13.820  78.910  1.00  0.00            
ATOM   1590  OG1 THR    98      57.600  15.420  80.870  1.00  0.00            
ATOM   1591  HG1 THR    98      57.840  15.580  81.790  1.00  0.00            
ATOM   1592  C   THR    98      55.550  13.580  82.180  1.00  0.00            
ATOM   1593  O   THR    98      54.980  14.500  82.790  1.00  0.00            
ATOM   1594  N   ARG    99      55.880  12.440  82.830  1.00  0.00            
ATOM   1595  H   ARG    99      56.260  11.650  82.310  1.00  0.00            
ATOM   1596  CA  ARG    99      55.260  12.070  84.120  1.00  0.00            
ATOM   1597  HA  ARG    99      54.200  11.910  83.910  1.00  0.00            
ATOM   1598  CB  ARG    99      55.960  10.780  84.600  1.00  0.00            
ATOM   1599  HB2 ARG    99      55.820  10.090  83.770  1.00  0.00            
ATOM   1600  HB3 ARG    99      57.020  11.010  84.750  1.00  0.00            
ATOM   1601  CG  ARG    99      55.520  10.300  86.000  1.00  0.00            
ATOM   1602  HG2 ARG    99      55.820  11.090  86.700  1.00  0.00            
ATOM   1603  HG3 ARG    99      54.450  10.090  86.000  1.00  0.00            
ATOM   1604  CD  ARG    99      56.350   9.060  86.250  1.00  0.00            
ATOM   1605  HD2 ARG    99      56.220   8.320  85.450  1.00  0.00            
ATOM   1606  HD3 ARG    99      57.390   9.370  86.300  1.00  0.00            
ATOM   1607  NE  ARG    99      55.960   8.390  87.440  1.00  0.00            
ATOM   1608  HE  ARG    99      55.100   8.680  87.890  1.00  0.00            
ATOM   1609  CZ  ARG    99      56.340   7.260  87.900  1.00  0.00            
ATOM   1610  NH1 ARG    99      57.450   6.720  87.400  1.00  0.00            
ATOM   1611 1HH1 ARG    99      57.880   7.080  86.560  1.00  0.00            
ATOM   1612 2HH1 ARG    99      57.690   5.780  87.680  1.00  0.00            
ATOM   1613  NH2 ARG    99      55.650   6.680  88.870  1.00  0.00            
ATOM   1614 1HH2 ARG    99      54.750   7.100  89.050  1.00  0.00            
ATOM   1615 2HH2 ARG    99      55.930   5.750  89.150  1.00  0.00            
ATOM   1616  C   ARG    99      55.210  13.150  85.210  1.00  0.00            
ATOM   1617  O   ARG    99      54.150  13.490  85.700  1.00  0.00            
ATOM   1618  N   LEU   100      56.380  13.660  85.560  1.00  0.00            
ATOM   1619  H   LEU   100      57.200  13.310  85.080  1.00  0.00            
ATOM   1620  CA  LEU   100      56.570  14.620  86.600  1.00  0.00            
ATOM   1621  HA  LEU   100      55.980  14.260  87.440  1.00  0.00            
ATOM   1622  CB  LEU   100      58.090  14.650  87.000  1.00  0.00            
ATOM   1623  HB2 LEU   100      58.200  13.600  87.250  1.00  0.00            
ATOM   1624  HB3 LEU   100      58.730  14.990  86.180  1.00  0.00            
ATOM   1625  CG  LEU   100      58.520  15.600  88.130  1.00  0.00            
ATOM   1626  HG  LEU   100      58.530  16.640  87.800  1.00  0.00            
ATOM   1627  CD1 LEU   100      57.530  15.400  89.300  1.00  0.00            
ATOM   1628 1HD1 LEU   100      57.970  15.910  90.160  1.00  0.00            
ATOM   1629 2HD1 LEU   100      56.540  15.830  89.140  1.00  0.00            
ATOM   1630 3HD1 LEU   100      57.430  14.350  89.580  1.00  0.00            
ATOM   1631  CD2 LEU   100      59.920  15.180  88.430  1.00  0.00            
ATOM   1632 1HD2 LEU   100      60.670  15.510  87.710  1.00  0.00            
ATOM   1633 2HD2 LEU   100      60.250  15.710  89.330  1.00  0.00            
ATOM   1634 3HD2 LEU   100      60.060  14.100  88.490  1.00  0.00            
ATOM   1635  C   LEU   100      56.010  16.010  86.210  1.00  0.00            
ATOM   1636  O   LEU   100      55.430  16.740  87.030  1.00  0.00            
ATOM   1637  N   GLN   101      56.160  16.410  84.960  1.00  0.00            
ATOM   1638  H   GLN   101      56.630  15.810  84.300  1.00  0.00            
ATOM   1639  CA  GLN   101      55.630  17.670  84.410  1.00  0.00            
ATOM   1640  HA  GLN   101      56.030  18.450  85.070  1.00  0.00            
ATOM   1641  CB  GLN   101      56.140  17.980  82.950  1.00  0.00            
ATOM   1642  HB2 GLN   101      56.050  17.080  82.330  1.00  0.00            
ATOM   1643  HB3 GLN   101      55.620  18.860  82.580  1.00  0.00            
ATOM   1644  CG  GLN   101      57.580  18.330  82.880  1.00  0.00            
ATOM   1645  HG2 GLN   101      58.170  17.610  83.440  1.00  0.00            
ATOM   1646  HG3 GLN   101      57.860  18.440  81.830  1.00  0.00            
ATOM   1647  CD  GLN   101      57.780  19.720  83.410  1.00  0.00            
ATOM   1648  OE1 GLN   101      58.220  19.950  84.510  1.00  0.00            
ATOM   1649  NE2 GLN   101      57.580  20.710  82.580  1.00  0.00            
ATOM   1650 1HE2 GLN   101      58.190  21.460  82.880  1.00  0.00            
ATOM   1651 2HE2 GLN   101      57.230  20.620  81.640  1.00  0.00            
ATOM   1652  C   GLN   101      54.140  17.680  84.310  1.00  0.00            
ATOM   1653  O   GLN   101      53.520  18.660  84.740  1.00  0.00            
ATOM   1654  N   GLU   102      53.510  16.550  83.990  1.00  0.00            
ATOM   1655  H   GLU   102      54.040  15.810  83.550  1.00  0.00            
ATOM   1656  CA  GLU   102      52.100  16.390  84.120  1.00  0.00            
ATOM   1657  HA  GLU   102      51.570  17.070  83.450  1.00  0.00            
ATOM   1658  CB  GLU   102      51.760  15.030  83.520  1.00  0.00            
ATOM   1659  HB2 GLU   102      51.960  15.040  82.450  1.00  0.00            
ATOM   1660  HB3 GLU   102      52.280  14.250  84.080  1.00  0.00            
ATOM   1661  CG  GLU   102      50.310  14.450  83.490  1.00  0.00            
ATOM   1662  HG2 GLU   102      50.440  13.500  82.980  1.00  0.00            
ATOM   1663  HG3 GLU   102      50.030  14.240  84.520  1.00  0.00            
ATOM   1664  CD  GLU   102      49.250  15.430  82.910  1.00  0.00            
ATOM   1665  OE1 GLU   102      48.080  15.260  83.250  1.00  0.00            
ATOM   1666  OE2 GLU   102      49.480  16.310  82.030  1.00  0.00            
ATOM   1667  C   GLU   102      51.610  16.490  85.540  1.00  0.00            
ATOM   1668  O   GLU   102      50.590  17.140  85.810  1.00  0.00            
ATOM   1669  N   ARG   103      52.250  15.810  86.510  1.00  0.00            
ATOM   1670  H   ARG   103      52.730  14.980  86.180  1.00  0.00            
ATOM   1671  CA  ARG   103      52.130  16.030  87.990  1.00  0.00            
ATOM   1672  HA  ARG   103      51.130  15.760  88.330  1.00  0.00            
ATOM   1673  CB  ARG   103      53.150  15.130  88.730  1.00  0.00            
ATOM   1674  HB2 ARG   103      54.140  15.230  88.300  1.00  0.00            
ATOM   1675  HB3 ARG   103      53.120  15.530  89.740  1.00  0.00            
ATOM   1676  CG  ARG   103      52.720  13.630  88.710  1.00  0.00            
ATOM   1677  HG2 ARG   103      51.880  13.400  89.360  1.00  0.00            
ATOM   1678  HG3 ARG   103      52.440  13.520  87.660  1.00  0.00            
ATOM   1679  CD  ARG   103      53.900  12.740  88.990  1.00  0.00            
ATOM   1680  HD2 ARG   103      54.480  12.530  88.100  1.00  0.00            
ATOM   1681  HD3 ARG   103      54.600  13.260  89.640  1.00  0.00            
ATOM   1682  NE  ARG   103      53.490  11.440  89.550  1.00  0.00            
ATOM   1683  HE  ARG   103      52.920  10.860  88.960  1.00  0.00            
ATOM   1684  CZ  ARG   103      53.950  10.750  90.580  1.00  0.00            
ATOM   1685  NH1 ARG   103      54.410  11.400  91.540  1.00  0.00            
ATOM   1686 1HH1 ARG   103      54.160  12.380  91.640  1.00  0.00            
ATOM   1687 2HH1 ARG   103      54.720  10.920  92.370  1.00  0.00            
ATOM   1688  NH2 ARG   103      53.960   9.470  90.670  1.00  0.00            
ATOM   1689 1HH2 ARG   103      53.580   8.920  89.910  1.00  0.00            
ATOM   1690 2HH2 ARG   103      54.360   9.090  91.520  1.00  0.00            
ATOM   1691  C   ARG   103      52.300  17.430  88.510  1.00  0.00            
ATOM   1692  O   ARG   103      51.470  17.840  89.320  1.00  0.00            
ATOM   1693  N   LEU   104      53.240  18.140  87.940  1.00  0.00            
ATOM   1694  H   LEU   104      53.890  17.580  87.410  1.00  0.00            
ATOM   1695  CA  LEU   104      53.640  19.520  88.290  1.00  0.00            
ATOM   1696  HA  LEU   104      53.690  19.580  89.370  1.00  0.00            
ATOM   1697  CB  LEU   104      55.180  19.780  87.980  1.00  0.00            
ATOM   1698  HB2 LEU   104      55.770  19.050  88.540  1.00  0.00            
ATOM   1699  HB3 LEU   104      55.310  19.590  86.920  1.00  0.00            
ATOM   1700  CG  LEU   104      55.760  21.140  88.270  1.00  0.00            
ATOM   1701  HG  LEU   104      55.150  21.930  87.820  1.00  0.00            
ATOM   1702  CD1 LEU   104      55.660  21.520  89.770  1.00  0.00            
ATOM   1703 1HD1 LEU   104      56.400  20.960  90.340  1.00  0.00            
ATOM   1704 2HD1 LEU   104      55.700  22.600  89.910  1.00  0.00            
ATOM   1705 3HD1 LEU   104      54.740  21.210  90.280  1.00  0.00            
ATOM   1706  CD2 LEU   104      57.200  21.150  87.780  1.00  0.00            
ATOM   1707 1HD2 LEU   104      57.790  20.370  88.260  1.00  0.00            
ATOM   1708 2HD2 LEU   104      57.270  20.960  86.710  1.00  0.00            
ATOM   1709 3HD2 LEU   104      57.710  22.080  88.010  1.00  0.00            
ATOM   1710  C   LEU   104      52.690  20.570  87.710  1.00  0.00            
ATOM   1711  O   LEU   104      52.390  21.640  88.340  1.00  0.00            
ATOM   1712  N   ILE   105      52.110  20.410  86.510  1.00  0.00            
ATOM   1713  H   ILE   105      52.350  19.660  85.880  1.00  0.00            
ATOM   1714  CA  ILE   105      51.100  21.330  85.980  1.00  0.00            
ATOM   1715  HA  ILE   105      51.430  22.330  86.270  1.00  0.00            
ATOM   1716  CB  ILE   105      51.150  21.150  84.450  1.00  0.00            
ATOM   1717  HB  ILE   105      51.100  20.100  84.190  1.00  0.00            
ATOM   1718  CG2 ILE   105      49.900  21.490  83.740  1.00  0.00            
ATOM   1719 1HG2 ILE   105      49.520  22.480  84.000  1.00  0.00            
ATOM   1720 2HG2 ILE   105      50.100  21.410  82.670  1.00  0.00            
ATOM   1721 3HG2 ILE   105      49.150  20.720  83.930  1.00  0.00            
ATOM   1722  CG1 ILE   105      52.310  21.960  83.860  1.00  0.00            
ATOM   1723 2HG1 ILE   105      53.220  21.410  84.100  1.00  0.00            
ATOM   1724 3HG1 ILE   105      52.160  21.750  82.810  1.00  0.00            
ATOM   1725  CD1 ILE   105      52.380  23.450  84.090  1.00  0.00            
ATOM   1726 1HD1 ILE   105      51.540  24.000  83.650  1.00  0.00            
ATOM   1727 2HD1 ILE   105      52.360  23.620  85.170  1.00  0.00            
ATOM   1728 3HD1 ILE   105      53.340  23.800  83.720  1.00  0.00            
ATOM   1729  C   ILE   105      49.720  20.990  86.590  1.00  0.00            
ATOM   1730  O   ILE   105      48.970  21.940  86.800  1.00  0.00            
ATOM   1731  N   LYS   106      49.450  19.800  87.100  1.00  0.00            
ATOM   1732  H   LYS   106      49.880  18.970  86.730  1.00  0.00            
ATOM   1733  CA  LYS   106      48.360  19.570  88.060  1.00  0.00            
ATOM   1734  HA  LYS   106      47.470  20.110  87.730  1.00  0.00            
ATOM   1735  CB  LYS   106      47.910  18.100  88.140  1.00  0.00            
ATOM   1736  HB2 LYS   106      48.780  17.440  88.190  1.00  0.00            
ATOM   1737  HB3 LYS   106      47.560  17.950  89.170  1.00  0.00            
ATOM   1738  CG  LYS   106      46.900  17.620  87.090  1.00  0.00            
ATOM   1739  HG2 LYS   106      46.800  16.540  87.080  1.00  0.00            
ATOM   1740  HG3 LYS   106      45.940  18.000  87.430  1.00  0.00            
ATOM   1741  CD  LYS   106      47.270  18.050  85.650  1.00  0.00            
ATOM   1742  HD2 LYS   106      47.500  19.120  85.660  1.00  0.00            
ATOM   1743  HD3 LYS   106      48.210  17.530  85.500  1.00  0.00            
ATOM   1744  CE  LYS   106      46.270  17.660  84.610  1.00  0.00            
ATOM   1745  HE2 LYS   106      46.110  16.620  84.890  1.00  0.00            
ATOM   1746  HE3 LYS   106      45.320  18.160  84.750  1.00  0.00            
ATOM   1747  NZ  LYS   106      46.750  17.630  83.220  1.00  0.00            
ATOM   1748  HZ1 LYS   106      47.090  18.510  82.840  1.00  0.00            
ATOM   1749  HZ2 LYS   106      47.530  17.000  83.110  1.00  0.00            
ATOM   1750  HZ3 LYS   106      46.110  17.290  82.520  1.00  0.00            
ATOM   1751  C   LYS   106      48.620  20.180  89.470  1.00  0.00            
ATOM   1752  O   LYS   106      47.660  20.750  89.950  1.00  0.00            
ATOM   1753  N   LYS   107      49.760  20.030  90.050  1.00  0.00            
ATOM   1754  H   LYS   107      50.540  19.530  89.640  1.00  0.00            
ATOM   1755  CA  LYS   107      50.120  20.770  91.280  1.00  0.00            
ATOM   1756  HA  LYS   107      49.450  20.330  92.020  1.00  0.00            
ATOM   1757  CB  LYS   107      51.590  20.500  91.820  1.00  0.00            
ATOM   1758  HB2 LYS   107      51.730  19.420  91.800  1.00  0.00            
ATOM   1759  HB3 LYS   107      52.390  20.790  91.140  1.00  0.00            
ATOM   1760  CG  LYS   107      51.930  21.060  93.280  1.00  0.00            
ATOM   1761  HG2 LYS   107      53.010  20.880  93.350  1.00  0.00            
ATOM   1762  HG3 LYS   107      51.680  22.120  93.300  1.00  0.00            
ATOM   1763  CD  LYS   107      51.190  20.340  94.400  1.00  0.00            
ATOM   1764  HD2 LYS   107      50.110  20.210  94.290  1.00  0.00            
ATOM   1765  HD3 LYS   107      51.550  19.310  94.420  1.00  0.00            
ATOM   1766  CE  LYS   107      51.270  21.110  95.720  1.00  0.00            
ATOM   1767  HE2 LYS   107      52.310  21.350  95.920  1.00  0.00            
ATOM   1768  HE3 LYS   107      50.710  22.040  95.620  1.00  0.00            
ATOM   1769  NZ  LYS   107      50.680  20.320  96.890  1.00  0.00            
ATOM   1770  HZ1 LYS   107      51.000  19.400  97.150  1.00  0.00            
ATOM   1771  HZ2 LYS   107      50.820  20.970  97.660  1.00  0.00            
ATOM   1772  HZ3 LYS   107      49.710  20.280  96.620  1.00  0.00            
ATOM   1773  C   LYS   107      49.900  22.270  91.240  1.00  0.00            
ATOM   1774  O   LYS   107      48.950  22.720  91.910  1.00  0.00            
ATOM   1775  N   LEU   108      50.550  23.050  90.370  1.00  0.00            
ATOM   1776  H   LEU   108      51.270  22.650  89.790  1.00  0.00            
ATOM   1777  CA  LEU   108      50.280  24.480  90.410  1.00  0.00            
ATOM   1778  HA  LEU   108      50.160  24.900  91.410  1.00  0.00            
ATOM   1779  CB  LEU   108      51.510  25.160  89.740  1.00  0.00            
ATOM   1780  HB2 LEU   108      51.590  24.690  88.760  1.00  0.00            
ATOM   1781  HB3 LEU   108      51.310  26.210  89.570  1.00  0.00            
ATOM   1782  CG  LEU   108      52.770  24.840  90.520  1.00  0.00            
ATOM   1783  HG  LEU   108      52.910  23.760  90.490  1.00  0.00            
ATOM   1784  CD1 LEU   108      54.020  25.390  89.730  1.00  0.00            
ATOM   1785 1HD1 LEU   108      53.860  25.170  88.680  1.00  0.00            
ATOM   1786 2HD1 LEU   108      54.080  26.450  89.950  1.00  0.00            
ATOM   1787 3HD1 LEU   108      54.880  24.810  90.080  1.00  0.00            
ATOM   1788  CD2 LEU   108      52.760  25.170  92.050  1.00  0.00            
ATOM   1789 1HD2 LEU   108      51.940  24.710  92.590  1.00  0.00            
ATOM   1790 2HD2 LEU   108      53.740  24.950  92.480  1.00  0.00            
ATOM   1791 3HD2 LEU   108      52.520  26.220  92.190  1.00  0.00            
ATOM   1792  C   LEU   108      48.950  24.850  89.660  1.00  0.00            
ATOM   1793  O   LEU   108      48.390  25.950  89.880  1.00  0.00            
ATOM   1794  N   GLY   109      48.340  23.930  88.890  1.00  0.00            
ATOM   1795  H   GLY   109      48.860  23.110  88.620  1.00  0.00            
ATOM   1796  CA  GLY   109      47.160  24.290  88.040  1.00  0.00            
ATOM   1797  HA2 GLY   109      46.770  23.450  87.470  1.00  0.00            
ATOM   1798  HA3 GLY   109      46.330  24.550  88.700  1.00  0.00            
ATOM   1799  C   GLY   109      47.440  25.360  86.940  1.00  0.00            
ATOM   1800  O   GLY   109      48.590  25.670  86.570  1.00  0.00            
ATOM   1801  N   GLU   110      46.360  26.020  86.520  1.00  0.00            
ATOM   1802  H   GLU   110      45.440  25.700  86.790  1.00  0.00            
ATOM   1803  CA  GLU   110      46.250  27.110  85.490  1.00  0.00            
ATOM   1804  HA  GLU   110      46.570  26.620  84.570  1.00  0.00            
ATOM   1805  CB  GLU   110      44.700  27.430  85.440  1.00  0.00            
ATOM   1806  HB2 GLU   110      44.570  28.060  84.560  1.00  0.00            
ATOM   1807  HB3 GLU   110      44.180  26.490  85.280  1.00  0.00            
ATOM   1808  CG  GLU   110      44.090  28.260  86.520  1.00  0.00            
ATOM   1809  HG2 GLU   110      43.850  27.620  87.370  1.00  0.00            
ATOM   1810  HG3 GLU   110      44.810  28.990  86.900  1.00  0.00            
ATOM   1811  CD  GLU   110      42.860  29.030  86.050  1.00  0.00            
ATOM   1812  OE1 GLU   110      42.440  30.040  86.660  1.00  0.00            
ATOM   1813  OE2 GLU   110      42.190  28.460  85.130  1.00  0.00            
ATOM   1814  C   GLU   110      47.220  28.310  85.680  1.00  0.00            
ATOM   1815  O   GLU   110      47.440  29.090  84.710  1.00  0.00            
ATOM   1816  N   HIE   111      47.740  28.620  86.880  1.00  0.00            
ATOM   1817  H   HIE   111      47.590  27.950  87.610  1.00  0.00            
ATOM   1818  CA  HIE   111      48.680  29.820  87.130  1.00  0.00            
ATOM   1819  HA  HIE   111      48.350  30.700  86.570  1.00  0.00            
ATOM   1820  CB  HIE   111      48.730  30.280  88.610  1.00  0.00            
ATOM   1821  HB2 HIE   111      48.860  29.420  89.270  1.00  0.00            
ATOM   1822  HB3 HIE   111      49.670  30.840  88.710  1.00  0.00            
ATOM   1823  CG  HIE   111      47.570  31.070  89.140  1.00  0.00            
ATOM   1824  ND1 HIE   111      47.550  32.000  90.170  1.00  0.00            
ATOM   1825  CE1 HIE   111      46.300  32.510  90.250  1.00  0.00            
ATOM   1826  HE1 HIE   111      45.910  33.310  90.860  1.00  0.00            
ATOM   1827  NE2 HIE   111      45.530  31.930  89.310  1.00  0.00            
ATOM   1828  HE2 HIE   111      44.580  32.110  89.010  1.00  0.00            
ATOM   1829  CD2 HIE   111      46.280  31.060  88.580  1.00  0.00            
ATOM   1830  HD2 HIE   111      45.980  30.540  87.680  1.00  0.00            
ATOM   1831  C   HIE   111      50.080  29.560  86.650  1.00  0.00            
ATOM   1832  O   HIE   111      50.900  30.470  86.560  1.00  0.00            
ATOM   1833  N   ALA   112      50.370  28.350  86.180  1.00  0.00            
ATOM   1834  H   ALA   112      49.720  27.580  86.210  1.00  0.00            
ATOM   1835  CA  ALA   112      51.630  28.000  85.620  1.00  0.00            
ATOM   1836  HA  ALA   112      52.220  28.920  85.600  1.00  0.00            
ATOM   1837  CB  ALA   112      52.390  26.870  86.440  1.00  0.00            
ATOM   1838  HB1 ALA   112      51.660  26.090  86.680  1.00  0.00            
ATOM   1839  HB2 ALA   112      53.220  26.420  85.900  1.00  0.00            
ATOM   1840  HB3 ALA   112      52.670  27.240  87.420  1.00  0.00            
ATOM   1841  C   ALA   112      51.580  27.500  84.090  1.00  0.00            
ATOM   1842  O   ALA   112      50.530  27.050  83.600  1.00  0.00            
ATOM   1843  N   TYR   113      52.770  27.390  83.470  1.00  0.00            
ATOM   1844  H   TYR   113      53.600  27.720  83.930  1.00  0.00            
ATOM   1845  CA  TYR   113      52.860  26.770  82.100  1.00  0.00            
ATOM   1846  HA  TYR   113      52.070  26.020  82.090  1.00  0.00            
ATOM   1847  CB  TYR   113      52.720  27.900  81.060  1.00  0.00            
ATOM   1848  HB2 TYR   113      51.820  28.450  81.370  1.00  0.00            
ATOM   1849  HB3 TYR   113      53.610  28.530  81.070  1.00  0.00            
ATOM   1850  CG  TYR   113      52.490  27.450  79.610  1.00  0.00            
ATOM   1851  CD1 TYR   113      53.630  27.140  78.850  1.00  0.00            
ATOM   1852  HD1 TYR   113      54.600  27.290  79.300  1.00  0.00            
ATOM   1853  CE1 TYR   113      53.410  26.650  77.510  1.00  0.00            
ATOM   1854  HE1 TYR   113      54.230  26.330  76.880  1.00  0.00            
ATOM   1855  CZ  TYR   113      52.100  26.430  77.010  1.00  0.00            
ATOM   1856  OH  TYR   113      51.950  25.920  75.800  1.00  0.00            
ATOM   1857  HH  TYR   113      51.040  26.040  75.520  1.00  0.00            
ATOM   1858  CE2 TYR   113      50.960  26.820  77.760  1.00  0.00            
ATOM   1859  HE2 TYR   113      49.960  26.790  77.350  1.00  0.00            
ATOM   1860  CD2 TYR   113      51.160  27.220  79.120  1.00  0.00            
ATOM   1861  HD2 TYR   113      50.330  27.540  79.740  1.00  0.00            
ATOM   1862  C   TYR   113      54.270  26.080  81.960  1.00  0.00            
ATOM   1863  O   TYR   113      55.220  26.660  82.490  1.00  0.00            
ATOM   1864  N   PRO   114      54.290  24.900  81.260  1.00  0.00            
ATOM   1865  CD  PRO   114      53.170  24.160  80.650  1.00  0.00            
ATOM   1866  HD2 PRO   114      52.620  24.720  79.900  1.00  0.00            
ATOM   1867  HD3 PRO   114      52.470  23.860  81.430  1.00  0.00            
ATOM   1868  CG  PRO   114      53.800  22.880  80.120  1.00  0.00            
ATOM   1869  HG2 PRO   114      53.840  22.970  79.040  1.00  0.00            
ATOM   1870  HG3 PRO   114      53.210  21.980  80.290  1.00  0.00            
ATOM   1871  CB  PRO   114      55.130  22.720  80.840  1.00  0.00            
ATOM   1872  HB2 PRO   114      55.850  22.090  80.330  1.00  0.00            
ATOM   1873  HB3 PRO   114      54.910  22.110  81.710  1.00  0.00            
ATOM   1874  CA  PRO   114      55.520  24.110  81.200  1.00  0.00            
ATOM   1875  HA  PRO   114      56.000  24.150  82.180  1.00  0.00            
ATOM   1876  C   PRO   114      56.510  24.500  80.130  1.00  0.00            
ATOM   1877  O   PRO   114      56.250  25.270  79.230  1.00  0.00            
ATOM   1878  N   PHE   115      57.740  24.000  80.230  1.00  0.00            
ATOM   1879  H   PHE   115      57.970  23.350  80.980  1.00  0.00            
ATOM   1880  CA  PHE   115      58.710  23.970  79.160  1.00  0.00            
ATOM   1881  HA  PHE   115      58.210  24.080  78.200  1.00  0.00            
ATOM   1882  CB  PHE   115      59.700  25.170  79.240  1.00  0.00            
ATOM   1883  HB2 PHE   115      60.420  25.090  78.430  1.00  0.00            
ATOM   1884  HB3 PHE   115      59.000  25.940  78.930  1.00  0.00            
ATOM   1885  CG  PHE   115      60.410  25.510  80.580  1.00  0.00            
ATOM   1886  CD1 PHE   115      61.510  24.670  80.970  1.00  0.00            
ATOM   1887  HD1 PHE   115      61.750  23.750  80.470  1.00  0.00            
ATOM   1888  CE1 PHE   115      62.180  25.010  82.160  1.00  0.00            
ATOM   1889  HE1 PHE   115      63.000  24.420  82.540  1.00  0.00            
ATOM   1890  CZ  PHE   115      61.780  26.070  83.020  1.00  0.00            
ATOM   1891  HZ  PHE   115      62.290  26.120  83.960  1.00  0.00            
ATOM   1892  CE2 PHE   115      60.540  26.670  82.710  1.00  0.00            
ATOM   1893  HE2 PHE   115      60.160  27.300  83.490  1.00  0.00            
ATOM   1894  CD2 PHE   115      59.960  26.500  81.470  1.00  0.00            
ATOM   1895  HD2 PHE   115      58.990  26.970  81.350  1.00  0.00            
ATOM   1896  C   PHE   115      59.470  22.650  79.210  1.00  0.00            
ATOM   1897  O   PHE   115      59.250  21.800  80.070  1.00  0.00            
ATOM   1898  N   THR   116      60.380  22.460  78.280  1.00  0.00            
ATOM   1899  H   THR   116      60.420  23.190  77.580  1.00  0.00            
ATOM   1900  CA  THR   116      61.490  21.460  78.210  1.00  0.00            
ATOM   1901  HA  THR   116      61.810  21.230  79.230  1.00  0.00            
ATOM   1902  CB  THR   116      60.930  20.070  77.640  1.00  0.00            
ATOM   1903  HB  THR   116      60.070  19.760  78.240  1.00  0.00            
ATOM   1904  CG2 THR   116      60.530  19.840  76.160  1.00  0.00            
ATOM   1905 1HG2 THR   116      59.530  20.240  76.020  1.00  0.00            
ATOM   1906 2HG2 THR   116      61.280  20.200  75.450  1.00  0.00            
ATOM   1907 3HG2 THR   116      60.490  18.750  76.160  1.00  0.00            
ATOM   1908  OG1 THR   116      61.880  19.080  77.950  1.00  0.00            
ATOM   1909  HG1 THR   116      61.580  18.640  78.750  1.00  0.00            
ATOM   1910  C   THR   116      62.630  21.910  77.340  1.00  0.00            
ATOM   1911  O   THR   116      62.440  22.760  76.470  1.00  0.00            
ATOM   1912  N   PHE   117      63.810  21.300  77.590  1.00  0.00            
ATOM   1913  H   PHE   117      63.940  20.710  78.390  1.00  0.00            
ATOM   1914  CA  PHE   117      65.050  21.640  76.760  1.00  0.00            
ATOM   1915  HA  PHE   117      64.730  22.100  75.820  1.00  0.00            
ATOM   1916  CB  PHE   117      65.970  22.630  77.420  1.00  0.00            
ATOM   1917  HB2 PHE   117      66.080  22.140  78.390  1.00  0.00            
ATOM   1918  HB3 PHE   117      66.830  22.600  76.760  1.00  0.00            
ATOM   1919  CG  PHE   117      65.540  24.080  77.640  1.00  0.00            
ATOM   1920  CD1 PHE   117      64.730  24.410  78.770  1.00  0.00            
ATOM   1921  HD1 PHE   117      64.340  23.670  79.440  1.00  0.00            
ATOM   1922  CE1 PHE   117      64.330  25.690  79.010  1.00  0.00            
ATOM   1923  HE1 PHE   117      63.740  25.980  79.860  1.00  0.00            
ATOM   1924  CZ  PHE   117      64.710  26.660  78.030  1.00  0.00            
ATOM   1925  HZ  PHE   117      64.480  27.700  78.220  1.00  0.00            
ATOM   1926  CE2 PHE   117      65.540  26.370  76.910  1.00  0.00            
ATOM   1927  HE2 PHE   117      65.910  27.150  76.260  1.00  0.00            
ATOM   1928  CD2 PHE   117      65.970  25.040  76.720  1.00  0.00            
ATOM   1929  HD2 PHE   117      66.720  24.700  76.010  1.00  0.00            
ATOM   1930  C   PHE   117      65.840  20.260  76.530  1.00  0.00            
ATOM   1931  O   PHE   117      66.000  19.380  77.410  1.00  0.00            
ATOM   1932  N   GLU   118      66.360  20.120  75.300  1.00  0.00            
ATOM   1933  H   GLU   118      66.210  20.920  74.700  1.00  0.00            
ATOM   1934  CA  GLU   118      67.400  19.190  74.900  1.00  0.00            
ATOM   1935  HA  GLU   118      67.550  18.710  75.870  1.00  0.00            
ATOM   1936  CB  GLU   118      66.930  18.220  73.800  1.00  0.00            
ATOM   1937  HB2 GLU   118      65.850  18.150  73.750  1.00  0.00            
ATOM   1938  HB3 GLU   118      67.220  18.560  72.800  1.00  0.00            
ATOM   1939  CG  GLU   118      67.380  16.770  74.070  1.00  0.00            
ATOM   1940  HG2 GLU   118      68.410  16.800  74.420  1.00  0.00            
ATOM   1941  HG3 GLU   118      66.880  16.470  74.990  1.00  0.00            
ATOM   1942  CD  GLU   118      67.230  15.850  72.880  1.00  0.00            
ATOM   1943  OE1 GLU   118      66.660  14.740  73.060  1.00  0.00            
ATOM   1944  OE2 GLU   118      67.780  16.200  71.790  1.00  0.00            
ATOM   1945  C   GLU   118      68.790  19.890  74.630  1.00  0.00            
ATOM   1946  O   GLU   118      68.890  20.910  73.940  1.00  0.00            
ATOM   1947  N   ILE   119      69.800  19.270  75.140  1.00  0.00            
ATOM   1948  H   ILE   119      69.610  18.470  75.730  1.00  0.00            
ATOM   1949  CA  ILE   119      71.160  19.770  75.130  1.00  0.00            
ATOM   1950  HA  ILE   119      71.180  20.830  74.900  1.00  0.00            
ATOM   1951  CB  ILE   119      71.780  19.630  76.520  1.00  0.00            
ATOM   1952  HB  ILE   119      71.610  18.620  76.890  1.00  0.00            
ATOM   1953  CG2 ILE   119      73.250  20.030  76.510  1.00  0.00            
ATOM   1954 1HG2 ILE   119      73.310  21.100  76.320  1.00  0.00            
ATOM   1955 2HG2 ILE   119      73.730  19.770  77.460  1.00  0.00            
ATOM   1956 3HG2 ILE   119      73.840  19.570  75.720  1.00  0.00            
ATOM   1957  CG1 ILE   119      71.090  20.400  77.620  1.00  0.00            
ATOM   1958 2HG1 ILE   119      71.200  21.460  77.370  1.00  0.00            
ATOM   1959 3HG1 ILE   119      70.010  20.250  77.550  1.00  0.00            
ATOM   1960  CD1 ILE   119      71.540  20.040  79.020  1.00  0.00            
ATOM   1961 1HD1 ILE   119      70.930  20.620  79.710  1.00  0.00            
ATOM   1962 2HD1 ILE   119      71.370  18.970  79.180  1.00  0.00            
ATOM   1963 3HD1 ILE   119      72.600  20.190  79.260  1.00  0.00            
ATOM   1964  C   ILE   119      71.970  19.020  74.000  1.00  0.00            
ATOM   1965  O   ILE   119      71.740  17.840  73.840  1.00  0.00            
ATOM   1966  N   PRO   120      72.910  19.590  73.240  1.00  0.00            
ATOM   1967  CD  PRO   120      73.210  20.980  73.240  1.00  0.00            
ATOM   1968  HD2 PRO   120      73.440  21.340  74.250  1.00  0.00            
ATOM   1969  HD3 PRO   120      72.390  21.540  72.800  1.00  0.00            
ATOM   1970  CG  PRO   120      74.470  21.080  72.380  1.00  0.00            
ATOM   1971  HG2 PRO   120      75.350  20.840  72.980  1.00  0.00            
ATOM   1972  HG3 PRO   120      74.630  22.070  71.950  1.00  0.00            
ATOM   1973  CB  PRO   120      74.180  19.890  71.280  1.00  0.00            
ATOM   1974  HB2 PRO   120      75.110  19.580  70.820  1.00  0.00            
ATOM   1975  HB3 PRO   120      73.300  20.200  70.710  1.00  0.00            
ATOM   1976  CA  PRO   120      73.610  18.810  72.210  1.00  0.00            
ATOM   1977  HA  PRO   120      72.940  18.210  71.600  1.00  0.00            
ATOM   1978  C   PRO   120      74.720  17.870  72.820  1.00  0.00            
ATOM   1979  O   PRO   120      75.080  18.060  74.000  1.00  0.00            
ATOM   1980  N   PRO   121      75.330  16.950  72.100  1.00  0.00            
ATOM   1981  CD  PRO   121      75.050  16.530  70.770  1.00  0.00            
ATOM   1982  HD2 PRO   121      74.750  17.360  70.120  1.00  0.00            
ATOM   1983  HD3 PRO   121      74.200  15.850  70.790  1.00  0.00            
ATOM   1984  CG  PRO   121      76.240  15.800  70.120  1.00  0.00            
ATOM   1985  HG2 PRO   121      77.000  16.490  69.760  1.00  0.00            
ATOM   1986  HG3 PRO   121      75.980  14.950  69.490  1.00  0.00            
ATOM   1987  CB  PRO   121      76.800  15.170  71.420  1.00  0.00            
ATOM   1988  HB2 PRO   121      77.850  14.930  71.320  1.00  0.00            
ATOM   1989  HB3 PRO   121      76.260  14.290  71.780  1.00  0.00            
ATOM   1990  CA  PRO   121      76.540  16.180  72.530  1.00  0.00            
ATOM   1991  HA  PRO   121      76.260  15.640  73.430  1.00  0.00            
ATOM   1992  C   PRO   121      77.790  17.110  72.610  1.00  0.00            
ATOM   1993  O   PRO   121      77.860  18.260  72.190  1.00  0.00            
ATOM   1994  N   ASN   122      78.920  16.490  73.050  1.00  0.00            
ATOM   1995  H   ASN   122      78.840  15.550  73.430  1.00  0.00            
ATOM   1996  CA  ASN   122      80.360  17.080  73.230  1.00  0.00            
ATOM   1997  HA  ASN   122      80.980  16.340  73.730  1.00  0.00            
ATOM   1998  CB  ASN   122      80.900  17.300  71.800  1.00  0.00            
ATOM   1999  HB2 ASN   122      80.350  18.120  71.340  1.00  0.00            
ATOM   2000  HB3 ASN   122      81.960  17.540  71.800  1.00  0.00            
ATOM   2001  CG  ASN   122      80.680  16.070  70.880  1.00  0.00            
ATOM   2002  OD1 ASN   122      81.000  14.980  71.300  1.00  0.00            
ATOM   2003  ND2 ASN   122      80.140  16.190  69.730  1.00  0.00            
ATOM   2004 1HD2 ASN   122      80.030  15.340  69.200  1.00  0.00            
ATOM   2005 2HD2 ASN   122      79.870  17.090  69.360  1.00  0.00            
ATOM   2006  C   ASN   122      80.540  18.390  74.070  1.00  0.00            
ATOM   2007  O   ASN   122      81.640  18.840  74.000  1.00  0.00            
ATOM   2008  N   LEU   123      79.570  19.020  74.660  1.00  0.00            
ATOM   2009  H   LEU   123      78.620  18.800  74.390  1.00  0.00            
ATOM   2010  CA  LEU   123      79.800  20.120  75.660  1.00  0.00            
ATOM   2011  HA  LEU   123      80.400  20.900  75.190  1.00  0.00            
ATOM   2012  CB  LEU   123      78.560  20.880  76.030  1.00  0.00            
ATOM   2013  HB2 LEU   123      77.950  20.330  76.740  1.00  0.00            
ATOM   2014  HB3 LEU   123      78.790  21.780  76.600  1.00  0.00            
ATOM   2015  CG  LEU   123      77.610  21.310  74.870  1.00  0.00            
ATOM   2016  HG  LEU   123      77.350  20.360  74.390  1.00  0.00            
ATOM   2017  CD1 LEU   123      76.370  21.920  75.550  1.00  0.00            
ATOM   2018 1HD1 LEU   123      75.950  21.140  76.190  1.00  0.00            
ATOM   2019 2HD1 LEU   123      76.670  22.730  76.200  1.00  0.00            
ATOM   2020 3HD1 LEU   123      75.610  22.140  74.790  1.00  0.00            
ATOM   2021  CD2 LEU   123      78.280  22.370  73.970  1.00  0.00            
ATOM   2022 1HD2 LEU   123      77.540  22.530  73.190  1.00  0.00            
ATOM   2023 2HD2 LEU   123      78.350  23.340  74.450  1.00  0.00            
ATOM   2024 3HD2 LEU   123      79.270  21.970  73.750  1.00  0.00            
ATOM   2025  C   LEU   123      80.570  19.600  76.880  1.00  0.00            
ATOM   2026  O   LEU   123      80.500  18.340  77.090  1.00  0.00            
ATOM   2027  N   PRO   124      81.410  20.430  77.510  1.00  0.00            
ATOM   2028  CD  PRO   124      81.950  21.710  77.030  1.00  0.00            
ATOM   2029  HD2 PRO   124      81.180  22.230  76.470  1.00  0.00            
ATOM   2030  HD3 PRO   124      82.770  21.410  76.390  1.00  0.00            
ATOM   2031  CG  PRO   124      82.370  22.420  78.290  1.00  0.00            
ATOM   2032  HG2 PRO   124      81.500  22.830  78.800  1.00  0.00            
ATOM   2033  HG3 PRO   124      83.130  23.170  78.080  1.00  0.00            
ATOM   2034  CB  PRO   124      82.970  21.300  79.110  1.00  0.00            
ATOM   2035  HB2 PRO   124      82.990  21.560  80.170  1.00  0.00            
ATOM   2036  HB3 PRO   124      83.970  21.080  78.740  1.00  0.00            
ATOM   2037  CA  PRO   124      81.960  20.150  78.820  1.00  0.00            
ATOM   2038  HA  PRO   124      82.360  19.140  78.870  1.00  0.00            
ATOM   2039  C   PRO   124      80.840  20.200  79.900  1.00  0.00            
ATOM   2040  O   PRO   124      79.940  21.030  79.700  1.00  0.00            
ATOM   2041  N   CYS   125      81.010  19.420  80.970  1.00  0.00            
ATOM   2042  H   CYS   125      81.850  18.870  81.030  1.00  0.00            
ATOM   2043  CA  CYS   125      80.290  19.690  82.180  1.00  0.00            
ATOM   2044  HA  CYS   125      79.250  19.820  81.860  1.00  0.00            
ATOM   2045  CB  CYS   125      80.330  18.440  83.120  1.00  0.00            
ATOM   2046  HB2 CYS   125      81.360  18.080  83.150  1.00  0.00            
ATOM   2047  HB3 CYS   125      80.010  18.740  84.120  1.00  0.00            
ATOM   2048  SG  CYS   125      79.240  17.080  82.520  1.00  0.00            
ATOM   2049  HG  CYS   125      79.860  16.920  81.350  1.00  0.00            
ATOM   2050  C   CYS   125      80.740  20.980  82.930  1.00  0.00            
ATOM   2051  O   CYS   125      81.760  21.660  82.680  1.00  0.00            
ATOM   2052  N   SER   126      80.000  21.280  83.990  1.00  0.00            
ATOM   2053  H   SER   126      79.120  20.830  84.190  1.00  0.00            
ATOM   2054  CA  SER   126      80.350  22.360  84.940  1.00  0.00            
ATOM   2055  HA  SER   126      80.250  23.320  84.430  1.00  0.00            
ATOM   2056  CB  SER   126      79.280  22.320  86.030  1.00  0.00            
ATOM   2057  HB2 SER   126      79.320  21.310  86.450  1.00  0.00            
ATOM   2058  HB3 SER   126      79.570  23.070  86.770  1.00  0.00            
ATOM   2059  OG  SER   126      78.020  22.640  85.470  1.00  0.00            
ATOM   2060  HG  SER   126      77.870  23.530  85.790  1.00  0.00            
ATOM   2061  C   SER   126      81.740  22.120  85.490  1.00  0.00            
ATOM   2062  O   SER   126      82.170  21.020  85.790  1.00  0.00            
ATOM   2063  N   VAL   127      82.490  23.280  85.550  1.00  0.00            
ATOM   2064  H   VAL   127      82.040  24.160  85.350  1.00  0.00            
ATOM   2065  CA  VAL   127      83.850  23.400  86.030  1.00  0.00            
ATOM   2066  HA  VAL   127      83.920  22.720  86.880  1.00  0.00            
ATOM   2067  CB  VAL   127      84.820  22.860  84.940  1.00  0.00            
ATOM   2068  HB  VAL   127      84.400  21.910  84.600  1.00  0.00            
ATOM   2069  CG1 VAL   127      84.990  23.730  83.660  1.00  0.00            
ATOM   2070 1HG1 VAL   127      85.780  23.300  83.040  1.00  0.00            
ATOM   2071 2HG1 VAL   127      84.090  23.750  83.050  1.00  0.00            
ATOM   2072 3HG1 VAL   127      85.310  24.710  84.020  1.00  0.00            
ATOM   2073  CG2 VAL   127      86.180  22.600  85.630  1.00  0.00            
ATOM   2074 1HG2 VAL   127      85.950  21.930  86.460  1.00  0.00            
ATOM   2075 2HG2 VAL   127      86.820  22.160  84.860  1.00  0.00            
ATOM   2076 3HG2 VAL   127      86.670  23.550  85.820  1.00  0.00            
ATOM   2077  C   VAL   127      84.160  24.750  86.610  1.00  0.00            
ATOM   2078  O   VAL   127      83.700  25.700  86.040  1.00  0.00            
ATOM   2079  N   THR   128      85.150  24.820  87.560  1.00  0.00            
ATOM   2080  H   THR   128      85.450  23.970  88.030  1.00  0.00            
ATOM   2081  CA  THR   128      85.950  26.000  87.880  1.00  0.00            
ATOM   2082  HA  THR   128      86.110  26.630  87.010  1.00  0.00            
ATOM   2083  CB  THR   128      85.330  26.870  88.870  1.00  0.00            
ATOM   2084  HB  THR   128      85.110  26.230  89.720  1.00  0.00            
ATOM   2085  CG2 THR   128      86.250  28.030  89.370  1.00  0.00            
ATOM   2086 1HG2 THR   128      87.010  27.650  90.060  1.00  0.00            
ATOM   2087 2HG2 THR   128      86.810  28.480  88.550  1.00  0.00            
ATOM   2088 3HG2 THR   128      85.790  28.830  89.960  1.00  0.00            
ATOM   2089  OG1 THR   128      84.230  27.420  88.270  1.00  0.00            
ATOM   2090  HG1 THR   128      83.720  26.730  87.840  1.00  0.00            
ATOM   2091  C   THR   128      87.350  25.640  88.330  1.00  0.00            
ATOM   2092  O   THR   128      87.520  24.700  89.090  1.00  0.00            
ATOM   2093  N   LEU   129      88.410  26.370  87.940  1.00  0.00            
ATOM   2094  H   LEU   129      88.090  27.140  87.360  1.00  0.00            
ATOM   2095  CA  LEU   129      89.820  26.030  88.060  1.00  0.00            
ATOM   2096  HA  LEU   129      89.910  25.290  88.850  1.00  0.00            
ATOM   2097  CB  LEU   129      90.250  25.360  86.750  1.00  0.00            
ATOM   2098  HB2 LEU   129      89.790  24.370  86.650  1.00  0.00            
ATOM   2099  HB3 LEU   129      89.770  25.920  85.950  1.00  0.00            
ATOM   2100  CG  LEU   129      91.780  25.280  86.550  1.00  0.00            
ATOM   2101  HG  LEU   129      92.230  26.270  86.680  1.00  0.00            
ATOM   2102  CD1 LEU   129      92.570  24.300  87.440  1.00  0.00            
ATOM   2103 1HD1 LEU   129      92.620  24.680  88.460  1.00  0.00            
ATOM   2104 2HD1 LEU   129      92.040  23.350  87.400  1.00  0.00            
ATOM   2105 3HD1 LEU   129      93.590  24.130  87.110  1.00  0.00            
ATOM   2106  CD2 LEU   129      92.020  24.790  85.120  1.00  0.00            
ATOM   2107 1HD2 LEU   129      91.720  25.550  84.400  1.00  0.00            
ATOM   2108 2HD2 LEU   129      93.100  24.680  84.990  1.00  0.00            
ATOM   2109 3HD2 LEU   129      91.620  23.780  85.020  1.00  0.00            
ATOM   2110  C   LEU   129      90.600  27.300  88.510  1.00  0.00            
ATOM   2111  O   LEU   129      90.510  28.400  87.860  1.00  0.00            
ATOM   2112  N   GLN   130      91.180  27.250  89.740  1.00  0.00            
ATOM   2113  H   GLN   130      91.230  26.340  90.190  1.00  0.00            
ATOM   2114  CA  GLN   130      91.900  28.400  90.360  1.00  0.00            
ATOM   2115  HA  GLN   130      91.150  29.180  90.490  1.00  0.00            
ATOM   2116  CB  GLN   130      92.380  27.960  91.720  1.00  0.00            
ATOM   2117  HB2 GLN   130      92.890  27.020  91.510  1.00  0.00            
ATOM   2118  HB3 GLN   130      93.210  28.550  92.100  1.00  0.00            
ATOM   2119  CG  GLN   130      91.420  27.810  92.900  1.00  0.00            
ATOM   2120  HG2 GLN   130      90.690  27.010  92.760  1.00  0.00            
ATOM   2121  HG3 GLN   130      91.940  27.510  93.810  1.00  0.00            
ATOM   2122  CD  GLN   130      90.610  29.030  93.350  1.00  0.00            
ATOM   2123  OE1 GLN   130      90.600  30.030  92.650  1.00  0.00            
ATOM   2124  NE2 GLN   130      90.100  28.990  94.580  1.00  0.00            
ATOM   2125 1HE2 GLN   130      89.670  29.820  94.960  1.00  0.00            
ATOM   2126 2HE2 GLN   130      90.260  28.140  95.100  1.00  0.00            
ATOM   2127  C   GLN   130      93.150  28.790  89.510  1.00  0.00            
ATOM   2128  O   GLN   130      93.650  27.910  88.830  1.00  0.00            
ATOM   2129  N   PRO   131      93.620  30.030  89.570  1.00  0.00            
ATOM   2130  CD  PRO   131      93.320  31.140  90.410  1.00  0.00            
ATOM   2131  HD2 PRO   131      92.890  30.860  91.380  1.00  0.00            
ATOM   2132  HD3 PRO   131      92.560  31.760  89.930  1.00  0.00            
ATOM   2133  CG  PRO   131      94.550  32.020  90.670  1.00  0.00            
ATOM   2134  HG2 PRO   131      95.190  31.620  91.450  1.00  0.00            
ATOM   2135  HG3 PRO   131      94.230  33.060  90.750  1.00  0.00            
ATOM   2136  CB  PRO   131      95.310  31.780  89.340  1.00  0.00            
ATOM   2137  HB2 PRO   131      96.370  31.980  89.530  1.00  0.00            
ATOM   2138  HB3 PRO   131      94.920  32.390  88.530  1.00  0.00            
ATOM   2139  CA  PRO   131      95.000  30.290  89.100  1.00  0.00            
ATOM   2140  HA  PRO   131      95.040  29.910  88.080  1.00  0.00            
ATOM   2141  C   PRO   131      96.060  29.340  89.820  1.00  0.00            
ATOM   2142  O   PRO   131      95.840  28.980  90.960  1.00  0.00            
ATOM   2143  N   GLY   132      97.190  29.030  89.210  1.00  0.00            
ATOM   2144  H   GLY   132      97.320  29.340  88.260  1.00  0.00            
ATOM   2145  CA  GLY   132      98.330  28.350  89.840  1.00  0.00            
ATOM   2146  HA2 GLY   132      97.910  27.410  90.200  1.00  0.00            
ATOM   2147  HA3 GLY   132      99.030  28.090  89.060  1.00  0.00            
ATOM   2148  C   GLY   132      99.040  29.000  91.060  1.00  0.00            
ATOM   2149  O   GLY   132      98.820  30.210  91.280  1.00  0.00            
ATOM   2150  N   PRO   133      99.840  28.250  91.880  1.00  0.00            
ATOM   2151  CD  PRO   133     100.090  26.840  91.710  1.00  0.00            
ATOM   2152  HD2 PRO   133     100.770  26.690  90.880  1.00  0.00            
ATOM   2153  HD3 PRO   133      99.190  26.260  91.510  1.00  0.00            
ATOM   2154  CG  PRO   133     100.750  26.390  93.020  1.00  0.00            
ATOM   2155  HG2 PRO   133     101.460  25.600  92.760  1.00  0.00            
ATOM   2156  HG3 PRO   133     100.060  26.110  93.810  1.00  0.00            
ATOM   2157  CB  PRO   133     101.450  27.690  93.450  1.00  0.00            
ATOM   2158  HB2 PRO   133     102.280  27.740  92.750  1.00  0.00            
ATOM   2159  HB3 PRO   133     101.760  27.580  94.490  1.00  0.00            
ATOM   2160  CA  PRO   133     100.400  28.710  93.130  1.00  0.00            
ATOM   2161  HA  PRO   133      99.670  28.680  93.940  1.00  0.00            
ATOM   2162  C   PRO   133     101.060  30.040  93.130  1.00  0.00            
ATOM   2163  O   PRO   133     100.870  30.820  94.030  1.00  0.00            
ATOM   2164  N   GLU   134     101.580  30.400  91.960  1.00  0.00            
ATOM   2165  H   GLU   134     101.490  29.810  91.150  1.00  0.00            
ATOM   2166  CA  GLU   134     102.230  31.690  91.660  1.00  0.00            
ATOM   2167  HA  GLU   134     102.040  32.400  92.470  1.00  0.00            
ATOM   2168  CB  GLU   134     103.750  31.490  91.580  1.00  0.00            
ATOM   2169  HB2 GLU   134     104.040  30.610  91.010  1.00  0.00            
ATOM   2170  HB3 GLU   134     104.180  32.320  91.020  1.00  0.00            
ATOM   2171  CG  GLU   134     104.430  31.480  92.910  1.00  0.00            
ATOM   2172  HG2 GLU   134     104.440  32.460  93.400  1.00  0.00            
ATOM   2173  HG3 GLU   134     104.010  30.780  93.630  1.00  0.00            
ATOM   2174  CD  GLU   134     105.980  31.250  92.640  1.00  0.00            
ATOM   2175  OE1 GLU   134     106.710  32.270  92.670  1.00  0.00            
ATOM   2176  OE2 GLU   134     106.530  30.110  92.510  1.00  0.00            
ATOM   2177  C   GLU   134     101.820  32.490  90.440  1.00  0.00            
ATOM   2178  O   GLU   134     102.400  33.570  90.090  1.00  0.00            
ATOM   2179  N   ASP   135     100.860  32.040  89.630  1.00  0.00            
ATOM   2180  H   ASP   135     100.520  31.110  89.850  1.00  0.00            
ATOM   2181  CA  ASP   135     100.300  32.710  88.470  1.00  0.00            
ATOM   2182  HA  ASP   135     101.000  32.830  87.650  1.00  0.00            
ATOM   2183  CB  ASP   135      99.080  31.880  87.930  1.00  0.00            
ATOM   2184  HB2 ASP   135      98.500  31.470  88.760  1.00  0.00            
ATOM   2185  HB3 ASP   135      98.390  32.510  87.360  1.00  0.00            
ATOM   2186  CG  ASP   135      99.490  30.760  86.970  1.00  0.00            
ATOM   2187  OD1 ASP   135     100.710  30.440  87.060  1.00  0.00            
ATOM   2188  OD2 ASP   135      98.730  30.230  86.170  1.00  0.00            
ATOM   2189  C   ASP   135      99.710  34.000  89.030  1.00  0.00            
ATOM   2190  O   ASP   135      98.820  33.970  89.920  1.00  0.00            
ATOM   2191  N   THR   136     100.030  35.090  88.370  1.00  0.00            
ATOM   2192  H   THR   136     100.940  35.090  87.920  1.00  0.00            
ATOM   2193  CA  THR   136      99.420  36.450  88.450  1.00  0.00            
ATOM   2194  HA  THR   136      99.320  36.730  89.500  1.00  0.00            
ATOM   2195  CB  THR   136     100.340  37.550  87.880  1.00  0.00            
ATOM   2196  HB  THR   136      99.900  38.510  88.120  1.00  0.00            
ATOM   2197  CG2 THR   136     101.740  37.370  88.360  1.00  0.00            
ATOM   2198 1HG2 THR   136     102.360  36.750  87.710  1.00  0.00            
ATOM   2199 2HG2 THR   136     102.260  38.330  88.340  1.00  0.00            
ATOM   2200 3HG2 THR   136     101.810  36.910  89.350  1.00  0.00            
ATOM   2201  OG1 THR   136     100.380  37.420  86.450  1.00  0.00            
ATOM   2202  HG1 THR   136      99.680  37.960  86.060  1.00  0.00            
ATOM   2203  C   THR   136      98.000  36.530  87.810  1.00  0.00            
ATOM   2204  O   THR   136      97.200  37.450  88.000  1.00  0.00            
ATOM   2205  N   GLY   137      97.580  35.410  87.240  1.00  0.00            
ATOM   2206  H   GLY   137      98.270  34.730  86.970  1.00  0.00            
ATOM   2207  CA  GLY   137      96.310  35.240  86.600  1.00  0.00            
ATOM   2208  HA2 GLY   137      96.060  36.040  85.900  1.00  0.00            
ATOM   2209  HA3 GLY   137      96.390  34.310  86.030  1.00  0.00            
ATOM   2210  C   GLY   137      95.140  35.150  87.540  1.00  0.00            
ATOM   2211  O   GLY   137      95.250  35.250  88.760  1.00  0.00            
ATOM   2212  N   LYS   138      93.950  34.890  87.020  1.00  0.00            
ATOM   2213  H   LYS   138      93.880  34.850  86.010  1.00  0.00            
ATOM   2214  CA  LYS   138      92.550  34.780  87.590  1.00  0.00            
ATOM   2215  HA  LYS   138      92.600  34.850  88.670  1.00  0.00            
ATOM   2216  CB  LYS   138      91.680  35.930  87.070  1.00  0.00            
ATOM   2217  HB2 LYS   138      91.370  35.800  86.030  1.00  0.00            
ATOM   2218  HB3 LYS   138      90.780  35.890  87.680  1.00  0.00            
ATOM   2219  CG  LYS   138      92.300  37.310  87.140  1.00  0.00            
ATOM   2220  HG2 LYS   138      92.370  37.440  88.220  1.00  0.00            
ATOM   2221  HG3 LYS   138      93.230  37.300  86.570  1.00  0.00            
ATOM   2222  CD  LYS   138      91.310  38.330  86.510  1.00  0.00            
ATOM   2223  HD2 LYS   138      90.940  37.970  85.550  1.00  0.00            
ATOM   2224  HD3 LYS   138      90.510  38.510  87.220  1.00  0.00            
ATOM   2225  CE  LYS   138      92.020  39.690  86.210  1.00  0.00            
ATOM   2226  HE2 LYS   138      92.380  40.050  87.170  1.00  0.00            
ATOM   2227  HE3 LYS   138      92.840  39.530  85.510  1.00  0.00            
ATOM   2228  NZ  LYS   138      91.070  40.740  85.660  1.00  0.00            
ATOM   2229  HZ1 LYS   138      90.220  40.810  86.210  1.00  0.00            
ATOM   2230  HZ2 LYS   138      91.530  41.630  85.640  1.00  0.00            
ATOM   2231  HZ3 LYS   138      90.840  40.510  84.710  1.00  0.00            
ATOM   2232  C   LYS   138      92.010  33.400  87.240  1.00  0.00            
ATOM   2233  O   LYS   138      92.540  32.630  86.360  1.00  0.00            
ATOM   2234  N   ALA   139      90.930  33.010  87.910  1.00  0.00            
ATOM   2235  H   ALA   139      90.580  33.650  88.600  1.00  0.00            
ATOM   2236  CA  ALA   139      90.350  31.710  87.740  1.00  0.00            
ATOM   2237  HA  ALA   139      91.150  30.970  87.680  1.00  0.00            
ATOM   2238  CB  ALA   139      89.360  31.310  88.880  1.00  0.00            
ATOM   2239  HB1 ALA   139      89.920  31.100  89.790  1.00  0.00            
ATOM   2240  HB2 ALA   139      88.750  32.190  89.080  1.00  0.00            
ATOM   2241  HB3 ALA   139      88.710  30.470  88.610  1.00  0.00            
ATOM   2242  C   ALA   139      89.650  31.690  86.340  1.00  0.00            
ATOM   2243  O   ALA   139      89.290  32.700  85.660  1.00  0.00            
ATOM   2244  N   CYS   140      89.250  30.490  85.900  1.00  0.00            
ATOM   2245  H   CYS   140      89.450  29.700  86.500  1.00  0.00            
ATOM   2246  CA  CYS   140      88.510  30.200  84.680  1.00  0.00            
ATOM   2247  HA  CYS   140      87.940  31.050  84.310  1.00  0.00            
ATOM   2248  CB  CYS   140      89.420  29.850  83.490  1.00  0.00            
ATOM   2249  HB2 CYS   140      88.850  29.880  82.550  1.00  0.00            
ATOM   2250  HB3 CYS   140      90.160  30.630  83.360  1.00  0.00            
ATOM   2251  SG  CYS   140      90.100  28.100  83.590  1.00  0.00            
ATOM   2252  HG  CYS   140      90.940  28.100  84.640  1.00  0.00            
ATOM   2253  C   CYS   140      87.450  29.030  84.950  1.00  0.00            
ATOM   2254  O   CYS   140      87.480  28.430  86.030  1.00  0.00            
ATOM   2255  N   GLY   141      86.400  28.920  84.090  1.00  0.00            
ATOM   2256  H   GLY   141      86.460  29.550  83.290  1.00  0.00            
ATOM   2257  CA  GLY   141      85.470  27.780  84.220  1.00  0.00            
ATOM   2258  HA2 GLY   141      86.050  26.860  84.120  1.00  0.00            
ATOM   2259  HA3 GLY   141      84.950  27.880  85.170  1.00  0.00            
ATOM   2260  C   GLY   141      84.270  27.760  83.210  1.00  0.00            
ATOM   2261  O   GLY   141      84.180  28.530  82.250  1.00  0.00            
ATOM   2262  N   VAL   142      83.480  26.670  83.400  1.00  0.00            
ATOM   2263  H   VAL   142      83.660  26.100  84.210  1.00  0.00            
ATOM   2264  CA  VAL   142      82.140  26.660  82.810  1.00  0.00            
ATOM   2265  HA  VAL   142      81.960  27.600  82.290  1.00  0.00            
ATOM   2266  CB  VAL   142      81.990  25.500  81.760  1.00  0.00            
ATOM   2267  HB  VAL   142      82.050  24.600  82.390  1.00  0.00            
ATOM   2268  CG1 VAL   142      80.570  25.350  81.230  1.00  0.00            
ATOM   2269 1HG1 VAL   142      79.980  24.910  82.030  1.00  0.00            
ATOM   2270 2HG1 VAL   142      80.060  26.280  80.980  1.00  0.00            
ATOM   2271 3HG1 VAL   142      80.450  24.800  80.290  1.00  0.00            
ATOM   2272  CG2 VAL   142      83.130  25.570  80.670  1.00  0.00            
ATOM   2273 1HG2 VAL   142      82.890  26.170  79.790  1.00  0.00            
ATOM   2274 2HG2 VAL   142      83.940  26.160  81.120  1.00  0.00            
ATOM   2275 3HG2 VAL   142      83.480  24.590  80.360  1.00  0.00            
ATOM   2276  C   VAL   142      81.050  26.610  83.860  1.00  0.00            
ATOM   2277  O   VAL   142      80.980  25.690  84.720  1.00  0.00            
ATOM   2278  N   ASP   143      80.010  27.430  83.670  1.00  0.00            
ATOM   2279  H   ASP   143      80.090  28.080  82.890  1.00  0.00            
ATOM   2280  CA  ASP   143      78.590  27.420  84.280  1.00  0.00            
ATOM   2281  HA  ASP   143      78.550  26.730  85.120  1.00  0.00            
ATOM   2282  CB  ASP   143      78.340  28.780  84.800  1.00  0.00            
ATOM   2283  HB2 ASP   143      78.200  29.510  84.010  1.00  0.00            
ATOM   2284  HB3 ASP   143      77.330  28.770  85.210  1.00  0.00            
ATOM   2285  CG  ASP   143      79.400  29.240  85.740  1.00  0.00            
ATOM   2286  OD1 ASP   143      79.920  28.390  86.510  1.00  0.00            
ATOM   2287  OD2 ASP   143      79.860  30.390  85.720  1.00  0.00            
ATOM   2288  C   ASP   143      77.520  27.020  83.220  1.00  0.00            
ATOM   2289  O   ASP   143      77.670  27.330  82.020  1.00  0.00            
ATOM   2290  N   TYR   144      76.510  26.360  83.700  1.00  0.00            
ATOM   2291  H   TYR   144      76.590  25.870  84.580  1.00  0.00            
ATOM   2292  CA  TYR   144      75.270  26.180  82.990  1.00  0.00            
ATOM   2293  HA  TYR   144      75.430  26.520  81.970  1.00  0.00            
ATOM   2294  CB  TYR   144      75.080  24.670  83.040  1.00  0.00            
ATOM   2295  HB2 TYR   144      75.300  24.290  84.030  1.00  0.00            
ATOM   2296  HB3 TYR   144      74.010  24.480  82.910  1.00  0.00            
ATOM   2297  CG  TYR   144      75.720  23.840  81.970  1.00  0.00            
ATOM   2298  CD1 TYR   144      77.010  23.310  82.090  1.00  0.00            
ATOM   2299  HD1 TYR   144      77.560  23.590  82.980  1.00  0.00            
ATOM   2300  CE1 TYR   144      77.550  22.400  81.200  1.00  0.00            
ATOM   2301  HE1 TYR   144      78.530  21.980  81.380  1.00  0.00            
ATOM   2302  CZ  TYR   144      76.840  22.040  80.020  1.00  0.00            
ATOM   2303  OH  TYR   144      77.400  21.340  79.060  1.00  0.00            
ATOM   2304  HH  TYR   144      78.350  21.350  79.190  1.00  0.00            
ATOM   2305  CE2 TYR   144      75.500  22.460  79.910  1.00  0.00            
ATOM   2306  HE2 TYR   144      74.930  22.020  79.100  1.00  0.00            
ATOM   2307  CD2 TYR   144      74.960  23.390  80.850  1.00  0.00            
ATOM   2308  HD2 TYR   144      73.900  23.590  80.810  1.00  0.00            
ATOM   2309  C   TYR   144      74.180  27.010  83.710  1.00  0.00            
ATOM   2310  O   TYR   144      74.190  27.030  84.950  1.00  0.00            
ATOM   2311  N   GLU   145      73.320  27.730  83.010  1.00  0.00            
ATOM   2312  H   GLU   145      73.340  27.590  82.010  1.00  0.00            
ATOM   2313  CA  GLU   145      72.260  28.660  83.510  1.00  0.00            
ATOM   2314  HA  GLU   145      72.120  28.380  84.560  1.00  0.00            
ATOM   2315  CB  GLU   145      72.900  30.040  83.350  1.00  0.00            
ATOM   2316  HB2 GLU   145      73.810  30.040  83.950  1.00  0.00            
ATOM   2317  HB3 GLU   145      73.280  30.150  82.330  1.00  0.00            
ATOM   2318  CG  GLU   145      72.080  31.310  83.670  1.00  0.00            
ATOM   2319  HG2 GLU   145      71.180  31.360  83.060  1.00  0.00            
ATOM   2320  HG3 GLU   145      71.650  31.240  84.670  1.00  0.00            
ATOM   2321  CD  GLU   145      72.790  32.690  83.510  1.00  0.00            
ATOM   2322  OE1 GLU   145      73.190  33.350  84.490  1.00  0.00            
ATOM   2323  OE2 GLU   145      72.980  33.020  82.340  1.00  0.00            
ATOM   2324  C   GLU   145      70.930  28.550  82.790  1.00  0.00            
ATOM   2325  O   GLU   145      70.770  28.270  81.660  1.00  0.00            
ATOM   2326  N   VAL   146      69.840  28.860  83.490  1.00  0.00            
ATOM   2327  H   VAL   146      69.970  28.970  84.490  1.00  0.00            
ATOM   2328  CA  VAL   146      68.480  29.050  83.110  1.00  0.00            
ATOM   2329  HA  VAL   146      68.500  29.010  82.020  1.00  0.00            
ATOM   2330  CB  VAL   146      67.550  27.990  83.620  1.00  0.00            
ATOM   2331  HB  VAL   146      67.540  27.870  84.710  1.00  0.00            
ATOM   2332  CG1 VAL   146      66.090  28.320  83.210  1.00  0.00            
ATOM   2333 1HG1 VAL   146      65.740  29.260  83.650  1.00  0.00            
ATOM   2334 2HG1 VAL   146      65.930  28.390  82.140  1.00  0.00            
ATOM   2335 3HG1 VAL   146      65.470  27.550  83.680  1.00  0.00            
ATOM   2336  CG2 VAL   146      67.840  26.660  83.120  1.00  0.00            
ATOM   2337 1HG2 VAL   146      68.920  26.600  82.970  1.00  0.00            
ATOM   2338 2HG2 VAL   146      67.600  25.940  83.900  1.00  0.00            
ATOM   2339 3HG2 VAL   146      67.220  26.450  82.250  1.00  0.00            
ATOM   2340  C   VAL   146      68.120  30.470  83.540  1.00  0.00            
ATOM   2341  O   VAL   146      68.560  30.970  84.610  1.00  0.00            
ATOM   2342  N   LYS   147      67.400  31.160  82.610  1.00  0.00            
ATOM   2343  H   LYS   147      67.170  30.690  81.740  1.00  0.00            
ATOM   2344  CA  LYS   147      66.950  32.530  82.850  1.00  0.00            
ATOM   2345  HA  LYS   147      66.970  32.770  83.910  1.00  0.00            
ATOM   2346  CB  LYS   147      67.960  33.530  82.240  1.00  0.00            
ATOM   2347  HB2 LYS   147      68.900  33.000  82.380  1.00  0.00            
ATOM   2348  HB3 LYS   147      67.880  33.710  81.170  1.00  0.00            
ATOM   2349  CG  LYS   147      67.970  34.860  83.010  1.00  0.00            
ATOM   2350  HG2 LYS   147      67.100  35.450  82.740  1.00  0.00            
ATOM   2351  HG3 LYS   147      67.850  34.570  84.050  1.00  0.00            
ATOM   2352  CD  LYS   147      69.240  35.690  82.760  1.00  0.00            
ATOM   2353  HD2 LYS   147      70.070  34.990  82.840  1.00  0.00            
ATOM   2354  HD3 LYS   147      69.210  36.010  81.720  1.00  0.00            
ATOM   2355  CE  LYS   147      69.200  36.870  83.750  1.00  0.00            
ATOM   2356  HE2 LYS   147      68.350  37.510  83.510  1.00  0.00            
ATOM   2357  HE3 LYS   147      69.010  36.530  84.770  1.00  0.00            
ATOM   2358  NZ  LYS   147      70.430  37.600  83.590  1.00  0.00            
ATOM   2359  HZ1 LYS   147      70.590  37.850  82.630  1.00  0.00            
ATOM   2360  HZ2 LYS   147      70.450  38.440  84.150  1.00  0.00            
ATOM   2361  HZ3 LYS   147      71.170  36.960  83.830  1.00  0.00            
ATOM   2362  C   LYS   147      65.550  32.730  82.330  1.00  0.00            
ATOM   2363  O   LYS   147      65.160  32.080  81.320  1.00  0.00            
ATOM   2364  N   ALA   148      64.820  33.640  82.940  1.00  0.00            
ATOM   2365  H   ALA   148      65.310  34.270  83.560  1.00  0.00            
ATOM   2366  CA  ALA   148      63.390  33.700  82.670  1.00  0.00            
ATOM   2367  HA  ALA   148      63.190  33.740  81.600  1.00  0.00            
ATOM   2368  CB  ALA   148      62.650  32.510  83.360  1.00  0.00            
ATOM   2369  HB1 ALA   148      63.350  31.700  83.180  1.00  0.00            
ATOM   2370  HB2 ALA   148      62.480  32.710  84.420  1.00  0.00            
ATOM   2371  HB3 ALA   148      61.680  32.320  82.890  1.00  0.00            
ATOM   2372  C   ALA   148      62.800  35.080  83.050  1.00  0.00            
ATOM   2373  O   ALA   148      62.950  35.550  84.180  1.00  0.00            
ATOM   2374  N   PHE   149      61.920  35.690  82.220  1.00  0.00            
ATOM   2375  H   PHE   149      61.630  35.160  81.400  1.00  0.00            
ATOM   2376  CA  PHE   149      61.370  37.020  82.450  1.00  0.00            
ATOM   2377  HA  PHE   149      61.190  37.130  83.520  1.00  0.00            
ATOM   2378  CB  PHE   149      62.360  38.090  82.030  1.00  0.00            
ATOM   2379  HB2 PHE   149      62.030  39.050  82.420  1.00  0.00            
ATOM   2380  HB3 PHE   149      63.220  37.800  82.630  1.00  0.00            
ATOM   2381  CG  PHE   149      62.590  38.200  80.590  1.00  0.00            
ATOM   2382  CD1 PHE   149      63.360  37.170  79.990  1.00  0.00            
ATOM   2383  HD1 PHE   149      63.750  36.320  80.530  1.00  0.00            
ATOM   2384  CE1 PHE   149      63.590  37.290  78.610  1.00  0.00            
ATOM   2385  HE1 PHE   149      63.990  36.430  78.110  1.00  0.00            
ATOM   2386  CZ  PHE   149      63.180  38.380  77.820  1.00  0.00            
ATOM   2387  HZ  PHE   149      63.470  38.430  76.780  1.00  0.00            
ATOM   2388  CE2 PHE   149      62.400  39.380  78.480  1.00  0.00            
ATOM   2389  HE2 PHE   149      62.020  40.210  77.900  1.00  0.00            
ATOM   2390  CD2 PHE   149      62.050  39.260  79.830  1.00  0.00            
ATOM   2391  HD2 PHE   149      61.380  40.010  80.210  1.00  0.00            
ATOM   2392  C   PHE   149      60.040  37.070  81.650  1.00  0.00            
ATOM   2393  O   PHE   149      59.830  36.220  80.790  1.00  0.00            
ATOM   2394  N   CYS   150      59.230  38.050  82.010  1.00  0.00            
ATOM   2395  H   CYS   150      59.520  38.590  82.810  1.00  0.00            
ATOM   2396  CA  CYS   150      57.970  38.380  81.410  1.00  0.00            
ATOM   2397  HA  CYS   150      57.800  37.790  80.510  1.00  0.00            
ATOM   2398  CB  CYS   150      56.940  37.970  82.430  1.00  0.00            
ATOM   2399  HB2 CYS   150      57.070  36.900  82.600  1.00  0.00            
ATOM   2400  HB3 CYS   150      57.050  38.470  83.390  1.00  0.00            
ATOM   2401  SG  CYS   150      55.230  38.360  81.760  1.00  0.00            
ATOM   2402  HG  CYS   150      55.270  37.710  80.590  1.00  0.00            
ATOM   2403  C   CYS   150      57.890  39.840  80.960  1.00  0.00            
ATOM   2404  O   CYS   150      58.460  40.660  81.670  1.00  0.00            
ATOM   2405  N   ALA   151      57.420  40.050  79.770  1.00  0.00            
ATOM   2406  H   ALA   151      57.040  39.260  79.260  1.00  0.00            
ATOM   2407  CA  ALA   151      57.550  41.290  79.070  1.00  0.00            
ATOM   2408  HA  ALA   151      57.220  42.180  79.600  1.00  0.00            
ATOM   2409  CB  ALA   151      59.050  41.470  78.810  1.00  0.00            
ATOM   2410  HB1 ALA   151      59.300  42.290  78.130  1.00  0.00            
ATOM   2411  HB2 ALA   151      59.580  41.640  79.750  1.00  0.00            
ATOM   2412  HB3 ALA   151      59.560  40.610  78.370  1.00  0.00            
ATOM   2413  C   ALA   151      56.670  41.300  77.790  1.00  0.00            
ATOM   2414  O   ALA   151      56.160  40.250  77.400  1.00  0.00            
ATOM   2415  N   GLU   152      56.460  42.500  77.170  1.00  0.00            
ATOM   2416  H   GLU   152      56.770  43.350  77.610  1.00  0.00            
ATOM   2417  CA  GLU   152      55.530  42.810  76.100  1.00  0.00            
ATOM   2418  HA  GLU   152      54.510  42.460  76.270  1.00  0.00            
ATOM   2419  CB  GLU   152      55.300  44.320  75.900  1.00  0.00            
ATOM   2420  HB2 GLU   152      56.280  44.730  75.630  1.00  0.00            
ATOM   2421  HB3 GLU   152      54.780  44.390  74.940  1.00  0.00            
ATOM   2422  CG  GLU   152      54.510  45.030  77.040  1.00  0.00            
ATOM   2423  HG2 GLU   152      54.510  46.080  76.750  1.00  0.00            
ATOM   2424  HG3 GLU   152      53.510  44.610  77.010  1.00  0.00            
ATOM   2425  CD  GLU   152      55.160  45.030  78.420  1.00  0.00            
ATOM   2426  OE1 GLU   152      56.400  44.920  78.450  1.00  0.00            
ATOM   2427  OE2 GLU   152      54.470  45.210  79.420  1.00  0.00            
ATOM   2428  C   GLU   152      56.100  42.320  74.770  1.00  0.00            
ATOM   2429  O   GLU   152      55.370  41.940  73.800  1.00  0.00            
ATOM   2430  N   ASN   153      57.380  42.090  74.740  1.00  0.00            
ATOM   2431  H   ASN   153      57.870  42.470  75.540  1.00  0.00            
ATOM   2432  CA  ASN   153      58.140  41.250  73.800  1.00  0.00            
ATOM   2433  HA  ASN   153      57.460  40.400  73.680  1.00  0.00            
ATOM   2434  CB  ASN   153      58.350  42.060  72.490  1.00  0.00            
ATOM   2435  HB2 ASN   153      57.440  42.640  72.360  1.00  0.00            
ATOM   2436  HB3 ASN   153      59.220  42.690  72.640  1.00  0.00            
ATOM   2437  CG  ASN   153      58.700  41.390  71.250  1.00  0.00            
ATOM   2438  OD1 ASN   153      59.870  41.050  71.020  1.00  0.00            
ATOM   2439  ND2 ASN   153      57.790  41.170  70.330  1.00  0.00            
ATOM   2440 1HD2 ASN   153      58.160  40.890  69.430  1.00  0.00            
ATOM   2441 2HD2 ASN   153      56.830  41.490  70.390  1.00  0.00            
ATOM   2442  C   ASN   153      59.510  40.780  74.400  1.00  0.00            
ATOM   2443  O   ASN   153      59.970  41.400  75.370  1.00  0.00            
ATOM   2444  N   LEU   154      60.120  39.800  73.790  1.00  0.00            
ATOM   2445  H   LEU   154      59.650  39.270  73.070  1.00  0.00            
ATOM   2446  CA  LEU   154      61.470  39.500  74.060  1.00  0.00            
ATOM   2447  HA  LEU   154      61.590  39.190  75.100  1.00  0.00            
ATOM   2448  CB  LEU   154      61.710  38.300  73.160  1.00  0.00            
ATOM   2449  HB2 LEU   154      61.180  37.480  73.640  1.00  0.00            
ATOM   2450  HB3 LEU   154      61.310  38.670  72.210  1.00  0.00            
ATOM   2451  CG  LEU   154      63.100  37.730  72.840  1.00  0.00            
ATOM   2452  HG  LEU   154      63.650  38.490  72.280  1.00  0.00            
ATOM   2453  CD1 LEU   154      63.800  37.470  74.130  1.00  0.00            
ATOM   2454 1HD1 LEU   154      64.760  36.970  74.020  1.00  0.00            
ATOM   2455 2HD1 LEU   154      63.960  38.460  74.550  1.00  0.00            
ATOM   2456 3HD1 LEU   154      63.130  36.880  74.760  1.00  0.00            
ATOM   2457  CD2 LEU   154      62.930  36.450  71.970  1.00  0.00            
ATOM   2458 1HD2 LEU   154      62.310  36.690  71.100  1.00  0.00            
ATOM   2459 2HD2 LEU   154      63.860  36.010  71.610  1.00  0.00            
ATOM   2460 3HD2 LEU   154      62.400  35.730  72.590  1.00  0.00            
ATOM   2461  C   LEU   154      62.450  40.650  73.670  1.00  0.00            
ATOM   2462  O   LEU   154      63.540  40.780  74.250  1.00  0.00            
ATOM   2463  N   GLU   155      62.030  41.660  72.870  1.00  0.00            
ATOM   2464  H   GLU   155      61.220  41.500  72.290  1.00  0.00            
ATOM   2465  CA  GLU   155      62.900  42.910  72.660  1.00  0.00            
ATOM   2466  HA  GLU   155      63.930  42.570  72.570  1.00  0.00            
ATOM   2467  CB  GLU   155      62.740  43.460  71.250  1.00  0.00            
ATOM   2468  HB2 GLU   155      61.680  43.710  71.210  1.00  0.00            
ATOM   2469  HB3 GLU   155      63.250  44.420  71.210  1.00  0.00            
ATOM   2470  CG  GLU   155      63.070  42.580  70.000  1.00  0.00            
ATOM   2471  HG2 GLU   155      62.700  41.560  70.110  1.00  0.00            
ATOM   2472  HG3 GLU   155      62.480  42.990  69.180  1.00  0.00            
ATOM   2473  CD  GLU   155      64.510  42.570  69.700  1.00  0.00            
ATOM   2474  OE1 GLU   155      64.810  42.070  68.600  1.00  0.00            
ATOM   2475  OE2 GLU   155      65.370  43.010  70.480  1.00  0.00            
ATOM   2476  C   GLU   155      62.870  43.980  73.770  1.00  0.00            
ATOM   2477  O   GLU   155      63.450  44.990  73.690  1.00  0.00            
ATOM   2478  N   GLU   156      62.170  43.750  74.860  1.00  0.00            
ATOM   2479  H   GLU   156      61.760  42.830  74.980  1.00  0.00            
ATOM   2480  CA  GLU   156      62.110  44.800  75.930  1.00  0.00            
ATOM   2481  HA  GLU   156      62.040  45.760  75.420  1.00  0.00            
ATOM   2482  CB  GLU   156      60.940  44.610  76.990  1.00  0.00            
ATOM   2483  HB2 GLU   156      61.020  43.620  77.430  1.00  0.00            
ATOM   2484  HB3 GLU   156      60.970  45.350  77.800  1.00  0.00            
ATOM   2485  CG  GLU   156      59.570  44.740  76.390  1.00  0.00            
ATOM   2486  HG2 GLU   156      59.370  43.910  75.720  1.00  0.00            
ATOM   2487  HG3 GLU   156      58.840  44.590  77.180  1.00  0.00            
ATOM   2488  CD  GLU   156      59.250  46.040  75.720  1.00  0.00            
ATOM   2489  OE1 GLU   156      58.910  46.010  74.520  1.00  0.00            
ATOM   2490  OE2 GLU   156      59.320  47.070  76.420  1.00  0.00            
ATOM   2491  C   GLU   156      63.480  44.970  76.680  1.00  0.00            
ATOM   2492  O   GLU   156      64.140  43.970  76.840  1.00  0.00            
ATOM   2493  N   LYS   157      63.740  46.060  77.320  1.00  0.00            
ATOM   2494  H   LYS   157      63.160  46.880  77.230  1.00  0.00            
ATOM   2495  CA  LYS   157      64.970  46.150  78.150  1.00  0.00            
ATOM   2496  HA  LYS   157      65.790  45.480  77.890  1.00  0.00            
ATOM   2497  CB  LYS   157      65.640  47.520  78.070  1.00  0.00            
ATOM   2498  HB2 LYS   157      64.880  48.290  78.210  1.00  0.00            
ATOM   2499  HB3 LYS   157      66.400  47.650  78.840  1.00  0.00            
ATOM   2500  CG  LYS   157      66.320  47.870  76.720  1.00  0.00            
ATOM   2501  HG2 LYS   157      67.220  48.430  76.950  1.00  0.00            
ATOM   2502  HG3 LYS   157      66.660  46.890  76.360  1.00  0.00            
ATOM   2503  CD  LYS   157      65.340  48.510  75.690  1.00  0.00            
ATOM   2504  HD2 LYS   157      64.580  47.750  75.490  1.00  0.00            
ATOM   2505  HD3 LYS   157      64.980  49.450  76.110  1.00  0.00            
ATOM   2506  CE  LYS   157      66.030  48.850  74.410  1.00  0.00            
ATOM   2507  HE2 LYS   157      66.940  49.380  74.710  1.00  0.00            
ATOM   2508  HE3 LYS   157      66.330  47.900  73.950  1.00  0.00            
ATOM   2509  NZ  LYS   157      65.240  49.630  73.460  1.00  0.00            
ATOM   2510  HZ1 LYS   157      65.840  50.010  72.750  1.00  0.00            
ATOM   2511  HZ2 LYS   157      64.520  49.060  73.050  1.00  0.00            
ATOM   2512  HZ3 LYS   157      64.850  50.480  73.840  1.00  0.00            
ATOM   2513  C   LYS   157      64.480  45.890  79.610  1.00  0.00            
ATOM   2514  O   LYS   157      63.780  46.710  80.220  1.00  0.00            
ATOM   2515  N   ILE   158      64.920  44.690  80.110  1.00  0.00            
ATOM   2516  H   ILE   158      65.450  44.090  79.500  1.00  0.00            
ATOM   2517  CA  ILE   158      64.480  44.060  81.340  1.00  0.00            
ATOM   2518  HA  ILE   158      63.410  44.290  81.410  1.00  0.00            
ATOM   2519  CB  ILE   158      64.630  42.540  81.260  1.00  0.00            
ATOM   2520  HB  ILE   158      65.710  42.400  81.220  1.00  0.00            
ATOM   2521  CG2 ILE   158      64.080  41.730  82.360  1.00  0.00            
ATOM   2522 1HG2 ILE   158      63.810  40.720  82.040  1.00  0.00            
ATOM   2523 2HG2 ILE   158      64.790  41.680  83.180  1.00  0.00            
ATOM   2524 3HG2 ILE   158      63.140  42.220  82.600  1.00  0.00            
ATOM   2525  CG1 ILE   158      64.090  42.060  79.840  1.00  0.00            
ATOM   2526 2HG1 ILE   158      64.720  42.410  79.030  1.00  0.00            
ATOM   2527 3HG1 ILE   158      64.100  40.970  79.810  1.00  0.00            
ATOM   2528  CD1 ILE   158      62.680  42.520  79.490  1.00  0.00            
ATOM   2529 1HD1 ILE   158      62.100  42.440  80.410  1.00  0.00            
ATOM   2530 2HD1 ILE   158      62.600  43.580  79.250  1.00  0.00            
ATOM   2531 3HD1 ILE   158      62.190  41.950  78.700  1.00  0.00            
ATOM   2532  C   ILE   158      65.210  44.620  82.600  1.00  0.00            
ATOM   2533  O   ILE   158      66.440  44.780  82.570  1.00  0.00            
ATOM   2534  N   HIE   159      64.550  44.720  83.730  1.00  0.00            
ATOM   2535  H   HIE   159      63.550  44.580  83.710  1.00  0.00            
ATOM   2536  CA  HIE   159      65.190  44.970  85.060  1.00  0.00            
ATOM   2537  HA  HIE   159      66.140  45.480  85.000  1.00  0.00            
ATOM   2538  CB  HIE   159      64.240  45.970  85.790  1.00  0.00            
ATOM   2539  HB2 HIE   159      64.060  46.830  85.130  1.00  0.00            
ATOM   2540  HB3 HIE   159      63.380  45.340  85.960  1.00  0.00            
ATOM   2541  CG  HIE   159      64.850  46.630  86.990  1.00  0.00            
ATOM   2542  ND1 HIE   159      65.360  45.960  88.130  1.00  0.00            
ATOM   2543  CE1 HIE   159      66.260  46.830  88.690  1.00  0.00            
ATOM   2544  HE1 HIE   159      67.050  46.640  89.390  1.00  0.00            
ATOM   2545  NE2 HIE   159      66.120  48.020  88.120  1.00  0.00            
ATOM   2546  HE2 HIE   159      66.780  48.760  88.300  1.00  0.00            
ATOM   2547  CD2 HIE   159      65.280  47.920  87.080  1.00  0.00            
ATOM   2548  HD2 HIE   159      65.160  48.640  86.280  1.00  0.00            
ATOM   2549  C   HIE   159      65.520  43.620  85.750  1.00  0.00            
ATOM   2550  O   HIE   159      64.820  42.620  85.580  1.00  0.00            
ATOM   2551  N   LYS   160      66.570  43.650  86.560  1.00  0.00            
ATOM   2552  H   LYS   160      67.140  44.480  86.480  1.00  0.00            
ATOM   2553  CA  LYS   160      67.020  42.540  87.370  1.00  0.00            
ATOM   2554  HA  LYS   160      67.090  41.630  86.770  1.00  0.00            
ATOM   2555  CB  LYS   160      68.500  42.800  87.750  1.00  0.00            
ATOM   2556  HB2 LYS   160      69.080  43.030  86.850  1.00  0.00            
ATOM   2557  HB3 LYS   160      68.550  43.600  88.490  1.00  0.00            
ATOM   2558  CG  LYS   160      69.210  41.650  88.370  1.00  0.00            
ATOM   2559  HG2 LYS   160      68.720  41.360  89.300  1.00  0.00            
ATOM   2560  HG3 LYS   160      69.240  40.800  87.690  1.00  0.00            
ATOM   2561  CD  LYS   160      70.660  41.920  88.750  1.00  0.00            
ATOM   2562  HD2 LYS   160      71.200  42.240  87.860  1.00  0.00            
ATOM   2563  HD3 LYS   160      70.700  42.760  89.450  1.00  0.00            
ATOM   2564  CE  LYS   160      71.420  40.690  89.390  1.00  0.00            
ATOM   2565  HE2 LYS   160      70.940  40.360  90.300  1.00  0.00            
ATOM   2566  HE3 LYS   160      71.440  39.810  88.740  1.00  0.00            
ATOM   2567  NZ  LYS   160      72.800  41.180  89.740  1.00  0.00            
ATOM   2568  HZ1 LYS   160      73.050  41.900  89.080  1.00  0.00            
ATOM   2569  HZ2 LYS   160      72.780  41.550  90.680  1.00  0.00            
ATOM   2570  HZ3 LYS   160      73.450  40.410  89.620  1.00  0.00            
ATOM   2571  C   LYS   160      66.130  42.270  88.520  1.00  0.00            
ATOM   2572  O   LYS   160      66.290  41.260  89.150  1.00  0.00            
ATOM   2573  N   ARG   161      65.100  43.090  88.760  1.00  0.00            
ATOM   2574  H   ARG   161      65.130  43.950  88.220  1.00  0.00            
ATOM   2575  CA  ARG   161      64.030  42.850  89.750  1.00  0.00            
ATOM   2576  HA  ARG   161      64.510  42.320  90.570  1.00  0.00            
ATOM   2577  CB  ARG   161      63.630  44.190  90.250  1.00  0.00            
ATOM   2578  HB2 ARG   161      64.510  44.830  90.200  1.00  0.00            
ATOM   2579  HB3 ARG   161      62.880  44.690  89.630  1.00  0.00            
ATOM   2580  CG  ARG   161      63.050  44.330  91.700  1.00  0.00            
ATOM   2581  HG2 ARG   161      62.170  43.690  91.730  1.00  0.00            
ATOM   2582  HG3 ARG   161      63.810  43.910  92.360  1.00  0.00            
ATOM   2583  CD  ARG   161      62.560  45.740  92.060  1.00  0.00            
ATOM   2584  HD2 ARG   161      62.020  46.190  91.230  1.00  0.00            
ATOM   2585  HD3 ARG   161      62.060  45.740  93.030  1.00  0.00            
ATOM   2586  NE  ARG   161      63.690  46.620  92.240  1.00  0.00            
ATOM   2587  HE  ARG   161      64.580  46.170  92.380  1.00  0.00            
ATOM   2588  CZ  ARG   161      63.640  47.950  92.470  1.00  0.00            
ATOM   2589  NH1 ARG   161      62.500  48.600  92.520  1.00  0.00            
ATOM   2590 1HH1 ARG   161      61.640  48.160  92.220  1.00  0.00            
ATOM   2591 2HH1 ARG   161      62.520  49.590  92.730  1.00  0.00            
ATOM   2592  NH2 ARG   161      64.760  48.640  92.740  1.00  0.00            
ATOM   2593 1HH2 ARG   161      65.600  48.100  92.900  1.00  0.00            
ATOM   2594 2HH2 ARG   161      64.620  49.590  93.050  1.00  0.00            
ATOM   2595  C   ARG   161      62.910  42.010  89.310  1.00  0.00            
ATOM   2596  O   ARG   161      62.270  41.350  90.110  1.00  0.00            
ATOM   2597  N   ASN   162      62.680  42.030  88.030  1.00  0.00            
ATOM   2598  H   ASN   162      63.270  42.590  87.420  1.00  0.00            
ATOM   2599  CA  ASN   162      61.680  41.290  87.230  1.00  0.00            
ATOM   2600  HA  ASN   162      60.880  41.050  87.920  1.00  0.00            
ATOM   2601  CB  ASN   162      61.220  42.240  86.100  1.00  0.00            
ATOM   2602  HB2 ASN   162      60.950  43.240  86.410  1.00  0.00            
ATOM   2603  HB3 ASN   162      61.940  42.220  85.280  1.00  0.00            
ATOM   2604  CG  ASN   162      59.910  41.780  85.570  1.00  0.00            
ATOM   2605  OD1 ASN   162      59.030  41.230  86.210  1.00  0.00            
ATOM   2606  ND2 ASN   162      59.820  41.750  84.270  1.00  0.00            
ATOM   2607 1HD2 ASN   162      59.000  41.390  83.790  1.00  0.00            
ATOM   2608 2HD2 ASN   162      60.680  42.010  83.810  1.00  0.00            
ATOM   2609  C   ASN   162      62.290  39.990  86.700  1.00  0.00            
ATOM   2610  O   ASN   162      61.520  39.020  86.670  1.00  0.00            
ATOM   2611  N   SER   163      63.560  39.910  86.210  1.00  0.00            
ATOM   2612  H   SER   163      64.080  40.760  86.110  1.00  0.00            
ATOM   2613  CA  SER   163      64.250  38.650  85.680  1.00  0.00            
ATOM   2614  HA  SER   163      63.510  38.160  85.040  1.00  0.00            
ATOM   2615  CB  SER   163      65.380  38.930  84.710  1.00  0.00            
ATOM   2616  HB2 SER   163      65.000  39.570  83.910  1.00  0.00            
ATOM   2617  HB3 SER   163      66.300  39.320  85.170  1.00  0.00            
ATOM   2618  OG  SER   163      65.780  37.700  84.110  1.00  0.00            
ATOM   2619  HG  SER   163      66.230  37.960  83.300  1.00  0.00            
ATOM   2620  C   SER   163      64.650  37.740  86.870  1.00  0.00            
ATOM   2621  O   SER   163      64.900  38.230  88.010  1.00  0.00            
ATOM   2622  N   VAL   164      64.890  36.450  86.680  1.00  0.00            
ATOM   2623  H   VAL   164      64.690  36.180  85.730  1.00  0.00            
ATOM   2624  CA  VAL   164      65.470  35.450  87.570  1.00  0.00            
ATOM   2625  HA  VAL   164      65.930  36.010  88.380  1.00  0.00            
ATOM   2626  CB  VAL   164      64.310  34.630  88.310  1.00  0.00            
ATOM   2627  HB  VAL   164      63.500  35.240  88.710  1.00  0.00            
ATOM   2628  CG1 VAL   164      63.590  33.690  87.360  1.00  0.00            
ATOM   2629 1HG1 VAL   164      62.850  33.180  87.980  1.00  0.00            
ATOM   2630 2HG1 VAL   164      63.120  34.310  86.590  1.00  0.00            
ATOM   2631 3HG1 VAL   164      64.210  32.940  86.870  1.00  0.00            
ATOM   2632  CG2 VAL   164      64.970  33.770  89.430  1.00  0.00            
ATOM   2633 1HG2 VAL   164      65.600  32.940  89.110  1.00  0.00            
ATOM   2634 2HG2 VAL   164      65.390  34.440  90.180  1.00  0.00            
ATOM   2635 3HG2 VAL   164      64.110  33.270  89.870  1.00  0.00            
ATOM   2636  C   VAL   164      66.570  34.490  86.930  1.00  0.00            
ATOM   2637  O   VAL   164      66.270  33.910  85.880  1.00  0.00            
ATOM   2638  N   ARG   165      67.710  34.350  87.570  1.00  0.00            
ATOM   2639  H   ARG   165      67.910  35.040  88.290  1.00  0.00            
ATOM   2640  CA  ARG   165      68.700  33.340  87.160  1.00  0.00            
ATOM   2641  HA  ARG   165      68.410  33.070  86.150  1.00  0.00            
ATOM   2642  CB  ARG   165      70.100  33.980  87.100  1.00  0.00            
ATOM   2643  HB2 ARG   165      70.700  33.550  86.310  1.00  0.00            
ATOM   2644  HB3 ARG   165      70.060  35.010  86.730  1.00  0.00            
ATOM   2645  CG  ARG   165      70.890  34.010  88.450  1.00  0.00            
ATOM   2646  HG2 ARG   165      70.170  34.360  89.190  1.00  0.00            
ATOM   2647  HG3 ARG   165      71.240  33.010  88.730  1.00  0.00            
ATOM   2648  CD  ARG   165      72.180  34.780  88.230  1.00  0.00            
ATOM   2649  HD2 ARG   165      72.050  35.750  87.760  1.00  0.00            
ATOM   2650  HD3 ARG   165      72.630  35.010  89.200  1.00  0.00            
ATOM   2651  NE  ARG   165      73.160  34.170  87.260  1.00  0.00            
ATOM   2652  HE  ARG   165      72.890  33.980  86.310  1.00  0.00            
ATOM   2653  CZ  ARG   165      74.430  33.790  87.460  1.00  0.00            
ATOM   2654  NH1 ARG   165      75.100  33.940  88.580  1.00  0.00            
ATOM   2655 1HH1 ARG   165      74.500  34.360  89.280  1.00  0.00            
ATOM   2656 2HH1 ARG   165      76.090  33.780  88.620  1.00  0.00            
ATOM   2657  NH2 ARG   165      75.070  33.320  86.460  1.00  0.00            
ATOM   2658 1HH2 ARG   165      74.590  33.280  85.570  1.00  0.00            
ATOM   2659 2HH2 ARG   165      75.980  32.870  86.470  1.00  0.00            
ATOM   2660  C   ARG   165      68.720  32.110  87.990  1.00  0.00            
ATOM   2661  O   ARG   165      68.360  32.210  89.190  1.00  0.00            
ATOM   2662  N   LEU   166      69.090  30.960  87.440  1.00  0.00            
ATOM   2663  H   LEU   166      69.370  31.030  86.480  1.00  0.00            
ATOM   2664  CA  LEU   166      69.210  29.650  88.110  1.00  0.00            
ATOM   2665  HA  LEU   166      69.330  29.770  89.190  1.00  0.00            
ATOM   2666  CB  LEU   166      67.960  28.860  87.820  1.00  0.00            
ATOM   2667  HB2 LEU   166      67.730  28.750  86.760  1.00  0.00            
ATOM   2668  HB3 LEU   166      68.200  27.880  88.210  1.00  0.00            
ATOM   2669  CG  LEU   166      66.610  29.360  88.480  1.00  0.00            
ATOM   2670  HG  LEU   166      66.870  29.910  89.380  1.00  0.00            
ATOM   2671  CD1 LEU   166      65.800  30.270  87.530  1.00  0.00            
ATOM   2672 1HD1 LEU   166      65.030  30.740  88.150  1.00  0.00            
ATOM   2673 2HD1 LEU   166      66.450  31.080  87.170  1.00  0.00            
ATOM   2674 3HD1 LEU   166      65.390  29.650  86.730  1.00  0.00            
ATOM   2675  CD2 LEU   166      65.610  28.270  88.880  1.00  0.00            
ATOM   2676 1HD2 LEU   166      65.420  27.630  88.020  1.00  0.00            
ATOM   2677 2HD2 LEU   166      65.890  27.560  89.650  1.00  0.00            
ATOM   2678 3HD2 LEU   166      64.670  28.750  89.150  1.00  0.00            
ATOM   2679  C   LEU   166      70.470  28.950  87.580  1.00  0.00            
ATOM   2680  O   LEU   166      70.350  28.240  86.580  1.00  0.00            
ATOM   2681  N   VAL   167      71.670  28.980  88.210  1.00  0.00            
ATOM   2682  H   VAL   167      71.640  29.570  89.030  1.00  0.00            
ATOM   2683  CA  VAL   167      72.840  28.210  87.840  1.00  0.00            
ATOM   2684  HA  VAL   167      72.960  28.300  86.760  1.00  0.00            
ATOM   2685  CB  VAL   167      74.060  28.950  88.420  1.00  0.00            
ATOM   2686  HB  VAL   167      73.940  29.070  89.500  1.00  0.00            
ATOM   2687  CG1 VAL   167      75.370  28.200  88.240  1.00  0.00            
ATOM   2688 1HG1 VAL   167      75.620  28.050  87.190  1.00  0.00            
ATOM   2689 2HG1 VAL   167      76.040  28.890  88.750  1.00  0.00            
ATOM   2690 3HG1 VAL   167      75.360  27.210  88.710  1.00  0.00            
ATOM   2691  CG2 VAL   167      74.160  30.330  87.780  1.00  0.00            
ATOM   2692 1HG2 VAL   167      74.930  30.910  88.280  1.00  0.00            
ATOM   2693 2HG2 VAL   167      74.440  30.210  86.730  1.00  0.00            
ATOM   2694 3HG2 VAL   167      73.300  30.980  87.970  1.00  0.00            
ATOM   2695  C   VAL   167      72.740  26.720  88.280  1.00  0.00            
ATOM   2696  O   VAL   167      72.990  26.390  89.440  1.00  0.00            
ATOM   2697  N   ILE   168      72.240  25.990  87.280  1.00  0.00            
ATOM   2698  H   ILE   168      71.980  26.520  86.450  1.00  0.00            
ATOM   2699  CA  ILE   168      72.320  24.580  87.270  1.00  0.00            
ATOM   2700  HA  ILE   168      71.970  24.230  88.250  1.00  0.00            
ATOM   2701  CB  ILE   168      71.340  24.080  86.240  1.00  0.00            
ATOM   2702  HB  ILE   168      71.380  23.000  86.400  1.00  0.00            
ATOM   2703  CG2 ILE   168      69.880  24.650  86.560  1.00  0.00            
ATOM   2704 1HG2 ILE   168      69.820  25.730  86.570  1.00  0.00            
ATOM   2705 2HG2 ILE   168      69.150  24.370  85.800  1.00  0.00            
ATOM   2706 3HG2 ILE   168      69.530  24.260  87.510  1.00  0.00            
ATOM   2707  CG1 ILE   168      71.790  24.320  84.780  1.00  0.00            
ATOM   2708 2HG1 ILE   168      71.720  25.410  84.680  1.00  0.00            
ATOM   2709 3HG1 ILE   168      72.850  24.080  84.710  1.00  0.00            
ATOM   2710  CD1 ILE   168      71.140  23.520  83.710  1.00  0.00            
ATOM   2711 1HD1 ILE   168      70.070  23.740  83.720  1.00  0.00            
ATOM   2712 2HD1 ILE   168      71.610  23.980  82.840  1.00  0.00            
ATOM   2713 3HD1 ILE   168      71.360  22.460  83.850  1.00  0.00            
ATOM   2714  C   ILE   168      73.750  24.130  87.230  1.00  0.00            
ATOM   2715  O   ILE   168      74.710  24.920  87.170  1.00  0.00            
ATOM   2716  N   ARG   169      73.920  22.830  87.230  1.00  0.00            
ATOM   2717  H   ARG   169      73.160  22.230  87.500  1.00  0.00            
ATOM   2718  CA  ARG   169      75.170  22.260  86.680  1.00  0.00            
ATOM   2719  HA  ARG   169      75.570  22.980  85.970  1.00  0.00            
ATOM   2720  CB  ARG   169      76.160  22.110  87.890  1.00  0.00            
ATOM   2721  HB2 ARG   169      77.140  21.840  87.490  1.00  0.00            
ATOM   2722  HB3 ARG   169      76.380  23.040  88.420  1.00  0.00            
ATOM   2723  CG  ARG   169      75.780  21.040  88.960  1.00  0.00            
ATOM   2724  HG2 ARG   169      74.900  21.430  89.470  1.00  0.00            
ATOM   2725  HG3 ARG   169      75.600  20.060  88.520  1.00  0.00            
ATOM   2726  CD  ARG   169      76.910  20.960  89.900  1.00  0.00            
ATOM   2727  HD2 ARG   169      77.790  20.840  89.270  1.00  0.00            
ATOM   2728  HD3 ARG   169      76.850  21.840  90.540  1.00  0.00            
ATOM   2729  NE  ARG   169      76.920  19.750  90.720  1.00  0.00            
ATOM   2730  HE  ARG   169      76.200  19.080  90.480  1.00  0.00            
ATOM   2731  CZ  ARG   169      77.470  19.510  91.840  1.00  0.00            
ATOM   2732  NH1 ARG   169      78.240  20.270  92.540  1.00  0.00            
ATOM   2733 1HH1 ARG   169      78.540  21.180  92.220  1.00  0.00            
ATOM   2734 2HH1 ARG   169      78.730  19.890  93.340  1.00  0.00            
ATOM   2735  NH2 ARG   169      77.180  18.370  92.370  1.00  0.00            
ATOM   2736 1HH2 ARG   169      76.590  17.770  91.810  1.00  0.00            
ATOM   2737 2HH2 ARG   169      77.650  18.070  93.220  1.00  0.00            
ATOM   2738  C   ARG   169      74.980  20.950  85.860  1.00  0.00            
ATOM   2739  O   ARG   169      74.060  20.190  86.160  1.00  0.00            
ATOM   2740  N   LYS   170      75.810  20.730  84.870  1.00  0.00            
ATOM   2741  H   LYS   170      76.600  21.360  84.820  1.00  0.00            
ATOM   2742  CA  LYS   170      75.900  19.440  84.070  1.00  0.00            
ATOM   2743  HA  LYS   170      74.930  18.960  84.120  1.00  0.00            
ATOM   2744  CB  LYS   170      76.210  19.630  82.610  1.00  0.00            
ATOM   2745  HB2 LYS   170      75.650  20.500  82.270  1.00  0.00            
ATOM   2746  HB3 LYS   170      77.290  19.720  82.470  1.00  0.00            
ATOM   2747  CG  LYS   170      75.840  18.390  81.810  1.00  0.00            
ATOM   2748  HG2 LYS   170      76.450  17.590  82.230  1.00  0.00            
ATOM   2749  HG3 LYS   170      74.770  18.290  81.990  1.00  0.00            
ATOM   2750  CD  LYS   170      76.060  18.550  80.350  1.00  0.00            
ATOM   2751  HD2 LYS   170      75.510  17.760  79.830  1.00  0.00            
ATOM   2752  HD3 LYS   170      75.710  19.540  80.060  1.00  0.00            
ATOM   2753  CE  LYS   170      77.590  18.460  80.020  1.00  0.00            
ATOM   2754  HE2 LYS   170      77.980  19.470  80.130  1.00  0.00            
ATOM   2755  HE3 LYS   170      78.050  17.810  80.760  1.00  0.00            
ATOM   2756  NZ  LYS   170      77.880  17.830  78.680  1.00  0.00            
ATOM   2757  HZ1 LYS   170      77.520  16.880  78.620  1.00  0.00            
ATOM   2758  HZ2 LYS   170      77.480  18.300  77.880  1.00  0.00            
ATOM   2759  HZ3 LYS   170      78.880  17.800  78.540  1.00  0.00            
ATOM   2760  C   LYS   170      76.970  18.600  84.710  1.00  0.00            
ATOM   2761  O   LYS   170      78.000  19.190  84.990  1.00  0.00            
ATOM   2762  N   VAL   171      76.780  17.330  85.050  1.00  0.00            
ATOM   2763  H   VAL   171      76.030  16.820  84.600  1.00  0.00            
ATOM   2764  CA  VAL   171      77.590  16.380  85.750  1.00  0.00            
ATOM   2765  HA  VAL   171      78.560  16.850  85.900  1.00  0.00            
ATOM   2766  CB  VAL   171      77.130  16.040  87.170  1.00  0.00            
ATOM   2767  HB  VAL   171      77.850  15.340  87.590  1.00  0.00            
ATOM   2768  CG1 VAL   171      77.120  17.270  88.030  1.00  0.00            
ATOM   2769 1HG1 VAL   171      77.980  17.850  87.720  1.00  0.00            
ATOM   2770 2HG1 VAL   171      76.270  17.940  87.900  1.00  0.00            
ATOM   2771 3HG1 VAL   171      77.010  17.010  89.080  1.00  0.00            
ATOM   2772  CG2 VAL   171      75.800  15.330  87.230  1.00  0.00            
ATOM   2773 1HG2 VAL   171      75.020  15.770  86.600  1.00  0.00            
ATOM   2774 2HG2 VAL   171      75.950  14.320  86.860  1.00  0.00            
ATOM   2775 3HG2 VAL   171      75.430  15.110  88.230  1.00  0.00            
ATOM   2776  C   VAL   171      77.770  15.160  84.900  1.00  0.00            
ATOM   2777  O   VAL   171      76.880  14.830  84.130  1.00  0.00            
ATOM   2778  N   GLN   172      78.870  14.360  85.000  1.00  0.00            
ATOM   2779  H   GLN   172      79.570  14.550  85.710  1.00  0.00            
ATOM   2780  CA  GLN   172      79.210  13.360  84.100  1.00  0.00            
ATOM   2781  HA  GLN   172      78.510  13.360  83.260  1.00  0.00            
ATOM   2782  CB  GLN   172      80.560  13.550  83.450  1.00  0.00            
ATOM   2783  HB2 GLN   172      80.720  14.560  83.090  1.00  0.00            
ATOM   2784  HB3 GLN   172      81.270  13.270  84.220  1.00  0.00            
ATOM   2785  CG  GLN   172      80.730  12.640  82.290  1.00  0.00            
ATOM   2786  HG2 GLN   172      81.710  12.690  81.810  1.00  0.00            
ATOM   2787  HG3 GLN   172      80.650  11.630  82.680  1.00  0.00            
ATOM   2788  CD  GLN   172      79.810  12.930  81.120  1.00  0.00            
ATOM   2789  OE1 GLN   172      79.870  13.960  80.460  1.00  0.00            
ATOM   2790  NE2 GLN   172      79.180  11.900  80.640  1.00  0.00            
ATOM   2791 1HE2 GLN   172      78.670  12.020  79.780  1.00  0.00            
ATOM   2792 2HE2 GLN   172      79.100  11.020  81.130  1.00  0.00            
ATOM   2793  C   GLN   172      79.110  12.010  84.820  1.00  0.00            
ATOM   2794  O   GLN   172      79.620  11.860  85.910  1.00  0.00            
ATOM   2795  N   TYR   173      78.590  11.030  84.120  1.00  0.00            
ATOM   2796  H   TYR   173      78.130  11.260  83.250  1.00  0.00            
ATOM   2797  CA  TYR   173      78.510   9.600  84.600  1.00  0.00            
ATOM   2798  HA  TYR   173      79.170   9.450  85.450  1.00  0.00            
ATOM   2799  CB  TYR   173      77.180   9.290  85.180  1.00  0.00            
ATOM   2800  HB2 TYR   173      77.140   9.790  86.150  1.00  0.00            
ATOM   2801  HB3 TYR   173      76.440   9.710  84.510  1.00  0.00            
ATOM   2802  CG  TYR   173      76.760   7.810  85.520  1.00  0.00            
ATOM   2803  CD1 TYR   173      77.420   7.170  86.520  1.00  0.00            
ATOM   2804  HD1 TYR   173      78.120   7.750  87.110  1.00  0.00            
ATOM   2805  CE1 TYR   173      77.080   5.860  86.900  1.00  0.00            
ATOM   2806  HE1 TYR   173      77.600   5.440  87.740  1.00  0.00            
ATOM   2807  CZ  TYR   173      76.070   5.200  86.260  1.00  0.00            
ATOM   2808  OH  TYR   173      75.690   4.030  86.850  1.00  0.00            
ATOM   2809  HH  TYR   173      74.920   3.710  86.380  1.00  0.00            
ATOM   2810  CE2 TYR   173      75.430   5.850  85.230  1.00  0.00            
ATOM   2811  HE2 TYR   173      74.630   5.290  84.770  1.00  0.00            
ATOM   2812  CD2 TYR   173      75.830   7.100  84.780  1.00  0.00            
ATOM   2813  HD2 TYR   173      75.300   7.520  83.930  1.00  0.00            
ATOM   2814  C   TYR   173      78.950   8.580  83.480  1.00  0.00            
ATOM   2815  O   TYR   173      78.630   8.860  82.330  1.00  0.00            
ATOM   2816  N   ALA   174      79.520   7.430  83.860  1.00  0.00            
ATOM   2817  H   ALA   174      79.680   7.280  84.850  1.00  0.00            
ATOM   2818  CA  ALA   174      79.580   6.220  83.030  1.00  0.00            
ATOM   2819  HA  ALA   174      78.690   6.180  82.400  1.00  0.00            
ATOM   2820  CB  ALA   174      80.790   6.190  82.170  1.00  0.00            
ATOM   2821  HB1 ALA   174      80.850   7.130  81.610  1.00  0.00            
ATOM   2822  HB2 ALA   174      81.590   6.070  82.890  1.00  0.00            
ATOM   2823  HB3 ALA   174      80.700   5.360  81.460  1.00  0.00            
ATOM   2824  C   ALA   174      79.640   5.000  83.920  1.00  0.00            
ATOM   2825  O   ALA   174      80.140   5.150  85.030  1.00  0.00            
ATOM   2826  N   PRO   175      79.120   3.800  83.520  1.00  0.00            
ATOM   2827  CD  PRO   175      78.260   3.390  82.350  1.00  0.00            
ATOM   2828  HD2 PRO   175      78.740   3.710  81.430  1.00  0.00            
ATOM   2829  HD3 PRO   175      77.320   3.930  82.430  1.00  0.00            
ATOM   2830  CG  PRO   175      78.200   1.890  82.310  1.00  0.00            
ATOM   2831  HG2 PRO   175      79.000   1.570  81.640  1.00  0.00            
ATOM   2832  HG3 PRO   175      77.290   1.370  82.000  1.00  0.00            
ATOM   2833  CB  PRO   175      78.510   1.590  83.800  1.00  0.00            
ATOM   2834  HB2 PRO   175      78.900   0.620  84.120  1.00  0.00            
ATOM   2835  HB3 PRO   175      77.570   1.560  84.360  1.00  0.00            
ATOM   2836  CA  PRO   175      79.450   2.650  84.350  1.00  0.00            
ATOM   2837  HA  PRO   175      79.160   2.820  85.380  1.00  0.00            
ATOM   2838  C   PRO   175      80.970   2.270  84.370  1.00  0.00            
ATOM   2839  O   PRO   175      81.710   2.620  83.440  1.00  0.00            
ATOM   2840  N   GLU   176      81.270   1.420  85.320  1.00  0.00            
ATOM   2841  H   GLU   176      80.570   1.260  86.030  1.00  0.00            
ATOM   2842  CA  GLU   176      82.300   0.420  85.380  1.00  0.00            
ATOM   2843  HA  GLU   176      83.290   0.840  85.230  1.00  0.00            
ATOM   2844  CB  GLU   176      82.400  -0.380  86.660  1.00  0.00            
ATOM   2845  HB2 GLU   176      81.560  -1.070  86.780  1.00  0.00            
ATOM   2846  HB3 GLU   176      83.310  -0.940  86.460  1.00  0.00            
ATOM   2847  CG  GLU   176      82.550   0.430  87.920  1.00  0.00            
ATOM   2848  HG2 GLU   176      83.420   1.070  87.740  1.00  0.00            
ATOM   2849  HG3 GLU   176      81.770   1.190  87.950  1.00  0.00            
ATOM   2850  CD  GLU   176      82.900  -0.420  89.220  1.00  0.00            
ATOM   2851  OE1 GLU   176      82.900  -1.740  89.200  1.00  0.00            
ATOM   2852  OE2 GLU   176      83.120   0.220  90.270  1.00  0.00            
ATOM   2853  C   GLU   176      82.230  -0.510  84.190  1.00  0.00            
ATOM   2854  O   GLU   176      81.140  -1.030  83.870  1.00  0.00            
ATOM   2855  N   ARG   177      83.390  -0.900  83.640  1.00  0.00            
ATOM   2856  H   ARG   177      84.280  -0.440  83.770  1.00  0.00            
ATOM   2857  CA  ARG   177      83.370  -1.640  82.380  1.00  0.00            
ATOM   2858  HA  ARG   177      82.340  -1.720  82.040  1.00  0.00            
ATOM   2859  CB  ARG   177      84.110  -0.900  81.240  1.00  0.00            
ATOM   2860  HB2 ARG   177      84.000  -1.410  80.280  1.00  0.00            
ATOM   2861  HB3 ARG   177      83.720   0.110  81.170  1.00  0.00            
ATOM   2862  CG  ARG   177      85.580  -0.650  81.420  1.00  0.00            
ATOM   2863  HG2 ARG   177      85.570   0.190  82.110  1.00  0.00            
ATOM   2864  HG3 ARG   177      86.040  -1.440  82.010  1.00  0.00            
ATOM   2865  CD  ARG   177      86.280  -0.420  80.070  1.00  0.00            
ATOM   2866  HD2 ARG   177      86.190  -1.290  79.420  1.00  0.00            
ATOM   2867  HD3 ARG   177      85.750   0.380  79.540  1.00  0.00            
ATOM   2868  NE  ARG   177      87.760  -0.170  80.200  1.00  0.00            
ATOM   2869  HE  ARG   177      88.060   0.760  80.430  1.00  0.00            
ATOM   2870  CZ  ARG   177      88.600  -1.200  80.370  1.00  0.00            
ATOM   2871  NH1 ARG   177      88.320  -2.420  80.140  1.00  0.00            
ATOM   2872 1HH1 ARG   177      87.390  -2.680  79.830  1.00  0.00            
ATOM   2873 2HH1 ARG   177      89.010  -3.090  80.440  1.00  0.00            
ATOM   2874  NH2 ARG   177      89.820  -0.860  80.510  1.00  0.00            
ATOM   2875 1HH2 ARG   177      89.930   0.140  80.630  1.00  0.00            
ATOM   2876 2HH2 ARG   177      90.540  -1.560  80.370  1.00  0.00            
ATOM   2877  C   ARG   177      83.910  -3.080  82.670  1.00  0.00            
ATOM   2878  O   ARG   177      84.930  -3.120  83.400  1.00  0.00            
ATOM   2879  N   PRO   178      83.310  -4.160  82.050  1.00  0.00            
ATOM   2880  CD  PRO   178      82.100  -4.130  81.310  1.00  0.00            
ATOM   2881  HD2 PRO   178      81.950  -3.300  80.620  1.00  0.00            
ATOM   2882  HD3 PRO   178      81.330  -4.300  82.060  1.00  0.00            
ATOM   2883  CG  PRO   178      82.070  -5.460  80.550  1.00  0.00            
ATOM   2884  HG2 PRO   178      82.720  -5.340  79.680  1.00  0.00            
ATOM   2885  HG3 PRO   178      81.080  -5.670  80.160  1.00  0.00            
ATOM   2886  CB  PRO   178      82.670  -6.450  81.520  1.00  0.00            
ATOM   2887  HB2 PRO   178      83.090  -7.270  80.950  1.00  0.00            
ATOM   2888  HB3 PRO   178      81.860  -6.840  82.140  1.00  0.00            
ATOM   2889  CA  PRO   178      83.710  -5.600  82.280  1.00  0.00            
ATOM   2890  HA  PRO   178      83.730  -5.820  83.350  1.00  0.00            
ATOM   2891  C   PRO   178      85.220  -5.800  81.800  1.00  0.00            
ATOM   2892  O   PRO   178      85.830  -4.960  81.140  1.00  0.00            
ATOM   2893  N   GLY   179      85.870  -6.880  82.350  1.00  0.00            
ATOM   2894  H   GLY   179      85.370  -7.300  83.120  1.00  0.00            
ATOM   2895  CA  GLY   179      87.240  -7.420  81.860  1.00  0.00            
ATOM   2896  HA2 GLY   179      87.290  -8.510  81.930  1.00  0.00            
ATOM   2897  HA3 GLY   179      87.220  -7.240  80.790  1.00  0.00            
ATOM   2898  C   GLY   179      88.420  -6.740  82.560  1.00  0.00            
ATOM   2899  O   GLY   179      88.270  -6.160  83.680  1.00  0.00            
ATOM   2900  N   PRO   180      89.600  -6.800  81.930  1.00  0.00            
ATOM   2901  CD  PRO   180      89.790  -7.530  80.670  1.00  0.00            
ATOM   2902  HD2 PRO   180      89.410  -7.010  79.800  1.00  0.00            
ATOM   2903  HD3 PRO   180      89.280  -8.500  80.710  1.00  0.00            
ATOM   2904  CG  PRO   180      91.300  -7.700  80.420  1.00  0.00            
ATOM   2905  HG2 PRO   180      91.510  -7.140  79.500  1.00  0.00            
ATOM   2906  HG3 PRO   180      91.530  -8.760  80.350  1.00  0.00            
ATOM   2907  CB  PRO   180      91.900  -7.100  81.730  1.00  0.00            
ATOM   2908  HB2 PRO   180      92.740  -6.440  81.500  1.00  0.00            
ATOM   2909  HB3 PRO   180      92.180  -7.980  82.310  1.00  0.00            
ATOM   2910  CA  PRO   180      90.840  -6.270  82.380  1.00  0.00            
ATOM   2911  HA  PRO   180      90.880  -6.500  83.450  1.00  0.00            
ATOM   2912  C   PRO   180      91.080  -4.800  82.090  1.00  0.00            
ATOM   2913  O   PRO   180      90.430  -4.130  81.230  1.00  0.00            
ATOM   2914  N   GLN   181      91.930  -4.160  82.940  1.00  0.00            
ATOM   2915  H   GLN   181      92.560  -4.740  83.470  1.00  0.00            
ATOM   2916  CA  GLN   181      91.940  -2.740  83.280  1.00  0.00            
ATOM   2917  HA  GLN   181      91.410  -2.190  82.510  1.00  0.00            
ATOM   2918  CB  GLN   181      91.240  -2.620  84.660  1.00  0.00            
ATOM   2919  HB2 GLN   181      91.850  -3.040  85.460  1.00  0.00            
ATOM   2920  HB3 GLN   181      91.240  -1.550  84.860  1.00  0.00            
ATOM   2921  CG  GLN   181      89.860  -3.360  84.870  1.00  0.00            
ATOM   2922  HG2 GLN   181      89.910  -4.340  84.410  1.00  0.00            
ATOM   2923  HG3 GLN   181      89.580  -3.520  85.920  1.00  0.00            
ATOM   2924  CD  GLN   181      88.600  -2.670  84.170  1.00  0.00            
ATOM   2925  OE1 GLN   181      88.310  -1.510  84.340  1.00  0.00            
ATOM   2926  NE2 GLN   181      87.880  -3.370  83.370  1.00  0.00            
ATOM   2927 1HE2 GLN   181      86.980  -2.990  83.120  1.00  0.00            
ATOM   2928 2HE2 GLN   181      88.180  -4.300  83.130  1.00  0.00            
ATOM   2929  C   GLN   181      93.440  -2.260  83.230  1.00  0.00            
ATOM   2930  O   GLN   181      94.270  -3.170  83.360  1.00  0.00            
ATOM   2931  N   PRO   182      93.610  -0.960  82.920  1.00  0.00            
ATOM   2932  CD  PRO   182      92.520   0.050  82.860  1.00  0.00            
ATOM   2933  HD2 PRO   182      92.330   0.240  83.910  1.00  0.00            
ATOM   2934  HD3 PRO   182      91.740  -0.220  82.150  1.00  0.00            
ATOM   2935  CG  PRO   182      93.150   1.290  82.290  1.00  0.00            
ATOM   2936  HG2 PRO   182      92.700   2.180  82.740  1.00  0.00            
ATOM   2937  HG3 PRO   182      92.850   1.380  81.250  1.00  0.00            
ATOM   2938  CB  PRO   182      94.660   1.150  82.420  1.00  0.00            
ATOM   2939  HB2 PRO   182      95.110   1.600  83.300  1.00  0.00            
ATOM   2940  HB3 PRO   182      95.040   1.670  81.540  1.00  0.00            
ATOM   2941  CA  PRO   182      94.860  -0.400  82.410  1.00  0.00            
ATOM   2942  HA  PRO   182      95.000  -0.750  81.390  1.00  0.00            
ATOM   2943  C   PRO   182      96.080  -0.860  83.200  1.00  0.00            
ATOM   2944  O   PRO   182      96.180  -0.820  84.440  1.00  0.00            
ATOM   2945  N   THR   183      97.110  -1.350  82.420  1.00  0.00            
ATOM   2946  H   THR   183      97.040  -1.300  81.420  1.00  0.00            
ATOM   2947  CA  THR   183      98.350  -2.000  82.960  1.00  0.00            
ATOM   2948  HA  THR   183      98.580  -1.610  83.960  1.00  0.00            
ATOM   2949  CB  THR   183      98.160  -3.510  82.990  1.00  0.00            
ATOM   2950  HB  THR   183      97.780  -3.920  82.050  1.00  0.00            
ATOM   2951  CG2 THR   183      99.490  -4.240  83.350  1.00  0.00            
ATOM   2952 1HG2 THR   183     100.110  -4.220  82.450  1.00  0.00            
ATOM   2953 2HG2 THR   183     100.020  -3.840  84.220  1.00  0.00            
ATOM   2954 3HG2 THR   183      99.160  -5.270  83.330  1.00  0.00            
ATOM   2955  OG1 THR   183      97.140  -3.710  83.930  1.00  0.00            
ATOM   2956  HG1 THR   183      96.390  -3.230  83.580  1.00  0.00            
ATOM   2957  C   THR   183      99.520  -1.560  82.110  1.00  0.00            
ATOM   2958  O   THR   183      99.390  -1.050  80.960  1.00  0.00            
ATOM   2959  N   ALA   184     100.720  -1.580  82.750  1.00  0.00            
ATOM   2960  H   ALA   184     100.700  -1.810  83.740  1.00  0.00            
ATOM   2961  CA  ALA   184     102.020  -1.320  82.160  1.00  0.00            
ATOM   2962  HA  ALA   184     101.990  -1.750  81.160  1.00  0.00            
ATOM   2963  CB  ALA   184     102.260   0.180  82.250  1.00  0.00            
ATOM   2964  HB1 ALA   184     102.380   0.300  83.320  1.00  0.00            
ATOM   2965  HB2 ALA   184     103.140   0.430  81.650  1.00  0.00            
ATOM   2966  HB3 ALA   184     101.380   0.700  81.870  1.00  0.00            
ATOM   2967  C   ALA   184     103.190  -2.050  82.860  1.00  0.00            
ATOM   2968  O   ALA   184     103.180  -2.110  84.110  1.00  0.00            
ATOM   2969  N   GLU   185     104.210  -2.370  82.090  1.00  0.00            
ATOM   2970  H   GLU   185     104.210  -2.280  81.080  1.00  0.00            
ATOM   2971  CA  GLU   185     105.470  -2.860  82.620  1.00  0.00            
ATOM   2972  HA  GLU   185     105.480  -2.590  83.680  1.00  0.00            
ATOM   2973  CB  GLU   185     105.590  -4.350  82.590  1.00  0.00            
ATOM   2974  HB2 GLU   185     106.180  -4.740  83.420  1.00  0.00            
ATOM   2975  HB3 GLU   185     104.670  -4.900  82.800  1.00  0.00            
ATOM   2976  CG  GLU   185     106.350  -5.050  81.350  1.00  0.00            
ATOM   2977  HG2 GLU   185     107.440  -5.010  81.400  1.00  0.00            
ATOM   2978  HG3 GLU   185     106.050  -6.100  81.300  1.00  0.00            
ATOM   2979  CD  GLU   185     105.870  -4.440  80.040  1.00  0.00            
ATOM   2980  OE1 GLU   185     104.660  -4.250  79.850  1.00  0.00            
ATOM   2981  OE2 GLU   185     106.710  -4.390  79.080  1.00  0.00            
ATOM   2982  C   GLU   185     106.630  -2.120  82.030  1.00  0.00            
ATOM   2983  O   GLU   185     106.540  -1.560  80.900  1.00  0.00            
ATOM   2984  N   THR   186     107.720  -2.030  82.750  1.00  0.00            
ATOM   2985  H   THR   186     107.690  -2.360  83.700  1.00  0.00            
ATOM   2986  CA  THR   186     108.980  -1.340  82.390  1.00  0.00            
ATOM   2987  HA  THR   186     109.060  -1.370  81.310  1.00  0.00            
ATOM   2988  CB  THR   186     108.800   0.160  82.870  1.00  0.00            
ATOM   2989  HB  THR   186     107.830   0.560  82.550  1.00  0.00            
ATOM   2990  CG2 THR   186     108.910   0.380  84.390  1.00  0.00            
ATOM   2991 1HG2 THR   186     108.820   1.420  84.680  1.00  0.00            
ATOM   2992 2HG2 THR   186     108.010  -0.120  84.750  1.00  0.00            
ATOM   2993 3HG2 THR   186     109.910   0.030  84.660  1.00  0.00            
ATOM   2994  OG1 THR   186     109.740   1.070  82.260  1.00  0.00            
ATOM   2995  HG1 THR   186     109.510   1.220  81.330  1.00  0.00            
ATOM   2996  C   THR   186     110.200  -1.970  83.080  1.00  0.00            
ATOM   2997  O   THR   186     110.030  -2.910  83.880  1.00  0.00            
ATOM   2998  N   THR   187     111.380  -1.490  82.760  1.00  0.00            
ATOM   2999  H   THR   187     111.530  -0.630  82.250  1.00  0.00            
ATOM   3000  CA  THR   187     112.650  -2.080  83.300  1.00  0.00            
ATOM   3001  HA  THR   187     112.370  -2.660  84.180  1.00  0.00            
ATOM   3002  CB  THR   187     113.280  -3.060  82.230  1.00  0.00            
ATOM   3003  HB  THR   187     114.190  -3.400  82.730  1.00  0.00            
ATOM   3004  CG2 THR   187     112.480  -4.310  81.870  1.00  0.00            
ATOM   3005 1HG2 THR   187     111.990  -4.830  82.690  1.00  0.00            
ATOM   3006 2HG2 THR   187     111.570  -4.000  81.360  1.00  0.00            
ATOM   3007 3HG2 THR   187     113.120  -4.930  81.240  1.00  0.00            
ATOM   3008  OG1 THR   187     113.600  -2.450  81.010  1.00  0.00            
ATOM   3009  HG1 THR   187     113.600  -3.180  80.390  1.00  0.00            
ATOM   3010  C   THR   187     113.640  -1.000  83.670  1.00  0.00            
ATOM   3011  O   THR   187     113.570   0.140  83.210  1.00  0.00            
ATOM   3012  N   ARG   188     114.690  -1.380  84.370  1.00  0.00            
ATOM   3013  H   ARG   188     114.620  -2.290  84.810  1.00  0.00            
ATOM   3014  CA  ARG   188     115.930  -0.580  84.570  1.00  0.00            
ATOM   3015  HA  ARG   188     116.050   0.130  83.750  1.00  0.00            
ATOM   3016  CB  ARG   188     115.760   0.190  85.870  1.00  0.00            
ATOM   3017  HB2 ARG   188     114.960   0.910  85.720  1.00  0.00            
ATOM   3018  HB3 ARG   188     115.440  -0.460  86.690  1.00  0.00            
ATOM   3019  CG  ARG   188     116.960   0.970  86.380  1.00  0.00            
ATOM   3020  HG2 ARG   188     116.660   1.340  87.360  1.00  0.00            
ATOM   3021  HG3 ARG   188     117.840   0.340  86.540  1.00  0.00            
ATOM   3022  CD  ARG   188     117.370   2.210  85.590  1.00  0.00            
ATOM   3023  HD2 ARG   188     118.200   2.650  86.130  1.00  0.00            
ATOM   3024  HD3 ARG   188     117.630   1.830  84.600  1.00  0.00            
ATOM   3025  NE  ARG   188     116.420   3.300  85.380  1.00  0.00            
ATOM   3026  HE  ARG   188     116.230   3.640  84.450  1.00  0.00            
ATOM   3027  CZ  ARG   188     115.860   4.030  86.310  1.00  0.00            
ATOM   3028  NH1 ARG   188     116.280   4.020  87.550  1.00  0.00            
ATOM   3029 1HH1 ARG   188     117.020   3.400  87.850  1.00  0.00            
ATOM   3030 2HH1 ARG   188     115.860   4.580  88.280  1.00  0.00            
ATOM   3031  NH2 ARG   188     114.780   4.720  86.010  1.00  0.00            
ATOM   3032 1HH2 ARG   188     114.450   4.870  85.070  1.00  0.00            
ATOM   3033 2HH2 ARG   188     114.430   5.390  86.680  1.00  0.00            
ATOM   3034  C   ARG   188     117.290  -1.400  84.590  1.00  0.00            
ATOM   3035  O   ARG   188     117.530  -2.270  85.480  1.00  0.00            
ATOM   3036  N   GLN   189     118.280  -1.010  83.730  1.00  0.00            
ATOM   3037  H   GLN   189     118.010  -0.240  83.150  1.00  0.00            
ATOM   3038  CA  GLN   189     119.630  -1.570  83.700  1.00  0.00            
ATOM   3039  HA  GLN   189     119.620  -2.640  83.880  1.00  0.00            
ATOM   3040  CB  GLN   189     120.010  -1.420  82.270  1.00  0.00            
ATOM   3041  HB2 GLN   189     119.780  -0.390  81.980  1.00  0.00            
ATOM   3042  HB3 GLN   189     121.100  -1.500  82.280  1.00  0.00            
ATOM   3043  CG  GLN   189     119.320  -2.390  81.280  1.00  0.00            
ATOM   3044  HG2 GLN   189     118.230  -2.400  81.260  1.00  0.00            
ATOM   3045  HG3 GLN   189     119.650  -1.950  80.340  1.00  0.00            
ATOM   3046  CD  GLN   189     119.830  -3.810  81.140  1.00  0.00            
ATOM   3047  OE1 GLN   189     120.020  -4.460  82.120  1.00  0.00            
ATOM   3048  NE2 GLN   189     119.910  -4.330  79.980  1.00  0.00            
ATOM   3049 1HE2 GLN   189     120.110  -5.320  79.940  1.00  0.00            
ATOM   3050 2HE2 GLN   189     119.400  -3.920  79.210  1.00  0.00            
ATOM   3051  C   GLN   189     120.570  -0.920  84.670  1.00  0.00            
ATOM   3052  O   GLN   189     120.420   0.210  85.080  1.00  0.00            
ATOM   3053  N   PHE   190     121.640  -1.630  84.990  1.00  0.00            
ATOM   3054  H   PHE   190     121.570  -2.580  84.640  1.00  0.00            
ATOM   3055  CA  PHE   190     122.760  -1.330  85.890  1.00  0.00            
ATOM   3056  HA  PHE   190     122.640  -0.320  86.290  1.00  0.00            
ATOM   3057  CB  PHE   190     122.720  -2.330  87.080  1.00  0.00            
ATOM   3058  HB2 PHE   190     122.930  -3.350  86.760  1.00  0.00            
ATOM   3059  HB3 PHE   190     123.440  -1.970  87.810  1.00  0.00            
ATOM   3060  CG  PHE   190     121.410  -2.450  87.860  1.00  0.00            
ATOM   3061  CD1 PHE   190     120.530  -3.540  87.580  1.00  0.00            
ATOM   3062  HD1 PHE   190     120.890  -4.210  86.820  1.00  0.00            
ATOM   3063  CE1 PHE   190     119.350  -3.760  88.360  1.00  0.00            
ATOM   3064  HE1 PHE   190     118.790  -4.640  88.100  1.00  0.00            
ATOM   3065  CZ  PHE   190     119.080  -2.820  89.330  1.00  0.00            
ATOM   3066  HZ  PHE   190     118.210  -2.880  89.960  1.00  0.00            
ATOM   3067  CE2 PHE   190     119.960  -1.680  89.550  1.00  0.00            
ATOM   3068  HE2 PHE   190     119.750  -1.140  90.460  1.00  0.00            
ATOM   3069  CD2 PHE   190     121.170  -1.470  88.810  1.00  0.00            
ATOM   3070  HD2 PHE   190     121.810  -0.630  89.010  1.00  0.00            
ATOM   3071  C   PHE   190     124.160  -1.480  85.170  1.00  0.00            
ATOM   3072  O   PHE   190     124.320  -2.100  84.140  1.00  0.00            
ATOM   3073  N   LEU   191     125.190  -1.030  85.880  1.00  0.00            
ATOM   3074  H   LEU   191     124.940  -0.440  86.660  1.00  0.00            
ATOM   3075  CA  LEU   191     126.540  -1.610  85.910  1.00  0.00            
ATOM   3076  HA  LEU   191     126.810  -1.940  84.910  1.00  0.00            
ATOM   3077  CB  LEU   191     127.450  -0.560  86.470  1.00  0.00            
ATOM   3078  HB2 LEU   191     127.130  -0.210  87.450  1.00  0.00            
ATOM   3079  HB3 LEU   191     128.360  -1.120  86.630  1.00  0.00            
ATOM   3080  CG  LEU   191     127.900   0.720  85.610  1.00  0.00            
ATOM   3081  HG  LEU   191     127.040   1.380  85.450  1.00  0.00            
ATOM   3082  CD1 LEU   191     129.070   1.300  86.370  1.00  0.00            
ATOM   3083 1HD1 LEU   191     129.760   0.530  86.710  1.00  0.00            
ATOM   3084 2HD1 LEU   191     129.500   2.140  85.820  1.00  0.00            
ATOM   3085 3HD1 LEU   191     128.630   1.660  87.310  1.00  0.00            
ATOM   3086  CD2 LEU   191     128.400   0.180  84.270  1.00  0.00            
ATOM   3087 1HD2 LEU   191     128.740   0.930  83.560  1.00  0.00            
ATOM   3088 2HD2 LEU   191     129.150  -0.590  84.450  1.00  0.00            
ATOM   3089 3HD2 LEU   191     127.650  -0.430  83.760  1.00  0.00            
ATOM   3090  C   LEU   191     126.600  -2.830  86.860  1.00  0.00            
ATOM   3091  O   LEU   191     125.900  -2.980  87.880  1.00  0.00            
ATOM   3092  N   MET   192     127.340  -3.860  86.390  1.00  0.00            
ATOM   3093  H   MET   192     127.890  -3.780  85.550  1.00  0.00            
ATOM   3094  CA  MET   192     127.500  -5.150  87.120  1.00  0.00            
ATOM   3095  HA  MET   192     128.150  -5.700  86.430  1.00  0.00            
ATOM   3096  CB  MET   192     128.320  -5.040  88.450  1.00  0.00            
ATOM   3097  HB2 MET   192     127.620  -4.740  89.230  1.00  0.00            
ATOM   3098  HB3 MET   192     128.640  -6.010  88.820  1.00  0.00            
ATOM   3099  CG  MET   192     129.560  -4.150  88.460  1.00  0.00            
ATOM   3100  HG2 MET   192     130.100  -4.410  87.550  1.00  0.00            
ATOM   3101  HG3 MET   192     129.260  -3.100  88.530  1.00  0.00            
ATOM   3102  SD  MET   192     130.790  -4.410  89.770  1.00  0.00            
ATOM   3103  CE  MET   192     131.470  -5.920  89.140  1.00  0.00            
ATOM   3104  HE1 MET   192     130.720  -6.710  89.200  1.00  0.00            
ATOM   3105  HE2 MET   192     131.840  -5.890  88.120  1.00  0.00            
ATOM   3106  HE3 MET   192     132.250  -6.290  89.800  1.00  0.00            
ATOM   3107  C   MET   192     126.290  -6.020  87.290  1.00  0.00            
ATOM   3108  O   MET   192     126.190  -6.780  88.220  1.00  0.00            
ATOM   3109  N   SER   193     125.390  -6.030  86.290  1.00  0.00            
ATOM   3110  H   SER   193     125.610  -5.460  85.490  1.00  0.00            
ATOM   3111  CA  SER   193     124.250  -7.010  86.100  1.00  0.00            
ATOM   3112  HA  SER   193     124.650  -7.910  86.590  1.00  0.00            
ATOM   3113  CB  SER   193     123.030  -6.530  86.890  1.00  0.00            
ATOM   3114  HB2 SER   193     123.380  -6.450  87.920  1.00  0.00            
ATOM   3115  HB3 SER   193     122.860  -5.520  86.510  1.00  0.00            
ATOM   3116  OG  SER   193     121.860  -7.340  86.800  1.00  0.00            
ATOM   3117  HG  SER   193     121.310  -7.080  86.060  1.00  0.00            
ATOM   3118  C   SER   193     123.790  -7.320  84.660  1.00  0.00            
ATOM   3119  O   SER   193     123.410  -6.410  83.930  1.00  0.00            
ATOM   3120  N   ASP   194     123.610  -8.610  84.330  1.00  0.00            
ATOM   3121  H   ASP   194     123.940  -9.250  85.040  1.00  0.00            
ATOM   3122  CA  ASP   194     123.130  -9.100  82.970  1.00  0.00            
ATOM   3123  HA  ASP   194     123.710  -8.590  82.200  1.00  0.00            
ATOM   3124  CB  ASP   194     123.500 -10.590  82.860  1.00  0.00            
ATOM   3125  HB2 ASP   194     122.680 -11.030  83.440  1.00  0.00            
ATOM   3126  HB3 ASP   194     123.350 -10.920  81.840  1.00  0.00            
ATOM   3127  CG  ASP   194     124.910 -10.930  83.300  1.00  0.00            
ATOM   3128  OD1 ASP   194     125.820 -10.120  83.050  1.00  0.00            
ATOM   3129  OD2 ASP   194     125.150 -12.050  83.790  1.00  0.00            
ATOM   3130  C   ASP   194     121.620  -8.790  82.720  1.00  0.00            
ATOM   3131  O   ASP   194     121.280  -8.260  81.690  1.00  0.00            
ATOM   3132  N   LYS   195     120.730  -8.990  83.760  1.00  0.00            
ATOM   3133  H   LYS   195     121.180  -9.440  84.540  1.00  0.00            
ATOM   3134  CA  LYS   195     119.340  -8.720  83.780  1.00  0.00            
ATOM   3135  HA  LYS   195     118.890  -8.880  82.800  1.00  0.00            
ATOM   3136  CB  LYS   195     118.590  -9.760  84.670  1.00  0.00            
ATOM   3137  HB2 LYS   195     119.060  -9.700  85.650  1.00  0.00            
ATOM   3138  HB3 LYS   195     117.520  -9.540  84.700  1.00  0.00            
ATOM   3139  CG  LYS   195     118.910 -11.170  84.200  1.00  0.00            
ATOM   3140  HG2 LYS   195     118.560 -11.330  83.170  1.00  0.00            
ATOM   3141  HG3 LYS   195     119.990 -11.260  84.320  1.00  0.00            
ATOM   3142  CD  LYS   195     118.290 -12.170  85.170  1.00  0.00            
ATOM   3143  HD2 LYS   195     118.690 -11.990  86.160  1.00  0.00            
ATOM   3144  HD3 LYS   195     117.200 -12.060  85.130  1.00  0.00            
ATOM   3145  CE  LYS   195     118.620 -13.600  84.810  1.00  0.00            
ATOM   3146  HE2 LYS   195     118.580 -13.590  83.720  1.00  0.00            
ATOM   3147  HE3 LYS   195     119.620 -13.800  85.210  1.00  0.00            
ATOM   3148  NZ  LYS   195     117.740 -14.650  85.300  1.00  0.00            
ATOM   3149  HZ1 LYS   195     116.790 -14.320  85.330  1.00  0.00            
ATOM   3150  HZ2 LYS   195     117.910 -15.500  84.790  1.00  0.00            
ATOM   3151  HZ3 LYS   195     117.960 -14.820  86.280  1.00  0.00            
ATOM   3152  C   LYS   195     119.070  -7.340  84.370  1.00  0.00            
ATOM   3153  O   LYS   195     119.600  -7.060  85.430  1.00  0.00            
ATOM   3154  N   PRO   196     118.150  -6.610  83.780  1.00  0.00            
ATOM   3155  CD  PRO   196     117.380  -6.820  82.500  1.00  0.00            
ATOM   3156  HD2 PRO   196     116.950  -7.820  82.450  1.00  0.00            
ATOM   3157  HD3 PRO   196     118.110  -6.670  81.710  1.00  0.00            
ATOM   3158  CG  PRO   196     116.340  -5.720  82.440  1.00  0.00            
ATOM   3159  HG2 PRO   196     115.330  -6.050  82.680  1.00  0.00            
ATOM   3160  HG3 PRO   196     116.390  -5.280  81.440  1.00  0.00            
ATOM   3161  CB  PRO   196     116.830  -4.730  83.470  1.00  0.00            
ATOM   3162  HB2 PRO   196     115.980  -4.200  83.910  1.00  0.00            
ATOM   3163  HB3 PRO   196     117.320  -3.900  82.970  1.00  0.00            
ATOM   3164  CA  PRO   196     117.680  -5.430  84.480  1.00  0.00            
ATOM   3165  HA  PRO   196     118.520  -4.790  84.740  1.00  0.00            
ATOM   3166  C   PRO   196     116.680  -5.790  85.640  1.00  0.00            
ATOM   3167  O   PRO   196     115.960  -6.790  85.710  1.00  0.00            
ATOM   3168  N   LEU   197     116.540  -4.840  86.580  1.00  0.00            
ATOM   3169  H   LEU   197     117.090  -4.030  86.330  1.00  0.00            
ATOM   3170  CA  LEU   197     115.260  -4.640  87.400  1.00  0.00            
ATOM   3171  HA  LEU   197     115.080  -5.540  87.990  1.00  0.00            
ATOM   3172  CB  LEU   197     115.490  -3.420  88.310  1.00  0.00            
ATOM   3173  HB2 LEU   197     116.480  -3.450  88.770  1.00  0.00            
ATOM   3174  HB3 LEU   197     115.620  -2.490  87.750  1.00  0.00            
ATOM   3175  CG  LEU   197     114.450  -3.250  89.480  1.00  0.00            
ATOM   3176  HG  LEU   197     113.980  -4.220  89.660  1.00  0.00            
ATOM   3177  CD1 LEU   197     114.970  -2.720  90.710  1.00  0.00            
ATOM   3178 1HD1 LEU   197     115.140  -1.640  90.740  1.00  0.00            
ATOM   3179 2HD1 LEU   197     114.220  -3.000  91.450  1.00  0.00            
ATOM   3180 3HD1 LEU   197     115.860  -3.270  91.010  1.00  0.00            
ATOM   3181  CD2 LEU   197     113.280  -2.380  89.160  1.00  0.00            
ATOM   3182 1HD2 LEU   197     112.480  -2.340  89.910  1.00  0.00            
ATOM   3183 2HD2 LEU   197     113.520  -1.320  89.110  1.00  0.00            
ATOM   3184 3HD2 LEU   197     112.820  -2.580  88.190  1.00  0.00            
ATOM   3185  C   LEU   197     114.030  -4.360  86.550  1.00  0.00            
ATOM   3186  O   LEU   197     114.180  -3.720  85.510  1.00  0.00            
ATOM   3187  N   HIE   198     112.880  -4.930  86.860  1.00  0.00            
ATOM   3188  H   HIE   198     113.030  -5.530  87.670  1.00  0.00            
ATOM   3189  CA  HIE   198     111.670  -4.900  86.110  1.00  0.00            
ATOM   3190  HA  HIE   198     111.590  -4.060  85.420  1.00  0.00            
ATOM   3191  CB  HIE   198     111.450  -6.220  85.390  1.00  0.00            
ATOM   3192  HB2 HIE   198     112.190  -6.260  84.590  1.00  0.00            
ATOM   3193  HB3 HIE   198     111.850  -7.040  85.990  1.00  0.00            
ATOM   3194  CG  HIE   198     110.000  -6.530  84.920  1.00  0.00            
ATOM   3195  ND1 HIE   198     109.010  -7.040  85.700  1.00  0.00            
ATOM   3196  CE1 HIE   198     107.960  -7.090  84.940  1.00  0.00            
ATOM   3197  HE1 HIE   198     107.050  -7.570  85.250  1.00  0.00            
ATOM   3198  NE2 HIE   198     108.190  -6.610  83.740  1.00  0.00            
ATOM   3199  HE2 HIE   198     107.500  -6.480  83.010  1.00  0.00            
ATOM   3200  CD2 HIE   198     109.470  -6.150  83.690  1.00  0.00            
ATOM   3201  HD2 HIE   198     109.960  -5.530  82.950  1.00  0.00            
ATOM   3202  C   HIE   198     110.450  -4.560  87.080  1.00  0.00            
ATOM   3203  O   HIE   198     110.590  -4.790  88.270  1.00  0.00            
ATOM   3204  N   LEU   199     109.380  -4.050  86.570  1.00  0.00            
ATOM   3205  H   LEU   199     109.330  -3.850  85.580  1.00  0.00            
ATOM   3206  CA  LEU   199     108.300  -3.450  87.370  1.00  0.00            
ATOM   3207  HA  LEU   199     108.120  -4.050  88.260  1.00  0.00            
ATOM   3208  CB  LEU   199     108.740  -1.980  87.650  1.00  0.00            
ATOM   3209  HB2 LEU   199     109.440  -1.870  88.480  1.00  0.00            
ATOM   3210  HB3 LEU   199     109.150  -1.550  86.730  1.00  0.00            
ATOM   3211  CG  LEU   199     107.670  -1.030  88.040  1.00  0.00            
ATOM   3212  HG  LEU   199     106.830  -1.080  87.350  1.00  0.00            
ATOM   3213  CD1 LEU   199     107.060  -1.320  89.380  1.00  0.00            
ATOM   3214 1HD1 LEU   199     106.470  -0.500  89.780  1.00  0.00            
ATOM   3215 2HD1 LEU   199     106.420  -2.200  89.330  1.00  0.00            
ATOM   3216 3HD1 LEU   199     107.830  -1.600  90.100  1.00  0.00            
ATOM   3217  CD2 LEU   199     108.250   0.340  88.050  1.00  0.00            
ATOM   3218 1HD2 LEU   199     108.660   0.680  87.100  1.00  0.00            
ATOM   3219 2HD2 LEU   199     107.450   1.000  88.400  1.00  0.00            
ATOM   3220 3HD2 LEU   199     109.090   0.180  88.720  1.00  0.00            
ATOM   3221  C   LEU   199     107.000  -3.530  86.530  1.00  0.00            
ATOM   3222  O   LEU   199     107.030  -3.260  85.340  1.00  0.00            
ATOM   3223  N   GLU   200     105.880  -3.860  87.100  1.00  0.00            
ATOM   3224  H   GLU   200     105.880  -4.090  88.090  1.00  0.00            
ATOM   3225  CA  GLU   200     104.610  -4.110  86.400  1.00  0.00            
ATOM   3226  HA  GLU   200     104.590  -3.610  85.430  1.00  0.00            
ATOM   3227  CB  GLU   200     104.570  -5.610  86.010  1.00  0.00            
ATOM   3228  HB2 GLU   200     105.440  -5.790  85.380  1.00  0.00            
ATOM   3229  HB3 GLU   200     104.620  -6.330  86.820  1.00  0.00            
ATOM   3230  CG  GLU   200     103.240  -5.890  85.190  1.00  0.00            
ATOM   3231  HG2 GLU   200     102.380  -5.840  85.860  1.00  0.00            
ATOM   3232  HG3 GLU   200     103.040  -5.170  84.390  1.00  0.00            
ATOM   3233  CD  GLU   200     103.150  -7.410  84.760  1.00  0.00            
ATOM   3234  OE1 GLU   200     104.120  -8.140  84.680  1.00  0.00            
ATOM   3235  OE2 GLU   200     102.030  -7.800  84.380  1.00  0.00            
ATOM   3236  C   GLU   200     103.380  -3.710  87.180  1.00  0.00            
ATOM   3237  O   GLU   200     103.200  -4.160  88.300  1.00  0.00            
ATOM   3238  N   ALA   201     102.560  -2.700  86.770  1.00  0.00            
ATOM   3239  H   ALA   201     102.600  -2.270  85.860  1.00  0.00            
ATOM   3240  CA  ALA   201     101.570  -2.040  87.680  1.00  0.00            
ATOM   3241  HA  ALA   201     101.490  -2.640  88.590  1.00  0.00            
ATOM   3242  CB  ALA   201     102.110  -0.710  88.130  1.00  0.00            
ATOM   3243  HB1 ALA   201     102.080  -0.030  87.280  1.00  0.00            
ATOM   3244  HB2 ALA   201     101.420  -0.380  88.910  1.00  0.00            
ATOM   3245  HB3 ALA   201     103.060  -0.840  88.650  1.00  0.00            
ATOM   3246  C   ALA   201     100.180  -1.900  87.030  1.00  0.00            
ATOM   3247  O   ALA   201     100.090  -1.430  85.920  1.00  0.00            
ATOM   3248  N   SER   202      99.120  -2.280  87.680  1.00  0.00            
ATOM   3249  H   SER   202      99.280  -2.470  88.660  1.00  0.00            
ATOM   3250  CA  SER   202      97.770  -2.340  87.070  1.00  0.00            
ATOM   3251  HA  SER   202      97.750  -1.890  86.080  1.00  0.00            
ATOM   3252  CB  SER   202      97.440  -3.850  87.050  1.00  0.00            
ATOM   3253  HB2 SER   202      97.430  -4.210  88.080  1.00  0.00            
ATOM   3254  HB3 SER   202      96.460  -4.000  86.580  1.00  0.00            
ATOM   3255  OG  SER   202      98.320  -4.640  86.260  1.00  0.00            
ATOM   3256  HG  SER   202      97.950  -4.500  85.380  1.00  0.00            
ATOM   3257  C   SER   202      96.710  -1.660  87.890  1.00  0.00            
ATOM   3258  O   SER   202      96.420  -2.010  89.060  1.00  0.00            
ATOM   3259  N   LEU   203      95.960  -0.750  87.320  1.00  0.00            
ATOM   3260  H   LEU   203      96.070  -0.630  86.320  1.00  0.00            
ATOM   3261  CA  LEU   203      94.660  -0.300  87.990  1.00  0.00            
ATOM   3262  HA  LEU   203      94.960   0.120  88.950  1.00  0.00            
ATOM   3263  CB  LEU   203      93.960   0.870  87.190  1.00  0.00            
ATOM   3264  HB2 LEU   203      93.450   0.580  86.270  1.00  0.00            
ATOM   3265  HB3 LEU   203      93.210   1.170  87.920  1.00  0.00            
ATOM   3266  CG  LEU   203      94.800   2.170  86.890  1.00  0.00            
ATOM   3267  HG  LEU   203      95.450   1.970  86.030  1.00  0.00            
ATOM   3268  CD1 LEU   203      93.970   3.310  86.480  1.00  0.00            
ATOM   3269 1HD1 LEU   203      93.600   3.710  87.420  1.00  0.00            
ATOM   3270 2HD1 LEU   203      94.640   3.970  85.930  1.00  0.00            
ATOM   3271 3HD1 LEU   203      93.060   3.010  85.950  1.00  0.00            
ATOM   3272  CD2 LEU   203      95.780   2.570  87.960  1.00  0.00            
ATOM   3273 1HD2 LEU   203      96.460   3.320  87.560  1.00  0.00            
ATOM   3274 2HD2 LEU   203      95.240   2.830  88.870  1.00  0.00            
ATOM   3275 3HD2 LEU   203      96.440   1.740  88.200  1.00  0.00            
ATOM   3276  C   LEU   203      93.730  -1.420  88.220  1.00  0.00            
ATOM   3277  O   LEU   203      93.340  -2.100  87.290  1.00  0.00            
ATOM   3278  N   ASP   204      93.190  -1.560  89.430  1.00  0.00            
ATOM   3279  H   ASP   204      93.570  -1.010  90.190  1.00  0.00            
ATOM   3280  CA  ASP   204      92.170  -2.590  89.750  1.00  0.00            
ATOM   3281  HA  ASP   204      92.520  -3.580  89.450  1.00  0.00            
ATOM   3282  CB  ASP   204      91.860  -2.600  91.240  1.00  0.00            
ATOM   3283  HB2 ASP   204      91.570  -1.630  91.650  1.00  0.00            
ATOM   3284  HB3 ASP   204      90.960  -3.190  91.400  1.00  0.00            
ATOM   3285  CG  ASP   204      93.030  -3.350  91.970  1.00  0.00            
ATOM   3286  OD1 ASP   204      93.330  -3.050  93.140  1.00  0.00            
ATOM   3287  OD2 ASP   204      93.490  -4.410  91.460  1.00  0.00            
ATOM   3288  C   ASP   204      90.890  -2.410  88.950  1.00  0.00            
ATOM   3289  O   ASP   204      90.260  -3.420  88.580  1.00  0.00            
ATOM   3290  N   LYS   205      90.550  -1.200  88.570  1.00  0.00            
ATOM   3291  H   LYS   205      91.000  -0.410  89.010  1.00  0.00            
ATOM   3292  CA  LYS   205      89.590  -0.690  87.560  1.00  0.00            
ATOM   3293  HA  LYS   205      89.600  -1.400  86.730  1.00  0.00            
ATOM   3294  CB  LYS   205      88.150  -0.650  88.150  1.00  0.00            
ATOM   3295  HB2 LYS   205      87.460  -0.590  87.310  1.00  0.00            
ATOM   3296  HB3 LYS   205      87.910  -1.610  88.610  1.00  0.00            
ATOM   3297  CG  LYS   205      87.820   0.560  89.090  1.00  0.00            
ATOM   3298  HG2 LYS   205      88.630   0.670  89.810  1.00  0.00            
ATOM   3299  HG3 LYS   205      87.760   1.500  88.540  1.00  0.00            
ATOM   3300  CD  LYS   205      86.550   0.490  89.910  1.00  0.00            
ATOM   3301  HD2 LYS   205      85.750   0.310  89.190  1.00  0.00            
ATOM   3302  HD3 LYS   205      86.640  -0.450  90.460  1.00  0.00            
ATOM   3303  CE  LYS   205      86.250   1.670  90.900  1.00  0.00            
ATOM   3304  HE2 LYS   205      86.470   1.290  91.900  1.00  0.00            
ATOM   3305  HE3 LYS   205      87.070   2.380  90.770  1.00  0.00            
ATOM   3306  NZ  LYS   205      84.890   2.220  90.670  1.00  0.00            
ATOM   3307  HZ1 LYS   205      84.630   2.940  91.330  1.00  0.00            
ATOM   3308  HZ2 LYS   205      84.940   2.740  89.800  1.00  0.00            
ATOM   3309  HZ3 LYS   205      84.230   1.460  90.640  1.00  0.00            
ATOM   3310  C   LYS   205      89.860   0.680  86.910  1.00  0.00            
ATOM   3311  O   LYS   205      90.600   1.420  87.440  1.00  0.00            
ATOM   3312  N   GLU   206      89.160   0.980  85.810  1.00  0.00            
ATOM   3313  H   GLU   206      88.490   0.300  85.460  1.00  0.00            
ATOM   3314  CA  GLU   206      89.450   2.260  85.070  1.00  0.00            
ATOM   3315  HA  GLU   206      90.470   2.620  85.190  1.00  0.00            
ATOM   3316  CB  GLU   206      89.250   1.950  83.610  1.00  0.00            
ATOM   3317  HB2 GLU   206      89.870   1.090  83.320  1.00  0.00            
ATOM   3318  HB3 GLU   206      88.200   1.740  83.440  1.00  0.00            
ATOM   3319  CG  GLU   206      89.700   3.170  82.800  1.00  0.00            
ATOM   3320  HG2 GLU   206      89.090   4.020  83.110  1.00  0.00            
ATOM   3321  HG3 GLU   206      90.710   3.420  83.150  1.00  0.00            
ATOM   3322  CD  GLU   206      89.640   2.850  81.310  1.00  0.00            
ATOM   3323  OE1 GLU   206      89.080   3.630  80.530  1.00  0.00            
ATOM   3324  OE2 GLU   206      90.090   1.810  80.870  1.00  0.00            
ATOM   3325  C   GLU   206      88.540   3.440  85.550  1.00  0.00            
ATOM   3326  O   GLU   206      89.010   4.500  85.790  1.00  0.00            
ATOM   3327  N   ILE   207      87.260   3.140  85.810  1.00  0.00            
ATOM   3328  H   ILE   207      86.960   2.230  85.500  1.00  0.00            
ATOM   3329  CA  ILE   207      86.270   4.130  86.240  1.00  0.00            
ATOM   3330  HA  ILE   207      86.670   5.120  86.000  1.00  0.00            
ATOM   3331  CB  ILE   207      84.850   3.920  85.440  1.00  0.00            
ATOM   3332  HB  ILE   207      84.380   2.970  85.680  1.00  0.00            
ATOM   3333  CG2 ILE   207      83.800   4.960  85.920  1.00  0.00            
ATOM   3334 1HG2 ILE   207      84.100   6.000  85.980  1.00  0.00            
ATOM   3335 2HG2 ILE   207      83.020   4.850  85.160  1.00  0.00            
ATOM   3336 3HG2 ILE   207      83.350   4.530  86.820  1.00  0.00            
ATOM   3337  CG1 ILE   207      85.100   3.920  83.890  1.00  0.00            
ATOM   3338 2HG1 ILE   207      84.290   4.510  83.460  1.00  0.00            
ATOM   3339 3HG1 ILE   207      85.990   4.510  83.680  1.00  0.00            
ATOM   3340  CD1 ILE   207      85.080   2.560  83.210  1.00  0.00            
ATOM   3341 1HD1 ILE   207      84.100   2.120  83.410  1.00  0.00            
ATOM   3342 2HD1 ILE   207      85.300   2.680  82.150  1.00  0.00            
ATOM   3343 3HD1 ILE   207      85.880   1.890  83.490  1.00  0.00            
ATOM   3344  C   ILE   207      86.170   4.280  87.780  1.00  0.00            
ATOM   3345  O   ILE   207      85.770   3.320  88.340  1.00  0.00            
ATOM   3346  N   TYR   208      86.490   5.430  88.320  1.00  0.00            
ATOM   3347  H   TYR   208      86.680   6.170  87.650  1.00  0.00            
ATOM   3348  CA  TYR   208      86.260   5.920  89.690  1.00  0.00            
ATOM   3349  HA  TYR   208      85.640   5.180  90.180  1.00  0.00            
ATOM   3350  CB  TYR   208      87.550   6.060  90.460  1.00  0.00            
ATOM   3351  HB2 TYR   208      88.240   6.810  90.060  1.00  0.00            
ATOM   3352  HB3 TYR   208      87.360   6.370  91.490  1.00  0.00            
ATOM   3353  CG  TYR   208      88.460   4.780  90.700  1.00  0.00            
ATOM   3354  CD1 TYR   208      89.500   4.640  89.710  1.00  0.00            
ATOM   3355  HD1 TYR   208      89.500   5.330  88.880  1.00  0.00            
ATOM   3356  CE1 TYR   208      90.360   3.520  89.750  1.00  0.00            
ATOM   3357  HE1 TYR   208      91.060   3.310  88.950  1.00  0.00            
ATOM   3358  CZ  TYR   208      90.260   2.550  90.810  1.00  0.00            
ATOM   3359  OH  TYR   208      90.890   1.410  90.820  1.00  0.00            
ATOM   3360  HH  TYR   208      91.340   1.450  89.970  1.00  0.00            
ATOM   3361  CE2 TYR   208      89.320   2.850  91.890  1.00  0.00            
ATOM   3362  HE2 TYR   208      89.270   2.240  92.780  1.00  0.00            
ATOM   3363  CD2 TYR   208      88.470   3.970  91.850  1.00  0.00            
ATOM   3364  HD2 TYR   208      87.730   4.140  92.620  1.00  0.00            
ATOM   3365  C   TYR   208      85.290   7.060  89.910  1.00  0.00            
ATOM   3366  O   TYR   208      84.870   7.770  88.970  1.00  0.00            
ATOM   3367  N   TYR   209      84.900   7.330  91.150  1.00  0.00            
ATOM   3368  H   TYR   209      85.250   6.770  91.910  1.00  0.00            
ATOM   3369  CA  TYR   209      83.780   8.250  91.530  1.00  0.00            
ATOM   3370  HA  TYR   209      83.630   8.960  90.720  1.00  0.00            
ATOM   3371  CB  TYR   209      82.460   7.520  91.740  1.00  0.00            
ATOM   3372  HB2 TYR   209      82.550   7.070  92.730  1.00  0.00            
ATOM   3373  HB3 TYR   209      81.660   8.260  91.670  1.00  0.00            
ATOM   3374  CG  TYR   209      82.050   6.520  90.670  1.00  0.00            
ATOM   3375  CD1 TYR   209      81.340   7.070  89.560  1.00  0.00            
ATOM   3376  HD1 TYR   209      81.080   8.110  89.490  1.00  0.00            
ATOM   3377  CE1 TYR   209      80.920   6.170  88.550  1.00  0.00            
ATOM   3378  HE1 TYR   209      80.380   6.500  87.670  1.00  0.00            
ATOM   3379  CZ  TYR   209      81.180   4.800  88.600  1.00  0.00            
ATOM   3380  OH  TYR   209      80.750   3.970  87.560  1.00  0.00            
ATOM   3381  HH  TYR   209      80.510   4.490  86.790  1.00  0.00            
ATOM   3382  CE2 TYR   209      81.810   4.230  89.750  1.00  0.00            
ATOM   3383  HE2 TYR   209      81.790   3.150  89.800  1.00  0.00            
ATOM   3384  CD2 TYR   209      82.260   5.090  90.810  1.00  0.00            
ATOM   3385  HD2 TYR   209      82.750   4.770  91.720  1.00  0.00            
ATOM   3386  C   TYR   209      84.230   9.180  92.700  1.00  0.00            
ATOM   3387  O   TYR   209      85.290   9.000  93.310  1.00  0.00            
ATOM   3388  N   HIE   210      83.500  10.240  92.960  1.00  0.00            
ATOM   3389  H   HIE   210      82.710  10.480  92.380  1.00  0.00            
ATOM   3390  CA  HIE   210      83.980  11.210  93.980  1.00  0.00            
ATOM   3391  HA  HIE   210      85.010  11.480  93.770  1.00  0.00            
ATOM   3392  CB  HIE   210      83.090  12.470  94.060  1.00  0.00            
ATOM   3393  HB2 HIE   210      82.060  12.160  94.250  1.00  0.00            
ATOM   3394  HB3 HIE   210      83.530  13.060  94.870  1.00  0.00            
ATOM   3395  CG  HIE   210      83.300  13.240  92.830  1.00  0.00            
ATOM   3396  ND1 HIE   210      84.550  13.530  92.220  1.00  0.00            
ATOM   3397  CE1 HIE   210      84.250  14.150  91.050  1.00  0.00            
ATOM   3398  HE1 HIE   210      84.930  14.430  90.260  1.00  0.00            
ATOM   3399  NE2 HIE   210      82.920  14.340  90.940  1.00  0.00            
ATOM   3400  HE2 HIE   210      82.420  14.850  90.230  1.00  0.00            
ATOM   3401  CD2 HIE   210      82.290  13.690  91.960  1.00  0.00            
ATOM   3402  HD2 HIE   210      81.230  13.640  92.190  1.00  0.00            
ATOM   3403  C   HIE   210      84.010  10.570  95.390  1.00  0.00            
ATOM   3404  O   HIE   210      83.010  10.020  95.910  1.00  0.00            
ATOM   3405  N   GLY   211      85.100  10.780  96.090  1.00  0.00            
ATOM   3406  H   GLY   211      85.930  11.160  95.650  1.00  0.00            
ATOM   3407  CA  GLY   211      85.340  10.170  97.450  1.00  0.00            
ATOM   3408  HA2 GLY   211      86.170  10.690  97.930  1.00  0.00            
ATOM   3409  HA3 GLY   211      84.460  10.310  98.070  1.00  0.00            
ATOM   3410  C   GLY   211      85.690   8.710  97.460  1.00  0.00            
ATOM   3411  O   GLY   211      85.980   8.150  98.510  1.00  0.00            
ATOM   3412  N   GLU   212      85.740   8.080  96.260  1.00  0.00            
ATOM   3413  H   GLU   212      85.780   8.720  95.480  1.00  0.00            
ATOM   3414  CA  GLU   212      86.120   6.680  96.170  1.00  0.00            
ATOM   3415  HA  GLU   212      85.700   6.260  97.090  1.00  0.00            
ATOM   3416  CB  GLU   212      85.540   6.060  94.860  1.00  0.00            
ATOM   3417  HB2 GLU   212      84.550   6.500  94.780  1.00  0.00            
ATOM   3418  HB3 GLU   212      86.110   6.440  94.010  1.00  0.00            
ATOM   3419  CG  GLU   212      85.370   4.460  94.920  1.00  0.00            
ATOM   3420  HG2 GLU   212      86.330   3.950  94.900  1.00  0.00            
ATOM   3421  HG3 GLU   212      84.790   4.210  95.820  1.00  0.00            
ATOM   3422  CD  GLU   212      84.660   3.890  93.660  1.00  0.00            
ATOM   3423  OE1 GLU   212      83.800   3.010  93.900  1.00  0.00            
ATOM   3424  OE2 GLU   212      84.900   4.400  92.500  1.00  0.00            
ATOM   3425  C   GLU   212      87.700   6.630  96.270  1.00  0.00            
ATOM   3426  O   GLU   212      88.440   7.440  95.620  1.00  0.00            
ATOM   3427  N   PRO   213      88.240   5.600  96.970  1.00  0.00            
ATOM   3428  CD  PRO   213      87.540   4.540  97.680  1.00  0.00            
ATOM   3429  HD2 PRO   213      86.700   4.150  97.090  1.00  0.00            
ATOM   3430  HD3 PRO   213      87.110   5.010  98.560  1.00  0.00            
ATOM   3431  CG  PRO   213      88.570   3.470  97.990  1.00  0.00            
ATOM   3432  HG2 PRO   213      88.500   2.890  97.080  1.00  0.00            
ATOM   3433  HG3 PRO   213      88.400   2.940  98.930  1.00  0.00            
ATOM   3434  CB  PRO   213      89.900   4.160  97.930  1.00  0.00            
ATOM   3435  HB2 PRO   213      90.700   3.500  97.590  1.00  0.00            
ATOM   3436  HB3 PRO   213      90.180   4.720  98.830  1.00  0.00            
ATOM   3437  CA  PRO   213      89.680   5.200  96.870  1.00  0.00            
ATOM   3438  HA  PRO   213      90.360   6.040  96.990  1.00  0.00            
ATOM   3439  C   PRO   213      90.000   4.560  95.480  1.00  0.00            
ATOM   3440  O   PRO   213      89.260   3.760  94.960  1.00  0.00            
ATOM   3441  N   ILE   214      91.100   5.050  94.870  1.00  0.00            
ATOM   3442  H   ILE   214      91.650   5.690  95.420  1.00  0.00            
ATOM   3443  CA  ILE   214      91.730   4.670  93.610  1.00  0.00            
ATOM   3444  HA  ILE   214      90.930   4.350  92.940  1.00  0.00            
ATOM   3445  CB  ILE   214      92.580   5.840  92.860  1.00  0.00            
ATOM   3446  HB  ILE   214      93.620   5.930  93.160  1.00  0.00            
ATOM   3447  CG2 ILE   214      92.760   5.480  91.370  1.00  0.00            
ATOM   3448 1HG2 ILE   214      93.330   6.300  90.930  1.00  0.00            
ATOM   3449 2HG2 ILE   214      93.260   4.510  91.300  1.00  0.00            
ATOM   3450 3HG2 ILE   214      91.770   5.430  90.920  1.00  0.00            
ATOM   3451  CG1 ILE   214      91.950   7.260  93.000  1.00  0.00            
ATOM   3452 2HG1 ILE   214      91.830   7.410  94.080  1.00  0.00            
ATOM   3453 3HG1 ILE   214      92.640   8.100  92.860  1.00  0.00            
ATOM   3454  CD1 ILE   214      90.620   7.410  92.250  1.00  0.00            
ATOM   3455 1HD1 ILE   214      90.080   6.470  92.360  1.00  0.00            
ATOM   3456 2HD1 ILE   214      89.930   8.190  92.550  1.00  0.00            
ATOM   3457 3HD1 ILE   214      90.950   7.510  91.210  1.00  0.00            
ATOM   3458  C   ILE   214      92.700   3.540  93.890  1.00  0.00            
ATOM   3459  O   ILE   214      93.390   3.570  94.900  1.00  0.00            
ATOM   3460  N   SER   215      92.610   2.350  93.230  1.00  0.00            
ATOM   3461  H   SER   215      91.980   2.230  92.450  1.00  0.00            
ATOM   3462  CA  SER   215      93.380   1.180  93.670  1.00  0.00            
ATOM   3463  HA  SER   215      93.940   1.290  94.600  1.00  0.00            
ATOM   3464  CB  SER   215      92.320   0.080  94.100  1.00  0.00            
ATOM   3465  HB2 SER   215      91.700   0.620  94.820  1.00  0.00            
ATOM   3466  HB3 SER   215      91.680  -0.200  93.260  1.00  0.00            
ATOM   3467  OG  SER   215      92.870  -1.040  94.740  1.00  0.00            
ATOM   3468  HG  SER   215      93.080  -1.800  94.200  1.00  0.00            
ATOM   3469  C   SER   215      94.320   0.590  92.550  1.00  0.00            
ATOM   3470  O   SER   215      93.890   0.570  91.390  1.00  0.00            
ATOM   3471  N   VAL   216      95.500   0.130  92.890  1.00  0.00            
ATOM   3472  H   VAL   216      95.780   0.270  93.850  1.00  0.00            
ATOM   3473  CA  VAL   216      96.510  -0.350  91.890  1.00  0.00            
ATOM   3474  HA  VAL   216      96.000  -0.790  91.030  1.00  0.00            
ATOM   3475  CB  VAL   216      97.490   0.790  91.490  1.00  0.00            
ATOM   3476  HB  VAL   216      96.820   1.500  91.020  1.00  0.00            
ATOM   3477  CG1 VAL   216      98.240   1.560  92.560  1.00  0.00            
ATOM   3478 1HG1 VAL   216      97.590   2.250  93.090  1.00  0.00            
ATOM   3479 2HG1 VAL   216      98.860   0.980  93.250  1.00  0.00            
ATOM   3480 3HG1 VAL   216      98.960   2.190  92.040  1.00  0.00            
ATOM   3481  CG2 VAL   216      98.430   0.360  90.360  1.00  0.00            
ATOM   3482 1HG2 VAL   216      99.040   1.180  89.980  1.00  0.00            
ATOM   3483 2HG2 VAL   216      99.050  -0.470  90.670  1.00  0.00            
ATOM   3484 3HG2 VAL   216      97.790   0.110  89.510  1.00  0.00            
ATOM   3485  C   VAL   216      97.340  -1.480  92.470  1.00  0.00            
ATOM   3486  O   VAL   216      97.930  -1.410  93.550  1.00  0.00            
ATOM   3487  N   ASN   217      97.430  -2.600  91.730  1.00  0.00            
ATOM   3488  H   ASN   217      96.900  -2.670  90.880  1.00  0.00            
ATOM   3489  CA  ASN   217      98.380  -3.730  91.970  1.00  0.00            
ATOM   3490  HA  ASN   217      98.270  -3.970  93.030  1.00  0.00            
ATOM   3491  CB  ASN   217      97.850  -4.930  91.170  1.00  0.00            
ATOM   3492  HB2 ASN   217      96.820  -5.110  91.480  1.00  0.00            
ATOM   3493  HB3 ASN   217      97.990  -4.770  90.100  1.00  0.00            
ATOM   3494  CG  ASN   217      98.670  -6.060  91.640  1.00  0.00            
ATOM   3495  OD1 ASN   217      98.730  -6.380  92.830  1.00  0.00            
ATOM   3496  ND2 ASN   217      99.350  -6.740  90.770  1.00  0.00            
ATOM   3497 1HD2 ASN   217     100.010  -7.430  91.110  1.00  0.00            
ATOM   3498 2HD2 ASN   217      99.300  -6.410  89.820  1.00  0.00            
ATOM   3499  C   ASN   217      99.750  -3.300  91.590  1.00  0.00            
ATOM   3500  O   ASN   217      99.860  -2.830  90.440  1.00  0.00            
ATOM   3501  N   VAL   218     100.770  -3.420  92.400  1.00  0.00            
ATOM   3502  H   VAL   218     100.610  -3.880  93.290  1.00  0.00            
ATOM   3503  CA  VAL   218     102.160  -3.380  91.820  1.00  0.00            
ATOM   3504  HA  VAL   218     102.030  -3.180  90.760  1.00  0.00            
ATOM   3505  CB  VAL   218     102.980  -2.240  92.460  1.00  0.00            
ATOM   3506  HB  VAL   218     102.750  -2.040  93.500  1.00  0.00            
ATOM   3507  CG1 VAL   218     104.480  -2.340  92.170  1.00  0.00            
ATOM   3508 1HG1 VAL   218     104.600  -2.310  91.090  1.00  0.00            
ATOM   3509 2HG1 VAL   218     105.010  -1.530  92.680  1.00  0.00            
ATOM   3510 3HG1 VAL   218     104.990  -3.210  92.610  1.00  0.00            
ATOM   3511  CG2 VAL   218     102.510  -1.000  91.740  1.00  0.00            
ATOM   3512 1HG2 VAL   218     102.960  -0.930  90.740  1.00  0.00            
ATOM   3513 2HG2 VAL   218     101.420  -0.950  91.700  1.00  0.00            
ATOM   3514 3HG2 VAL   218     102.880  -0.150  92.310  1.00  0.00            
ATOM   3515  C   VAL   218     102.860  -4.680  91.950  1.00  0.00            
ATOM   3516  O   VAL   218     102.750  -5.340  93.000  1.00  0.00            
ATOM   3517  N   HIE   219     103.610  -5.080  90.950  1.00  0.00            
ATOM   3518  H   HIE   219     103.510  -4.460  90.160  1.00  0.00            
ATOM   3519  CA  HIE   219     104.630  -6.170  90.860  1.00  0.00            
ATOM   3520  HA  HIE   219     104.660  -6.770  91.770  1.00  0.00            
ATOM   3521  CB  HIE   219     104.010  -7.070  89.790  1.00  0.00            
ATOM   3522  HB2 HIE   219     103.010  -7.380  90.100  1.00  0.00            
ATOM   3523  HB3 HIE   219     103.810  -6.550  88.850  1.00  0.00            
ATOM   3524  CG  HIE   219     104.790  -8.380  89.590  1.00  0.00            
ATOM   3525  ND1 HIE   219     104.570  -9.620  90.160  1.00  0.00            
ATOM   3526  CE1 HIE   219     105.590 -10.400  89.830  1.00  0.00            
ATOM   3527  HE1 HIE   219     105.690 -11.440  90.080  1.00  0.00            
ATOM   3528  NE2 HIE   219     106.340  -9.680  88.910  1.00  0.00            
ATOM   3529  HE2 HIE   219     107.150 -10.040  88.420  1.00  0.00            
ATOM   3530  CD2 HIE   219     105.920  -8.400  88.880  1.00  0.00            
ATOM   3531  HD2 HIE   219     106.330  -7.520  88.400  1.00  0.00            
ATOM   3532  C   HIE   219     106.070  -5.600  90.550  1.00  0.00            
ATOM   3533  O   HIE   219     106.230  -4.670  89.800  1.00  0.00            
ATOM   3534  N   VAL   220     107.110  -6.140  91.130  1.00  0.00            
ATOM   3535  H   VAL   220     106.980  -6.790  91.890  1.00  0.00            
ATOM   3536  CA  VAL   220     108.460  -5.650  90.900  1.00  0.00            
ATOM   3537  HA  VAL   220     108.560  -5.400  89.840  1.00  0.00            
ATOM   3538  CB  VAL   220     108.710  -4.380  91.770  1.00  0.00            
ATOM   3539  HB  VAL   220     107.840  -3.740  91.650  1.00  0.00            
ATOM   3540  CG1 VAL   220     108.920  -4.800  93.220  1.00  0.00            
ATOM   3541 1HG1 VAL   220     108.870  -3.860  93.760  1.00  0.00            
ATOM   3542 2HG1 VAL   220     108.090  -5.360  93.630  1.00  0.00            
ATOM   3543 3HG1 VAL   220     109.830  -5.380  93.400  1.00  0.00            
ATOM   3544  CG2 VAL   220     110.030  -3.780  91.350  1.00  0.00            
ATOM   3545 1HG2 VAL   220     110.800  -4.550  91.270  1.00  0.00            
ATOM   3546 2HG2 VAL   220     109.830  -3.330  90.380  1.00  0.00            
ATOM   3547 3HG2 VAL   220     110.400  -3.050  92.070  1.00  0.00            
ATOM   3548  C   VAL   220     109.480  -6.760  91.170  1.00  0.00            
ATOM   3549  O   VAL   220     109.320  -7.630  92.030  1.00  0.00            
ATOM   3550  N   THR   221     110.480  -6.870  90.280  1.00  0.00            
ATOM   3551  H   THR   221     110.550  -6.060  89.680  1.00  0.00            
ATOM   3552  CA  THR   221     111.570  -7.790  90.470  1.00  0.00            
ATOM   3553  HA  THR   221     111.500  -8.220  91.470  1.00  0.00            
ATOM   3554  CB  THR   221     111.490  -8.890  89.390  1.00  0.00            
ATOM   3555  HB  THR   221     111.260  -8.430  88.430  1.00  0.00            
ATOM   3556  CG2 THR   221     112.640  -9.980  89.460  1.00  0.00            
ATOM   3557 1HG2 THR   221     113.580  -9.460  89.660  1.00  0.00            
ATOM   3558 2HG2 THR   221     112.390 -10.700  90.230  1.00  0.00            
ATOM   3559 3HG2 THR   221     112.730 -10.630  88.580  1.00  0.00            
ATOM   3560  OG1 THR   221     110.380  -9.700  89.660  1.00  0.00            
ATOM   3561  HG1 THR   221     109.670  -9.390  89.090  1.00  0.00            
ATOM   3562  C   THR   221     112.870  -7.050  90.390  1.00  0.00            
ATOM   3563  O   THR   221     113.170  -6.460  89.340  1.00  0.00            
ATOM   3564  N   ASN   222     113.700  -7.120  91.430  1.00  0.00            
ATOM   3565  H   ASN   222     113.480  -7.750  92.190  1.00  0.00            
ATOM   3566  CA  ASN   222     115.070  -6.560  91.530  1.00  0.00            
ATOM   3567  HA  ASN   222     115.190  -5.690  90.880  1.00  0.00            
ATOM   3568  CB  ASN   222     115.250  -6.140  93.040  1.00  0.00            
ATOM   3569  HB2 ASN   222     114.550  -5.360  93.320  1.00  0.00            
ATOM   3570  HB3 ASN   222     115.230  -7.010  93.700  1.00  0.00            
ATOM   3571  CG  ASN   222     116.540  -5.550  93.340  1.00  0.00            
ATOM   3572  OD1 ASN   222     117.140  -5.010  92.470  1.00  0.00            
ATOM   3573  ND2 ASN   222     117.080  -5.680  94.570  1.00  0.00            
ATOM   3574 1HD2 ASN   222     117.940  -5.190  94.770  1.00  0.00            
ATOM   3575 2HD2 ASN   222     116.580  -6.100  95.350  1.00  0.00            
ATOM   3576  C   ASN   222     116.090  -7.640  91.130  1.00  0.00            
ATOM   3577  O   ASN   222     115.860  -8.830  91.200  1.00  0.00            
ATOM   3578  N   ASN   223     117.290  -7.160  90.720  1.00  0.00            
ATOM   3579  H   ASN   223     117.430  -6.190  90.940  1.00  0.00            
ATOM   3580  CA  ASN   223     118.470  -7.880  90.190  1.00  0.00            
ATOM   3581  HA  ASN   223     118.460  -8.860  90.660  1.00  0.00            
ATOM   3582  CB  ASN   223     118.270  -8.110  88.710  1.00  0.00            
ATOM   3583  HB2 ASN   223     117.860  -7.170  88.330  1.00  0.00            
ATOM   3584  HB3 ASN   223     119.240  -8.310  88.250  1.00  0.00            
ATOM   3585  CG  ASN   223     117.370  -9.220  88.340  1.00  0.00            
ATOM   3586  OD1 ASN   223     117.550 -10.350  88.870  1.00  0.00            
ATOM   3587  ND2 ASN   223     116.480  -9.180  87.390  1.00  0.00            
ATOM   3588 1HD2 ASN   223     115.940 -10.010  87.180  1.00  0.00            
ATOM   3589 2HD2 ASN   223     116.410  -8.380  86.780  1.00  0.00            
ATOM   3590  C   ASN   223     119.840  -7.290  90.490  1.00  0.00            
ATOM   3591  O   ASN   223     120.870  -8.000  90.420  1.00  0.00            
ATOM   3592  N   THR   224     120.000  -6.060  91.040  1.00  0.00            
ATOM   3593  H   THR   224     119.190  -5.520  91.300  1.00  0.00            
ATOM   3594  CA  THR   224     121.300  -5.540  91.610  1.00  0.00            
ATOM   3595  HA  THR   224     122.120  -5.780  90.940  1.00  0.00            
ATOM   3596  CB  THR   224     121.290  -4.090  91.780  1.00  0.00            
ATOM   3597  HB  THR   224     121.280  -3.610  90.800  1.00  0.00            
ATOM   3598  CG2 THR   224     120.120  -3.450  92.590  1.00  0.00            
ATOM   3599 1HG2 THR   224     119.230  -3.670  92.010  1.00  0.00            
ATOM   3600 2HG2 THR   224     120.060  -3.810  93.620  1.00  0.00            
ATOM   3601 3HG2 THR   224     120.320  -2.380  92.620  1.00  0.00            
ATOM   3602  OG1 THR   224     122.420  -3.510  92.410  1.00  0.00            
ATOM   3603  HG1 THR   224     123.060  -3.410  91.710  1.00  0.00            
ATOM   3604  C   THR   224     121.570  -6.270  92.960  1.00  0.00            
ATOM   3605  O   THR   224     120.620  -6.720  93.540  1.00  0.00            
ATOM   3606  N   ASN   225     122.830  -6.320  93.360  1.00  0.00            
ATOM   3607  H   ASN   225     123.490  -5.810  92.780  1.00  0.00            
ATOM   3608  CA  ASN   225     123.260  -6.900  94.640  1.00  0.00            
ATOM   3609  HA  ASN   225     122.630  -7.780  94.750  1.00  0.00            
ATOM   3610  CB  ASN   225     124.770  -7.310  94.470  1.00  0.00            
ATOM   3611  HB2 ASN   225     124.970  -8.060  95.240  1.00  0.00            
ATOM   3612  HB3 ASN   225     124.960  -7.820  93.520  1.00  0.00            
ATOM   3613  CG  ASN   225     125.880  -6.220  94.360  1.00  0.00            
ATOM   3614  OD1 ASN   225     125.690  -5.190  93.790  1.00  0.00            
ATOM   3615  ND2 ASN   225     127.000  -6.500  95.000  1.00  0.00            
ATOM   3616 1HD2 ASN   225     127.740  -5.810  95.060  1.00  0.00            
ATOM   3617 2HD2 ASN   225     127.200  -7.430  95.350  1.00  0.00            
ATOM   3618  C   ASN   225     122.980  -6.020  95.850  1.00  0.00            
ATOM   3619  O   ASN   225     123.570  -6.180  96.880  1.00  0.00            
ATOM   3620  N   LYS   226     122.080  -5.050  95.720  1.00  0.00            
ATOM   3621  H   LYS   226     121.580  -5.140  94.850  1.00  0.00            
ATOM   3622  CA  LYS   226     121.670  -4.030  96.660  1.00  0.00            
ATOM   3623  HA  LYS   226     122.000  -4.430  97.620  1.00  0.00            
ATOM   3624  CB  LYS   226     122.340  -2.640  96.360  1.00  0.00            
ATOM   3625  HB2 LYS   226     122.110  -2.450  95.310  1.00  0.00            
ATOM   3626  HB3 LYS   226     121.890  -1.830  96.940  1.00  0.00            
ATOM   3627  CG  LYS   226     123.810  -2.750  96.650  1.00  0.00            
ATOM   3628  HG2 LYS   226     123.940  -3.060  97.680  1.00  0.00            
ATOM   3629  HG3 LYS   226     124.290  -3.520  96.030  1.00  0.00            
ATOM   3630  CD  LYS   226     124.500  -1.410  96.320  1.00  0.00            
ATOM   3631  HD2 LYS   226     124.150  -1.070  95.350  1.00  0.00            
ATOM   3632  HD3 LYS   226     124.160  -0.690  97.070  1.00  0.00            
ATOM   3633  CE  LYS   226     125.980  -1.570  96.300  1.00  0.00            
ATOM   3634  HE2 LYS   226     126.230  -2.380  95.610  1.00  0.00            
ATOM   3635  HE3 LYS   226     126.390  -0.620  95.950  1.00  0.00            
ATOM   3636  NZ  LYS   226     126.500  -1.810  97.670  1.00  0.00            
ATOM   3637  HZ1 LYS   226     126.040  -1.210  98.340  1.00  0.00            
ATOM   3638  HZ2 LYS   226     126.460  -2.800  97.820  1.00  0.00            
ATOM   3639  HZ3 LYS   226     127.480  -1.590  97.710  1.00  0.00            
ATOM   3640  C   LYS   226     120.110  -4.060  96.780  1.00  0.00            
ATOM   3641  O   LYS   226     119.360  -4.620  95.930  1.00  0.00            
ATOM   3642  N   THR   227     119.600  -3.580  97.920  1.00  0.00            
ATOM   3643  H   THR   227     120.260  -3.390  98.650  1.00  0.00            
ATOM   3644  CA  THR   227     118.160  -3.410  98.120  1.00  0.00            
ATOM   3645  HA  THR   227     117.820  -4.390  97.780  1.00  0.00            
ATOM   3646  CB  THR   227     117.880  -3.340  99.620  1.00  0.00            
ATOM   3647  HB  THR   227     118.610  -2.660 100.070  1.00  0.00            
ATOM   3648  CG2 THR   227     116.590  -2.750 100.180  1.00  0.00            
ATOM   3649 1HG2 THR   227     116.450  -2.930 101.250  1.00  0.00            
ATOM   3650 2HG2 THR   227     116.450  -1.710  99.880  1.00  0.00            
ATOM   3651 3HG2 THR   227     115.770  -3.330  99.760  1.00  0.00            
ATOM   3652  OG1 THR   227     118.020  -4.630 100.210  1.00  0.00            
ATOM   3653  HG1 THR   227     118.870  -4.800 100.630  1.00  0.00            
ATOM   3654  C   THR   227     117.630  -2.210  97.300  1.00  0.00            
ATOM   3655  O   THR   227     118.290  -1.230  96.940  1.00  0.00            
ATOM   3656  N   VAL   228     116.360  -2.290  96.990  1.00  0.00            
ATOM   3657  H   VAL   228     115.950  -3.160  97.320  1.00  0.00            
ATOM   3658  CA  VAL   228     115.500  -1.250  96.430  1.00  0.00            
ATOM   3659  HA  VAL   228     116.150  -0.630  95.810  1.00  0.00            
ATOM   3660  CB  VAL   228     114.350  -1.780  95.530  1.00  0.00            
ATOM   3661  HB  VAL   228     113.610  -2.290  96.150  1.00  0.00            
ATOM   3662  CG1 VAL   228     113.760  -0.570  94.690  1.00  0.00            
ATOM   3663 1HG1 VAL   228     114.490   0.010  94.130  1.00  0.00            
ATOM   3664 2HG1 VAL   228     113.090  -0.780  93.860  1.00  0.00            
ATOM   3665 3HG1 VAL   228     113.250   0.090  95.400  1.00  0.00            
ATOM   3666  CG2 VAL   228     114.870  -2.670  94.460  1.00  0.00            
ATOM   3667 1HG2 VAL   228     115.350  -3.550  94.880  1.00  0.00            
ATOM   3668 2HG2 VAL   228     114.010  -3.060  93.920  1.00  0.00            
ATOM   3669 3HG2 VAL   228     115.630  -2.170  93.860  1.00  0.00            
ATOM   3670  C   VAL   228     114.890  -0.360  97.560  1.00  0.00            
ATOM   3671  O   VAL   228     114.480  -0.970  98.620  1.00  0.00            
ATOM   3672  N   LYS   229     114.840   0.990  97.490  1.00  0.00            
ATOM   3673  H   LYS   229     115.370   1.460  96.770  1.00  0.00            
ATOM   3674  CA  LYS   229     114.210   1.850  98.580  1.00  0.00            
ATOM   3675  HA  LYS   229     114.550   1.440  99.530  1.00  0.00            
ATOM   3676  CB  LYS   229     114.520   3.270  98.330  1.00  0.00            
ATOM   3677  HB2 LYS   229     114.160   3.450  97.320  1.00  0.00            
ATOM   3678  HB3 LYS   229     113.910   3.940  98.940  1.00  0.00            
ATOM   3679  CG  LYS   229     116.020   3.670  98.440  1.00  0.00            
ATOM   3680  HG2 LYS   229     116.700   2.980  97.930  1.00  0.00            
ATOM   3681  HG3 LYS   229     116.160   4.640  97.960  1.00  0.00            
ATOM   3682  CD  LYS   229     116.470   3.700  99.900  1.00  0.00            
ATOM   3683  HD2 LYS   229     115.870   4.390 100.500  1.00  0.00            
ATOM   3684  HD3 LYS   229     116.290   2.710 100.320  1.00  0.00            
ATOM   3685  CE  LYS   229     117.990   4.130 100.150  1.00  0.00            
ATOM   3686  HE2 LYS   229     118.030   5.220 100.140  1.00  0.00            
ATOM   3687  HE3 LYS   229     118.140   3.770 101.160  1.00  0.00            
ATOM   3688  NZ  LYS   229     118.920   3.540  99.210  1.00  0.00            
ATOM   3689  HZ1 LYS   229     118.690   3.730  98.240  1.00  0.00            
ATOM   3690  HZ2 LYS   229     119.820   3.920  99.440  1.00  0.00            
ATOM   3691  HZ3 LYS   229     118.860   2.530  99.280  1.00  0.00            
ATOM   3692  C   LYS   229     112.700   1.670  98.670  1.00  0.00            
ATOM   3693  O   LYS   229     112.100   1.150  97.700  1.00  0.00            
ATOM   3694  N   LYS   230     112.000   2.020  99.780  1.00  0.00            
ATOM   3695  H   LYS   230     112.530   2.540 100.470  1.00  0.00            
ATOM   3696  CA  LYS   230     110.650   1.760 100.130  1.00  0.00            
ATOM   3697  HA  LYS   230     110.430   0.700 100.240  1.00  0.00            
ATOM   3698  CB  LYS   230     110.370   2.380 101.470  1.00  0.00            
ATOM   3699  HB2 LYS   230     109.470   1.850 101.780  1.00  0.00            
ATOM   3700  HB3 LYS   230     111.150   2.180 102.200  1.00  0.00            
ATOM   3701  CG  LYS   230     110.110   3.890 101.530  1.00  0.00            
ATOM   3702  HG2 LYS   230     111.050   4.380 101.280  1.00  0.00            
ATOM   3703  HG3 LYS   230     109.220   4.250 101.010  1.00  0.00            
ATOM   3704  CD  LYS   230     109.920   4.300 102.980  1.00  0.00            
ATOM   3705  HD2 LYS   230     110.730   3.890 103.590  1.00  0.00            
ATOM   3706  HD3 LYS   230     110.060   5.360 103.190  1.00  0.00            
ATOM   3707  CE  LYS   230     108.460   3.870 103.350  1.00  0.00            
ATOM   3708  HE2 LYS   230     107.730   4.290 102.660  1.00  0.00            
ATOM   3709  HE3 LYS   230     108.350   2.810 103.100  1.00  0.00            
ATOM   3710  NZ  LYS   230     108.180   3.970 104.750  1.00  0.00            
ATOM   3711  HZ1 LYS   230     108.990   3.890 105.340  1.00  0.00            
ATOM   3712  HZ2 LYS   230     107.780   4.860 105.010  1.00  0.00            
ATOM   3713  HZ3 LYS   230     107.470   3.270 104.940  1.00  0.00            
ATOM   3714  C   LYS   230     109.630   2.160  98.990  1.00  0.00            
ATOM   3715  O   LYS   230     109.780   3.200  98.360  1.00  0.00            
ATOM   3716  N   ILE   231     108.620   1.380  98.690  1.00  0.00            
ATOM   3717  H   ILE   231     108.480   0.500  99.170  1.00  0.00            
ATOM   3718  CA  ILE   231     107.690   1.690  97.550  1.00  0.00            
ATOM   3719  HA  ILE   231     108.340   2.100  96.780  1.00  0.00            
ATOM   3720  CB  ILE   231     106.910   0.420  97.170  1.00  0.00            
ATOM   3721  HB  ILE   231     106.290   0.170  98.030  1.00  0.00            
ATOM   3722  CG2 ILE   231     105.910   0.640  96.050  1.00  0.00            
ATOM   3723 1HG2 ILE   231     106.360   0.470  95.070  1.00  0.00            
ATOM   3724 2HG2 ILE   231     105.140  -0.140  96.050  1.00  0.00            
ATOM   3725 3HG2 ILE   231     105.400   1.600  96.150  1.00  0.00            
ATOM   3726  CG1 ILE   231     107.970  -0.680  96.870  1.00  0.00            
ATOM   3727 2HG1 ILE   231     108.760  -0.260  96.250  1.00  0.00            
ATOM   3728 3HG1 ILE   231     108.290  -0.870  97.890  1.00  0.00            
ATOM   3729  CD1 ILE   231     107.390  -1.990  96.270  1.00  0.00            
ATOM   3730 1HD1 ILE   231     106.520  -2.210  96.890  1.00  0.00            
ATOM   3731 2HD1 ILE   231     107.060  -1.810  95.250  1.00  0.00            
ATOM   3732 3HD1 ILE   231     108.050  -2.850  96.350  1.00  0.00            
ATOM   3733  C   ILE   231     106.750   2.900  97.810  1.00  0.00            
ATOM   3734  O   ILE   231     106.160   3.050  98.900  1.00  0.00            
ATOM   3735  N   LYS   232     106.550   3.820  96.810  1.00  0.00            
ATOM   3736  H   LYS   232     107.030   3.640  95.940  1.00  0.00            
ATOM   3737  CA  LYS   232     105.800   5.120  96.990  1.00  0.00            
ATOM   3738  HA  LYS   232     105.210   5.090  97.910  1.00  0.00            
ATOM   3739  CB  LYS   232     106.840   6.280  96.900  1.00  0.00            
ATOM   3740  HB2 LYS   232     107.520   6.150  96.070  1.00  0.00            
ATOM   3741  HB3 LYS   232     106.270   7.180  96.660  1.00  0.00            
ATOM   3742  CG  LYS   232     107.610   6.430  98.320  1.00  0.00            
ATOM   3743  HG2 LYS   232     106.890   6.700  99.080  1.00  0.00            
ATOM   3744  HG3 LYS   232     108.120   5.530  98.680  1.00  0.00            
ATOM   3745  CD  LYS   232     108.590   7.500  98.110  1.00  0.00            
ATOM   3746  HD2 LYS   232     109.250   7.380  97.260  1.00  0.00            
ATOM   3747  HD3 LYS   232     108.080   8.460  97.950  1.00  0.00            
ATOM   3748  CE  LYS   232     109.430   7.550  99.390  1.00  0.00            
ATOM   3749  HE2 LYS   232     109.370   6.580  99.890  1.00  0.00            
ATOM   3750  HE3 LYS   232     110.440   7.690  99.010  1.00  0.00            
ATOM   3751  NZ  LYS   232     108.920   8.570 100.330  1.00  0.00            
ATOM   3752  HZ1 LYS   232     109.620   8.780 101.020  1.00  0.00            
ATOM   3753  HZ2 LYS   232     108.730   9.410  99.800  1.00  0.00            
ATOM   3754  HZ3 LYS   232     108.110   8.180 100.790  1.00  0.00            
ATOM   3755  C   LYS   232     104.810   5.200  95.830  1.00  0.00            
ATOM   3756  O   LYS   232     105.150   4.680  94.790  1.00  0.00            
ATOM   3757  N   ILE   233     103.600   5.740  96.050  1.00  0.00            
ATOM   3758  H   ILE   233     103.340   6.010  96.980  1.00  0.00            
ATOM   3759  CA  ILE   233     102.460   5.760  95.150  1.00  0.00            
ATOM   3760  HA  ILE   233     102.620   5.550  94.090  1.00  0.00            
ATOM   3761  CB  ILE   233     101.510   4.560  95.620  1.00  0.00            
ATOM   3762  HB  ILE   233     101.230   4.810  96.640  1.00  0.00            
ATOM   3763  CG2 ILE   233     100.240   4.500  94.750  1.00  0.00            
ATOM   3764 1HG2 ILE   233      99.590   3.670  95.030  1.00  0.00            
ATOM   3765 2HG2 ILE   233      99.560   5.330  94.880  1.00  0.00            
ATOM   3766 3HG2 ILE   233     100.470   4.430  93.680  1.00  0.00            
ATOM   3767  CG1 ILE   233     102.150   3.160  95.660  1.00  0.00            
ATOM   3768 2HG1 ILE   233     101.460   2.380  95.330  1.00  0.00            
ATOM   3769 3HG1 ILE   233     102.920   3.160  94.890  1.00  0.00            
ATOM   3770  CD1 ILE   233     102.730   2.720  97.010  1.00  0.00            
ATOM   3771 1HD1 ILE   233     103.290   3.530  97.480  1.00  0.00            
ATOM   3772 2HD1 ILE   233     101.860   2.430  97.600  1.00  0.00            
ATOM   3773 3HD1 ILE   233     103.410   1.870  96.860  1.00  0.00            
ATOM   3774  C   ILE   233     101.790   7.140  95.330  1.00  0.00            
ATOM   3775  O   ILE   233     101.810   7.730  96.480  1.00  0.00            
ATOM   3776  N   SER   234     101.150   7.640  94.300  1.00  0.00            
ATOM   3777  H   SER   234     101.360   7.280  93.380  1.00  0.00            
ATOM   3778  CA  SER   234     100.540   9.040  94.330  1.00  0.00            
ATOM   3779  HA  SER   234      99.920   9.050  95.230  1.00  0.00            
ATOM   3780  CB  SER   234     101.670  10.120  94.430  1.00  0.00            
ATOM   3781  HB2 SER   234     101.200  11.100  94.540  1.00  0.00            
ATOM   3782  HB3 SER   234     102.210   9.950  95.360  1.00  0.00            
ATOM   3783  OG  SER   234     102.480  10.100  93.300  1.00  0.00            
ATOM   3784  HG  SER   234     103.040   9.330  93.350  1.00  0.00            
ATOM   3785  C   SER   234      99.530   9.390  93.180  1.00  0.00            
ATOM   3786  O   SER   234      99.520   8.690  92.140  1.00  0.00            
ATOM   3787  N   VAL   235      98.730  10.460  93.390  1.00  0.00            
ATOM   3788  H   VAL   235      98.680  10.790  94.350  1.00  0.00            
ATOM   3789  CA  VAL   235      97.640  10.750  92.420  1.00  0.00            
ATOM   3790  HA  VAL   235      97.850  10.250  91.480  1.00  0.00            
ATOM   3791  CB  VAL   235      96.280  10.160  92.870  1.00  0.00            
ATOM   3792  HB  VAL   235      96.260  10.200  93.950  1.00  0.00            
ATOM   3793  CG1 VAL   235      95.040  10.880  92.310  1.00  0.00            
ATOM   3794 1HG1 VAL   235      94.140  10.320  92.540  1.00  0.00            
ATOM   3795 2HG1 VAL   235      94.930  11.870  92.760  1.00  0.00            
ATOM   3796 3HG1 VAL   235      95.050  10.950  91.220  1.00  0.00            
ATOM   3797  CG2 VAL   235      96.210   8.700  92.400  1.00  0.00            
ATOM   3798 1HG2 VAL   235      95.330   8.120  92.680  1.00  0.00            
ATOM   3799 2HG2 VAL   235      96.180   8.660  91.310  1.00  0.00            
ATOM   3800 3HG2 VAL   235      97.180   8.290  92.680  1.00  0.00            
ATOM   3801  C   VAL   235      97.570  12.310  92.130  1.00  0.00            
ATOM   3802  O   VAL   235      97.180  13.040  93.060  1.00  0.00            
ATOM   3803  N   ARG   236      97.960  12.730  90.950  1.00  0.00            
ATOM   3804  H   ARG   236      98.290  12.080  90.250  1.00  0.00            
ATOM   3805  CA  ARG   236      97.750  14.090  90.470  1.00  0.00            
ATOM   3806  HA  ARG   236      97.650  14.690  91.370  1.00  0.00            
ATOM   3807  CB  ARG   236      98.990  14.620  89.800  1.00  0.00            
ATOM   3808  HB2 ARG   236      99.260  13.920  89.010  1.00  0.00            
ATOM   3809  HB3 ARG   236      98.720  15.510  89.230  1.00  0.00            
ATOM   3810  CG  ARG   236     100.150  14.880  90.750  1.00  0.00            
ATOM   3811  HG2 ARG   236      99.910  15.790  91.300  1.00  0.00            
ATOM   3812  HG3 ARG   236     100.280  14.010  91.400  1.00  0.00            
ATOM   3813  CD  ARG   236     101.410  15.150  89.900  1.00  0.00            
ATOM   3814  HD2 ARG   236     101.620  14.280  89.280  1.00  0.00            
ATOM   3815  HD3 ARG   236     101.170  16.010  89.290  1.00  0.00            
ATOM   3816  NE  ARG   236     102.750  15.390  90.480  1.00  0.00            
ATOM   3817  HE  ARG   236     103.270  14.520  90.550  1.00  0.00            
ATOM   3818  CZ  ARG   236     103.310  16.410  91.020  1.00  0.00            
ATOM   3819  NH1 ARG   236     102.730  17.580  91.220  1.00  0.00            
ATOM   3820 1HH1 ARG   236     101.750  17.640  90.960  1.00  0.00            
ATOM   3821 2HH1 ARG   236     103.070  18.270  91.870  1.00  0.00            
ATOM   3822  NH2 ARG   236     104.500  16.220  91.510  1.00  0.00            
ATOM   3823 1HH2 ARG   236     105.110  15.660  90.940  1.00  0.00            
ATOM   3824 2HH2 ARG   236     104.820  16.870  92.210  1.00  0.00            
ATOM   3825  C   ARG   236      96.530  14.270  89.610  1.00  0.00            
ATOM   3826  O   ARG   236      96.120  13.300  88.930  1.00  0.00            
ATOM   3827  N   GLN   237      95.850  15.400  89.670  1.00  0.00            
ATOM   3828  H   GLN   237      96.240  16.190  90.170  1.00  0.00            
ATOM   3829  CA  GLN   237      95.040  15.850  88.560  1.00  0.00            
ATOM   3830  HA  GLN   237      94.500  15.010  88.120  1.00  0.00            
ATOM   3831  CB  GLN   237      94.050  16.780  89.190  1.00  0.00            
ATOM   3832  HB2 GLN   237      93.650  16.350  90.120  1.00  0.00            
ATOM   3833  HB3 GLN   237      94.620  17.620  89.590  1.00  0.00            
ATOM   3834  CG  GLN   237      92.920  17.240  88.290  1.00  0.00            
ATOM   3835  HG2 GLN   237      93.250  17.660  87.340  1.00  0.00            
ATOM   3836  HG3 GLN   237      92.230  16.400  88.150  1.00  0.00            
ATOM   3837  CD  GLN   237      92.120  18.330  89.030  1.00  0.00            
ATOM   3838  OE1 GLN   237      92.470  19.470  89.220  1.00  0.00            
ATOM   3839  NE2 GLN   237      91.010  17.970  89.640  1.00  0.00            
ATOM   3840 1HE2 GLN   237      90.520  18.580  90.280  1.00  0.00            
ATOM   3841 2HE2 GLN   237      90.700  17.010  89.680  1.00  0.00            
ATOM   3842  C   GLN   237      95.930  16.480  87.510  1.00  0.00            
ATOM   3843  O   GLN   237      97.010  16.990  87.840  1.00  0.00            
ATOM   3844  N   TYR   238      95.570  16.420  86.250  1.00  0.00            
ATOM   3845  H   TYR   238      94.630  16.090  86.060  1.00  0.00            
ATOM   3846  CA  TYR   238      96.240  16.920  85.040  1.00  0.00            
ATOM   3847  HA  TYR   238      97.030  17.620  85.310  1.00  0.00            
ATOM   3848  CB  TYR   238      96.730  15.610  84.350  1.00  0.00            
ATOM   3849  HB2 TYR   238      95.870  14.950  84.340  1.00  0.00            
ATOM   3850  HB3 TYR   238      96.880  15.820  83.290  1.00  0.00            
ATOM   3851  CG  TYR   238      98.080  14.950  84.740  1.00  0.00            
ATOM   3852  CD1 TYR   238      99.350  15.340  84.150  1.00  0.00            
ATOM   3853  HD1 TYR   238      99.330  16.080  83.370  1.00  0.00            
ATOM   3854  CE1 TYR   238     100.510  14.830  84.700  1.00  0.00            
ATOM   3855  HE1 TYR   238     101.500  15.090  84.330  1.00  0.00            
ATOM   3856  CZ  TYR   238     100.530  13.950  85.810  1.00  0.00            
ATOM   3857  OH  TYR   238     101.680  13.540  86.320  1.00  0.00            
ATOM   3858  HH  TYR   238     101.500  12.630  86.600  1.00  0.00            
ATOM   3859  CE2 TYR   238      99.300  13.540  86.310  1.00  0.00            
ATOM   3860  HE2 TYR   238      99.280  12.880  87.170  1.00  0.00            
ATOM   3861  CD2 TYR   238      98.070  14.050  85.820  1.00  0.00            
ATOM   3862  HD2 TYR   238      97.140  13.850  86.340  1.00  0.00            
ATOM   3863  C   TYR   238      95.210  17.710  84.240  1.00  0.00            
ATOM   3864  O   TYR   238      94.330  17.130  83.530  1.00  0.00            
ATOM   3865  N   ALA   239      95.300  19.060  84.440  1.00  0.00            
ATOM   3866  H   ALA   239      96.060  19.380  85.020  1.00  0.00            
ATOM   3867  CA  ALA   239      94.440  20.120  83.800  1.00  0.00            
ATOM   3868  HA  ALA   239      93.790  19.540  83.140  1.00  0.00            
ATOM   3869  CB  ALA   239      93.580  20.710  84.970  1.00  0.00            
ATOM   3870  HB1 ALA   239      93.070  19.910  85.510  1.00  0.00            
ATOM   3871  HB2 ALA   239      94.310  21.140  85.650  1.00  0.00            
ATOM   3872  HB3 ALA   239      92.900  21.500  84.660  1.00  0.00            
ATOM   3873  C   ALA   239      95.220  21.180  82.970  1.00  0.00            
ATOM   3874  O   ALA   239      96.380  21.500  83.200  1.00  0.00            
ATOM   3875  N   ASP   240      94.540  21.700  81.960  1.00  0.00            
ATOM   3876  H   ASP   240      93.540  21.520  81.940  1.00  0.00            
ATOM   3877  CA  ASP   240      95.090  22.480  80.820  1.00  0.00            
ATOM   3878  HA  ASP   240      95.920  23.160  81.010  1.00  0.00            
ATOM   3879  CB  ASP   240      95.520  21.420  79.730  1.00  0.00            
ATOM   3880  HB2 ASP   240      96.420  20.940  80.120  1.00  0.00            
ATOM   3881  HB3 ASP   240      94.740  20.670  79.660  1.00  0.00            
ATOM   3882  CG  ASP   240      95.940  21.890  78.320  1.00  0.00            
ATOM   3883  OD1 ASP   240      96.000  23.120  78.130  1.00  0.00            
ATOM   3884  OD2 ASP   240      96.310  21.010  77.450  1.00  0.00            
ATOM   3885  C   ASP   240      93.920  23.320  80.220  1.00  0.00            
ATOM   3886  O   ASP   240      92.890  22.750  79.860  1.00  0.00            
ATOM   3887  N   ILE   241      94.070  24.640  80.330  1.00  0.00            
ATOM   3888  H   ILE   241      94.950  25.070  80.560  1.00  0.00            
ATOM   3889  CA  ILE   241      93.070  25.590  79.880  1.00  0.00            
ATOM   3890  HA  ILE   241      92.150  25.220  80.320  1.00  0.00            
ATOM   3891  CB  ILE   241      93.290  27.020  80.470  1.00  0.00            
ATOM   3892  HB  ILE   241      94.240  27.490  80.210  1.00  0.00            
ATOM   3893  CG2 ILE   241      92.240  28.050  80.080  1.00  0.00            
ATOM   3894 1HG2 ILE   241      92.310  29.050  80.500  1.00  0.00            
ATOM   3895 2HG2 ILE   241      92.300  28.180  78.990  1.00  0.00            
ATOM   3896 3HG2 ILE   241      91.250  27.630  80.230  1.00  0.00            
ATOM   3897  CG1 ILE   241      93.260  26.970  82.060  1.00  0.00            
ATOM   3898 2HG1 ILE   241      92.250  26.710  82.380  1.00  0.00            
ATOM   3899 3HG1 ILE   241      93.880  26.130  82.350  1.00  0.00            
ATOM   3900  CD1 ILE   241      93.840  28.210  82.740  1.00  0.00            
ATOM   3901 1HD1 ILE   241      94.600  28.700  82.130  1.00  0.00            
ATOM   3902 2HD1 ILE   241      93.030  28.920  82.890  1.00  0.00            
ATOM   3903 3HD1 ILE   241      94.340  27.900  83.660  1.00  0.00            
ATOM   3904  C   ILE   241      92.890  25.610  78.290  1.00  0.00            
ATOM   3905  O   ILE   241      93.940  25.500  77.650  1.00  0.00            
ATOM   3906  N   CYS   242      91.660  25.800  77.710  1.00  0.00            
ATOM   3907  H   CYS   242      90.830  25.860  78.280  1.00  0.00            
ATOM   3908  CA  CYS   242      91.530  25.740  76.280  1.00  0.00            
ATOM   3909  HA  CYS   242      92.530  25.760  75.850  1.00  0.00            
ATOM   3910  CB  CYS   242      90.760  24.450  75.970  1.00  0.00            
ATOM   3911  HB2 CYS   242      89.690  24.580  76.180  1.00  0.00            
ATOM   3912  HB3 CYS   242      90.860  24.300  74.900  1.00  0.00            
ATOM   3913  SG  CYS   242      91.300  22.970  76.720  1.00  0.00            
ATOM   3914  HG  CYS   242      91.160  23.370  77.980  1.00  0.00            
ATOM   3915  C   CYS   242      90.830  26.960  75.610  1.00  0.00            
ATOM   3916  O   CYS   242      90.830  27.070  74.360  1.00  0.00            
ATOM   3917  N   LEU   243      90.400  27.850  76.470  1.00  0.00            
ATOM   3918  H   LEU   243      90.550  27.660  77.450  1.00  0.00            
ATOM   3919  CA  LEU   243      90.030  29.290  76.150  1.00  0.00            
ATOM   3920  HA  LEU   243      90.210  29.390  75.080  1.00  0.00            
ATOM   3921  CB  LEU   243      88.480  29.370  76.390  1.00  0.00            
ATOM   3922  HB2 LEU   243      88.180  28.950  77.350  1.00  0.00            
ATOM   3923  HB3 LEU   243      88.070  30.380  76.280  1.00  0.00            
ATOM   3924  CG  LEU   243      87.690  28.550  75.320  1.00  0.00            
ATOM   3925  HG  LEU   243      88.050  27.520  75.330  1.00  0.00            
ATOM   3926  CD1 LEU   243      86.120  28.440  75.510  1.00  0.00            
ATOM   3927 1HD1 LEU   243      85.670  29.410  75.750  1.00  0.00            
ATOM   3928 2HD1 LEU   243      85.680  28.030  74.600  1.00  0.00            
ATOM   3929 3HD1 LEU   243      85.940  27.720  76.300  1.00  0.00            
ATOM   3930  CD2 LEU   243      87.860  29.130  73.830  1.00  0.00            
ATOM   3931 1HD2 LEU   243      88.910  28.940  73.600  1.00  0.00            
ATOM   3932 2HD2 LEU   243      87.230  28.530  73.170  1.00  0.00            
ATOM   3933 3HD2 LEU   243      87.560  30.170  73.740  1.00  0.00            
ATOM   3934  C   LEU   243      90.630  30.290  76.990  1.00  0.00            
ATOM   3935  O   LEU   243      90.830  30.050  78.200  1.00  0.00            
ATOM   3936  N   PHE   244      90.860  31.510  76.420  1.00  0.00            
ATOM   3937  H   PHE   244      90.750  31.590  75.420  1.00  0.00            
ATOM   3938  CA  PHE   244      91.470  32.690  77.030  1.00  0.00            
ATOM   3939  HA  PHE   244      91.360  33.430  76.240  1.00  0.00            
ATOM   3940  CB  PHE   244      90.590  33.260  78.180  1.00  0.00            
ATOM   3941  HB2 PHE   244      89.610  33.290  77.710  1.00  0.00            
ATOM   3942  HB3 PHE   244      90.490  32.590  79.040  1.00  0.00            
ATOM   3943  CG  PHE   244      91.060  34.580  78.710  1.00  0.00            
ATOM   3944  CD1 PHE   244      90.530  35.730  78.040  1.00  0.00            
ATOM   3945  HD1 PHE   244      89.960  35.590  77.140  1.00  0.00            
ATOM   3946  CE1 PHE   244      90.890  37.040  78.400  1.00  0.00            
ATOM   3947  HE1 PHE   244      90.430  37.920  77.970  1.00  0.00            
ATOM   3948  CZ  PHE   244      91.990  37.150  79.290  1.00  0.00            
ATOM   3949  HZ  PHE   244      92.170  38.130  79.710  1.00  0.00            
ATOM   3950  CE2 PHE   244      92.510  36.050  79.960  1.00  0.00            
ATOM   3951  HE2 PHE   244      93.230  36.140  80.760  1.00  0.00            
ATOM   3952  CD2 PHE   244      91.920  34.760  79.760  1.00  0.00            
ATOM   3953  HD2 PHE   244      92.410  33.910  80.210  1.00  0.00            
ATOM   3954  C   PHE   244      92.980  32.560  77.340  1.00  0.00            
ATOM   3955  O   PHE   244      93.770  33.520  77.190  1.00  0.00            
ATOM   3956  N   ASN   245      93.390  31.350  77.810  1.00  0.00            
ATOM   3957  H   ASN   245      92.730  30.590  77.940  1.00  0.00            
ATOM   3958  CA  ASN   245      94.690  31.200  78.450  1.00  0.00            
ATOM   3959  HA  ASN   245      95.390  31.970  78.090  1.00  0.00            
ATOM   3960  CB  ASN   245      94.510  31.480  80.010  1.00  0.00            
ATOM   3961  HB2 ASN   245      93.980  32.420  80.160  1.00  0.00            
ATOM   3962  HB3 ASN   245      93.910  30.670  80.430  1.00  0.00            
ATOM   3963  CG  ASN   245      95.770  31.580  80.790  1.00  0.00            
ATOM   3964  OD1 ASN   245      96.810  31.930  80.290  1.00  0.00            
ATOM   3965  ND2 ASN   245      95.640  31.540  82.070  1.00  0.00            
ATOM   3966 1HD2 ASN   245      96.520  31.620  82.570  1.00  0.00            
ATOM   3967 2HD2 ASN   245      94.810  31.240  82.550  1.00  0.00            
ATOM   3968  C   ASN   245      95.290  29.820  78.140  1.00  0.00            
ATOM   3969  O   ASN   245      94.550  28.840  77.930  1.00  0.00            
ATOM   3970  N   THR   246      96.590  29.740  78.240  1.00  0.00            
ATOM   3971  H   THR   246      97.180  30.530  78.460  1.00  0.00            
ATOM   3972  CA  THR   246      97.330  28.480  77.960  1.00  0.00            
ATOM   3973  HA  THR   246      96.540  27.730  77.880  1.00  0.00            
ATOM   3974  CB  THR   246      98.120  28.560  76.590  1.00  0.00            
ATOM   3975  HB  THR   246      98.620  27.600  76.450  1.00  0.00            
ATOM   3976  CG2 THR   246      97.370  28.730  75.290  1.00  0.00            
ATOM   3977 1HG2 THR   246      96.830  29.680  75.250  1.00  0.00            
ATOM   3978 2HG2 THR   246      98.020  28.660  74.420  1.00  0.00            
ATOM   3979 3HG2 THR   246      96.680  27.900  75.140  1.00  0.00            
ATOM   3980  OG1 THR   246      99.070  29.620  76.740  1.00  0.00            
ATOM   3981  HG1 THR   246      98.660  30.400  77.110  1.00  0.00            
ATOM   3982  C   THR   246      98.250  27.980  79.080  1.00  0.00            
ATOM   3983  O   THR   246      99.300  27.380  78.870  1.00  0.00            
ATOM   3984  N   ALA   247      97.760  28.100  80.340  1.00  0.00            
ATOM   3985  H   ALA   247      96.870  28.560  80.470  1.00  0.00            
ATOM   3986  CA  ALA   247      98.440  27.630  81.590  1.00  0.00            
ATOM   3987  HA  ALA   247      99.480  27.630  81.260  1.00  0.00            
ATOM   3988  CB  ALA   247      97.990  28.690  82.610  1.00  0.00            
ATOM   3989  HB1 ALA   247      98.370  29.660  82.290  1.00  0.00            
ATOM   3990  HB2 ALA   247      96.900  28.660  82.600  1.00  0.00            
ATOM   3991  HB3 ALA   247      98.340  28.500  83.620  1.00  0.00            
ATOM   3992  C   ALA   247      97.990  26.140  81.930  1.00  0.00            
ATOM   3993  O   ALA   247      96.870  25.750  81.610  1.00  0.00            
ATOM   3994  N   GLN   248      98.970  25.380  82.450  1.00  0.00            
ATOM   3995  H   GLN   248      99.850  25.790  82.730  1.00  0.00            
ATOM   3996  CA  GLN   248      98.810  23.880  82.640  1.00  0.00            
ATOM   3997  HA  GLN   248      97.740  23.680  82.570  1.00  0.00            
ATOM   3998  CB  GLN   248      99.470  23.090  81.480  1.00  0.00            
ATOM   3999  HB2 GLN   248     100.560  23.200  81.560  1.00  0.00            
ATOM   4000  HB3 GLN   248      99.190  22.050  81.640  1.00  0.00            
ATOM   4001  CG  GLN   248      99.030  23.630  80.030  1.00  0.00            
ATOM   4002  HG2 GLN   248      97.980  23.410  79.830  1.00  0.00            
ATOM   4003  HG3 GLN   248      99.090  24.720  79.960  1.00  0.00            
ATOM   4004  CD  GLN   248      99.640  22.890  78.840  1.00  0.00            
ATOM   4005  OE1 GLN   248     100.540  22.150  78.980  1.00  0.00            
ATOM   4006  NE2 GLN   248      99.070  23.220  77.660  1.00  0.00            
ATOM   4007 1HE2 GLN   248      99.540  22.830  76.860  1.00  0.00            
ATOM   4008 2HE2 GLN   248      98.180  23.680  77.560  1.00  0.00            
ATOM   4009  C   GLN   248      99.260  23.560  83.990  1.00  0.00            
ATOM   4010  O   GLN   248     100.330  23.990  84.380  1.00  0.00            
ATOM   4011  N   TYR   249      98.480  22.820  84.730  1.00  0.00            
ATOM   4012  H   TYR   249      97.560  22.530  84.440  1.00  0.00            
ATOM   4013  CA  TYR   249      98.730  22.460  86.140  1.00  0.00            
ATOM   4014  HA  TYR   249      99.780  22.710  86.270  1.00  0.00            
ATOM   4015  CB  TYR   249      98.000  23.280  87.080  1.00  0.00            
ATOM   4016  HB2 TYR   249      96.990  22.900  87.270  1.00  0.00            
ATOM   4017  HB3 TYR   249      98.520  23.250  88.030  1.00  0.00            
ATOM   4018  CG  TYR   249      97.710  24.740  86.670  1.00  0.00            
ATOM   4019  CD1 TYR   249      98.640  25.750  87.090  1.00  0.00            
ATOM   4020  HD1 TYR   249      99.620  25.520  87.470  1.00  0.00            
ATOM   4021  CE1 TYR   249      98.390  27.100  86.690  1.00  0.00            
ATOM   4022  HE1 TYR   249      99.020  27.890  87.080  1.00  0.00            
ATOM   4023  CZ  TYR   249      97.130  27.470  86.160  1.00  0.00            
ATOM   4024  OH  TYR   249      96.720  28.720  86.010  1.00  0.00            
ATOM   4025  HH  TYR   249      97.450  29.340  85.910  1.00  0.00            
ATOM   4026  CE2 TYR   249      96.200  26.470  85.920  1.00  0.00            
ATOM   4027  HE2 TYR   249      95.220  26.800  85.600  1.00  0.00            
ATOM   4028  CD2 TYR   249      96.500  25.090  86.040  1.00  0.00            
ATOM   4029  HD2 TYR   249      95.770  24.350  85.770  1.00  0.00            
ATOM   4030  C   TYR   249      98.640  20.980  86.390  1.00  0.00            
ATOM   4031  O   TYR   249      97.810  20.390  85.620  1.00  0.00            
ATOM   4032  N   LYS   250      99.500  20.370  87.180  1.00  0.00            
ATOM   4033  H   LYS   250     100.230  20.970  87.550  1.00  0.00            
ATOM   4034  CA  LYS   250      99.560  18.960  87.660  1.00  0.00            
ATOM   4035  HA  LYS   250      98.750  18.390  87.200  1.00  0.00            
ATOM   4036  CB  LYS   250     100.930  18.420  87.250  1.00  0.00            
ATOM   4037  HB2 LYS   250     101.710  18.830  87.880  1.00  0.00            
ATOM   4038  HB3 LYS   250     100.870  17.360  87.500  1.00  0.00            
ATOM   4039  CG  LYS   250     101.170  18.560  85.750  1.00  0.00            
ATOM   4040  HG2 LYS   250     100.480  17.880  85.270  1.00  0.00            
ATOM   4041  HG3 LYS   250     100.940  19.520  85.290  1.00  0.00            
ATOM   4042  CD  LYS   250     102.650  18.280  85.480  1.00  0.00            
ATOM   4043  HD2 LYS   250     103.230  19.160  85.770  1.00  0.00            
ATOM   4044  HD3 LYS   250     102.960  17.440  86.110  1.00  0.00            
ATOM   4045  CE  LYS   250     102.760  18.080  83.970  1.00  0.00            
ATOM   4046  HE2 LYS   250     103.750  17.680  83.770  1.00  0.00            
ATOM   4047  HE3 LYS   250     102.020  17.380  83.600  1.00  0.00            
ATOM   4048  NZ  LYS   250     102.730  19.260  83.080  1.00  0.00            
ATOM   4049  HZ1 LYS   250     102.670  18.980  82.110  1.00  0.00            
ATOM   4050  HZ2 LYS   250     101.900  19.810  83.230  1.00  0.00            
ATOM   4051  HZ3 LYS   250     103.480  19.930  83.180  1.00  0.00            
ATOM   4052  C   LYS   250      99.350  18.760  89.170  1.00  0.00            
ATOM   4053  O   LYS   250     100.230  18.400  89.990  1.00  0.00            
ATOM   4054  N   CYS   251      98.120  19.140  89.660  1.00  0.00            
ATOM   4055  H   CYS   251      97.490  19.440  88.940  1.00  0.00            
ATOM   4056  CA  CYS   251      97.800  19.450  91.050  1.00  0.00            
ATOM   4057  HA  CYS   251      98.650  20.000  91.460  1.00  0.00            
ATOM   4058  CB  CYS   251      96.560  20.290  91.170  1.00  0.00            
ATOM   4059  HB2 CYS   251      96.570  21.130  90.480  1.00  0.00            
ATOM   4060  HB3 CYS   251      95.640  19.720  91.000  1.00  0.00            
ATOM   4061  SG  CYS   251      96.600  21.050  92.880  1.00  0.00            
ATOM   4062  HG  CYS   251      97.820  21.550  92.670  1.00  0.00            
ATOM   4063  C   CYS   251      97.750  18.120  91.860  1.00  0.00            
ATOM   4064  O   CYS   251      96.900  17.270  91.580  1.00  0.00            
ATOM   4065  N   PRO   252      98.610  18.000  92.870  1.00  0.00            
ATOM   4066  CD  PRO   252      99.670  18.880  93.380  1.00  0.00            
ATOM   4067  HD2 PRO   252      99.380  19.930  93.410  1.00  0.00            
ATOM   4068  HD3 PRO   252     100.570  18.780  92.760  1.00  0.00            
ATOM   4069  CG  PRO   252      99.990  18.340  94.730  1.00  0.00            
ATOM   4070  HG2 PRO   252      99.310  18.580  95.550  1.00  0.00            
ATOM   4071  HG3 PRO   252     101.040  18.520  94.960  1.00  0.00            
ATOM   4072  CB  PRO   252      99.850  16.850  94.560  1.00  0.00            
ATOM   4073  HB2 PRO   252      99.650  16.210  95.410  1.00  0.00            
ATOM   4074  HB3 PRO   252     100.660  16.500  93.920  1.00  0.00            
ATOM   4075  CA  PRO   252      98.620  16.760  93.680  1.00  0.00            
ATOM   4076  HA  PRO   252      98.670  15.900  93.010  1.00  0.00            
ATOM   4077  C   PRO   252      97.400  16.600  94.560  1.00  0.00            
ATOM   4078  O   PRO   252      96.910  17.680  95.000  1.00  0.00            
ATOM   4079  N   VAL   253      96.750  15.440  94.770  1.00  0.00            
ATOM   4080  H   VAL   253      97.160  14.630  94.320  1.00  0.00            
ATOM   4081  CA  VAL   253      95.430  15.230  95.480  1.00  0.00            
ATOM   4082  HA  VAL   253      95.260  15.990  96.250  1.00  0.00            
ATOM   4083  CB  VAL   253      94.140  15.420  94.580  1.00  0.00            
ATOM   4084  HB  VAL   253      93.260  15.130  95.150  1.00  0.00            
ATOM   4085  CG1 VAL   253      94.050  16.930  94.220  1.00  0.00            
ATOM   4086 1HG1 VAL   253      93.070  17.100  93.780  1.00  0.00            
ATOM   4087 2HG1 VAL   253      94.130  17.600  95.080  1.00  0.00            
ATOM   4088 3HG1 VAL   253      94.940  17.110  93.600  1.00  0.00            
ATOM   4089  CG2 VAL   253      94.140  14.550  93.340  1.00  0.00            
ATOM   4090 1HG2 VAL   253      93.330  14.870  92.680  1.00  0.00            
ATOM   4091 2HG2 VAL   253      95.080  14.560  92.780  1.00  0.00            
ATOM   4092 3HG2 VAL   253      93.860  13.540  93.660  1.00  0.00            
ATOM   4093  C   VAL   253      95.400  13.960  96.360  1.00  0.00            
ATOM   4094  O   VAL   253      94.490  13.830  97.170  1.00  0.00            
ATOM   4095  N   ALA   254      96.340  13.020  96.180  1.00  0.00            
ATOM   4096  H   ALA   254      97.010  13.170  95.430  1.00  0.00            
ATOM   4097  CA  ALA   254      96.510  11.820  97.050  1.00  0.00            
ATOM   4098  HA  ALA   254      96.300  12.150  98.060  1.00  0.00            
ATOM   4099  CB  ALA   254      95.520  10.720  96.660  1.00  0.00            
ATOM   4100  HB1 ALA   254      94.560  11.150  96.360  1.00  0.00            
ATOM   4101  HB2 ALA   254      95.870  10.110  95.830  1.00  0.00            
ATOM   4102  HB3 ALA   254      95.360  10.000  97.450  1.00  0.00            
ATOM   4103  C   ALA   254      97.980  11.360  97.000  1.00  0.00            
ATOM   4104  O   ALA   254      98.730  11.630  96.080  1.00  0.00            
ATOM   4105  N   MET   255      98.290  10.490  97.980  1.00  0.00            
ATOM   4106  H   MET   255      97.590  10.310  98.680  1.00  0.00            
ATOM   4107  CA  MET   255      99.640   9.870  98.300  1.00  0.00            
ATOM   4108  HA  MET   255     100.120   9.520  97.390  1.00  0.00            
ATOM   4109  CB  MET   255     100.540  10.950  98.890  1.00  0.00            
ATOM   4110  HB2 MET   255     100.550  11.820  98.230  1.00  0.00            
ATOM   4111  HB3 MET   255     100.220  11.360  99.840  1.00  0.00            
ATOM   4112  CG  MET   255     102.000  10.400  98.900  1.00  0.00            
ATOM   4113  HG2 MET   255     102.270   9.840  98.000  1.00  0.00            
ATOM   4114  HG3 MET   255     102.710  11.230  98.900  1.00  0.00            
ATOM   4115  SD  MET   255     102.360   9.470 100.400  1.00  0.00            
ATOM   4116  CE  MET   255     102.100  10.760 101.650  1.00  0.00            
ATOM   4117  HE1 MET   255     101.170  11.290 101.480  1.00  0.00            
ATOM   4118  HE2 MET   255     102.080  10.350 102.660  1.00  0.00            
ATOM   4119  HE3 MET   255     103.030  11.330 101.590  1.00  0.00            
ATOM   4120  C   MET   255      99.420   8.610  99.150  1.00  0.00            
ATOM   4121  O   MET   255      98.520   8.600 100.050  1.00  0.00            
ATOM   4122  N   GLU   256     100.210   7.550  98.930  1.00  0.00            
ATOM   4123  H   GLU   256     100.720   7.600  98.050  1.00  0.00            
ATOM   4124  CA  GLU   256     100.410   6.330  99.690  1.00  0.00            
ATOM   4125  HA  GLU   256     100.150   6.540 100.730  1.00  0.00            
ATOM   4126  CB  GLU   256      99.520   5.210  99.200  1.00  0.00            
ATOM   4127  HB2 GLU   256      98.490   5.540  99.200  1.00  0.00            
ATOM   4128  HB3 GLU   256      99.780   5.040  98.160  1.00  0.00            
ATOM   4129  CG  GLU   256      99.640   3.820  99.890  1.00  0.00            
ATOM   4130  HG2 GLU   256      99.130   3.030  99.330  1.00  0.00            
ATOM   4131  HG3 GLU   256     100.710   3.620  99.950  1.00  0.00            
ATOM   4132  CD  GLU   256      98.910   3.800 101.200  1.00  0.00            
ATOM   4133  OE1 GLU   256      98.400   2.700 101.610  1.00  0.00            
ATOM   4134  OE2 GLU   256      98.780   4.830 101.860  1.00  0.00            
ATOM   4135  C   GLU   256     101.930   6.000  99.680  1.00  0.00            
ATOM   4136  O   GLU   256     102.720   6.170  98.780  1.00  0.00            
ATOM   4137  N   GLU   257     102.410   5.290 100.720  1.00  0.00            
ATOM   4138  H   GLU   257     101.790   5.050 101.480  1.00  0.00            
ATOM   4139  CA  GLU   257     103.770   4.760 100.960  1.00  0.00            
ATOM   4140  HA  GLU   257     104.170   4.570  99.960  1.00  0.00            
ATOM   4141  CB  GLU   257     104.490   5.890 101.700  1.00  0.00            
ATOM   4142  HB2 GLU   257     104.440   6.800 101.100  1.00  0.00            
ATOM   4143  HB3 GLU   257     103.950   6.110 102.620  1.00  0.00            
ATOM   4144  CG  GLU   257     105.940   5.590 102.030  1.00  0.00            
ATOM   4145  HG2 GLU   257     105.820   4.760 102.730  1.00  0.00            
ATOM   4146  HG3 GLU   257     106.490   5.290 101.140  1.00  0.00            
ATOM   4147  CD  GLU   257     106.670   6.800 102.690  1.00  0.00            
ATOM   4148  OE1 GLU   257     106.760   7.900 102.110  1.00  0.00            
ATOM   4149  OE2 GLU   257     107.230   6.660 103.830  1.00  0.00            
ATOM   4150  C   GLU   257     103.670   3.380 101.720  1.00  0.00            
ATOM   4151  O   GLU   257     102.640   3.070 102.430  1.00  0.00            
ATOM   4152  N   ALA   258     104.730   2.500 101.540  1.00  0.00            
ATOM   4153  H   ALA   258     105.340   2.690 100.760  1.00  0.00            
ATOM   4154  CA  ALA   258     104.930   1.390 102.540  1.00  0.00            
ATOM   4155  HA  ALA   258     104.520   1.590 103.530  1.00  0.00            
ATOM   4156  CB  ALA   258     104.130   0.190 102.030  1.00  0.00            
ATOM   4157  HB1 ALA   258     104.100  -0.590 102.800  1.00  0.00            
ATOM   4158  HB2 ALA   258     103.120   0.520 101.790  1.00  0.00            
ATOM   4159  HB3 ALA   258     104.550   0.020 101.050  1.00  0.00            
ATOM   4160  C   ALA   258     106.370   1.040 102.630  1.00  0.00            
ATOM   4161  O   ALA   258     107.160   1.270 101.790  1.00  0.00            
ATOM   4162  N   ASP   259     106.720   0.450 103.780  1.00  0.00            
ATOM   4163  H   ASP   259     105.980   0.320 104.460  1.00  0.00            
ATOM   4164  CA  ASP   259     108.130   0.150 104.220  1.00  0.00            
ATOM   4165  HA  ASP   259     108.640   1.100 104.060  1.00  0.00            
ATOM   4166  CB  ASP   259     108.030  -0.130 105.750  1.00  0.00            
ATOM   4167  HB2 ASP   259     107.470  -1.020 106.020  1.00  0.00            
ATOM   4168  HB3 ASP   259     109.030  -0.430 106.060  1.00  0.00            
ATOM   4169  CG  ASP   259     107.470   0.990 106.580  1.00  0.00            
ATOM   4170  OD1 ASP   259     107.700   0.860 107.850  1.00  0.00            
ATOM   4171  OD2 ASP   259     106.770   1.860 106.100  1.00  0.00            
ATOM   4172  C   ASP   259     108.780  -0.980 103.360  1.00  0.00            
ATOM   4173  O   ASP   259     109.840  -1.450 103.670  1.00  0.00            
ATOM   4174  N   ASP   260     108.160  -1.380 102.290  1.00  0.00            
ATOM   4175  H   ASP   260     107.310  -0.900 102.030  1.00  0.00            
ATOM   4176  CA  ASP   260     108.560  -2.470 101.400  1.00  0.00            
ATOM   4177  HA  ASP   260     108.680  -3.390 101.980  1.00  0.00            
ATOM   4178  CB  ASP   260     107.380  -2.690 100.440  1.00  0.00            
ATOM   4179  HB2 ASP   260     107.290  -1.730  99.940  1.00  0.00            
ATOM   4180  HB3 ASP   260     107.750  -3.450  99.750  1.00  0.00            
ATOM   4181  CG  ASP   260     106.040  -3.130 101.100  1.00  0.00            
ATOM   4182  OD1 ASP   260     104.990  -2.670 100.650  1.00  0.00            
ATOM   4183  OD2 ASP   260     105.980  -4.000 102.050  1.00  0.00            
ATOM   4184  C   ASP   260     109.890  -2.080 100.620  1.00  0.00            
ATOM   4185  O   ASP   260     109.850  -1.680  99.460  1.00  0.00            
ATOM   4186  N   THR   261     111.040  -2.270 101.300  1.00  0.00            
ATOM   4187  H   THR   261     111.090  -2.450 102.290  1.00  0.00            
ATOM   4188  CA  THR   261     112.330  -2.220 100.630  1.00  0.00            
ATOM   4189  HA  THR   261     112.410  -1.520  99.790  1.00  0.00            
ATOM   4190  CB  THR   261     113.400  -1.780 101.640  1.00  0.00            
ATOM   4191  HB  THR   261     114.340  -1.830 101.090  1.00  0.00            
ATOM   4192  CG2 THR   261     113.150  -0.280 101.890  1.00  0.00            
ATOM   4193 1HG2 THR   261     112.080  -0.100 101.900  1.00  0.00            
ATOM   4194 2HG2 THR   261     113.500  -0.160 102.910  1.00  0.00            
ATOM   4195 3HG2 THR   261     113.760   0.380 101.270  1.00  0.00            
ATOM   4196  OG1 THR   261     113.260  -2.570 102.900  1.00  0.00            
ATOM   4197  HG1 THR   261     113.780  -3.370 102.760  1.00  0.00            
ATOM   4198  C   THR   261     112.780  -3.580 100.090  1.00  0.00            
ATOM   4199  O   THR   261     113.040  -4.470 100.950  1.00  0.00            
ATOM   4200  N   VAL   262     112.760  -3.850  98.800  1.00  0.00            
ATOM   4201  H   VAL   262     112.450  -3.090  98.210  1.00  0.00            
ATOM   4202  CA  VAL   262     112.990  -5.250  98.220  1.00  0.00            
ATOM   4203  HA  VAL   262     112.440  -5.940  98.860  1.00  0.00            
ATOM   4204  CB  VAL   262     112.480  -5.300  96.790  1.00  0.00            
ATOM   4205  HB  VAL   262     113.150  -4.640  96.230  1.00  0.00            
ATOM   4206  CG1 VAL   262     112.750  -6.690  96.200  1.00  0.00            
ATOM   4207 1HG1 VAL   262     112.280  -7.450  96.810  1.00  0.00            
ATOM   4208 2HG1 VAL   262     112.320  -6.740  95.200  1.00  0.00            
ATOM   4209 3HG1 VAL   262     113.840  -6.660  96.100  1.00  0.00            
ATOM   4210  CG2 VAL   262     111.030  -5.110  96.540  1.00  0.00            
ATOM   4211 1HG2 VAL   262     110.500  -5.750  97.250  1.00  0.00            
ATOM   4212 2HG2 VAL   262     110.840  -4.070  96.790  1.00  0.00            
ATOM   4213 3HG2 VAL   262     110.770  -5.280  95.490  1.00  0.00            
ATOM   4214  C   VAL   262     114.460  -5.560  98.380  1.00  0.00            
ATOM   4215  O   VAL   262     115.390  -4.880  97.980  1.00  0.00            
ATOM   4216  N   ALA   263     114.740  -6.750  98.990  1.00  0.00            
ATOM   4217  H   ALA   263     114.000  -7.370  99.290  1.00  0.00            
ATOM   4218  CA  ALA   263     116.130  -7.310  99.110  1.00  0.00            
ATOM   4219  HA  ALA   263     116.640  -6.600  99.760  1.00  0.00            
ATOM   4220  CB  ALA   263     116.000  -8.680  99.840  1.00  0.00            
ATOM   4221  HB1 ALA   263     115.410  -8.620 100.760  1.00  0.00            
ATOM   4222  HB2 ALA   263     115.530  -9.370  99.140  1.00  0.00            
ATOM   4223  HB3 ALA   263     117.000  -9.030 100.090  1.00  0.00            
ATOM   4224  C   ALA   263     116.850  -7.480  97.760  1.00  0.00            
ATOM   4225  O   ALA   263     116.180  -7.530  96.710  1.00  0.00            
ATOM   4226  N   PRO   264     118.190  -7.700  97.700  1.00  0.00            
ATOM   4227  CD  PRO   264     119.070  -7.750  98.860  1.00  0.00            
ATOM   4228  HD2 PRO   264     119.110  -8.650  99.470  1.00  0.00            
ATOM   4229  HD3 PRO   264     118.990  -6.810  99.400  1.00  0.00            
ATOM   4230  CG  PRO   264     120.460  -7.570  98.270  1.00  0.00            
ATOM   4231  HG2 PRO   264     121.220  -7.940  98.950  1.00  0.00            
ATOM   4232  HG3 PRO   264     120.600  -6.510  98.060  1.00  0.00            
ATOM   4233  CB  PRO   264     120.320  -8.420  96.920  1.00  0.00            
ATOM   4234  HB2 PRO   264     120.340  -9.440  97.290  1.00  0.00            
ATOM   4235  HB3 PRO   264     121.050  -8.150  96.160  1.00  0.00            
ATOM   4236  CA  PRO   264     118.940  -8.040  96.490  1.00  0.00            
ATOM   4237  HA  PRO   264     119.070  -7.130  95.900  1.00  0.00            
ATOM   4238  C   PRO   264     118.400  -9.230  95.700  1.00  0.00            
ATOM   4239  O   PRO   264     117.910 -10.170  96.340  1.00  0.00            
ATOM   4240  N   SER   265     118.190  -9.060  94.380  1.00  0.00            
ATOM   4241  H   SER   265     118.580  -8.260  93.890  1.00  0.00            
ATOM   4242  CA  SER   265     117.490 -10.020  93.470  1.00  0.00            
ATOM   4243  HA  SER   265     117.490  -9.500  92.510  1.00  0.00            
ATOM   4244  CB  SER   265     118.400 -11.280  93.290  1.00  0.00            
ATOM   4245  HB2 SER   265     118.760 -11.630  94.260  1.00  0.00            
ATOM   4246  HB3 SER   265     117.930 -12.080  92.720  1.00  0.00            
ATOM   4247  OG  SER   265     119.520 -10.880  92.570  1.00  0.00            
ATOM   4248  HG  SER   265     120.280 -10.660  93.120  1.00  0.00            
ATOM   4249  C   SER   265     116.030 -10.500  93.780  1.00  0.00            
ATOM   4250  O   SER   265     115.600 -11.520  93.180  1.00  0.00            
ATOM   4251  N   SER   266     115.360  -9.800  94.670  1.00  0.00            
ATOM   4252  H   SER   266     115.910  -9.180  95.260  1.00  0.00            
ATOM   4253  CA  SER   266     114.100 -10.320  95.130  1.00  0.00            
ATOM   4254  HA  SER   266     114.170 -11.410  95.200  1.00  0.00            
ATOM   4255  CB  SER   266     113.810  -9.850  96.610  1.00  0.00            
ATOM   4256  HB2 SER   266     114.640 -10.160  97.240  1.00  0.00            
ATOM   4257  HB3 SER   266     113.720  -8.770  96.570  1.00  0.00            
ATOM   4258  OG  SER   266     112.600 -10.390  97.140  1.00  0.00            
ATOM   4259  HG  SER   266     112.700 -11.270  97.530  1.00  0.00            
ATOM   4260  C   SER   266     112.890  -9.920  94.220  1.00  0.00            
ATOM   4261  O   SER   266     112.940  -9.220  93.180  1.00  0.00            
ATOM   4262  N   THR   267     111.710 -10.410  94.520  1.00  0.00            
ATOM   4263  H   THR   267     111.590 -10.890  95.400  1.00  0.00            
ATOM   4264  CA  THR   267     110.400 -10.190  93.830  1.00  0.00            
ATOM   4265  HA  THR   267     110.440  -9.260  93.260  1.00  0.00            
ATOM   4266  CB  THR   267     110.140 -11.370  92.840  1.00  0.00            
ATOM   4267  HB  THR   267     110.930 -11.480  92.100  1.00  0.00            
ATOM   4268  CG2 THR   267     109.860 -12.680  93.470  1.00  0.00            
ATOM   4269 1HG2 THR   267     108.900 -12.740  94.000  1.00  0.00            
ATOM   4270 2HG2 THR   267     109.960 -13.570  92.850  1.00  0.00            
ATOM   4271 3HG2 THR   267     110.640 -12.870  94.210  1.00  0.00            
ATOM   4272  OG1 THR   267     108.920 -11.100  92.190  1.00  0.00            
ATOM   4273  HG1 THR   267     109.060 -10.440  91.500  1.00  0.00            
ATOM   4274  C   THR   267     109.280  -9.960  94.840  1.00  0.00            
ATOM   4275  O   THR   267     109.340 -10.530  95.940  1.00  0.00            
ATOM   4276  N   PHE   268     108.300  -9.140  94.490  1.00  0.00            
ATOM   4277  H   PHE   268     108.410  -8.600  93.640  1.00  0.00            
ATOM   4278  CA  PHE   268     107.400  -8.560  95.490  1.00  0.00            
ATOM   4279  HA  PHE   268     107.100  -9.220  96.300  1.00  0.00            
ATOM   4280  CB  PHE   268     107.990  -7.350  96.250  1.00  0.00            
ATOM   4281  HB2 PHE   268     108.710  -7.690  96.990  1.00  0.00            
ATOM   4282  HB3 PHE   268     108.710  -6.820  95.620  1.00  0.00            
ATOM   4283  CG  PHE   268     106.960  -6.510  97.020  1.00  0.00            
ATOM   4284  CD1 PHE   268     106.830  -6.760  98.350  1.00  0.00            
ATOM   4285  HD1 PHE   268     107.350  -7.590  98.810  1.00  0.00            
ATOM   4286  CE1 PHE   268     105.860  -6.060  99.080  1.00  0.00            
ATOM   4287  HE1 PHE   268     105.580  -6.200 100.110  1.00  0.00            
ATOM   4288  CZ  PHE   268     105.150  -5.060  98.420  1.00  0.00            
ATOM   4289  HZ  PHE   268     104.350  -4.500  98.890  1.00  0.00            
ATOM   4290  CE2 PHE   268     105.290  -4.830  97.090  1.00  0.00            
ATOM   4291  HE2 PHE   268     104.680  -4.050  96.660  1.00  0.00            
ATOM   4292  CD2 PHE   268     106.250  -5.490  96.330  1.00  0.00            
ATOM   4293  HD2 PHE   268     106.420  -5.320  95.280  1.00  0.00            
ATOM   4294  C   PHE   268     106.110  -8.190  94.640  1.00  0.00            
ATOM   4295  O   PHE   268     106.250  -7.770  93.500  1.00  0.00            
ATOM   4296  N   CYS   269     104.970  -8.230  95.330  1.00  0.00            
ATOM   4297  H   CYS   269     105.030  -8.530  96.300  1.00  0.00            
ATOM   4298  CA  CYS   269     103.660  -7.770  94.880  1.00  0.00            
ATOM   4299  HA  CYS   269     103.800  -6.800  94.390  1.00  0.00            
ATOM   4300  CB  CYS   269     103.090  -8.770  93.800  1.00  0.00            
ATOM   4301  HB2 CYS   269     103.880  -8.940  93.070  1.00  0.00            
ATOM   4302  HB3 CYS   269     102.970  -9.800  94.160  1.00  0.00            
ATOM   4303  SG  CYS   269     101.470  -8.270  93.100  1.00  0.00            
ATOM   4304  HG  CYS   269     101.990  -7.150  92.590  1.00  0.00            
ATOM   4305  C   CYS   269     102.680  -7.470  95.980  1.00  0.00            
ATOM   4306  O   CYS   269     102.540  -8.250  96.940  1.00  0.00            
ATOM   4307  N   LYS   270     101.980  -6.320  95.930  1.00  0.00            
ATOM   4308  H   LYS   270     102.240  -5.700  95.180  1.00  0.00            
ATOM   4309  CA  LYS   270     100.910  -5.790  96.780  1.00  0.00            
ATOM   4310  HA  LYS   270     100.310  -6.640  97.120  1.00  0.00            
ATOM   4311  CB  LYS   270     101.550  -5.140  98.050  1.00  0.00            
ATOM   4312  HB2 LYS   270     102.420  -5.700  98.410  1.00  0.00            
ATOM   4313  HB3 LYS   270     101.860  -4.110  97.880  1.00  0.00            
ATOM   4314  CG  LYS   270     100.550  -4.990  99.240  1.00  0.00            
ATOM   4315  HG2 LYS   270      99.530  -4.650  99.060  1.00  0.00            
ATOM   4316  HG3 LYS   270     100.240  -5.970  99.590  1.00  0.00            
ATOM   4317  CD  LYS   270     101.090  -4.170 100.360  1.00  0.00            
ATOM   4318  HD2 LYS   270     101.460  -3.230  99.940  1.00  0.00            
ATOM   4319  HD3 LYS   270     100.230  -3.970 100.980  1.00  0.00            
ATOM   4320  CE  LYS   270     102.170  -4.770 101.260  1.00  0.00            
ATOM   4321  HE2 LYS   270     101.730  -5.600 101.820  1.00  0.00            
ATOM   4322  HE3 LYS   270     102.990  -5.230 100.720  1.00  0.00            
ATOM   4323  NZ  LYS   270     102.760  -3.740 102.220  1.00  0.00            
ATOM   4324  HZ1 LYS   270     103.450  -3.250 101.660  1.00  0.00            
ATOM   4325  HZ2 LYS   270     102.080  -3.090 102.590  1.00  0.00            
ATOM   4326  HZ3 LYS   270     103.320  -4.210 102.910  1.00  0.00            
ATOM   4327  C   LYS   270     100.090  -4.840  95.930  1.00  0.00            
ATOM   4328  O   LYS   270     100.700  -4.100  95.200  1.00  0.00            
ATOM   4329  N   VAL   271      98.800  -4.860  96.200  1.00  0.00            
ATOM   4330  H   VAL   271      98.430  -5.590  96.800  1.00  0.00            
ATOM   4331  CA  VAL   271      97.830  -3.780  95.980  1.00  0.00            
ATOM   4332  HA  VAL   271      98.150  -3.400  95.010  1.00  0.00            
ATOM   4333  CB  VAL   271      96.330  -4.220  95.880  1.00  0.00            
ATOM   4334  HB  VAL   271      95.940  -4.710  96.770  1.00  0.00            
ATOM   4335  CG1 VAL   271      95.280  -3.120  95.970  1.00  0.00            
ATOM   4336 1HG1 VAL   271      94.260  -3.500  96.050  1.00  0.00            
ATOM   4337 2HG1 VAL   271      95.410  -2.560  96.900  1.00  0.00            
ATOM   4338 3HG1 VAL   271      95.440  -2.530  95.070  1.00  0.00            
ATOM   4339  CG2 VAL   271      96.050  -5.090  94.610  1.00  0.00            
ATOM   4340 1HG2 VAL   271      95.030  -5.450  94.620  1.00  0.00            
ATOM   4341 2HG2 VAL   271      96.170  -4.460  93.730  1.00  0.00            
ATOM   4342 3HG2 VAL   271      96.680  -5.970  94.540  1.00  0.00            
ATOM   4343  C   VAL   271      97.910  -2.610  97.010  1.00  0.00            
ATOM   4344  O   VAL   271      97.800  -2.890  98.200  1.00  0.00            
ATOM   4345  N   TYR   272      97.870  -1.340  96.560  1.00  0.00            
ATOM   4346  H   TYR   272      97.900  -1.150  95.570  1.00  0.00            
ATOM   4347  CA  TYR   272      97.850  -0.170  97.390  1.00  0.00            
ATOM   4348  HA  TYR   272      97.700  -0.520  98.410  1.00  0.00            
ATOM   4349  CB  TYR   272      99.170   0.580  97.410  1.00  0.00            
ATOM   4350  HB2 TYR   272      99.250   1.100  96.460  1.00  0.00            
ATOM   4351  HB3 TYR   272      99.140   1.320  98.210  1.00  0.00            
ATOM   4352  CG  TYR   272     100.460  -0.170  97.600  1.00  0.00            
ATOM   4353  CD1 TYR   272     101.190  -0.620  96.490  1.00  0.00            
ATOM   4354  HD1 TYR   272     100.770  -0.600  95.490  1.00  0.00            
ATOM   4355  CE1 TYR   272     102.400  -1.260  96.640  1.00  0.00            
ATOM   4356  HE1 TYR   272     102.950  -1.620  95.780  1.00  0.00            
ATOM   4357  CZ  TYR   272     103.000  -1.390  97.920  1.00  0.00            
ATOM   4358  OH  TYR   272     104.200  -2.020  98.090  1.00  0.00            
ATOM   4359  HH  TYR   272     104.240  -2.270  99.020  1.00  0.00            
ATOM   4360  CE2 TYR   272     102.260  -1.020  99.040  1.00  0.00            
ATOM   4361  HE2 TYR   272     102.680  -1.100 100.030  1.00  0.00            
ATOM   4362  CD2 TYR   272     100.980  -0.440  98.890  1.00  0.00            
ATOM   4363  HD2 TYR   272     100.360  -0.320  99.770  1.00  0.00            
ATOM   4364  C   TYR   272      96.740   0.720  96.930  1.00  0.00            
ATOM   4365  O   TYR   272      96.310   0.780  95.790  1.00  0.00            
ATOM   4366  N   THR   273      96.150   1.390  97.920  1.00  0.00            
ATOM   4367  H   THR   273      96.580   1.350  98.840  1.00  0.00            
ATOM   4368  CA  THR   273      94.930   2.210  97.830  1.00  0.00            
ATOM   4369  HA  THR   273      94.670   2.180  96.770  1.00  0.00            
ATOM   4370  CB  THR   273      93.710   1.670  98.410  1.00  0.00            
ATOM   4371  HB  THR   273      92.890   2.320  98.120  1.00  0.00            
ATOM   4372  CG2 THR   273      93.300   0.290  97.910  1.00  0.00            
ATOM   4373 1HG2 THR   273      94.090  -0.440  98.070  1.00  0.00            
ATOM   4374 2HG2 THR   273      92.360   0.030  98.400  1.00  0.00            
ATOM   4375 3HG2 THR   273      93.020   0.410  96.860  1.00  0.00            
ATOM   4376  OG1 THR   273      93.740   1.510  99.800  1.00  0.00            
ATOM   4377  HG1 THR   273      94.530   1.070 100.090  1.00  0.00            
ATOM   4378  C   THR   273      95.230   3.630  98.270  1.00  0.00            
ATOM   4379  O   THR   273      95.970   3.840  99.230  1.00  0.00            
ATOM   4380  N   LEU   274      94.640   4.580  97.620  1.00  0.00            
ATOM   4381  H   LEU   274      93.990   4.200  96.950  1.00  0.00            
ATOM   4382  CA  LEU   274      94.700   6.010  97.940  1.00  0.00            
ATOM   4383  HA  LEU   274      94.740   6.040  99.030  1.00  0.00            
ATOM   4384  CB  LEU   274      96.030   6.630  97.470  1.00  0.00            
ATOM   4385  HB2 LEU   274      96.100   7.550  98.050  1.00  0.00            
ATOM   4386  HB3 LEU   274      96.870   6.030  97.840  1.00  0.00            
ATOM   4387  CG  LEU   274      96.350   6.950  96.050  1.00  0.00            
ATOM   4388  HG  LEU   274      95.720   7.800  95.790  1.00  0.00            
ATOM   4389  CD1 LEU   274      97.710   7.600  95.890  1.00  0.00            
ATOM   4390 1HD1 LEU   274      97.810   8.480  96.520  1.00  0.00            
ATOM   4391 2HD1 LEU   274      98.570   7.040  96.270  1.00  0.00            
ATOM   4392 3HD1 LEU   274      97.940   7.900  94.860  1.00  0.00            
ATOM   4393  CD2 LEU   274      96.390   5.750  95.130  1.00  0.00            
ATOM   4394 1HD2 LEU   274      95.390   5.340  94.940  1.00  0.00            
ATOM   4395 2HD2 LEU   274      96.750   6.090  94.160  1.00  0.00            
ATOM   4396 3HD2 LEU   274      97.010   4.970  95.570  1.00  0.00            
ATOM   4397  C   LEU   274      93.460   6.910  97.700  1.00  0.00            
ATOM   4398  O   LEU   274      92.950   6.810  96.580  1.00  0.00            
ATOM   4399  N   THR   275      92.970   7.680  98.670  1.00  0.00            
ATOM   4400  H   THR   275      93.410   7.710  99.580  1.00  0.00            
ATOM   4401  CA  THR   275      91.710   8.450  98.400  1.00  0.00            
ATOM   4402  HA  THR   275      91.230   7.980  97.530  1.00  0.00            
ATOM   4403  CB  THR   275      90.650   8.380  99.530  1.00  0.00            
ATOM   4404  HB  THR   275      91.100   9.010 100.300  1.00  0.00            
ATOM   4405  CG2 THR   275      89.240   8.980  99.110  1.00  0.00            
ATOM   4406 1HG2 THR   275      89.240  10.070  99.100  1.00  0.00            
ATOM   4407 2HG2 THR   275      89.030   8.630  98.100  1.00  0.00            
ATOM   4408 3HG2 THR   275      88.550   8.480  99.780  1.00  0.00            
ATOM   4409  OG1 THR   275      90.580   7.040 100.110  1.00  0.00            
ATOM   4410  HG1 THR   275      91.260   7.080 100.780  1.00  0.00            
ATOM   4411  C   THR   275      92.030   9.900  98.070  1.00  0.00            
ATOM   4412  O   THR   275      92.710  10.570  98.880  1.00  0.00            
ATOM   4413  N   PRO   276      91.480  10.470  96.990  1.00  0.00            
ATOM   4414  CD  PRO   276      91.070   9.790  95.790  1.00  0.00            
ATOM   4415  HD2 PRO   276      89.990   9.710  95.810  1.00  0.00            
ATOM   4416  HD3 PRO   276      91.700   8.910  95.620  1.00  0.00            
ATOM   4417  CG  PRO   276      91.460  10.710  94.600  1.00  0.00            
ATOM   4418  HG2 PRO   276      90.760  10.480  93.800  1.00  0.00            
ATOM   4419  HG3 PRO   276      92.530  10.650  94.380  1.00  0.00            
ATOM   4420  CB  PRO   276      91.080  12.070  95.310  1.00  0.00            
ATOM   4421  HB2 PRO   276      90.030  12.360  95.210  1.00  0.00            
ATOM   4422  HB3 PRO   276      91.650  12.910  94.910  1.00  0.00            
ATOM   4423  CA  PRO   276      91.440  11.900  96.800  1.00  0.00            
ATOM   4424  HA  PRO   276      92.460  12.290  96.770  1.00  0.00            
ATOM   4425  C   PRO   276      90.510  12.680  97.800  1.00  0.00            
ATOM   4426  O   PRO   276      89.380  13.160  97.430  1.00  0.00            
ATOM   4427  N   PHE   277      90.790  12.580  99.130  1.00  0.00            
ATOM   4428  H   PHE   277      91.580  12.070  99.510  1.00  0.00            
ATOM   4429  CA  PHE   277      89.800  13.100 100.110  1.00  0.00            
ATOM   4430  HA  PHE   277      88.820  12.640  99.940  1.00  0.00            
ATOM   4431  CB  PHE   277      90.120  12.880 101.610  1.00  0.00            
ATOM   4432  HB2 PHE   277      91.040  13.410 101.850  1.00  0.00            
ATOM   4433  HB3 PHE   277      89.330  13.430 102.120  1.00  0.00            
ATOM   4434  CG  PHE   277      90.200  11.490 102.130  1.00  0.00            
ATOM   4435  CD1 PHE   277      89.040  10.720 102.340  1.00  0.00            
ATOM   4436  HD1 PHE   277      88.090  11.080 101.990  1.00  0.00            
ATOM   4437  CE1 PHE   277      89.200   9.470 102.960  1.00  0.00            
ATOM   4438  HE1 PHE   277      88.300   8.920 103.180  1.00  0.00            
ATOM   4439  CZ  PHE   277      90.440   8.940 103.290  1.00  0.00            
ATOM   4440  HZ  PHE   277      90.470   7.990 103.810  1.00  0.00            
ATOM   4441  CE2 PHE   277      91.580   9.640 103.010  1.00  0.00            
ATOM   4442  HE2 PHE   277      92.560   9.210 103.190  1.00  0.00            
ATOM   4443  CD2 PHE   277      91.470  10.940 102.360  1.00  0.00            
ATOM   4444  HD2 PHE   277      92.380  11.510 102.290  1.00  0.00            
ATOM   4445  C   PHE   277      89.600  14.550  99.780  1.00  0.00            
ATOM   4446  O   PHE   277      90.520  15.360  99.970  1.00  0.00            
ATOM   4447  N   LEU   278      88.400  14.920  99.380  1.00  0.00            
ATOM   4448  H   LEU   278      87.810  14.110  99.340  1.00  0.00            
ATOM   4449  CA  LEU   278      87.940  16.230  98.800  1.00  0.00            
ATOM   4450  HA  LEU   278      88.440  16.410  97.850  1.00  0.00            
ATOM   4451  CB  LEU   278      86.470  16.110  98.470  1.00  0.00            
ATOM   4452  HB2 LEU   278      86.250  15.290  97.790  1.00  0.00            
ATOM   4453  HB3 LEU   278      85.980  15.790  99.390  1.00  0.00            
ATOM   4454  CG  LEU   278      85.850  17.490  97.960  1.00  0.00            
ATOM   4455  HG  LEU   278      86.140  18.320  98.600  1.00  0.00            
ATOM   4456  CD1 LEU   278      86.410  17.760  96.550  1.00  0.00            
ATOM   4457 1HD1 LEU   278      86.000  18.690  96.160  1.00  0.00            
ATOM   4458 2HD1 LEU   278      87.490  17.810  96.490  1.00  0.00            
ATOM   4459 3HD1 LEU   278      86.070  16.840  96.070  1.00  0.00            
ATOM   4460  CD2 LEU   278      84.320  17.490  97.970  1.00  0.00            
ATOM   4461 1HD2 LEU   278      84.030  16.600  97.400  1.00  0.00            
ATOM   4462 2HD2 LEU   278      83.910  17.400  98.980  1.00  0.00            
ATOM   4463 3HD2 LEU   278      83.940  18.400  97.520  1.00  0.00            
ATOM   4464  C   LEU   278      88.260  17.410  99.810  1.00  0.00            
ATOM   4465  O   LEU   278      88.750  18.510  99.530  1.00  0.00            
ATOM   4466  N   ALA   279      87.970  17.230 101.120  1.00  0.00            
ATOM   4467  H   ALA   279      87.440  16.430 101.430  1.00  0.00            
ATOM   4468  CA  ALA   279      88.290  18.170 102.190  1.00  0.00            
ATOM   4469  HA  ALA   279      88.100  19.180 101.830  1.00  0.00            
ATOM   4470  CB  ALA   279      87.360  17.800 103.350  1.00  0.00            
ATOM   4471  HB1 ALA   279      86.370  18.120 103.030  1.00  0.00            
ATOM   4472  HB2 ALA   279      87.420  16.730 103.550  1.00  0.00            
ATOM   4473  HB3 ALA   279      87.620  18.380 104.240  1.00  0.00            
ATOM   4474  C   ALA   279      89.730  18.300 102.680  1.00  0.00            
ATOM   4475  O   ALA   279      90.060  19.280 103.340  1.00  0.00            
ATOM   4476  N   ASN   280      90.610  17.470 102.160  1.00  0.00            
ATOM   4477  H   ASN   280      90.280  16.820 101.450  1.00  0.00            
ATOM   4478  CA  ASN   280      92.020  17.740 102.290  1.00  0.00            
ATOM   4479  HA  ASN   280      92.190  18.390 103.150  1.00  0.00            
ATOM   4480  CB  ASN   280      92.700  16.320 102.610  1.00  0.00            
ATOM   4481  HB2 ASN   280      92.300  15.540 101.960  1.00  0.00            
ATOM   4482  HB3 ASN   280      93.760  16.450 102.410  1.00  0.00            
ATOM   4483  CG  ASN   280      92.610  15.800 104.090  1.00  0.00            
ATOM   4484  OD1 ASN   280      91.890  16.400 104.840  1.00  0.00            
ATOM   4485  ND2 ASN   280      93.320  14.780 104.490  1.00  0.00            
ATOM   4486 1HD2 ASN   280      93.200  14.380 105.400  1.00  0.00            
ATOM   4487 2HD2 ASN   280      93.910  14.290 103.830  1.00  0.00            
ATOM   4488  C   ASN   280      92.590  18.390 101.020  1.00  0.00            
ATOM   4489  O   ASN   280      93.830  18.570 100.970  1.00  0.00            
ATOM   4490  N   ASN   281      91.820  18.820 100.060  1.00  0.00            
ATOM   4491  H   ASN   281      90.820  18.690 100.150  1.00  0.00            
ATOM   4492  CA  ASN   281      92.330  19.130  98.730  1.00  0.00            
ATOM   4493  HA  ASN   281      93.380  19.410  98.800  1.00  0.00            
ATOM   4494  CB  ASN   281      92.230  17.890  97.880  1.00  0.00            
ATOM   4495  HB2 ASN   281      91.220  17.490  98.010  1.00  0.00            
ATOM   4496  HB3 ASN   281      92.340  18.200  96.840  1.00  0.00            
ATOM   4497  CG  ASN   281      93.300  16.890  98.160  1.00  0.00            
ATOM   4498  OD1 ASN   281      94.470  17.210  98.010  1.00  0.00            
ATOM   4499  ND2 ASN   281      92.990  15.710  98.550  1.00  0.00            
ATOM   4500 1HD2 ASN   281      93.690  14.990  98.510  1.00  0.00            
ATOM   4501 2HD2 ASN   281      92.120  15.490  99.020  1.00  0.00            
ATOM   4502  C   ASN   281      91.700  20.330  97.980  1.00  0.00            
ATOM   4503  O   ASN   281      92.430  21.100  97.410  1.00  0.00            
ATOM   4504  N   ARG   282      90.370  20.630  98.160  1.00  0.00            
ATOM   4505  H   ARG   282      89.880  20.070  98.840  1.00  0.00            
ATOM   4506  CA  ARG   282      89.680  21.800  97.480  1.00  0.00            
ATOM   4507  HA  ARG   282      89.780  21.640  96.410  1.00  0.00            
ATOM   4508  CB  ARG   282      88.150  21.770  97.830  1.00  0.00            
ATOM   4509  HB2 ARG   282      87.560  22.570  97.390  1.00  0.00            
ATOM   4510  HB3 ARG   282      87.870  20.780  97.480  1.00  0.00            
ATOM   4511  CG  ARG   282      87.860  21.720  99.320  1.00  0.00            
ATOM   4512  HG2 ARG   282      88.310  20.840  99.770  1.00  0.00            
ATOM   4513  HG3 ARG   282      88.210  22.650  99.770  1.00  0.00            
ATOM   4514  CD  ARG   282      86.350  21.620  99.400  1.00  0.00            
ATOM   4515  HD2 ARG   282      85.890  22.600  99.220  1.00  0.00            
ATOM   4516  HD3 ARG   282      86.080  21.000  98.540  1.00  0.00            
ATOM   4517  NE  ARG   282      85.840  21.060 100.650  1.00  0.00            
ATOM   4518  HE  ARG   282      86.380  21.330 101.470  1.00  0.00            
ATOM   4519  CZ  ARG   282      84.780  20.290 100.760  1.00  0.00            
ATOM   4520  NH1 ARG   282      83.990  20.180  99.740  1.00  0.00            
ATOM   4521 1HH1 ARG   282      84.330  20.650  98.920  1.00  0.00            
ATOM   4522 2HH1 ARG   282      83.050  19.820  99.820  1.00  0.00            
ATOM   4523  NH2 ARG   282      84.380  19.770 101.840  1.00  0.00            
ATOM   4524 1HH2 ARG   282      84.800  20.030 102.720  1.00  0.00            
ATOM   4525 2HH2 ARG   282      83.490  19.320 101.720  1.00  0.00            
ATOM   4526  C   ARG   282      90.370  23.130  97.750  1.00  0.00            
ATOM   4527  O   ARG   282      90.360  24.020  96.920  1.00  0.00            
ATOM   4528  N   GLU   283      91.070  23.160  98.910  1.00  0.00            
ATOM   4529  H   GLU   283      91.050  22.360  99.530  1.00  0.00            
ATOM   4530  CA  GLU   283      91.890  24.320  99.350  1.00  0.00            
ATOM   4531  HA  GLU   283      91.220  25.150  99.580  1.00  0.00            
ATOM   4532  CB  GLU   283      92.550  23.960 100.670  1.00  0.00            
ATOM   4533  HB2 GLU   283      92.930  24.910 101.040  1.00  0.00            
ATOM   4534  HB3 GLU   283      91.720  23.750 101.350  1.00  0.00            
ATOM   4535  CG  GLU   283      93.710  22.960 100.790  1.00  0.00            
ATOM   4536  HG2 GLU   283      93.260  21.990 100.600  1.00  0.00            
ATOM   4537  HG3 GLU   283      94.440  23.160 100.000  1.00  0.00            
ATOM   4538  CD  GLU   283      94.480  22.990 102.110  1.00  0.00            
ATOM   4539  OE1 GLU   283      95.620  22.460 102.090  1.00  0.00            
ATOM   4540  OE2 GLU   283      94.090  23.680 103.090  1.00  0.00            
ATOM   4541  C   GLU   283      93.040  24.840  98.370  1.00  0.00            
ATOM   4542  O   GLU   283      93.310  26.080  98.450  1.00  0.00            
ATOM   4543  N   LYS   284      93.520  24.000  97.410  1.00  0.00            
ATOM   4544  H   LYS   284      93.130  23.070  97.390  1.00  0.00            
ATOM   4545  CA  LYS   284      94.740  24.140  96.540  1.00  0.00            
ATOM   4546  HA  LYS   284      95.580  24.450  97.160  1.00  0.00            
ATOM   4547  CB  LYS   284      95.240  22.760  96.070  1.00  0.00            
ATOM   4548  HB2 LYS   284      94.460  22.130  95.640  1.00  0.00            
ATOM   4549  HB3 LYS   284      96.010  22.860  95.300  1.00  0.00            
ATOM   4550  CG  LYS   284      95.830  21.940  97.220  1.00  0.00            
ATOM   4551  HG2 LYS   284      96.780  22.320  97.590  1.00  0.00            
ATOM   4552  HG3 LYS   284      95.050  21.790  97.960  1.00  0.00            
ATOM   4553  CD  LYS   284      96.150  20.490  96.780  1.00  0.00            
ATOM   4554  HD2 LYS   284      95.200  20.160  96.370  1.00  0.00            
ATOM   4555  HD3 LYS   284      96.970  20.600  96.070  1.00  0.00            
ATOM   4556  CE  LYS   284      96.440  19.700  98.060  1.00  0.00            
ATOM   4557  HE2 LYS   284      97.250  20.230  98.570  1.00  0.00            
ATOM   4558  HE3 LYS   284      95.510  19.650  98.620  1.00  0.00            
ATOM   4559  NZ  LYS   284      96.920  18.400  97.670  1.00  0.00            
ATOM   4560  HZ1 LYS   284      97.310  18.370  96.730  1.00  0.00            
ATOM   4561  HZ2 LYS   284      97.620  17.970  98.260  1.00  0.00            
ATOM   4562  HZ3 LYS   284      96.140  17.770  97.570  1.00  0.00            
ATOM   4563  C   LYS   284      94.430  25.070  95.330  1.00  0.00            
ATOM   4564  O   LYS   284      93.290  25.270  94.870  1.00  0.00            
ATOM   4565  N   ARG   285      95.530  25.620  94.810  1.00  0.00            
ATOM   4566  H   ARG   285      96.400  25.340  95.230  1.00  0.00            
ATOM   4567  CA  ARG   285      95.660  26.440  93.600  1.00  0.00            
ATOM   4568  HA  ARG   285      94.750  27.000  93.390  1.00  0.00            
ATOM   4569  CB  ARG   285      96.700  27.570  93.860  1.00  0.00            
ATOM   4570  HB2 ARG   285      97.420  27.210  94.590  1.00  0.00            
ATOM   4571  HB3 ARG   285      97.080  27.910  92.900  1.00  0.00            
ATOM   4572  CG  ARG   285      95.990  28.810  94.420  1.00  0.00            
ATOM   4573  HG2 ARG   285      95.390  29.270  93.640  1.00  0.00            
ATOM   4574  HG3 ARG   285      95.320  28.490  95.220  1.00  0.00            
ATOM   4575  CD  ARG   285      97.100  29.810  94.910  1.00  0.00            
ATOM   4576  HD2 ARG   285      96.630  30.460  95.650  1.00  0.00            
ATOM   4577  HD3 ARG   285      97.980  29.400  95.400  1.00  0.00            
ATOM   4578  NE  ARG   285      97.510  30.720  93.820  1.00  0.00            
ATOM   4579  HE  ARG   285      98.170  30.410  93.130  1.00  0.00            
ATOM   4580  CZ  ARG   285      97.280  31.990  93.700  1.00  0.00            
ATOM   4581  NH1 ARG   285      96.590  32.730  94.480  1.00  0.00            
ATOM   4582 1HH1 ARG   285      95.970  32.370  95.200  1.00  0.00            
ATOM   4583 2HH1 ARG   285      96.340  33.680  94.240  1.00  0.00            
ATOM   4584  NH2 ARG   285      97.780  32.620  92.690  1.00  0.00            
ATOM   4585 1HH2 ARG   285      98.270  32.120  91.960  1.00  0.00            
ATOM   4586 2HH2 ARG   285      97.620  33.610  92.580  1.00  0.00            
ATOM   4587  C   ARG   285      96.150  25.680  92.390  1.00  0.00            
ATOM   4588  O   ARG   285      96.970  24.760  92.570  1.00  0.00            
ATOM   4589  N   GLY   286      95.550  26.020  91.260  1.00  0.00            
ATOM   4590  H   GLY   286      95.010  26.880  91.280  1.00  0.00            
ATOM   4591  CA  GLY   286      95.750  25.250  90.030  1.00  0.00            
ATOM   4592  HA2 GLY   286      95.450  25.940  89.250  1.00  0.00            
ATOM   4593  HA3 GLY   286      96.800  25.000  89.900  1.00  0.00            
ATOM   4594  C   GLY   286      94.910  23.990  90.050  1.00  0.00            
ATOM   4595  O   GLY   286      95.230  23.050  89.250  1.00  0.00            
ATOM   4596  N   LEU   287      93.860  23.900  90.820  1.00  0.00            
ATOM   4597  H   LEU   287      93.790  24.580  91.570  1.00  0.00            
ATOM   4598  CA  LEU   287      93.050  22.690  90.960  1.00  0.00            
ATOM   4599  HA  LEU   287      93.500  21.890  90.370  1.00  0.00            
ATOM   4600  CB  LEU   287      93.060  22.350  92.440  1.00  0.00            
ATOM   4601  HB2 LEU   287      93.990  22.350  93.010  1.00  0.00            
ATOM   4602  HB3 LEU   287      92.450  23.080  92.970  1.00  0.00            
ATOM   4603  CG  LEU   287      92.330  21.050  92.760  1.00  0.00            
ATOM   4604  HG  LEU   287      91.420  20.940  92.170  1.00  0.00            
ATOM   4605  CD1 LEU   287      93.260  19.900  92.410  1.00  0.00            
ATOM   4606 1HD1 LEU   287      93.620  20.040  91.390  1.00  0.00            
ATOM   4607 2HD1 LEU   287      94.040  19.980  93.170  1.00  0.00            
ATOM   4608 3HD1 LEU   287      92.710  18.970  92.500  1.00  0.00            
ATOM   4609  CD2 LEU   287      91.990  20.880  94.270  1.00  0.00            
ATOM   4610 1HD2 LEU   287      91.560  21.790  94.660  1.00  0.00            
ATOM   4611 2HD2 LEU   287      91.290  20.050  94.370  1.00  0.00            
ATOM   4612 3HD2 LEU   287      92.910  20.820  94.860  1.00  0.00            
ATOM   4613  C   LEU   287      91.560  22.800  90.390  1.00  0.00            
ATOM   4614  O   LEU   287      90.890  23.710  90.780  1.00  0.00            
ATOM   4615  N   ALA   288      91.110  21.870  89.520  1.00  0.00            
ATOM   4616  H   ALA   288      91.670  21.120  89.150  1.00  0.00            
ATOM   4617  CA  ALA   288      89.690  21.840  88.960  1.00  0.00            
ATOM   4618  HA  ALA   288      89.430  22.880  88.770  1.00  0.00            
ATOM   4619  CB  ALA   288      89.660  21.370  87.500  1.00  0.00            
ATOM   4620  HB1 ALA   288      90.400  21.950  86.950  1.00  0.00            
ATOM   4621  HB2 ALA   288      89.900  20.310  87.480  1.00  0.00            
ATOM   4622  HB3 ALA   288      88.640  21.420  87.100  1.00  0.00            
ATOM   4623  C   ALA   288      88.630  21.200  89.910  1.00  0.00            
ATOM   4624  O   ALA   288      88.760  20.020  90.310  1.00  0.00            
ATOM   4625  N   LEU   289      87.660  22.060  90.330  1.00  0.00            
ATOM   4626  H   LEU   289      87.650  22.910  89.780  1.00  0.00            
ATOM   4627  CA  LEU   289      86.390  21.760  90.940  1.00  0.00            
ATOM   4628  HA  LEU   289      86.410  20.750  91.370  1.00  0.00            
ATOM   4629  CB  LEU   289      86.230  22.820  92.010  1.00  0.00            
ATOM   4630  HB2 LEU   289      86.740  23.720  91.670  1.00  0.00            
ATOM   4631  HB3 LEU   289      85.210  23.150  92.240  1.00  0.00            
ATOM   4632  CG  LEU   289      86.810  22.380  93.360  1.00  0.00            
ATOM   4633  HG  LEU   289      86.070  21.630  93.650  1.00  0.00            
ATOM   4634  CD1 LEU   289      88.220  21.800  93.370  1.00  0.00            
ATOM   4635 1HD1 LEU   289      88.380  21.030  92.620  1.00  0.00            
ATOM   4636 2HD1 LEU   289      88.970  22.580  93.250  1.00  0.00            
ATOM   4637 3HD1 LEU   289      88.450  21.420  94.360  1.00  0.00            
ATOM   4638  CD2 LEU   289      86.690  23.480  94.460  1.00  0.00            
ATOM   4639 1HD2 LEU   289      87.220  24.380  94.140  1.00  0.00            
ATOM   4640 2HD2 LEU   289      85.630  23.720  94.550  1.00  0.00            
ATOM   4641 3HD2 LEU   289      86.880  23.040  95.440  1.00  0.00            
ATOM   4642  C   LEU   289      85.230  21.780  89.940  1.00  0.00            
ATOM   4643  O   LEU   289      85.250  22.450  88.910  1.00  0.00            
ATOM   4644  N   ASP   290      84.180  21.010  90.200  1.00  0.00            
ATOM   4645  H   ASP   290      84.060  20.700  91.150  1.00  0.00            
ATOM   4646  CA  ASP   290      83.030  21.010  89.260  1.00  0.00            
ATOM   4647  HA  ASP   290      83.460  20.890  88.270  1.00  0.00            
ATOM   4648  CB  ASP   290      82.060  19.810  89.510  1.00  0.00            
ATOM   4649  HB2 ASP   290      81.350  19.520  88.730  1.00  0.00            
ATOM   4650  HB3 ASP   290      82.750  18.970  89.470  1.00  0.00            
ATOM   4651  CG  ASP   290      81.310  19.750  90.900  1.00  0.00            
ATOM   4652  OD1 ASP   290      80.690  18.620  91.130  1.00  0.00            
ATOM   4653  OD2 ASP   290      81.350  20.730  91.650  1.00  0.00            
ATOM   4654  C   ASP   290      82.120  22.290  89.290  1.00  0.00            
ATOM   4655  O   ASP   290      81.050  22.360  88.670  1.00  0.00            
ATOM   4656  N   GLY   291      82.490  23.310  90.160  1.00  0.00            
ATOM   4657  H   GLY   291      83.280  23.090  90.760  1.00  0.00            
ATOM   4658  CA  GLY   291      81.830  24.600  90.350  1.00  0.00            
ATOM   4659  HA2 GLY   291      81.810  25.130  89.400  1.00  0.00            
ATOM   4660  HA3 GLY   291      80.830  24.370  90.710  1.00  0.00            
ATOM   4661  C   GLY   291      82.530  25.420  91.450  1.00  0.00            
ATOM   4662  O   GLY   291      83.550  24.970  92.040  1.00  0.00            
ATOM   4663  N   LYS   292      82.050  26.670  91.700  1.00  0.00            
ATOM   4664  H   LYS   292      81.090  26.880  91.450  1.00  0.00            
ATOM   4665  CA  LYS   292      82.800  27.570  92.590  1.00  0.00            
ATOM   4666  HA  LYS   292      83.760  27.660  92.080  1.00  0.00            
ATOM   4667  CB  LYS   292      82.230  29.030  92.480  1.00  0.00            
ATOM   4668  HB2 LYS   292      82.880  29.710  93.020  1.00  0.00            
ATOM   4669  HB3 LYS   292      82.220  29.300  91.430  1.00  0.00            
ATOM   4670  CG  LYS   292      80.790  29.170  93.120  1.00  0.00            
ATOM   4671  HG2 LYS   292      80.050  28.560  92.610  1.00  0.00            
ATOM   4672  HG3 LYS   292      80.980  28.880  94.150  1.00  0.00            
ATOM   4673  CD  LYS   292      80.380  30.640  93.120  1.00  0.00            
ATOM   4674  HD2 LYS   292      81.170  31.220  93.580  1.00  0.00            
ATOM   4675  HD3 LYS   292      80.250  30.860  92.060  1.00  0.00            
ATOM   4676  CE  LYS   292      79.020  30.830  93.740  1.00  0.00            
ATOM   4677  HE2 LYS   292      78.280  30.130  93.350  1.00  0.00            
ATOM   4678  HE3 LYS   292      79.030  30.710  94.820  1.00  0.00            
ATOM   4679  NZ  LYS   292      78.470  32.210  93.420  1.00  0.00            
ATOM   4680  HZ1 LYS   292      78.360  32.470  92.460  1.00  0.00            
ATOM   4681  HZ2 LYS   292      77.620  32.460  93.920  1.00  0.00            
ATOM   4682  HZ3 LYS   292      79.170  32.860  93.720  1.00  0.00            
ATOM   4683  C   LYS   292      83.070  27.060  94.030  1.00  0.00            
ATOM   4684  O   LYS   292      82.190  26.450  94.620  1.00  0.00            
ATOM   4685  N   LEU   293      84.310  27.180  94.510  1.00  0.00            
ATOM   4686  H   LEU   293      84.950  27.760  93.980  1.00  0.00            
ATOM   4687  CA  LEU   293      84.820  26.490  95.740  1.00  0.00            
ATOM   4688  HA  LEU   293      84.890  25.410  95.550  1.00  0.00            
ATOM   4689  CB  LEU   293      86.280  27.000  95.890  1.00  0.00            
ATOM   4690  HB2 LEU   293      86.850  26.620  95.040  1.00  0.00            
ATOM   4691  HB3 LEU   293      86.390  28.080  95.830  1.00  0.00            
ATOM   4692  CG  LEU   293      86.990  26.580  97.180  1.00  0.00            
ATOM   4693  HG  LEU   293      86.530  26.910  98.110  1.00  0.00            
ATOM   4694  CD1 LEU   293      87.310  25.090  97.340  1.00  0.00            
ATOM   4695 1HD1 LEU   293      88.050  24.760  96.610  1.00  0.00            
ATOM   4696 2HD1 LEU   293      87.850  25.020  98.280  1.00  0.00            
ATOM   4697 3HD1 LEU   293      86.380  24.530  97.240  1.00  0.00            
ATOM   4698  CD2 LEU   293      88.430  27.270  97.240  1.00  0.00            
ATOM   4699 1HD2 LEU   293      88.340  28.340  97.420  1.00  0.00            
ATOM   4700 2HD2 LEU   293      89.110  26.780  97.930  1.00  0.00            
ATOM   4701 3HD2 LEU   293      88.880  27.190  96.250  1.00  0.00            
ATOM   4702  C   LEU   293      84.010  26.880  96.950  1.00  0.00            
ATOM   4703  O   LEU   293      83.930  26.090  97.920  1.00  0.00            
ATOM   4704  N   LYS   294      83.350  28.050  96.970  1.00  0.00            
ATOM   4705  H   LYS   294      83.500  28.720  96.230  1.00  0.00            
ATOM   4706  CA  LYS   294      82.470  28.570  98.040  1.00  0.00            
ATOM   4707  HA  LYS   294      83.140  28.510  98.900  1.00  0.00            
ATOM   4708  CB  LYS   294      82.260  30.070  97.910  1.00  0.00            
ATOM   4709  HB2 LYS   294      81.680  30.380  98.780  1.00  0.00            
ATOM   4710  HB3 LYS   294      83.210  30.590  97.910  1.00  0.00            
ATOM   4711  CG  LYS   294      81.490  30.510  96.680  1.00  0.00            
ATOM   4712  HG2 LYS   294      82.040  30.390  95.740  1.00  0.00            
ATOM   4713  HG3 LYS   294      80.520  30.020  96.640  1.00  0.00            
ATOM   4714  CD  LYS   294      81.150  31.980  96.710  1.00  0.00            
ATOM   4715  HD2 LYS   294      80.350  32.230  96.000  1.00  0.00            
ATOM   4716  HD3 LYS   294      80.870  32.210  97.740  1.00  0.00            
ATOM   4717  CE  LYS   294      82.350  32.900  96.580  1.00  0.00            
ATOM   4718  HE2 LYS   294      82.830  32.710  97.540  1.00  0.00            
ATOM   4719  HE3 LYS   294      82.920  32.470  95.760  1.00  0.00            
ATOM   4720  NZ  LYS   294      81.910  34.310  96.440  1.00  0.00            
ATOM   4721  HZ1 LYS   294      81.120  34.390  95.810  1.00  0.00            
ATOM   4722  HZ2 LYS   294      81.860  34.690  97.370  1.00  0.00            
ATOM   4723  HZ3 LYS   294      82.650  34.890  96.070  1.00  0.00            
ATOM   4724  C   LYS   294      81.160  27.790  98.320  1.00  0.00            
ATOM   4725  O   LYS   294      80.470  28.010  99.340  1.00  0.00            
ATOM   4726  N   HIE   295      80.830  26.750  97.530  1.00  0.00            
ATOM   4727  H   HIE   295      81.530  26.490  96.840  1.00  0.00            
ATOM   4728  CA  HIE   295      79.620  25.920  97.710  1.00  0.00            
ATOM   4729  HA  HIE   295      78.940  26.240  98.490  1.00  0.00            
ATOM   4730  CB  HIE   295      78.740  25.970  96.490  1.00  0.00            
ATOM   4731  HB2 HIE   295      79.330  25.700  95.620  1.00  0.00            
ATOM   4732  HB3 HIE   295      77.990  25.190  96.580  1.00  0.00            
ATOM   4733  CG  HIE   295      78.040  27.240  96.170  1.00  0.00            
ATOM   4734  ND1 HIE   295      77.630  27.600  94.870  1.00  0.00            
ATOM   4735  CE1 HIE   295      76.750  28.620  95.060  1.00  0.00            
ATOM   4736  HE1 HIE   295      76.270  29.060  94.200  1.00  0.00            
ATOM   4737  NE2 HIE   295      76.650  28.930  96.350  1.00  0.00            
ATOM   4738  HE2 HIE   295      76.160  29.730  96.710  1.00  0.00            
ATOM   4739  CD2 HIE   295      77.490  28.130  97.060  1.00  0.00            
ATOM   4740  HD2 HIE   295      77.650  28.150  98.130  1.00  0.00            
ATOM   4741  C   HIE   295      79.950  24.480  98.120  1.00  0.00            
ATOM   4742  O   HIE   295      80.800  23.830  97.520  1.00  0.00            
ATOM   4743  N   GLU   296      79.250  24.030  99.110  1.00  0.00            
ATOM   4744  H   GLU   296      78.640  24.690  99.580  1.00  0.00            
ATOM   4745  CA  GLU   296      79.500  22.740  99.760  1.00  0.00            
ATOM   4746  HA  GLU   296      80.570  22.680  99.980  1.00  0.00            
ATOM   4747  CB  GLU   296      78.560  22.720 100.990  1.00  0.00            
ATOM   4748  HB2 GLU   296      78.800  23.660 101.480  1.00  0.00            
ATOM   4749  HB3 GLU   296      77.560  22.800 100.560  1.00  0.00            
ATOM   4750  CG  GLU   296      78.630  21.480 101.860  1.00  0.00            
ATOM   4751  HG2 GLU   296      77.770  21.670 102.510  1.00  0.00            
ATOM   4752  HG3 GLU   296      78.250  20.610 101.330  1.00  0.00            
ATOM   4753  CD  GLU   296      79.850  21.290 102.800  1.00  0.00            
ATOM   4754  OE1 GLU   296      80.180  22.220 103.520  1.00  0.00            
ATOM   4755  OE2 GLU   296      80.500  20.240 102.790  1.00  0.00            
ATOM   4756  C   GLU   296      79.180  21.450  98.890  1.00  0.00            
ATOM   4757  O   GLU   296      79.770  20.370  99.030  1.00  0.00            
ATOM   4758  N   ASP   297      78.170  21.580  97.980  1.00  0.00            
ATOM   4759  H   ASP   297      77.610  22.420  98.050  1.00  0.00            
ATOM   4760  CA  ASP   297      77.900  20.560  96.950  1.00  0.00            
ATOM   4761  HA  ASP   297      77.770  19.590  97.420  1.00  0.00            
ATOM   4762  CB  ASP   297      76.680  20.860  96.120  1.00  0.00            
ATOM   4763  HB2 ASP   297      76.770  21.850  95.670  1.00  0.00            
ATOM   4764  HB3 ASP   297      76.720  20.170  95.280  1.00  0.00            
ATOM   4765  CG  ASP   297      75.370  20.770  96.900  1.00  0.00            
ATOM   4766  OD1 ASP   297      75.400  20.940  98.150  1.00  0.00            
ATOM   4767  OD2 ASP   297      74.360  20.500  96.290  1.00  0.00            
ATOM   4768  C   ASP   297      79.060  20.300  95.920  1.00  0.00            
ATOM   4769  O   ASP   297      79.070  19.280  95.220  1.00  0.00            
ATOM   4770  N   THR   298      79.930  21.270  95.740  1.00  0.00            
ATOM   4771  H   THR   298      79.780  22.070  96.340  1.00  0.00            
ATOM   4772  CA  THR   298      81.090  21.180  94.790  1.00  0.00            
ATOM   4773  HA  THR   298      80.670  20.940  93.810  1.00  0.00            
ATOM   4774  CB  THR   298      81.790  22.530  94.670  1.00  0.00            
ATOM   4775  HB  THR   298      81.980  22.840  95.700  1.00  0.00            
ATOM   4776  CG2 THR   298      83.140  22.530  94.010  1.00  0.00            
ATOM   4777 1HG2 THR   298      83.050  22.420  92.930  1.00  0.00            
ATOM   4778 2HG2 THR   298      83.630  23.490  94.160  1.00  0.00            
ATOM   4779 3HG2 THR   298      83.890  21.870  94.460  1.00  0.00            
ATOM   4780  OG1 THR   298      81.020  23.510  94.030  1.00  0.00            
ATOM   4781  HG1 THR   298      81.560  24.310  94.020  1.00  0.00            
ATOM   4782  C   THR   298      81.970  19.990  95.130  1.00  0.00            
ATOM   4783  O   THR   298      82.400  19.820  96.280  1.00  0.00            
ATOM   4784  N   ASN   299      82.330  19.220  94.130  1.00  0.00            
ATOM   4785  H   ASN   299      81.810  19.330  93.270  1.00  0.00            
ATOM   4786  CA  ASN   299      83.310  18.150  94.160  1.00  0.00            
ATOM   4787  HA  ASN   299      83.740  17.960  95.150  1.00  0.00            
ATOM   4788  CB  ASN   299      82.650  16.770  93.660  1.00  0.00            
ATOM   4789  HB2 ASN   299      82.590  16.740  92.570  1.00  0.00            
ATOM   4790  HB3 ASN   299      83.290  15.960  94.000  1.00  0.00            
ATOM   4791  CG  ASN   299      81.280  16.520  94.190  1.00  0.00            
ATOM   4792  OD1 ASN   299      81.130  15.980  95.300  1.00  0.00            
ATOM   4793  ND2 ASN   299      80.270  16.930  93.450  1.00  0.00            
ATOM   4794 1HD2 ASN   299      79.360  16.720  93.850  1.00  0.00            
ATOM   4795 2HD2 ASN   299      80.470  17.210  92.510  1.00  0.00            
ATOM   4796  C   ASN   299      84.600  18.530  93.310  1.00  0.00            
ATOM   4797  O   ASN   299      84.610  19.640  92.790  1.00  0.00            
ATOM   4798  N   LEU   300      85.600  17.660  93.130  1.00  0.00            
ATOM   4799  H   LEU   300      85.580  16.730  93.530  1.00  0.00            
ATOM   4800  CA  LEU   300      86.590  17.800  92.040  1.00  0.00            
ATOM   4801  HA  LEU   300      86.800  18.870  92.140  1.00  0.00            
ATOM   4802  CB  LEU   300      87.850  16.940  92.170  1.00  0.00            
ATOM   4803  HB2 LEU   300      87.630  15.920  91.880  1.00  0.00            
ATOM   4804  HB3 LEU   300      88.610  17.340  91.500  1.00  0.00            
ATOM   4805  CG  LEU   300      88.620  16.690  93.600  1.00  0.00            
ATOM   4806  HG  LEU   300      87.930  16.360  94.370  1.00  0.00            
ATOM   4807  CD1 LEU   300      89.620  15.590  93.420  1.00  0.00            
ATOM   4808 1HD1 LEU   300      90.230  15.650  94.320  1.00  0.00            
ATOM   4809 2HD1 LEU   300      89.090  14.640  93.390  1.00  0.00            
ATOM   4810 3HD1 LEU   300      90.230  15.930  92.580  1.00  0.00            
ATOM   4811  CD2 LEU   300      89.200  18.000  94.170  1.00  0.00            
ATOM   4812 1HD2 LEU   300      88.500  18.840  94.110  1.00  0.00            
ATOM   4813 2HD2 LEU   300      89.390  17.890  95.240  1.00  0.00            
ATOM   4814 3HD2 LEU   300      90.230  18.110  93.820  1.00  0.00            
ATOM   4815  C   LEU   300      85.860  17.660  90.640  1.00  0.00            
ATOM   4816  O   LEU   300      84.920  16.870  90.510  1.00  0.00            
ATOM   4817  N   ALA   301      86.350  18.370  89.660  1.00  0.00            
ATOM   4818  H   ALA   301      87.120  19.000  89.880  1.00  0.00            
ATOM   4819  CA  ALA   301      85.890  18.270  88.290  1.00  0.00            
ATOM   4820  HA  ALA   301      84.910  18.740  88.190  1.00  0.00            
ATOM   4821  CB  ALA   301      86.780  19.220  87.520  1.00  0.00            
ATOM   4822  HB1 ALA   301      86.710  19.230  86.430  1.00  0.00            
ATOM   4823  HB2 ALA   301      86.550  20.200  87.930  1.00  0.00            
ATOM   4824  HB3 ALA   301      87.840  18.990  87.650  1.00  0.00            
ATOM   4825  C   ALA   301      85.950  16.790  87.750  1.00  0.00            
ATOM   4826  O   ALA   301      86.920  16.110  87.890  1.00  0.00            
ATOM   4827  N   SER   302      84.890  16.360  87.030  1.00  0.00            
ATOM   4828  H   SER   302      84.170  17.040  86.850  1.00  0.00            
ATOM   4829  CA  SER   302      84.880  15.080  86.400  1.00  0.00            
ATOM   4830  HA  SER   302      85.290  14.410  87.150  1.00  0.00            
ATOM   4831  CB  SER   302      83.500  14.600  86.090  1.00  0.00            
ATOM   4832  HB2 SER   302      83.520  13.540  85.820  1.00  0.00            
ATOM   4833  HB3 SER   302      82.800  14.610  86.920  1.00  0.00            
ATOM   4834  OG  SER   302      82.940  15.320  84.980  1.00  0.00            
ATOM   4835  HG  SER   302      82.940  16.250  85.230  1.00  0.00            
ATOM   4836  C   SER   302      85.780  15.080  85.100  1.00  0.00            
ATOM   4837  O   SER   302      85.870  16.100  84.380  1.00  0.00            
ATOM   4838  N   SER   303      86.260  13.910  84.760  1.00  0.00            
ATOM   4839  H   SER   303      86.120  13.140  85.390  1.00  0.00            
ATOM   4840  CA  SER   303      87.170  13.630  83.620  1.00  0.00            
ATOM   4841  HA  SER   303      88.030  14.290  83.670  1.00  0.00            
ATOM   4842  CB  SER   303      87.670  12.210  83.640  1.00  0.00            
ATOM   4843  HB2 SER   303      86.820  11.530  83.720  1.00  0.00            
ATOM   4844  HB3 SER   303      88.280  11.920  82.780  1.00  0.00            
ATOM   4845  OG  SER   303      88.530  12.110  84.730  1.00  0.00            
ATOM   4846  HG  SER   303      89.410  12.010  84.350  1.00  0.00            
ATOM   4847  C   SER   303      86.470  14.010  82.330  1.00  0.00            
ATOM   4848  O   SER   303      85.480  13.390  82.030  1.00  0.00            
ATOM   4849  N   THR   304      87.000  14.890  81.460  1.00  0.00            
ATOM   4850  H   THR   304      87.920  15.240  81.700  1.00  0.00            
ATOM   4851  CA  THR   304      86.580  15.130  80.060  1.00  0.00            
ATOM   4852  HA  THR   304      85.490  15.140  80.130  1.00  0.00            
ATOM   4853  CB  THR   304      87.140  16.380  79.450  1.00  0.00            
ATOM   4854  HB  THR   304      86.680  16.580  78.480  1.00  0.00            
ATOM   4855  CG2 THR   304      87.020  17.550  80.400  1.00  0.00            
ATOM   4856 1HG2 THR   304      87.350  18.400  79.810  1.00  0.00            
ATOM   4857 2HG2 THR   304      85.990  17.550  80.760  1.00  0.00            
ATOM   4858 3HG2 THR   304      87.740  17.390  81.200  1.00  0.00            
ATOM   4859  OG1 THR   304      88.540  16.390  79.230  1.00  0.00            
ATOM   4860  HG1 THR   304      88.820  15.580  78.790  1.00  0.00            
ATOM   4861  C   THR   304      86.810  13.840  79.240  1.00  0.00            
ATOM   4862  O   THR   304      87.930  13.430  78.940  1.00  0.00            
ATOM   4863  N   LEU   305      85.760  13.160  78.870  1.00  0.00            
ATOM   4864  H   LEU   305      84.810  13.430  79.100  1.00  0.00            
ATOM   4865  CA  LEU   305      85.920  11.900  78.170  1.00  0.00            
ATOM   4866  HA  LEU   305      86.690  11.350  78.710  1.00  0.00            
ATOM   4867  CB  LEU   305      84.510  11.260  78.230  1.00  0.00            
ATOM   4868  HB2 LEU   305      83.770  11.920  77.770  1.00  0.00            
ATOM   4869  HB3 LEU   305      84.500  10.380  77.590  1.00  0.00            
ATOM   4870  CG  LEU   305      83.980  10.850  79.670  1.00  0.00            
ATOM   4871  HG  LEU   305      83.920  11.740  80.290  1.00  0.00            
ATOM   4872  CD1 LEU   305      82.500  10.290  79.520  1.00  0.00            
ATOM   4873 1HD1 LEU   305      81.830  11.120  79.340  1.00  0.00            
ATOM   4874 2HD1 LEU   305      82.430   9.470  78.800  1.00  0.00            
ATOM   4875 3HD1 LEU   305      82.220   9.860  80.480  1.00  0.00            
ATOM   4876  CD2 LEU   305      84.840   9.790  80.380  1.00  0.00            
ATOM   4877 1HD2 LEU   305      85.820  10.190  80.660  1.00  0.00            
ATOM   4878 2HD2 LEU   305      84.390   9.560  81.340  1.00  0.00            
ATOM   4879 3HD2 LEU   305      85.110   8.900  79.820  1.00  0.00            
ATOM   4880  C   LEU   305      86.470  12.110  76.750  1.00  0.00            
ATOM   4881  O   LEU   305      86.060  13.060  76.090  1.00  0.00            
ATOM   4882  N   LEU   306      87.410  11.260  76.360  1.00  0.00            
ATOM   4883  H   LEU   306      87.950  10.700  77.000  1.00  0.00            
ATOM   4884  CA  LEU   306      88.030  11.140  75.010  1.00  0.00            
ATOM   4885  HA  LEU   306      88.480  12.100  74.770  1.00  0.00            
ATOM   4886  CB  LEU   306      89.250  10.140  75.060  1.00  0.00            
ATOM   4887  HB2 LEU   306      89.030   9.160  75.470  1.00  0.00            
ATOM   4888  HB3 LEU   306      89.580  10.050  74.020  1.00  0.00            
ATOM   4889  CG  LEU   306      90.440  10.650  75.830  1.00  0.00            
ATOM   4890  HG  LEU   306      90.550  11.720  75.610  1.00  0.00            
ATOM   4891  CD1 LEU   306      90.370  10.430  77.350  1.00  0.00            
ATOM   4892 1HD1 LEU   306      91.200  10.910  77.860  1.00  0.00            
ATOM   4893 2HD1 LEU   306      89.440  10.790  77.790  1.00  0.00            
ATOM   4894 3HD1 LEU   306      90.360   9.350  77.510  1.00  0.00            
ATOM   4895  CD2 LEU   306      91.770  10.000  75.410  1.00  0.00            
ATOM   4896 1HD2 LEU   306      91.830   8.970  75.750  1.00  0.00            
ATOM   4897 2HD2 LEU   306      91.960  10.060  74.340  1.00  0.00            
ATOM   4898 3HD2 LEU   306      92.580  10.510  75.950  1.00  0.00            
ATOM   4899  C   LEU   306      87.020  10.760  73.940  1.00  0.00            
ATOM   4900  O   LEU   306      86.960   9.620  73.430  1.00  0.00            
ATOM   4901  N   ARG   307      86.260  11.790  73.600  1.00  0.00            
ATOM   4902  H   ARG   307      86.540  12.640  74.060  1.00  0.00            
ATOM   4903  CA  ARG   307      85.170  11.930  72.590  1.00  0.00            
ATOM   4904  HA  ARG   307      84.670  10.960  72.500  1.00  0.00            
ATOM   4905  CB  ARG   307      84.120  12.970  72.980  1.00  0.00            
ATOM   4906  HB2 ARG   307      84.590  13.930  73.200  1.00  0.00            
ATOM   4907  HB3 ARG   307      83.470  13.130  72.120  1.00  0.00            
ATOM   4908  CG  ARG   307      83.130  12.390  74.030  1.00  0.00            
ATOM   4909  HG2 ARG   307      82.350  11.830  73.520  1.00  0.00            
ATOM   4910  HG3 ARG   307      83.620  11.820  74.820  1.00  0.00            
ATOM   4911  CD  ARG   307      82.300  13.510  74.760  1.00  0.00            
ATOM   4912  HD2 ARG   307      83.080  14.160  75.160  1.00  0.00            
ATOM   4913  HD3 ARG   307      81.720  14.040  74.010  1.00  0.00            
ATOM   4914  NE  ARG   307      81.500  13.100  75.920  1.00  0.00            
ATOM   4915  HE  ARG   307      81.500  12.100  76.050  1.00  0.00            
ATOM   4916  CZ  ARG   307      80.850  13.930  76.720  1.00  0.00            
ATOM   4917  NH1 ARG   307      81.040  15.240  76.720  1.00  0.00            
ATOM   4918 1HH1 ARG   307      81.770  15.630  76.130  1.00  0.00            
ATOM   4919 2HH1 ARG   307      80.500  15.810  77.350  1.00  0.00            
ATOM   4920  NH2 ARG   307      79.960  13.400  77.520  1.00  0.00            
ATOM   4921 1HH2 ARG   307      79.970  12.400  77.660  1.00  0.00            
ATOM   4922 2HH2 ARG   307      79.250  13.970  77.950  1.00  0.00            
ATOM   4923  C   ARG   307      85.870  12.430  71.270  1.00  0.00            
ATOM   4924  O   ARG   307      86.690  13.340  71.250  1.00  0.00            
ATOM   4925  N   GLU   308      85.330  11.910  70.160  1.00  0.00            
ATOM   4926  H   GLU   308      84.560  11.270  70.220  1.00  0.00            
ATOM   4927  CA  GLU   308      85.740  12.300  68.770  1.00  0.00            
ATOM   4928  HA  GLU   308      86.830  12.320  68.770  1.00  0.00            
ATOM   4929  CB  GLU   308      85.110  11.360  67.750  1.00  0.00            
ATOM   4930  HB2 GLU   308      84.040  11.470  67.580  1.00  0.00            
ATOM   4931  HB3 GLU   308      85.530  11.700  66.800  1.00  0.00            
ATOM   4932  CG  GLU   308      85.290   9.870  67.980  1.00  0.00            
ATOM   4933  HG2 GLU   308      84.690   9.550  68.830  1.00  0.00            
ATOM   4934  HG3 GLU   308      84.890   9.300  67.140  1.00  0.00            
ATOM   4935  CD  GLU   308      86.790   9.460  68.090  1.00  0.00            
ATOM   4936  OE1 GLU   308      87.100   8.410  68.650  1.00  0.00            
ATOM   4937  OE2 GLU   308      87.750  10.180  67.620  1.00  0.00            
ATOM   4938  C   GLU   308      85.270  13.730  68.500  1.00  0.00            
ATOM   4939  O   GLU   308      86.020  14.590  68.030  1.00  0.00            
ATOM   4940  N   GLY   309      84.040  14.070  68.900  1.00  0.00            
ATOM   4941  H   GLY   309      83.500  13.430  69.470  1.00  0.00            
ATOM   4942  CA  GLY   309      83.400  15.300  68.670  1.00  0.00            
ATOM   4943  HA2 GLY   309      83.580  15.650  67.650  1.00  0.00            
ATOM   4944  HA3 GLY   309      82.340  15.080  68.690  1.00  0.00            
ATOM   4945  C   GLY   309      83.760  16.560  69.440  1.00  0.00            
ATOM   4946  O   GLY   309      83.270  17.680  69.100  1.00  0.00            
ATOM   4947  N   ALA   310      84.570  16.390  70.510  1.00  0.00            
ATOM   4948  H   ALA   310      84.810  15.490  70.890  1.00  0.00            
ATOM   4949  CA  ALA   310      85.040  17.510  71.230  1.00  0.00            
ATOM   4950  HA  ALA   310      84.170  18.060  71.570  1.00  0.00            
ATOM   4951  CB  ALA   310      85.750  16.970  72.500  1.00  0.00            
ATOM   4952  HB1 ALA   310      85.080  16.360  73.120  1.00  0.00            
ATOM   4953  HB2 ALA   310      86.590  16.320  72.260  1.00  0.00            
ATOM   4954  HB3 ALA   310      86.070  17.780  73.140  1.00  0.00            
ATOM   4955  C   ALA   310      86.020  18.440  70.470  1.00  0.00            
ATOM   4956  O   ALA   310      86.670  17.960  69.510  1.00  0.00            
ATOM   4957  N   ASN   311      86.130  19.710  70.830  1.00  0.00            
ATOM   4958  H   ASN   311      85.550  20.000  71.600  1.00  0.00            
ATOM   4959  CA  ASN   311      86.940  20.770  70.290  1.00  0.00            
ATOM   4960  HA  ASN   311      87.850  20.400  69.820  1.00  0.00            
ATOM   4961  CB  ASN   311      86.180  21.620  69.220  1.00  0.00            
ATOM   4962  HB2 ASN   311      85.750  21.000  68.430  1.00  0.00            
ATOM   4963  HB3 ASN   311      85.480  22.340  69.670  1.00  0.00            
ATOM   4964  CG  ASN   311      87.060  22.540  68.440  1.00  0.00            
ATOM   4965  OD1 ASN   311      87.990  23.040  69.010  1.00  0.00            
ATOM   4966  ND2 ASN   311      86.820  22.850  67.200  1.00  0.00            
ATOM   4967 1HD2 ASN   311      87.530  23.370  66.700  1.00  0.00            
ATOM   4968 2HD2 ASN   311      85.910  22.570  66.860  1.00  0.00            
ATOM   4969  C   ASN   311      87.520  21.670  71.430  1.00  0.00            
ATOM   4970  O   ASN   311      86.770  22.080  72.280  1.00  0.00            
ATOM   4971  N   ARG   312      88.880  21.950  71.380  1.00  0.00            
ATOM   4972  H   ARG   312      89.540  21.540  70.730  1.00  0.00            
ATOM   4973  CA  ARG   312      89.450  22.880  72.400  1.00  0.00            
ATOM   4974  HA  ARG   312      89.290  22.350  73.340  1.00  0.00            
ATOM   4975  CB  ARG   312      90.940  23.100  72.130  1.00  0.00            
ATOM   4976  HB2 ARG   312      91.190  23.360  71.100  1.00  0.00            
ATOM   4977  HB3 ARG   312      91.240  23.850  72.860  1.00  0.00            
ATOM   4978  CG  ARG   312      91.730  21.820  72.510  1.00  0.00            
ATOM   4979  HG2 ARG   312      91.520  21.590  73.560  1.00  0.00            
ATOM   4980  HG3 ARG   312      91.430  21.030  71.820  1.00  0.00            
ATOM   4981  CD  ARG   312      93.240  21.970  72.340  1.00  0.00            
ATOM   4982  HD2 ARG   312      93.700  21.010  72.550  1.00  0.00            
ATOM   4983  HD3 ARG   312      93.600  22.310  71.370  1.00  0.00            
ATOM   4984  NE  ARG   312      93.720  22.950  73.350  1.00  0.00            
ATOM   4985  HE  ARG   312      93.640  23.930  73.140  1.00  0.00            
ATOM   4986  CZ  ARG   312      94.310  22.760  74.520  1.00  0.00            
ATOM   4987  NH1 ARG   312      94.640  21.610  74.930  1.00  0.00            
ATOM   4988 1HH1 ARG   312      94.740  20.840  74.280  1.00  0.00            
ATOM   4989 2HH1 ARG   312      94.970  21.460  75.870  1.00  0.00            
ATOM   4990  NH2 ARG   312      94.330  23.850  75.250  1.00  0.00            
ATOM   4991 1HH2 ARG   312      94.130  24.800  74.950  1.00  0.00            
ATOM   4992 2HH2 ARG   312      94.610  23.700  76.200  1.00  0.00            
ATOM   4993  C   ARG   312      88.710  24.200  72.540  1.00  0.00            
ATOM   4994  O   ARG   312      88.550  24.710  73.660  1.00  0.00            
ATOM   4995  N   GLU   313      88.160  24.780  71.450  1.00  0.00            
ATOM   4996  H   GLU   313      88.500  24.420  70.570  1.00  0.00            
ATOM   4997  CA  GLU   313      87.410  25.990  71.340  1.00  0.00            
ATOM   4998  HA  GLU   313      87.900  26.830  71.840  1.00  0.00            
ATOM   4999  CB  GLU   313      87.210  26.420  69.860  1.00  0.00            
ATOM   5000  HB2 GLU   313      87.140  25.520  69.260  1.00  0.00            
ATOM   5001  HB3 GLU   313      86.330  27.050  69.710  1.00  0.00            
ATOM   5002  CG  GLU   313      88.370  27.260  69.340  1.00  0.00            
ATOM   5003  HG2 GLU   313      89.260  26.630  69.390  1.00  0.00            
ATOM   5004  HG3 GLU   313      88.180  27.410  68.280  1.00  0.00            
ATOM   5005  CD  GLU   313      88.580  28.660  70.050  1.00  0.00            
ATOM   5006  OE1 GLU   313      89.660  28.990  70.600  1.00  0.00            
ATOM   5007  OE2 GLU   313      87.630  29.430  70.040  1.00  0.00            
ATOM   5008  C   GLU   313      86.070  25.990  72.010  1.00  0.00            
ATOM   5009  O   GLU   313      85.470  27.010  72.180  1.00  0.00            
ATOM   5010  N   ILE   314      85.580  24.810  72.440  1.00  0.00            
ATOM   5011  H   ILE   314      86.020  23.950  72.140  1.00  0.00            
ATOM   5012  CA  ILE   314      84.290  24.640  73.100  1.00  0.00            
ATOM   5013  HA  ILE   314      83.900  25.650  73.260  1.00  0.00            
ATOM   5014  CB  ILE   314      83.310  23.930  72.130  1.00  0.00            
ATOM   5015  HB  ILE   314      83.790  23.050  71.710  1.00  0.00            
ATOM   5016  CG2 ILE   314      82.020  23.440  72.840  1.00  0.00            
ATOM   5017 1HG2 ILE   314      81.370  22.950  72.110  1.00  0.00            
ATOM   5018 2HG2 ILE   314      82.290  22.740  73.630  1.00  0.00            
ATOM   5019 3HG2 ILE   314      81.620  24.290  73.390  1.00  0.00            
ATOM   5020  CG1 ILE   314      82.940  24.820  70.920  1.00  0.00            
ATOM   5021 2HG1 ILE   314      83.850  25.090  70.390  1.00  0.00            
ATOM   5022 3HG1 ILE   314      82.290  24.150  70.350  1.00  0.00            
ATOM   5023  CD1 ILE   314      82.180  26.070  71.310  1.00  0.00            
ATOM   5024 1HD1 ILE   314      81.140  25.930  71.620  1.00  0.00            
ATOM   5025 2HD1 ILE   314      82.730  26.740  71.980  1.00  0.00            
ATOM   5026 3HD1 ILE   314      81.980  26.610  70.380  1.00  0.00            
ATOM   5027  C   ILE   314      84.440  23.910  74.420  1.00  0.00            
ATOM   5028  O   ILE   314      83.830  24.320  75.410  1.00  0.00            
ATOM   5029  N   LEU   315      85.370  22.950  74.530  1.00  0.00            
ATOM   5030  H   LEU   315      85.880  22.690  73.700  1.00  0.00            
ATOM   5031  CA  LEU   315      85.640  22.260  75.820  1.00  0.00            
ATOM   5032  HA  LEU   315      84.700  21.830  76.180  1.00  0.00            
ATOM   5033  CB  LEU   315      86.600  21.120  75.540  1.00  0.00            
ATOM   5034  HB2 LEU   315      86.270  20.700  74.590  1.00  0.00            
ATOM   5035  HB3 LEU   315      87.600  21.540  75.460  1.00  0.00            
ATOM   5036  CG  LEU   315      86.530  19.970  76.640  1.00  0.00            
ATOM   5037  HG  LEU   315      86.430  20.490  77.600  1.00  0.00            
ATOM   5038  CD1 LEU   315      85.300  19.090  76.330  1.00  0.00            
ATOM   5039 1HD1 LEU   315      85.160  18.280  77.050  1.00  0.00            
ATOM   5040 2HD1 LEU   315      84.360  19.580  76.070  1.00  0.00            
ATOM   5041 3HD1 LEU   315      85.440  18.480  75.440  1.00  0.00            
ATOM   5042  CD2 LEU   315      87.740  19.060  76.620  1.00  0.00            
ATOM   5043 1HD2 LEU   315      88.620  19.690  76.760  1.00  0.00            
ATOM   5044 2HD2 LEU   315      87.730  18.360  77.460  1.00  0.00            
ATOM   5045 3HD2 LEU   315      87.860  18.440  75.730  1.00  0.00            
ATOM   5046  C   LEU   315      86.120  23.210  76.800  1.00  0.00            
ATOM   5047  O   LEU   315      85.910  23.000  78.010  1.00  0.00            
ATOM   5048  N   GLY   316      86.840  24.260  76.390  1.00  0.00            
ATOM   5049  H   GLY   316      87.040  24.430  75.410  1.00  0.00            
ATOM   5050  CA  GLY   316      87.410  25.290  77.340  1.00  0.00            
ATOM   5051  HA2 GLY   316      87.820  26.180  76.850  1.00  0.00            
ATOM   5052  HA3 GLY   316      86.560  25.800  77.790  1.00  0.00            
ATOM   5053  C   GLY   316      88.370  24.770  78.410  1.00  0.00            
ATOM   5054  O   GLY   316      89.170  25.610  78.770  1.00  0.00            
ATOM   5055  N   ILE   317      88.500  23.510  78.810  1.00  0.00            
ATOM   5056  H   ILE   317      87.890  22.840  78.350  1.00  0.00            
ATOM   5057  CA  ILE   317      89.460  22.990  79.890  1.00  0.00            
ATOM   5058  HA  ILE   317      90.440  23.430  79.690  1.00  0.00            
ATOM   5059  CB  ILE   317      89.060  23.320  81.350  1.00  0.00            
ATOM   5060  HB  ILE   317      88.230  22.640  81.520  1.00  0.00
[truncated: 126,333 more chars]
