# Supplementary material for: Distinct activation mechanisms of β-arrestin-1 revealed by 19F NMR spectroscopy
Source: Nat Commun. 2023 Nov 29;14:7865. doi: 10.1038/s41467-023-43694-1 (PMC10686989; doi:10.1038/s41467-023-43694-1)
Supplement: Supplementary file 5 — Source Data [file 41467_2023_43694_MOESM5_ESM.xlsx]

## Sheet: Fig. 5
		Fig. 5a
			basal		PIP2		V2Rpp						basal		PIP2		V2Rpp					basal		PIP2		V2Rpp
		D390	Chemical shift(ppm)	I/I0	Chemical shift(ppm)	I/I0	Chemical shift(ppm)	I/I0				E404	Chemical shift(ppm)	I/I0	Chemical shift(ppm)	I/I0	Chemical shift(ppm)	I/I0			T6	Chemical shift(ppm)	I/I0	Chemical shift(ppm)	I/I0	Chemical shift(ppm)	I/I0
			-66.4277	1	-66.422	1	-66.8645	0.993902					-67.3421	0.643777	-67.3401	0.837989	-67.3309	0.9717				-67.0069	1	-67.0081	0.967742	-66.748	1
			-66.7477	0.913333	-66.662	0.966667	-66.9645	0.996124					-67.3651	0.422747	-67.3631	0.560335	-67.3619	0.9471				-67.1569	0.936667	-67.1581	0.890323	-66.991	0.963134
			-66.9077	0.626667	-66.742	0.853333	-67.0645	0.958754					-67.3851	0.188841	-67.3831	0.376536	-67.3939	0.9594				-67.1989	0.946667	-67.2001	0.806452	-67.033	0.912442
			-66.9877	0.36	-66.902	0.616667	-67.1645	0.951201					-67.3951	0.0987124	-67.3931	0.280447	-67.4249	0.8118				-67.2409	0.846667	-67.2421	0.793548	-67.075	0.834101
			-67.0677	0.0466667	-66.982	0.306667	-67.2645	0.978616					-67.4051	0.0300429	-67.4031	0.139106	-67.4559	0.8733				-67.2829	0.72	-67.2841	0.677419	-67.117	0.774194
			-67.1477	0.3	-67.062	0.0666667	-67.3645	0.871176					-67.4151	0.0515021	-67.4131	0.0558659	-67.4869	0.8979				-67.3249	0.49	-67.3261	0.258065	-67.159	0.635945
			-67.2277	0.553333	-67.142	0.26	-67.5005	0.587086					-67.4251	0.0772532	-67.4231	0.0502793	-67.5029	0.5289				-67.3669	0.146667	-67.3471	0.2	-67.201	0.470046
			-67.3877	0.766667	-67.222	0.54	-67.5305	0.477529					-67.4351	0.16309	-67.4331	0.0206704	-67.5189	0.123				-67.4089	0.48	-67.3681	0.232258	-67.243	0.35023
			-67.4677	0.786667	-67.382	0.744667	-67.5605	0.152042					-67.4451	0.240343	-67.4431	0.154749	-67.5349	0.5535				-67.4509	0.753333	-67.3891	0.406452	-67.285	0.449309
			-67.5477	0.86	-67.462	0.633333	-67.5755	0.0632823					-67.4651	0.422747	-67.4631	0.374302	-67.5489	0.9471				-67.4929	0.9	-67.4101	0.6	-67.327	0.585253
			-67.5877	0.906667	-67.542	0.733333	-67.5905	0.0216014					-67.4851	0.652361	-67.4831	0.569832	-67.5629	0.9594				-67.5349	0.913333	-67.4521	0.729032	-67.369	0.635945
			-67.6277	0.946667	-67.582	0.8	-67.6055	0.093288					-67.5051	0.806867	-67.5031	0.735196	-67.5939	0.9717				-67.5769	0.963333	-67.4941	0.922581	-67.411	0.801843
			-67.7077	0.993333	-67.622	0.813333	-67.6205	0.236793					-67.5161	0.862661	-67.5141	0.803352						-67.7269	0.983333	-67.5361	0.96129	-67.453	0.852535
					-67.702	0.9	-67.6505	0.487285					-67.5261	0.918455	-67.5241	0.905028								-67.5781	0.967742	-67.495	0.894009
							-67.6805	0.696313					-67.5461	1	-67.5441	1								-67.7281	1	-67.537	0.912442
							-67.7105	0.780412																		-67.579	0.953917
							-67.7405	0.889639																		-67.738	1
							-67.8005	0.958168
							-68.1165	1
		Fig. 5b
			basal		PIP2		V2Rpp						basal		PIP2		V2Rpp					basal		PIP2		V2Rpp		dCT
		E206	Chemical shift(ppm)	I/I0	Chemical shift(ppm)	I/I0	Chemical shift(ppm)	I/I0				L334	Chemical shift(ppm)	I/I0	Chemical shift(ppm)	I/I0	Chemical shift(ppm)	I/I0			H295	Chemical shift(ppm)	I/I0	Chemical shift(ppm)	I/I0	Chemical shift(ppm)	I/I0	Chemical shift(ppm)	I/I0
			-66.6227	1	-66.6232	0.993333	-65.9813	0.987013					-66.455	1	-66.452	1	-66.457	0.97619				-66.4543	0.925	-66.4587	1	-66.4532	0.88785	-66.4476	1
			-66.8627	0.996667	-66.8632	0.813333	-66.2213	0.792208					-66.835	0.993333	-66.832	0.953333	-66.837	0.904762				-66.6343	0.76875	-66.6387	0.795918	-66.6332	1	-66.6276	0.993333
			-67.1027	0.704667	-67.1032	0.573333	-66.4613	0.616883					-67.025	1	-67.022	0.946667	-67.027	0.72619				-66.7243	0.725	-66.8187	0.632653	-66.7232	0.920561	-66.7176	0.993333
			-67.2227	0.386667	-67.2232	0.386667	-66.5713	0.28961					-67.215	0.96	-67.212	0.9	-67.217	0.630952				-66.8143	0.63125	-66.9087	0.510204	-66.8132	1	-66.8076	0.933333
			-67.2827	0.213333	-67.2832	0.226667	-66.6713	0.162338					-67.31	0.926667	-67.307	0.733333	-67.312	0.583333				-66.9043	0.43125	-66.9987	0.418367	-66.9032	0.995327	-66.8976	0.94
			-67.3427	0.106667	-67.3432	0.08	-66.7713	0.285714					-67.385	0.873333	-67.402	0.6	-67.407	0.654762				-66.9943	0.25625	-67.0887	0.285714	-66.9932	0.925234	-66.9876	0.886667
			-67.4027	0.186667	-67.4032	0.14	-66.8813	0.420779					-67.5	0.613333	-67.497	0.393333	-67.502	0.571429				-67.0843	0.16875	-67.1787	0.204082	-67.0832	0.841121	-67.0776	0.82
			-67.4627	0.426667	-67.4632	0.24	-67.1213	0.636364					-67.595	0.0533333	-67.542	0.186667	-67.597	0.0357143				-67.1743	0.28125	-67.2687	0.244898	-67.1732	0.738318	-67.1676	0.8
			-67.5827	0.733333	-67.5832	0.58	-67.2413	0.918182					-67.69	0.633333	-67.592	0.0333333	-67.692	0.440476				-67.2643	0.3125	-67.3587	0.265306	-67.2632	0.593458	-67.2576	0.6
			-67.8227	0.96	-67.8232	0.886667	-67.3613	0.768831					-67.785	0.9	-67.642	0.2	-67.787	0.880952				-67.3543	0.4125	-67.5387	0.44898	-67.3532	0.285047	-67.3476	0.313333
							-67.4813	0.898701					-67.88	0.973333	-67.687	0.513333	-67.882	0.952381				-67.4443	0.55625	-67.7187	0.714286	-67.4432	0.0934579	-67.4376	0.106667
							-67.6013	1					-68.165	1	-67.782	0.733333	-68.167	1				-67.5343	0.68125	-67.8987	0.795918	-67.5332	0.331776	-67.5276	0.373333
															-67.877	0.866667						-67.7143	0.8375	-68.0787	1	-67.6232	0.593458	-67.6176	0.65
															-67.972	0.926667										-67.7132	0.719626	-67.7076	0.8
															-68.162	0.986667										-67.8932	0.892523	-67.8876	0.873333

## Sheet: Fig. 6b
		Fig. 6b
		Chemical shift(ppm)	I/I0		Chemical shift(ppm)	I/I0
	E206C-F dCT+V2Rpp	-65.6885	0.962264	E206C-F dCT	-66.1725	0.983607
	19F CEST profiles	-65.8485	1		-66.3325	0.934426
		-66.0085	0.924528		-66.4925	0.803279
		-66.1685	0.962264		-66.6525	0.745902
		-66.3285	0.735849		-66.8125	0.598361
		-66.4885	0.679245		-66.9725	0.47541
		-66.6485	0.264151		-67.1325	0.377049
		-66.8085	0.471698		-67.2925	0.196721
		-66.9685	0.490566		-67.4525	0.393443
		-67.1285	0.188679		-67.6125	0.680328
		-67.2885	0.0566038		-67.9325	1
		-67.4485	0.490566		-68.0925	0.981132
		-67.6085	0.792453
		-67.9285	1
		-68.0885	0.981132

## Sheet: Supplementary Fig. 3a
	Supplementary Fig. 3a
	Wavelength (nm)	WT	T6C-F	L100C-F	L293C-F	H295C-F	Y63C-F	L68C-F	L71C-F	T136C-F	F244C-F	T183C-F	E206C-F	E283C-F	E313C-F	L334C-F	F277C-F	Y249C-F	K357C-F	N375C-F	F388C-F	D390C-F	M399C-F	E404C-F	H198C-F	C269-F	D240C-F	C242-F	L191C-F
	200	0.674209	0.464286	0.521231	0.640911	0.353479	0.379304	0.652692	0.255187	0.58649	0.477795	0.768442	0.574209	0.7602	0.9526	1.06394	0.90876	0.96379	1.08445	0.93528	0.91889	1.3277	0.9316	1.02137	0.79352	0.98436	0.91064	1.04666	0.92993
	201	0.613957	0.368409	0.437565	0.50394	0.196435	0.424217	0.570508	0.17069	0.566337	0.300465	0.68875	0.513957	0.68769	0.89588	0.97017	0.7872	0.90388	0.84801	0.72644	0.7794	1.21061	0.74344	0.95154	0.60779	0.81293	0.81261	0.95134	0.8286
	202	0.481261	0.230931	0.231139	0.325042	-0.0459326	0.388723	0.335175	-0.0225033	0.372121	0.160041	0.499871	0.381261	0.529345	0.69578	0.84057	0.61846	0.81154	0.64413	0.51691	0.58088	1.00677	0.56533	0.76828	0.41858	0.61036	0.63843	0.69553	0.69636
	203	0.311331	0.0720762	0.0375403	0.106057	-0.268408	0.298419	0.12176	-0.247894	0.152255	0.03276	0.2628	0.211331	0.296395	0.438264	0.66181	0.50381	0.6017	0.46771	0.318952	0.40996	0.71077	0.354958	0.51787	0.206124	0.284924	0.38109	0.40214	0.59275
	204	0.191641	-0.0120587	-0.114176	-0.0705699	-0.368577	0.146685	0.0348849	-0.345712	0.042753	-0.0469765	0.115729	0.091641	0.161284	0.244282	0.44458	0.446979	0.49159	0.35502	0.243496	0.300504	0.398537	0.11221	0.352686	0.129119	0.053169	0.220899	0.227862	0.56641
	205	0.107674	-0.0686498	-0.237906	-0.225884	-0.394155	-0.0105965	-0.0303042	-0.435097	-0.0325781	-0.172256	-0.000236458	0.007674	0.074341	0.183083	0.209441	0.326876	0.45856	0.20448	0.217525	0.225225	0.123081	-0.133598	0.276816	0.072268	-0.093563	0.11898	0.067893	0.4552
	206	0.062008	-0.174155	-0.386212	-0.311346	-0.399895	-0.167348	-0.112766	-0.480985	-0.166281	-0.319521	-0.0776849	-0.037992	0.006811	0.124956	0.08421	0.264746	0.41966	0.067734	0.13283	0.147404	-0.021566	-0.261418	0.279646	-0.00969	-0.196729	-0.013623	-0.029347	0.352429
	207	-0.00042	-0.38225	-0.600475	-0.449636	-0.428704	-0.324826	-0.241498	-0.522099	-0.327662	-0.472599	-0.225992	-0.10042	-0.135288	0.004232	0.004397	0.252038	0.276039	-0.060077	0.00855	0.084458	-0.066714	-0.315723	0.226357	-0.12272	-0.26633	-0.210064	-0.11157	0.299711
	208	-0.074521	-0.615745	-0.827221	-0.573008	-0.488267	-0.501792	-0.410997	-0.609881	-0.457663	-0.579971	-0.403125	-0.174521	-0.241653	-0.152334	-0.08028	0.223436	0.144992	-0.152173	-0.097224	-0.009653	-0.135906	-0.369143	0.106357	-0.190005	-0.329733	-0.394108	-0.220683	0.219974
	209	-0.148139	-0.798632	-0.983804	-0.715009	-0.596156	-0.641477	-0.593674	-0.806637	-0.60014	-0.707218	-0.54502	-0.248139	-0.305609	-0.280568	-0.215842	0.083246	0.043557	-0.284069	-0.147343	-0.10629	-0.247554	-0.433003	-0.015101	-0.252674	-0.356654	-0.498937	-0.379504	0.099569
	210	-0.223429	-0.994561	-1.12084	-0.793223	-0.71486	-0.791966	-0.724699	-0.966144	-0.758218	-0.758243	-0.584581	-0.323429	-0.333422	-0.416629	-0.354446	0.00029	-0.078475	-0.392586	-0.203078	-0.234832	-0.329148	-0.488457	-0.10498	-0.27764	-0.414468	-0.624541	-0.475288	-0.023422
	211	-0.305339	-1.12054	-1.21415	-0.882555	-0.761522	-0.876194	-0.778677	-1.00736	-0.903242	-0.852966	-0.587644	-0.405339	-0.409179	-0.498324	-0.441975	-0.059325	-0.193707	-0.463574	-0.241847	-0.290342	-0.362529	-0.544546	-0.161712	-0.266635	-0.481721	-0.689158	-0.475715	-0.112013
	212	-0.392597	-1.15301	-1.23906	-0.928893	-0.800515	-0.933861	-0.82156	-0.950361	-1.00491	-0.913529	-0.609289	-0.492597	-0.471758	-0.533269	-0.510198	-0.101524	-0.226084	-0.497834	-0.276663	-0.346675	-0.350612	-0.581549	-0.234365	-0.26408	-0.507249	-0.685416	-0.459155	-0.211049
	213	-0.486085	-1.16482	-1.19697	-0.97603	-0.817564	-1.00481	-0.893032	-0.909561	-1.02642	-0.94292	-0.676888	-0.586085	-0.504048	-0.546939	-0.532519	-0.180071	-0.217706	-0.554631	-0.332891	-0.414352	-0.35829	-0.56685	-0.291028	-0.346742	-0.475932	-0.653936	-0.45604	-0.296953
	214	-0.519638	-1.20795	-1.15441	-0.945327	-0.806257	-1.0277	-0.924125	-0.867059	-1.01296	-0.868708	-0.684945	-0.619638	-0.493141	-0.624035	-0.517196	-0.18352	-0.19019	-0.557994	-0.360516	-0.461108	-0.313271	-0.466361	-0.309443	-0.395815	-0.42626	-0.606288	-0.452272	-0.293696
	215	-0.541072	-1.24903	-1.14483	-0.936903	-0.794198	-1.01967	-0.932511	-0.869937	-1.03025	-0.844971	-0.691612	-0.641072	-0.525467	-0.693631	-0.521749	-0.239254	-0.19927	-0.537493	-0.369122	-0.470797	-0.287426	-0.39509	-0.333878	-0.465572	-0.422575	-0.569925	-0.486179	-0.344716
	216	-0.606871	-1.28963	-1.13871	-0.948909	-0.890453	-0.97714	-0.955705	-0.917851	-1.07555	-0.888414	-0.69306	-0.706871	-0.597613	-0.757976	-0.598817	-0.353409	-0.263483	-0.569344	-0.456101	-0.523501	-0.325211	-0.436239	-0.375762	-0.561574	-0.457357	-0.570847	-0.533401	-0.475396
	217	-0.63345	-1.24645	-1.1057	-0.956247	-0.95591	-0.92338	-0.944734	-0.895138	-1.02593	-0.881886	-0.687176	-0.73345	-0.619339	-0.738173	-0.657663	-0.415994	-0.321635	-0.569863	-0.530282	-0.581237	-0.383909	-0.482333	-0.397079	-0.59315	-0.439338	-0.574833	-0.526729	-0.546732
	218	-0.563679	-1.14144	-1.05011	-0.916561	-0.906168	-0.833579	-0.868659	-0.7804	-0.948576	-0.791548	-0.632969	-0.663679	-0.615329	-0.68597	-0.604348	-0.35169	-0.344092	-0.461954	-0.529524	-0.567121	-0.403384	-0.436939	-0.398532	-0.488132	-0.408976	-0.561175	-0.483451	-0.51425
	219	-0.483193	-1.04024	-1.00614	-0.917793	-0.789913	-0.784469	-0.788316	-0.684126	-0.879982	-0.720727	-0.615764	-0.583193	-0.618102	-0.600009	-0.548974	-0.383521	-0.321125	-0.339222	-0.484835	-0.50196	-0.410652	-0.387326	-0.421106	-0.420786	-0.371979	-0.536641	-0.443534	-0.46714
	220	-0.455876	-1.01707	-0.973456	-0.919796	-0.754153	-0.799554	-0.765982	-0.656422	-0.838647	-0.65507	-0.583825	-0.555876	-0.613248	-0.543799	-0.551627	-0.465229	-0.329095	-0.309648	-0.471267	-0.457745	-0.41937	-0.379873	-0.466066	-0.458537	-0.361392	-0.525882	-0.462733	-0.468968
	221	-0.422847	-0.996684	-0.920463	-0.877048	-0.703481	-0.784563	-0.733534	-0.633073	-0.759559	-0.599457	-0.497455	-0.522847	-0.539611	-0.508415	-0.539081	-0.498538	-0.328879	-0.293158	-0.452536	-0.418326	-0.396017	-0.334622	-0.451832	-0.500676	-0.32069	-0.466947	-0.48054	-0.450116
	222	-0.36981	-0.978152	-0.852268	-0.808497	-0.641273	-0.75385	-0.691278	-0.608906	-0.730109	-0.555215	-0.406179	-0.46981	-0.495131	-0.506289	-0.499321	-0.451499	-0.342998	-0.285882	-0.427756	-0.384713	-0.38468	-0.33185	-0.435613	-0.480096	-0.307337	-0.433794	-0.516369	-0.43996
	223	-0.374688	-0.94864	-0.793585	-0.802764	-0.607051	-0.701851	-0.652788	-0.620547	-0.711483	-0.573863	-0.400606	-0.474688	-0.520983	-0.509451	-0.514509	-0.463422	-0.388154	-0.30786	-0.446124	-0.394459	-0.429783	-0.404215	-0.438453	-0.44507	-0.336041	-0.454752	-0.514223	-0.458858
	224	-0.406034	-0.894696	-0.742194	-0.769241	-0.606662	-0.650153	-0.628596	-0.593779	-0.689723	-0.573117	-0.418184	-0.506034	-0.54262	-0.50812	-0.537101	-0.460709	-0.410491	-0.32947	-0.462877	-0.410614	-0.436311	-0.494878	-0.442528	-0.410632	-0.376024	-0.47924	-0.473809	-0.455508
	225	-0.393004	-0.79235	-0.685176	-0.689149	-0.544878	-0.591826	-0.593019	-0.56403	-0.616084	-0.52034	-0.397809	-0.493004	-0.492524	-0.477356	-0.502786	-0.429321	-0.380295	-0.285056	-0.423835	-0.383521	-0.405448	-0.474841	-0.399294	-0.388253	-0.403387	-0.448031	-0.413072	-0.401312
	226	-0.3885	-0.728223	-0.620766	-0.602555	-0.464196	-0.551049	-0.555846	-0.555035	-0.570654	-0.494248	-0.337591	-0.4885	-0.450388	-0.463721	-0.435869	-0.397811	-0.329085	-0.286309	-0.363996	-0.335999	-0.356946	-0.436024	-0.349967	-0.402935	-0.41466	-0.385222	-0.380583	-0.363222
	227	-0.392826	-0.689394	-0.516759	-0.54845	-0.403053	-0.503439	-0.514645	-0.555377	-0.498174	-0.471533	-0.264491	-0.492826	-0.423767	-0.444789	-0.381345	-0.37438	-0.312828	-0.277397	-0.339902	-0.286113	-0.321105	-0.403673	-0.296838	-0.434978	-0.396642	-0.351535	-0.334849	-0.358299
	228	-0.365288	-0.625291	-0.405929	-0.469891	-0.355224	-0.425535	-0.46711	-0.503885	-0.45357	-0.439634	-0.217149	-0.465288	-0.380955	-0.426616	-0.313327	-0.302765	-0.321187	-0.266954	-0.324075	-0.255959	-0.294672	-0.386927	-0.240139	-0.416909	-0.357444	-0.315406	-0.272774	-0.355292
	229	-0.273518	-0.482095	-0.283662	-0.357593	-0.265817	-0.331391	-0.401781	-0.423469	-0.384601	-0.366298	-0.181874	-0.373518	-0.303633	-0.395143	-0.250798	-0.171309	-0.297803	-0.213247	-0.281909	-0.210128	-0.237373	-0.338752	-0.172457	-0.343219	-0.290201	-0.259135	-0.160376	-0.317621
	230	-0.235243	-0.383986	-0.247242	-0.258527	-0.207428	-0.266519	-0.350767	-0.382898	-0.343015	-0.340233	-0.179559	-0.335243	-0.272424	-0.362088	-0.234514	-0.069984	-0.282073	-0.232005	-0.247629	-0.18671	-0.200737	-0.335129	-0.170594	-0.284572	-0.274427	-0.215276	-0.108429	-0.30946
	231	-0.198848	-0.300566	-0.200634	-0.15625	-0.15838	-0.186567	-0.314733	-0.356233	-0.272312	-0.292659	-0.138507	-0.298848	-0.244925	-0.26681	-0.198677	-0.002541	-0.212682	-0.194912	-0.207213	-0.138065	-0.10412	-0.283128	-0.159803	-0.232787	-0.226432	-0.154519	-0.050647	-0.25172
	232	-0.13446	-0.239029	-0.165788	-0.0755728	-0.116203	-0.134151	-0.294003	-0.321019	-0.232435	-0.240293	-0.0639774	-0.234459	-0.203992	-0.170063	-0.134233	0.014504	-0.149004	-0.136003	-0.137474	-0.090354	-0.025414	-0.227506	-0.139329	-0.189742	-0.188315	-0.101898	-0.058908	-0.18721
	233	-0.056607	-0.200273	-0.126314	-0.0292429	-0.0824825	-0.120141	-0.276766	-0.30066	-0.199549	-0.205278	0.00605143	-0.156607	-0.166414	-0.136561	-0.105479	0.007055	-0.104958	-0.091105	-0.076581	-0.047349	0.019654	-0.174027	-0.117614	-0.156236	-0.134698	-0.073644	-0.082442	-0.149173
	234	0.004629	-0.181692	-0.119738	-0.0192334	-0.0442846	-0.125874	-0.228251	-0.269705	-0.170205	-0.183666	0.0566652	-0.095371	-0.158696	-0.140037	-0.10005	-0.004918	-0.120456	-0.113974	-0.037684	-0.039898	0.020737	-0.154066	-0.107107	-0.123617	-0.099618	-0.057537	-0.114539	-0.123295
	235	0.076646	-0.1657	-0.134591	-0.0381826	-0.00916889	-0.111542	-0.176563	-0.241894	-0.143861	-0.145521	0.0774059	-0.023354	-0.163384	-0.134735	-0.089481	-0.00822	-0.139636	-0.114461	-0.027959	-0.020287	0.021256	-0.111116	-0.109274	-0.086013	-0.056871	-0.051628	-0.088817	-0.090364
	236	0.097597	-0.168425	-0.171852	-0.0529068	0.00104732	-0.114069	-0.153945	-0.219555	-0.145817	-0.136192	0.0782579	-0.002403	-0.158365	-0.141966	-0.079878	-0.032679	-0.137427	-0.127581	-0.02822	-0.013751	-0.016203	-0.080496	-0.137236	-0.084343	-0.054076	-0.036418	-0.083874	-0.064756
	237	0.048498	-0.205427	-0.203765	-0.0757472	-0.0308486	-0.136038	-0.16094	-0.243442	-0.173937	-0.164715	0.0622805	-0.051502	-0.18541	-0.173293	-0.108343	-0.062365	-0.151757	-0.16734	-0.058002	-0.006335	-0.066377	-0.088762	-0.195935	-0.122419	-0.067432	-0.062717	-0.127336	-0.069668
	238	-0.028203	-0.242674	-0.223378	-0.0872695	-0.0462951	-0.158735	-0.151369	-0.266791	-0.189871	-0.187351	0.0598576	-0.128203	-0.218301	-0.198727	-0.124573	-0.085152	-0.193061	-0.214271	-0.089696	-0.035828	-0.119833	-0.100754	-0.201778	-0.157974	-0.095045	-0.090658	-0.203988	-0.073918
	239	-0.048935	-0.231782	-0.211816	-0.0867741	-0.0267657	-0.146992	-0.126151	-0.265747	-0.180583	-0.168856	0.0812009	-0.148935	-0.223442	-0.184462	-0.111967	-0.09315	-0.202515	-0.155618	-0.083685	-0.018362	-0.120165	-0.085507	-0.138461	-0.15174	-0.095571	-0.130457	-0.215892	-0.043274
	240	-0.070194	-0.220485	-0.230255	-0.0826877	-0.0345831	-0.142167	-0.119643	-0.271214	-0.170054	-0.148156	0.0982395	-0.170194	-0.188539	-0.198946	-0.096556	-0.091398	-0.213096	-0.117018	-0.064804	-0.011874	-0.1407	-0.066744	-0.081047	-0.150182	-0.1021	-0.14178	-0.208206	-0.034648
	241	-0.093841	-0.227072	-0.236342	-0.0884797	-0.0606562	-0.150857	-0.124251	-0.291706	-0.160919	-0.131504	0.100575	-0.193841	-0.176761	-0.226573	-0.095057	-0.061696	-0.217072	-0.118953	-0.065757	-0.018596	-0.137921	-0.057712	-0.080368	-0.176681	-0.106733	-0.15426	-0.168488	-0.062606
	242	-0.088	-0.213097	-0.222535	-0.0882397	-0.0583739	-0.149082	-0.10318	-0.280613	-0.141601	-0.0958907	0.109495	-0.188	-0.15852	-0.232287	-0.07607	-0.0113	-0.197542	-0.131054	-0.076683	-0.033329	-0.140043	-0.032694	-0.091973	-0.188611	-0.102842	-0.147868	-0.139885	-0.074581
	243	-0.069278	-0.192964	-0.177948	-0.0756527	-0.0542187	-0.127671	-0.0884942	-0.262972	-0.137012	-0.0772885	0.107371	-0.169278	-0.137191	-0.218919	-0.077075	0.022638	-0.161601	-0.079363	-0.087263	-0.02199	-0.129461	-0.022587	-0.09469	-0.19622	-0.095374	-0.163834	-0.125783	-0.058772
	244	-0.086148	-0.180989	-0.146758	-0.0603242	-0.0733061	-0.106898	-0.101489	-0.257608	-0.158986	-0.086123	0.100456	-0.186148	-0.11202	-0.202643	-0.104597	0.034686	-0.152992	-0.05971	-0.099041	-0.035803	-0.160908	-0.038314	-0.084979	-0.211809	-0.112084	-0.173703	-0.162285	-0.076414
	245	-0.096821	-0.180704	-0.143553	-0.0562172	-0.0876197	-0.0948302	-0.117475	-0.260364	-0.181623	-0.102819	0.0767211	-0.196821	-0.098986	-0.194394	-0.157072	0.041516	-0.158078	-0.070861	-0.103216	-0.051534	-0.174833	-0.07136	-0.074474	-0.233429	-0.136845	-0.200087	-0.200441	-0.107072
	246	-0.081242	-0.153411	-0.170464	-0.0672439	-0.0759361	-0.104954	-0.123371	-0.235155	-0.194785	-0.0997638	0.0620324	-0.181242	-0.081741	-0.202254	-0.202664	0.023835	-0.136498	-0.098485	-0.080482	-0.056631	-0.158771	-0.082496	-0.046616	-0.241487	-0.209597	-0.218676	-0.224665	-0.138526
	247	-0.023352	-0.148108	-0.187213	-0.0555485	-0.0665808	-0.0778302	-0.13505	-0.210657	-0.185125	-0.0933028	0.0573052	-0.123352	-0.038098	-0.206944	-0.194786	0.015583	-0.082168	-0.080834	-0.065672	-0.063434	-0.162793	-0.06507	-0.023967	-0.244247	-0.24697	-0.197757	-0.215342	-0.180751
	248	-0.002906	-0.185601	-0.187183	-0.129335	-0.0624238	-0.117841	-0.14016	-0.193897	-0.234785	-0.154314	0.00834603	-0.102906	-0.079009	-0.276129	-0.23558	-0.037003	-0.127661	-0.149426	-0.114546	-0.122527	-0.221379	-0.111444	-0.039226	-0.305803	-0.312659	-0.27309	-0.285974	-0.273514
	249	-0.106389	-0.161725	-0.296981	-0.155189	-0.0715282	-0.15837	-0.21092	-0.207122	-0.349127	-0.237597	-0.0485529	-0.206388	-0.067227	-0.296985	-0.284311	-0.105287	-0.188792	-0.22179	-0.092336	-0.155536	-0.274802	-0.151904	-0.053101	-0.345603	-0.417813	-0.338578	-0.369817	-0.360174
	250	-0.217412	-0.0596523	-0.523699	-0.327216	-0.114172	-0.322942	-0.282483	-0.117237	-0.506557	-0.324372	-0.160573	-0.317412	-0.12459	-0.458864	-0.449106	-0.331208	-0.143017	-0.502063	-0.042264	-0.126581	-0.273688	-0.241283	-0.219464	-0.495607	-0.802329	-0.409091	-0.498703	-0.504806

## Sheet: Supplementary Fig. 3b
		Supplementary Fig. 3b
		Wavelength (nm)	WT-dCT	T6C-F	L100C-F	L293C-F	H295C-F	Y63C-F	L68C-F	L71C-F	T136C-F	F244C-F	T183C-F	E206C-F	E283C-F	E313C-F	L334C-F	F277C-F	Y249C-F	H198C-F	C269-F	L191C-F
		200	1.09521	0.58178	0.80579	1.10895	0.84602	0.04602	0.73019	0.97108	1.13994	0.86816	0.99387	0.92165	1.0115	0.95093	0.91707	0.83856	0.79352	1.07979	1.1359	1.22242
		201	0.94684	0.55357	0.64659	0.98381	0.82269	0.02269	0.64645	0.87687	0.90968	0.69052	0.84454	0.78783	0.9269	0.81994	0.85158	0.76146	0.60779	0.90488	1.0133	0.95016
		202	0.7101	0.46424	0.414754	0.81315	0.68735	-0.11265	0.5812	0.66383	0.65467	0.43501	0.58842	0.59197	0.82851	0.70199	0.67793	0.67948	0.41858	0.66731	0.75027	0.59618
		203	0.49059	0.385692	0.126039	0.58659	0.50007	-0.29993	0.52987	0.41305	0.35526	0.150816	0.324983	0.40895	0.61288	0.60746	0.46169	0.52835	0.206124	0.42558	0.50525	0.299564
		204	0.326451	0.361221	-0.007365	0.38814	0.45486	-0.34514	0.45647	0.196956	0.166561	-0.048686	0.207621	0.20507	0.40926	0.48884	0.30902	0.33889	0.129119	0.309539	0.35777	0.158622
		205	0.180631	0.297457	-0.00366	0.30874	0.46731	-0.33269	0.38649	0.044903	0.022467	-0.223535	0.158383	0.134314	0.308	0.31701	0.203944	0.160584	0.072268	0.194718	0.244903	0.07083
		206	0.070262	0.171922	-0.012988	0.26511	0.41301	-0.38699	0.27423	0.028643	-0.110844	-0.311874	0.108547	0.106715	0.230093	0.128171	0.150947	0.017318	-0.00969	0.153311	0.095134	0.01656
		207	-0.018481	0.039871	-0.113284	0.17573	0.296759	-0.503241	0.2069	0.026652	-0.253395	-0.336079	0.054323	0.018573	0.099469	0.018763	0.086366	-0.120537	-0.12272	0.036904	-0.049961	-0.102419
		208	-0.161624	-0.032903	-0.241545	0.016995	0.157908	-0.642092	0.066161	-6.5e-05	-0.359443	-0.344752	-0.065572	-0.124302	-0.040679	-0.091777	-0.022778	-0.257321	-0.190005	-0.123635	-0.192327	-0.254829
		209	-0.277174	-0.080754	-0.313728	-0.090739	0.018262	-0.781738	-0.029909	-0.018594	-0.361667	-0.417051	-0.244078	-0.262531	-0.163439	-0.156309	-0.14109	-0.392753	-0.252674	-0.265026	-0.283195	-0.399713
		210	-0.366809	-0.145079	-0.351885	-0.178746	-0.118284	-0.918284	-0.162189	-0.01021	-0.335425	-0.490423	-0.380189	-0.378139	-0.269227	-0.282069	-0.232758	-0.502151	-0.27764	-0.321145	-0.349357	-0.464672
		211	-0.372792	-0.209858	-0.33946	-0.276882	-0.179684	-0.979684	-0.246811	-0.031426	-0.347246	-0.457312	-0.405798	-0.471336	-0.322497	-0.348701	-0.283872	-0.580428	-0.266635	-0.38731	-0.419825	-0.433543
		212	-0.404522	-0.299044	-0.300037	-0.378854	-0.201409	-1.00141	-0.376041	-0.075575	-0.367594	-0.430377	-0.417239	-0.516846	-0.316529	-0.410291	-0.3026	-0.61111	-0.26408	-0.451026	-0.509993	-0.445946
		213	-0.409701	-0.374603	-0.304527	-0.413654	-0.266951	-1.06695	-0.407808	-0.079829	-0.388302	-0.421835	-0.449683	-0.529718	-0.295927	-0.403383	-0.3325	-0.620486	-0.346742	-0.493736	-0.546311	-0.496519
		214	-0.404438	-0.395994	-0.347356	-0.419767	-0.309258	-1.10926	-0.429142	-0.083021	-0.37799	-0.415555	-0.450181	-0.533689	-0.291399	-0.385168	-0.31053	-0.57012	-0.395815	-0.464159	-0.481448	-0.544045
		215	-0.396826	-0.394642	-0.412128	-0.428823	-0.348297	-1.1483	-0.452051	-0.129198	-0.418979	-0.438212	-0.45819	-0.564004	-0.311976	-0.421935	-0.342313	-0.534391	-0.465572	-0.478764	-0.394263	-0.567573
		216	-0.459723	-0.441908	-0.491896	-0.500603	-0.369305	-1.16931	-0.556716	-0.237528	-0.467833	-0.541882	-0.512706	-0.612907	-0.376405	-0.594392	-0.418142	-0.537269	-0.561574	-0.499805	-0.401587	-0.610333
		217	-0.453593	-0.4742	-0.504699	-0.468531	-0.384711	-1.18471	-0.535734	-0.317447	-0.512085	-0.578048	-0.462571	-0.601791	-0.378109	-0.716807	-0.412619	-0.526901	-0.59315	-0.463665	-0.419247	-0.569703
		218	-0.391702	-0.46546	-0.444209	-0.413639	-0.368482	-1.16848	-0.464892	-0.357763	-0.526525	-0.515097	-0.321696	-0.564151	-0.344434	-0.728038	-0.319721	-0.461792	-0.488132	-0.406098	-0.394923	-0.48904
		219	-0.360477	-0.485736	-0.374715	-0.363932	-0.360544	-1.16054	-0.414987	-0.37433	-0.544189	-0.44583	-0.221683	-0.555159	-0.336633	-0.668005	-0.250403	-0.421916	-0.420786	-0.380302	-0.353931	-0.42801
		220	-0.406127	-0.509665	-0.364147	-0.372243	-0.35438	-1.15438	-0.441033	-0.378077	-0.549253	-0.465638	-0.223091	-0.541041	-0.375302	-0.677315	-0.233089	-0.434326	-0.458537	-0.3873	-0.328231	-0.435355
		221	-0.396334	-0.48652	-0.374236	-0.357723	-0.342938	-1.14294	-0.402615	-0.344549	-0.522079	-0.456438	-0.201207	-0.488104	-0.409534	-0.685787	-0.201855	-0.4538	-0.500676	-0.364095	-0.282239	-0.373289
		222	-0.379966	-0.425988	-0.394026	-0.382802	-0.338026	-1.13803	-0.409749	-0.336464	-0.480179	-0.441878	-0.181385	-0.448671	-0.412842	-0.712161	-0.195594	-0.494105	-0.480096	-0.346701	-0.268685	-0.321251
		223	-0.421261	-0.434791	-0.427946	-0.394334	-0.372527	-1.17253	-0.444169	-0.369551	-0.471428	-0.455497	-0.228876	-0.490518	-0.41188	-0.720116	-0.266022	-0.550185	-0.44507	-0.366117	-0.310404	-0.319122
		224	-0.450931	-0.448117	-0.442049	-0.40125	-0.396551	-1.19655	-0.454697	-0.400916	-0.476297	-0.482298	-0.253563	-0.521268	-0.401773	-0.675096	-0.315532	-0.594695	-0.410632	-0.380849	-0.369076	-0.365482
		225	-0.388152	-0.434732	-0.410953	-0.377412	-0.422928	-1.22293	-0.405326	-0.40833	-0.489238	-0.456817	-0.223165	-0.513697	-0.394244	-0.566329	-0.323091	-0.578634	-0.388253	-0.368136	-0.353823	-0.36843
		226	-0.324707	-0.40705	-0.370312	-0.416046	-0.434633	-1.23463	-0.422946	-0.418766	-0.446734	-0.432897	-0.196905	-0.501856	-0.417843	-0.481362	-0.359972	-0.566132	-0.402935	-0.339184	-0.33115	-0.38222
		227	-0.316936	-0.402853	-0.347616	-0.433429	-0.417118	-1.21712	-0.444571	-0.409489	-0.397262	-0.421283	-0.238837	-0.488056	-0.419648	-0.435727	-0.410711	-0.546802	-0.434978	-0.320007	-0.317255	-0.368754
		228	-0.305683	-0.366802	-0.333532	-0.415701	-0.358315	-1.15831	-0.410416	-0.378906	-0.340507	-0.420525	-0.252065	-0.435664	-0.387769	-0.407198	-0.426165	-0.501845	-0.416909	-0.26241	-0.31305	-0.343526
		229	-0.213996	-0.314613	-0.302333	-0.335358	-0.286123	-1.08612	-0.33508	-0.34382	-0.282527	-0.360117	-0.204543	-0.353031	-0.328587	-0.338052	-0.37323	-0.406619	-0.343219	-0.191782	-0.272803	-0.287556
		230	-0.143466	-0.287782	-0.290315	-0.285135	-0.266118	-1.06612	-0.344408	-0.319423	-0.23808	-0.326471	-0.189813	-0.343825	-0.295456	-0.272969	-0.360167	-0.356766	-0.284572	-0.135861	-0.266206	-0.283028
		231	-0.087618	-0.252544	-0.254684	-0.224597	-0.218725	-1.01873	-0.320204	-0.275332	-0.199466	-0.279675	-0.15445	-0.332953	-0.232416	-0.188733	-0.309989	-0.290693	-0.232787	-0.070163	-0.226109	-0.249594
		232	-0.047623	-0.192396	-0.197351	-0.192843	-0.156782	-0.956782	-0.250464	-0.207807	-0.200106	-0.273198	-0.088183	-0.302509	-0.199452	-0.125457	-0.222854	-0.224409	-0.189742	-0.007302	-0.177928	-0.19311
		233	-0.008036	-0.15851	-0.149393	-0.180767	-0.101857	-0.901857	-0.197152	-0.176606	-0.196476	-0.250515	-0.03481	-0.243221	-0.203409	-0.106946	-0.149005	-0.156407	-0.156236	0.012762	-0.137481	-0.127379
		234	0.005487	-0.127074	-0.130445	-0.15364	-0.075997	-0.875997	-0.182768	-0.137426	-0.174312	-0.220579	-0.037168	-0.194288	-0.215114	-0.093384	-0.108822	-0.13078	-0.123617	0.029222	-0.125016	-0.083235
		235	-0.016792	-0.099711	-0.105312	-0.094749	-0.058517	-0.858517	-0.135079	-0.105267	-0.151276	-0.209283	-0.032274	-0.129408	-0.1839	-0.067525	-0.073669	-0.094391	-0.086013	0.039231	-0.073681	-0.047186
		236	-0.058149	-0.081512	-0.10377	-0.065705	-0.059934	-0.859934	-0.102806	-0.113129	-0.173189	-0.210742	-0.025906	-0.106308	-0.15974	-0.052963	-0.052514	-0.084647	-0.084343	0.046182	-0.038179	-0.036475
		237	-0.095461	-0.101083	-0.134756	-0.086953	-0.079159	-0.879159	-0.112442	-0.16558	-0.217209	-0.229013	-0.038593	-0.138853	-0.164358	-0.079368	-0.06779	-0.122459	-0.122419	-0.012843	-0.029564	-0.051249
		238	-0.122538	-0.116206	-0.146564	-0.103868	-0.084564	-0.884564	-0.138363	-0.179142	-0.24804	-0.241485	-0.059368	-0.190686	-0.182228	-0.120651	-0.110968	-0.160269	-0.157974	-0.063151	-0.058515	-0.070649
		239	-0.139821	-0.099726	-0.110217	-0.092844	-0.066277	-0.866277	-0.111104	-0.167289	-0.240427	-0.238615	-0.047035	-0.171726	-0.149584	-0.142564	-0.092977	-0.139488	-0.15174	-0.074781	-0.065574	-0.05986
		240	-0.146582	-0.089077	-0.08515	-0.087765	-0.071987	-0.871987	-0.094765	-0.179192	-0.235933	-0.218494	-0.063313	-0.148874	-0.116625	-0.163557	-0.079584	-0.113251	-0.150182	-0.085524	-0.095018	-0.080932
		241	-0.134038	-0.104866	-0.104641	-0.107669	-0.098056	-0.898056	-0.091232	-0.209248	-0.210712	-0.191017	-0.081846	-0.131023	-0.074726	-0.18443	-0.095638	-0.120427	-0.176681	-0.118065	-0.090299	-0.105213
		242	-0.120595	-0.111387	-0.106497	-0.116476	-0.093737	-0.893737	-0.087521	-0.200519	-0.178695	-0.176625	-0.073676	-0.115924	-0.016301	-0.176403	-0.113336	-0.120262	-0.188611	-0.122677	-0.071001	-0.126315
		243	-0.13008	-0.120866	-0.088505	-0.128799	-0.069213	-0.869213	-0.078602	-0.200581	-0.145768	-0.166203	-0.041324	-0.112049	0.028633	-0.186454	-0.111689	-0.114062	-0.19622	-0.105655	-0.05011	-0.133115
		244	-0.132257	-0.148206	-0.094259	-0.14621	-0.068666	-0.868666	-0.093353	-0.21575	-0.169928	-0.150383	-0.039247	-0.155352	0.004571	-0.222046	-0.125048	-0.14382	-0.211809	-0.113743	-0.085675	-0.155065
		245	-0.119036	-0.170304	-0.127777	-0.171819	-0.086364	-0.886364	-0.123714	-0.226676	-0.192136	-0.151202	-0.033588	-0.181549	-0.037571	-0.259385	-0.139105	-0.18594	-0.233429	-0.13915	-0.131332	-0.187286
		246	-0.106869	-0.194479	-0.160314	-0.212684	-0.129547	-0.929547	-0.170233	-0.235171	-0.219155	-0.161538	-0.02952	-0.189148	-0.061469	-0.270679	-0.126291	-0.203472	-0.241487	-0.159698	-0.150369	-0.226769
		247	-0.102134	-0.226411	-0.161316	-0.253276	-0.144669	-0.944669	-0.168635	-0.255541	-0.249897	-0.191018	-0.020177	-0.167863	-0.044739	-0.246682	-0.09588	-0.228834	-0.244247	-0.150994	-0.127752	-0.262611
		248	-0.182244	-0.261242	-0.21592	-0.289984	-0.151692	-0.951692	-0.229477	-0.283314	-0.315317	-0.268704	-0.002576	-0.209454	-0.158518	-0.293515	-0.17358	-0.26783	-0.305803	-0.182904	-0.144342	-0.303802
		249	-0.231846	-0.322937	-0.292051	-0.298373	-0.243481	-1.04348	-0.338448	-0.36072	-0.373441	-0.232857	-0.047056	-0.275638	-0.283866	-0.385152	-0.298761	-0.329919	-0.345603	-0.213082	-0.208518	-0.361772
		250	-0.269185	-0.459911	-0.507933	-0.505982	-0.478887	-1.27889	-0.59534	-0.475345	-0.478658	-0.357999	-0.189434	-0.362968	-0.310318	-0.478589	-0.311257	-0.375478	-0.495607	-0.418488	-0.221324	-0.50223

## Sheet: Supplementary Fig. 6
	Supplementary Fig. 6a													Supplementary Fig. 6b
	Sites	Number of apparent NMR peaks					Sites	Linewidth (Hz)						Sites	Chemical shift changes (ppm)
		basal	dCT	V2Rpp				basal	dCT	V2Rpp					dCT-basal	V2Rpp-dCT	V2Rpp-basal
	T6	1	1	2			T6	71	96	98				T6	-0.13	0.27	0.14
	L100	1	1	1			L100	247	291	257				L100	-0.29	0.19	-0.1
	L293	2	2	2			L293	113	129	200				L293	-0.32	-0.16	-0.48
	H295	2	1	1			H295	230	115	127				H295	-0.34	-0.01	-0.35
	Y63	1	1	2			Y63	118	101	212				Y63	-0.07	-0.02	-0.09
	L68	1	1	2			L68	89	159	183				L68	-0.07	0.38	0.31
	L71	1	3	3			L71	62	88	128				L71	0.46	0.02	0.48
	1T36	1	1	2			1T36	107	139	140				1T36	-0.06	-0.07	-0.13
	F244	1	1	2			F244	123	127	137				F244	-0.11	0.01	-0.1
	N375	1		1			N375	46		50				N375			-0.01
	D390	1		1			D390	87		51				D390			-0.52
	E404	1		2			E404	51		44				E404			-0.1
	E206	1	2	2			E206	120	171	113				E206	-0.335	0.02	-0.316
	E313	1	1	1			E313	88	147	128				E313	-0.037	-0.03	-0.07
	T183	2	2	1			T183	67	54	92				T183	0.01	-0.05	-0.04
	L334	2	2	2			L334	50	56	313				L334	0.049	0.17	0.21

## Sheet: Supplementary Fig. 10c
				Supplementary Fig. 10c
				V2Rpp (μM)	Proportion of bound states
				0	0
				3.3	0.18
				6.6	0.27
				13.3	0.47
				16.6	0.48
				19.9	0.6
				23.3	0.66
				26.6	0.84
				30	1
				37.5	1
				60	1

## Sheet: Supplementary Fig. 12c
	Supplementary Fig. 12c
	Sites	Linewidth (Hz)
		basal	PIP2
	T6	71	70
	L100	247	242
	L293	113	141
	H295	230	362
	Y63	118	206
	L68	89	101
	L71	62	73
	1T36	107	102
	F244	123	200
	N375	46	48
	D390	87	92
	E404	51	57
	E206	120	129
	T183	67	89
	E313	88	136
	D240	75	133
	C242	80	120
	L334	50	87
	L191	58	75
	F277	68	68
	E283	99	106
	C269	58	56
	H198	107	115

## Sheet: Uncropped scans of gels
		Supplementary Fig. 4a
		(Arranged in the same order as in the Supplementary Figure)
		Supplementary Fig. 4b
		(Arranged in the same order as in the Supplementary Figure)
